# Supplementary material for: Studies on the Coordination of Ribosomal Protein Assembly Events Involved in Processing and Stabilization of Yeast Early Large Ribosomal Subunit Precursors
Source: PLoS One. 2015 Dec 7;10(12):e0143768. doi: 10.1371/journal.pone.0143768 (PMC4671574; doi:10.1371/journal.pone.0143768)
Supplement: S1 File — (ZIP) [file pone.0143768.s004.zip]

Archive with 14 entries (14 files):
- 0_summary iTRAQ Data and experiments.xlsx
- E1T1_(L7_L20_L32).xlsx
- E1T2_(L7_L20_L32).xlsx
- E2T1_(L8_L16_L33).xlsx
- E2T2_(L8_L16_L33).xlsx
- E3T1_(L4_L18).xlsx
- E3T2_(L4_L18).xlsx
- E4T1_(L4_L7_L16).xlsx
- E4T2_(L4_L7_L16).xlsx
- E5T1_(L8_L32).xlsx
- E5T2_(L8_L32).xlsx
- E6T1(L18_L20_L33).xlsx
- E6T2(L18_L20_L33).xlsx
- E7T1_(L8).xlsx
