# Supplementary material for: Studies on the Coordination of Ribosomal Protein Assembly Events Involved in Processing and Stabilization of Yeast Early Large Ribosomal Subunit Precursors
Source: PLoS One. 2015 Dec 7;10(12):e0143768. doi: 10.1371/journal.pone.0143768 (PMC4671574; doi:10.1371/journal.pone.0143768)
Supplement: S1 File — (ZIP) [file pone.0143768.s004.zip › 0_summary iTRAQ Data and experiments.xlsx]

## Sheet: description
	Table 1 - overview of iTRAQ analyses and corresponding iTRAQ labels
		Noc2-TAP particles purified from cells				corresponding iTRAQ ratios
		depleted of LSU r-Protein…
	name of 4plex iTRAQ analysis (=name of attached Excel file)	iTRAQ label 114	iTRAQ label 115	iTRAQ label 116	iTRAQ label 117	iTRAQ ratio 115/114	iTRAQ ratio 116/114	iTRAQ ratio 117/114
	E1T1_(L7_L20_L32)	Wild type	rpL7	rpL20	rpL32	rpL7 depleted / wild type	rpL20 depleted / wild type	rpL32 depleted / wild type
	E1T2_(L7_L20_L32)	Wild type	rpL7	rpL20	rpL32	rpL7 depleted / wild type	rpL20 depleted / wild type	rpL32 depleted / wild type
	E2T1_(L8_L16_L33)	Wild type	rpL8	rpL16	rpL33	rpL8 depleted / wild type	rpL16 depleted / wild type	rpL33 depleted / wild type
	E2T2_(L8_L16_L33)	Wild type	rpL8	rpL16	rpL33	rpL8 depleted / wild type	rpL16 depleted / wild type	rpL33 depleted / wild type
	E3T1_(L4_L18)	Wild type	other	rpL4	rpL18		rpL4 depleted / wild type	rpL18 depleted / wild type
	E3T2_(L4_L18)	Wild type	other	rpL4	rpL18		rpL4 depleted / wild type	rpL18 depleted / wild type
	E4T1_(L4_L7_L16)	Wild type	rpL4	rpL7	rpL16	rpL4 depleted / wild type	rpL7 depleted / wild type	rpL16 depleted / wild type
	E4T2_(L4_L7_L16)	Wild type	rpL4	rpL7	rpL16	rpL4 depleted / wild type	rpL7 depleted / wild type	rpL16 depleted / wild type
	E5T1_(L8_L32)	Wild type	other	rpL8	rpL32		rpL8 depleted / wild type	rpL32 depleted / wild type
	E5T2_(L8_L32)	Wild type	other	rpL8	rpL32		rpL8 depleted / wild type	rpL32 depleted / wild type
	E6T1(L18_L20_L33)	Wild type	rpL18	rpL20	rpL33	rpL18 depleted / wild type	rpL20 depleted / wild type	rpL33 depleted / wild type
	E6T2(L18_L20_L33)	Wild type	rpL18	rpL20	rpL33	rpL18 depleted / wild type	rpL20 depleted / wild type	rpL33 depleted / wild type
	E7T1_(L8)	Wild type	rpL8	other	other	rpL8 depleted / wild type
	Additional information
	Noc2-TAP and associating pre-ribosomes were purified from cellular extracts of wild type yeast cells or yeast cells depleted of one LSU r-protein as described in the materials and methods. The eluate of each affinity purification was digested with trypsin and labeled with one of the 4 iTRAQ reagents (with varying reporter group masses of 114-117 Dalton) as shown in table1. The purification of pre…

## Sheet: Table iTRAQ Data Figs S1 S2
	Depletion of rpL4				Depletion of rpL7				Depletion of rpL8					Depletion of rpL16				Depletion of rpL18				Depletion of rpL20				Depletion of rpL32				Depletion of rpL33
	number biological replicate	I	II		number biological replicate	I	II		number biological replicate	III	I	II		number biological replicate	I	II		number biological replicate	I	II		number biological replicate	I	II		number biological replicate	I	II		number biological replicate	I	II
	experiment ID (4plex iTRAQ)	E3	E4		experiment ID (4plex iTRAQ)	E1	E4		experiment ID (4plex iTRAQ)	E7	E2	E5		experiment ID (4plex iTRAQ)	E2	E4		experiment ID (4plex iTRAQ)	E3	E6		experiment ID (4plex iTRAQ)	E1	E6		experiment ID (4plex iTRAQ)	E1	E5		experiment ID (4plex iTRAQ)	E2	E6
	technical replicate IDs	E3T1 E3T2	E4T1 E4T2		technical replicate IDs	E1T1 E1T2	E4T1 E4T2		technical replicate IDs	E7T1	E2T1 E2T2	E5T1 E5T2		technical replicate IDs	E2T1 E2T2	E4T1 E4T2		technical replicate IDs	E3T1 E3T2	E6T1 E6T2		technical replicate IDs	E1T1 E1T2	E6T1 E6T2		technical replicate IDs	E1T1 E1T2	E5T1 E5T2		technical replicate IDs	E2T1 E2T2	E6T1 E6T2
	Protein (group)	Average of iTRAQ ratios of E3T1 and E3T2	Average of iTRAQ ratios of E4T1 and E4T2		Protein (group)	Average of iTRAQ ratios of E1T1 and E1T2	Average of iTRAQ ratios of E4T1 and E4T2		Protein (group)	iTRAQ ratios of E7T1	Average of iTRAQ ratios of E2T1 and E2T2	Average of iTRAQ ratios of E5T1 and E5T2		Protein (group)	Average of iTRAQ ratios of E2T1 and E2T2	Average of iTRAQ ratios of E4T1 and E4T2		Protein (group)	Average of iTRAQ ratios of E3T1 and E3T2	Average of iTRAQ ratios E6T1 and E6T2		Protein (group)	Average of iTRAQ ratios of E1T1 and E1T2	Average of iTRAQ ratios E6T1 and E6T2		Protein (group)	Average of iTRAQ ratios of E1T1 and E1T2	Average of iTRAQ ratios of E5T1 and E5T2		Protein (group)	Average of iTRAQ ratios of E2T1 and E2T2	Average of iTRAQ ratios E6T1 and E6T2
LSU r-proteins (as shown in Figure S2)	Ø housekp	0.880714	0.941131		Ø housekp	0.909848	0.559269		Ø housekp	1.05036	1.04911	0.872483		Ø housekp	1.26358	1.00229		Ø housekp	0.743991	0.869038		Ø housekp	1.18402	0.875443		Ø housekp	1.04623	1.15867		Ø housekp	1.30902	0.97384
	Ø rpS	1.38531	1.15432		Ø rpS	1.08972	0.693215		Ø rpS	1.45941	1.31221	1.06601		Ø rpS	1.4302	1.06635		Ø rpS	0.9032	1.05383		Ø rpS	1.25971	1.00905		Ø rpS	1.10007	1.15337		Ø rpS	1.35616	1.03759
	Ø LSU biogen.	0.650824	0.820617		Ø LSU biogen.	0.989992	0.854285		Ø LSU biogen.	0.780432	0.885076	0.801589		Ø LSU biogen.	0.977532	1.02722		Ø LSU biogen.	0.772479	0.97706		Ø LSU biogen.	1.16468	1.1066		Ø LSU biogen.	0.789705	0.878212		Ø LSU biogen.	1.18485	1.08726
	Ø SSU proc.	1.59605	1.49813		Ø SSU proc.	1.63204	1.48222		Ø SSU proc.	2.76341	1.88642	1.505		Ø SSU proc.	1.91182	1.55734		Ø SSU proc.	1.38853	1.39898		Ø SSU proc.	1.84265	1.46791		Ø SSU proc.	1.54775	1.51934		Ø SSU proc.	2.05701	1.4342
	rpL12 (3)	1.91751	0.958083		rpP2A/B (5)	2.26102	1.53187		rpP2A/B (3)	2.62894	2.32862	1.37249		rpP2A/B (4)	1.91236	1.29615		rpP2A/B (2)	1.0878	1.37439		rpP2A/B (3)	2.06751	1.44246		rpP2A/B (5)	1.63955	1.47199		rpP2A/B (2)	2.49222	1.52403
	rpP2A/B (4)	1.38215	1.32586		rpP1A/B (2)	1.42714	1.21107		rpP0 (6)	2.29468	1.57592	1.21662		rpP1A/B (2)	1.67891	1.24585		rpL11 (5)	0.967763	1.10981		rpP1A/B (2)	1.65592	1.10325		rpP0 (7)	1.52757	1.28585		rpP1A/B (2)	1.8755	1.23813
	rpL30 (1)	1.23085			rpL35 (2)	1.14529			rpP1A/B (2)	1.6021	1.86152	1.34362		rpP0 (9)	1.65126	1.1988		rpL25 (1)	0.896335	1.17218		rpP0 (7)	1.5827	1.04567		rpP1A/B (2)	1.20624	1.32407		rpP0 (7)	1.88612	1.11526
	rpL24 (4)	1.21838	1.06718		rpP0 (9)	1.37238	0.865176		rpL12 (1)		1.39442	1.20986		rpL12 (2)	1.45575	1.12092		rpL30 (1)	1.02661			rpL35 (2)	1.29043			rpL11 (6)	0.987406	1.15233		rpL12 (1)	1.88147	0.902427
	rpL9 (2)	1.22583	1.0262		rpL18 (8)	1.17361	1.0243		rpL11 (6)	1.1309	1.27847	1.21178		rpL18 (8)	1.09682	1.16562		rpL8 (8)	0.818786	1.1525		rpL11 (6)	1.38833	1.16259		rpL9 (2)	1.11569	0.93563		rpL11 (6)	1.33306	1.12859
	rpP1A/B (2)	1.01809	1.23206		rpL8 (12)	1.18209	0.898639		rpL42 (1)	1.16338				rpL29 (2)	1.10231			rpP1A/B (2)	0.925185	1.02155		rpL18 (6)	1.34098	1.17527		rpL18 (7)	0.867034	1.10462		rpL18 (6)	1.1932	1.25065
	rpP0 (8)	1.0411	1.16933		rpL12 (2)	1.3117	0.732242		rpL29 (2)		1.15022			rpL27 (7)	1.06587			rpL12 (3)	1.03136	0.877063		rpL7 (9)	1.31836	1.10523		rpL10 (7)	0.956978	0.986967		rpL7 (10)	1.30265	1.11012
	rpL11 (6)	0.963759	0.960915		rpL27 (7)	0.999075			rpL18 (7)	1.21647	1.07537	1.15873		rpL11 (7)	1.09059	1.03436		rpL9 (1)	1.09541	0.686565		rpL8 (9)	1.38972	1.02264		rpL12 (2)	0.949097	0.968524		rpL35 (4)	1.17393
	rpL23 (3)	1.08615	0.789719		rpL11 (6)	1.17037	0.746746		rpL24 (3)	1.43017	0.977431	0.968988		rpL9 (2)	1.09591	0.983535		rpL23 (3)	0.88024	0.896455		rpL27 (7)	1.1537			rpL2 (6)	0.827681	1.08928		rpL8 (7)	1.27084	1.04578
	rpL10 (7)	1.01594	0.856796		rpL26 (4)	0.872991			rpL9 (1)		1.17713	1.04205		rpL30 (1)	1.03587			rpL5 (10)	0.802601	0.957912		rpL12 (2)	1.33998	0.777934		rpL5 (13)	0.897252	0.941359		rpL27 (7)	1.15155
	rpL29 (2)	0.931193			rpL1 (4)	1.06415	0.657002		rpL7 (12)	1.09564	1.07625	1.05959		rpL24 (4)	1.14325	0.918711		rpP0 (6)	0.87489	0.861379		rpL26 (4)	1.0466			rpL24 (3)	0.749069	1.04675		rpL9 (1)	1.35386	0.894812
	rpL2 (7)	0.852197	0.923016		rpL13 (13)	1.01136	0.678217		rpL27 (6)	1.00481	1.10642			rpL7 (11)	1.00941	1.03558		rpL3 (10)	0.906144	0.750348		rpL13 (11)	1.10309	0.935618		rpL8 (9)	0.8949	0.873379		rpL30 (1)	1.12301
	rpL8 (11)	0.894149	0.867837		rpL36 (6)	0.885568	0.774968		rpL10 (7)	1.14663	0.948716	0.996823		rpL3 (12)	1.00467	1.0038		rpL1 (2)	0.779798	0.811638		rpL5 (11)	1.00224	1.02798		rpL43 (1)	0.887834	0.819772		rpL3 (10)	1.18832	0.941538
	rpL18 (7)	0.795342	0.919913		rpL43 (1)	0.795475			rpL20 (6)	1.00057	1.02772	1.01112		rpL8 (10)	1.02804	0.977574		rpL24 (3)	0.77748	0.78593		rpL3 (10)	1.11402	0.905015		rpL1 (3)	0.867271	0.83504		rpL5 (10)	1.05096	1.04037
	rpL3 (11)	0.854089	0.827058		rpL3 (12)	0.852906	0.696955		rpL3 (10)	0.998254	1.01593	1.01236		rpL35 (4)	1.00099			rpL10 (6)	0.780781	0.780772		rpL36 (4)	1.08186	0.920052		rpL25 (2)	0.767258	0.928818		rpL15 (6)	1.02048	0.974151
	rpL25 (3)	0.893298	0.770386		rpL5 (14)	0.837684	0.694333		rpL43 (1)	1.00283				rpL5 (13)	0.868679	0.979186		rpL15 (7)	0.737238	0.819319		rpL32 (2)	1.07371	0.910903		rpL3 (10)	0.715925	0.951151		rpL1 (2)	1.03699	0.952659
	rpL31 (2)	0.809281			rpL25 (4)	0.845254	0.676094		rpL25 (2)	0.944498	0.992364	1.0561		rpL2 (5)	0.877732	0.890657		rpL32 (2)	0.753006	0.800154		rpL15 (7)	0.998552	0.9859		rpL15 (7)	0.665551	0.855093		rpL34 (2)	0.999478	0.954937
	rpL39 (2)	0.862081	0.739146		rpL34 (2)	0.816714	0.673131		rpL23 (3)	1.00315	0.933185	1.04413		rpL4 (11)	0.800215	0.945992		rpL36 (5)	0.686107	0.844235		rpL4 (7)	0.986024	0.909787		rpL13 (12)	0.672316	0.837481		rpL13 (9)	0.969983	0.952024
	rpL27 (4)	0.767149			rpL15 (9)	0.769761	0.663362		rpL5 (12)	1.00148	0.909899	0.987495		rpL36 (6)	0.859682	0.880296		rpL37 (1)		0.756983		rpL23 (3)	1.08059	0.774093		rpL17 (3)	0.687565	0.800644		rpL36 (4)	1.00289	0.915045
	rpL5 (12)	0.736886	0.79532		rpL4 (10)	0.778553	0.600559		rpL16 (5)	1.01261	0.945509	0.791906		rpL23 (3)	0.949349	0.781489		rpL34 (2)	0.749388	0.760193		rpL24 (2)	1.04506	0.804506		rpL39 (2)	0.528017	0.957317		rpL25 (2)	0.963793	0.921561
	rpL37 (2)		0.765667		rpL9 (2)	0.665545	0.69026		rpL34 (2)	0.930205	0.950735	0.862233		rpL13 (10)	0.800749	0.917302		rpL13 (9)	0.740647	0.733805		rpL1 (3)	1.14258	0.676731		rpL34 (2)	0.60437	0.8713		rpL4 (8)	0.922329	0.940295
	rpL43 (1)	0.741808			rpL32 (2)	0.749282	0.59745		rpL2 (5)	1.07557	0.811605	0.830276		rpL1 (3)	0.77804	0.923658		rpL7 (8)	0.675287	0.769997		rpL25 (2)	0.862462	0.950555		rpL35 (2)	0.737725			rpL29 (2)	0.920348
	rpL21 (2)	0.738959			rpL28 (2)	0.667239			rpL30 (1)		0.905262			rpL10 (6)	0.924592	0.763623		rpL4 (8)	0.694459	0.749449		rpL34 (2)	0.913112	0.884865		rpL7 (11)	0.629424	0.840481		rpL16 (4)	1.0289	0.783403
	rpL15 (9)	0.665149	0.747068		rpL23 (4)	0.797267	0.53324		rpL6 (5)	0.812093	0.876453	1.00785		rpL32 (3)	0.808633	0.874991		rpL2 (6)	0.675101	0.689823		rpL16 (4)	0.889546	0.859834		rpL28 (2)	0.566723	0.878362		rpL24 (3)	0.961732	0.816054
	rpL28 (2)	0.700132			rpL16 (5)	0.663587	0.564418		rpL1 (2)		0.885641	0.869303		rpL34 (2)	0.771256	0.893149		rpL16 (4)	0.669035	0.675409		rpL10 (5)	1.02128	0.708247		rpL36 (4)	0.656652	0.775686		rpL23 (3)	0.98664	0.763555
	rpL19 (3)	0.611237	0.775958		rpL10 (6)	0.815009	0.38329		rpL4 (11)	0.983784	0.802687	0.84565		rpL25 (3)	0.763957	0.8912		rpL29 (2)	0.670414			rpL30 (1)	0.83107			rpL27 (7)	0.701539			rpL37 (1)		0.825179
	rpL13 (11)	0.679326	0.705755		rpL24 (3)	0.696341	0.446159		rpL32 (2)	0.885399	0.82607	0.862606		rpL15 (9)	0.787889	0.867029		rpL43 (1)	0.705389	0.578427		rpL6 (4)	0.726248	0.933211		rpL6 (6)	0.591254	0.799207		rpL26 (3)	0.808794
	rpL7 (9)	0.661738	0.719509		rpL2 (6)	0.6163	0.519883		rpL14 (3)	0.892594	0.792045	0.792049		rpL39 (3)	0.823347	0.806294		rpL6 (3)	0.433882	0.754832		rpL43 (1)	1.03379	0.625578		rpL4 (10)	0.547533	0.831809		rpL32 (2)	0.746715	0.851837
	rpL1 (3)	0.538953	0.815819		rpL33 (2)	0.462202	0.548569		rpL39 (2)	0.76086	0.667182	1.01899		rpL37 (2)		0.805247		rpL27 (4)	0.590208			rpL39 (2)	0.80186			rpL23 (3)	0.53712	0.842077		rpL2 (4)	0.802796	0.789264
	rpL36 (6)	0.61282	0.74104		rpL6 (6)	0.481389	0.470643		rpL33 (1)	0.864223	0.69231	0.727488		rpL6 (5)	0.608166	0.798681		rpL35 (6)	0.584226			rpL2 (5)	0.756581	0.817867		rpL19 (3)	0.4	0.899886		rpL10 (6)	0.81015	0.778156
	rpL17 (4)	0.628457	0.715039		rpL19 (3)	0.410329	0.53813		rpL40 (1)	0.750649				rpL31 (2)	0.669388			rpL19 (3)	0.534588	0.598099		rpL28 (2)	0.748337			rpL16 (5)	0.591773	0.698837		rpL20 (5)	0.638022	0.661319
	rpL34 (2)	0.638319	0.698553		rpL39 (2)	0.52935	0.406487		rpL31 (2)		0.69754			rpL20 (6)	0.660274	0.664019		rpL39 (2)	0.555489			rpL33 (1)	0.817193	0.665815		rpL30 (1)	0.632749			rpL43 (1)		0.648141
	rpL35 (6)	0.65565			rpL37 (2)		0.459363		rpL19 (3)	0.647193	0.636552	0.645114		rpL26 (3)	0.657641			rpL28 (2)	0.555259			rpL37 (1)		0.728353		rpL20 (6)	0.477068	0.737219		rpL19 (3)	0.609932	0.64965
	rpL33 (2)	0.514304	0.725283		rpL20 (5)	0.412895	0.475026		rpL28 (2)	0.670754	0.547237	0.693513		rpL19 (3)	0.595015	0.695268		rpL17 (3)	0.527745	0.563836		rpL9 (1)	0.702187	0.689257		rpL26 (4)	0.587971			rpL6 (3)	0.522972	0.73379
	rpL4 (11)	0.559735	0.602159		rpL30 (1)	0.439719			rpL17 (3)	0.49896	0.513221	0.638583		rpL33 (1)	0.437774	0.832218		rpL21 (2)	0.536789			rpL17 (2)	0.609825	0.543655		rpL33 (2)	0.42715	0.644421		rpL39 (3)	0.620041
	rpL6 (5)	0.474551	0.619909		rpL7 (10)	0.418652	0.43898		rpL35 (3)	0.443092	0.595836			rpL28 (2)	0.630206			rpL33 (2)	0.424216	0.598515		rpL19 (2)	0.438694	0.61158		rpL32 (2)	0.315636	0.577298		rpL28 (2)	0.602947
	rpL16 (4)	0.558217	0.532114		rpL17 (3)	0.444611	0.359896		rpL26 (4)	0.479756	0.55853			rpL17 (4)	0.496035	0.731692		rpL31 (2)	0.501197			rpL14 (3)	0.42302	0.432363		rpL14 (3)	0.322783	0.558003		rpL31 (2)	0.575417
	rpL32 (3)	0.542852	0.534333		rpL14 (2)	0.22079	0.282348		rpL8 (8)	0.433089	0.464964	0.566931		rpL16 (5)	0.59305	0.525544		rpL20 (4)	0.377337	0.619801		rpL20 (4)	0.359793	0.460463						rpL33 (1)	0.419354	0.724829
	rpL20 (5)	0.487474	0.574536						rpL15 (7)	0.392983	0.440543	0.472041		rpL14 (2)	0.499071	0.440819		rpL18 (5)	0.327326	0.594053										rpL17 (3)	0.482789	0.606416
	rpL26 (4)	0.483829							rpL13 (10)	0.398027	0.396807	0.457463						rpL14 (3)	0.371046	0.507427										rpL14 (3)	0.325382	0.4785
	rpL14 (3)	0.478856	0.352535						rpL36 (4)	0.312746	0.406152	0.469629						rpL26 (4)	0.348074
LSU Biogenesis factors (as shown in Figure S1)	Ø housekp	0.880714	0.941131		Ø housekp	0.909848	0.559269		Ø housekp	1.05036	1.04911	0.872483		Ø housekp	1.26358	1.00229		Ø housekp	0.743991	0.869038		Ø housekp	1.18402	0.875443		Ø housekp	1.04623	1.15867		Ø housekp	1.30902	0.97384
	Ø rpS	1.38531	1.15432		Ø rpS	1.08972	0.693215		Ø rpS	1.45941	1.31221	1.06601		Ø rpS	1.4302	1.06635		Ø rpS	0.9032	1.05383		Ø rpS	1.25971	1.00905		Ø rpS	1.10007	1.15337		Ø rpS	1.35616	1.03759
	Ø rpL	0.77278	0.815566		Ø rpL	0.858673	0.672539		Ø rpL	0.951156	0.922387	0.915376		Ø rpL	0.90415	0.911652		Ø rpL	0.676105	0.810045		Ø rpL	1.05055	0.885555		Ø rpL	0.76147	0.921738		Ø rpL	1.02273	0.917968
	Ø SSU proc.	1.59605	1.49813		Ø SSU proc.	1.63204	1.48222		Ø SSU proc.	2.76341	1.88642	1.505		Ø SSU proc.	1.91182	1.55734		Ø SSU proc.	1.38853	1.39898		Ø SSU proc.	1.84265	1.46791		Ø SSU proc.	1.54775	1.51934		Ø SSU proc.	2.05701	1.4342
	Nmd3 (1)*	1.82757	1.60351		Nop4 (22)	1.73699	1.20074		Nop53 (1)*		1.9749			Lsg1 (1)*	2.706	1.24404		Lsg1 (1)*		1.55606		Nmd3 (1)*	1.84695			Nmd3 (1)*	1.49384	1.64098		Nmd3 (1)*	2.2364
	Lsg1 (1)*		1.32645		Rrp14 (3)	1.30677	1.40971		Nmd3 (1)*		2.14167	1.64088		Rrp14 (2)	1.74707	1.75947		Nmd3 (1)*	1.40093			Rrp14 (1)*	2.09617	1.49538		Lsg1 (1)*		1.45113		Rrp14 (1)*	2.64114	1.37006
	Rrp5 (33)	1.27874	1.30853		Nmd3 (1)*	1.52867	1.10543		Rrp14 (2)	1.53849	2.23119	1.17277		Nmd3 (1)*	1.72423	1.59653		Puf6 (1)*	1.12681	1.46355		Nop4 (16)	2.04463	1.47795		Rrp14 (1)*	1.43633	1.26815		Nop53 (1)*	1.93535
	Rrp14 (3)	1.16879	1.33209		Nsa2 (1)*	2.30529	0.248649		Lsg1 (1)*		2.05371	1.21489		Mak5 (2)	1.56448	1.6678		Nop4 (14)	1.13095	1.35084		Nop6 (3)	2.20532	1.09852		Rrp5 (31)	1.11621	1.2209		Lsg1 (1)*	2.24115	1.15429
	Rea1p/Mdn1 (2)	1.16	1.13724		Mrt4 (5)	1.73698	0.809427		Nop4 (17)	1.72291	1.44356	1.36391		Nop4 (20)	1.30708	1.412		Nop6 (3)	1.41589	1.03514		Rrp1 (5)	1.60014	1.48015		Mak5 (2)	1.0542	1.13912		Nop4 (14)	1.74481	1.34055
	Noc1 (18)	1.01082	1.11024		Nop16 (8)	1.38074	1.0596		Nop12 (9)	1.44309	1.59377	1.28562		Rea1/Mdn1 (2)	1.47367	1.09314		Rrp5 (25)	1.12353	1.2164		Mak16 (4)	1.64829	1.2547		Drs1 (6)	0.921037	1.19216		Rrp1 (6)	1.55499	1.4888
	Nop53 (1)*	1.05963			Ebp2 (16)	1.18675	1.16948		Mak5 (2)	0.946154	1.65682	1.28857		Nop53 (1)*	1.28041			Nop53 (1)*	1.1377			Mrt4 (5)	1.65289	1.10649		Noc1 (14)	0.996422	1.09813		Puf6 (2)	1.39207	1.50067
	Rix7 (1)*	0.66985	1.40204		Mak16 (2)	1.49191	0.80684		Noc1 (12)	1.50132	1.13546	1.04593		Rrp5 (33)	1.25188	1.24183		Rrp14 (1)*	1.00306	1.15496		Nop16 (7)	1.5147	1.18539		Noc2 (19)	1	1		Rrp5 (34)	1.4437	1.28947
	Nog2 (1)*		1.02617		Drs1 (8)	0.9941	1.2685		Rrp1 (6)	1.25266	1.23173	1.17073		Rrp1 (6)	1.07856	1.29765		Nop12 (7)	0.972509	1.1732		Rrp5 (35)	1.29159	1.33469		Nop4 (15)	0.954261	1.00291		Mak16 (2)	1.45169	1.25291
	Noc2 (23)	1	1		Nop15 (5)	1.20939	0.975537		Dbp9 (1)*	1.39647	1.00841			Drs1 (6)	1.23899	1.10937		Has1 (8)	0.954024	1.16474		Nop15 (4)	1.37287	1.21569		Rea1/Mdn1 (2)	0.851855	1.09412		Drs1 (4)	1.62571	1.07661
	Nop12 (9)	0.951129	1.04417		Nip7 (6)	1.18674	0.996381		Rea1/Mdn1 (2)		1.29042	0.909521		Noc1 (12)	1.21504	1.08405		Nog1 (5)	1.09608	0.929127		Nip7 (5)	1.33666	1.19368		Nop12 (6)	0.968421	0.97389		Nip7 (4)	1.34731	1.2616
	Puf6 (1)*	0.902394	0.949493		Rrp1 (5)	1.10306	0.974704		Rrp5 (31)	1.06943	1.08382	1.13391		Mak16 (3)	1.15222	1.08121		Noc1 (16)	0.915916	1.10716		Has1 (13)	1.19227	1.26054		Rpf1 (1)*	0.952585			Has1 (13)	1.23325	1.23921
	Drs1 (6)	0.793015	0.95058		Rrs1 (6)	0.926299	1.14376		Mak16 (2)		1.10641	1.00687		Rix7 (1)*	0.951123	1.27797		Noc2 (17)	1	1		Nop2 (8)	1.20104	1.24461		Puf6 (1)*	0.949577			Ytm1 (5)	1.28068	1.15548
	Noc3 (9)	0.953717	0.756991		Rpf2 (5)	1.05628	1.00983		Ssf1 (1)*	1.84087	0.585375	0.725657		Rpf1 (1)*	1.06496			Rea1/Mdn1 (2)	1.05168	0.947617		Ebp2 (10)	1.36293	1.06934		Rlp24 (2)	0.872307	1.00525		Nop16 (6)	1.34801	1.07968
	Mak5 (1)*	0.959086	0.739653		Noc2 (22)	1	1		Noc2 (17)	1	1	1		Puf6 (2)	0.93937	1.10028		Rix7 (1)*	0.812883	1.18033		Lsg1 (1)*		1.19915		Nog1 (8)	0.900232	0.918611		Brx1 (6)	1.38483	1.00744
	Ytm1 (5)	0.727071	0.767117		Brx1 (8)	0.964892	1.02028		Puf6 (1)*	0.894522	1.07755			Noc2 (19)	1	1		Drs1 (3)	0.861206	1.08793		Noc1 (15)	1.27519	1.11567		Noc3 (9)	1.01684	0.770919		Nop15 (3)	1.21864	1.16144
	Nop4 (19)	0.646829	0.846817		Noc1 (16)	1.10181	0.869146		Nog1 (9)	0.828709	1.00623	1.12246		Has1 (15)	0.955363	1.04226		Nip7 (4)	0.906505	1.03293		Rpf2 (5)	1.20035	1.18217		Nog2 (1)*	0.866774			Rpf2 (4)	1.2532	1.12339
	Ssf1 (2)	0.667471	0.700106		Rrp5 (35)	1.05276	0.914049		Nog2 (1)*	1.37292	0.577833			Nop15 (4)	0.915362	1.07395		Mak16 (2)	0.92974	0.964026		Erb1 (21)	1.25498	1.11885		Rix7 (1)*	1.08105	0.646851		Mak5 (1)*	1.36646	1.00066
	Rlp7 (7)	0.532256	0.82099		Rlp24 (3)	1.02952	0.850154		Rlp24 (3)	0.933087	0.877225	1.07032		Nop16 (7)	0.884051	1.10284		Rpf2 (3)	0.825082	1.00547		Mak5 (1)*	1.3858	0.979343		Mak16 (2)	0.764661	0.953671		Nop7 (11)	1.19044	1.16529
	Nog1 (8)	0.603759	0.747591		Rlp7 (7)	0.740696	1.09808		Nip7 (5)	0.801761	0.999929	0.948093		Brx1 (7)	0.97661	1.00705		Rlp24 (2)	0.869247	0.95119		Puf6 (2)	1.00638	1.35049		Nop8 (1)*	0.769164	0.909863		Rea1/Mdn1 (2)	1.26657	1.06525
	Rlp24 (2)	0.584251	0.732201		Has1 (15)	0.943686	0.890256		Nop2 (7)	0.850418	0.991359	0.884459		Rlp7 (6)	0.870236	1.10907		Nop7 (11)	0.854394	0.950479		Rrs1 (4)	1.08703	1.26773		Dbp9 (1)*	0.831553			Erb1 (17)	1.19489	1.13001
	Nop13 (1)*	0.699442	0.607271		Nop2 (7)	0.928373	0.896279		Rsa3 (1)*		0.886873			Nop12 (9)	0.924495	1.00197		Ytm1 (4)	0.817607	0.977218		Drs1 (5)	1.22096	1.11632		Tif6 (2)	0.698048	0.958162		Nop2 (8)	1.16159	1.10883
	Has1 (14)	0.517031	0.775249		Cic1/Nsa3 (7)	1.01967	0.787027		Rpf2 (5)	0.753772	0.963384	0.936374		Rpf2 (5)	0.912828	0.997643		Nop15 (4)	0.795382	0.96893		Cic1/Nsa3 (5)	1.23689	1.04757		Nip7 (5)	0.854616	0.800524		Nog1 (8)	1.19195	1.0713
	Erb1 (20)	0.530115	0.757165		Lsg1 (1)*		0.902861		Rrs1 (5)	0.834433	0.849667	0.877748		Ytm1 (4)	0.916803	0.991218		Nop2 (6)	0.760166	0.998573		Rlp24 (3)	1.23421	1.04937		Rlp7 (5)	0.672986	0.968084		Rrs1 (2)	0.995079	1.26013
	Nop7 (10)	0.56775	0.711675		Erb1 (25)	0.998585	0.795882		Nop13 (1)*		1.00001	0.689681		Rlp24 (3)	0.859641	1.04574		Rlp7 (5)	0.825642	0.911323		Rpf1 (1)*	1.09085			Erb1 (19)	0.799141	0.813675		Noc1 (10)	1.12255	1.09579
	Tif6 (2)	0.509536	0.756469		Puf6 (2)	0.719146	1.06825		Tif6 (2)	0.83716	0.808141	0.859577		Nog1 (9)	0.90555	0.994495		Erb1 (17)	0.804778	0.930584		Ytm1 (6)	1.06585	1.11174		Nop16 (7)	0.708078	0.893661		Cic1/Nsa3 (5)	1.10572	1.09218
	Nop8 (1)*	0.628304			Nog1 (13)	0.910365	0.854732		Mrt4 (3)	0.704854	0.831111	0.911214		Erb1 (20)	0.882034	1.01616		Rrs1 (3)	0.605437	1.08931		Nop7 (14)	1.06027	1.08272		Nop2 (6)	0.819623	0.779445		Rlp7 (6)	1.16112	1.03129
	Nop2 (7)	0.508175	0.745849		Rea1/Mdn1 (2)	0.955351	0.678543		Rix7 (2)	0.869744	0.854148	0.615116		Cic1/Nsa3 (4)	0.824287	1.06504		Cic1/Nsa3 (6)	0.72247	0.958361		Rea1/Mdn1 (2)	1.07242	1.05075		Cic1/Nsa3 (6)	0.707751	0.876557		Ebp2 (9)	1.16427	0.988421
	Cic1p/Nsa3 (7)	0.482937	0.755395		Ytm1 (6)	0.878037	0.737152		Noc3 (9)	0.539055	0.982615	0.761458		Nip7 (6)	0.94942	0.922397		Mrt4 (4)	0.753934	0.90519		Nop13 (1)*	1.05216			Ytm1 (4)	0.793538	0.782571		Rlp24 (2)	1.04393	1.00831
	Brx1 (8)	0.4868	0.746201		Nop7 (14)	0.835659	0.758435		Nop8 (1)*	0.671918		0.734899		Nop7 (12)	0.867235	0.959308		Brx1 (4)	0.803795	0.848075		Nog1 (7)	1.01359	1.06238		Nop7 (9)	0.724757	0.850093		Nop12 (6)	1.0167	0.989545
	Rpf2 (4)	0.4801	0.748756		Rpf1 (1)*	0.796371			Drs1 (4)	0.424568	0.810326	0.838564		Nop2 (9)	0.799718	1.01612		Mak5 (1)*	0.804831	0.815674		Rlp7 (6)	0.979081	1.04916		Has1 (10)	0.788627	0.783024		Noc2 (16)	1	1
	Nip7 (4)	0.605197	0.62362		Nop12 (9)	0.740538	0.808306		Rpf1 (1)*		0.625747			Rrs1 (5)	0.789696	0.994981		Ebp2 (9)	0.715468	0.87378		Brx1 (6)	1.06378	0.949674		Ebp2 (11)	0.728529	0.84072		Tif6 (2)	0.96429	1.00869
	Mrt4 (5)	0.445878	0.717367		Rix7 (1)*	0.771464	0.737453		Brx1 (4)	0.478131	0.563355	0.476409		Nog2 (1)*	0.632792	1.14327		Noc3 (7)	0.761351	0.817981		Rix7 (1)*	1.117	0.89501		Rrs1 (4)	0.639234	0.906656		Mrt4 (4)	0.943189	0.99028
	Nop15 (5)	0.497251	0.65382		Mak5 (1)*	0.862826	0.637572		Rrp17 (1)*	0.515527		0.427687		Ebp2 (11)	0.789016	0.957156		Ssf1 (1)*	0.672977	0.873059		Noc2 (17)	1	1		Rpf2 (5)	0.641308	0.885722		Nop13 (1)*	0.95085
	Nop16 (8)	0.442159	0.702946		Ssf1 (2)	0.620103	0.846363		Ebp2 (8)	0.460069	0.309307	0.397874		Tif6 (3)	0.722245	1.0118		Nop16 (4)	0.670099	0.8695		Nop8 (1)*	0.965229			Brx1 (4)	0.731079	0.775686		Rsa3 (1)*	0.940606
	Rrs1 (5)	0.463156	0.67597		Nop13 (2)	0.946121	0.505575		Has1 (9)	0.264955	0.418424	0.46016		Dbp9 (1)*	0.816075			Tif6 (2)	0.686497	0.83709		Nop12 (7)	0.951439	0.973508		Ssf1 (1)*	0.614173	0.826662		Noc3 (8)	0.967931	0.848677
	Ebp2 (18)	0.431053	0.696179		Tif6 (2)	0.735662	0.677497		Nsa1 (2)	0.27368	0.36891	0.462157		Noc3 (9)	0.783316	0.834304		Nop13 (1)*	0.725479			Nog2 (1)*	0.959742			Nop15 (3)	0.598848	0.776474		Dbp9 (1)*	0.907327
	Rsa3 (1)*	0.54685			Nop8 (1)*	0.704301			Nop7 (8)	0.301539	0.313204	0.468124		Nop13 (1)*	0.89027	0.68119		Pwp1 (1)*	0.421672	0.483823		Tif6 (2)	0.90053	0.983546		Dbp10 (1)*	0.598377			Rpf1 (1)*	0.81094
	Mak16 (1)*	0.258281	0.776925		Dbp9 (1)*	0.694179			Nug1 (4)	0.310489	0.305658	0.437521		Mrt4 (4)	0.64098	0.86743		Rsa3 (1)*	0.438475			Noc3 (8)	0.918623	0.947652		Mrt4 (4)	0.54384	0.619116		Ssf1 (1)*	0.779287	0.821431
	Pwp1 (1)*	0.423866	0.419171		Nog2 (1)*	0.697836	0.652623		Rlp7 (5)	0.285289	0.329858	0.431319		Ssf1 (2)	0.564657	0.879786		Rrp1 (3)	0.324847	0.544851		Ssf1 (1)*	0.762508	0.848267		Nop13 (1)*	0.523259	0.625404		Rix7 (1)*	0.590635	0.814498
	Rrp1 (3)	0.248307	0.473873		Noc3 (9)	0.843179	0.491276		Cic1/Nsa3 (4)	0.250557	0.320032	0.416347		Nsa1 (2)	0.568869	0.79784		Nop8 (1)*	0.415933			Dbp9 (1)*	0.768552			Rrp1 (4)	0.469766	0.523812		Nog2 (1)*	0.566596
	Dbp10 (1)*	0.355081			Pwp1 (1)*		0.654776		Ytm1 (3)	0.21488	0.39035	0.379609		Rsa3 (1)*	0.649768			Spb1 (1)*	0.27371	0.491726		Nsa2 (1)*	0.522913			Nsa2 (1)*	0.467583			Spb1 (2)	0.348813	0.47703
	Nug1 (3)	0.263344	0.432768		Rrp17 (1)*		0.498889		Spb1 (3)	0.316891	0.305134	0.351537		Rrp17 (1)*		0.408		Dbp10 (1)*	0.360017			Nsa1 (2)	0.370802	0.624363		Spb1 (2)	0.349648	0.529547		Nug1 (3)	0.316052	0.445033
	Spb1 (2)	0.29937	0.394829		Spb1 (2)	0.400824	0.276232		Pwp1 (2)	0.513041	0.17246	0.272642		Spb1 (2)	0.364385	0.416292		Nug1 (2)	0.262841	0.41854		Spb1 (2)	0.420422	0.416488		Nug1 (5)	0.365734	0.472712		Nsa1 (1)*	0.156115	0.384413
	Nsa1 (1)*	0.157123	0.468142		Dbp10 (1)*	0.338482			Dbp10 (1)*	0.319198				Nug1 (4)	0.281782	0.423709		Rrp17 (1)*	0.305227			Dbp10 (1)*	0.389734			Pwp1 (2)		0.383664		Pwp1 (1)*	0.227389	0.307329
	Rrp17 (1)*	0.217651	0.36563		Nsa1 (2)	0.234382	0.337003		Nop15 (3)	0.266695	0.300522	0.357523		Pwp1 (1)*	0.251296	0.245583		Nsa1 (1)*	0.0927247	0.345808		Nug1 (4)	0.351894	0.400095		Rrp17 (1)*		0.370551		Spb4 (1)*	0.208591
	Nsa2 (1)*	0.162594	0.270657		Nug1 (5)	0.254086	0.244704		Erb1 (18)	0.154848	0.296652	0.352373		Nsa2 (1)*	0.188352	0.282063		Spb4 (1)*	0.175337			Pwp1 (1)*		0.262981		Nsa1 (2)	0.324365	0.401326		Nsa2 (1)*	0.178179
	Spb4 (1)*	0.185808	0.247437		Spb4 (2)	0.171499	0.177893		Nop16 (6)	0.0901047	0.273372	0.430448		Spb4 (2)	0.229082	0.240453		Nsa2 (1)*	0.14396			Spb4 (2)	0.218643			Spb4 (2)	0.207744	0.391326
									Spb4 (2)	0.198823	0.157723	0.293122
									Nsa2 (1)*		0.204623
