# Supplementary material for: Studies on the Coordination of Ribosomal Protein Assembly Events Involved in Processing and Stabilization of Yeast Early Large Ribosomal Subunit Precursors
Source: PLoS One. 2015 Dec 7;10(12):e0143768. doi: 10.1371/journal.pone.0143768 (PMC4671574; doi:10.1371/journal.pone.0143768)
Supplement: S1 File — (ZIP) [file pone.0143768.s004.zip › E1T1_(L7_L20_L32).xlsx]

## Sheet: L7 vs WT
	Accession Number	Name	Class	Peptide Count	Name (Peptide Count)	Avg iTRAQ ratio (115/114)	iTRAQ Standard Deviation (115/114)	Localisation	SGD Description	Copy Number per Cell
	gi|6323365	rpS25B	A1	1	rpS25B (1)	3.70305	0	cytoplasm	Protein component of the small (40S) ribosomal subunit; nearly identical to Rps25Ap and has similarity to rat S25 ribosomal protein	162000
	gi|256272110	rpS21B	A1	1	rpS21B (1)	2.63683	0	cytoplasm	Protein component of the small (40S) ribosomal subunit; nearly identical to Rps21Ap and has similarity to rat S21 ribosomal protein	15300
	gi|1164943	rpS7A	A1	3	rpS7A (3)	2.61533	0.56346	0	Protein component of the small (40S) ribosomal subunit, nearly identical to Rps7Bp; interacts with Kti11p; deletion causes hypersensitivity to zymocin; has similarity to rat S7 and Xenopus S8 ribosomal proteins	41000
	gi|2131127	rpS21	A1	2	rpS21 (2)	2.46101	0.378006	cytoplasm	Protein component of the small (40S) ribosomal subunit; nearly identical to Rps21Bp and has similarity to rat S21 ribosomal protein	27400
	gi|6321772	rpS20	A1	4	rpS20 (4)	2.33739	0.492383	0	Protein component of the small (40S) ribosomal subunit; overproduction suppresses mutations affecting RNA polymerase III-dependent transcription; has similarity to E. coli S10 and rat S20 ribosomal proteins	not visualized
	gi|6321249	rpS26A	A1	1	rpS26A (1)	1.93978	0	cytoplasm	Protein component of the small (40S) ribosomal subunit; nearly identical to Rps26Bp and has similarity to rat S26 ribosomal protein	16300
	gi|899490	rpS12	A1	1	rpS12 (1)	1.93793	0	0	Protein component of the small (40S) ribosomal subunit; has similarity to rat ribosomal protein S12	not visualized
	gi|151946577	rpS9B	A1	4	rpS9B (4)	1.91623	0.714535	cytoplasm	Protein component of the small (40S) ribosomal subunit; nearly identical to Rps9Ap and has similarity to E. coli S4 and rat S9 ribosomal proteins	63300
	gi|49258836	rpS15	A1	2	rpS15 (2)	1.90562	0.0656239	0	Protein component of the small (40S) ribosomal subunit; has similarity to E. coli S19 and rat S15 ribosomal proteins	not visualized
	gi|10383793	rpS14A	A1	3	rpS14A (3)	1.90451	0.402648	0	Ribosomal protein 59 of the small subunit, required for ribosome assembly and 20S pre-rRNA processing; mutations confer cryptopleurine resistance; nearly identical to Rps14Bp and similar to E. coli S11 and rat S14 ribosomal proteins	29600
	gi|6322583	rpS5	A1	5	rpS5 (5)	1.8756	0.361454	0	Protein component of the small (40S) ribosomal subunit, the least basic of the non-acidic ribosomal proteins; phosphorylated in vivo; essential for viability; has similarity to E. coli S7 and rat S5 ribosomal proteins	not visualized
	gi|190404968	rpS13	A1	2	rpS13 (2)	1.85711	0.0330305	0	Protein component of the small (40S) ribosomal subunit; has similarity to E. coli S15 and rat S13 ribosomal proteins	not visualized
	gi|151944819	rpS8B	A1	5	rpS8B (5)	1.85419	0.780903	cytoplasm	Protein component of the small (40S) ribosomal subunit; identical to Rps8Ap and has similarity to rat S8 ribosomal protein	14400
	gi|6320918	rpS24A	A1	4	rpS24A (4)	1.74532	0.691545	cytoplasm	Protein component of the small (40S) ribosomal subunit; identical to Rps24Bp and has similarity to rat S24 ribosomal protein	not visualized
	gi|1151236	rpS6A/B	A1	5	rpS6A/B (5)	1.57731	0.260447	cytoplasm	Protein component of the small (40S) ribosomal subunit; identical to Rps6Bp and has similarity to rat S6 ribosomal protein	66000
	gi|55670021	Asc1p	A1	2	Asc1p (2)	1.48879	0.255033	0	G-protein beta subunit and guanine nucleotide dissociation inhibitor for Gpa2p; ortholog of RACK1 that inhibits translation; core component of the small (40S) ribosomal subunit; represses Gcn4p in the absence of amino acid starvation	333000
	gi|6324151	rpS3	A1	4	rpS3 (4)	1.47673	0.50728	0	Protein component of the small (40S) ribosomal subunit, has apurinic/apyrimidinic (AP) endonuclease activity; essential for viability; has similarity to E. coli S3 and rat S3 ribosomal proteins	146000
	gi|6321653	rpS0A	A1	7	rpS0A (7)	1.46793	0.400937	cytoplasm	Protein component of the small (40S) ribosomal subunit, nearly identical to Rps0Bp; required for maturation of 18S rRNA along with Rps0Bp; deletion of either RPS0 gene reduces growth rate, deletion of both genes is lethal	93700
	gi|49258832	rpS18A/B	A1	4	rpS18A/B (4)	1.45623	0.104337	cytoplasm	Protein component of the small (40S) ribosomal subunit; nearly identical to Rps18Bp and has similarity to E. coli S13 and rat S18 ribosomal proteins	48100
	gi|256273384	rpS23A	A1	3	rpS23A (3)	1.40232	0.377045	cytoplasm	Ribosomal protein 28 (rp28) of the small (40S) ribosomal subunit, required for translational accuracy; nearly identical to Rps23Bp and similar to E. coli S12 and rat S23 ribosomal proteins; deletion of both RPS23A and RPS23B is lethal	10600
	gi|6323617	rpS17	A1	2	rpS17 (2)	1.34788	0.605219	cytoplasm	Ribosomal protein 51 (rp51) of the small (40s) subunit; nearly identical to Rps17Bp and has similarity to rat S17 ribosomal protein	30900
	gi|6323420	rpS29A	A1	1	rpS29A (1)	1.33035	0	cytoplasm	Protein component of the small (40S) ribosomal subunit; nearly identical to Rps29Bp and has similarity to rat S29 and E. coli S14 ribosomal proteins	6490
	gi|1914797	rpS11B	A1	1	rpS11B (1)	1.32258	0	cytoplasm	Protein component of the small (40S) ribosomal subunit; identical to Rps11Ap and has similarity to E. coli S17 and rat S11 ribosomal proteins	1200
	gi|6323577	rpS1B	A1	4	rpS1B (4)	1.29805	0.451161	cytoplasm	Ribosomal protein 10 (rp10) of the small (40S) subunit; nearly identical to Rps1Ap and has similarity to rat S3a ribosomal protein	107000
	gi|6323399	rpS22	A1	1	rpS22 (1)	1.254	0	nucleolus,nucleus	Protein component of the small (40S) ribosomal subunit; nearly identical to Rps22Bp and has similarity to E. coli S8 and rat S15a ribosomal proteins	40400
	gi|6321997	rpS4B	A1	5	rpS4B (5)	1.23838	0.497296	cytoplasm	Protein component of the small (40S) ribosomal subunit; identical to Rps4Ap and has similarity to rat S4 ribosomal protein	102000
	gi|6324451	rpS19	A1	1	rpS19 (1)	1.03892	0	cytoplasm	Protein component of the small (40S) ribosomal subunit, required for assembly and maturation of pre-40 S particles; mutations in human RPS19 are associated with Diamond Blackfan anemia; nearly identical to Rps19Bp	29000
	gi|6321315	rpS2	A1	4	rpS2 (4)	0.990787	0.218521	0	Protein component of the small (40S) subunit, essential for control of translational accuracy; phosphorylation by C-terminal domain kinase I (CTDK-I) enhances translational accuracy; similar to E. coli S5 and rat S2 ribosomal proteins	not visualized
	gi|6323886	rpS10B	A1	1	rpS10B (1)	0.97974	0	cytoplasm	Protein component of the small (40S) ribosomal subunit; nearly identical to Rps10Ap and has similarity to rat ribosomal protein S10	7650
	gi|259149446	rpP2A	A2	3	rpP2A (3)	3.95271	1.15221	cytoplasm	Ribosomal protein P2 alpha, a component of the ribosomal stalk, which is involved in the interaction between translational elongation factors and the ribosome; regulates the accumulation of P1 (Rpp1Ap and Rpp1Bp) in the cytoplasm	428000
	gi|6320122	rpP1A	A2	1	rpP1A (1)	2.4869	0	cytoplasm	Ribosomal stalk protein P1 alpha, involved in the interaction between translational elongation factors and the ribosome; accumulation of P1 in the cytoplasm is regulated by phosphorylation and interaction with the P2 stalk component	not visualized
	gi|151940865	rpP0	A2	7	rpP0 (7)	2.34578	1.32686	0	Conserved ribosomal protein P0 similar to rat P0, human P0, and E. coli L10e; shown to be phosphorylated on serine 302	not visualized
	gi|6325359	rpL11	A2	4	rpL11 (4)	2.21035	0.874481	cytoplasm	Protein component of the large (60S) ribosomal subunit, nearly identical to Rpl11Bp; involved in ribosomal assembly; depletion causes degradation of proteins and RNA of the 60S subunit; has similarity to E. coli L5 and rat L11	39000
	gi|49258849	rpL12	A2	1	rpL12 (1)	2.06125	0	cytoplasm	Protein component of the large (60S) ribosomal subunit, nearly identical to Rpl12Bp; rpl12a rpl12b double mutant exhibits slow growth and slow translation; has similarity to E. coli L11 and rat L12 ribosomal proteins	68500
	gi|6320073	rpP1B	A2	1	rpP1B (1)	2.00503	0	cytoplasm	Ribosomal protein P1 beta, component of the ribosomal stalk, which is involved in interaction of translational elongation factors with ribosome; accumulation is regulated by phosphorylation and interaction with the P2 stalk component	22400
	gi|6321754	rpL8A	A2	10	rpL8A (10)	1.92486	0.949718	cytoplasm	Ribosomal protein L4 of the large (60S) ribosomal subunit, nearly identical to Rpl8Bp and has similarity to rat L7a ribosomal protein; mutation results in decreased amounts of free 60S subunits	238000
	gi|6324028	rpL18	A2	5	rpL18 (5)	1.84891	0.696954	cytoplasm	Protein component of the large (60S) ribosomal subunit, identical to Rpl18Ap and has similarity to rat L18 ribosomal protein	63700
	gi|116006491	rpL26B	A2	2	rpL26B (2)	1.64207	0.589034	cytoplasm	Protein component of the large (60S) ribosomal subunit, nearly identical to Rpl26Ap and has similarity to E. coli L24 and rat L26 ribosomal proteins; binds to 5.8S rRNA	33200
	gi|190408368	rpL13B	A2	14	rpL13B (14)	1.61578	0.735989	cytoplasm	Protein component of the large (60S) ribosomal subunit, nearly identical to Rpl13Ap; not essential for viability; has similarity to rat L13 ribosomal protein	54200
	gi|6320679	rpL27	A2	7	rpL27 (7)	1.60531	0.982974	cytoplasm	Protein component of the large (60S) ribosomal subunit, nearly identical to Rpl27Ap and has similarity to rat L27 ribosomal protein	22900
	gi|119390529	rpL1	A2	2	rpL1 (2)	1.52122	0.0298466	cytoplasm	N-terminally acetylated protein component of the large (60S) ribosomal subunit, nearly identical to Rpl1Ap and has similarity to E. coli L1 and rat L10a ribosomal proteins; rpl1a rpl1b double null mutation is lethal	265000
	gi|6320010	rpL35	A2	1	rpL35 (1)	1.43456	0	cytoplasm	Protein component of the large (60S) ribosomal subunit, identical to Rpl35Bp and has similarity to rat L35 ribosomal protein	not visualized
	gi|6325126	rpL5	A2	12	rpL5 (12)	1.42414	0.952674	cytoplasm	Protein component of the large (60S) ribosomal subunit with similarity to E. coli L18 and rat L5 ribosomal proteins; binds 5S rRNA and is required for 60S subunit assembly	not visualized
	gi|6324445	rpL25	A2	2	rpL25 (2)	1.39794	0.00725877	0	Primary rRNA-binding ribosomal protein component of the large (60S) ribosomal subunit, has similarity to E. coli L23 and rat L23a ribosomal proteins; binds to 26S rRNA via a conserved C-terminal motif	not visualized
	gi|256270643	rpL36B	A2	4	rpL36B (4)	1.39148	0.339184	cytoplasm	N-terminally acetylated protein component of the large (60S) ribosomal subunit, nearly identical to Rpl36Bp and has similarity to rat L36 ribosomal protein; binds to 5.8 S rRNA	5370
	gi|49258841	rpL3	A2	8	rpL3 (8)	1.37586	0.341853	cytoplasm	Protein component of the large (60S) ribosomal subunit, has similarity to E. coli L3 and rat L3 ribosomal proteins; involved in the replication and maintenance of killer double stranded RNA virus	450
	gi|292659544	rpL23	A2	2	rpL23 (2)	1.34544	0.00656518	nucleus	Protein component of the large (60S) ribosomal subunit, identical to Rpl23Bp and has similarity to E. coli L14 and rat L23 ribosomal proteins	not visualized
	gi|9755331	rpL34A	A2	2	rpL34A (2)	1.33602	0.0868787	cytoplasm	Protein component of the large (60S) ribosomal subunit, nearly identical to Rpl34Bp and has similarity to rat L34 ribosomal protein	23600
	gi|6323104	rpL10	A2	5	rpL10 (5)	1.26179	0.311023	cytoplasm	Protein component of the large (60S) ribosomal subunit, responsible for joining the 40S and 60S subunits; regulates translation initiation; has similarity to rat L10 ribosomal protein and to members of the QM gene family	not visualized
	gi|49258850	rpL15	A2	8	rpL15 (8)	1.25086	0.152287	0	Protein component of the large (60S) ribosomal subunit, nearly identical to Rpl15Bp and has similarity to rat L15 ribosomal protein; binds to 5.8 S rRNA	not visualized
	gi|49258860	rpL28	A2	1	rpL28 (1)	1.18943	0	0	Ribosomal protein of the large (60S) ribosomal subunit, has similarity to E. coli L15 and rat L27a ribosomal proteins; may have peptidyl transferase activity; can mutate to cycloheximide resistance	not visualized
	gi|6321407	rpL24A	A2	2	rpL24A (2)	1.18486	0.424575	cytoplasm	Ribosomal protein L30 of the large (60S) ribosomal subunit, nearly identical to Rpl24Bp and has similarity to rat L24 ribosomal protein; not essential for translation but may be required for normal translation rate	247000
	gi|49258866	rpL43	A2	1	rpL43 (1)	1.17068	0	cytoplasm	Protein component of the large (60S) ribosomal subunit, identical to Rpl43Bp and has similarity to rat L37a ribosomal protein; null mutation confers a dominant lethal phenotype	44600
	gi|49258842	rpL4	A2	8	rpL4 (8)	1.148	0.306464	cytoplasm	N-terminally acetylated protein component of the large (60S) ribosomal subunit, nearly identical to Rpl4Bp and has similarity to E. coli L4 and rat L4 ribosomal proteins	not visualized
	gi|151944465	rpL16B	A2	3	rpL16B (3)	1.10667	0.46186	0	N-terminally acetylated protein component of the large (60S) ribosomal subunit, binds to 5.8 S rRNA; has similarity to Rpl16Ap, E. coli L13 and rat L13a ribosomal proteins; transcriptionally regulated by Rap1p	not visualized
	gi|124263182	rpL32	A2	1	rpL32 (1)	1.1027	0	0	Protein component of the large (60S) ribosomal subunit, has similarity to rat L32 ribosomal protein; overexpression disrupts telomeric silencing	not visualized
	gi|218511	rpL6B	A2	2	rpL6B (2)	1.09105	0.0890203	cytoplasm	N-terminally acetylated protein component of the large (60S) ribosomal subunit, has similarity to Rpl6Bp and to rat L6 ribosomal protein; binds to 5.8S rRNA	38400
	gi|49258840	rpL2	A2	5	rpL2 (5)	1.0152	0.122918	cytoplasm	Protein component of the large (60S) ribosomal subunit, identical to Rpl2Bp and has similarity to E. coli L2 and rat L8 ribosomal proteins	not quantitated
	gi|256271337	rpL17	A2	1	rpL17 (1)	0.793126	0	cytoplasm	Protein component of the large (60S) ribosomal subunit, nearly identical to Rpl17Ap and has similarity to E. coli L22 and rat L17 ribosomal proteins	21100
	gi|256274177	rpL33A	A2	1	rpL33A (1)	0.737039	0	0	N-terminally acetylated ribosomal protein L37 of the large (60S) ribosomal subunit, nearly identical to Rpl33Bp and has similarity to rat L35a; rpl33a null mutant exhibits slow growth while rpl33a rpl33b double null mutant is inviable	not visualized
	gi|49258852	rpL17	A2	1	rpL17 (1)	0.715671	0	cytoplasm	Protein component of the large (60S) ribosomal subunit, nearly identical to Rpl17Bp and has similarity to E. coli L22 and rat L17 ribosomal proteins; copurifies with the Dam1 complex (aka DASH complex)	not visualized
	gi|6319444	rpL19	A2	2	rpL19 (2)	0.698088	0.359814	cytoplasm	Protein component of the large (60S) ribosomal subunit, nearly identical to Rpl19Ap and has similarity to rat L19 ribosomal protein; rpl19a and rpl19b single null mutations result in slow growth, while the double null mutation is lethal	225000
	gi|49258859	rpL26B	A2	2	rpL26B (2)	0.670927	0.252719	cytoplasm	Protein component of the large (60S) ribosomal subunit, nearly identical to Rpl26Bp and has similarity to E. coli L24 and rat L26 ribosomal proteins; binds to 5.8S rRNA	not quantitated
	gi|49258851	rpL16A	A2	1	rpL16A (1)	0.655528	0	cytoplasm	N-terminally acetylated protein component of the large (60S) ribosomal subunit, binds to 5.8 S rRNA; has similarity to Rpl16Bp, E. coli L13 and rat L13a ribosomal proteins; transcriptionally regulated by Rap1p	43300
	gi|6321362	rpL7A	A2	11	rpL7A (11)	0.607443	0.371611	cytoplasm	Protein component of the large (60S) ribosomal subunit, nearly identical to Rpl7Bp and has similarity to E. coli L30 and rat L7 ribosomal proteins; contains a conserved C-terminal Nucleic acid Binding Domain (NDB2)	101000
	gi|6323567	rpL6A	A2	4	rpL6A (4)	0.581786	0.321463	cytoplasm	N-terminally acetylated protein component of the large (60S) ribosomal subunit, has similarity to Rpl6Bp and to rat L6 ribosomal protein; binds to 5.8S rRNA	37100
	gi|736308	rpL20	A2	5	rpL20 (5)	0.509486	0.124313	cytoplasm	Protein component of the large (60S) ribosomal subunit, nearly identical to Rpl20Bp and has similarity to rat L18a ribosomal protein	54300
	gi|6322847	rpL14	A2	3	rpL14 (3)	0.351815	0.016171	cytoplasm	N-terminally acetylated protein component of the large (60S) ribosomal subunit, nearly identical to Rpl14Bp and has similarity to rat L14 ribosomal protein; rpl14a csh5 double null mutant exhibits synthetic slow growth	45300
	gi|45269774	Emg1p	A3	2	Emg1p (2)	4.064	0.677668	cytoplasm,nucleus	Member of the alpha/beta knot fold methyltransferase superfamily; required for maturation of 18S rRNA and for 40S ribosome production; interacts with RNA and with S-adenosylmethionine; associates with spindle/microtubules; forms homodimers	not visualized
	gi|151944842	Lcp5p	A3	3	Lcp5p (3)	3.90155	1.82367	0	Essential protein involved in maturation of 18S rRNA; depletion leads to inhibited pre-rRNA processing and reduced polysome levels; localizes primarily to the nucleolus	1430
	gi|151942910	Rrp9p	A3	3	Rrp9p (3)	3.75777	0.340637	nucleolus	Protein involved in pre-rRNA processing, associated with U3 snRNP; component of small ribosomal subunit (SSU) processosome; ortholog of the human U3-55k protein	5130
	gi|151941158	Sof1p	A3	4	Sof1p (4)	3.72315	0.574553	nucleolus	Essential protein required for biogenesis of 40S (small) ribosomal subunit; has similarity to the beta subunit of trimeric G-proteins and the splicing factor Prp4p	6620
	gi|51830274	Bfr2p	A3	5	Bfr2p (5)	3.24653	1.34513	nucleolus	Essential protein that is a component of 90S preribosomes; may be involved in rRNA processing; multicopy suppressor of sensitivity to Brefeldin A; expression is induced during lag phase and also by cold shock	15400
	gi|6324564	Rcl1p	A3	3	Rcl1p (3)	3.17583	0.887659	nucleolus,nucleus	Subunit of U3-containing 90S preribosome processome complex involved in 18S rRNA biogenesis and small ribosomal subunit assembly; stimulates Bms1p GTPase and U3 binding activity; similar to RNA cyclase-like proteins but no activity detected	10000
	gi|256270959	Krr1p	A3	6	Krr1p (6)	2.9197	1.45986	cytoplasm,nucleolus	Essential nucleolar protein required for the synthesis of 18S rRNA and for the assembly of 40S ribosomal subunit	4340
	gi|151944405	Kre33p	A3	8	Kre33p (8)	2.75241	1.19948	nucleolus	Essential protein of unknown function; heterozygous mutant shows haploinsufficiency in K1 killer toxin resistance	not quantitated
	gi|151946633	Enp1p	A3	4	Enp1p (4)	2.44652	1.18465	cytoplasm,nucleolus,nucleus	Protein associated with U3 and U14 snoRNAs, required for pre-rRNA processing and 40S ribosomal subunit synthesis; localized in the nucleus and concentrated in the nucleolus	21600
	gi|151943423	Enp2p	A3	2	Enp2p (2)	2.41628	0.0181232	0	Protein associated with U3 and U14 snoRNAs, required for pre-rRNA processing and 40S ribosomal subunit synthesis; localized in the nucleus and concentrated in the nucleolus	not visualized
	gi|151942584	Bms1p	A3	4	Bms1p (4)	2.35897	0.472204	0	GTPase required for synthesis of 40S ribosomal subunits and for processing the 35S pre-rRNA at sites A0, A1, and A2; interacts with Rcl1p, which stimulates its GTPase and U3 snoRNA binding activities; has similarity to Tsr1p	not visualized
	gi|1164988	Pno1p	A3	1	Pno1p (1)	1.84872	0	#N/A	Essential nucleolar protein required for pre-18S rRNA processing, interacts with Dim1p, an 18S rRNA dimethyltransferase, and also with Nob1p, which is involved in proteasome biogenesis; contains a KH domain	#N/A
	gi|160358657	Rok1p	A3	3	Rok1p (3)	1.78115	0.542656	0	ATP-dependent RNA helicase of the DEAD box family; required for 18S rRNA synthesis	not visualized
	gi|151942575	New1p	A3	3	New1p (3)	1.5706	0.115076	cytoplasm	ATP binding cassette family member; Asn/Gln-rich rich region supports [NU+] prion formation and susceptibility to [PSI+] prion induction; homologous to mRNA export factor from S. pombe and similar protein from C. albicans (	37600
	gi|253181	Nsr1p	A3	3	Nsr1p (3)	1.02528	0.155691	nucleolus	Nucleolar protein that binds nuclear localization sequences, required for pre-rRNA processing and ribosome biogenesis	77400
	gi|190407071	Prp43p	A3	3	Prp43p (3)	0.92442	0.117627	nucleolus	RNA helicase in the DEAH-box family, functions in both RNA polymerase I and polymerase II transcript metabolism, involved in release of the lariat-intron from the spliceosome	16900
	gi|151945077	Mpp10p	A3a	3	Mpp10p (3)	4.65036	1.65675	0	Component of the SSU processome and 90S preribosome, required for pre-18S rRNA processing, interacts with and controls the stability of Imp3p and Imp4p, essential for viability; similar to human Mpp10p	not visualized
	gi|151941853	Nop14p/Noc5p	A3a	6	Nop14p/Noc5p (6)	4.51692	2.11696	0	Nucleolar protein, forms a complex with Noc4p that mediates maturation and nuclear export of 40S ribosomal subunits; also present in the small subunit processome complex, which is required for processing of pre-18S rRNA	not visualized
	gi|6320049	Sas10p / Utp3p	A3a	2	Sas10p / Utp3p (2)	4.43547	0.516173	0	Essential subunit of U3-containing Small Subunit (SSU) processome complex involved in production of 18S rRNA and assembly of small ribosomal subunit; disrupts silencing when overproduced	not visualized
	gi|151946073	Utp14p	A3a	4	Utp14p (4)	3.85738	1.65126	nucleolus,nucleus	Subunit of U3-containing Small Subunit (SSU) processome complex involved in production of 18S rRNA and assembly of small ribosomal subunit	1470
	gi|170992	Utp6p	A3a	1	Utp6p (1)	3.3002	0	nucleolus	Nucleolar protein, component of the small subunit (SSU) processome containing the U3 snoRNA that is involved in processing of pre-18S rRNA	7520
	gi|116666730	Snu13	A3a	2	Snu13 (2)	3.25566	1.62561	0	RNA binding protein, part of U3 snoRNP involved in rRNA processing, part of U4/U6-U5 tri-snRNP involved in mRNA splicing, similar to human 15.5K protein	not visualized
	gi|207346446	Utp4p	A3a	3	Utp4p (3)	3.24297	1.92031	nucleolus	Subunit of U3-containing 90S preribosome and Small Subunit (SSU) processome complexes involved in production of 18S rRNA and assembly of small ribosomal subunit; member of t-Utp subcomplex involved with transcription of 35S rRNA transcript	5440
	gi|6323158	Dip2p / Utp12p	A3a	4	Dip2p / Utp12p (4)	3.20757	1.92125	cytoplasm,nucleus	Nucleolar protein, specifically associated with the U3 snoRNA, part of the large ribonucleoprotein complex known as the small subunit (SSU) processome, required for 18S rRNA biogenesis, part of the active pre-rRNA processing complex	9620
	gi|207342335	Utp15p	A3a	5	Utp15p (5)	2.89093	0.96659	nucleolus,nucleus	Nucleolar protein, component of the small subunit (SSU) processome containing the U3 snoRNA that is involved in processing of pre-18S rRNA	358
	gi|6325402	Noc4p	A3a	3	Noc4p (3)	2.53018	0.810771	nucleus	Nucleolar protein, forms a complex with Nop14p that mediates maturation and nuclear export of 40S ribosomal subunits	1630
	gi|151940928	Utp21p	A3a	7	Utp21p (7)	2.46419	0.739099	nucleus	Subunit of U3-containing 90S preribosome and Small Subunit (SSU) processome complexes involved in production of 18S rRNA and assembly of small ribosomal subunit; synthetic defect with STI1 Hsp90 cochaperone; human homolog linked to glaucoma	2020
	gi|6324635	Cka2p	A3a	2	Cka2p (2)	2.457	0.1998	cytoplasm,nucleus	Alpha' catalytic subunit of casein kinase 2, a Ser/Thr protein kinase with roles in cell growth and proliferation; the holoenzyme also contains CKA1, CKB1 and CKB2, the many substrates include transcription factors and all RNA polymerases	4540
	gi|151945258	Utp18p	A3a	1	Utp18p (1)	2.44959	0	nucleolus	Possible U3 snoRNP protein involved in maturation of pre-18S rRNA, based on computational analysis of large-scale protein-protein interaction data	9570
	gi|6321990	Utp9p	A3a	2	Utp9p (2)	2.40753	0.062455	nucleolus	Nucleolar protein, component of the small subunit (SSU) processome containing the U3 snoRNA that is involved in processing of pre-18S rRNA	20000
	gi|190407832	Nan1p	A3a	3	Nan1p (3)	2.36773	0.676311	nucleolus	U3 snoRNP protein, component of the small (ribosomal) subunit (SSU) processosome containing U3 snoRNA; required for the biogenesis of18S rRNA	6560
	gi|151944459	Imp4p	A3a	1	Imp4p (1)	2.32711	0	0	Component of the SSU processome, which is required for pre-18S rRNA processing; interacts with Mpp10p; member of a superfamily of proteins that contain a sigma(70)-like motif and associate with RNAs	not visualized
	gi|151945015	Utp10p	A3a	3	Utp10p (3)	2.27413	0.759382	nucleolus	Nucleolar protein, component of the small subunit (SSU) processome containing the U3 snoRNA that is involved in processing of pre-18S rRNA	18200
	gi|151942372	Utp5p	A3a	1	Utp5p (1)	2.18846	0	nucleolus	Subunit of U3-containing Small Subunit (SSU) processome complex involved in production of 18S rRNA and assembly of small ribosomal subunit	33100
	gi|259148205	Utp13p	A3a	3	Utp13p (3)	2.11144	0.521441	nucleolus	Nucleolar protein, component of the small subunit (SSU) processome containing the U3 snoRNA that is involved in processing of pre-18S rRNA	8070
	gi|151946391	Utp20p	A3a	7	Utp20p (7)	2.06153	0.565863	cytoplasm,nucleolus	Component of the small-subunit (SSU) processome, which is involved in the biogenesis of the 18S rRNA	not visualized
	gi|151943873	Pwp2p	A3a	3	Pwp2p (3)	2.01379	0.546746	nucleolus	Conserved 90S pre-ribosomal component essential for proper endonucleolytic cleavage of the 35 S rRNA precursor at A0, A1, and A2 sites; contains eight WD-repeats; PWP2 deletion leads to defects in cell cycle and bud morphogenesis	16700
	gi|83722564	Utp11p	A3a	1	Utp11p (1)	1.83109	0	0	Subunit of U3-containing Small Subunit (SSU) processome complex involved in production of 18S rRNA and assembly of small ribosomal subunit	not visualized
	gi|151943408	Utp8p	A3a	1	Utp8p (1)	1.8029	0	nucleolus	Nucleolar protein required for export of tRNAs from the nucleus; also copurifies with the small subunit (SSU) processome containing the U3 snoRNA that is involved in processing of pre-18S rRNA	16800
	gi|190406890	Utp22p	A3a	3	Utp22p (3)	1.73072	0.594322	nucleolus,nucleus	Possible U3 snoRNP protein involved in maturation of pre-18S rRNA, based on computational analysis of large-scale protein-protein interaction data	3260
	gi|151942889	Mrd1p	A3a	1	Mrd1p (1)	1.12134	0	0	Essential conserved protein that is part of the 90S preribosome; required for production of 18S rRNA and small ribosomal subunit; contains five consensus RNA-binding domains	2220
	gi|6319988	Nop6p	A4	2	Nop6p (2)	4.1217	0.53577	nucleolus	Putative RNA-binding protein implicated in A3/4; contains an RNA recognition motif (RRM) and has similarity to hydrophilins; NOP6 may be a fungal-specific gene as no homologs have been yet identified in higher eukaryotes	8970
	gi|6322843	Mrt4p	A4	4	Mrt4p (4)	3.49503	2.27105	nucleolus,nucleus	Protein involved in mRNA turnover and ribosome assembly, localizes to the nucleolus	18200
	gi|6325213	Nop4p	A4	18	Nop4p (18)	2.91741	1.64198	nucleolus,nucleus	Nucleolar protein, essential for processing and maturation of 27S pre-rRNA and large ribosomal subunit biogenesis; constituent of 66S pre-ribosomal particles; contains four RNA recognition motifs (RRMs)	4990
	gi|151941367	Mak16p	A4	1	Mak16p (1)	2.49216	0	0	Essential nuclear protein, constituent of 66S pre-ribosomal particles; required for maturation of 25S and 5.8S rRNAs;	not visualized
	gi|207340712	Nip7p	A4	5	Nip7p (5)	2.20644	1.04424	nucleolus,nucleus	Nucleolar protein required for 60S ribosome subunit biogenesis, constituent of 66S pre-ribosomal particles; physically interacts with Nop8p and the exosome subunit Rrp43p	5170
	gi|6324219	Nop15p	A4	4	Nop15p (4)	2.19575	0.690596	nucleolus,nucleus	Constituent of 66S pre-ribosomal particles, involved in 60S ribosomal subunit biogenesis; localizes to both nucleolus and cytoplasm	4280
	gi|190405562	Nop16p	A4	6	Nop16p (6)	2.16706	0.384578	nucleolus,nucleus	Constituent of 66S pre-ribosomal particles, involved in 60S ribosomal subunit biogenesis	2860
	gi|151941747	Ebp2p	A4	10	Ebp2p (10)	1.9661	1.23006	0	Essential protein required for the maturation of 25S rRNA and 60S ribosomal subunit assembly, localizes to the nucleolus; constituent of 66S pre-ribosomal particles	not visualized
	gi|206558285	Nop16p	A4	1	Nop16p (1)	1.74451	0	nucleolus,nucleus	Constituent of 66S pre-ribosomal particles, involved in 60S ribosomal subunit biogenesis	2860
	gi|190409747	Rrp14p	A4	1	Rrp14p (1)	1.73594	0	0	Essential protein, constituent of 66S pre-ribosomal particles; interacts with proteins involved in ribosomal biogenesis and cell polarity; member of the SURF-6 family	not visualized
	gi|151942049	Noc1p	A4	13	Noc1p (13)	1.73032	1.01118	nucleolus	Constituent of 66S pre-ribosomal particles, required for large (60S) ribosomal subunit biogenesis; involved in nuclear export of pre-ribosomes; required for maintenance of dsRNA virus; homolog of human CAATT-binding protein	15000
	gi|207344709	Cic1p/Nsa3p	A4	4	Cic1p/Nsa3p (4)	1.71196	0.527407	nucleolus,nucleus	Essential protein that interacts with proteasome components and has a potential role in proteasome substrate specificity; also copurifies with 66S pre-ribosomal particles	45900
	gi|6323693	Erb1p	A4	26	Erb1p (26)	1.70336	0.431365	nucleolus,nucleus	Constituent of 66S pre-ribosomal particles, forms a complex with Nop7p and Ytm1p that is required for maturation of the large ribosomal subunit; required for maturation of the 25S and 5.8S ribosomal RNAs; homologous to mammalian Bop1	2680
	gi|151944364	Nop13p	A4	2	Nop13p (2)	1.68224	0.221179	nucleolus,nucleus	Nucleolar protein found in preribosomal complexes; contains an RNA recognition motif (RRM)	3830
	gi|6320292	Rrp1p	A4	6	Rrp1p (6)	1.67288	0.45719	nucleolus,nucleus	Essential evolutionarily conserved nucleolar protein necessary for biogenesis of 60S ribosomal subunits and processing of pre-rRNAs to mature rRNAs, associated with several distinct 66S pre-ribosomal particles	6960
	gi|6323885	Rrp5p	A4	26	Rrp5p (26)	1.67067	0.613457	nucleolus	RNA binding protein with preference for single stranded tracts of U's involved in synthesis of both 18S and 5.8S rRNAs; component of both the ribosomal small subunit (SSU) processosome and the 90S preribosome	8860
	gi|190407271	Brx1p	A4	6	Brx1p (6)	1.63018	0.543786	nucleolus,nucleus	Nucleolar protein, constituent of 66S pre-ribosomal particles; depletion leads to defects in rRNA processing and a block in the assembly of large ribosomal subunits; possesses a sigma(70)-like RNA-binding motif	13200
	gi|151941620	Rpf2p	A4	3	Rpf2p (3)	1.59864	1.11326	nucleolus,nucleus	Essential protein involved in the processing of pre-rRNA and the assembly of the 60S ribosomal subunit; interacts with ribosomal protein L11; localizes predominantly to the nucleolus; constituent of 66S pre-ribosomal particles	32400
	gi|6323021	Drs1p	A4	6	Drs1p (6)	1.59738	0.490553	cytoplasm,nucleolus,nucleus	Nucleolar DEAD-box protein required for ribosome assembly and function, including synthesis of 60S ribosomal subunits; constituent of 66S pre-ribosomal particles	not visualized
	gi|151941273	Rea1p/Mdn1p	A4	1	Rea1p/Mdn1p (1)	1.59053	0	cytoplasm,nucleus	Huge dynein-related AAA-type ATPase (midasin), forms extended pre-60S particle with the Rix1 complex (Rix1p-Ipi1p-Ipi3p), may mediate ATP-dependent remodeling of 60S subunits and subsequent export from nucleoplasm to cytoplasm	538
	gi|6324846	Ytm1p	A4	4	Ytm1p (4)	1.56121	0.245536	nucleolus,nucleus	Constituent of 66S pre-ribosomal particles, forms a complex with Nop7p and Erb1p that is required for maturation of the large ribosomal subunit; has seven C-terminal WD repeats	6670
	gi|6323947	Has1p	A4	12	Has1p (12)	1.51319	0.697785	0	ATP-dependent RNA helicase; localizes to both the nuclear periphery and nucleolus; highly enriched in nuclear pore complex fractions; constituent of 66S pre-ribosomal particles	not visualized
	gi|51013571	Nop2p	A4	4	Nop2p (4)	1.5032	0.202711	nucleolus,nucleus	Probable RNA m(5)C methyltransferase, essential for processing and maturation of 27S pre-rRNA and large ribosomal subunit biogenesis; localized to the nucleolus; constituent of 66S pre-ribosomal particles	18700
	gi|151945296	Noc2p	A4	21	Noc2p (21)	1.47168	1.18444	nucleolus,nucleus	Protein that forms a nucleolar complex with Mak21p that binds to 90S and 66S pre-ribosomes, as well as a nuclear complex with Noc3p that binds to 66S pre-ribosomes; both complexes mediate intranuclear transport of ribosomal precursors	29000
	gi|6325164	Nog1p	A4	12	Nog1p (12)	1.46058	0.51257	nucleus	Putative GTPase that associates with free 60S ribosomal subunits in the nucleolus and is required for 60S ribosomal subunit biogenesis; constituent of 66S pre-ribosomal particles; member of the ODN family of nucleolar G-proteins	28000
	gi|259147998	Rlp24p	A4	2	Rlp24p (2)	1.41946	0.315806	0	Essential protein with similarity to Rpl24Ap and Rpl24Bp, associated with pre-60S ribosomal subunits and required for ribosomal large subunit biogenesis	not visualized
	gi|6324868	Rrs1p	A4	5	Rrs1p (5)	1.38277	0.121251	0	Essential protein that binds ribosomal protein L11 and is required for nuclear export of the 60S pre-ribosomal subunit during A3/4; mouse homolog shows altered expression in Huntington's disease model mice	not visualized
	gi|190406043	Noc3p	A4	10	Noc3p (10)	1.37986	0.737419	nucleolus,nucleus	Protein that forms a nuclear complex with Noc2p that binds to 66S ribosomal precursors to mediate their intranuclear transport; also binds to chromatin to promote the association of DNA replication factors and replication initiation	11700
	gi|207345119	Nop7p	A4	13	Nop7p (13)	1.33122	0.376556	nucleolus,nucleus	Component of several different pre-ribosomal particles; forms a complex with Ytm1p and Erb1p that is required for maturation of the large ribosomal subunit; required for exit from G0 and the initiation of cell proliferation	4530
	gi|6321880	Rpf1p	A4	1	Rpf1p (1)	1.26913	0	0	Nucleolar protein involved in the assembly and export of the large ribosomal subunit; constituent of 66S pre-ribosomal particles; contains a sigma(70)-like motif, which is thought to bind RNA	784
	gi|160409988	Mak5p	A4	1	Mak5p (1)	1.22396	0	nucleolus,nucleus	Essential nucleolar protein, putative DEAD-box RNA helicase required for maintenance of M1 dsRNA virus; involved in biogenesis of large (60S) ribosomal subunits	981
	gi|190407303	Nop12p	A4	7	Nop12p (7)	1.20248	0.189072	nucleolus	Nucleolar protein involved in pre-25S rRNA processing and biogenesis of large 60S ribosomal subunit; contains an RNA recognition motif (RRM); binds to Ebp2; similar to Nop13p and Nsr1p	5910
	gi|151944528	Rlp7p	A4	4	Rlp7p (4)	1.1604	0.360469	0	Nucleolar protein with similarity to large ribosomal subunit L7 proteins; constituent of 66S pre-ribosomal particles; plays an essential role in processing of precursors to the large ribosomal subunit RNAs	7720
	gi|6325273	Tif6p	A4	2	Tif6p (2)	1.13832	0.116025	nucleolus,nucleus	Constituent of 66S pre-ribosomal particles, has similarity to human B1 factor 6 (eIF6); may be involved in the biogenesis and or stability of 60S ribosomal subunits	18600
	gi|151942459	Puf6p	A4	1	Puf6p (1)	1.002	0	nucleolus,nucleus	Pumilio-homology domain protein that binds ASH1 mRNA at PUF consensus sequences in the 3' UTR and represses its translation, resulting in proper asymmetric localization of ASH1 mRNA	21500
	gi|6321857	Ssf1p	A4	1	Ssf1p (1)	0.851447	0	nucleolus,nucleus	Constituent of 66S pre-ribosomal particles, required for ribosomal large subunit maturation; functionally redundant with Ssf2p; member of the Brix family	8150
	gi|190406395	Spb1p	A4	1	Spb1p (1)	0.730016	0	0	AdoMet-dependent methyltransferase involved in rRNA processing and 60S ribosomal subunit maturation; methylates G2922 in the tRNA docking site of the large subunit rRNA and in the absence of snR52, U2921; suppressor of PAB1 mutants	not visualized
	gi|206558288	Nsa1p	A4	1	Nsa1p (1)	0.492853	0	nucleolus,nucleus	Constituent of 66S pre-ribosomal particles, involved in 60S ribosomal subunit biogenesis	2740
	gi|151944713	Nug1p	A4	2	Nug1p (2)	0.24894	0.0181165	nucleolus,nucleus	GTPase that associates with nuclear 60S pre-ribosomes, required for export of 60S ribosomal subunits from the nucleus	7130
	gi|190406571	Spb4p	A4	1	Spb4p (1)	0.19854	0	nucleolus,nucleus	Putative ATP-dependent RNA helicase, nucleolar protein required for synthesis of 60S ribosomal subunits at a late step in the pathway; sediments with 66S pre-ribosomes in sucrose gradients	5740
	gi|83754026	Nop10p	A5	2	Nop10p (2)	2.70637	0.194628	nucleolus	Constituent of small nucleolar ribonucleoprotein particles containing H/ACA-type snoRNAs, which are required for pseudouridylation and processing of pre-18S rRNA	not visualized
	gi|666101	Nhp2p	A5	3	Nhp2p (3)	1.91477	0.474398	nucleolus	Nuclear protein related to mammalian high mobility group (HMG) proteins, essential for function of H/ACA-type snoRNPs, which are involved in 18S rRNA processing	not visualized
	gi|151941019	Cbf5p	A5	7	Cbf5p (7)	1.79093	1.02338	nucleolus	Pseudouridine synthase catalytic subunit of box H/ACA small nucleolar ribonucleoprotein particles (snoRNPs), acts on both large and small rRNAs and on snRNA U2; mutations in human ortholog dyskerin cause the disorder dyskeratosis congenita	33600
	gi|190405871	Gar1p	A5	3	Gar1p (3)	1.59481	0.751168	nucleolus	Protein component of the H/ACA snoRNP pseudouridylase complex, involved in the modification and cleavage of the 18S pre-rRNA	5730
	gi|6320190	Nop1p	A5	8	Nop1p (8)	1.50305	0.747679	0	Nucleolar protein, component of the small subunit processome complex, which is required for processing of pre-18S rRNA; has similarity to mammalian fibrillarin	not visualized
	gi|190405265	Nop56p	A5	10	Nop56p (10)	1.09163	0.282484	nucleolus	Essential evolutionarily-conserved nucleolar protein component of the box C/D snoRNP complexes that direct 2'-O-methylation of pre-rRNA during its maturation; overexpression causes spindle orientation defects	13500
	gi|206558283	Nop58p	A5	5	Nop58p (5)	0.914013	0.110448	nucleolus	Protein involved in pre-rRNA processing, 18S rRNA synthesis, and snoRNA synthesis; component of the small subunit processome complex, which is required for processing of pre-18S rRNA	34700
	gi|71064091	YIL127C	A6	1	YIL127C (1)	5.18964	0	nucleolus	Putative protein of unknown function; identified in a screen for mutants with decreased levels of rDNA transcription; green fluorescent protein (GFP)-fusion protein localizes to the nucleolus; predicted to be involved in ribosome biogenesis	3670
	gi|530998	Fpr3p	A6	9	Fpr3p (9)	2.70343	1.39598	nucleolus,nucleus	Nucleolar peptidyl-prolyl cis-trans isomerase (PPIase); FK506 binding protein; phosphorylated by casein kinase II (Cka1p-Cka2p-Ckb1p-Ckb2p) and dephosphorylated by Ptp1p	9490
	gi|151945976	Tma23p	A6	1	Tma23p (1)	2.22788	0	nucleolus	Nucleolar protein of unknown function implicated in ribosome biogenesis; TMA23 may be a fungal-specific gene as no homologs have been yet identified in higher eukaryotes	not quantitated
	gi|577810	Rrp8p	A6	1	Rrp8p (1)	1.86088	0	nucleolus,nucleus	Nucleolar protein involved in rRNA processing, pre-rRNA cleavage at site A2; also involved in telomere maintenance; mutation is synthetically lethal with a gar1 mutation	2780
	gi|151945554	Rex4p	A6	4	Rex4p (4)	1.8244	0.45239	nucleolus,nucleus	Putative RNA exonuclease possibly involved in pre-rRNA processing and ribosome assembly	4280
	gi|207340445	Rrp12p	A6	7	Rrp12p (7)	1.31638	0.355769	cytoplasm,nucleus	Protein required for export of the ribosomal subunits; associates with the RNA components of the pre-ribosomes; contains HEAT-repeats	8170
	gi|160380616	Dbp3p	A6	2	Dbp3p (2)	1.28733	0.0473519	nucleolus,nucleus	Putative ATP-dependent RNA helicase of the DEAD-box family involved in ribosomal biogenesis	38900
	gi|259145944	Arb1p	A6	4	Arb1p (4)	1.12505	0.400957	cytoplasm	ATPase of the ATP-binding cassette (ABC) family involved in 40S and 60S ribosome biogenesis, has similarity to Gcn20p; shuttles from nucleus to cytoplasm, physically interacts with Tif6p, Lsg1p	17600
	gi|151943835	YCR016W	A6	1	YCR016W (1)	0.757614	0	nucleolus,nucleus	Putative protein of unknown function; green fluorescent protein (GFP)-fusion protein localizes to the nucleolus and nucleus; predicted to be involved in A3/4	1850
	gi|190409546	NPA3	B	1	NPA3 (1)	3.24181	0	cytoplasm	Essential, conserved, cytoplasmic ATPase; phosphorylated by the Pcl1p-Pho85p kinase complex	15200
	gi|3712	SUP35	B	1	SUP35 (1)	1.67655	0	cytoplasm	Translation termination factor eRF3; altered protein conformation creates the [PSI(+)] prion, a dominant cytoplasmically inherited protein aggregate that alters translational fidelity and creates a nonsense suppressor phenotype	78900
	gi|468605	Sup45p	B	2	Sup45p (2)	1.50569	0.0623081	cytoplasm	Polypeptide release factor (eRF1) in translation termination; mutant form acts as a recessive omnipotent suppressor; methylated by Mtq2p-Trm112p in ternary complex eRF1-eRF3-GTP; mutation of methylation site confers resistance to zymocin	13100
	gi|151943621	GCN1	B	5	GCN1 (5)	1.40535	0.563759	cytoplasm	Positive regulator of the Gcn2p kinase activity, forms a complex with Gcn20p; proposed to stimulate Gcn2p activation by an uncharged tRNA	7330
	gi|295675	TIF4631	B	1	TIF4631 (1)	1.30196	0	cytoplasm	Translation initiation factor eIF4G, subunit of the mRNA cap-binding protein complex (eIF4F) that also contains eIF4E (Cdc33p); associates with the poly(A)-binding protein Pab1p, also interacts with eIF4A (Tif1p); homologous to Tif4632p	9760
	gi|460044	Fun12p	B1	2	Fun12p (2)	1.77379	0.480174	cytoplasm	GTPase, required for general translation initiation by promoting Met-tRNAiMet binding to ribosomes and ribosomal subunit joining; homolog of bacterial IF2	13400
	gi|238686680	Prt1	B1	7	Prt1 (7)	1.63984	0.573514	cytoplasm	eIF3b subunit of the core complex of translation initiation factor 3 (eIF3), essential for translation; part of a subcomplex (Prt1p-Rpg1p-Nip1p) that stimulates binding of mRNA and tRNA(i)Met to ribosomes	47500
	gi|151946172	Clu1p	B1	2	Clu1p (2)	1.58079	0.507197	cytoplasm	eIF3 component of unknown function; deletion causes defects in mitochondrial organization but not in growth or translation initiation, can rescue cytokinesis and mitochondrial organization defects of the Dictyostelium cluA- mutant	17000
	gi|6323795	TIF34	B1	2	TIF34 (2)	1.41397	0.176933	0	eIF3i subunit of the core complex of translation initiation factor 3 (eIF3), which is essential for translation	2400
	gi|6324433	Cdc33p	B1	2	Cdc33p (2)	1.39853	0.373311	cytoplasm	Cytoplasmic mRNA cap binding protein and translation initiation factor eIF4E; the eIF4E-cap complex is responsible for mediating cap-dependent mRNA translation via interactions with translation initiation factor eIF4G (Tif4631p or Tif4632p)	14200
	gi|6322323	Tif2p	B1	15	Tif2p (15)	1.35274	0.620666	cytoplasm	Translation initiation factor eIF4A, identical to Tif1p; DEA(D/H)-box RNA helicase that couples ATPase activity to RNA binding and unwinding; forms a dumbbell structure of two compact domains connected by a linker; interacts with eIF4G	not quantitated
	gi|6324778	Ded1p	B1	8	Ded1p (8)	1.30809	0.315003	0	ATP-dependent DEAD (Asp-Glu-Ala-Asp)-box RNA helicase, required for B1 of all yeast mRNAs; mutations in human DEAD-box DBY are a frequent cause of male infertility	not visualized
	gi|238686682	Tif35p	B1	2	Tif35p (2)	1.16352	0.391007	cytoplasm	eIF3g subunit of the core complex of translation initiation factor 3 (eIF3), which is essential for translation	not visualized
	gi|151941085	Yef3p	B1	16	Yef3p (16)	0.767575	0.34827	cytoplasm	Translational elongation factor 3, stimulates the binding of aminoacyl-tRNA (AA-tRNA) to ribosomes by releasing EF-1 alpha from the ribosomal complex; contains two ABC cassettes; binds and hydrolyses ATP	871000
	gi|151941388	TEF-1B	B2	1	TEF-1B (1)	2.00553	0	cytoplasm	Translational elongation factor EF-1 alpha; also encoded by TEF2; functions in the binding reaction of aminoacyl-tRNA (AA-tRNA) to ribosomes	377
	gi|6319594	Tef2p	B2	20	Tef2p (20)	1.55762	0.900304	cytoplasm	Translational elongation factor EF-1 alpha; also encoded by TEF1; functions in the binding reaction of aminoacyl-tRNA (AA-tRNA) to ribosomes	450
	gi|55670150	EF-2 (EFT1/EFT2)	B2	12	EF-2 (EFT1/EFT2) (12)	1.28057	0.27718	cytoplasm	Elongation factor 2 (EF-2), also encoded by EFT2; catalyzes ribosomal translocation during protein synthesis; contains diphthamide, the unique posttranslationally modified histidine residue specifically ADP-ribosylated by diphtheria toxin	82700
	gi|15988133	H4	C1	1	H4 (1)	2.05332	0	nucleus	Histone H4, core histone protein required for chromatin assembly and chromosome function; one of two identical histone proteins (see also HHF2); contributes to telomeric silencing; N-terminal domain involved in maintaining genomic integrity	524000
	gi|6320430	Htb1p	C1	2	Htb1p (2)	1.59531	0.483602	nucleus	Histone H2B, core histone protein required for chromatin assembly and chromosome function; nearly identical to HTB1; Rad6p-Bre1p-Lge1p mediated ubiquitination regulates transcriptional activation, meiotic DSB formation and H3 methylation	443000
	gi|259145314	Paa1p	C3	1	Paa1p (1)	0.91887	0	0	Polyamine acetyltransferase; acetylates polyamines (e.g. putrescine, spermidine, spermine) and also aralkylamines (e.g. tryptamine, phenylethylamine); may be involved in transcription and/or DNA replication	8680
	gi|151940964	Fpr4p	C4e	7	Fpr4p (7)	2.17799	0.587727	nucleolus,nucleus	Peptidyl-prolyl cis-trans isomerase (PPIase) (proline isomerase) localized to the nucleus; catalyzes isomerization of proline residues in histones H3 and H4, which affects lysine methylation of those histones	14100
	gi|172034	Nap1p	C6	1	Nap1p (1)	2.28447	0	cytoplasm	Protein that interacts with mitotic cyclin Clb2p; required for the regulation of microtubule dynamics during mitosis; controls bud morphogenesis; involved in the transport of H2A and H2B histones to the nucleus; phosphorylated by CK2	8070
	gi|151942801	Rpa135p	E1	1	Rpa135p (1)	2.67522	0	nucleolus	RNA polymerase I subunit A135	14100
	gi|170956	RPA49	E1	1	RPA49 (1)	2.61589	0	nucleolus	RNA polymerase I subunit A49	not quantitated
	gi|110590860	Rpb7p-CBP	E2	2	Rpb7p-CBP (2)	2.01958	0.398502	#N/A	RNA polymerase II subunit B16; forms two subunit dissociable complex with Rpb4p; involved recruitment of 3'-end processing factors to transcribing RNA polymerase II complex and in export of	#N/A
	gi|190408037	Rpc40p (AC40)	E5	1	Rpc40p (AC40) (1)	1.09723	0	nucleolus,nucleus	RNA polymerase subunit, common to RNA polymerase I and III	13000
	gi|259145620	Yra1p	F5	4	Yra1p (4)	4.11561	1.0243	nucleus	Nuclear protein that binds to RNA and to Mex67p, required for export of poly(A)+ mRNA from the nucleus; member of the REF (RNA and export factor binding proteins) family; another family member, Yra2p, can substitute for Yra1p function	not visualized
	gi|6324217	Dbp2p	F5	2	Dbp2p (2)	2.55526	0.240174	cytoplasm,nucleus	Essential ATP-dependent RNA helicase of the DEAD-box protein family, involved in nonsense-mediated mRNA decay and rRNA processing	33100
	gi|151942176	Mss116p	F5	1	Mss116p (1)	2.23007	0	mitochondrion	DEAD-box protein required for efficient splicing of mitochondrial Group I and II introns; non-polar RNA helicase that also facilities strand annealing	10300
	gi|172092	Pab1p	F5	4	Pab1p (4)	2.00967	0.42595	cytoplasm	Poly(A) binding protein, part of the 3'-end RNA-processing complex, mediates interactions between the 5' cap structure and the 3' mRNA poly(A) tail, involved in control of poly(A) tail length, interacts with translation factor eIF-4G	198000
	gi|6322854	Pap1p	F5	1	Pap1p (1)	1.76043	0	nucleus	Poly(A) polymerase, one of three factors required for mRNA 3'-end polyadenylation, forms multiprotein complex with polyadenylation factor I (PF I), also required for mRNA nuclear export; may also polyadenylate rRNAs	17100
	gi|14318523	Loc1p	F5	4	Loc1p (4)	1.6356	0.262379	nucleolus,nucleus	Nuclear protein involved in asymmetric localization of ASH1 mRNA; binds double-stranded RNA in vitro; constituent of 66S pre-ribosomal particles	3650
	gi|6321265	Kem1p	F5	1	Kem1p (1)	1.52107	0	cytoplasm	Evolutionarily-conserved 5'-3' exonuclease component of cytoplasmic processing (P) bodies involved in mRNA decay; plays a role in microtubule-mediated processes, filamentous growth, ribosomal RNA maturation, and telomere maintenance	11700
	gi|172574	Sen1p	F5	1	Sen1p (1)	1.22136	0	nucleus	Presumed helicase required for RNA polymerase II transcription termination and processing of RNAs; homolog of Senataxin which causes Ataxia-Oculomotor Apraxia 2 and a dominant form of amyotrophic lateral sclerosis	125
	gi|160358710	Sub2p	F6	2	Sub2p (2)	1.02341	0.0188284	nucleus	Component of the TREX complex required for nuclear mRNA export; member of the DEAD-box RNA helicase superfamily and is involved in early and late steps of spliceosome assembly; homolog of the human splicing factor hUAP56	51700
	gi|190405061	LHP1	F7	1	LHP1 (1)	1.30497	0	nucleus	RNA binding protein required for maturation of tRNA and U6 snRNA precursors; acts as a molecular chaperone for RNAs transcribed by polymerase III; homologous to human La (SS-B) autoantigen	not visualized
	gi|151942642	Tgs1p	F7	1	Tgs1p (1)	0.992079	0	nucleolus	Trimethyl guanosine synthase, conserved nucleolar methyl transferase that converts the m(7)G cap structure of snRNAs, snoRNAs, and telomerase TLC1 RNA to m(2,2,7)G; also required for nucleolar assembly and splicing of meiotic pre-mRNAs	not visualized
	gi|151942788	Lsp1	G	2	Lsp1 (2)	3.87733	0.34521	punctate composite	Primary component of eisosomes, which are large immobile patch structures at the cell cortex associated with endocytosis, along with Pil1p and Sur7p; null mutants show activation of Pkc1p/Ypk1p stress resistance pathways	104000
	gi|151943814	Ilv6p	G	1	Ilv6p (1)	2.78926	0	mitochondrion	Regulatory subunit of acetolactate synthase, which catalyzes the first step of branched-chain amino acid biosynthesis; enhances activity of the Ilv2p catalytic subunit, localizes to mitochondria	15800
	gi|167013430	Idh1p	G	1	Idh1p (1)	2.33714	0	mitochondrion	Subunit of mitochondrial NAD(+)-dependent isocitrate dehydrogenase, which catalyzes the oxidation of isocitrate to alpha-ketoglutarate in the TCA cycle	10500
	gi|445069	Ypk1p	G	1	Ypk1p (1)	2.10517	0	cytoplasm	Serine/threonine protein kinase that phosphorylates and downregulates flippase activator Fpk1p; mutations affect receptor-mediated endocytosis and sphingolipid-mediated and cell integrity signaling pathways; homolog of mammalian kinase SGK	2950
	gi|171504	Fas3p	G	8	Fas3p (8)	1.96087	0.46687	cytoplasm,punctate composite	Acetyl-CoA carboxylase, biotin containing enzyme that catalyzes the carboxylation of acetyl-CoA to form malonyl-CoA; required for de novo biosynthesis of long-chain fatty acids	20200
	gi|171596	Gfa1p	G	3	Gfa1p (3)	1.80936	0.331088	0	Glutamine-fructose-6-phosphate amidotransferase, catalyzes the formation of glucosamine-6-P and glutamate from fructose-6-P and glutamine in the first step of chitin biosynthesis	14300
	gi|151943263	Trp5p	G	4	Trp5p (4)	1.70572	0.459546	cytoplasm,nucleus	Tryptophan synthase, catalyzes the last step of tryptophan biosynthesis; regulated by the general control system of amino acid biosynthesis	15500
	gi|732946	FAA4	G	1	FAA4 (1)	1.57681	0	lipid particle	Long chain fatty acyl-CoA synthetase, regulates protein modification during growth in the presence of ethanol, functions to incorporate palmitic acid into phospholipids and neutral lipids	31200
	gi|171122	Vma2p	G	10	Vma2p (10)	1.20232	0.194569	vacuolar membrane	Subunit B of the eight-subunit V1 peripheral membrane domain of the vacuolar H+-ATPase (V-ATPase), an electrogenic proton pump found throughout the endomembrane system; contains nucleotide binding sites; also detected in the cytoplasm	131000
	gi|173146	Ura2p	G	8	Ura2p (8)	1.18041	0.37305	cytoplasm	Bifunctional carbamoylphosphate synthetase (CPSase)-aspartate transcarbamylase (ATCase), catalyzes the first two enzymatic steps in the de novo biosynthesis of pyrimidines; both activities are subject to feedback inhibition by UTP	11000
	gi|6323209	Sam1p	G	3	Sam1p (3)	1.16938	0.0705371	cytoplasm	S-adenosylmethionine synthetase, catalyzes transfer of the adenosyl group of ATP to the sulfur atom of methionine; one of two differentially regulated isozymes (Sam1p and Sam2p)	103000
	gi|47420051	Gpd1p	G	3	Gpd1p (3)	1.05977	0.0566967	peroxisome	NAD-dependent glycerol-3-phosphate dehydrogenase, key enzyme of glycerol synthesis, essential for growth under osmotic stress; expression regulated by high-osmolarity glycerol response pathway; homolog of Gpd2p	807
	gi|6320064	Arf2p	G	1	Arf2p (1)	1.04642	0	Golgi to ER,Golgi to vacuole	ADP-ribosylation factor, GTPase of the Ras superfamily involved in regulation of coated formation vesicles in intracellular trafficking within the Golgi; functionally interchangeable with Arf1p	25000
	gi|51013423	Ade5,7p	G	2	Ade5,7p (2)	1.03132	0.364993	cytoplasm	Bifunctional enzyme of the 'de novo' purine nucleotide biosynthetic pathway, contains aminoimidazole ribotide synthetase and glycinamide ribotide synthetase activities	35800
	gi|223143	Adh2p	G	1	Adh2p (1)	1.02504	0	cytoplasm	Glucose-repressible alcohol dehydrogenase II, catalyzes the conversion of ethanol to acetaldehyde; involved in the production of certain carboxylate esters; regulated by ADR1	1620
	gi|894204	Psa1p	G	2	Psa1p (2)	1.02297	0.336091	cytoplasm	GDP-mannose pyrophosphorylase (mannose-1-phosphate guanyltransferase), synthesizes GDP-mannose from GTP and mannose-1-phosphate in cell wall biosynthesis; required for normal cell wall structure	97100
	gi|7546185	Fur1	G	1	Fur1 (1)	1.01798	0	intracellular	Uracil phosphoribosyltransferase, synthesizes UMP from uracil; involved in the pyrimidine salvage pathway	not visualized
	gi|6322468	TDH1	G	1	TDH1 (1)	0.855714	0	cytoplasm,nucleus	Glyceraldehyde-3-phosphate dehydrogenase, isozyme 1, involved in glycolysis and gluconeogenesis; tetramer that catalyzes the reaction of glyceraldehyde-3-phosphate to 1,3 bis-phosphoglycerate; detected in the cytoplasm and cell-wall	120000
	gi|75766245	Gal1p	G	3	Gal1p (3)	0.840512	0.510401	0	Galactokinase, phosphorylates alpha-D-galactose to alpha-D-galactose-1-phosphate in the first step of galactose catabolism; expression regulated by Gal4p	not visualized
	gi|4180	Cdc19p	G	3	Cdc19p (3)	0.760324	0.242636	cytoplasm	Pyruvate kinase, functions as a homotetramer in glycolysis to convert phosphoenolpyruvate to pyruvate, the input for aerobic (TCA cycle) or anaerobic (glucose fermentation) respiration	291000
	gi|6323073	Pdc1p	G	2	Pdc1p (2)	0.410001	0.0259802	ambiguous,cytoplasm,nucleus	Major of three pyruvate decarboxylase isozymes, key enzyme in alcoholic fermentation, decarboxylates pyruvate to acetaldehyde; subject to glucose-, ethanol-, and autoregulation; involved in amino acid catabolism	8970
	gi|416161	Cys4p	G	2	Cys4p (2)	0.334349	0.0191656	cytoplasm	Cystathionine beta-synthase, catalyzes synthesis of cystathionine from serine and homocysteine, the first committed step in cysteine biosynthesis; responsible for hydrogen sulfide generation; mutations in human ortholog cause homocystinuria	41900
	gi|6324194	Fpr1p	G/C2	1	Fpr1p (1)	2.49181	0	cytoplasm,nucleus	Peptidyl-prolyl cis-trans isomerase (PPIase), binds to the drugs FK506 and rapamycin; also binds to the nonhistone chromatin binding protein Hmo1p and may regulate its assembly or function	43300
	gi|151945474	Tuf1p	H	1	Tuf1p (1)	2.09755	0	mitochondrion	Mitochondrial translation elongation factor Tu; comprises both GTPase and guanine nucleotide exchange factor activities, while these activities are found in separate proteins in S. pombe and humans	58500
	gi|167013431	Idh2p	H	1	Idh2p (1)	1.9228	0	mitochondrion	Subunit of mitochondrial NAD(+)-dependent isocitrate dehydrogenase, which catalyzes the oxidation of isocitrate to alpha-ketoglutarate in the TCA cycle; phosphorylated	43100
	gi|171704583	Sds23p	I	1	Sds23p (1)	3.16887	0	cytoplasm,nucleus	One of two S. cerevisiae homologs (Sds23p and Sds24p) of the S. pombe Sds23 protein, which is implicated in APC/cyclosome regulation; involved in cell separation during budding	21200
	gi|190408634	SDS24	I	1	SDS24 (1)	1.74713	0	cytoplasm	One of two S. cerevisiae homologs (Sds23p and Sds24p) of the S. pombe Sds23 protein, which is implicated in APC/cyclosome regulation; involved in cell separation during budding; may play an indirect role in fluid-phase endocytosis	2840
	gi|6319972	Ssb1p	K	9	Ssb1p (9)	1.52385	0.124313	cytoplasm	Cytoplasmic ATPase that is a ribosome-associated molecular chaperone, functions with J-protein partner Zuo1p; may be involved in folding of newly-made polypeptide chains; member of the HSP70 family; interacts with phosphatase subunit Reg1p	170000
	gi|171723	Hsc82p	K	17	Hsc82p (17)	1.32016	0.398057	cytoplasm	Cytoplasmic chaperone of the Hsp90 family, redundant in function and nearly identical with Hsp82p, and together they are essential; expressed constitutively at 10-fold higher basal levels than HSP82 and induced 2-3 fold by heat shock	132000
	gi|6324120	Ssb2p	K	1	Ssb2p (1)	1.25504	0	cytoplasm	Cytoplasmic ATPase that is a ribosome-associated molecular chaperone, functions with J-protein partner Zuo1p; may be involved in the folding of newly-synthesized polypeptide chains; member of the HSP70 family; homolog of SSB1	104000
	gi|207341845	Ssb2p	K	1	Ssb2p (1)	0.917461	0	cytoplasm	Cytoplasmic ATPase that is a ribosome-associated molecular chaperone, functions with J-protein partner Zuo1p; may be involved in the folding of newly-synthesized polypeptide chains; member of the HSP70 family; homolog of SSB1	104000
	gi|99031945	Hsp82p	K1	1	Hsp82p (1)	1.82854	0	cytoplasm	Hsp90 chaperone required for pheromone signaling and negative regulation of Hsf1p; docks with Tom70p for mitochondrial preprotein delivery; promotes telomerase DNA binding and nucleotide addition; interacts with Cns1p, Cpr6p, Cpr7p, Sti1p	445000
	gi|533365	Sse1p	K1	1	Sse1p (1)	1.09299	0	cytoplasm	ATPase that is a component of the heat shock protein Hsp90 chaperone complex; binds unfolded proteins; member of the heat shock protein 70 (HSP70) family; localized to the cytoplasm	71700
	gi|924930	Aha1p	K2	1	Aha1p (1)	1.34081	0	cytoplasm	Co-chaperone that binds to Hsp82p and activates its ATPase activity; similar to Hch1p; expression is regulated by stresses such as heat shock (	13900
	gi|151941387	Ssa1p	K2	1	Ssa1p (1)	1.28633	0	cytoplasm	ATPase involved in protein folding and nuclear localization signal (NLS)-directed nuclear transport; member of heat shock protein 70 (HSP70) family; forms a chaperone complex with Ydj1p; localized to the nucleus, cytoplasm, and cell wall	269000
	gi|272718727	Ssa1p	K2	12	Ssa1p (12)	1.26893	0.39409	cytoplasm	ATPase involved in protein folding and nuclear localization signal (NLS)-directed nuclear transport; member of heat shock protein 70 (HSP70) family; forms a chaperone complex with Ydj1p; localized to the nucleus, cytoplasm, and cell wall	269000
	gi|6323004	Ssa2p	K2	1	Ssa2p (1)	1.0739	0	cytoplasm,nucleus	ATP binding protein involved in protein folding and vacuolar import of proteins; member of heat shock protein 70 (HSP70) family; associated with the chaperonin-containing T-complex; present in the cytoplasm, vacuolar membrane and cell wall	364000
	gi|290771197	Cct8p	K2 oder N?	2	Cct8p (2)	1.94644	0.413647	0	Subunit of the cytosolic chaperonin Cct ring complex, related to Tcp1p, required for the assembly of actin and tubulins in vivo	not visualized
	gi|151945013	Cct7p	K2/N	1	Cct7p (1)	0.658331	0	0	Subunit of the cytosolic chaperonin Cct ring complex, related to Tcp1p, required for the assembly of actin and tubulins in vivo	not visualized
	gi|6319499	Ola1p	L	2	Ola1p (2)	1.46692	0.0848469	cytoplasm	P-loop ATPase with similarity to human OLA1 and bacterial YchF; identified as specifically interacting with the proteasome; protein levels are induced by hydrogen peroxide	36800
	gi|151940753	Wwm1p	L	1	Wwm1p (1)	1.33378	0	cytoplasm,nucleus	WW domain containing protein of unknown function; binds to Mca1p, a caspase-related protease that regulates H2O2-induced apoptosis; overexpression causes Gi phase growth arrest and clonal death that is suppressed by overexpression of MCA1	6020
	gi|151943962	YHR020W	L1	1	YHR020W (1)	1.859	0	0	Protein of unknown function that may interact with ribosomes, based on co-purification experiments; has similarity to proline-tRNA ligase; YHR020W is an essential gene	not visualized
	gi|189041600	YKR018C	L2	1	YKR018C (1)	0.753883	0	cytoplasm,nucleus	Putative protein of unknown function; green fluorescent protein (GFP)-fusion protein localizes to the cytoplasm and nucleus	1770
	gi|37362625	Sro9p	M	1	Sro9p (1)	1.80842	0	cytoplasm	Cytoplasmic RNA-binding protein that associates with translating ribosomes; involved in heme regulation of Hap1p as a component of the HMC complex, also involved in the organization of actin filaments; contains a La motif	8430
	gi|6321025	Bmh1p	M	2	Bmh1p (2)	1.73554	0.206326	cytoplasm	14-3-3 protein, major isoform; controls proteome at post-transcriptional level, binds proteins and DNA, involved in regulation of many processes including exocytosis, vesicle transport, Ras/MAPK signaling, and rapamycin-sensitive signaling	158000
	gi|710602	Dnm1	M	1	Dnm1 (1)	1.20854	0	mitochondrion,punctate composite	Dynamin-related GTPase required for mitochondrial fission and morphology; assembles on the cytoplasmic face of mitochondrial tubules at sites at which division will occur; also participates in endocytosis and regulating peroxisome abundance	9620
	gi|6322853	Vps1p	M	3	Vps1p (3)	1.0554	0.23481	cytoplasm,punctate composite,endosome	Dynamin-like GTPase required for vacuolar sorting; also involved in actin cytoskeleton organization, late Golgi-retention of some proteins, regulating peroxisome biogenesis	5960
	gi|6323511	Tub3p	N	3	Tub3p (3)	2.22913	0.566769	cytoplasm,nucleus,spindle pole	Alpha-tubulin; associates with beta-tubulin (Tub2p) to form tubulin dimer, which polymerizes to form microtubules; expressed at lower level than Tub1p	12300
	gi|151942363	Rvs167p	N	1	Rvs167p (1)	1.9225	0	actin	Actin-associated protein, interacts with Rvs161p to regulate actin cytoskeleton, endocytosis, and viability following starvation or osmotic stress; homolog of mammalian amphiphysin	14600
	gi|151945133	Arp3p	N	1	Arp3p (1)	1.70302	0	0	Essential component of the Arp2/3 complex, which is a highly conserved actin nucleation center required for the motility and integrity of actin patches; involved in endocytosis and membrane growth and polarity	6650
	gi|14318481	TUB2	N	5	TUB2 (5)	1.62553	0.396949	0	Beta-tubulin; associates with alpha-tubulin (Tub1p and Tub3p) to form tubulin dimer, which polymerizes to form microtubules	not visualized
	gi|9650673	ACT1	N	2	ACT1 (2)	1.2343	0.0857593	0	Actin, structural protein involved in cell polarization, endocytosis, and other cytoskeletal functions	not visualized
	gi|151942115	SAC6	N	1	SAC6 (1)	1.16279	0	actin	Fimbrin, actin-bundling protein; cooperates with Scp1p (calponin/transgelin) in the organization and maintenance of the actin cytoskeleton	3510
	gi|165761044	Sec23p	O	2	Sec23p (2)	1.77114	0.129971	0	GTPase-activating protein; component of the Sec23p-Sec24p heterodimeric complex of the COPII vesicle coat, involved in ER to Golgi transport and autophagy; stimulates the GDP-bound form of Sar1p	not visualized
	gi|6320056	COP1	O	1	COP1 (1)	1.59023	0	Golgi,Golgi to ER	Alpha subunit of COPI vesicle coatomer complex, which surrounds transport vesicles in the early secretory pathway	15200
	gi|151941877	Cdc48p	O	4	Cdc48p (4)	1.57604	0.335049	cytoplasm,nucleus	ATPase in ER, nuclear membrane and cytosol with homology to mammalian p97; in a complex with Npl4p and Ufd1p participates in retrotranslocation of ubiquitinated proteins from the ER into the cytosol for degradation by the proteasome	78400
	gi|259146589	Pil1p	O	2	Pil1p (2)	1.32554	0.370799	punctate composite	Primary component of eisosomes, which are large immobile cell cortex structures associated with endocytosis; null mutants show activation of Pkc1p/Ypk1p stress resistance pathways; detected in phosphorylated state in mitochondria	115000
	gi|171483	Sec21	O	1	Sec21 (1)	1.12521	0	Golgi,Golgi to ER	Gamma subunit of coatomer, a heptameric protein complex that together with Arf1p forms the COPI coat; involved in ER to Golgi transport of selective cargo	77900
	gi|30749262	Ykt6p	O	3	Ykt6p (3)	0.864331	0.046615	0	Vesicle membrane protein (v-SNARE) with acyltransferase activity; involved in trafficking to and within the Golgi, endocytic trafficking to the vacuole, and vacuolar fusion; membrane localization due to prenylation at the carboxy-terminus	not visualized
	gi|229597871	Vtc2p	O	2	Vtc2p (2)	0.824965	0.0824378	ER	Subunit of the vacuolar transporter chaperone (VTC) complex involved in membrane trafficking, vacuolar polyphosphate accumulation, microautophagy and non-autophagic vacuolar fusion	2910
	gi|6323968	PSE1	Q	1	PSE1 (1)	1.30486	0	cytoplasm,nucleus	Karyopherin/importin that interacts with the nuclear pore complex; acts as the nuclear import receptor for specific proteins, including Pdr1p, Yap1p, Ste12p, and Aft1p	15500
	gi|4389267	SRP1	Q	1	SRP1 (1)	1.20305	0	cytoplasm,nuclear periphery	Karyopherin alpha homolog, forms a dimer with karyopherin beta Kap95p to mediate import of nuclear proteins, binds the nuclear localization signal of the substrate during import; may also play a role in regulation of protein degradation	2790
	gi|151944826	Kap123p	Q	6	Kap123p (6)	1.05772	0.302492	cytoplasm,nucleus	Karyopherin beta, mediates nuclear import of ribosomal proteins prior to assembly into ribosomes and import of histones H3 and H4; localizes to the nuclear pore, nucleus, and cytoplasm; exhibits genetic interactions with RAI1	38300
	gi|6324759	Gsp2p	Q	1	Gsp2p (1)	1.03335	0	cytoplasm,nucleus	GTP binding protein (mammalian Ranp homolog) involved in the maintenance of nuclear organization, RNA processing and transport; interacts with Kap121p, Kap123p and Pdr6p (karyophilin betas); Gsp1p homolog that is not required for viability	2460
	gi|151942370	Sxm1p	Q	1	Sxm1p (1)	0.897022	0	cytoplasm,nucleus	Nuclear transport factor (karyopherin) involved in protein transport between the cytoplasm and nucleoplasm; similar to Nmd5p, Cse1p, Lph2p, and the human cellular apoptosis susceptibility protein, CAS1	16300
	gi|2131097	Ty1B	R	3	Ty1B (3)	0.940136	0.386401	#N/A	Retrotransposon TYA Gag and TYB Pol genes; transcribed/translated as one unit; polyprotein is processed to make a nucleocapsid-like protein (Gag), reverse transcriptase (RT), protease (PR), and integrase (IN); similar to retroviral genes	#N/A
	gi|151944169	Ecm29	S	1	Ecm29 (1)	1.82939	0	cytoplam, nucleus	Major component of the proteasome; tethers the proteasome core particle to the regulatory particle, and enhances the stability of the proteasome	12100
	gi|1147800	Rpt4p	S1	1	Rpt4p (1)	2.23348	0	nucleus	One of six ATPases of the 19S regulatory particle of the 26S proteasome involved in the degradation of ubiquitinated substrates; required for spindle pole body duplication; localized mainly to the nucleus throughout the cell cycle	not visualized
	gi|190405458	Rpn13p	S1	2	Rpn13p (2)	1.84835	0.163027	cytoplasm,nucleus	Subunit of the 19S regulatory particle of the 26S proteasome lid; acts as a ubiquitin receptor for the proteasome; null mutants accumulate ubiquitinated Gcn4p and display decreased 26S proteasome stability	12200
	gi|6320859	Rpn3p	S1	1	Rpn3p (1)	1.84602	0	cytoplasm,nucleus	Essential, non-ATPase regulatory subunit of the 26S proteasome lid, similar to the p58 subunit of the human 26S proteasome; temperature-sensitive alleles cause metaphase arrest, suggesting a role for the proteasome in cell cycle control	16700
	gi|151943971	Rpn1p	S1	3	Rpn1p (3)	1.50322	0.458386	cytoplasm,nucleus	Non-ATPase base subunit of the 19S regulatory particle of the 26S proteasome; may participate in the recognition of several ligands of the proteasome; contains a leucine-rich repeat (LRR) domain, a site for protein-protein interactions	306000
	gi|6320602	Rpt3p	S1	1	Rpt3p (1)	1.30362	0	ambiguous	One of six ATPases of the 19S regulatory particle of the 26S proteasome involved in the degradation of ubiquitinated substrates; substrate of N-acetyltransferase B	not visualized
	gi|14719687	Mms2p	U	1	Mms2p (1)	0.993331	0	cytoplasm,nucleus	Ubiquitin-conjugating enzyme variant involved in error-free postreplication repair; forms a heteromeric complex with Ubc13p, an active ubiquitin-conjugating enzyme; cooperates with chromatin-associated RING finger proteins, Rad18p and Rad5p	2760
	gi|6322381	Scp160p	V	1	Scp160p (1)	2.16655	0	ER	Essential RNA-binding G protein effector of mating response pathway, mainly associated with nuclear envelope and ER, interacts in mRNA-dependent manner with translating ribosomes via multiple KH domains, similar to vertebrate vigilins	not quantitated
	gi|6319432	Ura7p	V	2	Ura7p (2)	2.03978	0.360481	cytoplasm	Major CTP synthase isozyme (see also URA8), catalyzes the ATP-dependent transfer of the amide nitrogen from glutamine to UTP, forming CTP, the final step in de novo biosynthesis of pyrimidines; involved in phospholipid biosynthesis	57600
	gi|6325441	Dpm1p	V	1	Dpm1p (1)	1.91967	0	ER	Dolichol phosphate mannose (Dol-P-Man) synthase of the ER membrane, catalyzes the formation of Dol-P-Man from Dol-P and GDP-Man; required for glycosyl phosphatidylinositol membrane anchoring, O mannosylation, and protein glycosylation	1890
	gi|171099	Vma5p	V	4	Vma5p (4)	1.58839	0.374248	ambiguous,vacuolar membrane	Subunit C of the eight-subunit V1 peripheral membrane domain of vacuolar H+-ATPase (V-ATPase), an electrogenic proton pump found throughout the endomembrane system; required for the V1 domain to assemble onto the vacuolar membrane	21100
	gi|1165216	Zpr1p	V	3	Zpr1p (3)	1.42394	0.493448	cytoplasm,nucleus	Essential protein with two zinc fingers, present in the nucleus of growing cells but relocates to the cytoplasm in starved cells via a process mediated by Cpr1p; binds to translation elongation factor eEF-1 (Tef1p)	39900
	gi|1008483	Gus1p	V	2	Gus1p (2)	1.36394	0.243926	cytoplasm	Glutamyl-tRNA synthetase (GluRS), forms a complex with methionyl-tRNA synthetase (Mes1p) and Arc1p; complex formation increases the catalytic efficiency of both tRNA synthetases and ensures their correct localization to the cytoplasm	48700
	gi|29420849	Tfp1p	V	2	Tfp1p (2)	1.10555	0.259545	vacuolar membrane	Subunit A of the eight-subunit V1 peripheral membrane domain of the vacuolar H+-ATPase; protein precursor undergoes self-catalyzed splicing to yield the extein Tfp1p and the intein Vde (PI-SceI), which is a site-specific endonuclease	200000
			A1	83		1.73655		Nucleolus	72
			A2	155		1.35302		Nucleus	77
			A3	57		2.61955		Cytoplasm	124
			A3a	72		2.69985		Ambiguous	3
			A4	250		1.60429		Vacuole	1
			A5	38		1.64508		Punctate	5
			A6	30		2.03251		Spindle pole	1
			B	10		1.82627		Cell periphery	0
			B1	56		1.37765		Nuclear periphery	1
			B2	33		1.61457		Mitochondria	6
			C1	3		1.82432		Golgi	3
			C3	1		0.91887
			C4e	7		2.17799
			C6	1		2.28447
			E1	2		2.64555
			E2	2		2.01958
			E5	1		1.09723
			F5	18		2.13113
			F6	2		1.02341
			F7	2		1.14853
			G	63		1.41446
			G/C2	1		2.49181
			H	2		2.01018
			I	2		2.458
			K	28		1.25413
			K1	2		1.46076
			K2	15		1.24249
			K2 oder N?	2		1.94644
			K2/N	1		0.658331
			L	3		1.40035
			L1	1		1.859
			L2	1		0.753883
			M	7		1.45197
			N	13		1.64621
			O	15		1.29678
			Q	10		1.0992
			R	3		0.940136
			S	1		1.82939
			S1	8		1.74694
			U	1		0.993331
			V	15		1.65826

## Sheet: L20 vs WT
	Accession Number	Name	Class	Peptide Count	Name (Peptide Count)	Avg iTRAQ ratio (116/114)	iTRAQ Standard Deviation (116/114)	Localisation	SGD Description	Copy Number per Cell
	gi|2131127	rpS21	A1	2	rpS21 (2)	2.28025	0.334093	cytoplasm	Protein component of the small (40S) ribosomal subunit; nearly identical to Rps21Bp and has similarity to rat S21 ribosomal protein	27400
	gi|256272110	rpS21B	A1	1	rpS21B (1)	2.2937	0	cytoplasm	Protein component of the small (40S) ribosomal subunit; nearly identical to Rps21Ap and has similarity to rat S21 ribosomal protein	15300
	gi|1164943	rpS7A	A1	3	rpS7A (3)	2.23632	0.360538	0	Protein component of the small (40S) ribosomal subunit, nearly identical to Rps7Bp; interacts with Kti11p; deletion causes hypersensitivity to zymocin; has similarity to rat S7 and Xenopus S8 ribosomal proteins	41000
	gi|6323365	rpS25B	A1	1	rpS25B (1)	2.17397	0	cytoplasm	Protein component of the small (40S) ribosomal subunit; nearly identical to Rps25Ap and has similarity to rat S25 ribosomal protein	162000
	gi|190404968	rpS13	A1	2	rpS13 (2)	1.9968	0.0842082	0	Protein component of the small (40S) ribosomal subunit; has similarity to E. coli S15 and rat S13 ribosomal proteins	not visualized
	gi|6321249	rpS26A	A1	1	rpS26A (1)	1.95629	0	cytoplasm	Protein component of the small (40S) ribosomal subunit; nearly identical to Rps26Bp and has similarity to rat S26 ribosomal protein	16300
	gi|6321772	rpS20	A1	4	rpS20 (4)	1.90555	0.143836	0	Protein component of the small (40S) ribosomal subunit; overproduction suppresses mutations affecting RNA polymerase III-dependent transcription; has similarity to E. coli S10 and rat S20 ribosomal proteins	not visualized
	gi|1914797	rpS11B	A1	1	rpS11B (1)	1.88202	0	cytoplasm	Protein component of the small (40S) ribosomal subunit; identical to Rps11Ap and has similarity to E. coli S17 and rat S11 ribosomal proteins	1200
	gi|10383793	rpS14A	A1	3	rpS14A (3)	1.88058	0.309034	0	Ribosomal protein 59 of the small subunit, required for ribosome assembly and 20S pre-rRNA processing; mutations confer cryptopleurine resistance; nearly identical to Rps14Bp and similar to E. coli S11 and rat S14 ribosomal proteins	29600
	gi|151946577	rpS9B	A1	4	rpS9B (4)	1.84905	0.617212	cytoplasm	Protein component of the small (40S) ribosomal subunit; nearly identical to Rps9Ap and has similarity to E. coli S4 and rat S9 ribosomal proteins	63300
	gi|6322583	rpS5	A1	5	rpS5 (5)	1.82358	0.35518	0	Protein component of the small (40S) ribosomal subunit, the least basic of the non-acidic ribosomal proteins; phosphorylated in vivo; essential for viability; has similarity to E. coli S7 and rat S5 ribosomal proteins	not visualized
	gi|6320918	rpS24A	A1	4	rpS24A (4)	1.8068	0.591092	cytoplasm	Protein component of the small (40S) ribosomal subunit; identical to Rps24Bp and has similarity to rat S24 ribosomal protein	not visualized
	gi|49258836	rpS15	A1	2	rpS15 (2)	1.80233	0.0513521	0	Protein component of the small (40S) ribosomal subunit; has similarity to E. coli S19 and rat S15 ribosomal proteins	not visualized
	gi|6323617	rpS17	A1	2	rpS17 (2)	1.74749	0.362675	cytoplasm	Ribosomal protein 51 (rp51) of the small (40s) subunit; nearly identical to Rps17Bp and has similarity to rat S17 ribosomal protein	30900
	gi|151944819	rpS8B	A1	5	rpS8B (5)	1.67732	0.594828	cytoplasm	Protein component of the small (40S) ribosomal subunit; identical to Rps8Ap and has similarity to rat S8 ribosomal protein	14400
	gi|899490	rpS12	A1	1	rpS12 (1)	1.67394	0	0	Protein component of the small (40S) ribosomal subunit; has similarity to rat ribosomal protein S12	not visualized
	gi|49258832	rpS18A/B	A1	4	rpS18A/B (4)	1.65499	0.154154	cytoplasm	Protein component of the small (40S) ribosomal subunit; nearly identical to Rps18Bp and has similarity to E. coli S13 and rat S18 ribosomal proteins	48100
	gi|6323420	rpS29A	A1	1	rpS29A (1)	1.63892	0	cytoplasm	Protein component of the small (40S) ribosomal subunit; nearly identical to Rps29Bp and has similarity to rat S29 and E. coli S14 ribosomal proteins	6490
	gi|1151236	rpS6A/B	A1	5	rpS6A/B (5)	1.51636	0.355936	cytoplasm	Protein component of the small (40S) ribosomal subunit; identical to Rps6Bp and has similarity to rat S6 ribosomal protein	66000
	gi|6321997	rpS4B	A1	5	rpS4B (5)	1.49611	0.398208	cytoplasm	Protein component of the small (40S) ribosomal subunit; identical to Rps4Ap and has similarity to rat S4 ribosomal protein	102000
	gi|6323886	rpS10B	A1	1	rpS10B (1)	1.49106	0	cytoplasm	Protein component of the small (40S) ribosomal subunit; nearly identical to Rps10Ap and has similarity to rat ribosomal protein S10	7650
	gi|256273384	rpS23A	A1	3	rpS23A (3)	1.48494	0.372605	cytoplasm	Ribosomal protein 28 (rp28) of the small (40S) ribosomal subunit, required for translational accuracy; nearly identical to Rps23Bp and similar to E. coli S12 and rat S23 ribosomal proteins; deletion of both RPS23A and RPS23B is lethal	10600
	gi|6324451	rpS19	A1	1	rpS19 (1)	1.46463	0	cytoplasm	Protein component of the small (40S) ribosomal subunit, required for assembly and maturation of pre-40 S particles; mutations in human RPS19 are associated with Diamond Blackfan anemia; nearly identical to Rps19Bp	29000
	gi|55670021	Asc1p	A1	2	Asc1p (2)	1.4565	0.0805852	0	G-protein beta subunit and guanine nucleotide dissociation inhibitor for Gpa2p; ortholog of RACK1 that inhibits translation; core component of the small (40S) ribosomal subunit; represses Gcn4p in the absence of amino acid starvation	333000
	gi|6321653	rpS0A	A1	7	rpS0A (7)	1.40256	0.33917	cytoplasm	Protein component of the small (40S) ribosomal subunit, nearly identical to Rps0Bp; required for maturation of 18S rRNA along with Rps0Bp; deletion of either RPS0 gene reduces growth rate, deletion of both genes is lethal	93700
	gi|6323399	rpS22	A1	1	rpS22 (1)	1.33357	0	nucleolus,nucleus	Protein component of the small (40S) ribosomal subunit; nearly identical to Rps22Bp and has similarity to E. coli S8 and rat S15a ribosomal proteins	40400
	gi|6324151	rpS3	A1	4	rpS3 (4)	1.32192	0.344312	0	Protein component of the small (40S) ribosomal subunit, has apurinic/apyrimidinic (AP) endonuclease activity; essential for viability; has similarity to E. coli S3 and rat S3 ribosomal proteins	146000
	gi|6323577	rpS1B	A1	4	rpS1B (4)	1.28476	0.31548	cytoplasm	Ribosomal protein 10 (rp10) of the small (40S) subunit; nearly identical to Rps1Ap and has similarity to rat S3a ribosomal protein	107000
	gi|6321315	rpS2	A1	4	rpS2 (4)	1.25275	0.189406	0	Protein component of the small (40S) subunit, essential for control of translational accuracy; phosphorylation by C-terminal domain kinase I (CTDK-I) enhances translational accuracy; similar to E. coli S5 and rat S2 ribosomal proteins	not visualized
	gi|259149446	rpP2A	A2	3	rpP2A (3)	2.8951	0.804657	cytoplasm	Ribosomal protein P2 alpha, a component of the ribosomal stalk, which is involved in the interaction between translational elongation factors and the ribosome; regulates the accumulation of P1 (Rpp1Ap and Rpp1Bp) in the cytoplasm	428000
	gi|6320122	rpP1A	A2	1	rpP1A (1)	2.57532	0	cytoplasm	Ribosomal stalk protein P1 alpha, involved in the interaction between translational elongation factors and the ribosome; accumulation of P1 in the cytoplasm is regulated by phosphorylation and interaction with the P2 stalk component	not visualized
	gi|151940865	rpP0	A2	7	rpP0 (7)	2.27367	0.794222	0	Conserved ribosomal protein P0 similar to rat P0, human P0, and E. coli L10e; shown to be phosphorylated on serine 302	not visualized
	gi|6325359	rpL11	A2	4	rpL11 (4)	2.13467	0.736886	cytoplasm	Protein component of the large (60S) ribosomal subunit, nearly identical to Rpl11Bp; involved in ribosomal assembly; depletion causes degradation of proteins and RNA of the 60S subunit; has similarity to E. coli L5 and rat L11	39000
	gi|6321754	rpL8A	A2	10	rpL8A (10)	1.97615	0.880191	cytoplasm	Ribosomal protein L4 of the large (60S) ribosomal subunit, nearly identical to Rpl8Bp and has similarity to rat L7a ribosomal protein; mutation results in decreased amounts of free 60S subunits	238000
	gi|6320073	rpP1B	A2	1	rpP1B (1)	1.95823	0	cytoplasm	Ribosomal protein P1 beta, component of the ribosomal stalk, which is involved in interaction of translational elongation factors with ribosome; accumulation is regulated by phosphorylation and interaction with the P2 stalk component	22400
	gi|49258849	rpL12	A2	1	rpL12 (1)	1.79327	0	cytoplasm	Protein component of the large (60S) ribosomal subunit, nearly identical to Rpl12Bp; rpl12a rpl12b double mutant exhibits slow growth and slow translation; has similarity to E. coli L11 and rat L12 ribosomal proteins	68500
	gi|6324028	rpL18	A2	5	rpL18 (5)	1.71415	0.439176	cytoplasm	Protein component of the large (60S) ribosomal subunit, identical to Rpl18Ap and has similarity to rat L18 ribosomal protein	63700
	gi|6321362	rpL7A	A2	11	rpL7A (11)	1.69307	0.627785	cytoplasm	Protein component of the large (60S) ribosomal subunit, nearly identical to Rpl7Bp and has similarity to E. coli L30 and rat L7 ribosomal proteins; contains a conserved C-terminal Nucleic acid Binding Domain (NDB2)	101000
	gi|6320679	rpL27	A2	7	rpL27 (7)	1.55525	0.589683	cytoplasm	Protein component of the large (60S) ribosomal subunit, nearly identical to Rpl27Ap and has similarity to rat L27 ribosomal protein	22900
	gi|49258859	rpL26B	A2	2	rpL26B (2)	1.54673	0.260241	cytoplasm	Protein component of the large (60S) ribosomal subunit, nearly identical to Rpl26Bp and has similarity to E. coli L24 and rat L26 ribosomal proteins; binds to 5.8S rRNA	not quantitated
	gi|292659544	rpL23	A2	2	rpL23 (2)	1.51916	0.256283	nucleus	Protein component of the large (60S) ribosomal subunit, identical to Rpl23Bp and has similarity to E. coli L14 and rat L23 ribosomal proteins	not visualized
	gi|49258841	rpL3	A2	8	rpL3 (8)	1.51558	0.368824	cytoplasm	Protein component of the large (60S) ribosomal subunit, has similarity to E. coli L3 and rat L3 ribosomal proteins; involved in the replication and maintenance of killer double stranded RNA virus	450
	gi|190408368	rpL13B	A2	14	rpL13B (14)	1.5001	0.583796	cytoplasm	Protein component of the large (60S) ribosomal subunit, nearly identical to Rpl13Ap; not essential for viability; has similarity to rat L13 ribosomal protein	54200
	gi|256270643	rpL36B	A2	4	rpL36B (4)	1.49545	0.178708	cytoplasm	N-terminally acetylated protein component of the large (60S) ribosomal subunit, nearly identical to Rpl36Bp and has similarity to rat L36 ribosomal protein; binds to 5.8 S rRNA	5370
	gi|6321407	rpL24A	A2	2	rpL24A (2)	1.48607	0.356013	cytoplasm	Ribosomal protein L30 of the large (60S) ribosomal subunit, nearly identical to Rpl24Bp and has similarity to rat L24 ribosomal protein; not essential for translation but may be required for normal translation rate	247000
	gi|6323104	rpL10	A2	5	rpL10 (5)	1.42315	0.304105	cytoplasm	Protein component of the large (60S) ribosomal subunit, responsible for joining the 40S and 60S subunits; regulates translation initiation; has similarity to rat L10 ribosomal protein and to members of the QM gene family	not visualized
	gi|6320010	rpL35	A2	1	rpL35 (1)	1.39336	0	cytoplasm	Protein component of the large (60S) ribosomal subunit, identical to Rpl35Bp and has similarity to rat L35 ribosomal protein	not visualized
	gi|49258850	rpL15	A2	8	rpL15 (8)	1.39068	0.202825	0	Protein component of the large (60S) ribosomal subunit, nearly identical to Rpl15Bp and has similarity to rat L15 ribosomal protein; binds to 5.8 S rRNA	not visualized
	gi|124263182	rpL32	A2	1	rpL32 (1)	1.36607	0	0	Protein component of the large (60S) ribosomal subunit, has similarity to rat L32 ribosomal protein; overexpression disrupts telomeric silencing	not visualized
	gi|218511	rpL6B	A2	2	rpL6B (2)	1.34949	0.0027939	cytoplasm	N-terminally acetylated protein component of the large (60S) ribosomal subunit, has similarity to Rpl6Bp and to rat L6 ribosomal protein; binds to 5.8S rRNA	38400
	gi|6325126	rpL5	A2	12	rpL5 (12)	1.34919	0.609286	cytoplasm	Protein component of the large (60S) ribosomal subunit with similarity to E. coli L18 and rat L5 ribosomal proteins; binds 5S rRNA and is required for 60S subunit assembly	not visualized
	gi|49258866	rpL43	A2	1	rpL43 (1)	1.31527	0	cytoplasm	Protein component of the large (60S) ribosomal subunit, identical to Rpl43Bp and has similarity to rat L37a ribosomal protein; null mutation confers a dominant lethal phenotype	44600
	gi|9755331	rpL34A	A2	2	rpL34A (2)	1.3078	0.0662266	cytoplasm	Protein component of the large (60S) ribosomal subunit, nearly identical to Rpl34Bp and has similarity to rat L34 ribosomal protein	23600
	gi|119390529	rpL1	A2	2	rpL1 (2)	1.28006	0.0276082	cytoplasm	N-terminally acetylated protein component of the large (60S) ribosomal subunit, nearly identical to Rpl1Ap and has similarity to E. coli L1 and rat L10a ribosomal proteins; rpl1a rpl1b double null mutation is lethal	265000
	gi|256274177	rpL33A	A2	1	rpL33A (1)	1.23145	0	0	N-terminally acetylated ribosomal protein L37 of the large (60S) ribosomal subunit, nearly identical to Rpl33Bp and has similarity to rat L35a; rpl33a null mutant exhibits slow growth while rpl33a rpl33b double null mutant is inviable	not visualized
	gi|151944465	rpL16B	A2	3	rpL16B (3)	1.23106	0.524821	0	N-terminally acetylated protein component of the large (60S) ribosomal subunit, binds to 5.8 S rRNA; has similarity to Rpl16Ap, E. coli L13 and rat L13a ribosomal proteins; transcriptionally regulated by Rap1p	not visualized
	gi|49258842	rpL4	A2	8	rpL4 (8)	1.21246	0.25412	cytoplasm	N-terminally acetylated protein component of the large (60S) ribosomal subunit, nearly identical to Rpl4Bp and has similarity to E. coli L4 and rat L4 ribosomal proteins	not visualized
	gi|6324445	rpL25	A2	2	rpL25 (2)	1.12205	0.0845305	0	Primary rRNA-binding ribosomal protein component of the large (60S) ribosomal subunit, has similarity to E. coli L23 and rat L23a ribosomal proteins; binds to 26S rRNA via a conserved C-terminal motif	not visualized
	gi|49258860	rpL28	A2	1	rpL28 (1)	1.1152	0	0	Ribosomal protein of the large (60S) ribosomal subunit, has similarity to E. coli L15 and rat L27a ribosomal proteins; may have peptidyl transferase activity; can mutate to cycloheximide resistance	not visualized
	gi|49258840	rpL2	A2	5	rpL2 (5)	1.06368	0.149824	cytoplasm	Protein component of the large (60S) ribosomal subunit, identical to Rpl2Bp and has similarity to E. coli L2 and rat L8 ribosomal proteins	not quantitated
	gi|116006491	rpL26B	A2	2	rpL26B (2)	1.04326	0.197892	cytoplasm	Protein component of the large (60S) ribosomal subunit, nearly identical to Rpl26Ap and has similarity to E. coli L24 and rat L26 ribosomal proteins; binds to 5.8S rRNA	33200
	gi|256271337	rpL17	A2	1	rpL17 (1)	1.00065	0	cytoplasm	Protein component of the large (60S) ribosomal subunit, nearly identical to Rpl17Ap and has similarity to E. coli L22 and rat L17 ribosomal proteins	21100
	gi|49258851	rpL16A	A2	1	rpL16A (1)	0.920767	0	cytoplasm	N-terminally acetylated protein component of the large (60S) ribosomal subunit, binds to 5.8 S rRNA; has similarity to Rpl16Bp, E. coli L13 and rat L13a ribosomal proteins; transcriptionally regulated by Rap1p	43300
	gi|49258852	rpL17	A2	1	rpL17 (1)	0.805403	0	cytoplasm	Protein component of the large (60S) ribosomal subunit, nearly identical to Rpl17Bp and has similarity to E. coli L22 and rat L17 ribosomal proteins; copurifies with the Dam1 complex (aka DASH complex)	not visualized
	gi|6323567	rpL6A	A2	4	rpL6A (4)	0.745255	0.265318	cytoplasm	N-terminally acetylated protein component of the large (60S) ribosomal subunit, has similarity to Rpl6Bp and to rat L6 ribosomal protein; binds to 5.8S rRNA	37100
	gi|6319444	rpL19	A2	2	rpL19 (2)	0.654503	0.360842	cytoplasm	Protein component of the large (60S) ribosomal subunit, nearly identical to Rpl19Ap and has similarity to rat L19 ribosomal protein; rpl19a and rpl19b single null mutations result in slow growth, while the double null mutation is lethal	225000
	gi|6322847	rpL14	A2	3	rpL14 (3)	0.539939	0.0940296	cytoplasm	N-terminally acetylated protein component of the large (60S) ribosomal subunit, nearly identical to Rpl14Bp and has similarity to rat L14 ribosomal protein; rpl14a csh5 double null mutant exhibits synthetic slow growth	45300
	gi|736308	rpL20	A2	5	rpL20 (5)	0.439017	0.130644	cytoplasm	Protein component of the large (60S) ribosomal subunit, nearly identical to Rpl20Bp and has similarity to rat L18a ribosomal protein	54300
	gi|151941158	Sof1p	A3	4	Sof1p (4)	3.58907	0.464588	nucleolus	Essential protein required for biogenesis of 40S (small) ribosomal subunit; has similarity to the beta subunit of trimeric G-proteins and the splicing factor Prp4p	6620
	gi|45269774	Emg1p	A3	2	Emg1p (2)	3.53128	0.209377	cytoplasm,nucleus	Member of the alpha/beta knot fold methyltransferase superfamily; required for maturation of 18S rRNA and for 40S ribosome production; interacts with RNA and with S-adenosylmethionine; associates with spindle/microtubules; forms homodimers	not visualized
	gi|151942910	Rrp9p	A3	3	Rrp9p (3)	3.51259	0.231223	nucleolus	Protein involved in pre-rRNA processing, associated with U3 snRNP; component of small ribosomal subunit (SSU) processosome; ortholog of the human U3-55k protein	5130
	gi|151944842	Lcp5p	A3	3	Lcp5p (3)	3.18604	1.58139	0	Essential protein involved in maturation of 18S rRNA; depletion leads to inhibited pre-rRNA processing and reduced polysome levels; localizes primarily to the nucleolus	1430
	gi|6324564	Rcl1p	A3	3	Rcl1p (3)	3.10228	0.847033	nucleolus,nucleus	Subunit of U3-containing 90S preribosome processome complex involved in 18S rRNA biogenesis and small ribosomal subunit assembly; stimulates Bms1p GTPase and U3 binding activity; similar to RNA cyclase-like proteins but no activity detected	10000
	gi|51830274	Bfr2p	A3	5	Bfr2p (5)	3.08893	1.21992	nucleolus	Essential protein that is a component of 90S preribosomes; may be involved in rRNA processing; multicopy suppressor of sensitivity to Brefeldin A; expression is induced during lag phase and also by cold shock	15400
	gi|151944405	Kre33p	A3	8	Kre33p (8)	3.07289	1.15574	nucleolus	Essential protein of unknown function; heterozygous mutant shows haploinsufficiency in K1 killer toxin resistance	not quantitated
	gi|256270959	Krr1p	A3	6	Krr1p (6)	3.0513	0.653812	cytoplasm,nucleolus	Essential nucleolar protein required for the synthesis of 18S rRNA and for the assembly of 40S ribosomal subunit	4340
	gi|151946633	Enp1p	A3	4	Enp1p (4)	2.71203	1.19513	cytoplasm,nucleolus,nucleus	Protein associated with U3 and U14 snoRNAs, required for pre-rRNA processing and 40S ribosomal subunit synthesis; localized in the nucleus and concentrated in the nucleolus	21600
	gi|151943423	Enp2p	A3	2	Enp2p (2)	2.4569	0.0437815	0	Protein associated with U3 and U14 snoRNAs, required for pre-rRNA processing and 40S ribosomal subunit synthesis; localized in the nucleus and concentrated in the nucleolus	not visualized
	gi|151942584	Bms1p	A3	4	Bms1p (4)	2.04469	0.495532	0	GTPase required for synthesis of 40S ribosomal subunits and for processing the 35S pre-rRNA at sites A0, A1, and A2; interacts with Rcl1p, which stimulates its GTPase and U3 snoRNA binding activities; has similarity to Tsr1p	not visualized
	gi|1164988	Pno1p	A3	1	Pno1p (1)	1.82271	0	#N/A	Essential nucleolar protein required for pre-18S rRNA processing, interacts with Dim1p, an 18S rRNA dimethyltransferase, and also with Nob1p, which is involved in proteasome biogenesis; contains a KH domain	#N/A
	gi|151942575	New1p	A3	3	New1p (3)	1.66239	0.26595	cytoplasm	ATP binding cassette family member; Asn/Gln-rich rich region supports [NU+] prion formation and susceptibility to [PSI+] prion induction; homologous to mRNA export factor from S. pombe and similar protein from C. albicans (	37600
	gi|160358657	Rok1p	A3	3	Rok1p (3)	1.49067	0.510733	0	ATP-dependent RNA helicase of the DEAD box family; required for 18S rRNA synthesis	not visualized
	gi|253181	Nsr1p	A3	3	Nsr1p (3)	1.05586	0.014917	nucleolus	Nucleolar protein that binds nuclear localization sequences, required for pre-rRNA processing and ribosome biogenesis	77400
	gi|190407071	Prp43p	A3	3	Prp43p (3)	0.910148	0.0333787	nucleolus	RNA helicase in the DEAH-box family, functions in both RNA polymerase I and polymerase II transcript metabolism, involved in release of the lariat-intron from the spliceosome	16900
	gi|6320049	Sas10p / Utp3p	A3a	2	Sas10p / Utp3p (2)	3.86972	0.388748	0	Essential subunit of U3-containing Small Subunit (SSU) processome complex involved in production of 18S rRNA and assembly of small ribosomal subunit; disrupts silencing when overproduced	not visualized
	gi|151945077	Mpp10p	A3a	3	Mpp10p (3)	3.75414	1.05619	0	Component of the SSU processome and 90S preribosome, required for pre-18S rRNA processing, interacts with and controls the stability of Imp3p and Imp4p, essential for viability; similar to human Mpp10p	not visualized
	gi|151941853	Nop14p/Noc5p	A3a	6	Nop14p/Noc5p (6)	3.53459	1.23109	0	Nucleolar protein, forms a complex with Noc4p that mediates maturation and nuclear export of 40S ribosomal subunits; also present in the small subunit processome complex, which is required for processing of pre-18S rRNA	not visualized
	gi|151946073	Utp14p	A3a	4	Utp14p (4)	3.37332	1.02749	nucleolus,nucleus	Subunit of U3-containing Small Subunit (SSU) processome complex involved in production of 18S rRNA and assembly of small ribosomal subunit	1470
	gi|6325402	Noc4p	A3a	3	Noc4p (3)	3.26938	0.784508	nucleus	Nucleolar protein, forms a complex with Nop14p that mediates maturation and nuclear export of 40S ribosomal subunits	1630
	gi|170992	Utp6p	A3a	1	Utp6p (1)	3.22077	0	nucleolus	Nucleolar protein, component of the small subunit (SSU) processome containing the U3 snoRNA that is involved in processing of pre-18S rRNA	7520
	gi|151942372	Utp5p	A3a	1	Utp5p (1)	3.08457	0	nucleolus	Subunit of U3-containing Small Subunit (SSU) processome complex involved in production of 18S rRNA and assembly of small ribosomal subunit	33100
	gi|6323158	Dip2p / Utp12p	A3a	4	Dip2p / Utp12p (4)	2.8927	1.40527	cytoplasm,nucleus	Nucleolar protein, specifically associated with the U3 snoRNA, part of the large ribonucleoprotein complex known as the small subunit (SSU) processome, required for 18S rRNA biogenesis, part of the active pre-rRNA processing complex	9620
	gi|207346446	Utp4p	A3a	3	Utp4p (3)	2.83678	1.64619	nucleolus	Subunit of U3-containing 90S preribosome and Small Subunit (SSU) processome complexes involved in production of 18S rRNA and assembly of small ribosomal subunit; member of t-Utp subcomplex involved with transcription of 35S rRNA transcript	5440
	gi|190407832	Nan1p	A3a	3	Nan1p (3)	2.59264	0.282371	nucleolus	U3 snoRNP protein, component of the small (ribosomal) subunit (SSU) processosome containing U3 snoRNA; required for the biogenesis of18S rRNA	6560
	gi|151940928	Utp21p	A3a	7	Utp21p (7)	2.50271	0.868962	nucleus	Subunit of U3-containing 90S preribosome and Small Subunit (SSU) processome complexes involved in production of 18S rRNA and assembly of small ribosomal subunit; synthetic defect with STI1 Hsp90 cochaperone; human homolog linked to glaucoma	2020
	gi|207342335	Utp15p	A3a	5	Utp15p (5)	2.49172	0.904316	nucleolus,nucleus	Nucleolar protein, component of the small subunit (SSU) processome containing the U3 snoRNA that is involved in processing of pre-18S rRNA	358
	gi|116666730	Snu13	A3a	2	Snu13 (2)	2.36499	1.03737	0	RNA binding protein, part of U3 snoRNP involved in rRNA processing, part of U4/U6-U5 tri-snRNP involved in mRNA splicing, similar to human 15.5K protein	not visualized
	gi|151946391	Utp20p	A3a	7	Utp20p (7)	2.24047	0.488231	cytoplasm,nucleolus	Component of the small-subunit (SSU) processome, which is involved in the biogenesis of the 18S rRNA	not visualized
	gi|190406890	Utp22p	A3a	3	Utp22p (3)	2.19109	0.332193	nucleolus,nucleus	Possible U3 snoRNP protein involved in maturation of pre-18S rRNA, based on computational analysis of large-scale protein-protein interaction data	3260
	gi|83722564	Utp11p	A3a	1	Utp11p (1)	2.14378	0	0	Subunit of U3-containing Small Subunit (SSU) processome complex involved in production of 18S rRNA and assembly of small ribosomal subunit	not visualized
	gi|151943873	Pwp2p	A3a	3	Pwp2p (3)	2.0971	0.84326	nucleolus	Conserved 90S pre-ribosomal component essential for proper endonucleolytic cleavage of the 35 S rRNA precursor at A0, A1, and A2 sites; contains eight WD-repeats; PWP2 deletion leads to defects in cell cycle and bud morphogenesis	16700
	gi|151943408	Utp8p	A3a	1	Utp8p (1)	2.06934	0	nucleolus	Nucleolar protein required for export of tRNAs from the nucleus; also copurifies with the small subunit (SSU) processome containing the U3 snoRNA that is involved in processing of pre-18S rRNA	16800
	gi|151944459	Imp4p	A3a	1	Imp4p (1)	2.06509	0	0	Component of the SSU processome, which is required for pre-18S rRNA processing; interacts with Mpp10p; member of a superfamily of proteins that contain a sigma(70)-like motif and associate with RNAs	not visualized
	gi|151945015	Utp10p	A3a	3	Utp10p (3)	2.02554	0.342295	nucleolus	Nucleolar protein, component of the small subunit (SSU) processome containing the U3 snoRNA that is involved in processing of pre-18S rRNA	18200
	gi|151945258	Utp18p	A3a	1	Utp18p (1)	1.93507	0	nucleolus	Possible U3 snoRNP protein involved in maturation of pre-18S rRNA, based on computational analysis of large-scale protein-protein interaction data	9570
	gi|6324635	Cka2p	A3a	2	Cka2p (2)	1.90625	0.356828	cytoplasm,nucleus	Alpha' catalytic subunit of casein kinase 2, a Ser/Thr protein kinase with roles in cell growth and proliferation; the holoenzyme also contains CKA1, CKB1 and CKB2, the many substrates include transcription factors and all RNA polymerases	4540
	gi|259148205	Utp13p	A3a	3	Utp13p (3)	1.88644	0.452796	nucleolus	Nucleolar protein, component of the small subunit (SSU) processome containing the U3 snoRNA that is involved in processing of pre-18S rRNA	8070
	gi|6321990	Utp9p	A3a	2	Utp9p (2)	1.82584	0.128542	nucleolus	Nucleolar protein, component of the small subunit (SSU) processome containing the U3 snoRNA that is involved in processing of pre-18S rRNA	20000
	gi|151942889	Mrd1p	A3a	1	Mrd1p (1)	1.20243	0	0	Essential conserved protein that is part of the 90S preribosome; required for production of 18S rRNA and small ribosomal subunit; contains five consensus RNA-binding domains	2220
	gi|6319988	Nop6p	A4	2	Nop6p (2)	3.44172	0.404639	nucleolus	Putative RNA-binding protein implicated in A3/4; contains an RNA recognition motif (RRM) and has similarity to hydrophilins; NOP6 may be a fungal-specific gene as no homologs have been yet identified in higher eukaryotes	8970
	gi|6325213	Nop4p	A4	18	Nop4p (18)	2.79347	1.35605	nucleolus,nucleus	Nucleolar protein, essential for processing and maturation of 27S pre-rRNA and large ribosomal subunit biogenesis; constituent of 66S pre-ribosomal particles; contains four RNA recognition motifs (RRMs)	4990
	gi|6322843	Mrt4p	A4	4	Mrt4p (4)	2.72034	1.40827	nucleolus,nucleus	Protein involved in mRNA turnover and ribosome assembly, localizes to the nucleolus	18200
	gi|151941367	Mak16p	A4	1	Mak16p (1)	2.33796	0	0	Essential nuclear protein, constituent of 66S pre-ribosomal particles; required for maturation of 25S and 5.8S rRNAs;	not visualized
	gi|207340712	Nip7p	A4	5	Nip7p (5)	2.08675	0.793749	nucleolus,nucleus	Nucleolar protein required for 60S ribosome subunit biogenesis, constituent of 66S pre-ribosomal particles; physically interacts with Nop8p and the exosome subunit Rrp43p	5170
	gi|190405562	Nop16p	A4	6	Nop16p (6)	2.05585	0.313794	nucleolus,nucleus	Constituent of 66S pre-ribosomal particles, involved in 60S ribosomal subunit biogenesis	2860
	gi|190409747	Rrp14p	A4	1	Rrp14p (1)	2.03503	0	0	Essential protein, constituent of 66S pre-ribosomal particles; interacts with proteins involved in ribosomal biogenesis and cell polarity; member of the SURF-6 family	not visualized
	gi|6324219	Nop15p	A4	4	Nop15p (4)	1.99719	0.468195	nucleolus,nucleus	Constituent of 66S pre-ribosomal particles, involved in 60S ribosomal subunit biogenesis; localizes to both nucleolus and cytoplasm	4280
	gi|206558285	Nop16p	A4	1	Nop16p (1)	1.93185	0	nucleolus,nucleus	Constituent of 66S pre-ribosomal particles, involved in 60S ribosomal subunit biogenesis	2860
	gi|6320292	Rrp1p	A4	6	Rrp1p (6)	1.92631	0.421539	nucleolus,nucleus	Essential evolutionarily conserved nucleolar protein necessary for biogenesis of 60S ribosomal subunits and processing of pre-rRNAs to mature rRNAs, associated with several distinct 66S pre-ribosomal particles	6960
	gi|151941747	Ebp2p	A4	10	Ebp2p (10)	1.92371	0.940135	0	Essential protein required for the maturation of 25S rRNA and 60S ribosomal subunit assembly, localizes to the nucleolus; constituent of 66S pre-ribosomal particles	not visualized
	gi|6321880	Rpf1p	A4	1	Rpf1p (1)	1.91971	0	0	Nucleolar protein involved in the assembly and export of the large ribosomal subunit; constituent of 66S pre-ribosomal particles; contains a sigma(70)-like motif, which is thought to bind RNA	784
	gi|6323693	Erb1p	A4	26	Erb1p (26)	1.84831	0.343189	nucleolus,nucleus	Constituent of 66S pre-ribosomal particles, forms a complex with Nop7p and Ytm1p that is required for maturation of the large ribosomal subunit; required for maturation of the 25S and 5.8S ribosomal RNAs; homologous to mammalian Bop1	2680
	gi|160409988	Mak5p	A4	1	Mak5p (1)	1.81974	0	nucleolus,nucleus	Essential nucleolar protein, putative DEAD-box RNA helicase required for maintenance of M1 dsRNA virus; involved in biogenesis of large (60S) ribosomal subunits	981
	gi|207344709	Cic1p/Nsa3p	A4	4	Cic1p/Nsa3p (4)	1.78036	0.615884	nucleolus,nucleus	Essential protein that interacts with proteasome components and has a potential role in proteasome substrate specificity; also copurifies with 66S pre-ribosomal particles	45900
	gi|6323885	Rrp5p	A4	26	Rrp5p (26)	1.73369	0.532335	nucleolus	RNA binding protein with preference for single stranded tracts of U's involved in synthesis of both 18S and 5.8S rRNAs; component of both the ribosomal small subunit (SSU) processosome and the 90S preribosome	8860
	gi|51013571	Nop2p	A4	4	Nop2p (4)	1.70423	0.135965	nucleolus,nucleus	Probable RNA m(5)C methyltransferase, essential for processing and maturation of 27S pre-rRNA and large ribosomal subunit biogenesis; localized to the nucleolus; constituent of 66S pre-ribosomal particles	18700
	gi|151942049	Noc1p	A4	13	Noc1p (13)	1.66978	0.645472	nucleolus	Constituent of 66S pre-ribosomal particles, required for large (60S) ribosomal subunit biogenesis; involved in nuclear export of pre-ribosomes; required for maintenance of dsRNA virus; homolog of human CAATT-binding protein	15000
	gi|151941620	Rpf2p	A4	3	Rpf2p (3)	1.66606	1.0652	nucleolus,nucleus	Essential protein involved in the processing of pre-rRNA and the assembly of the 60S ribosomal subunit; interacts with ribosomal protein L11; localizes predominantly to the nucleolus; constituent of 66S pre-ribosomal particles	32400
	gi|259147998	Rlp24p	A4	2	Rlp24p (2)	1.62775	0.0958231	0	Essential protein with similarity to Rpl24Ap and Rpl24Bp, associated with pre-60S ribosomal subunits and required for ribosomal large subunit biogenesis	not visualized
	gi|6323947	Has1p	A4	12	Has1p (12)	1.5959	0.640714	0	ATP-dependent RNA helicase; localizes to both the nuclear periphery and nucleolus; highly enriched in nuclear pore complex fractions; constituent of 66S pre-ribosomal particles	not visualized
	gi|151944364	Nop13p	A4	2	Nop13p (2)	1.58184	0.224624	nucleolus,nucleus	Nucleolar protein found in preribosomal complexes; contains an RNA recognition motif (RRM)	3830
	gi|6323021	Drs1p	A4	6	Drs1p (6)	1.56339	0.348762	cytoplasm,nucleolus,nucleus	Nucleolar DEAD-box protein required for ribosome assembly and function, including synthesis of 60S ribosomal subunits; constituent of 66S pre-ribosomal particles	not visualized
	gi|6324846	Ytm1p	A4	4	Ytm1p (4)	1.50742	0.295628	nucleolus,nucleus	Constituent of 66S pre-ribosomal particles, forms a complex with Nop7p and Erb1p that is required for maturation of the large ribosomal subunit; has seven C-terminal WD repeats	6670
	gi|190407271	Brx1p	A4	6	Brx1p (6)	1.46262	0.208613	nucleolus,nucleus	Nucleolar protein, constituent of 66S pre-ribosomal particles; depletion leads to defects in rRNA processing and a block in the assembly of large ribosomal subunits; possesses a sigma(70)-like RNA-binding motif	13200
	gi|151941273	Rea1p/Mdn1p	A4	1	Rea1p/Mdn1p (1)	1.45866	0	cytoplasm,nucleus	Huge dynein-related AAA-type ATPase (midasin), forms extended pre-60S particle with the Rix1 complex (Rix1p-Ipi1p-Ipi3p), may mediate ATP-dependent remodeling of 60S subunits and subsequent export from nucleoplasm to cytoplasm	538
	gi|207345119	Nop7p	A4	13	Nop7p (13)	1.4385	0.336802	nucleolus,nucleus	Component of several different pre-ribosomal particles; forms a complex with Ytm1p and Erb1p that is required for maturation of the large ribosomal subunit; required for exit from G0 and the initiation of cell proliferation	4530
	gi|6324868	Rrs1p	A4	5	Rrs1p (5)	1.38599	0.188638	0	Essential protein that binds ribosomal protein L11 and is required for nuclear export of the 60S pre-ribosomal subunit during A3/4; mouse homolog shows altered expression in Huntington's disease model mice	not visualized
	gi|6325164	Nog1p	A4	12	Nog1p (12)	1.35689	0.3787	nucleus	Putative GTPase that associates with free 60S ribosomal subunits in the nucleolus and is required for 60S ribosomal subunit biogenesis; constituent of 66S pre-ribosomal particles; member of the ODN family of nucleolar G-proteins	28000
	gi|190406043	Noc3p	A4	10	Noc3p (10)	1.30613	0.552618	nucleolus,nucleus	Protein that forms a nuclear complex with Noc2p that binds to 66S ribosomal precursors to mediate their intranuclear transport; also binds to chromatin to promote the association of DNA replication factors and replication initiation	11700
	gi|190407303	Nop12p	A4	7	Nop12p (7)	1.28896	0.28151	nucleolus	Nucleolar protein involved in pre-25S rRNA processing and biogenesis of large 60S ribosomal subunit; contains an RNA recognition motif (RRM); binds to Ebp2; similar to Nop13p and Nsr1p	5910
	gi|151945296	Noc2p	A4	21	Noc2p (21)	1.27229	0.526147	nucleolus,nucleus	Protein that forms a nucleolar complex with Mak21p that binds to 90S and 66S pre-ribosomes, as well as a nuclear complex with Noc3p that binds to 66S pre-ribosomes; both complexes mediate intranuclear transport of ribosomal precursors	29000
	gi|151944528	Rlp7p	A4	4	Rlp7p (4)	1.27171	0.304688	0	Nucleolar protein with similarity to large ribosomal subunit L7 proteins; constituent of 66S pre-ribosomal particles; plays an essential role in processing of precursors to the large ribosomal subunit RNAs	7720
	gi|151942459	Puf6p	A4	1	Puf6p (1)	1.2614	0	nucleolus,nucleus	Pumilio-homology domain protein that binds ASH1 mRNA at PUF consensus sequences in the 3' UTR and represses its translation, resulting in proper asymmetric localization of ASH1 mRNA	21500
	gi|6325273	Tif6p	A4	2	Tif6p (2)	1.23987	0.0894367	nucleolus,nucleus	Constituent of 66S pre-ribosomal particles, has similarity to human B1 factor 6 (eIF6); may be involved in the biogenesis and or stability of 60S ribosomal subunits	18600
	gi|6321857	Ssf1p	A4	1	Ssf1p (1)	0.927651	0	nucleolus,nucleus	Constituent of 66S pre-ribosomal particles, required for ribosomal large subunit maturation; functionally redundant with Ssf2p; member of the Brix family	8150
	gi|190406395	Spb1p	A4	1	Spb1p (1)	0.655597	0	0	AdoMet-dependent methyltransferase involved in rRNA processing and 60S ribosomal subunit maturation; methylates G2922 in the tRNA docking site of the large subunit rRNA and in the absence of snR52, U2921; suppressor of PAB1 mutants	not visualized
	gi|206558288	Nsa1p	A4	1	Nsa1p (1)	0.509818	0	nucleolus,nucleus	Constituent of 66S pre-ribosomal particles, involved in 60S ribosomal subunit biogenesis	2740
	gi|151944713	Nug1p	A4	2	Nug1p (2)	0.354079	0.0646515	nucleolus,nucleus	GTPase that associates with nuclear 60S pre-ribosomes, required for export of 60S ribosomal subunits from the nucleus	7130
	gi|190406571	Spb4p	A4	1	Spb4p (1)	0.290096	0	nucleolus,nucleus	Putative ATP-dependent RNA helicase, nucleolar protein required for synthesis of 60S ribosomal subunits at a late step in the pathway; sediments with 66S pre-ribosomes in sucrose gradients	5740
	gi|83754026	Nop10p	A5	2	Nop10p (2)	2.09319	0.286908	nucleolus	Constituent of small nucleolar ribonucleoprotein particles containing H/ACA-type snoRNAs, which are required for pseudouridylation and processing of pre-18S rRNA	not visualized
	gi|666101	Nhp2p	A5	3	Nhp2p (3)	1.4922	0.360115	nucleolus	Nuclear protein related to mammalian high mobility group (HMG) proteins, essential for function of H/ACA-type snoRNPs, which are involved in 18S rRNA processing	not visualized
	gi|151941019	Cbf5p	A5	7	Cbf5p (7)	1.46552	0.671802	nucleolus	Pseudouridine synthase catalytic subunit of box H/ACA small nucleolar ribonucleoprotein particles (snoRNPs), acts on both large and small rRNAs and on snRNA U2; mutations in human ortholog dyskerin cause the disorder dyskeratosis congenita	33600
	gi|190405871	Gar1p	A5	3	Gar1p (3)	1.40276	0.454377	nucleolus	Protein component of the H/ACA snoRNP pseudouridylase complex, involved in the modification and cleavage of the 18S pre-rRNA	5730
	gi|6320190	Nop1p	A5	8	Nop1p (8)	1.38048	0.453488	0	Nucleolar protein, component of the small subunit processome complex, which is required for processing of pre-18S rRNA; has similarity to mammalian fibrillarin	not visualized
	gi|190405265	Nop56p	A5	10	Nop56p (10)	1.0692	0.293575	nucleolus	Essential evolutionarily-conserved nucleolar protein component of the box C/D snoRNP complexes that direct 2'-O-methylation of pre-rRNA during its maturation; overexpression causes spindle orientation defects	13500
	gi|206558283	Nop58p	A5	5	Nop58p (5)	1.01496	0.141144	nucleolus	Protein involved in pre-rRNA processing, 18S rRNA synthesis, and snoRNA synthesis; component of the small subunit processome complex, which is required for processing of pre-18S rRNA	34700
	gi|71064091	YIL127C	A6	1	YIL127C (1)	5.36199	0	nucleolus	Putative protein of unknown function; identified in a screen for mutants with decreased levels of rDNA transcription; green fluorescent protein (GFP)-fusion protein localizes to the nucleolus; predicted to be involved in ribosome biogenesis	3670
	gi|530998	Fpr3p	A6	9	Fpr3p (9)	3.04542	1.2663	nucleolus,nucleus	Nucleolar peptidyl-prolyl cis-trans isomerase (PPIase); FK506 binding protein; phosphorylated by casein kinase II (Cka1p-Cka2p-Ckb1p-Ckb2p) and dephosphorylated by Ptp1p	9490
	gi|151945554	Rex4p	A6	4	Rex4p (4)	2.24238	0.293641	nucleolus,nucleus	Putative RNA exonuclease possibly involved in pre-rRNA processing and ribosome assembly	4280
	gi|207340445	Rrp12p	A6	7	Rrp12p (7)	1.69108	0.352051	cytoplasm,nucleus	Protein required for export of the ribosomal subunits; associates with the RNA components of the pre-ribosomes; contains HEAT-repeats	8170
	gi|151945976	Tma23p	A6	1	Tma23p (1)	1.63527	0	nucleolus	Nucleolar protein of unknown function implicated in ribosome biogenesis; TMA23 may be a fungal-specific gene as no homologs have been yet identified in higher eukaryotes	not quantitated
	gi|259145944	Arb1p	A6	4	Arb1p (4)	1.36693	0.300315	cytoplasm	ATPase of the ATP-binding cassette (ABC) family involved in 40S and 60S ribosome biogenesis, has similarity to Gcn20p; shuttles from nucleus to cytoplasm, physically interacts with Tif6p, Lsg1p	17600
	gi|160380616	Dbp3p	A6	2	Dbp3p (2)	1.14645	0.236186	nucleolus,nucleus	Putative ATP-dependent RNA helicase of the DEAD-box family involved in ribosomal biogenesis	38900
	gi|577810	Rrp8p	A6	1	Rrp8p (1)	1.02352	0	nucleolus,nucleus	Nucleolar protein involved in rRNA processing, pre-rRNA cleavage at site A2; also involved in telomere maintenance; mutation is synthetically lethal with a gar1 mutation	2780
	gi|151943835	YCR016W	A6	1	YCR016W (1)	0.996043	0	nucleolus,nucleus	Putative protein of unknown function; green fluorescent protein (GFP)-fusion protein localizes to the nucleolus and nucleus; predicted to be involved in A3/4	1850
	gi|190409546	NPA3	B	1	NPA3 (1)	2.83447	0	cytoplasm	Essential, conserved, cytoplasmic ATPase; phosphorylated by the Pcl1p-Pho85p kinase complex	15200
	gi|3712	SUP35	B	1	SUP35 (1)	1.9577	0	cytoplasm	Translation termination factor eRF3; altered protein conformation creates the [PSI(+)] prion, a dominant cytoplasmically inherited protein aggregate that alters translational fidelity and creates a nonsense suppressor phenotype	78900
	gi|151943621	GCN1	B	5	GCN1 (5)	1.84461	0.497018	cytoplasm	Positive regulator of the Gcn2p kinase activity, forms a complex with Gcn20p; proposed to stimulate Gcn2p activation by an uncharged tRNA	7330
	gi|468605	Sup45p	B	2	Sup45p (2)	1.60924	0.00173058	cytoplasm	Polypeptide release factor (eRF1) in translation termination; mutant form acts as a recessive omnipotent suppressor; methylated by Mtq2p-Trm112p in ternary complex eRF1-eRF3-GTP; mutation of methylation site confers resistance to zymocin	13100
	gi|295675	TIF4631	B	1	TIF4631 (1)	1.16955	0	cytoplasm	Translation initiation factor eIF4G, subunit of the mRNA cap-binding protein complex (eIF4F) that also contains eIF4E (Cdc33p); associates with the poly(A)-binding protein Pab1p, also interacts with eIF4A (Tif1p); homologous to Tif4632p	9760
	gi|460044	Fun12p	B1	2	Fun12p (2)	1.842	0.588925	cytoplasm	GTPase, required for general translation initiation by promoting Met-tRNAiMet binding to ribosomes and ribosomal subunit joining; homolog of bacterial IF2	13400
	gi|151946172	Clu1p	B1	2	Clu1p (2)	1.81467	0.400374	cytoplasm	eIF3 component of unknown function; deletion causes defects in mitochondrial organization but not in growth or translation initiation, can rescue cytokinesis and mitochondrial organization defects of the Dictyostelium cluA- mutant	17000
	gi|6324778	Ded1p	B1	8	Ded1p (8)	1.70901	0.369184	0	ATP-dependent DEAD (Asp-Glu-Ala-Asp)-box RNA helicase, required for B1 of all yeast mRNAs; mutations in human DEAD-box DBY are a frequent cause of male infertility	not visualized
	gi|238686680	Prt1	B1	7	Prt1 (7)	1.63707	0.65983	cytoplasm	eIF3b subunit of the core complex of translation initiation factor 3 (eIF3), essential for translation; part of a subcomplex (Prt1p-Rpg1p-Nip1p) that stimulates binding of mRNA and tRNA(i)Met to ribosomes	47500
	gi|6324433	Cdc33p	B1	2	Cdc33p (2)	1.63091	0.536422	cytoplasm	Cytoplasmic mRNA cap binding protein and translation initiation factor eIF4E; the eIF4E-cap complex is responsible for mediating cap-dependent mRNA translation via interactions with translation initiation factor eIF4G (Tif4631p or Tif4632p)	14200
	gi|6322323	Tif2p	B1	15	Tif2p (15)	1.60659	0.779858	cytoplasm	Translation initiation factor eIF4A, identical to Tif1p; DEA(D/H)-box RNA helicase that couples ATPase activity to RNA binding and unwinding; forms a dumbbell structure of two compact domains connected by a linker; interacts with eIF4G	not quantitated
	gi|151941085	Yef3p	B1	16	Yef3p (16)	1.39548	0.568542	cytoplasm	Translational elongation factor 3, stimulates the binding of aminoacyl-tRNA (AA-tRNA) to ribosomes by releasing EF-1 alpha from the ribosomal complex; contains two ABC cassettes; binds and hydrolyses ATP	871000
	gi|6323795	TIF34	B1	2	TIF34 (2)	1.33544	0.128408	0	eIF3i subunit of the core complex of translation initiation factor 3 (eIF3), which is essential for translation	2400
	gi|238686682	Tif35p	B1	2	Tif35p (2)	1.26988	0.392167	cytoplasm	eIF3g subunit of the core complex of translation initiation factor 3 (eIF3), which is essential for translation	not visualized
	gi|151941388	TEF-1B	B2	1	TEF-1B (1)	2.1122	0	cytoplasm	Translational elongation factor EF-1 alpha; also encoded by TEF2; functions in the binding reaction of aminoacyl-tRNA (AA-tRNA) to ribosomes	377
	gi|55670150	EF-2 (EFT1/EFT2)	B2	12	EF-2 (EFT1/EFT2) (12)	2.03972	0.386873	cytoplasm	Elongation factor 2 (EF-2), also encoded by EFT2; catalyzes ribosomal translocation during protein synthesis; contains diphthamide, the unique posttranslationally modified histidine residue specifically ADP-ribosylated by diphtheria toxin	82700
	gi|6319594	Tef2p	B2	20	Tef2p (20)	1.64258	0.791647	cytoplasm	Translational elongation factor EF-1 alpha; also encoded by TEF1; functions in the binding reaction of aminoacyl-tRNA (AA-tRNA) to ribosomes	450
	gi|15988133	H4	C1	1	H4 (1)	1.94311	0	nucleus	Histone H4, core histone protein required for chromatin assembly and chromosome function; one of two identical histone proteins (see also HHF2); contributes to telomeric silencing; N-terminal domain involved in maintaining genomic integrity	524000
	gi|6320430	Htb1p	C1	2	Htb1p (2)	1.88341	0.256973	nucleus	Histone H2B, core histone protein required for chromatin assembly and chromosome function; nearly identical to HTB1; Rad6p-Bre1p-Lge1p mediated ubiquitination regulates transcriptional activation, meiotic DSB formation and H3 methylation	443000
	gi|259145314	Paa1p	C3	1	Paa1p (1)	1.32534	0	0	Polyamine acetyltransferase; acetylates polyamines (e.g. putrescine, spermidine, spermine) and also aralkylamines (e.g. tryptamine, phenylethylamine); may be involved in transcription and/or DNA replication	8680
	gi|151940964	Fpr4p	C4e	7	Fpr4p (7)	2.56149	0.675722	nucleolus,nucleus	Peptidyl-prolyl cis-trans isomerase (PPIase) (proline isomerase) localized to the nucleus; catalyzes isomerization of proline residues in histones H3 and H4, which affects lysine methylation of those histones	14100
	gi|172034	Nap1p	C6	1	Nap1p (1)	1.97501	0	cytoplasm	Protein that interacts with mitotic cyclin Clb2p; required for the regulation of microtubule dynamics during mitosis; controls bud morphogenesis; involved in the transport of H2A and H2B histones to the nucleus; phosphorylated by CK2	8070
	gi|170956	RPA49	E1	1	RPA49 (1)	2.39092	0	nucleolus	RNA polymerase I subunit A49	not quantitated
	gi|151942801	Rpa135p	E1	1	Rpa135p (1)	1.99255	0	nucleolus	RNA polymerase I subunit A135	14100
	gi|110590860	Rpb7p-CBP	E2	2	Rpb7p-CBP (2)	1.52047	0.167999	#N/A	RNA polymerase II subunit B16; forms two subunit dissociable complex with Rpb4p; involved recruitment of 3'-end processing factors to transcribing RNA polymerase II complex and in export of	#N/A
	gi|190408037	Rpc40p (AC40)	E5	1	Rpc40p (AC40) (1)	0.816016	0	nucleolus,nucleus	RNA polymerase subunit, common to RNA polymerase I and III	13000
	gi|259145620	Yra1p	F5	4	Yra1p (4)	3.46595	0.567317	nucleus	Nuclear protein that binds to RNA and to Mex67p, required for export of poly(A)+ mRNA from the nucleus; member of the REF (RNA and export factor binding proteins) family; another family member, Yra2p, can substitute for Yra1p function	not visualized
	gi|6322854	Pap1p	F5	1	Pap1p (1)	2.48131	0	nucleus	Poly(A) polymerase, one of three factors required for mRNA 3'-end polyadenylation, forms multiprotein complex with polyadenylation factor I (PF I), also required for mRNA nuclear export; may also polyadenylate rRNAs	17100
	gi|6324217	Dbp2p	F5	2	Dbp2p (2)	2.39106	0.0357911	cytoplasm,nucleus	Essential ATP-dependent RNA helicase of the DEAD-box protein family, involved in nonsense-mediated mRNA decay and rRNA processing	33100
	gi|6321265	Kem1p	F5	1	Kem1p (1)	1.79023	0	cytoplasm	Evolutionarily-conserved 5'-3' exonuclease component of cytoplasmic processing (P) bodies involved in mRNA decay; plays a role in microtubule-mediated processes, filamentous growth, ribosomal RNA maturation, and telomere maintenance	11700
	gi|172092	Pab1p	F5	4	Pab1p (4)	1.76517	0.387651	cytoplasm	Poly(A) binding protein, part of the 3'-end RNA-processing complex, mediates interactions between the 5' cap structure and the 3' mRNA poly(A) tail, involved in control of poly(A) tail length, interacts with translation factor eIF-4G	198000
	gi|151942176	Mss116p	F5	1	Mss116p (1)	1.62027	0	mitochondrion	DEAD-box protein required for efficient splicing of mitochondrial Group I and II introns; non-polar RNA helicase that also facilities strand annealing	10300
	gi|14318523	Loc1p	F5	4	Loc1p (4)	1.58969	0.189921	nucleolus,nucleus	Nuclear protein involved in asymmetric localization of ASH1 mRNA; binds double-stranded RNA in vitro; constituent of 66S pre-ribosomal particles	3650
	gi|172574	Sen1p	F5	1	Sen1p (1)	1.53533	0	nucleus	Presumed helicase required for RNA polymerase II transcription termination and processing of RNAs; homolog of Senataxin which causes Ataxia-Oculomotor Apraxia 2 and a dominant form of amyotrophic lateral sclerosis	125
	gi|160358710	Sub2p	F6	2	Sub2p (2)	1.28143	0.186029	nucleus	Component of the TREX complex required for nuclear mRNA export; member of the DEAD-box RNA helicase superfamily and is involved in early and late steps of spliceosome assembly; homolog of the human splicing factor hUAP56	51700
	gi|151942642	Tgs1p	F7	1	Tgs1p (1)	2.04822	0	nucleolus	Trimethyl guanosine synthase, conserved nucleolar methyl transferase that converts the m(7)G cap structure of snRNAs, snoRNAs, and telomerase TLC1 RNA to m(2,2,7)G; also required for nucleolar assembly and splicing of meiotic pre-mRNAs	not visualized
	gi|190405061	LHP1	F7	1	LHP1 (1)	0.92818	0	nucleus	RNA binding protein required for maturation of tRNA and U6 snRNA precursors; acts as a molecular chaperone for RNAs transcribed by polymerase III; homologous to human La (SS-B) autoantigen	not visualized
	gi|151942788	Lsp1	G	2	Lsp1 (2)	4.55158	0.0560002	punctate composite	Primary component of eisosomes, which are large immobile patch structures at the cell cortex associated with endocytosis, along with Pil1p and Sur7p; null mutants show activation of Pkc1p/Ypk1p stress resistance pathways	104000
	gi|151943263	Trp5p	G	4	Trp5p (4)	2.17958	0.333166	cytoplasm,nucleus	Tryptophan synthase, catalyzes the last step of tryptophan biosynthesis; regulated by the general control system of amino acid biosynthesis	15500
	gi|167013430	Idh1p	G	1	Idh1p (1)	1.99279	0	mitochondrion	Subunit of mitochondrial NAD(+)-dependent isocitrate dehydrogenase, which catalyzes the oxidation of isocitrate to alpha-ketoglutarate in the TCA cycle	10500
	gi|75766245	Gal1p	G	3	Gal1p (3)	1.86739	0.445951	0	Galactokinase, phosphorylates alpha-D-galactose to alpha-D-galactose-1-phosphate in the first step of galactose catabolism; expression regulated by Gal4p	not visualized
	gi|171596	Gfa1p	G	3	Gfa1p (3)	1.78108	0.321479	0	Glutamine-fructose-6-phosphate amidotransferase, catalyzes the formation of glucosamine-6-P and glutamate from fructose-6-P and glutamine in the first step of chitin biosynthesis	14300
	gi|223143	Adh2p	G	1	Adh2p (1)	1.76659	0	cytoplasm	Glucose-repressible alcohol dehydrogenase II, catalyzes the conversion of ethanol to acetaldehyde; involved in the production of certain carboxylate esters; regulated by ADR1	1620
	gi|171504	Fas3p	G	8	Fas3p (8)	1.71054	0.392139	cytoplasm,punctate composite	Acetyl-CoA carboxylase, biotin containing enzyme that catalyzes the carboxylation of acetyl-CoA to form malonyl-CoA; required for de novo biosynthesis of long-chain fatty acids	20200
	gi|47420051	Gpd1p	G	3	Gpd1p (3)	1.65971	0.318843	peroxisome	NAD-dependent glycerol-3-phosphate dehydrogenase, key enzyme of glycerol synthesis, essential for growth under osmotic stress; expression regulated by high-osmolarity glycerol response pathway; homolog of Gpd2p	807
	gi|445069	Ypk1p	G	1	Ypk1p (1)	1.5219	0	cytoplasm	Serine/threonine protein kinase that phosphorylates and downregulates flippase activator Fpk1p; mutations affect receptor-mediated endocytosis and sphingolipid-mediated and cell integrity signaling pathways; homolog of mammalian kinase SGK	2950
	gi|7546185	Fur1	G	1	Fur1 (1)	1.47452	0	intracellular	Uracil phosphoribosyltransferase, synthesizes UMP from uracil; involved in the pyrimidine salvage pathway	not visualized
	gi|173146	Ura2p	G	8	Ura2p (8)	1.45737	0.370613	cytoplasm	Bifunctional carbamoylphosphate synthetase (CPSase)-aspartate transcarbamylase (ATCase), catalyzes the first two enzymatic steps in the de novo biosynthesis of pyrimidines; both activities are subject to feedback inhibition by UTP	11000
	gi|151943814	Ilv6p	G	1	Ilv6p (1)	1.42354	0	mitochondrion	Regulatory subunit of acetolactate synthase, which catalyzes the first step of branched-chain amino acid biosynthesis; enhances activity of the Ilv2p catalytic subunit, localizes to mitochondria	15800
	gi|732946	FAA4	G	1	FAA4 (1)	1.39182	0	lipid particle	Long chain fatty acyl-CoA synthetase, regulates protein modification during growth in the presence of ethanol, functions to incorporate palmitic acid into phospholipids and neutral lipids	31200
	gi|171122	Vma2p	G	10	Vma2p (10)	1.3884	0.256104	vacuolar membrane	Subunit B of the eight-subunit V1 peripheral membrane domain of the vacuolar H+-ATPase (V-ATPase), an electrogenic proton pump found throughout the endomembrane system; contains nucleotide binding sites; also detected in the cytoplasm	131000
	gi|4180	Cdc19p	G	3	Cdc19p (3)	1.35574	0.317858	cytoplasm	Pyruvate kinase, functions as a homotetramer in glycolysis to convert phosphoenolpyruvate to pyruvate, the input for aerobic (TCA cycle) or anaerobic (glucose fermentation) respiration	291000
	gi|6323209	Sam1p	G	3	Sam1p (3)	1.25151	0.145047	cytoplasm	S-adenosylmethionine synthetase, catalyzes transfer of the adenosyl group of ATP to the sulfur atom of methionine; one of two differentially regulated isozymes (Sam1p and Sam2p)	103000
	gi|51013423	Ade5,7p	G	2	Ade5,7p (2)	1.23379	0.24765	cytoplasm	Bifunctional enzyme of the 'de novo' purine nucleotide biosynthetic pathway, contains aminoimidazole ribotide synthetase and glycinamide ribotide synthetase activities	35800
	gi|894204	Psa1p	G	2	Psa1p (2)	1.14158	0.12068	cytoplasm	GDP-mannose pyrophosphorylase (mannose-1-phosphate guanyltransferase), synthesizes GDP-mannose from GTP and mannose-1-phosphate in cell wall biosynthesis; required for normal cell wall structure	97100
	gi|6322468	TDH1	G	1	TDH1 (1)	1.12567	0	cytoplasm,nucleus	Glyceraldehyde-3-phosphate dehydrogenase, isozyme 1, involved in glycolysis and gluconeogenesis; tetramer that catalyzes the reaction of glyceraldehyde-3-phosphate to 1,3 bis-phosphoglycerate; detected in the cytoplasm and cell-wall	120000
	gi|6320064	Arf2p	G	1	Arf2p (1)	0.973612	0	Golgi to ER,Golgi to vacuole	ADP-ribosylation factor, GTPase of the Ras superfamily involved in regulation of coated formation vesicles in intracellular trafficking within the Golgi; functionally interchangeable with Arf1p	25000
	gi|6323073	Pdc1p	G	2	Pdc1p (2)	0.790757	0.0907826	ambiguous,cytoplasm,nucleus	Major of three pyruvate decarboxylase isozymes, key enzyme in alcoholic fermentation, decarboxylates pyruvate to acetaldehyde; subject to glucose-, ethanol-, and autoregulation; involved in amino acid catabolism	8970
	gi|416161	Cys4p	G	2	Cys4p (2)	0.728028	0.0451458	cytoplasm	Cystathionine beta-synthase, catalyzes synthesis of cystathionine from serine and homocysteine, the first committed step in cysteine biosynthesis; responsible for hydrogen sulfide generation; mutations in human ortholog cause homocystinuria	41900
	gi|6324194	Fpr1p	G/C2	1	Fpr1p (1)	2.55183	0	cytoplasm,nucleus	Peptidyl-prolyl cis-trans isomerase (PPIase), binds to the drugs FK506 and rapamycin; also binds to the nonhistone chromatin binding protein Hmo1p and may regulate its assembly or function	43300
	gi|151945474	Tuf1p	H	1	Tuf1p (1)	1.87901	0	mitochondrion	Mitochondrial translation elongation factor Tu; comprises both GTPase and guanine nucleotide exchange factor activities, while these activities are found in separate proteins in S. pombe and humans	58500
	gi|167013431	Idh2p	H	1	Idh2p (1)	1.75734	0	mitochondrion	Subunit of mitochondrial NAD(+)-dependent isocitrate dehydrogenase, which catalyzes the oxidation of isocitrate to alpha-ketoglutarate in the TCA cycle; phosphorylated	43100
	gi|190408634	SDS24	I	1	SDS24 (1)	2.8951	0	cytoplasm	One of two S. cerevisiae homologs (Sds23p and Sds24p) of the S. pombe Sds23 protein, which is implicated in APC/cyclosome regulation; involved in cell separation during budding; may play an indirect role in fluid-phase endocytosis	2840
	gi|171704583	Sds23p	I	1	Sds23p (1)	2.62294	0	cytoplasm,nucleus	One of two S. cerevisiae homologs (Sds23p and Sds24p) of the S. pombe Sds23 protein, which is implicated in APC/cyclosome regulation; involved in cell separation during budding	21200
	gi|171723	Hsc82p	K	17	Hsc82p (17)	2.04833	0.59557	cytoplasm	Cytoplasmic chaperone of the Hsp90 family, redundant in function and nearly identical with Hsp82p, and together they are essential; expressed constitutively at 10-fold higher basal levels than HSP82 and induced 2-3 fold by heat shock	132000
	gi|207341845	Ssb2p	K	1	Ssb2p (1)	1.88916	0	cytoplasm	Cytoplasmic ATPase that is a ribosome-associated molecular chaperone, functions with J-protein partner Zuo1p; may be involved in the folding of newly-synthesized polypeptide chains; member of the HSP70 family; homolog of SSB1	104000
	gi|6319972	Ssb1p	K	9	Ssb1p (9)	1.74022	0.663582	cytoplasm	Cytoplasmic ATPase that is a ribosome-associated molecular chaperone, functions with J-protein partner Zuo1p; may be involved in folding of newly-made polypeptide chains; member of the HSP70 family; interacts with phosphatase subunit Reg1p	170000
	gi|6324120	Ssb2p	K	1	Ssb2p (1)	1.43222	0	cytoplasm	Cytoplasmic ATPase that is a ribosome-associated molecular chaperone, functions with J-protein partner Zuo1p; may be involved in the folding of newly-synthesized polypeptide chains; member of the HSP70 family; homolog of SSB1	104000
	gi|99031945	Hsp82p	K1	1	Hsp82p (1)	2.46535	0	cytoplasm	Hsp90 chaperone required for pheromone signaling and negative regulation of Hsf1p; docks with Tom70p for mitochondrial preprotein delivery; promotes telomerase DNA binding and nucleotide addition; interacts with Cns1p, Cpr6p, Cpr7p, Sti1p	445000
	gi|533365	Sse1p	K1	1	Sse1p (1)	1.81644	0	cytoplasm	ATPase that is a component of the heat shock protein Hsp90 chaperone complex; binds unfolded proteins; member of the heat shock protein 70 (HSP70) family; localized to the cytoplasm	71700
	gi|272718727	Ssa1p	K2	12	Ssa1p (12)	1.78445	0.481259	cytoplasm	ATPase involved in protein folding and nuclear localization signal (NLS)-directed nuclear transport; member of heat shock protein 70 (HSP70) family; forms a chaperone complex with Ydj1p; localized to the nucleus, cytoplasm, and cell wall	269000
	gi|6323004	Ssa2p	K2	1	Ssa2p (1)	1.52568	0	cytoplasm,nucleus	ATP binding protein involved in protein folding and vacuolar import of proteins; member of heat shock protein 70 (HSP70) family; associated with the chaperonin-containing T-complex; present in the cytoplasm, vacuolar membrane and cell wall	364000
	gi|151941387	Ssa1p	K2	1	Ssa1p (1)	1.37869	0	cytoplasm	ATPase involved in protein folding and nuclear localization signal (NLS)-directed nuclear transport; member of heat shock protein 70 (HSP70) family; forms a chaperone complex with Ydj1p; localized to the nucleus, cytoplasm, and cell wall	269000
	gi|924930	Aha1p	K2	1	Aha1p (1)	1.33075	0	cytoplasm	Co-chaperone that binds to Hsp82p and activates its ATPase activity; similar to Hch1p; expression is regulated by stresses such as heat shock (	13900
	gi|290771197	Cct8p	K2 oder N?	2	Cct8p (2)	1.99563	0.179377	0	Subunit of the cytosolic chaperonin Cct ring complex, related to Tcp1p, required for the assembly of actin and tubulins in vivo	not visualized
	gi|151945013	Cct7p	K2/N	1	Cct7p (1)	1.13041	0	0	Subunit of the cytosolic chaperonin Cct ring complex, related to Tcp1p, required for the assembly of actin and tubulins in vivo	not visualized
	gi|151940753	Wwm1p	L	1	Wwm1p (1)	1.72228	0	cytoplasm,nucleus	WW domain containing protein of unknown function; binds to Mca1p, a caspase-related protease that regulates H2O2-induced apoptosis; overexpression causes Gi phase growth arrest and clonal death that is suppressed by overexpression of MCA1	6020
	gi|6319499	Ola1p	L	2	Ola1p (2)	1.6013	0.0500694	cytoplasm	P-loop ATPase with similarity to human OLA1 and bacterial YchF; identified as specifically interacting with the proteasome; protein levels are induced by hydrogen peroxide	36800
	gi|151943962	YHR020W	L1	1	YHR020W (1)	1.15551	0	0	Protein of unknown function that may interact with ribosomes, based on co-purification experiments; has similarity to proline-tRNA ligase; YHR020W is an essential gene	not visualized
	gi|189041600	YKR018C	L2	1	YKR018C (1)	1.08511	0	cytoplasm,nucleus	Putative protein of unknown function; green fluorescent protein (GFP)-fusion protein localizes to the cytoplasm and nucleus	1770
	gi|710602	Dnm1	M	1	Dnm1 (1)	1.77155	0	mitochondrion,punctate composite	Dynamin-related GTPase required for mitochondrial fission and morphology; assembles on the cytoplasmic face of mitochondrial tubules at sites at which division will occur; also participates in endocytosis and regulating peroxisome abundance	9620
	gi|37362625	Sro9p	M	1	Sro9p (1)	1.64743	0	cytoplasm	Cytoplasmic RNA-binding protein that associates with translating ribosomes; involved in heme regulation of Hap1p as a component of the HMC complex, also involved in the organization of actin filaments; contains a La motif	8430
	gi|6321025	Bmh1p	M	2	Bmh1p (2)	1.62679	0.161883	cytoplasm	14-3-3 protein, major isoform; controls proteome at post-transcriptional level, binds proteins and DNA, involved in regulation of many processes including exocytosis, vesicle transport, Ras/MAPK signaling, and rapamycin-sensitive signaling	158000
	gi|6322853	Vps1p	M	3	Vps1p (3)	1.4392	0.351419	cytoplasm,punctate composite,endosome	Dynamin-like GTPase required for vacuolar sorting; also involved in actin cytoskeleton organization, late Golgi-retention of some proteins, regulating peroxisome biogenesis	5960
	gi|151945133	Arp3p	N	1	Arp3p (1)	2.9451	0	0	Essential component of the Arp2/3 complex, which is a highly conserved actin nucleation center required for the motility and integrity of actin patches; involved in endocytosis and membrane growth and polarity	6650
	gi|6323511	Tub3p	N	3	Tub3p (3)	2.44286	0.657645	cytoplasm,nucleus,spindle pole	Alpha-tubulin; associates with beta-tubulin (Tub2p) to form tubulin dimer, which polymerizes to form microtubules; expressed at lower level than Tub1p	12300
	gi|151942363	Rvs167p	N	1	Rvs167p (1)	2.02209	0	actin	Actin-associated protein, interacts with Rvs161p to regulate actin cytoskeleton, endocytosis, and viability following starvation or osmotic stress; homolog of mammalian amphiphysin	14600
	gi|14318481	TUB2	N	5	TUB2 (5)	1.72564	0.293219	0	Beta-tubulin; associates with alpha-tubulin (Tub1p and Tub3p) to form tubulin dimer, which polymerizes to form microtubules	not visualized
	gi|151942115	SAC6	N	1	SAC6 (1)	1.53798	0	actin	Fimbrin, actin-bundling protein; cooperates with Scp1p (calponin/transgelin) in the organization and maintenance of the actin cytoskeleton	3510
	gi|9650673	ACT1	N	2	ACT1 (2)	1.01652	0.00391362	0	Actin, structural protein involved in cell polarization, endocytosis, and other cytoskeletal functions	not visualized
	gi|165761044	Sec23p	O	2	Sec23p (2)	2.18307	0.022332	0	GTPase-activating protein; component of the Sec23p-Sec24p heterodimeric complex of the COPII vesicle coat, involved in ER to Golgi transport and autophagy; stimulates the GDP-bound form of Sar1p	not visualized
	gi|151941877	Cdc48p	O	4	Cdc48p (4)	2.07822	0.28064	cytoplasm,nucleus	ATPase in ER, nuclear membrane and cytosol with homology to mammalian p97; in a complex with Npl4p and Ufd1p participates in retrotranslocation of ubiquitinated proteins from the ER into the cytosol for degradation by the proteasome	78400
	gi|6320056	COP1	O	1	COP1 (1)	1.93413	0	Golgi,Golgi to ER	Alpha subunit of COPI vesicle coatomer complex, which surrounds transport vesicles in the early secretory pathway	15200
	gi|259146589	Pil1p	O	2	Pil1p (2)	1.91952	0.497169	punctate composite	Primary component of eisosomes, which are large immobile cell cortex structures associated with endocytosis; null mutants show activation of Pkc1p/Ypk1p stress resistance pathways; detected in phosphorylated state in mitochondria	115000
	gi|171483	Sec21	O	1	Sec21 (1)	1.30327	0	Golgi,Golgi to ER	Gamma subunit of coatomer, a heptameric protein complex that together with Arf1p forms the COPI coat; involved in ER to Golgi transport of selective cargo	77900
	gi|30749262	Ykt6p	O	3	Ykt6p (3)	1.21633	0.272507	0	Vesicle membrane protein (v-SNARE) with acyltransferase activity; involved in trafficking to and within the Golgi, endocytic trafficking to the vacuole, and vacuolar fusion; membrane localization due to prenylation at the carboxy-terminus	not visualized
	gi|229597871	Vtc2p	O	2	Vtc2p (2)	0.535183	0.0536764	ER	Subunit of the vacuolar transporter chaperone (VTC) complex involved in membrane trafficking, vacuolar polyphosphate accumulation, microautophagy and non-autophagic vacuolar fusion	2910
	gi|6324759	Gsp2p	Q	1	Gsp2p (1)	1.78466	0	cytoplasm,nucleus	GTP binding protein (mammalian Ranp homolog) involved in the maintenance of nuclear organization, RNA processing and transport; interacts with Kap121p, Kap123p and Pdr6p (karyophilin betas); Gsp1p homolog that is not required for viability	2460
	gi|6323968	PSE1	Q	1	PSE1 (1)	1.5531	0	cytoplasm,nucleus	Karyopherin/importin that interacts with the nuclear pore complex; acts as the nuclear import receptor for specific proteins, including Pdr1p, Yap1p, Ste12p, and Aft1p	15500
	gi|151944826	Kap123p	Q	6	Kap123p (6)	1.3474	0.285526	cytoplasm,nucleus	Karyopherin beta, mediates nuclear import of ribosomal proteins prior to assembly into ribosomes and import of histones H3 and H4; localizes to the nuclear pore, nucleus, and cytoplasm; exhibits genetic interactions with RAI1	38300
	gi|4389267	SRP1	Q	1	SRP1 (1)	1.18724	0	cytoplasm,nuclear periphery	Karyopherin alpha homolog, forms a dimer with karyopherin beta Kap95p to mediate import of nuclear proteins, binds the nuclear localization signal of the substrate during import; may also play a role in regulation of protein degradation	2790
	gi|151942370	Sxm1p	Q	1	Sxm1p (1)	0.852343	0	cytoplasm,nucleus	Nuclear transport factor (karyopherin) involved in protein transport between the cytoplasm and nucleoplasm; similar to Nmd5p, Cse1p, Lph2p, and the human cellular apoptosis susceptibility protein, CAS1	16300
	gi|2131097	Ty1B	R	3	Ty1B (3)	1.63154	0.114863	#N/A	Retrotransposon TYA Gag and TYB Pol genes; transcribed/translated as one unit; polyprotein is processed to make a nucleocapsid-like protein (Gag), reverse transcriptase (RT), protease (PR), and integrase (IN); similar to retroviral genes	#N/A
	gi|151944169	Ecm29	S	1	Ecm29 (1)	3.29616	0	cytoplam, nucleus	Major component of the proteasome; tethers the proteasome core particle to the regulatory particle, and enhances the stability of the proteasome	12100
	gi|190405458	Rpn13p	S1	2	Rpn13p (2)	2.41512	0.10276	cytoplasm,nucleus	Subunit of the 19S regulatory particle of the 26S proteasome lid; acts as a ubiquitin receptor for the proteasome; null mutants accumulate ubiquitinated Gcn4p and display decreased 26S proteasome stability	12200
	gi|1147800	Rpt4p	S1	1	Rpt4p (1)	1.99984	0	nucleus	One of six ATPases of the 19S regulatory particle of the 26S proteasome involved in the degradation of ubiquitinated substrates; required for spindle pole body duplication; localized mainly to the nucleus throughout the cell cycle	not visualized
	gi|6320859	Rpn3p	S1	1	Rpn3p (1)	1.95994	0	cytoplasm,nucleus	Essential, non-ATPase regulatory subunit of the 26S proteasome lid, similar to the p58 subunit of the human 26S proteasome; temperature-sensitive alleles cause metaphase arrest, suggesting a role for the proteasome in cell cycle control	16700
	gi|151943971	Rpn1p	S1	3	Rpn1p (3)	1.58805	0.341175	cytoplasm,nucleus	Non-ATPase base subunit of the 19S regulatory particle of the 26S proteasome; may participate in the recognition of several ligands of the proteasome; contains a leucine-rich repeat (LRR) domain, a site for protein-protein interactions	306000
	gi|6320602	Rpt3p	S1	1	Rpt3p (1)	1.39678	0	ambiguous	One of six ATPases of the 19S regulatory particle of the 26S proteasome involved in the degradation of ubiquitinated substrates; substrate of N-acetyltransferase B	not visualized
	gi|14719687	Mms2p	U	1	Mms2p (1)	1.13468	0	cytoplasm,nucleus	Ubiquitin-conjugating enzyme variant involved in error-free postreplication repair; forms a heteromeric complex with Ubc13p, an active ubiquitin-conjugating enzyme; cooperates with chromatin-associated RING finger proteins, Rad18p and Rad5p	2760
	gi|6322381	Scp160p	V	1	Scp160p (1)	2.83982	0	ER	Essential RNA-binding G protein effector of mating response pathway, mainly associated with nuclear envelope and ER, interacts in mRNA-dependent manner with translating ribosomes via multiple KH domains, similar to vertebrate vigilins	not quantitated
	gi|1165216	Zpr1p	V	3	Zpr1p (3)	2.35565	0.472032	cytoplasm,nucleus	Essential protein with two zinc fingers, present in the nucleus of growing cells but relocates to the cytoplasm in starved cells via a process mediated by Cpr1p; binds to translation elongation factor eEF-1 (Tef1p)	39900
	gi|6319432	Ura7p	V	2	Ura7p (2)	2.28074	0.316852	cytoplasm	Major CTP synthase isozyme (see also URA8), catalyzes the ATP-dependent transfer of the amide nitrogen from glutamine to UTP, forming CTP, the final step in de novo biosynthesis of pyrimidines; involved in phospholipid biosynthesis	57600
	gi|6325441	Dpm1p	V	1	Dpm1p (1)	2.17213	0	ER	Dolichol phosphate mannose (Dol-P-Man) synthase of the ER membrane, catalyzes the formation of Dol-P-Man from Dol-P and GDP-Man; required for glycosyl phosphatidylinositol membrane anchoring, O mannosylation, and protein glycosylation	1890
	gi|1008483	Gus1p	V	2	Gus1p (2)	1.99435	0.146969	cytoplasm	Glutamyl-tRNA synthetase (GluRS), forms a complex with methionyl-tRNA synthetase (Mes1p) and Arc1p; complex formation increases the catalytic efficiency of both tRNA synthetases and ensures their correct localization to the cytoplasm	48700
	gi|171099	Vma5p	V	4	Vma5p (4)	1.88887	0.115116	ambiguous,vacuolar membrane	Subunit C of the eight-subunit V1 peripheral membrane domain of vacuolar H+-ATPase (V-ATPase), an electrogenic proton pump found throughout the endomembrane system; required for the V1 domain to assemble onto the vacuolar membrane	21100
	gi|29420849	Tfp1p	V	2	Tfp1p (2)	1.64702	0.297917	vacuolar membrane	Subunit A of the eight-subunit V1 peripheral membrane domain of the vacuolar H+-ATPase; protein precursor undergoes self-catalyzed splicing to yield the extein Tfp1p and the intein Vde (PI-SceI), which is a site-specific endonuclease	200000
			A1	83		1.71673		Nucleolus	72
			A2	155		1.40851		Nucleus	77
			A3	57		2.51811		Cytoplasm	124
			A3a	72		2.53506		Ambiguous	3
			A4	250		1.61872		Vacuole	1
			A5	38		1.4169		Punctate	5
			A6	30		2.05657		Spindle pole	1
			B	10		1.88311		Cell periphery	0
			B1	56		1.58234		Nuclear periphery	1
			B2	33		1.9315		Mitochondria	6
			C1	3		1.91326		Golgi	3
			C3	1		1.32534
			C4e	7		2.56149
			C6	1		1.97501
			E1	2		2.19174
			E2	2		1.52047
			E5	1		0.816016
			F5	18		2.07988
			F6	2		1.28143
			F7	2		1.4882
			G	63		1.58034
			G/C2	1		2.55183
			H	2		1.81817
			I	2		2.75902
			K	28		1.77748
			K1	2		2.1409
			K2	15		1.5049
			K2 oder N?	2		1.99563
			K2/N	1		1.13041
			L	3		1.66179
			L1	1		1.15551
			L2	1		1.08511
			M	7		1.62124
			N	13		1.94836
			O	15		1.59568
			Q	10		1.34495
			R	3		1.63154
			S	1		3.29616
			S1	8		1.87194
			U	1		1.13468
			V	15		2.16837

## Sheet: L32 vs WT
	Accession Number	Name	Class	Peptide Count	Name (Peptide Count)	Avg iTRAQ ratio (117/114)	iTRAQ Standard Deviation (117/114)	Localisation	SGD Description	Copy Number per Cell
	gi|1914797	rpS11B	A1	1	rpS11B (1)	1.76104	0	cytoplasm	Protein component of the small (40S) ribosomal subunit; identical to Rps11Ap and has similarity to E. coli S17 and rat S11 ribosomal proteins	1200
	gi|899490	rpS12	A1	1	rpS12 (1)	1.72234	0	0	Protein component of the small (40S) ribosomal subunit; has similarity to rat ribosomal protein S12	not visualized
	gi|1164943	rpS7A	A1	3	rpS7A (3)	1.64774	0.516349	0	Protein component of the small (40S) ribosomal subunit, nearly identical to Rps7Bp; interacts with Kti11p; deletion causes hypersensitivity to zymocin; has similarity to rat S7 and Xenopus S8 ribosomal proteins	41000
	gi|55670021	Asc1p	A1	2	Asc1p (2)	1.60818	0.364976	0	G-protein beta subunit and guanine nucleotide dissociation inhibitor for Gpa2p; ortholog of RACK1 that inhibits translation; core component of the small (40S) ribosomal subunit; represses Gcn4p in the absence of amino acid starvation	333000
	gi|190404968	rpS13	A1	2	rpS13 (2)	1.57962	0.0948595	0	Protein component of the small (40S) ribosomal subunit; has similarity to E. coli S15 and rat S13 ribosomal proteins	not visualized
	gi|6324151	rpS3	A1	4	rpS3 (4)	1.57573	0.24282	0	Protein component of the small (40S) ribosomal subunit, has apurinic/apyrimidinic (AP) endonuclease activity; essential for viability; has similarity to E. coli S3 and rat S3 ribosomal proteins	146000
	gi|6322583	rpS5	A1	5	rpS5 (5)	1.57413	0.521144	0	Protein component of the small (40S) ribosomal subunit, the least basic of the non-acidic ribosomal proteins; phosphorylated in vivo; essential for viability; has similarity to E. coli S7 and rat S5 ribosomal proteins	not visualized
	gi|6321772	rpS20	A1	4	rpS20 (4)	1.48329	0.528601	0	Protein component of the small (40S) ribosomal subunit; overproduction suppresses mutations affecting RNA polymerase III-dependent transcription; has similarity to E. coli S10 and rat S20 ribosomal proteins	not visualized
	gi|6320918	rpS24A	A1	4	rpS24A (4)	1.4818	0.47639	cytoplasm	Protein component of the small (40S) ribosomal subunit; identical to Rps24Bp and has similarity to rat S24 ribosomal protein	not visualized
	gi|49258836	rpS15	A1	2	rpS15 (2)	1.40877	0.113816	0	Protein component of the small (40S) ribosomal subunit; has similarity to E. coli S19 and rat S15 ribosomal proteins	not visualized
	gi|6321315	rpS2	A1	4	rpS2 (4)	1.31348	0.219415	0	Protein component of the small (40S) subunit, essential for control of translational accuracy; phosphorylation by C-terminal domain kinase I (CTDK-I) enhances translational accuracy; similar to E. coli S5 and rat S2 ribosomal proteins	not visualized
	gi|151944819	rpS8B	A1	5	rpS8B (5)	1.30704	0.512656	cytoplasm	Protein component of the small (40S) ribosomal subunit; identical to Rps8Ap and has similarity to rat S8 ribosomal protein	14400
	gi|1151236	rpS6A/B	A1	5	rpS6A/B (5)	1.30154	0.239514	cytoplasm	Protein component of the small (40S) ribosomal subunit; identical to Rps6Bp and has similarity to rat S6 ribosomal protein	66000
	gi|49258832	rpS18A/B	A1	4	rpS18A/B (4)	1.26699	0.439808	cytoplasm	Protein component of the small (40S) ribosomal subunit; nearly identical to Rps18Bp and has similarity to E. coli S13 and rat S18 ribosomal proteins	48100
	gi|6321249	rpS26A	A1	1	rpS26A (1)	1.2512	0	cytoplasm	Protein component of the small (40S) ribosomal subunit; nearly identical to Rps26Bp and has similarity to rat S26 ribosomal protein	16300
	gi|6323399	rpS22	A1	1	rpS22 (1)	1.24054	0	nucleolus,nucleus	Protein component of the small (40S) ribosomal subunit; nearly identical to Rps22Bp and has similarity to E. coli S8 and rat S15a ribosomal proteins	40400
	gi|6321997	rpS4B	A1	5	rpS4B (5)	1.2284	0.384438	cytoplasm	Protein component of the small (40S) ribosomal subunit; identical to Rps4Ap and has similarity to rat S4 ribosomal protein	102000
	gi|6321653	rpS0A	A1	7	rpS0A (7)	1.22804	0.281843	cytoplasm	Protein component of the small (40S) ribosomal subunit, nearly identical to Rps0Bp; required for maturation of 18S rRNA along with Rps0Bp; deletion of either RPS0 gene reduces growth rate, deletion of both genes is lethal	93700
	gi|6323577	rpS1B	A1	4	rpS1B (4)	1.21903	0.484646	cytoplasm	Ribosomal protein 10 (rp10) of the small (40S) subunit; nearly identical to Rps1Ap and has similarity to rat S3a ribosomal protein	107000
	gi|6323617	rpS17	A1	2	rpS17 (2)	1.20598	0.117726	cytoplasm	Ribosomal protein 51 (rp51) of the small (40s) subunit; nearly identical to Rps17Bp and has similarity to rat S17 ribosomal protein	30900
	gi|151946577	rpS9B	A1	4	rpS9B (4)	1.15843	0.16588	cytoplasm	Protein component of the small (40S) ribosomal subunit; nearly identical to Rps9Ap and has similarity to E. coli S4 and rat S9 ribosomal proteins	63300
	gi|10383793	rpS14A	A1	3	rpS14A (3)	1.14733	0.0659472	0	Ribosomal protein 59 of the small subunit, required for ribosome assembly and 20S pre-rRNA processing; mutations confer cryptopleurine resistance; nearly identical to Rps14Bp and similar to E. coli S11 and rat S14 ribosomal proteins	29600
	gi|6324451	rpS19	A1	1	rpS19 (1)	1.1184	0	cytoplasm	Protein component of the small (40S) ribosomal subunit, required for assembly and maturation of pre-40 S particles; mutations in human RPS19 are associated with Diamond Blackfan anemia; nearly identical to Rps19Bp	29000
	gi|6323886	rpS10B	A1	1	rpS10B (1)	1.04988	0	cytoplasm	Protein component of the small (40S) ribosomal subunit; nearly identical to Rps10Ap and has similarity to rat ribosomal protein S10	7650
	gi|6323365	rpS25B	A1	1	rpS25B (1)	0.940072	0	cytoplasm	Protein component of the small (40S) ribosomal subunit; nearly identical to Rps25Ap and has similarity to rat S25 ribosomal protein	162000
	gi|256273384	rpS23A	A1	3	rpS23A (3)	0.922856	0.66416	cytoplasm	Ribosomal protein 28 (rp28) of the small (40S) ribosomal subunit, required for translational accuracy; nearly identical to Rps23Bp and similar to E. coli S12 and rat S23 ribosomal proteins; deletion of both RPS23A and RPS23B is lethal	10600
	gi|6323420	rpS29A	A1	1	rpS29A (1)	0.827825	0	cytoplasm	Protein component of the small (40S) ribosomal subunit; nearly identical to Rps29Bp and has similarity to rat S29 and E. coli S14 ribosomal proteins	6490
	gi|256272110	rpS21B	A1	1	rpS21B (1)	0.823323	0	cytoplasm	Protein component of the small (40S) ribosomal subunit; nearly identical to Rps21Ap and has similarity to rat S21 ribosomal protein	15300
	gi|2131127	rpS21	A1	2	rpS21 (2)	0.761335	0.0370543	cytoplasm	Protein component of the small (40S) ribosomal subunit; nearly identical to Rps21Bp and has similarity to rat S21 ribosomal protein	27400
	gi|151940865	rpP0	A2	7	rpP0 (7)	1.93849	0.578928	0	Conserved ribosomal protein P0 similar to rat P0, human P0, and E. coli L10e; shown to be phosphorylated on serine 302	not visualized
	gi|259149446	rpP2A	A2	3	rpP2A (3)	1.89164	0.536965	cytoplasm	Ribosomal protein P2 alpha, a component of the ribosomal stalk, which is involved in the interaction between translational elongation factors and the ribosome; regulates the accumulation of P1 (Rpp1Ap and Rpp1Bp) in the cytoplasm	428000
	gi|6320073	rpP1B	A2	1	rpP1B (1)	1.8491	0	cytoplasm	Ribosomal protein P1 beta, component of the ribosomal stalk, which is involved in interaction of translational elongation factors with ribosome; accumulation is regulated by phosphorylation and interaction with the P2 stalk component	22400
	gi|6325359	rpL11	A2	4	rpL11 (4)	1.22642	0.31661	cytoplasm	Protein component of the large (60S) ribosomal subunit, nearly identical to Rpl11Bp; involved in ribosomal assembly; depletion causes degradation of proteins and RNA of the 60S subunit; has similarity to E. coli L5 and rat L11	39000
	gi|6323104	rpL10	A2	5	rpL10 (5)	1.1322	0.0812706	cytoplasm	Protein component of the large (60S) ribosomal subunit, responsible for joining the 40S and 60S subunits; regulates translation initiation; has similarity to rat L10 ribosomal protein and to members of the QM gene family	not visualized
	gi|256271337	rpL17	A2	1	rpL17 (1)	1.13136	0	cytoplasm	Protein component of the large (60S) ribosomal subunit, nearly identical to Rpl17Ap and has similarity to E. coli L22 and rat L17 ribosomal proteins	21100
	gi|6325126	rpL5	A2	12	rpL5 (12)	1.1089	0.341726	cytoplasm	Protein component of the large (60S) ribosomal subunit with similarity to E. coli L18 and rat L5 ribosomal proteins; binds 5S rRNA and is required for 60S subunit assembly	not visualized
	gi|6320122	rpP1A	A2	1	rpP1A (1)	1.09639	0	cytoplasm	Ribosomal stalk protein P1 alpha, involved in the interaction between translational elongation factors and the ribosome; accumulation of P1 in the cytoplasm is regulated by phosphorylation and interaction with the P2 stalk component	not visualized
	gi|49258849	rpL12	A2	1	rpL12 (1)	1.07278	0	cytoplasm	Protein component of the large (60S) ribosomal subunit, nearly identical to Rpl12Bp; rpl12a rpl12b double mutant exhibits slow growth and slow translation; has similarity to E. coli L11 and rat L12 ribosomal proteins	68500
	gi|49258840	rpL2	A2	5	rpL2 (5)	1.0621	0.186664	cytoplasm	Protein component of the large (60S) ribosomal subunit, identical to Rpl2Bp and has similarity to E. coli L2 and rat L8 ribosomal proteins	not quantitated
	gi|119390529	rpL1	A2	2	rpL1 (2)	1.04542	0.0968537	cytoplasm	N-terminally acetylated protein component of the large (60S) ribosomal subunit, nearly identical to Rpl1Ap and has similarity to E. coli L1 and rat L10a ribosomal proteins; rpl1a rpl1b double null mutation is lethal	265000
	gi|49258866	rpL43	A2	1	rpL43 (1)	1.02781	0	cytoplasm	Protein component of the large (60S) ribosomal subunit, identical to Rpl43Bp and has similarity to rat L37a ribosomal protein; null mutation confers a dominant lethal phenotype	44600
	gi|6321754	rpL8A	A2	10	rpL8A (10)	1.00959	0.250272	cytoplasm	Ribosomal protein L4 of the large (60S) ribosomal subunit, nearly identical to Rpl8Bp and has similarity to rat L7a ribosomal protein; mutation results in decreased amounts of free 60S subunits	238000
	gi|6320010	rpL35	A2	1	rpL35 (1)	0.986877	0	cytoplasm	Protein component of the large (60S) ribosomal subunit, identical to Rpl35Bp and has similarity to rat L35 ribosomal protein	not visualized
	gi|6324028	rpL18	A2	5	rpL18 (5)	0.958445	0.231279	cytoplasm	Protein component of the large (60S) ribosomal subunit, identical to Rpl18Ap and has similarity to rat L18 ribosomal protein	63700
	gi|6321407	rpL24A	A2	2	rpL24A (2)	0.923338	0.211478	cytoplasm	Ribosomal protein L30 of the large (60S) ribosomal subunit, nearly identical to Rpl24Bp and has similarity to rat L24 ribosomal protein; not essential for translation but may be required for normal translation rate	247000
	gi|6324445	rpL25	A2	2	rpL25 (2)	0.879915	0.00943529	0	Primary rRNA-binding ribosomal protein component of the large (60S) ribosomal subunit, has similarity to E. coli L23 and rat L23a ribosomal proteins; binds to 26S rRNA via a conserved C-terminal motif	not visualized
	gi|218511	rpL6B	A2	2	rpL6B (2)	0.874213	0.0301935	cytoplasm	N-terminally acetylated protein component of the large (60S) ribosomal subunit, has similarity to Rpl6Bp and to rat L6 ribosomal protein; binds to 5.8S rRNA	38400
	gi|49258841	rpL3	A2	8	rpL3 (8)	0.85641	0.215661	cytoplasm	Protein component of the large (60S) ribosomal subunit, has similarity to E. coli L3 and rat L3 ribosomal proteins; involved in the replication and maintenance of killer double stranded RNA virus	450
	gi|6320679	rpL27	A2	7	rpL27 (7)	0.845523	0.159795	cytoplasm	Protein component of the large (60S) ribosomal subunit, nearly identical to Rpl27Ap and has similarity to rat L27 ribosomal protein	22900
	gi|190408368	rpL13B	A2	14	rpL13B (14)	0.817477	0.257971	cytoplasm	Protein component of the large (60S) ribosomal subunit, nearly identical to Rpl13Ap; not essential for viability; has similarity to rat L13 ribosomal protein	54200
	gi|49258859	rpL26B	A2	2	rpL26B (2)	0.762767	0.220324	cytoplasm	Protein component of the large (60S) ribosomal subunit, nearly identical to Rpl26Bp and has similarity to E. coli L24 and rat L26 ribosomal proteins; binds to 5.8S rRNA	not quantitated
	gi|49258850	rpL15	A2	8	rpL15 (8)	0.759948	0.18023	0	Protein component of the large (60S) ribosomal subunit, nearly identical to Rpl15Bp and has similarity to rat L15 ribosomal protein; binds to 5.8 S rRNA	not visualized
	gi|49258851	rpL16A	A2	1	rpL16A (1)	0.742966	0	cytoplasm	N-terminally acetylated protein component of the large (60S) ribosomal subunit, binds to 5.8 S rRNA; has similarity to Rpl16Bp, E. coli L13 and rat L13a ribosomal proteins; transcriptionally regulated by Rap1p	43300
	gi|9755331	rpL34A	A2	2	rpL34A (2)	0.74209	0.0784787	cytoplasm	Protein component of the large (60S) ribosomal subunit, nearly identical to Rpl34Bp and has similarity to rat L34 ribosomal protein	23600
	gi|256270643	rpL36B	A2	4	rpL36B (4)	0.724944	0.0681293	cytoplasm	N-terminally acetylated protein component of the large (60S) ribosomal subunit, nearly identical to Rpl36Bp and has similarity to rat L36 ribosomal protein; binds to 5.8 S rRNA	5370
	gi|49258852	rpL17	A2	1	rpL17 (1)	0.716162	0	cytoplasm	Protein component of the large (60S) ribosomal subunit, nearly identical to Rpl17Bp and has similarity to E. coli L22 and rat L17 ribosomal proteins; copurifies with the Dam1 complex (aka DASH complex)	not visualized
	gi|6321362	rpL7A	A2	11	rpL7A (11)	0.705578	0.107012	cytoplasm	Protein component of the large (60S) ribosomal subunit, nearly identical to Rpl7Bp and has similarity to E. coli L30 and rat L7 ribosomal proteins; contains a conserved C-terminal Nucleic acid Binding Domain (NDB2)	101000
	gi|116006491	rpL26B	A2	2	rpL26B (2)	0.635619	0.119028	cytoplasm	Protein component of the large (60S) ribosomal subunit, nearly identical to Rpl26Ap and has similarity to E. coli L24 and rat L26 ribosomal proteins; binds to 5.8S rRNA	33200
	gi|49258842	rpL4	A2	8	rpL4 (8)	0.606141	0.152823	cytoplasm	N-terminally acetylated protein component of the large (60S) ribosomal subunit, nearly identical to Rpl4Bp and has similarity to E. coli L4 and rat L4 ribosomal proteins	not visualized
	gi|151944465	rpL16B	A2	3	rpL16B (3)	0.604401	0.148852	0	N-terminally acetylated protein component of the large (60S) ribosomal subunit, binds to 5.8 S rRNA; has similarity to Rpl16Ap, E. coli L13 and rat L13a ribosomal proteins; transcriptionally regulated by Rap1p	not visualized
	gi|49258860	rpL28	A2	1	rpL28 (1)	0.59286	0	0	Ribosomal protein of the large (60S) ribosomal subunit, has similarity to E. coli L15 and rat L27a ribosomal proteins; may have peptidyl transferase activity; can mutate to cycloheximide resistance	not visualized
	gi|292659544	rpL23	A2	2	rpL23 (2)	0.582349	0.125326	nucleus	Protein component of the large (60S) ribosomal subunit, identical to Rpl23Bp and has similarity to E. coli L14 and rat L23 ribosomal proteins	not visualized
	gi|6323567	rpL6A	A2	4	rpL6A (4)	0.531739	0.3062	cytoplasm	N-terminally acetylated protein component of the large (60S) ribosomal subunit, has similarity to Rpl6Bp and to rat L6 ribosomal protein; binds to 5.8S rRNA	37100
	gi|736308	rpL20	A2	5	rpL20 (5)	0.517325	0.157773	cytoplasm	Protein component of the large (60S) ribosomal subunit, nearly identical to Rpl20Bp and has similarity to rat L18a ribosomal protein	54300
	gi|6319444	rpL19	A2	2	rpL19 (2)	0.480852	0.154778	cytoplasm	Protein component of the large (60S) ribosomal subunit, nearly identical to Rpl19Ap and has similarity to rat L19 ribosomal protein; rpl19a and rpl19b single null mutations result in slow growth, while the double null mutation is lethal	225000
	gi|124263182	rpL32	A2	1	rpL32 (1)	0.365398	0	0	Protein component of the large (60S) ribosomal subunit, has similarity to rat L32 ribosomal protein; overexpression disrupts telomeric silencing	not visualized
	gi|6322847	rpL14	A2	3	rpL14 (3)	0.342897	0.0361709	cytoplasm	N-terminally acetylated protein component of the large (60S) ribosomal subunit, nearly identical to Rpl14Bp and has similarity to rat L14 ribosomal protein; rpl14a csh5 double null mutant exhibits synthetic slow growth	45300
	gi|256274177	rpL33A	A2	1	rpL33A (1)	0.315191	0	0	N-terminally acetylated ribosomal protein L37 of the large (60S) ribosomal subunit, nearly identical to Rpl33Bp and has similarity to rat L35a; rpl33a null mutant exhibits slow growth while rpl33a rpl33b double null mutant is inviable	not visualized
	gi|45269774	Emg1p	A3	2	Emg1p (2)	3.33759	0.138823	cytoplasm,nucleus	Member of the alpha/beta knot fold methyltransferase superfamily; required for maturation of 18S rRNA and for 40S ribosome production; interacts with RNA and with S-adenosylmethionine; associates with spindle/microtubules; forms homodimers	not visualized
	gi|151942910	Rrp9p	A3	3	Rrp9p (3)	2.29311	0.394291	nucleolus	Protein involved in pre-rRNA processing, associated with U3 snRNP; component of small ribosomal subunit (SSU) processosome; ortholog of the human U3-55k protein	5130
	gi|51830274	Bfr2p	A3	5	Bfr2p (5)	2.10571	1.10882	nucleolus	Essential protein that is a component of 90S preribosomes; may be involved in rRNA processing; multicopy suppressor of sensitivity to Brefeldin A; expression is induced during lag phase and also by cold shock	15400
	gi|151943423	Enp2p	A3	2	Enp2p (2)	2.09919	0.74581	0	Protein associated with U3 and U14 snoRNAs, required for pre-rRNA processing and 40S ribosomal subunit synthesis; localized in the nucleus and concentrated in the nucleolus	not visualized
	gi|151944842	Lcp5p	A3	3	Lcp5p (3)	2.09626	0.594984	0	Essential protein involved in maturation of 18S rRNA; depletion leads to inhibited pre-rRNA processing and reduced polysome levels; localizes primarily to the nucleolus	1430
	gi|151946633	Enp1p	A3	4	Enp1p (4)	1.98838	0.861658	cytoplasm,nucleolus,nucleus	Protein associated with U3 and U14 snoRNAs, required for pre-rRNA processing and 40S ribosomal subunit synthesis; localized in the nucleus and concentrated in the nucleolus	21600
	gi|151944405	Kre33p	A3	8	Kre33p (8)	1.94747	0.368606	nucleolus	Essential protein of unknown function; heterozygous mutant shows haploinsufficiency in K1 killer toxin resistance	not quantitated
	gi|6324564	Rcl1p	A3	3	Rcl1p (3)	1.9173	0.517573	nucleolus,nucleus	Subunit of U3-containing 90S preribosome processome complex involved in 18S rRNA biogenesis and small ribosomal subunit assembly; stimulates Bms1p GTPase and U3 binding activity; similar to RNA cyclase-like proteins but no activity detected	10000
	gi|256270959	Krr1p	A3	6	Krr1p (6)	1.84034	0.292429	cytoplasm,nucleolus	Essential nucleolar protein required for the synthesis of 18S rRNA and for the assembly of 40S ribosomal subunit	4340
	gi|160358657	Rok1p	A3	3	Rok1p (3)	1.7692	0.802063	0	ATP-dependent RNA helicase of the DEAD box family; required for 18S rRNA synthesis	not visualized
	gi|1164988	Pno1p	A3	1	Pno1p (1)	1.73599	0	#N/A	Essential nucleolar protein required for pre-18S rRNA processing, interacts with Dim1p, an 18S rRNA dimethyltransferase, and also with Nob1p, which is involved in proteasome biogenesis; contains a KH domain	#N/A
	gi|151942575	New1p	A3	3	New1p (3)	1.50698	0.323063	cytoplasm	ATP binding cassette family member; Asn/Gln-rich rich region supports [NU+] prion formation and susceptibility to [PSI+] prion induction; homologous to mRNA export factor from S. pombe and similar protein from C. albicans (	37600
	gi|151942584	Bms1p	A3	4	Bms1p (4)	1.44448	0.426221	0	GTPase required for synthesis of 40S ribosomal subunits and for processing the 35S pre-rRNA at sites A0, A1, and A2; interacts with Rcl1p, which stimulates its GTPase and U3 snoRNA binding activities; has similarity to Tsr1p	not visualized
	gi|151941158	Sof1p	A3	4	Sof1p (4)	1.38661	0.409945	nucleolus	Essential protein required for biogenesis of 40S (small) ribosomal subunit; has similarity to the beta subunit of trimeric G-proteins and the splicing factor Prp4p	6620
	gi|253181	Nsr1p	A3	3	Nsr1p (3)	0.907702	0.0834864	nucleolus	Nucleolar protein that binds nuclear localization sequences, required for pre-rRNA processing and ribosome biogenesis	77400
	gi|190407071	Prp43p	A3	3	Prp43p (3)	0.690813	0.0684774	nucleolus	RNA helicase in the DEAH-box family, functions in both RNA polymerase I and polymerase II transcript metabolism, involved in release of the lariat-intron from the spliceosome	16900
	gi|151945258	Utp18p	A3a	1	Utp18p (1)	2.93568	0	nucleolus	Possible U3 snoRNP protein involved in maturation of pre-18S rRNA, based on computational analysis of large-scale protein-protein interaction data	9570
	gi|6320049	Sas10p / Utp3p	A3a	2	Sas10p / Utp3p (2)	2.67035	0.0470843	0	Essential subunit of U3-containing Small Subunit (SSU) processome complex involved in production of 18S rRNA and assembly of small ribosomal subunit; disrupts silencing when overproduced	not visualized
	gi|151942372	Utp5p	A3a	1	Utp5p (1)	2.30918	0	nucleolus	Subunit of U3-containing Small Subunit (SSU) processome complex involved in production of 18S rRNA and assembly of small ribosomal subunit	33100
	gi|151946073	Utp14p	A3a	4	Utp14p (4)	2.29778	1.06584	nucleolus,nucleus	Subunit of U3-containing Small Subunit (SSU) processome complex involved in production of 18S rRNA and assembly of small ribosomal subunit	1470
	gi|151945077	Mpp10p	A3a	3	Mpp10p (3)	2.28958	0.450165	0	Component of the SSU processome and 90S preribosome, required for pre-18S rRNA processing, interacts with and controls the stability of Imp3p and Imp4p, essential for viability; similar to human Mpp10p	not visualized
	gi|151946391	Utp20p	A3a	7	Utp20p (7)	2.2464	0.898433	cytoplasm,nucleolus	Component of the small-subunit (SSU) processome, which is involved in the biogenesis of the 18S rRNA	not visualized
	gi|6323158	Dip2p / Utp12p	A3a	4	Dip2p / Utp12p (4)	2.15499	0.493455	cytoplasm,nucleus	Nucleolar protein, specifically associated with the U3 snoRNA, part of the large ribonucleoprotein complex known as the small subunit (SSU) processome, required for 18S rRNA biogenesis, part of the active pre-rRNA processing complex	9620
	gi|151943873	Pwp2p	A3a	3	Pwp2p (3)	1.8351	0.656967	nucleolus	Conserved 90S pre-ribosomal component essential for proper endonucleolytic cleavage of the 35 S rRNA precursor at A0, A1, and A2 sites; contains eight WD-repeats; PWP2 deletion leads to defects in cell cycle and bud morphogenesis	16700
	gi|190407832	Nan1p	A3a	3	Nan1p (3)	1.80151	0.678354	nucleolus	U3 snoRNP protein, component of the small (ribosomal) subunit (SSU) processosome containing U3 snoRNA; required for the biogenesis of18S rRNA	6560
	gi|151940928	Utp21p	A3a	7	Utp21p (7)	1.77189	0.520418	nucleus	Subunit of U3-containing 90S preribosome and Small Subunit (SSU) processome complexes involved in production of 18S rRNA and assembly of small ribosomal subunit; synthetic defect with STI1 Hsp90 cochaperone; human homolog linked to glaucoma	2020
	gi|151941853	Nop14p/Noc5p	A3a	6	Nop14p/Noc5p (6)	1.71033	0.339908	0	Nucleolar protein, forms a complex with Noc4p that mediates maturation and nuclear export of 40S ribosomal subunits; also present in the small subunit processome complex, which is required for processing of pre-18S rRNA	not visualized
	gi|207342335	Utp15p	A3a	5	Utp15p (5)	1.68267	0.722742	nucleolus,nucleus	Nucleolar protein, component of the small subunit (SSU) processome containing the U3 snoRNA that is involved in processing of pre-18S rRNA	358
	gi|190406890	Utp22p	A3a	3	Utp22p (3)	1.62844	0.341917	nucleolus,nucleus	Possible U3 snoRNP protein involved in maturation of pre-18S rRNA, based on computational analysis of large-scale protein-protein interaction data	3260
	gi|207346446	Utp4p	A3a	3	Utp4p (3)	1.55741	0.365483	nucleolus	Subunit of U3-containing 90S preribosome and Small Subunit (SSU) processome complexes involved in production of 18S rRNA and assembly of small ribosomal subunit; member of t-Utp subcomplex involved with transcription of 35S rRNA transcript	5440
	gi|170992	Utp6p	A3a	1	Utp6p (1)	1.49471	0	nucleolus	Nucleolar protein, component of the small subunit (SSU) processome containing the U3 snoRNA that is involved in processing of pre-18S rRNA	7520
	gi|259148205	Utp13p	A3a	3	Utp13p (3)	1.46029	0.263759	nucleolus	Nucleolar protein, component of the small subunit (SSU) processome containing the U3 snoRNA that is involved in processing of pre-18S rRNA	8070
	gi|151943408	Utp8p	A3a	1	Utp8p (1)	1.43106	0	nucleolus	Nucleolar protein required for export of tRNAs from the nucleus; also copurifies with the small subunit (SSU) processome containing the U3 snoRNA that is involved in processing of pre-18S rRNA	16800
	gi|6321990	Utp9p	A3a	2	Utp9p (2)	1.39847	0.0871526	nucleolus	Nucleolar protein, component of the small subunit (SSU) processome containing the U3 snoRNA that is involved in processing of pre-18S rRNA	20000
	gi|151945015	Utp10p	A3a	3	Utp10p (3)	1.2312	0.24667	nucleolus	Nucleolar protein, component of the small subunit (SSU) processome containing the U3 snoRNA that is involved in processing of pre-18S rRNA	18200
	gi|151942889	Mrd1p	A3a	1	Mrd1p (1)	1.17016	0	0	Essential conserved protein that is part of the 90S preribosome; required for production of 18S rRNA and small ribosomal subunit; contains five consensus RNA-binding domains	2220
	gi|6325402	Noc4p	A3a	3	Noc4p (3)	1.15513	0.817001	nucleus	Nucleolar protein, forms a complex with Nop14p that mediates maturation and nuclear export of 40S ribosomal subunits	1630
	gi|6324635	Cka2p	A3a	2	Cka2p (2)	1.12423	0.016463	cytoplasm,nucleus	Alpha' catalytic subunit of casein kinase 2, a Ser/Thr protein kinase with roles in cell growth and proliferation; the holoenzyme also contains CKA1, CKB1 and CKB2, the many substrates include transcription factors and all RNA polymerases	4540
	gi|83722564	Utp11p	A3a	1	Utp11p (1)	0.865069	0	0	Subunit of U3-containing Small Subunit (SSU) processome complex involved in production of 18S rRNA and assembly of small ribosomal subunit	not visualized
	gi|151944459	Imp4p	A3a	1	Imp4p (1)	0.848959	0	0	Component of the SSU processome, which is required for pre-18S rRNA processing; interacts with Mpp10p; member of a superfamily of proteins that contain a sigma(70)-like motif and associate with RNAs	not visualized
	gi|116666730	Snu13	A3a	2	Snu13 (2)	0.719971	0.00792062	0	RNA binding protein, part of U3 snoRNP involved in rRNA processing, part of U4/U6-U5 tri-snRNP involved in mRNA splicing, similar to human 15.5K protein	not visualized
	gi|6319988	Nop6p	A4	2	Nop6p (2)	2.12925	0.28387	nucleolus	Putative RNA-binding protein implicated in A3/4; contains an RNA recognition motif (RRM) and has similarity to hydrophilins; NOP6 may be a fungal-specific gene as no homologs have been yet identified in higher eukaryotes	8970
	gi|6321880	Rpf1p	A4	1	Rpf1p (1)	1.52413	0	0	Nucleolar protein involved in the assembly and export of the large ribosomal subunit; constituent of 66S pre-ribosomal particles; contains a sigma(70)-like motif, which is thought to bind RNA	784
	gi|190409747	Rrp14p	A4	1	Rrp14p (1)	1.46665	0	0	Essential protein, constituent of 66S pre-ribosomal particles; interacts with proteins involved in ribosomal biogenesis and cell polarity; member of the SURF-6 family	not visualized
	gi|6323885	Rrp5p	A4	26	Rrp5p (26)	1.30932	0.416584	nucleolus	RNA binding protein with preference for single stranded tracts of U's involved in synthesis of both 18S and 5.8S rRNAs; component of both the ribosomal small subunit (SSU) processosome and the 90S preribosome	8860
	gi|190406043	Noc3p	A4	10	Noc3p (10)	1.2194	0.262511	nucleolus,nucleus	Protein that forms a nuclear complex with Noc2p that binds to 66S ribosomal precursors to mediate their intranuclear transport; also binds to chromatin to promote the association of DNA replication factors and replication initiation	11700
	gi|151942049	Noc1p	A4	13	Noc1p (13)	1.20985	0.443239	nucleolus	Constituent of 66S pre-ribosomal particles, required for large (60S) ribosomal subunit biogenesis; involved in nuclear export of pre-ribosomes; required for maintenance of dsRNA virus; homolog of human CAATT-binding protein	15000
	gi|6325213	Nop4p	A4	18	Nop4p (18)	1.16609	0.290297	nucleolus,nucleus	Nucleolar protein, essential for processing and maturation of 27S pre-rRNA and large ribosomal subunit biogenesis; constituent of 66S pre-ribosomal particles; contains four RNA recognition motifs (RRMs)	4990
	gi|151945296	Noc2p	A4	21	Noc2p (21)	1.15766	0.277446	nucleolus,nucleus	Protein that forms a nucleolar complex with Mak21p that binds to 90S and 66S pre-ribosomes, as well as a nuclear complex with Noc3p that binds to 66S pre-ribosomes; both complexes mediate intranuclear transport of ribosomal precursors	29000
	gi|207340712	Nip7p	A4	5	Nip7p (5)	1.12915	0.373171	nucleolus,nucleus	Nucleolar protein required for 60S ribosome subunit biogenesis, constituent of 66S pre-ribosomal particles; physically interacts with Nop8p and the exosome subunit Rrp43p	5170
	gi|190407303	Nop12p	A4	7	Nop12p (7)	1.12134	0.217985	nucleolus	Nucleolar protein involved in pre-25S rRNA processing and biogenesis of large 60S ribosomal subunit; contains an RNA recognition motif (RRM); binds to Ebp2; similar to Nop13p and Nsr1p	5910
	gi|160409988	Mak5p	A4	1	Mak5p (1)	1.0408	0	nucleolus,nucleus	Essential nucleolar protein, putative DEAD-box RNA helicase required for maintenance of M1 dsRNA virus; involved in biogenesis of large (60S) ribosomal subunits	981
	gi|6323021	Drs1p	A4	6	Drs1p (6)	1.03898	0.272691	cytoplasm,nucleolus,nucleus	Nucleolar DEAD-box protein required for ribosome assembly and function, including synthesis of 60S ribosomal subunits; constituent of 66S pre-ribosomal particles	not visualized
	gi|6324846	Ytm1p	A4	4	Ytm1p (4)	0.992136	0.128563	nucleolus,nucleus	Constituent of 66S pre-ribosomal particles, forms a complex with Nop7p and Erb1p that is required for maturation of the large ribosomal subunit; has seven C-terminal WD repeats	6670
	gi|6325164	Nog1p	A4	12	Nog1p (12)	0.982006	0.161232	nucleus	Putative GTPase that associates with free 60S ribosomal subunits in the nucleolus and is required for 60S ribosomal subunit biogenesis; constituent of 66S pre-ribosomal particles; member of the ODN family of nucleolar G-proteins	28000
	gi|6323693	Erb1p	A4	26	Erb1p (26)	0.970381	0.326198	nucleolus,nucleus	Constituent of 66S pre-ribosomal particles, forms a complex with Nop7p and Ytm1p that is required for maturation of the large ribosomal subunit; required for maturation of the 25S and 5.8S ribosomal RNAs; homologous to mammalian Bop1	2680
	gi|259147998	Rlp24p	A4	2	Rlp24p (2)	0.936398	0.0762814	0	Essential protein with similarity to Rpl24Ap and Rpl24Bp, associated with pre-60S ribosomal subunits and required for ribosomal large subunit biogenesis	not visualized
	gi|6323947	Has1p	A4	12	Has1p (12)	0.933258	0.32257	0	ATP-dependent RNA helicase; localizes to both the nuclear periphery and nucleolus; highly enriched in nuclear pore complex fractions; constituent of 66S pre-ribosomal particles	not visualized
	gi|151942459	Puf6p	A4	1	Puf6p (1)	0.930066	0	nucleolus,nucleus	Pumilio-homology domain protein that binds ASH1 mRNA at PUF consensus sequences in the 3' UTR and represses its translation, resulting in proper asymmetric localization of ASH1 mRNA	21500
	gi|51013571	Nop2p	A4	4	Nop2p (4)	0.916928	0.131437	nucleolus,nucleus	Probable RNA m(5)C methyltransferase, essential for processing and maturation of 27S pre-rRNA and large ribosomal subunit biogenesis; localized to the nucleolus; constituent of 66S pre-ribosomal particles	18700
	gi|6325273	Tif6p	A4	2	Tif6p (2)	0.869902	0.148511	nucleolus,nucleus	Constituent of 66S pre-ribosomal particles, has similarity to human B1 factor 6 (eIF6); may be involved in the biogenesis and or stability of 60S ribosomal subunits	18600
	gi|151941273	Rea1p/Mdn1p	A4	1	Rea1p/Mdn1p (1)	0.859972	0	cytoplasm,nucleus	Huge dynein-related AAA-type ATPase (midasin), forms extended pre-60S particle with the Rix1 complex (Rix1p-Ipi1p-Ipi3p), may mediate ATP-dependent remodeling of 60S subunits and subsequent export from nucleoplasm to cytoplasm	538
	gi|151941747	Ebp2p	A4	10	Ebp2p (10)	0.85771	0.204802	0	Essential protein required for the maturation of 25S rRNA and 60S ribosomal subunit assembly, localizes to the nucleolus; constituent of 66S pre-ribosomal particles	not visualized
	gi|190407271	Brx1p	A4	6	Brx1p (6)	0.842754	0.146959	nucleolus,nucleus	Nucleolar protein, constituent of 66S pre-ribosomal particles; depletion leads to defects in rRNA processing and a block in the assembly of large ribosomal subunits; possesses a sigma(70)-like RNA-binding motif	13200
	gi|207345119	Nop7p	A4	13	Nop7p (13)	0.827228	0.210354	nucleolus,nucleus	Component of several different pre-ribosomal particles; forms a complex with Ytm1p and Erb1p that is required for maturation of the large ribosomal subunit; required for exit from G0 and the initiation of cell proliferation	4530
	gi|6324219	Nop15p	A4	4	Nop15p (4)	0.806613	0.194536	nucleolus,nucleus	Constituent of 66S pre-ribosomal particles, involved in 60S ribosomal subunit biogenesis; localizes to both nucleolus and cytoplasm	4280
	gi|151941367	Mak16p	A4	1	Mak16p (1)	0.80113	0	0	Essential nuclear protein, constituent of 66S pre-ribosomal particles; required for maturation of 25S and 5.8S rRNAs;	not visualized
	gi|190405562	Nop16p	A4	6	Nop16p (6)	0.800848	0.0829169	nucleolus,nucleus	Constituent of 66S pre-ribosomal particles, involved in 60S ribosomal subunit biogenesis	2860
	gi|151944528	Rlp7p	A4	4	Rlp7p (4)	0.779148	0.121003	0	Nucleolar protein with similarity to large ribosomal subunit L7 proteins; constituent of 66S pre-ribosomal particles; plays an essential role in processing of precursors to the large ribosomal subunit RNAs	7720
	gi|207344709	Cic1p/Nsa3p	A4	4	Cic1p/Nsa3p (4)	0.753793	0.170889	nucleolus,nucleus	Essential protein that interacts with proteasome components and has a potential role in proteasome substrate specificity; also copurifies with 66S pre-ribosomal particles	45900
	gi|151941620	Rpf2p	A4	3	Rpf2p (3)	0.728767	0.0965566	nucleolus,nucleus	Essential protein involved in the processing of pre-rRNA and the assembly of the 60S ribosomal subunit; interacts with ribosomal protein L11; localizes predominantly to the nucleolus; constituent of 66S pre-ribosomal particles	32400
	gi|206558285	Nop16p	A4	1	Nop16p (1)	0.693391	0	nucleolus,nucleus	Constituent of 66S pre-ribosomal particles, involved in 60S ribosomal subunit biogenesis	2860
	gi|6324868	Rrs1p	A4	5	Rrs1p (5)	0.683104	0.207047	0	Essential protein that binds ribosomal protein L11 and is required for nuclear export of the 60S pre-ribosomal subunit during A3/4; mouse homolog shows altered expression in Huntington's disease model mice	not visualized
	gi|6322843	Mrt4p	A4	4	Mrt4p (4)	0.627132	0.112025	nucleolus,nucleus	Protein involved in mRNA turnover and ribosome assembly, localizes to the nucleolus	18200
	gi|6321857	Ssf1p	A4	1	Ssf1p (1)	0.622149	0	nucleolus,nucleus	Constituent of 66S pre-ribosomal particles, required for ribosomal large subunit maturation; functionally redundant with Ssf2p; member of the Brix family	8150
	gi|6320292	Rrp1p	A4	6	Rrp1p (6)	0.530036	0.115482	nucleolus,nucleus	Essential evolutionarily conserved nucleolar protein necessary for biogenesis of 60S ribosomal subunits and processing of pre-rRNAs to mature rRNAs, associated with several distinct 66S pre-ribosomal particles	6960
	gi|151944364	Nop13p	A4	2	Nop13p (2)	0.453012	0.091426	nucleolus,nucleus	Nucleolar protein found in preribosomal complexes; contains an RNA recognition motif (RRM)	3830
	gi|206558288	Nsa1p	A4	1	Nsa1p (1)	0.433511	0	nucleolus,nucleus	Constituent of 66S pre-ribosomal particles, involved in 60S ribosomal subunit biogenesis	2740
	gi|190406395	Spb1p	A4	1	Spb1p (1)	0.364421	0	0	AdoMet-dependent methyltransferase involved in rRNA processing and 60S ribosomal subunit maturation; methylates G2922 in the tRNA docking site of the large subunit rRNA and in the absence of snR52, U2921; suppressor of PAB1 mutants	not visualized
	gi|151944713	Nug1p	A4	2	Nug1p (2)	0.303621	0.0160035	nucleolus,nucleus	GTPase that associates with nuclear 60S pre-ribosomes, required for export of 60S ribosomal subunits from the nucleus	7130
	gi|190406571	Spb4p	A4	1	Spb4p (1)	0.255268	0	nucleolus,nucleus	Putative ATP-dependent RNA helicase, nucleolar protein required for synthesis of 60S ribosomal subunits at a late step in the pathway; sediments with 66S pre-ribosomes in sucrose gradients	5740
	gi|190405871	Gar1p	A5	3	Gar1p (3)	1.39504	0.160144	nucleolus	Protein component of the H/ACA snoRNP pseudouridylase complex, involved in the modification and cleavage of the 18S pre-rRNA	5730
	gi|666101	Nhp2p	A5	3	Nhp2p (3)	0.96893	0.0640985	nucleolus	Nuclear protein related to mammalian high mobility group (HMG) proteins, essential for function of H/ACA-type snoRNPs, which are involved in 18S rRNA processing	not visualized
	gi|6320190	Nop1p	A5	8	Nop1p (8)	0.898614	0.283188	0	Nucleolar protein, component of the small subunit processome complex, which is required for processing of pre-18S rRNA; has similarity to mammalian fibrillarin	not visualized
	gi|151941019	Cbf5p	A5	7	Cbf5p (7)	0.838152	0.180824	nucleolus	Pseudouridine synthase catalytic subunit of box H/ACA small nucleolar ribonucleoprotein particles (snoRNPs), acts on both large and small rRNAs and on snRNA U2; mutations in human ortholog dyskerin cause the disorder dyskeratosis congenita	33600
	gi|190405265	Nop56p	A5	10	Nop56p (10)	0.777081	0.245218	nucleolus	Essential evolutionarily-conserved nucleolar protein component of the box C/D snoRNP complexes that direct 2'-O-methylation of pre-rRNA during its maturation; overexpression causes spindle orientation defects	13500
	gi|206558283	Nop58p	A5	5	Nop58p (5)	0.76891	0.139154	nucleolus	Protein involved in pre-rRNA processing, 18S rRNA synthesis, and snoRNA synthesis; component of the small subunit processome complex, which is required for processing of pre-18S rRNA	34700
	gi|83754026	Nop10p	A5	2	Nop10p (2)	0.72187	0.0402142	nucleolus	Constituent of small nucleolar ribonucleoprotein particles containing H/ACA-type snoRNAs, which are required for pseudouridylation and processing of pre-18S rRNA	not visualized
	gi|71064091	YIL127C	A6	1	YIL127C (1)	3.88114	0	nucleolus	Putative protein of unknown function; identified in a screen for mutants with decreased levels of rDNA transcription; green fluorescent protein (GFP)-fusion protein localizes to the nucleolus; predicted to be involved in ribosome biogenesis	3670
	gi|207340445	Rrp12p	A6	7	Rrp12p (7)	1.60809	0.574489	cytoplasm,nucleus	Protein required for export of the ribosomal subunits; associates with the RNA components of the pre-ribosomes; contains HEAT-repeats	8170
	gi|151945976	Tma23p	A6	1	Tma23p (1)	1.51351	0	nucleolus	Nucleolar protein of unknown function implicated in ribosome biogenesis; TMA23 may be a fungal-specific gene as no homologs have been yet identified in higher eukaryotes	not quantitated
	gi|577810	Rrp8p	A6	1	Rrp8p (1)	1.33763	0	nucleolus,nucleus	Nucleolar protein involved in rRNA processing, pre-rRNA cleavage at site A2; also involved in telomere maintenance; mutation is synthetically lethal with a gar1 mutation	2780
	gi|160380616	Dbp3p	A6	2	Dbp3p (2)	1.28275	0.0380635	nucleolus,nucleus	Putative ATP-dependent RNA helicase of the DEAD-box family involved in ribosomal biogenesis	38900
	gi|259145944	Arb1p	A6	4	Arb1p (4)	1.18157	0.249276	cytoplasm	ATPase of the ATP-binding cassette (ABC) family involved in 40S and 60S ribosome biogenesis, has similarity to Gcn20p; shuttles from nucleus to cytoplasm, physically interacts with Tif6p, Lsg1p	17600
	gi|530998	Fpr3p	A6	9	Fpr3p (9)	1.17411	0.357915	nucleolus,nucleus	Nucleolar peptidyl-prolyl cis-trans isomerase (PPIase); FK506 binding protein; phosphorylated by casein kinase II (Cka1p-Cka2p-Ckb1p-Ckb2p) and dephosphorylated by Ptp1p	9490
	gi|151945554	Rex4p	A6	4	Rex4p (4)	0.933614	0.137474	nucleolus,nucleus	Putative RNA exonuclease possibly involved in pre-rRNA processing and ribosome assembly	4280
	gi|151943835	YCR016W	A6	1	YCR016W (1)	0.442051	0	nucleolus,nucleus	Putative protein of unknown function; green fluorescent protein (GFP)-fusion protein localizes to the nucleolus and nucleus; predicted to be involved in A3/4	1850
	gi|151943621	GCN1	B	5	GCN1 (5)	1.88273	0.483637	cytoplasm	Positive regulator of the Gcn2p kinase activity, forms a complex with Gcn20p; proposed to stimulate Gcn2p activation by an uncharged tRNA	7330
	gi|468605	Sup45p	B	2	Sup45p (2)	1.54918	0.273362	cytoplasm	Polypeptide release factor (eRF1) in translation termination; mutant form acts as a recessive omnipotent suppressor; methylated by Mtq2p-Trm112p in ternary complex eRF1-eRF3-GTP; mutation of methylation site confers resistance to zymocin	13100
	gi|3712	SUP35	B	1	SUP35 (1)	1.43116	0	cytoplasm	Translation termination factor eRF3; altered protein conformation creates the [PSI(+)] prion, a dominant cytoplasmically inherited protein aggregate that alters translational fidelity and creates a nonsense suppressor phenotype	78900
	gi|190409546	NPA3	B	1	NPA3 (1)	1.41875	0	cytoplasm	Essential, conserved, cytoplasmic ATPase; phosphorylated by the Pcl1p-Pho85p kinase complex	15200
	gi|295675	TIF4631	B	1	TIF4631 (1)	0.87922	0	cytoplasm	Translation initiation factor eIF4G, subunit of the mRNA cap-binding protein complex (eIF4F) that also contains eIF4E (Cdc33p); associates with the poly(A)-binding protein Pab1p, also interacts with eIF4A (Tif1p); homologous to Tif4632p	9760
	gi|460044	Fun12p	B1	2	Fun12p (2)	1.76376	0.0114663	cytoplasm	GTPase, required for general translation initiation by promoting Met-tRNAiMet binding to ribosomes and ribosomal subunit joining; homolog of bacterial IF2	13400
	gi|6324778	Ded1p	B1	8	Ded1p (8)	1.6343	0.515322	0	ATP-dependent DEAD (Asp-Glu-Ala-Asp)-box RNA helicase, required for B1 of all yeast mRNAs; mutations in human DEAD-box DBY are a frequent cause of male infertility	not visualized
	gi|151946172	Clu1p	B1	2	Clu1p (2)	1.28985	0.0485495	cytoplasm	eIF3 component of unknown function; deletion causes defects in mitochondrial organization but not in growth or translation initiation, can rescue cytokinesis and mitochondrial organization defects of the Dictyostelium cluA- mutant	17000
	gi|238686680	Prt1	B1	7	Prt1 (7)	1.18096	0.395707	cytoplasm	eIF3b subunit of the core complex of translation initiation factor 3 (eIF3), essential for translation; part of a subcomplex (Prt1p-Rpg1p-Nip1p) that stimulates binding of mRNA and tRNA(i)Met to ribosomes	47500
	gi|6324433	Cdc33p	B1	2	Cdc33p (2)	1.17702	0.139028	cytoplasm	Cytoplasmic mRNA cap binding protein and translation initiation factor eIF4E; the eIF4E-cap complex is responsible for mediating cap-dependent mRNA translation via interactions with translation initiation factor eIF4G (Tif4631p or Tif4632p)	14200
	gi|6323795	TIF34	B1	2	TIF34 (2)	1.10909	0.0394289	0	eIF3i subunit of the core complex of translation initiation factor 3 (eIF3), which is essential for translation	2400
	gi|238686682	Tif35p	B1	2	Tif35p (2)	1.09025	0.181776	cytoplasm	eIF3g subunit of the core complex of translation initiation factor 3 (eIF3), which is essential for translation	not visualized
	gi|6322323	Tif2p	B1	15	Tif2p (15)	1.02946	0.382127	cytoplasm	Translation initiation factor eIF4A, identical to Tif1p; DEA(D/H)-box RNA helicase that couples ATPase activity to RNA binding and unwinding; forms a dumbbell structure of two compact domains connected by a linker; interacts with eIF4G	not quantitated
	gi|151941085	Yef3p	B1	16	Yef3p (16)	0.606308	0.183827	cytoplasm	Translational elongation factor 3, stimulates the binding of aminoacyl-tRNA (AA-tRNA) to ribosomes by releasing EF-1 alpha from the ribosomal complex; contains two ABC cassettes; binds and hydrolyses ATP	871000
	gi|151941388	TEF-1B	B2	1	TEF-1B (1)	2.41489	0	cytoplasm	Translational elongation factor EF-1 alpha; also encoded by TEF2; functions in the binding reaction of aminoacyl-tRNA (AA-tRNA) to ribosomes	377
	gi|55670150	EF-2 (EFT1/EFT2)	B2	12	EF-2 (EFT1/EFT2) (12)	1.3785	0.335866	cytoplasm	Elongation factor 2 (EF-2), also encoded by EFT2; catalyzes ribosomal translocation during protein synthesis; contains diphthamide, the unique posttranslationally modified histidine residue specifically ADP-ribosylated by diphtheria toxin	82700
	gi|6319594	Tef2p	B2	20	Tef2p (20)	1.14352	0.385157	cytoplasm	Translational elongation factor EF-1 alpha; also encoded by TEF1; functions in the binding reaction of aminoacyl-tRNA (AA-tRNA) to ribosomes	450
	gi|15988133	H4	C1	1	H4 (1)	1.4261	0	nucleus	Histone H4, core histone protein required for chromatin assembly and chromosome function; one of two identical histone proteins (see also HHF2); contributes to telomeric silencing; N-terminal domain involved in maintaining genomic integrity	524000
	gi|6320430	Htb1p	C1	2	Htb1p (2)	0.952984	0.20166	nucleus	Histone H2B, core histone protein required for chromatin assembly and chromosome function; nearly identical to HTB1; Rad6p-Bre1p-Lge1p mediated ubiquitination regulates transcriptional activation, meiotic DSB formation and H3 methylation	443000
	gi|259145314	Paa1p	C3	1	Paa1p (1)	1.29132	0	0	Polyamine acetyltransferase; acetylates polyamines (e.g. putrescine, spermidine, spermine) and also aralkylamines (e.g. tryptamine, phenylethylamine); may be involved in transcription and/or DNA replication	8680
	gi|151940964	Fpr4p	C4e	7	Fpr4p (7)	1.12121	0.368097	nucleolus,nucleus	Peptidyl-prolyl cis-trans isomerase (PPIase) (proline isomerase) localized to the nucleus; catalyzes isomerization of proline residues in histones H3 and H4, which affects lysine methylation of those histones	14100
	gi|172034	Nap1p	C6	1	Nap1p (1)	1.73504	0	cytoplasm	Protein that interacts with mitotic cyclin Clb2p; required for the regulation of microtubule dynamics during mitosis; controls bud morphogenesis; involved in the transport of H2A and H2B histones to the nucleus; phosphorylated by CK2	8070
	gi|151942801	Rpa135p	E1	1	Rpa135p (1)	2.05347	0	nucleolus	RNA polymerase I subunit A135	14100
	gi|170956	RPA49	E1	1	RPA49 (1)	1.85114	0	nucleolus	RNA polymerase I subunit A49	not quantitated
	gi|110590860	Rpb7p-CBP	E2	2	Rpb7p-CBP (2)	0.857606	0.308996	#N/A	RNA polymerase II subunit B16; forms two subunit dissociable complex with Rpb4p; involved recruitment of 3'-end processing factors to transcribing RNA polymerase II complex and in export of	#N/A
	gi|190408037	Rpc40p (AC40)	E5	1	Rpc40p (AC40) (1)	0.697775	0	nucleolus,nucleus	RNA polymerase subunit, common to RNA polymerase I and III	13000
	gi|259145620	Yra1p	F5	4	Yra1p (4)	2.23286	0.359816	nucleus	Nuclear protein that binds to RNA and to Mex67p, required for export of poly(A)+ mRNA from the nucleus; member of the REF (RNA and export factor binding proteins) family; another family member, Yra2p, can substitute for Yra1p function	not visualized
	gi|6322854	Pap1p	F5	1	Pap1p (1)	2.14745	0	nucleus	Poly(A) polymerase, one of three factors required for mRNA 3'-end polyadenylation, forms multiprotein complex with polyadenylation factor I (PF I), also required for mRNA nuclear export; may also polyadenylate rRNAs	17100
	gi|172574	Sen1p	F5	1	Sen1p (1)	1.87765	0	nucleus	Presumed helicase required for RNA polymerase II transcription termination and processing of RNAs; homolog of Senataxin which causes Ataxia-Oculomotor Apraxia 2 and a dominant form of amyotrophic lateral sclerosis	125
	gi|6324217	Dbp2p	F5	2	Dbp2p (2)	1.80483	0.498495	cytoplasm,nucleus	Essential ATP-dependent RNA helicase of the DEAD-box protein family, involved in nonsense-mediated mRNA decay and rRNA processing	33100
	gi|172092	Pab1p	F5	4	Pab1p (4)	1.62928	0.529034	cytoplasm	Poly(A) binding protein, part of the 3'-end RNA-processing complex, mediates interactions between the 5' cap structure and the 3' mRNA poly(A) tail, involved in control of poly(A) tail length, interacts with translation factor eIF-4G	198000
	gi|151942176	Mss116p	F5	1	Mss116p (1)	1.47356	0	mitochondrion	DEAD-box protein required for efficient splicing of mitochondrial Group I and II introns; non-polar RNA helicase that also facilities strand annealing	10300
	gi|6321265	Kem1p	F5	1	Kem1p (1)	1.43058	0	cytoplasm	Evolutionarily-conserved 5'-3' exonuclease component of cytoplasmic processing (P) bodies involved in mRNA decay; plays a role in microtubule-mediated processes, filamentous growth, ribosomal RNA maturation, and telomere maintenance	11700
	gi|14318523	Loc1p	F5	4	Loc1p (4)	0.916886	0.0402945	nucleolus,nucleus	Nuclear protein involved in asymmetric localization of ASH1 mRNA; binds double-stranded RNA in vitro; constituent of 66S pre-ribosomal particles	3650
	gi|160358710	Sub2p	F6	2	Sub2p (2)	1.45093	0.344146	nucleus	Component of the TREX complex required for nuclear mRNA export; member of the DEAD-box RNA helicase superfamily and is involved in early and late steps of spliceosome assembly; homolog of the human splicing factor hUAP56	51700
	gi|151942642	Tgs1p	F7	1	Tgs1p (1)	1.67527	0	nucleolus	Trimethyl guanosine synthase, conserved nucleolar methyl transferase that converts the m(7)G cap structure of snRNAs, snoRNAs, and telomerase TLC1 RNA to m(2,2,7)G; also required for nucleolar assembly and splicing of meiotic pre-mRNAs	not visualized
	gi|190405061	LHP1	F7	1	LHP1 (1)	0.975788	0	nucleus	RNA binding protein required for maturation of tRNA and U6 snRNA precursors; acts as a molecular chaperone for RNAs transcribed by polymerase III; homologous to human La (SS-B) autoantigen	not visualized
	gi|151942788	Lsp1	G	2	Lsp1 (2)	2.81963	0.967112	punctate composite	Primary component of eisosomes, which are large immobile patch structures at the cell cortex associated with endocytosis, along with Pil1p and Sur7p; null mutants show activation of Pkc1p/Ypk1p stress resistance pathways	104000
	gi|445069	Ypk1p	G	1	Ypk1p (1)	1.72918	0	cytoplasm	Serine/threonine protein kinase that phosphorylates and downregulates flippase activator Fpk1p; mutations affect receptor-mediated endocytosis and sphingolipid-mediated and cell integrity signaling pathways; homolog of mammalian kinase SGK	2950
	gi|167013430	Idh1p	G	1	Idh1p (1)	1.63722	0	mitochondrion	Subunit of mitochondrial NAD(+)-dependent isocitrate dehydrogenase, which catalyzes the oxidation of isocitrate to alpha-ketoglutarate in the TCA cycle	10500
	gi|173146	Ura2p	G	8	Ura2p (8)	1.46766	0.269998	cytoplasm	Bifunctional carbamoylphosphate synthetase (CPSase)-aspartate transcarbamylase (ATCase), catalyzes the first two enzymatic steps in the de novo biosynthesis of pyrimidines; both activities are subject to feedback inhibition by UTP	11000
	gi|223143	Adh2p	G	1	Adh2p (1)	1.35907	0	cytoplasm	Glucose-repressible alcohol dehydrogenase II, catalyzes the conversion of ethanol to acetaldehyde; involved in the production of certain carboxylate esters; regulated by ADR1	1620
	gi|75766245	Gal1p	G	3	Gal1p (3)	1.30623	0.290843	0	Galactokinase, phosphorylates alpha-D-galactose to alpha-D-galactose-1-phosphate in the first step of galactose catabolism; expression regulated by Gal4p	not visualized
	gi|171596	Gfa1p	G	3	Gfa1p (3)	1.25574	0.302537	0	Glutamine-fructose-6-phosphate amidotransferase, catalyzes the formation of glucosamine-6-P and glutamate from fructose-6-P and glutamine in the first step of chitin biosynthesis	14300
	gi|47420051	Gpd1p	G	3	Gpd1p (3)	1.22152	0.245002	peroxisome	NAD-dependent glycerol-3-phosphate dehydrogenase, key enzyme of glycerol synthesis, essential for growth under osmotic stress; expression regulated by high-osmolarity glycerol response pathway; homolog of Gpd2p	807
	gi|732946	FAA4	G	1	FAA4 (1)	1.1801	0	lipid particle	Long chain fatty acyl-CoA synthetase, regulates protein modification during growth in the presence of ethanol, functions to incorporate palmitic acid into phospholipids and neutral lipids	31200
	gi|171122	Vma2p	G	10	Vma2p (10)	1.15776	0.201022	vacuolar membrane	Subunit B of the eight-subunit V1 peripheral membrane domain of the vacuolar H+-ATPase (V-ATPase), an electrogenic proton pump found throughout the endomembrane system; contains nucleotide binding sites; also detected in the cytoplasm	131000
	gi|151943263	Trp5p	G	4	Trp5p (4)	1.11996	0.187667	cytoplasm,nucleus	Tryptophan synthase, catalyzes the last step of tryptophan biosynthesis; regulated by the general control system of amino acid biosynthesis	15500
	gi|171504	Fas3p	G	8	Fas3p (8)	1.03805	0.352187	cytoplasm,punctate composite	Acetyl-CoA carboxylase, biotin containing enzyme that catalyzes the carboxylation of acetyl-CoA to form malonyl-CoA; required for de novo biosynthesis of long-chain fatty acids	20200
	gi|6322468	TDH1	G	1	TDH1 (1)	1.01498	0	cytoplasm,nucleus	Glyceraldehyde-3-phosphate dehydrogenase, isozyme 1, involved in glycolysis and gluconeogenesis; tetramer that catalyzes the reaction of glyceraldehyde-3-phosphate to 1,3 bis-phosphoglycerate; detected in the cytoplasm and cell-wall	120000
	gi|6320064	Arf2p	G	1	Arf2p (1)	1.00167	0	Golgi to ER,Golgi to vacuole	ADP-ribosylation factor, GTPase of the Ras superfamily involved in regulation of coated formation vesicles in intracellular trafficking within the Golgi; functionally interchangeable with Arf1p	25000
	gi|894204	Psa1p	G	2	Psa1p (2)	0.96286	0.15134	cytoplasm	GDP-mannose pyrophosphorylase (mannose-1-phosphate guanyltransferase), synthesizes GDP-mannose from GTP and mannose-1-phosphate in cell wall biosynthesis; required for normal cell wall structure	97100
	gi|6323209	Sam1p	G	3	Sam1p (3)	0.957444	0.188369	cytoplasm	S-adenosylmethionine synthetase, catalyzes transfer of the adenosyl group of ATP to the sulfur atom of methionine; one of two differentially regulated isozymes (Sam1p and Sam2p)	103000
	gi|151943814	Ilv6p	G	1	Ilv6p (1)	0.95672	0	mitochondrion	Regulatory subunit of acetolactate synthase, which catalyzes the first step of branched-chain amino acid biosynthesis; enhances activity of the Ilv2p catalytic subunit, localizes to mitochondria	15800
	gi|4180	Cdc19p	G	3	Cdc19p (3)	0.943378	0.0612365	cytoplasm	Pyruvate kinase, functions as a homotetramer in glycolysis to convert phosphoenolpyruvate to pyruvate, the input for aerobic (TCA cycle) or anaerobic (glucose fermentation) respiration	291000
	gi|51013423	Ade5,7p	G	2	Ade5,7p (2)	0.926163	0.316354	cytoplasm	Bifunctional enzyme of the 'de novo' purine nucleotide biosynthetic pathway, contains aminoimidazole ribotide synthetase and glycinamide ribotide synthetase activities	35800
	gi|7546185	Fur1	G	1	Fur1 (1)	0.832591	0	intracellular	Uracil phosphoribosyltransferase, synthesizes UMP from uracil; involved in the pyrimidine salvage pathway	not visualized
	gi|6323073	Pdc1p	G	2	Pdc1p (2)	0.515816	0.00859245	ambiguous,cytoplasm,nucleus	Major of three pyruvate decarboxylase isozymes, key enzyme in alcoholic fermentation, decarboxylates pyruvate to acetaldehyde; subject to glucose-, ethanol-, and autoregulation; involved in amino acid catabolism	8970
	gi|416161	Cys4p	G	2	Cys4p (2)	0.384404	0.117536	cytoplasm	Cystathionine beta-synthase, catalyzes synthesis of cystathionine from serine and homocysteine, the first committed step in cysteine biosynthesis; responsible for hydrogen sulfide generation; mutations in human ortholog cause homocystinuria	41900
	gi|6324194	Fpr1p	G/C2	1	Fpr1p (1)	1.59686	0	cytoplasm,nucleus	Peptidyl-prolyl cis-trans isomerase (PPIase), binds to the drugs FK506 and rapamycin; also binds to the nonhistone chromatin binding protein Hmo1p and may regulate its assembly or function	43300
	gi|167013431	Idh2p	H	1	Idh2p (1)	1.71516	0	mitochondrion	Subunit of mitochondrial NAD(+)-dependent isocitrate dehydrogenase, which catalyzes the oxidation of isocitrate to alpha-ketoglutarate in the TCA cycle; phosphorylated	43100
	gi|151945474	Tuf1p	H	1	Tuf1p (1)	1.23397	0	mitochondrion	Mitochondrial translation elongation factor Tu; comprises both GTPase and guanine nucleotide exchange factor activities, while these activities are found in separate proteins in S. pombe and humans	58500
	gi|171704583	Sds23p	I	1	Sds23p (1)	1.3814	0	cytoplasm,nucleus	One of two S. cerevisiae homologs (Sds23p and Sds24p) of the S. pombe Sds23 protein, which is implicated in APC/cyclosome regulation; involved in cell separation during budding	21200
	gi|190408634	SDS24	I	1	SDS24 (1)	1.17721	0	cytoplasm	One of two S. cerevisiae homologs (Sds23p and Sds24p) of the S. pombe Sds23 protein, which is implicated in APC/cyclosome regulation; involved in cell separation during budding; may play an indirect role in fluid-phase endocytosis	2840
	gi|171723	Hsc82p	K	17	Hsc82p (17)	1.65952	0.375467	cytoplasm	Cytoplasmic chaperone of the Hsp90 family, redundant in function and nearly identical with Hsp82p, and together they are essential; expressed constitutively at 10-fold higher basal levels than HSP82 and induced 2-3 fold by heat shock	132000
	gi|6319972	Ssb1p	K	9	Ssb1p (9)	1.53767	0.514812	cytoplasm	Cytoplasmic ATPase that is a ribosome-associated molecular chaperone, functions with J-protein partner Zuo1p; may be involved in folding of newly-made polypeptide chains; member of the HSP70 family; interacts with phosphatase subunit Reg1p	170000
	gi|6324120	Ssb2p	K	1	Ssb2p (1)	1.21436	0	cytoplasm	Cytoplasmic ATPase that is a ribosome-associated molecular chaperone, functions with J-protein partner Zuo1p; may be involved in the folding of newly-synthesized polypeptide chains; member of the HSP70 family; homolog of SSB1	104000
	gi|207341845	Ssb2p	K	1	Ssb2p (1)	0.662917	0	cytoplasm	Cytoplasmic ATPase that is a ribosome-associated molecular chaperone, functions with J-protein partner Zuo1p; may be involved in the folding of newly-synthesized polypeptide chains; member of the HSP70 family; homolog of SSB1	104000
	gi|99031945	Hsp82p	K1	1	Hsp82p (1)	1.54775	0	cytoplasm	Hsp90 chaperone required for pheromone signaling and negative regulation of Hsf1p; docks with Tom70p for mitochondrial preprotein delivery; promotes telomerase DNA binding and nucleotide addition; interacts with Cns1p, Cpr6p, Cpr7p, Sti1p	445000
	gi|533365	Sse1p	K1	1	Sse1p (1)	1.49803	0	cytoplasm	ATPase that is a component of the heat shock protein Hsp90 chaperone complex; binds unfolded proteins; member of the heat shock protein 70 (HSP70) family; localized to the cytoplasm	71700
	gi|924930	Aha1p	K2	1	Aha1p (1)	1.35036	0	cytoplasm	Co-chaperone that binds to Hsp82p and activates its ATPase activity; similar to Hch1p; expression is regulated by stresses such as heat shock (	13900
	gi|272718727	Ssa1p	K2	12	Ssa1p (12)	1.10706	0.436206	cytoplasm	ATPase involved in protein folding and nuclear localization signal (NLS)-directed nuclear transport; member of heat shock protein 70 (HSP70) family; forms a chaperone complex with Ydj1p; localized to the nucleus, cytoplasm, and cell wall	269000
	gi|151941387	Ssa1p	K2	1	Ssa1p (1)	1.07991	0	cytoplasm	ATPase involved in protein folding and nuclear localization signal (NLS)-directed nuclear transport; member of heat shock protein 70 (HSP70) family; forms a chaperone complex with Ydj1p; localized to the nucleus, cytoplasm, and cell wall	269000
	gi|6323004	Ssa2p	K2	1	Ssa2p (1)	1.04039	0	cytoplasm,nucleus	ATP binding protein involved in protein folding and vacuolar import of proteins; member of heat shock protein 70 (HSP70) family; associated with the chaperonin-containing T-complex; present in the cytoplasm, vacuolar membrane and cell wall	364000
	gi|290771197	Cct8p	K2 oder N?	2	Cct8p (2)	1.5085	0.117278	0	Subunit of the cytosolic chaperonin Cct ring complex, related to Tcp1p, required for the assembly of actin and tubulins in vivo	not visualized
	gi|151945013	Cct7p	K2/N	1	Cct7p (1)	1.39518	0	0	Subunit of the cytosolic chaperonin Cct ring complex, related to Tcp1p, required for the assembly of actin and tubulins in vivo	not visualized
	gi|151940753	Wwm1p	L	1	Wwm1p (1)	1.3718	0	cytoplasm,nucleus	WW domain containing protein of unknown function; binds to Mca1p, a caspase-related protease that regulates H2O2-induced apoptosis; overexpression causes Gi phase growth arrest and clonal death that is suppressed by overexpression of MCA1	6020
	gi|6319499	Ola1p	L	2	Ola1p (2)	1.05793	0.0258994	cytoplasm	P-loop ATPase with similarity to human OLA1 and bacterial YchF; identified as specifically interacting with the proteasome; protein levels are induced by hydrogen peroxide	36800
	gi|151943962	YHR020W	L1	1	YHR020W (1)	1.25397	0	0	Protein of unknown function that may interact with ribosomes, based on co-purification experiments; has similarity to proline-tRNA ligase; YHR020W is an essential gene	not visualized
	gi|189041600	YKR018C	L2	1	YKR018C (1)	0.850574	0	cytoplasm,nucleus	Putative protein of unknown function; green fluorescent protein (GFP)-fusion protein localizes to the cytoplasm and nucleus	1770
	gi|6321025	Bmh1p	M	2	Bmh1p (2)	1.93315	0.0973627	cytoplasm	14-3-3 protein, major isoform; controls proteome at post-transcriptional level, binds proteins and DNA, involved in regulation of many processes including exocytosis, vesicle transport, Ras/MAPK signaling, and rapamycin-sensitive signaling	158000
	gi|710602	Dnm1	M	1	Dnm1 (1)	1.48122	0	mitochondrion,punctate composite	Dynamin-related GTPase required for mitochondrial fission and morphology; assembles on the cytoplasmic face of mitochondrial tubules at sites at which division will occur; also participates in endocytosis and regulating peroxisome abundance	9620
	gi|37362625	Sro9p	M	1	Sro9p (1)	1.43008	0	cytoplasm	Cytoplasmic RNA-binding protein that associates with translating ribosomes; involved in heme regulation of Hap1p as a component of the HMC complex, also involved in the organization of actin filaments; contains a La motif	8430
	gi|6322853	Vps1p	M	3	Vps1p (3)	1.12308	0.226395	cytoplasm,punctate composite,endosome	Dynamin-like GTPase required for vacuolar sorting; also involved in actin cytoskeleton organization, late Golgi-retention of some proteins, regulating peroxisome biogenesis	5960
	gi|6323511	Tub3p	N	3	Tub3p (3)	1.96218	0.400811	cytoplasm,nucleus,spindle pole	Alpha-tubulin; associates with beta-tubulin (Tub2p) to form tubulin dimer, which polymerizes to form microtubules; expressed at lower level than Tub1p	12300
	gi|151942363	Rvs167p	N	1	Rvs167p (1)	1.62998	0	actin	Actin-associated protein, interacts with Rvs161p to regulate actin cytoskeleton, endocytosis, and viability following starvation or osmotic stress; homolog of mammalian amphiphysin	14600
	gi|151945133	Arp3p	N	1	Arp3p (1)	1.24058	0	0	Essential component of the Arp2/3 complex, which is a highly conserved actin nucleation center required for the motility and integrity of actin patches; involved in endocytosis and membrane growth and polarity	6650
	gi|151942115	SAC6	N	1	SAC6 (1)	1.10532	0	actin	Fimbrin, actin-bundling protein; cooperates with Scp1p (calponin/transgelin) in the organization and maintenance of the actin cytoskeleton	3510
	gi|9650673	ACT1	N	2	ACT1 (2)	0.93079	0.159386	0	Actin, structural protein involved in cell polarization, endocytosis, and other cytoskeletal functions	not visualized
	gi|14318481	TUB2	N	5	TUB2 (5)	0.833518	0.351249	0	Beta-tubulin; associates with alpha-tubulin (Tub1p and Tub3p) to form tubulin dimer, which polymerizes to form microtubules	not visualized
	gi|6320056	COP1	O	1	COP1 (1)	2.01966	0	Golgi,Golgi to ER	Alpha subunit of COPI vesicle coatomer complex, which surrounds transport vesicles in the early secretory pathway	15200
	gi|171483	Sec21	O	1	Sec21 (1)	1.55235	0	Golgi,Golgi to ER	Gamma subunit of coatomer, a heptameric protein complex that together with Arf1p forms the COPI coat; involved in ER to Golgi transport of selective cargo	77900
	gi|151941877	Cdc48p	O	4	Cdc48p (4)	1.51846	0.138768	cytoplasm,nucleus	ATPase in ER, nuclear membrane and cytosol with homology to mammalian p97; in a complex with Npl4p and Ufd1p participates in retrotranslocation of ubiquitinated proteins from the ER into the cytosol for degradation by the proteasome	78400
	gi|259146589	Pil1p	O	2	Pil1p (2)	1.44489	0.541047	punctate composite	Primary component of eisosomes, which are large immobile cell cortex structures associated with endocytosis; null mutants show activation of Pkc1p/Ypk1p stress resistance pathways; detected in phosphorylated state in mitochondria	115000
	gi|165761044	Sec23p	O	2	Sec23p (2)	1.18729	0.140316	0	GTPase-activating protein; component of the Sec23p-Sec24p heterodimeric complex of the COPII vesicle coat, involved in ER to Golgi transport and autophagy; stimulates the GDP-bound form of Sar1p	not visualized
	gi|30749262	Ykt6p	O	3	Ykt6p (3)	0.887447	0.220759	0	Vesicle membrane protein (v-SNARE) with acyltransferase activity; involved in trafficking to and within the Golgi, endocytic trafficking to the vacuole, and vacuolar fusion; membrane localization due to prenylation at the carboxy-terminus	not visualized
	gi|229597871	Vtc2p	O	2	Vtc2p (2)	0.324434	0.0330012	ER	Subunit of the vacuolar transporter chaperone (VTC) complex involved in membrane trafficking, vacuolar polyphosphate accumulation, microautophagy and non-autophagic vacuolar fusion	2910
	gi|4389267	SRP1	Q	1	SRP1 (1)	2.03245	0	cytoplasm,nuclear periphery	Karyopherin alpha homolog, forms a dimer with karyopherin beta Kap95p to mediate import of nuclear proteins, binds the nuclear localization signal of the substrate during import; may also play a role in regulation of protein degradation	2790
	gi|6324759	Gsp2p	Q	1	Gsp2p (1)	1.20342	0	cytoplasm,nucleus	GTP binding protein (mammalian Ranp homolog) involved in the maintenance of nuclear organization, RNA processing and transport; interacts with Kap121p, Kap123p and Pdr6p (karyophilin betas); Gsp1p homolog that is not required for viability	2460
	gi|6323968	PSE1	Q	1	PSE1 (1)	1.15655	0	cytoplasm,nucleus	Karyopherin/importin that interacts with the nuclear pore complex; acts as the nuclear import receptor for specific proteins, including Pdr1p, Yap1p, Ste12p, and Aft1p	15500
	gi|151944826	Kap123p	Q	6	Kap123p (6)	1.10677	0.122038	cytoplasm,nucleus	Karyopherin beta, mediates nuclear import of ribosomal proteins prior to assembly into ribosomes and import of histones H3 and H4; localizes to the nuclear pore, nucleus, and cytoplasm; exhibits genetic interactions with RAI1	38300
	gi|151942370	Sxm1p	Q	1	Sxm1p (1)	0.658895	0	cytoplasm,nucleus	Nuclear transport factor (karyopherin) involved in protein transport between the cytoplasm and nucleoplasm; similar to Nmd5p, Cse1p, Lph2p, and the human cellular apoptosis susceptibility protein, CAS1	16300
	gi|2131097	Ty1B	R	3	Ty1B (3)	1.67695	0.322965	#N/A	Retrotransposon TYA Gag and TYB Pol genes; transcribed/translated as one unit; polyprotein is processed to make a nucleocapsid-like protein (Gag), reverse transcriptase (RT), protease (PR), and integrase (IN); similar to retroviral genes	#N/A
	gi|151944169	Ecm29	S	1	Ecm29 (1)	2.23773	0	cytoplam, nucleus	Major component of the proteasome; tethers the proteasome core particle to the regulatory particle, and enhances the stability of the proteasome	12100
	gi|6320859	Rpn3p	S1	1	Rpn3p (1)	1.80723	0	cytoplasm,nucleus	Essential, non-ATPase regulatory subunit of the 26S proteasome lid, similar to the p58 subunit of the human 26S proteasome; temperature-sensitive alleles cause metaphase arrest, suggesting a role for the proteasome in cell cycle control	16700
	gi|151943971	Rpn1p	S1	3	Rpn1p (3)	1.64791	0.175512	cytoplasm,nucleus	Non-ATPase base subunit of the 19S regulatory particle of the 26S proteasome; may participate in the recognition of several ligands of the proteasome; contains a leucine-rich repeat (LRR) domain, a site for protein-protein interactions	306000
	gi|1147800	Rpt4p	S1	1	Rpt4p (1)	1.58397	0	nucleus	One of six ATPases of the 19S regulatory particle of the 26S proteasome involved in the degradation of ubiquitinated substrates; required for spindle pole body duplication; localized mainly to the nucleus throughout the cell cycle	not visualized
	gi|6320602	Rpt3p	S1	1	Rpt3p (1)	1.17176	0	ambiguous	One of six ATPases of the 19S regulatory particle of the 26S proteasome involved in the degradation of ubiquitinated substrates; substrate of N-acetyltransferase B	not visualized
	gi|190405458	Rpn13p	S1	2	Rpn13p (2)	0.947382	0.0323652	cytoplasm,nucleus	Subunit of the 19S regulatory particle of the 26S proteasome lid; acts as a ubiquitin receptor for the proteasome; null mutants accumulate ubiquitinated Gcn4p and display decreased 26S proteasome stability	12200
	gi|14719687	Mms2p	U	1	Mms2p (1)	1.28728	0	cytoplasm,nucleus	Ubiquitin-conjugating enzyme variant involved in error-free postreplication repair; forms a heteromeric complex with Ubc13p, an active ubiquitin-conjugating enzyme; cooperates with chromatin-associated RING finger proteins, Rad18p and Rad5p	2760
	gi|6322381	Scp160p	V	1	Scp160p (1)	2.11168	0	ER	Essential RNA-binding G protein effector of mating response pathway, mainly associated with nuclear envelope and ER, interacts in mRNA-dependent manner with translating ribosomes via multiple KH domains, similar to vertebrate vigilins	not quantitated
	gi|6325441	Dpm1p	V	1	Dpm1p (1)	1.8359	0	ER	Dolichol phosphate mannose (Dol-P-Man) synthase of the ER membrane, catalyzes the formation of Dol-P-Man from Dol-P and GDP-Man; required for glycosyl phosphatidylinositol membrane anchoring, O mannosylation, and protein glycosylation	1890
	gi|6319432	Ura7p	V	2	Ura7p (2)	1.61426	0.0149142	cytoplasm	Major CTP synthase isozyme (see also URA8), catalyzes the ATP-dependent transfer of the amide nitrogen from glutamine to UTP, forming CTP, the final step in de novo biosynthesis of pyrimidines; involved in phospholipid biosynthesis	57600
	gi|1165216	Zpr1p	V	3	Zpr1p (3)	1.33567	0.491148	cytoplasm,nucleus	Essential protein with two zinc fingers, present in the nucleus of growing cells but relocates to the cytoplasm in starved cells via a process mediated by Cpr1p; binds to translation elongation factor eEF-1 (Tef1p)	39900
	gi|171099	Vma5p	V	4	Vma5p (4)	1.24512	0.0916334	ambiguous,vacuolar membrane	Subunit C of the eight-subunit V1 peripheral membrane domain of vacuolar H+-ATPase (V-ATPase), an electrogenic proton pump found throughout the endomembrane system; required for the V1 domain to assemble onto the vacuolar membrane	21100
	gi|29420849	Tfp1p	V	2	Tfp1p (2)	1.08619	0.0247605	vacuolar membrane	Subunit A of the eight-subunit V1 peripheral membrane domain of the vacuolar H+-ATPase; protein precursor undergoes self-catalyzed splicing to yield the extein Tfp1p and the intein Vde (PI-SceI), which is a site-specific endonuclease	200000
	gi|1008483	Gus1p	V	2	Gus1p (2)	0.916105	0.0545035	cytoplasm	Glutamyl-tRNA synthetase (GluRS), forms a complex with methionyl-tRNA synthetase (Mes1p) and Arc1p; complex formation increases the catalytic efficiency of both tRNA synthetases and ensures their correct localization to the cytoplasm	48700
			A1	83		1.28118		Nucleolus	72
			A2	155		0.883683		Nucleus	77
			A3	57		1.8167		Cytoplasm	124
			A3a	72		1.67162		Ambiguous	3
			A4	250		0.901683		Vacuole	1
			A5	38		0.909799		Punctate	5
			A6	30		1.48383		Spindle pole	1
			B	10		1.43221		Cell periphery	0
			B1	56		1.209		Nuclear periphery	1
			B2	33		1.64564		Mitochondria	6
			C1	3		1.18954		Golgi	3
			C3	1		1.29132
			C4e	7		1.12121
			C6	1		1.73504
			E1	2		1.95231
			E2	2		0.857606
			E5	1		0.697775
			F5	18		1.68914
			F6	2		1.45093
			F7	2		1.32553
			G	63		1.17219
			G/C2	1		1.59686
			H	2		1.47456
			I	2		1.27931
			K	28		1.26862
			K1	2		1.52289
			K2	15		1.14443
			K2 oder N?	2		1.5085
			K2/N	1		1.39518
			L	3		1.21486
			L1	1		1.25397
			L2	1		0.850574
			M	7		1.49188
			N	13		1.28373
			O	15		1.27636
			Q	10		1.23162
			R	3		1.67695
			S	1		2.23773
			S1	8		1.43165
			U	1		1.28728
			V	15		1.44927

## Sheet: prot_summary
	Confirmed	Result Type	Rank	Protein Name	Species	Accession Number	Protein MW	Protein PI	Peptide Count	Frame	Molecular Function	Biological Process	Total Ion Score	Total Ion Score C.I. %	Best Ion Score	Best Ion Score C.I. %	Avg iTRAQ ratio (115/114)	Avg iTRAQ ratio (116/114)	Avg iTRAQ ratio (117/114)	iTRAQ Standard Deviation (115/114)	iTRAQ Standard Deviation (116/114)	iTRAQ Standard Deviation (117/114)	iTRAQ Peptides (115/114)	iTRAQ Peptides (116/114)	iTRAQ Peptides (117/114)
1	FALSE	Mascot	1	Rrp5p [Saccharomyces cerevisiae S288c]		gi|6323885	219794	5.86	26	0			1666.05	100	111.94	100	1.56037	1.64254	1.2255	0.73203	0.673838	0.607996	26	26	26
2	FALSE	Mascot	2	Erb1p [Saccharomyces cerevisiae S288c]		gi|6323693	101965	5.04	21	0			1537.59	100	136.43	100	1.65373	1.81914	0.921203	0.449585	0.349258	0.348573	26	26	26
3	FALSE	Mascot	3	nucleolar complex associated [Saccharomyces cerevisiae YJM789]		gi|151945296	93091.3	8.59	20	0			1321.76	100	124.63	100	1.17373	1.13976	1.07086	1.05632	0.69599	0.436654	22	22	22
gewählt: Avg iTRAQ ratio (117/114)	FALSE	Mascot	4	hsc82 protein [Saccharomyces cerevisiae]		gi|171723	91342.1	4.76	17	0			1184.07	100	147.22	100	1.26139	1.95531	1.61904	0.455666	0.720339	0.401465	17	17	17
5	FALSE	Mascot	5	Tef2p [Saccharomyces cerevisiae S288c]		gi|6319594	57528.2	9.14	19	0			1182.3	100	119.2	100	1.35975	1.48917	1.05504	0.912648	0.806632	0.59556	20	20	20
6	FALSE	Mascot	6	Nop4p [Saccharomyces cerevisiae S288c]		gi|6325213	90878	9.12	18	0			1084.6	100	119.24	100	2.60798	2.56337	1.13142	1.47593	1.22972	0.314433	18	18	18
7	FALSE	Mascot	7	maintenance of killer [Saccharomyces cerevisiae YJM789]		gi|151942049	132504	4.88	13	0			988.55	100	120.6	100	1.56262	1.58107	1.12893	0.772815	0.571158	0.521587	13	13	13
8	FALSE	Mascot	8	Tif2p [Saccharomyces cerevisiae S288c]		gi|6322323	47977.2	5.02	14	0			986.91	100	146.37	100	1.23011	1.42287	0.961565	0.658195	0.950114	0.434385	15	15	15
9	FALSE	Mascot	9	Chain A, Crystal Structure Of Adp-Ribosylated Ribosomal Translocase From Saccharomyces Cerevisiae		gi|55670150	102506	5.89	12	0			979.926	100	115.91	100	1.24717	1.98893	1.33975	0.333807	0.553595	0.358245	12	12	12
10	FALSE	Mascot	10	translation elongation factor 2 (EF-2) [Saccharomyces cerevisiae YJM789]		gi|151941085	128824	5.73	15	0			969.463	100	169.51	100	0.726943	1.3289	0.589583	0.440383	0.571711	0.300473	17	17	17
11	FALSE	Mascot	11	translation elongation factor 1-alpha [Saccharomyces cerevisiae]		gi|32693293	45688.4	8.13	15	0			957.716	100	119.2	100	1.29432	1.42735	1.01875	0.95602	0.835323	0.620204	16	16	16
12	FALSE	Mascot	12	Chain A, Crystal Structure Of An Hsp90-Sba1 Closed Chaperone Complex		gi|99031945	89166.6	5.06	14	0			943.932	100	106.7	100	1.2856	1.96684	1.58787	0.313792	0.620601	0.407856	14	14	14
13	FALSE	Mascot	13	Chain A, Yeast Initiation Factor 4a		gi|11513344	47625.7	5.02	13	0			930.29	100	146.37	100	1.29767	1.53525	0.914865	0.623413	0.848562	0.363064	14	14	14
14	FALSE	Mascot	14	YGR103Wp-like protein [Saccharomyces cerevisiae AWRI1631]		gi|207345119	81041.7	5.44	13	0			884.592	100	122.05	100	1.28097	1.39827	0.799225	0.407503	0.379803	0.244963	13	13	13
15	FALSE	Mascot	15	Rpl5p [Saccharomyces cerevisiae S288c]		gi|6325126	37054.5	6.36	9	0			873.18	100	144.59	100	1.20504	1.23	1.05352	0.886235	0.655811	0.410904	12	12	12
16	FALSE	Mascot	16	Chain D, Structure Of The Ribosomal 80s-Eef2-Sordarin Complex From Yeast Obtained By Docking Atomic		gi|49258842	43708.5	10.64	8	0			823.19	100	156.37	100	1.10522	1.18465	0.585028	0.35869	0.289402	0.185363	8	8	8
17	FALSE	Mascot	17	Rpl7ap [Saccharomyces cerevisiae S288c]		gi|6321362	31944.2	10.15	11	0			815.556	100	118.93	100	0.521464	1.59389	0.697618	0.370378	0.636522	0.113086	11	11	11
18	FALSE	Mascot	33	Nog1p [Saccharomyces cerevisiae S288c]		gi|6325164	83187.3	8.91	10	0			550.016	100	110.72	100	1.36925	1.29945	0.967599	0.603984	0.463007	0.186549	12	12	12
19	FALSE	Mascot	32	Ssb1p [Saccharomyces cerevisiae S288c]		gi|6319972	73615.4	5.32	9	0			553.63	100	90.88	100	1.51892	1.65577	1.47107	0.126386	0.549469	0.479363	9	9	9
20	FALSE	Mascot	31	killer toxin resistant protein [Saccharomyces cerevisiae YJM789]		gi|151944405	131984	7.63	8	0			561.276	100	139.6	100	2.43129	2.81537	1.9075	1.73592	1.57709	0.449863	8	8	8
21	FALSE	Mascot	18	Has1p [Saccharomyces cerevisiae S288c]		gi|6323947	63540.6	9.38	11	0			779.94	100	101.32	100	1.36608	1.48075	0.884504	0.793083	0.696261	0.334607	12	12	12
22	FALSE	Mascot	19	heat shock protein 70 [Saccharomyces cerevisiae]		gi|272718727	70740.7	5.2	13	0			767.54	100	87.07	100	1.2308	1.70171	1.03794	0.430451	0.57058	0.636943	13	13	13
23	FALSE	Mascot	20	stress-seventy subfamily A protein [Saccharomyces cerevisiae YJM789]		gi|151941387	77520.1	5	13	0			750.56	100	87.07	100	1.21242	1.6605	1.00455	0.411642	0.564042	0.586404	13	13	13
24	FALSE	Mascot	21	Chain A, Model For Eef3 Bound To An 80s Ribosome		gi|152149117	118256	5.49	12	0			709.931	100	169.51	100	0.748982	1.34209	0.572699	0.504899	0.646311	0.321598	14	14	14
25	FALSE	Mascot	22	Ssa2p [Saccharomyces cerevisiae S288c]		gi|6323004	77202.9	4.95	11	0			701.246	100	87.07	100	1.17321	1.50757	1.14606	0.384493	0.409666	0.325052	11	11	11
26	FALSE	Mascot	23	ribosomal protein L13B [Saccharomyces cerevisiae RM11-1a]		gi|190408368	25519.6	11.08	13	0			700.536	100	103.99	100	1.46014	1.40825	0.777425	0.846254	0.575062	0.291799	14	14	14
27	FALSE	Mascot	50	YMR093Wp-like protein [Saccharomyces cerevisiae AWRI1631]		gi|207342335	62505.8	9.35	5	0			392.99	100	132.32	100	2.73743	2.32136	1.53702	1.06624	1.08345	0.81697	5	5	5
28	FALSE	Mascot	49	YDR299W [Saccharomyces cerevisiae]		gi|51830274	68733.7	4.68	5	0			396.67	100	116.02	100	2.97592	2.85823	1.80935	1.5405	1.39235	1.38113	5	5	5
29	FALSE	Mascot	48	carbamyl phosphate synthetase [Saccharomyces cerevisiae]		gi|173146	264475	5.59	7	0			396.969	100	91.39	100	1.12301	1.415	1.44104	0.420463	0.380952	0.311348	8	8	8
30	FALSE	Mascot	47	nucleolar protein 12 [Saccharomyces cerevisiae RM11-1a]		gi|190407303	61822.1	9.34	7	0			410.192	100	84.76	100	1.18825	1.2559	1.09682	0.19617	0.329532	0.26879	7	7	7
31	FALSE	Mascot	46	Rpl27bp [Saccharomyces cerevisiae S288c]		gi|6320679	18954.1	10.36	6	0			419.95	100	106.5	100	1.38363	1.45543	0.828431	0.940608	0.627602	0.192436	7	7	7
32	FALSE	Mascot	45	Rps0ap [Saccharomyces cerevisiae S288c]		gi|6321653	29206	4.65	6	0			450.31	100	95.04	100	1.42019	1.3615	1.19318	0.403522	0.37766	0.332876	7	7	7
33	FALSE	Mascot	44	Rps5p [Saccharomyces cerevisiae S288c]		gi|6322583	27374.9	8.63	5	0			452.66	100	152.11	100	1.84362	1.78665	1.49008	0.368457	0.408367	0.588965	5	5	5
34	FALSE	Mascot	43	Nop1p [Saccharomyces cerevisiae S288c]		gi|6320190	37319.8	10.24	7	0			465.58	100	92.59	100	1.37278	1.31503	0.848778	0.665675	0.472003	0.355309	8	8	8
35	FALSE	Mascot	42	ribosome biogenesis protein BRX1 [Saccharomyces cerevisiae RM11-1a]		gi|190407271	37925.5	9.31	6	0			472.91	100	103.11	100	1.55349	1.44733	0.830092	0.54457	0.227808	0.157969	6	6	6
36	FALSE	Mascot	70	Loc1p [Saccharomyces cerevisiae S288c]		gi|14318523	29628.5	10.31	4	0			279.35	100	104.13	100	1.61614	1.5777	0.916028	0.265247	0.209853	0.0402044	4	4	4
37	FALSE	Mascot	69	Rps10bp [Saccharomyces cerevisiae]		gi|1151236	31088.8	10.49	5	0			279.71	100	131.51	100	1.55803	1.47985	1.2774	0.257326	0.353557	0.280565	5	5	5
38	FALSE	Mascot	68	U3 snoRNP protein [Saccharomyces cerevisiae YJM789]		gi|151941853	108635	6.95	5	0			279.74	100	96.93	100	4.08034	3.29682	1.67615	2.25913	1.56093	0.376058	6	6	6
39	FALSE	Mascot	67	Rps20p [Saccharomyces cerevisiae S288c]		gi|6321772	16060.1	9.52	4	0			283.536	100	96.89	100	2.28362	1.90029	1.37083	0.556606	0.14556	0.717537	4	4	4
40	FALSE	Mascot	66	Rps24ap [Saccharomyces cerevisiae S288c]		gi|6320918	18201.5	10.51	4	0			285.27	100	95.58	100	1.61369	1.71967	1.38885	0.788267	0.62193	0.645248	4	4	4
41	FALSE	Mascot	65	Rpl36bp [Saccharomyces cerevisiae JAY291]		gi|256270643	13376.9	11.6	4	0			293.84	100	102.55	100	1.35193	1.48521	0.721718	0.363593	0.182803	0.0716425	4	4	4
42	FALSE	Mascot	63	Rps3p [Saccharomyces cerevisiae S288c]		gi|6324151	29270.1	9.42	4	0			296.69	100	80.81	100	1.36801	1.27262	1.5566	0.709995	0.418516	0.265276	4	4	4
43	FALSE	Mascot	62	RecName: Full=Eukaryotic translation initiation factor 3 subunit B; Short=eIF3b; AltName: Full=Euka		gi|238686680	97339.6	5.77	6	0			299.956	100	86.49	100	1.54613	1.5327	1.09236	0.632325	0.632599	0.59336	7	7	7
44	FALSE	Mascot	61	U3 snoRNP protein [Saccharomyces cerevisiae YJM789]		gi|151946073	117647	4.97	4	0			303.186	100	101.66	100	3.4997	3.21019	2.10206	1.98054	1.20841	1.0345	4	4	4
45	FALSE	Mascot	91	pyruvate kinase [Saccharomyces cerevisiae]		gi|4180	60362.2	8	3	0			232.26	100	107.01	100	0.717371	1.31471	0.94142	0.302918	0.381246	0.0624535	3	3	3
46	FALSE	Mascot	90	translational activator [Saccharomyces cerevisiae YJM789]		gi|151943621	322812	5.18	5	0			236.28	100	82.18	100	1.22477	1.74999	1.82299	1.01254	0.746405	0.522374	5	5	5
47	FALSE	Mascot	89	Dip2p [Saccharomyces cerevisiae S288c]		gi|6323158	119266	5.69	3	0			237.566	100	145.75	100	2.53081	2.51573	2.10289	2.72892	1.83192	0.51072	4	4	4
48	FALSE	Mascot	88	Rpl14ap [Saccharomyces cerevisiae S288c]		gi|6322847	17797.4	10.94	3	0			239.73	100	125.94	100	0.351439	0.53226	0.340888	0.0167084	0.0965463	0.0395804	3	3	3
49	FALSE	Mascot	87	ribosomal protein S8B [Saccharomyces cerevisiae YJM789]		gi|151944819	25766.2	10.74	5	0			240.68	100	94.8	100	1.70544	1.59076	1.2096	0.843737	0.582422	0.581855	5	5	5
50	FALSE	Mascot	86	Rrs1p [Saccharomyces cerevisiae S288c]		gi|6324868	26984	9.46	4	0			241.32	100	81.18	100	1.37764	1.37284	0.647745	0.123138	0.20516	0.262001	5	5	5
51	FALSE	Mascot	85	YNL061W [Saccharomyces cerevisiae]		gi|51013571	78418.8	4.95	4	0			243.486	100	91.52	100	1.48875	1.69844	0.907611	0.225684	0.148514	0.139139	4	4	4
52	FALSE	Mascot	83	Rps4bp [Saccharomyces cerevisiae S288c]		gi|6321997	33472.9	10.09	4	0			246.08	100	101.31	100	1.15332	1.45334	1.17167	0.508212	0.373194	0.419059	5	5	5
53	FALSE	Mascot	81	Rps2p [Saccharomyces cerevisiae S288c]		gi|6321315	30505.1	10.44	4	0			251.3	100	88.26	100	0.967872	1.239	1.29667	0.231623	0.196555	0.220818	4	4	4
54	FALSE	Mascot	104	NSR1=nucleolin homolog [Saccharomyces cerevisiae, Peptide, 249 aa]		gi|253181	29100.8	9.14	3	0			213.1	100	85.78	100	1.01276	1.05576	0.903696	0.174807	0.0150173	0.0901533	3	3	3
55	FALSE	Mascot	103	ribosomal protein YL16 [Saccharomyces cerevisiae]		gi|218511	23881	10.08	3	0			214.82	100	130.86	100	0.535676	0.804572	0.528873	0.592089	0.555972	0.414094	4	4	4
56	FALSE	Mascot	100	ATP binding cassette family member [Saccharomyces cerevisiae YJM789]		gi|151942575	149212	5.57	3	0			215.38	100	97.87	100	1.56651	1.63926	1.46813	0.116289	0.305815	0.389947	3	3	3
57	FALSE	Mascot	99	RecName: Full=ATP-dependent RNA helicase ROK1; AltName: Full=Rescuer of KEM1 protein 1		gi|160358657	73121.1	9.27	4	0			216.41	100	138.49	100	1.60394	1.38487	1.62953	0.505968	0.441677	0.707992	4	4	4
58	FALSE	Mascot	97	Rrp1p [Saccharomyces cerevisiae S288c]		gi|6320292	37551	5.18	5	0			222.57	100	82.78	100	1.60548	1.88051	0.516354	0.54927	0.462255	0.136376	6	6	6
59	FALSE	Mascot	96	Chain B, Structure Of The Ribosomal 80s-Eef2-Sordarin Complex From Yeast Obtained By Docking Atomic		gi|49258840	30142.9	11.1	4	0			225.07	100	84.89	100	1.00707	1.05349	1.04574	0.139703	0.155595	0.201748	5	5	5
60	FALSE	Mascot	95	nuclear GTPase [Saccharomyces cerevisiae YJM789]		gi|151944713	65804.9	8.92	2	0			226.84	100	128.53	100	0.24828	0.348127	0.303199	0.0187766	0.070604	0.0164255	2	2	2
61	FALSE	Mascot	94	Rpl6ap [Saccharomyces cerevisiae S288c]		gi|6323567	23984	10.1	3	0			229.34	100	130.86	100	0.48152	0.694906	0.453433	0.43924	0.323286	0.342722	4	4	4
62	FALSE	Mascot	93	polyadenylate-binding protein [Saccharomyces cerevisiae]		gi|172092	71443.9	5.8	4	0			230.63	100	99.12	100	1.96391	1.7219	1.5564	0.472716	0.432317	0.526676	4	4	4
63	FALSE	Mascot	118	recessive omnipotent supressor [Saccharomyces cerevisiae]		gi|468605	54558	5.01	2	0			188.61	100	111.33	100	1.5044	1.60924	1.52487	0.0635979	0.00173151	0.297671	2	2	2
64	FALSE	Mascot	117	Mrt4p [Saccharomyces cerevisiae S288c]		gi|6322843	30591.5	8.64	3	0			189.26	100	91.7	100	2.64876	2.30736	0.616903	3.15271	1.8961	0.123625	4	4	4
65	FALSE	Mascot	116	pre-mRNA splicing factor ATP-dependent RNA helicase PRP43 [Saccharomyces cerevisiae RM11-1a]		gi|190407071	95303.1	5.97	3	0			190.456	100	90.54	100	0.916452	0.909536	0.68748	0.13112	0.0340033	0.0707509	3	3	3
66	FALSE	Mascot	114	Rps1bp [Saccharomyces cerevisiae S288c]		gi|6323577	33740.1	10.02	4	0			193.14	100	80.82	100	1.21113	1.24922	1.07668	0.571065	0.327045	0.801547	4	4	4
67	FALSE	Mascot	113	Tub3p [Saccharomyces cerevisiae S288c]		gi|6323511	53626.8	5.05	3	0			195.55	100	83.95	100	2.16018	2.34152	1.91643	0.610107	0.825634	0.480196	3	3	3
68	FALSE	Mascot	111	Chain A, Crystal Structure Of Yeast Rna Splicing Factor Snu13p		gi|116666730	16059.7	7.05	2	0			199.41	100	134.4	100	2.82077	2.12533	0.719927	2.06051	1.27703	0.00796419	2	2	2
69	FALSE	Mascot	108	Chain A, Solution Structure Of Ykt6p (1-140)		gi|30749262	17170.8	4.93	3	0			200.91	100	95.49	100	0.863059	1.18239	0.857112	0.0482657	0.327986	0.267088	3	3	3
70	FALSE	Mascot	107	Rpp2ap [Saccharomyces cerevisiae EC1118]		gi|259149446	11848.1	4.02	3	0			205.08	100	81.58	100	3.79712	2.78456	1.82288	1.22164	0.898125	0.554735	3	3	3
71	FALSE	Mascot	105	Sam1p [Saccharomyces cerevisiae S288c]		gi|6323209	46056.9	5.04	3	0			209.69	100	98.82	100	1.16731	1.24295	0.937885	0.0711213	0.155273	0.215006	3	3	3
72	FALSE	Mascot	143	Nop6p [Saccharomyces cerevisiae S288c]		gi|6319988	30820.6	10.08	2	0			142.27	100	91.75	100	4.08673	3.41785	2.11025	0.57074	0.428508	0.302878	2	2	2
73	FALSE	Mascot	140	Fun12p [Saccharomyces cerevisiae]		gi|460044	113296	8.74	2	0			145.27	100	82.53	100	1.70756	1.74532	1.76372	0.546404	0.685608	0.0115036	2	2	2
74	FALSE	Mascot	137	Sas10p [Saccharomyces cerevisiae S288c]		gi|6320049	79773.6	4.59	2	0			149.33	100	113.73	100	4.40533	3.85014	2.66994	0.54631	0.408324	0.0474994	2	2	2
75	FALSE	Mascot	135	Rpl25p [Saccharomyces cerevisiae S288c]		gi|6324445	19062.1	10.11	2	0			158.07	100	94.56	100	1.39792	1.11887	0.879864	0.00727762	0.0877191	0.00948588	2	2	2
76	FALSE	Mascot	133	Rpl19bp [Saccharomyces cerevisiae S288c]		gi|6319444	25149.6	11.35	2	0			161.95	100	81.28	100	0.598214	0.546047	0.455261	0.459688	0.469297	0.18037	2	2	2
77	FALSE	Mascot	132	vacuolar membrane ATPase subunit a precursor [Saccharomyces cerevisiae]		gi|29420849	123057	6.02	2	0			161.95	100	90.79	100	1.07466	1.61985	1.0859	0.290443	0.325085	0.0250427	2	2	2
78	FALSE	Mascot	130	ribosomal protein L16B [Saccharomyces cerevisiae YJM789]		gi|151944465	26096.1	10.54	3	0			162.07	100	94.78	100	1.01247	1.13125	0.586967	0.534399	0.559657	0.158933	3	3	3
79	FALSE	Mascot	126	Dbp2p [Saccharomyces cerevisiae S288c]		gi|6324217	65226.4	8.9	3	0			167.26	100	82.68	100	2.22813	2.31826	1.69495	0.500523	0.107311	0.4465	3	3	3
80	FALSE	Mascot	123	Htb1p [Saccharomyces cerevisiae S288c]		gi|6320430	17269.8	10.1	2	0			178.05	100	110.36	100	1.52024	1.8658	0.931403	0.558667	0.274586	0.223241	2	2	2
81	FALSE	Mascot	195	RecName: Full=Protein SDS23		gi|171704583	62713	9.12	1	0			84.47	100	84.47	100	3.16887	2.62294	1.3814	0	0	0	1	1	1
82	FALSE	Mascot	193	Tdh2p [Saccharomyces cerevisiae S288c]		gi|6322468	39807.1	6.46	1	0			85.9	100	85.9	100	0.855713	1.12567	1.01498	0	0	0	1	1	1
83	FALSE	Mascot	192	ribosomal protein S12 [Saccharomyces cerevisiae]		gi|899490	16857.1	4.56	1	0			87.01	100	87.01	100	1.93793	1.67394	1.72234	0	0	0	1	1	1
84	FALSE	Mascot	190	Cka2p [Saccharomyces cerevisiae S288c]		gi|6324635	44219.6	8.69	1	0			88.96	100	88.96	100	2.44887	1.87256	1.12411	0.207937	0.390522	0.0165835	2	2	2
85	FALSE	Mascot	189	Rpp1ap [Saccharomyces cerevisiae S288c]		gi|6320122	11765.9	3.82	1	0			89.19	100	89.19	100	2.4869	2.57532	1.09639	0	0	0	1	1	1
86	FALSE	Mascot	187	Rpl33ap [Saccharomyces cerevisiae JAY291]		gi|256274177	13754.5	10.88	1	0			91.75	100	91.75	100	0.737039	1.23145	0.315191	0	0	0	1	1	1
87	FALSE	Mascot	183	Utp9p [Saccharomyces cerevisiae S288c]		gi|6321990	73576.8	4.75	1	0			94.05	100	94.05	100	2.40672	1.82131	1.39575	0.0632652	0.133073	0.0898709	2	2	2
88	FALSE	Mascot	182	pumilio-homology domain family [Saccharomyces cerevisiae YJM789]		gi|151942459	85747.7	6.67	1	0			94.08	100	94.08	100	1.002	1.2614	0.930066	0	0	0	1	1	1
89	FALSE	Mascot	180	Rpp1bp [Saccharomyces cerevisiae S288c]		gi|6320073	11525.7	3.88	1	0			94.71	100	94.71	100	2.00503	1.95823	1.8491	0	0	0	1	1	1
90	FALSE	Mascot	170	Chain A, Yeast Karyopherin (Importin) Alpha In A Complex With A Nucleoplasmin Nls Peptide		gi|7546354	50683.7	4.8	1	0			105.36	100	105.36	100	1.20305	1.18724	2.03245	0	0	0	1	1	1
91	FALSE	Mascot	169	Chain A, Karyopherin Alpha (Yeast) + Sv40 T Antigen Nls		gi|4389267	50474.6	4.87	1	0			105.36	100	105.36	100	1.20305	1.18724	2.03245	0	0	0	1	1	1
92	FALSE	Mascot	168	Rps19ap [Saccharomyces cerevisiae S288c]		gi|6324451	17636.6	9.61	1	0			105.71	100	105.71	100	1.03892	1.46463	1.1184	0	0	0	1	1	1
93	FALSE	Mascot	164	ATP-dependent rRNA helicase SPB4 [Saccharomyces cerevisiae RM11-1a]		gi|190406571	78259.5	9.11	1	0			111.6	100	111.6	100	0.19854	0.290096	0.255268	0	0	0	1	1	1
94	FALSE	Mascot	163	RecName: Full=ATP-dependent RNA helicase SUB2; AltName: Full=Suppressor of BRR1 protein 2		gi|160358710	55134.9	5.34	2	0			115	100	82.77	100	1.02324	1.26786	1.40952	0.0190016	0.199604	0.385551	2	2	2
95	FALSE	Mascot	162	Chain G, 12-Subunit Rna Polymerase Ii		gi|110590860	27023.3	8.95	2	0			118.27	100	90.78	100	1.97987	1.51116	0.800006	0.438209	0.177308	0.366596	2	2	2
96	FALSE	Mascot	159	ribosomal protein S13 [Saccharomyces cerevisiae RM11-1a]		gi|190404968	21231	10.28	2	0			120.28	100	82.78	100	1.85682	1.99502	1.57677	0.0333242	0.0859846	0.0977103	2	2	2
97	FALSE	Mascot	156	Chain G, Structure Of Ribosome-Bound Cricket Paralysis Virus Ires Rna		gi|119390529	28179.7	9.72	2	0			130.41	100	99.95	100	1.52093	1.27976	1.04093	0.0301395	0.0279059	0.10135	2	2	2
98	FALSE	Mascot	154	YLR186W [Saccharomyces cerevisiae]		gi|45269774	31455.9	8.65	2	0			132.2	100	83.16	100	4.0071	3.52507	3.3347	0.734567	0.21559	0.141711	2	2	2
99	FALSE	Mascot	150	Rps21bp [Saccharomyces cerevisiae JAY291]		gi|256272110	10763.6	5.76	2	0			135.07	100	105.34	100	2.34361	2.11279	0.772216	0.293217	0.180904	0.051107	2	2	2
100	FALSE	Mascot	149	RPS21A [Saccharomyces cerevisiae]		gi|2131127	9590.98	6.75	2	0			135.66	100	105.93	100	2.4318	2.25564	0.760433	0.407209	0.358701	0.0379565	2	2	2
101	FALSE	Mascot	148	Tif34p [Saccharomyces cerevisiae S288c]		gi|6323795	43186	5.41	2	0			139.056	100	100.7	100	1.40286	1.32926	1.10838	0.188046	0.134596	0.04013	2	2	2
102	FALSE	Mascot	146	Chain A, Homology Model Of Yeast Rack1 Protein Fitted Into 11.7a Cryo-Em Map Of Yeast 80s Ribosome		gi|55670021	37241.3	5.8	2	0			141.21	100	89.26	100	1.46679	1.45427	1.56621	0.277039	0.0828163	0.406939	2	2	2
103	FALSE	Mascot	145	Ola1p [Saccharomyces cerevisiae S288c]		gi|6319499	50042.1	7.05	2	0			142.05	100	101.45	100	1.46446	1.60052	1.05761	0.0873028	0.0508523	0.0262165	2	2	2
104	FALSE	Mascot	80	Nop15p [Saccharomyces cerevisiae S288c]		gi|6324219	31051.4	9.26	4	0			252.94	100	94.65	100	2.10408	1.94775	0.777374	0.682012	0.476446	0.25926	4	4	4
105	FALSE	Mascot	78	RecName: Full=Nucleolar protein 16		gi|206558285	31945.6	9.27	5	0			255.222	100	82.08	100	2.13539	2.07944	0.779085	0.368748	0.306434	0.0548267	5	5	5
106	FALSE	Mascot	77	Tif6p [Saccharomyces cerevisiae S288c]		gi|6325273	27057.6	4.54	2	0			255.63	100	144.9	100	1.13239	1.23664	0.857131	0.121953	0.0926666	0.161282	2	2	2
107	FALSE	Mascot	75	Chain M, Structure Of The Ribosomal 80s-Eef2-Sordarin Complex From Yeast Obtained By Docking Atomic		gi|49258832	17218.6	10.39	4	0			259.796	100	92.47	100	1.4523	1.64732	1.19285	0.112381	0.16971	0.495117	4	4	4
108	FALSE	Mascot	74	YHR052Wp-like protein [Saccharomyces cerevisiae AWRI1631]		gi|207344709	48747.3	8.92	4	0			263.07	100	105.68	100	1.63152	1.68464	0.735044	0.598644	0.650301	0.183774	4	4	4
109	FALSE	Mascot	73	Rpl11ap [Saccharomyces cerevisiae S288c]		gi|6325359	22347.2	9.92	4	0			264.16	100	83.49	100	2.06156	2.01991	1.18198	0.901901	0.780713	0.38091	4	4	4
110	FALSE	Mascot	72	tryptophan synthase [Saccharomyces cerevisiae YJM789]		gi|151943263	83371.7	5.99	4	0			267.226	100	104.98	100	1.631	2.15437	1.10419	0.604549	0.354692	0.203396	4	4	4
111	FALSE	Mascot	71	Yra1p [Saccharomyces cerevisiae EC1118]		gi|259145620	28281.8	11.33	4	0			274.86	100	111.54	100	3.96957	3.41438	2.20351	1.28105	0.665353	0.391363	4	4	4
112	FALSE	Mascot	60	YPL012Wp-like protein [Saccharomyces cerevisiae AWRI1631]		gi|207340445	125529	7.29	5	0			308.49	100	114.7	100	1.27736	1.65418	1.50497	0.337154	0.388507	0.66716	7	7	7
113	FALSE	Mascot	59	Drs1p [Saccharomyces cerevisiae S288c]		gi|6323021	96653.2	5.59	6	0			328.846	100	129.18	100	1.52937	1.52969	1.00389	0.515514	0.342631	0.30025	6	6	6
114	FALSE	Mascot	57	Tub2p [Saccharomyces cerevisiae S288c]		gi|14318481	53472	4.64	5	0			336.806	100	90.9	100	1.57886	1.699	0.763158	0.427543	0.334312	0.394868	5	5	5
115	FALSE	Mascot	56	cell division cycle-related protein [Saccharomyces cerevisiae YJM789]		gi|151941877	99341.8	4.83	4	0			343.58	100	131.45	100	1.5418	2.06016	1.51187	0.356607	0.287599	0.149445	4	4	4
116	FALSE	Mascot	55	RecName: Full=Nucleolar protein 58; AltName: Full=Nucleolar protein 5		gi|206558283	68207.2	8.96	4	0			355.63	100	115.02	100	0.906686	1.00524	0.75624	0.125887	0.149497	0.152049	5	5	5
117	FALSE	Mascot	54	Rpl10p [Saccharomyces cerevisiae S288c]		gi|6323104	28843.7	10.03	5	0			362.086	100	88.91	100	1.2261	1.39357	1.12934	0.327293	0.310251	0.0828782	5	5	5
118	FALSE	Mascot	53	ribosome biogenesis [Saccharomyces cerevisiae RM11-1a]		gi|190405562	31712.4	9.17	6	0			368.992	100	88.88	100	2.12931	2.03051	0.796485	0.452392	0.35214	0.0882758	6	6	6
119	FALSE	Mascot	51	karyopherin beta 4 [Saccharomyces cerevisiae YJM789]		gi|151944826	131267	4.53	6	0			387.6	100	99.92	100	1.01231	1.31694	1.09985	0.355252	0.315367	0.1315	6	6	6
120	FALSE	Mascot	41	Chain C, Structure Of The Ribosomal 80s-Eef2-Sordarin Complex From Yeast Obtained By Docking Atomic		gi|49258841	50031.8	10.29	8	0			473.03	100	91.23	100	1.33624	1.46755	0.827338	0.360197	0.435619	0.255537	8	8	8
121	FALSE	Mascot	40	U3 snoRNP protein [Saccharomyces cerevisiae YJM789]		gi|151940928	114504	7.94	7	0			479.42	100	134.63	100	2.36099	2.36474	1.6977	0.790926	0.932968	0.579643	7	7	7
122	FALSE	Mascot	39	Chain L, Structure Of The Ribosomal 80s-Eef2-Sordarin Complex From Yeast Obtained By Docking Atomic		gi|49258850	27636.6	11.38	8	0			482.11	100	114.47	100	1.24177	1.37679	0.737721	0.158901	0.206554	0.206872	8	8	8
123	FALSE	Mascot	38	pseudouridine synthase [Saccharomyces cerevisiae YJM789]		gi|151941019	64581.2	9.01	8	0			489.97	100	92.9	100	1.6429	1.40463	0.856145	0.896775	0.645551	0.245002	8	8	8
124	FALSE	Mascot	37	ribosomal protein P0 [Saccharomyces cerevisiae YJM789]		gi|151940865	36004.9	4.71	7	0			495.02	100	118.23	100	1.96711	2.13786	1.85018	1.68815	0.910049	0.670724	7	7	7
125	FALSE	Mascot	36	FKBP proline rotamase [Saccharomyces cerevisiae YJM789]		gi|151940964	50696.4	4.55	8	0			501.146	100	117.76	100	2.05749	2.38407	1.08024	0.616272	0.780795	0.377518	9	9	9
126	FALSE	Mascot	35	Ssb2p [Saccharomyces cerevisiae S288c]		gi|6324120	73562.6	5.37	9	0			534.86	100	90.88	100	1.43615	1.70609	1.35734	0.288312	0.559188	0.624	9	9	9
127	FALSE	Mascot	34	YNL209Wp-like protein [Saccharomyces cerevisiae AWRI1631]		gi|207341845	71739.7	5.43	9	0			539.19	100	90.88	100	1.44918	1.71739	1.37548	0.282358	0.554969	0.628233	9	9	9
128	FALSE	Mascot	24	vacuolar H+-ATPase 52 kDa subunit [Saccharomyces cerevisiae]		gi|171122	61406.2	5.09	10	0			656.799	100	114.37	100	1.18604	1.36387	1.14051	0.215387	0.287533	0.216674	10	10	10
129	FALSE	Mascot	25	protein SIK1 [Saccharomyces cerevisiae RM11-1a]		gi|190405265	67378.2	8.96	10	0			650.736	100	113.76	100	1.0525	1.02658	0.726669	0.33843	0.354724	0.356491	10	10	10
130	FALSE	Mascot	26	nucleolar complex-associated protein 3 [Saccharomyces cerevisiae RM11-1a]		gi|190406043	84955.2	5.73	10	0			630.71	100	104.65	100	1.21131	1.20244	1.18253	0.825614	0.620109	0.360589	10	10	10
131	FALSE	Mascot	27	ebna1-binding protein [Saccharomyces cerevisiae YJM789]		gi|151941747	60451.8	5.75	10	0			596.595	100	135.8	100	1.75703	1.78628	0.832477	0.896712	0.727629	0.233608	10	10	10
132	FALSE	Mascot	28	Ded1p [Saccharomyces cerevisiae S288c]		gi|6324778	69154.9	7.67	8	0			589.44	100	107.35	100	1.26824	1.66989	1.57505	0.36479	0.400158	0.451832	8	8	8
133	FALSE	Mascot	29	proline rotamase [Saccharomyces cerevisiae]		gi|530998	53861.8	4.35	9	0			578.63	100	120.78	100	2.37596	2.77855	1.12342	1.57335	1.5264	0.383538	9	9	9
134	FALSE	Mascot	197	hypothetical protein SCRG_02755 [Saccharomyces cerevisiae RM11-1a]		gi|190408634	61602.3	9.01	1	0			79.43	99.9999	79.43	99.9999	1.74713	2.8951	1.17721	0	0	0	1	1	1
135	FALSE	Mascot	64	ribosomal-like protein [Saccharomyces cerevisiae YJM789]		gi|151944528	41657.4	9.57	4	0			294	100	79.37	99.9999	1.10326	1.23474	0.770431	0.416592	0.341371	0.122334	4	4	4
136	FALSE	Mascot	119	Ytm1p [Saccharomyces cerevisiae S288c]		gi|6324846	56410.7	6.47	4	0			187.24	100	78.57	99.9999	1.54237	1.47953	0.983823	0.258973	0.312712	0.136298	4	4	4
137	FALSE	Mascot	76	RNA exonuclease [Saccharomyces cerevisiae YJM789]		gi|151945554	38670.5	9.82	4	0			258.43	100	77.93	99.9999	1.76748	2.22259	0.924073	0.509086	0.319431	0.140382	4	4	4
138	FALSE	Mascot	136	Utp13p [Saccharomyces cerevisiae EC1118]		gi|259148205	100138	5.22	3	0			157.4	100	77.8	99.9999	2.04335	1.83107	1.43628	0.608466	0.51105	0.288203	3	3	3
139	FALSE	Mascot	161	Cdc33p [Saccharomyces cerevisiae S288c]		gi|6324433	26977.3	5.29	2	0			118.87	100	77.48	99.9999	1.34778	1.54017	1.16878	0.424055	0.627164	0.147267	2	2	2
140	FALSE	Mascot	200	maintenance of killer [Saccharomyces cerevisiae YJM789]		gi|151941367	40704.7	5.16	1	0			77.48	99.9999	77.48	99.9999	2.49216	2.33796	0.80113	0	0	0	1	1	1
141	FALSE	Mascot	79	conserved protein [Saccharomyces cerevisiae YJM789]		gi|151941158	51517.4	8.89	4	0			254.37	100	77.39	99.9999	3.67985	3.55683	1.3343	0.60574	0.521569	0.410439	4	4	4
142	FALSE	Mascot	109	YNL014Wp-like protein [Saccharomyces cerevisiae AWRI1631]		gi|207341617	118320	5.57	4	0			199.676	100	76.95	99.9999	1.15655	1.65345	0.822197	0.6235	0.491413	0.20888	4	4	4
143	FALSE	Mascot	110	translation elongation factor 3 (EF-3) [Saccharomyces cerevisiae YJM789]		gi|151944517	108155	5.62	4	0			199.676	100	76.95	99.9999	1.15655	1.65345	0.822197	0.6235	0.491413	0.20888	4	4	4
144	FALSE	Mascot	152	Rpl24ap [Saccharomyces cerevisiae S288c]		gi|6321407	22070.1	11.28	2	0			133.03	100	76.59	99.9999	1.10618	1.4428	0.898794	0.503256	0.399288	0.236023	2	2	2
145	FALSE	Mascot	202	RPS18B [Saccharomyces cerevisiae]		gi|1914797	18975.9	10.9	1	0			76.3	99.9999	76.3	99.9999	1.32258	1.88202	1.76104	0	0	0	1	1	1
146	FALSE	Mascot	30	Rpl8ap [Saccharomyces cerevisiae S288c]		gi|6321754	33485.1	10.04	10	0			568.27	100	76.17	99.9999	1.72994	1.80759	0.980682	0.981819	0.924904	0.262957	10	10	10
147	FALSE	Mascot	153	RecName: Full=Eukaryotic translation initiation factor 3 subunit G; Short=eIF3g; AltName: Full=Euka		gi|238686682	34097.9	6.42	2	0			132.966	100	75.48	99.9999	1.09585	1.20781	1.07499	0.458674	0.454239	0.197037	2	2	2
148	FALSE	Mascot	203	RNA polymerase A [Saccharomyces cerevisiae YJM789]		gi|151942801	146303	7.55	1	0			74.99	99.9999	74.99	99.9999	2.67522	1.99255	2.05347	0	0	0	1	1	1
149	FALSE	Mascot	124	Chain A, Crystal Structure Of Saccharomyces Cerevisiae Galactokinase In Complex With Galactose And		gi|75766245	66518	6.42	3	0			175.81	100	74.98	99.9999	0.658698	1.80749	1.27369	0.736416	0.545136	0.322381	3	3	3
150	FALSE	Mascot	138	U3 snoRNP protein [Saccharomyces cerevisiae YJM789]		gi|151943873	111809	4.91	3	0			148.666	100	74.81	99.9998	1.92932	1.88917	1.72149	0.683787	1.18054	0.738726	3	3	3
151	FALSE	Mascot	157	Chain U, Structure Of The Ribosomal 80s-Eef2-Sordarin Complex From Yeast Obtained By Docking Atomic		gi|49258859	16832	10.57	2	0			127.87	100	74.52	99.9998	0.621511	1.52468	0.730253	0.302135	0.282291	0.252837	2	2	2
152	FALSE	Mascot	128	nucleolar protein UTP22 [Saccharomyces cerevisiae RM11-1a]		gi|190406890	129862	8.9	3	0			164.14	100	74.43	99.9998	1.63777	2.16736	1.59535	0.631061	0.339348	0.35081	3	3	3
153	FALSE	Mascot	131	U3 snoRNP protein [Saccharomyces cerevisiae YJM789]		gi|151945015	218875	6.02	3	0			161.99	100	74.36	99.9998	2.12257	1.99857	1.20752	1.01355	0.349143	0.260547	3	3	3
154	FALSE	Mascot	205	Gsp2p [Saccharomyces cerevisiae S288c]		gi|6324759	27850.6	6.22	1	0			73.47	99.9998	73.47	99.9998	1.03335	1.78466	1.20342	0	0	0	1	1	1
155	FALSE	Mascot	206	Sro9p [Saccharomyces cerevisiae S288c]		gi|37362625	53218.5	8.88	1	0			73.38	99.9998	73.38	99.9998	1.80842	1.64743	1.43008	0	0	0	1	1	1
156	FALSE	Mascot	129	U3 snoRNP protein [Saccharomyces cerevisiae YJM789]		gi|151942910	72723.2	5.55	3	0			163.53	100	73.26	99.9998	3.7422	3.50493	2.25829	0.358009	0.239759	0.435679	3	3	3
157	FALSE	Mascot	52	acetyl-CoA carboxylase [Saccharomyces cerevisiae]		gi|171504	270961	5.87	8	0			377.916	100	72.21	99.9997	1.90393	1.66483	0.972846	0.528459	0.440247	0.439297	8	8	8
158	FALSE	Mascot	120	Chain A, Acetyl-Coa Carboxylase Carboxyltransferase Domain In Complex With Inhibitor Haloxyfop		gi|47169397	88954.1	5.45	4	0			182.88	100	72.21	99.9997	1.74401	1.47981	0.747966	0.43243	0.302773	0.295883	4	4	4
159	FALSE	Mascot	115	lethal with conditional pap1 [Saccharomyces cerevisiae YJM789]		gi|151944842	45544.8	6.45	3	0			191.656	100	71.96	99.9997	3.53438	2.84484	2.01902	1.89955	1.67281	0.622187	3	3	3
160	FALSE	Mascot	58	U3 snoRNP protein [Saccharomyces cerevisiae YJM789]		gi|151946391	314048	6.48	6	0			335.612	100	70.52	99.9996	1.96679	2.17468	1.98698	0.754496	0.643768	1.45984	7	7	7
161	FALSE	Mascot	122	conserved protein [Saccharomyces cerevisiae YJM789]		gi|151941620	45889.7	9.04	3	0			179.33	100	70.32	99.9996	1.02321	1.22606	0.722696	2.05637	1.69548	0.0984526	3	3	3
162	FALSE	Mascot	125	Vps1p [Saccharomyces cerevisiae S288c]		gi|6322853	88146.3	7.68	3	0			171.74	100	70	99.9995	1.02911	1.39002	1.10136	0.260549	0.436977	0.237927	3	3	3
163	FALSE	Mascot	210	Chain N, Structure Of The Ribosomal 80s-Eef2-Sordarin Complex From Yeast Obtained By Docking Atomic		gi|49258852	22999.9	10.92	1	0			69.63	99.9995	69.63	99.9995	0.715671	0.805403	0.716162	0	0	0	1	1	1
164	FALSE	Mascot	211	Sug2p [Saccharomyces cerevisiae]		gi|1147800	54222.9	5.53	1	0			68.5862	99.9994	69.55	99.9995	2.23348	1.99984	1.58396	0	0	0	1	1	1
165	FALSE	Mascot	112	ribosomal protein S9B [Saccharomyces cerevisiae YJM789]		gi|151946577	24995	10.05	4	0			198.43	100	69.18	99.9995	1.79409	1.76446	1.14638	0.77124	0.598247	0.179213	4	4	4
166	FALSE	Mascot	98	YPL211Wp-like protein [Saccharomyces cerevisiae AWRI1631]		gi|207340712	22691.3	9.28	4	0			218.11	100	69.16	99.9994	2.02583	1.97216	1.07513	0.949756	0.729262	0.384448	5	5	5
167	FALSE	Mascot	178	RecName: Full=ATP-dependent RNA helicase DBP3; AltName: Full=DEAD box protein 3; AltName: Full=Heli		gi|160380616	69038.5	9.2	2	0			97.6	100	69.08	99.9994	1.28646	1.12185	1.28219	0.0482231	0.260779	0.0386284	2	2	2
168	FALSE	Mascot	121	Rps14ap [Saccharomyces cerevisiae S288c]		gi|10383793	16014.7	10.73	3	0			182.03	100	69.06	99.9994	1.86538	1.85679	1.14544	0.412348	0.315804	0.0676311	3	3	3
169	FALSE	Mascot	155	Chain S, Structure Of The Ribosomal 80s-Eef2-Sordarin Complex From Yeast Obtained By Docking Atomic		gi|49258836	9891.36	9.9	2	0			131.72	100	68.52	99.9994	1.90449	1.8016	1.40416	0.0667542	0.0520838	0.118421	2	2	2
170	FALSE	Mascot	212	U3 snoRNP protein [Saccharomyces cerevisiae YJM789]		gi|151942372	78178.3	4.85	1	0			68.48	99.9994	68.48	99.9994	2.18846	3.08457	2.30918	0	0	0	1	1	1
171	FALSE	Mascot	175	cytosolic glutamyl-tRNA synthetase [Saccharomyces cerevisiae]		gi|1008483	95983.2	7.24	2	0			99.58	100	68.3	99.9993	1.34195	1.98893	0.914482	0.265915	0.152392	0.0561263	2	2	2
172	FALSE	Mascot	165	Chain C, Mechanism Of Eif6s Anti-Association Activity		gi|292659544	15838.7	10.33	2	0			111.34	100	68.28	99.9993	1.34542	1.49739	0.568703	0.0065812	0.278057	0.138972	2	2	2
173	FALSE	Mascot	127	D-fructose-6-phosphate amidotransferase (EC 2.6.1.16) [Saccharomyces cerevisiae]		gi|171596	87275.6	5.98	3	0			165.52	100	68.08	99.9993	1.7805	1.75055	1.21958	0.345626	0.363466	0.334128	3	3	3
174	FALSE	Mascot	166	Arb1p [Saccharomyces cerevisiae EC1118]		gi|259145944	75678.6	6	2	0			109.91	100	67.9	99.9993	1.05569	1.33348	1.15824	0.451379	0.334134	0.248186	4	4	4
175	FALSE	Mascot	213	RecName: Full=ATP-dependent RNA helicase MAK5; AltName: Full=Maintenance of killer protein 5		gi|160409988	98645.7	8.67	1	0			67.44	99.9992	67.44	99.9992	1.22396	1.81974	1.0408	0	0	0	1	1	1
176	FALSE	Mascot	102	conserved protein [Saccharomyces cerevisiae YJM789]		gi|151946633	60872.6	4.8	4	0			214.916	100	67.09	99.9991	2.22765	2.49312	1.81016	1.11538	1.20878	0.977972	4	4	4
177	FALSE	Mascot	160	Rpl26bp [Saccharomyces cerevisiae S288c]		gi|116006491	16964	10.47	2	0			119.63	100	65.96	99.9988	1.53279	1.02431	0.624375	0.698317	0.216833	0.130272	2	2	2
178	FALSE	Mascot	186	actin [Candida glabrata]		gi|9650673	38883.1	5.67	2	0			91.87	100	65.83	99.9988	1.23131	1.01652	0.917042	0.0887422	0.00392116	0.173134	2	2	2
179	FALSE	Mascot	106	bmh sensitive protein [Saccharomyces cerevisiae YJM789]		gi|151942584	153690	6.32	4	0			205.816	100	65.56	99.9987	2.31618	1.97917	1.38748	0.476267	0.592741	0.445243	4	4	4
180	FALSE	Mascot	158	conserved protein [Saccharomyces cerevisiae YJM789]		gi|151943423	91136.4	6.19	2	0			124.7	100	63.9	99.9981	2.41621	2.45651	1.96224	0.0181912	0.0441716	0.882765	2	2	2
181	FALSE	Mascot	217	Pse1p [Saccharomyces cerevisiae S288c]		gi|6323968	129569	4.61	1	0			63.8	99.9981	63.8	99.9981	1.30486	1.5531	1.15655	0	0	0	1	1	1
182	FALSE	Mascot	218	Rpl34ap [Saccharomyces cerevisiae S288c]		gi|9755331	16696.6	10.84	1	0			63.01	99.9977	63.01	99.9977	1.33319	1.30612	0.737929	0.0897065	0.0679045	0.0826401	2	2	2
183	FALSE	Mascot	139	small nucleolar RNP protein [Saccharomyces cerevisiae RM11-1a]		gi|190405871	23736.5	11.46	3	0			146.57	100	62.59	99.9975	1.41317	1.32831	1.38596	0.923157	0.525834	0.16741	3	3	3
184	FALSE	Mascot	177	Bmh1p [Saccharomyces cerevisiae S288c]		gi|6321025	32758.6	4.82	2	0			98.5	100	62.42	99.9974	1.72323	1.61871	1.9307	0.218634	0.169958	0.0998161	2	2	2
185	FALSE	Mascot	220	Chain B, Crystal Structure Of The Yeast Nucleosome Core Particle Reveals Fundamental Differences In		gi|15988133	12959.6	11.36	1	0			62.32	99.9973	62.32	99.9973	2.05332	1.94311	1.4261	0	0	0	1	1	1
186	FALSE	Mascot	171	YOR3177w [Saccharomyces cerevisiae]		gi|1164943	24902.1	9.73	2	0			104.14	100	61.82	99.997	2.55911	2.20762	1.57555	0.58147	0.384254	0.533128	3	3	3
187	FALSE	Mascot	82	Krr1p [Saccharomyces cerevisiae JAY291]		gi|256270959	43199.7	9.42	6	0			246.816	100	61.63	99.9969	2.14516	2.98231	1.81486	3.80452	0.711533	0.339433	6	6	6
188	FALSE	Mascot	92	Rpl18bp [Saccharomyces cerevisiae S288c]		gi|6324028	23478.5	11.7	5	0			231.74	100	60.91	99.9963	1.70643	1.65624	0.928242	0.877357	0.503162	0.274898	5	5	5
189	FALSE	Mascot	176	Rlp24p [Saccharomyces cerevisiae EC1118]		gi|259147998	27678.8	9.61	2	0			99.56	100	60.88	99.9963	1.38388	1.62493	0.933286	0.351382	0.0986461	0.0793936	2	2	2
190	FALSE	Mascot	221	unknown [Saccharomyces cerevisiae]		gi|924930	28358.1	8.5	1	0			60.88	99.9963	60.88	99.9963	1.34081	1.33075	1.35036	0	0	0	1	1	1
191	FALSE	Mascot	222	actin filament bundling protein [Saccharomyces cerevisiae YJM789]		gi|151942115	77976.7	5.3	1	0			60.5	99.9959	60.5	99.9959	1.16279	1.53798	1.10532	0	0	0	1	1	1
192	FALSE	Mascot	188	Pil1p [Saccharomyces cerevisiae EC1118]		gi|259146589	41294.2	4.56	2	0			90.45	100	60.29	99.9957	1.27262	1.85402	1.33977	0.423717	0.562671	0.64617	2	2	2
193	FALSE	Mascot	101	V-ATPase [Saccharomyces cerevisiae]		gi|171099	47346.8	6.69	4	0			215.25	100	60.08	99.9955	1.53991	1.88522	1.24179	0.450093	0.122049	0.0941364	4	4	4
194	FALSE	Mascot	223	Chain K, Structure Of The Ribosomal 80s-Eef2-Sordarin Complex From Yeast Obtained By Docking Atomic		gi|49258849	16272.4	10.11	1	0			60.01	99.9955	60.01	99.9955	2.06125	1.79327	1.07278	0	0	0	1	1	1
195	FALSE	Mascot	224	translation machinery associated protein [Saccharomyces cerevisiae YJM789]		gi|151945976	31113.8	10.13	1	0			59.75	99.9952	59.75	99.9952	2.22788	1.63527	1.51351	0	0	0	1	1	1
196	FALSE	Mascot	225	Cop1p [Saccharomyces cerevisiae S288c]		gi|6320056	147557	5.66	1	0			59.36	99.9947	59.36	99.9947	1.59023	1.93413	2.01966	0	0	0	1	1	1
197	FALSE	Mascot	226	dehydrogenase isozyme II,alcohol		gi|223143	33312.5	6.64	1	0			59.16	99.9945	59.16	99.9945	1.02504	1.76659	1.35907	0	0	0	1	1	1
198	FALSE	Mascot	142	Rps23ap [Saccharomyces cerevisiae JAY291]		gi|256273384	19755.4	10.66	3	0			143.25	100	59.05	99.9943	1.35604	1.43897	0.65278	0.391658	0.409953	0.952267	3	3	3
199	FALSE	Mascot	227	Ssf1p [Saccharomyces cerevisiae S288c]		gi|6321857	59893.8	9.28	1	0			58.81	99.994	58.81	99.994	0.851447	0.927651	0.622149	0	0	0	1	1	1
200	FALSE	Mascot	228	U3 snoRNP protein [Saccharomyces cerevisiae YJM789]		gi|151943408	88352.4	5.01	1	0			58.79	99.994	58.79	99.994	1.8029	2.06934	1.43106	0	0	0	1	1	1
201	FALSE	Mascot	229	Scp160p [Saccharomyces cerevisiae S288c]		gi|6322381	152347	5.64	1	0			58.64	99.9938	58.64	99.9938	2.16655	2.83982	2.11168	0	0	0	1	1	1
202	FALSE	Mascot	84	unknown [Saccharomyces cerevisiae]		gi|736308	24315.7	10.32	5	0			245.35	100	58.55	99.9936	0.494014	0.417363	0.491868	0.141	0.162456	0.188754	5	5	5
203	FALSE	Mascot	230	Rps25bp [Saccharomyces cerevisiae S288c]		gi|6323365	14739.7	10.32	1	0			58.55	99.9936	58.55	99.9936	3.70305	2.17397	0.940072	0	0	0	1	1	1
204	FALSE	Mascot	231	XPA-binding protein 1 [Saccharomyces cerevisiae RM11-1a]		gi|190409546	47795.1	4.71	1	0			58.43	99.9935	58.43	99.9935	3.24181	2.83447	1.41875	0	0	0	1	1	1
205	FALSE	Mascot	144	ORFS8; Method: conceptual translation supplied by author [Saccharomyces cerevisiae]		gi|1165216	22075.9	4.59	3	0			142.14	100	57.7	99.9923	1.34843	2.30618	1.25499	0.509836	0.535721	0.516062	3	3	3
206	FALSE	Mascot	232	Paa1p [Saccharomyces cerevisiae EC1118]		gi|259145314	24403.2	5.73	1	0			57.04	99.991	57.04	99.991	0.91887	1.32534	1.29132	0	0	0	1	1	1
207	FALSE	Mascot	185	hypothetical protein SCRG_04360 [Saccharomyces cerevisiae RM11-1a]		gi|190405458	19731.9	4.49	2	0			92.59	100	55.63	99.9876	1.84115	2.41293	0.946829	0.170231	0.104947	0.0329182	2	2	2
208	FALSE	Mascot	172	high mobility group-like nuclear protein 2 [Saccharomyces cerevisiae]		gi|666101	23371.4	9.71	2	0			103.74	100	55.62	99.9875	1.84728	1.44544	0.966757	0.591699	0.425191	0.0674475	3	3	3
209	FALSE	Mascot	141	TY1B [Saccharomyces cerevisiae]		gi|2131097	217438	8.05	3	0			143.34	100	54.65	99.9844	0.84596	1.62747	1.64593	0.527785	0.119518	0.351558	3	3	3
210	FALSE	Mascot	233	Yil127cp [Saccharomyces cerevisiae]		gi|71064091	28478	9.85	1	0			54.59	99.9842	54.59	99.9842	5.18964	5.36199	3.88114	0	0	0	1	1	1
211	FALSE	Mascot	134	U3 snoRNP protein [Saccharomyces cerevisiae YJM789]		gi|151945077	75449.1	4.57	3	0			160.16	100	54.29	99.9831	4.27736	3.57863	2.24031	2.3343	1.36652	0.53595	3	3	3
212	FALSE	Mascot	234	Rpf1p [Saccharomyces cerevisiae S288c]		gi|6321880	39901	9.47	1	0			54.29	99.9831	54.29	99.9831	1.26913	1.91971	1.52413	0	0	0	1	1	1
213	FALSE	Mascot	179	26S proteasome PA700 subunit [Saccharomyces cerevisiae YJM789]		gi|151943971	118899	4.52	2	0			95.65	100	53.95	99.9817	1.43979	1.54719	1.63826	0.479254	0.40986	0.189349	3	3	3
214	FALSE	Mascot	198	mannose-1-phosphate guanyltransferase [Saccharomyces cerevisiae]		gi|894204	44118.1	5.95	2	0			79.19	99.9999	53.72	99.9807	0.966184	1.13518	0.950892	0.392878	0.127077	0.163308	2	2	2
215	FALSE	Mascot	235	Fpr1p [Saccharomyces cerevisiae S288c]		gi|6324194	13349.1	5.72	1	0			53.49	99.9796	53.49	99.9796	2.49181	2.55183	1.59686	0	0	0	1	1	1
216	FALSE	Mascot	174	integral membrane protein that along with Pil1p is a primary component of eisosomes [Saccharomyces		gi|151942788	41204.2	4.62	2	0			101.89	100	53.14	99.9779	3.86193	4.55124	2.64859	0.360608	0.0563447	1.13816	2	2	2
217	FALSE	Mascot	236	Chain A, Nmr Structural Analysis Of Nop10p From Saccharomyces Cerevisiae		gi|83754026	8475.67	10.17	1	0			52.72	99.9757	52.72	99.9757	2.69937	2.07344	0.720749	0.201635	0.306664	0.0413352	2	2	2
218	FALSE	Mascot	196	hypothetical protein SCRG_03938 [Saccharomyces cerevisiae RM11-1a]		gi|190409747	62627.4	9.6	2	0			80.0262	100	52.32	99.9733	2.03531	3.03293	1.98943	0.351008	1.48724	0.709124	2	2	2
219	FALSE	Mascot	181	Chain A, Structure Of Sec23-Sar1 Complexed With The Active Fragment Of Sec31		gi|165761044	90720	5.39	2	0			94.17	100	52.29	99.9731	1.76636	2.18295	1.17897	0.134746	0.0224462	0.148636	2	2	2
220	FALSE	Mascot	237	Rps10bp [Saccharomyces cerevisiae S288c]		gi|6323886	14171.5	9.05	1	0			52.11	99.972	52.11	99.972	0.97974	1.49106	1.04988	0	0	0	1	1	1
221	FALSE	Mascot	238	U3 snoRNP protein [Saccharomyces cerevisiae YJM789]		gi|151945258	71635	4.81	1	0			52.08	99.9718	52.08	99.9718	2.44959	1.93507	2.93568	0	0	0	1	1	1
222	FALSE	Mascot	239	GST1 [Saccharomyces cerevisiae]		gi|3712	86449.8	6.55	1	0			51.43	99.9673	51.43	99.9673	1.67655	1.9577	1.43116	0	0	0	1	1	1
223	FALSE	Mascot	194	YGL234W [Saccharomyces cerevisiae]		gi|51013423	91794	5.08	2	0			85.2662	100	50.75	99.9617	0.964576	1.20868	0.870458	0.43174	0.27276	0.372058	2	2	2
224	FALSE	Mascot	240	conserved protein [Saccharomyces cerevisiae YJM789]		gi|151943835	40718.6	7.66	1	0			50.6	99.9604	50.6	99.9604	0.757614	0.996043	0.442051	0	0	0	1	1	1
225	FALSE	Mascot	241	hypothetical protein SCRG_00550 [Saccharomyces cerevisiae RM11-1a]		gi|190405061	36753.7	8.62	1	0			50.54	99.9598	50.54	99.9598	1.30497	0.92818	0.975788	0	0	0	1	1	1
226	FALSE	Mascot	242	Arf2p [Saccharomyces cerevisiae S288c]		gi|6320064	22131.6	6.75	1	0			50.38	99.9583	50.38	99.9583	1.04642	0.973612	1.00167	0	0	0	1	1	1
227	FALSE	Mascot	184	Rps17ap [Saccharomyces cerevisiae S288c]		gi|6323617	17986.2	10.51	2	0			94.02	100	50.29	99.9574	1.20436	1.70944	1.20022	0.748736	0.400724	0.123486	2	2	2
228	FALSE	Mascot	243	WW domain containing protein interacting with metacaspase [Saccharomyces cerevisiae YJM789]		gi|151940753	22696.6	4.53	1	0			50.28	99.9573	50.28	99.9573	1.33378	1.72228	1.3718	0	0	0	1	1	1
229	FALSE	Mascot	147	YDR324Cp-like protein [Saccharomyces cerevisiae AWRI1631]		gi|207346446	66703.8	8.17	3	0			139.16	100	49.47	99.9486	2.67617	2.27028	1.51815	2.36962	2.37964	0.376032	3	3	3
230	FALSE	Mascot	191	cystathionine beta-synthase [Saccharomyces cerevisiae]		gi|416161	63556.7	6.25	2	0			88.1462	100	48.5	99.9357	0.333799	0.726627	0.365995	0.0197154	0.0465469	0.135946	2	2	2
231	FALSE	Mascot	244	Rps29ap [Saccharomyces cerevisiae S288c]		gi|6323420	7560.76	10.31	1	0			48.13	99.93	48.13	99.93	1.33035	1.63892	0.827825	0	0	0	1	1	1
232	FALSE	Mascot	245	actin-related protein [Saccharomyces cerevisiae YJM789]		gi|151945133	53083.2	5.57	1	0			47.83	99.925	47.83	99.925	1.70302	2.9451	1.24058	0	0	0	1	1	1
233	FALSE	Mascot	207	Ura7p [Saccharomyces cerevisiae S288c]		gi|6319432	71665.7	5.67	2	0			73.09	99.9998	47.64	99.9217	2.00768	2.25863	1.61419	0.392587	0.338968	0.0149831	2	2	2
234	FALSE	Mascot	246	Rpt3p [Saccharomyces cerevisiae S288c]		gi|6320602	51754.9	5.38	1	0			47.64	99.9217	47.64	99.9217	1.30362	1.39678	1.17176	0	0	0	1	1	1
235	FALSE	Mascot	204	Pdc1p [Saccharomyces cerevisiae S288c]		gi|6323073	66828.3	5.8	2	0			73.79	99.9998	47.45	99.9182	0.409177	0.785529	0.515745	0.0268041	0.096011	0.00866402	2	2	2
236	FALSE	Mascot	247	Chain A, Yeast Isocitrate Dehydrogenase With Citrate Bound In The Regulatory Subunits		gi|167013430	42293.6	8.07	1	0			47.38	99.9168	47.38	99.9168	2.33714	1.99279	1.63722	0	0	0	1	1	1
237	FALSE	Mascot	248	SSE1 protein [Saccharomyces cerevisiae]		gi|533365	87102.2	5.12	1	0			46.84	99.9058	46.84	99.9058	1.09299	1.81644	1.49803	0	0	0	1	1	1
238	FALSE	Mascot	201	Chain M, Structure Of The Ribosomal 80s-Eef2-Sordarin Complex From Yeast Obtained By Docking Atomic		gi|49258851	19032.2	11.1	2	0			76.91	99.9999	46.43	99.8965	0.804269	0.943709	0.579533	0.182492	0.0235139	0.163433	2	2	2
239	FALSE	Mascot	209	midasin [Saccharomyces cerevisiae YJM789]		gi|151941273	614172	4.9	2	0			71.07	99.9996	46.24	99.8919	1.26297	1.29728	0.682824	0.32756	0.161377	0.177148	2	2	2
240	FALSE	Mascot	249	A49 [Saccharomyces cerevisiae]		gi|170956	53210.6	9.52	1	0			45.44	99.87	45.44	99.87	2.61589	2.39092	1.85114	0	0	0	1	1	1
241	FALSE	Mascot	250	unknown [Saccharomyces cerevisiae]		gi|577810	57320.6	9.51	1	0			44.79	99.849	44.79	99.849	1.86088	1.02352	1.33763	0	0	0	1	1	1
242	FALSE	Mascot	251	ATP-dependent RNA helicase [Saccharomyces cerevisiae YJM789]		gi|151942176	84994.3	9.07	1	0			44.2	99.827	44.2	99.827	2.23007	1.62027	1.47356	0	0	0	1	1	1
243	FALSE	Mascot	252	AdoMet-dependent rRNA methyltransferase SPB1 [Saccharomyces cerevisiae RM11-1a]		gi|190406395	77766.1	6.02	1	0			44.19	99.8266	44.19	99.8266	0.730016	0.655597	0.364421	0	0	0	1	1	1
244	FALSE	Mascot	253	isoleucine-plus-valine requiring protein [Saccharomyces cerevisiae YJM789]		gi|151943814	35840.5	6.07	1	0			43.85	99.8125	43.85	99.8125	2.78926	1.42354	0.95672	0	0	0	1	1	1
245	FALSE	Mascot	254	conserved protein [Saccharomyces cerevisiae YJM789]		gi|151944169	229906	6.16	1	0			42.69	99.7551	42.69	99.7551	1.82939	3.29616	2.23773	0	0	0	1	1	1
246	FALSE	Mascot	255	uracil phosphoribosyl transferase [Saccharomyces cerevisiae]		gi|7546185	31139.4	6.75	1	0			42.62	99.7511	42.62	99.7511	1.01798	1.47452	0.832591	0	0	0	1	1	1
247	FALSE	Mascot	208	glycerol-3-phosphate dehydrogenase [Saccharomyces cerevisiae]		gi|47420051	46517.8	5.3	2	0			72.09	99.9997	42.43	99.74	1.05827	1.63108	1.19601	0.0576242	0.328699	0.276375	3	3	3
248	FALSE	Mascot	256	RecName: Full=Ribosome biogenesis protein NSA1; AltName: Full=NOP7-associated protein 1		gi|206558288	59721.5	7.1	1	0			42.04	99.7156	42.04	99.7156	0.492853	0.509818	0.433511	0	0	0	1	1	1
249	FALSE	Mascot	257	Rpn3p [Saccharomyces cerevisiae S288c]		gi|6320859	66584.8	5.37	1	0			41.99	99.7123	41.99	99.7123	1.84602	1.95994	1.80723	0	0	0	1	1	1
250	FALSE	Mascot	258	suppressor of mRNA export mutant [Saccharomyces cerevisiae YJM789]		gi|151942370	116469	4.61	1	0			41.6	99.6852	41.6	99.6852	0.897022	0.852343	0.658895	0	0	0	1	1	1
251	FALSE	Mascot	259	Ygr016wp [Saccharomyces cerevisiae S288c]		gi|6321453	24557.5	8.99	1	0			41.42	99.6719	41.42	99.6719	1.02522	1.09449	1.038	0	0	0	1	1	1
252	FALSE	Mascot	199	Cct8p [Saccharomyces cerevisiae EC1118]		gi|290771197	67942.3	5.47	2	0			78.46	99.9999	41.06	99.6435	1.90198	1.98755	1.50393	0.458108	0.187455	0.121844	2	2	2
253	FALSE	Mascot	167	Noc4p [Saccharomyces cerevisiae S288c]		gi|6325402	69787.1	5.74	3	0			106.9	100	40.48	99.5926	2.4117	3.16632	1.73256	0.855734	0.938862	0.0221605	3	3	2
254	FALSE	Mascot	260	Chain 9, Structure Of The Ribosomal 80s-Eef2-Sordarin Complex From Yeast Obtained By Docking Atomic		gi|49258866	11912.5	10.43	1	0			40.22	99.5675	40.22	99.5675	1.17068	1.31527	1.02781	0	0	0	1	1	1
255	FALSE	Mascot	261	Ef-Tu [Saccharomyces cerevisiae YJM789]		gi|151945474	51404	6.19	1	0			40.13	99.5584	40.13	99.5584	2.09755	1.87901	1.23397	0	0	0	1	1	1
256	FALSE	Mascot	262	open reading frame found c-terminal of ADA2 that was sequenced during the cloneing of ADA2. There i		gi|170992	59167.5	8.98	1	0			39.75	99.518	39.75	99.518	3.3002	3.22077	1.49471	0	0	0	1	1	1
257	FALSE	Mascot	263	Chain B, Mms2UBC13 UBIQUITIN CONJUGATING ENZYME COMPLEX		gi|14719687	17539	6.48	1	0			39.36	99.4728	39.36	99.4728	0.993331	1.13468	1.28728	0	0	0	1	1	1
258	FALSE	Mascot	264	p150 [Saccharomyces cerevisiae]		gi|295675	120323	5.82	1	0			38.58	99.369	38.58	99.369	1.30196	1.16955	0.87922	0	0	0	1	1	1
259	FALSE	Mascot	265	kinase [Saccharomyces cerevisiae]		gi|171791	47247.5	7.65	1	0			38.18	99.3082	38.18	99.3082	1.67247	1.33205	1.09632	0	0	0	1	1	1
260	FALSE	Mascot	266	Rpl35ap [Saccharomyces cerevisiae S288c]		gi|6320010	17261.3	10.58	1	0			38.18	99.3082	38.18	99.3082	1.43456	1.39336	0.986877	0	0	0	1	1	1
261	FALSE	Mascot	151	nucleolar protin NAN1 [Saccharomyces cerevisiae RM11-1a]		gi|190407832	110164	5.91	4	0			134.78	100	38.08	99.292	1.84267	2.1931	1.40957	1.04129	0.754369	0.799853	4	4	4
262	FALSE	Mascot	267	sec21p [Saccharomyces cerevisiae]		gi|171483	113917	5.02	1	0			38.03	99.2839	38.03	99.2839	1.12521	1.30327	1.55235	0	0	0	1	1	1
263	FALSE	Mascot	268	Pap1p [Saccharomyces cerevisiae S288c]		gi|6322854	71940.4	7.95	1	0			37.55	99.2002	37.55	99.2002	1.76043	2.48131	2.14745	0	0	0	1	1	1
264	FALSE	Mascot	269	Kem1p [Saccharomyces cerevisiae S288c]		gi|6321265	195656	7.04	1	0			37.16	99.125	37.16	99.125	1.52107	1.79023	1.43058	0	0	0	1	1	1
265	FALSE	Mascot	270	trimethylguanosine synthase [Saccharomyces cerevisiae YJM789]		gi|151942642	41957.1	9.54	1	0			36.9	99.071	36.9	99.071	0.992079	2.04822	1.67527	0	0	0	1	1	1
266	FALSE	Mascot	271	YOR3513c [Saccharomyces cerevisiae]		gi|1164988	27771.6	9.99	1	0			36.13	98.8908	36.13	98.8908	1.84872	1.82271	1.73599	0	0	0	1	1	1
267	FALSE	Mascot	272	chaperonin containing T-complex subunit seven component [Saccharomyces cerevisiae YJM789]		gi|151945013	66035.9	5.34	1	0			36.04	98.8676	36.04	98.8676	0.658331	1.13041	1.39518	0	0	0	1	1	1
268	FALSE	Mascot	273	Rpl32p [Saccharomyces cerevisiae]		gi|124263182	10975.4	11.62	1	0			36.01	98.8597	36.01	98.8597	1.1027	1.36607	0.365398	0	0	0	1	1	1
269	FALSE	Mascot	173	Rcl1p [Saccharomyces cerevisiae S288c]		gi|6324564	44652.3	8.95	3	0			103.14	100	35.98	98.8518	3.05457	2.99227	1.8356	0.981835	0.913212	0.661161	3	3	3
270	FALSE	Mascot	274	RecName: Full=Mitochondrial outer membrane protein SCY_3392		gi|189041600	90540.7	5.1	1	0			35.94	98.8412	35.94	98.8412	0.753883	1.08511	0.850574	0	0	0	1	1	1
271	FALSE	Mascot	275	protein kinase		gi|445069	84379.5	6.07	1	0			35.92	98.8359	35.92	98.8359	2.10517	1.5219	1.72918	0	0	0	1	1	1
272	FALSE	Mascot	276	Rps22bp [Saccharomyces cerevisiae S288c]		gi|6323399	16392.1	9.94	1	0			35.77	98.795	35.77	98.795	1.254	1.33357	1.24054	0	0	0	1	1	1
273	FALSE	Mascot	277	Chain V, Structure Of The Ribosomal 80s-Eef2-Sordarin Complex From Yeast Obtained By Docking Atomic		gi|49258860	19318.9	10.52	1	0			35.73	98.7838	35.73	98.7838	1.18943	1.1152	0.59286	0	0	0	1	1	1
274	FALSE	Mascot	278	FAA4 [Saccharomyces cerevisiae]		gi|732946	86172.8	6.13	1	0			35.73	98.7838	35.73	98.7838	1.57681	1.39182	1.1801	0	0	0	1	1	1
275	FALSE	Mascot	215	actin-associated protein [Saccharomyces cerevisiae YJM789]		gi|151942363	57673	5.77	2	0			64.2562	99.9983	35.65	98.7612	1.74886	1.56229	1.32042	0.173641	0.459807	0.309556	2	2	2
276	FALSE	Mascot	279	dynamin-related protein [Saccharomyces cerevisiae]		gi|710602	94012.1	5.27	1	0			35.61	98.7497	35.61	98.7497	1.20854	1.77155	1.48122	0	0	0	1	1	1
277	FALSE	Mascot	280	Chain B, Yeast Isocitrate Dehydrogenase With Citrate Bound In The Regulatory Subunits		gi|167013431	40878.9	7.23	1	0			35.41	98.6908	35.41	98.6908	1.9228	1.75734	1.71516	0	0	0	1	1	1
278	FALSE	Mascot	281	translation elongation factor EF-1 beta [Saccharomyces cerevisiae YJM789]		gi|151941388	25512	4.27	1	0			35.11	98.5972	35.11	98.5972	2.00553	2.1122	2.41489	0	0	0	1	1	1
279	FALSE	Mascot	282	U3 snoRNP protein [Saccharomyces cerevisiae YJM789]		gi|151944459	36261.4	9.11	1	0			34.7	98.4583	34.7	98.4583	2.32711	2.06509	0.848959	0	0	0	1	1	1
280	FALSE	Mascot	214	nucleolar protein [Saccharomyces cerevisiae YJM789]		gi|151944364	53979.1	9.33	2	0			65.17	99.9986	34.68	98.4512	1.66764	1.56581	0.44369	0.235782	0.240654	0.100748	2	2	2
281	FALSE	Mascot	283	DNA-directed RNA polymerases I and III 40 kDa polypeptide [Saccharomyces cerevisiae RM11-1a]		gi|190408037	41367.6	5.34	1	0			34.63	98.4332	34.63	98.4332	1.09723	0.816016	0.697775	0	0	0	1	1	1
282	FALSE	Mascot	284	Dpm1p [Saccharomyces cerevisiae S288c]		gi|6325441	32930.4	7.7	1	0			34.47	98.3744	34.47	98.3744	1.91967	2.17213	1.8359	0	0	0	1	1	1
283	FALSE	Mascot	285	Rpl17bp [Saccharomyces cerevisiae JAY291]		gi|256271337	23232	10.92	1	0			34.08	98.2217	34.08	98.2217	0.793126	1.00065	1.13136	0	0	0	1	1	1
284	FALSE	Mascot	216	clustered mitochondria [Saccharomyces cerevisiae YJM789]		gi|151946172	162519	6.03	2	0			64.02	99.9982	33.95	98.1677	1.49721	1.76995	1.28894	0.590773	0.445093	0.0494635	2	2	2
285	FALSE	Mascot	286	Pms1p [Saccharomyces cerevisiae S288c]		gi|46562124	110745	5.92	1	0			33.95	98.1677	33.95	98.1677	4.31337	3.86892	2.70263	0	0	0	1	1	1
286	FALSE	Mascot	287	nucleosome assembly protein [Saccharomyces cerevisiae]		gi|172034	52228	4.21	1	0			33.32	97.8816	33.32	97.8816	2.28447	1.97501	1.73504	0	0	0	1	1	1
287	FALSE	Mascot	288	SEN1 [Saccharomyces cerevisiae]		gi|172574	266427	8.86	1	0			33	97.7196	33	97.7196	1.22136	1.53533	1.87765	0	0	0	1	1	1
288	FALSE	Mascot	289	Plm2p [Saccharomyces cerevisiae EC1118]		gi|259145733	65626.5	9.38	1	0			32.43	97.3998	32.43	97.3998	1.81988	1.5204	1.14098	0	0	0	1	1	1
289	FALSE	Mascot	290	Utp11p [Saccharomyces cerevisiae S288c]		gi|83722564	35769.1	10.18	1	0			32.42	97.3938	32.42	97.3938	1.83109	2.14378	0.865069	0	0	0	1	1	1
290	FALSE	Mascot	219	RNA splicing factor [Saccharomyces cerevisiae YJM789]		gi|151946445	115993	8.32	2	0			62.39	99.9974	32.25	97.2898	2.72796	2.46902	0.807714	2.86442	2.21982	0.276058	2	2	2
291	FALSE	Mascot	291	RecName: Full=Uncharacterized protein YER181C, mitochondrial		gi|731381	13020.2	8.57	1	0			31.8	96.9939	31.8	96.9939	4.34725	4.24904	2.21148	0	0	0	1	1	1
292	FALSE	Mascot	292	conserved protein [Saccharomyces cerevisiae YJM789]		gi|151945378	163935	8.77	1	0			30.71	96.1363	30.71	96.1363	1.52922	1.4649	1.83579	0	0	0	1	1	1
293	FALSE	Mascot	293	Neo1p [Saccharomyces cerevisiae EC1118]		gi|259147208	140826	6.02	1	0			30.54	95.9821	30.54	95.9821	3.88632	3.81304	0.850518	0	0	0	1	1	1
294	FALSE	Mascot	294	mitochondrial outer membrane (OM45) [Saccharomyces cerevisiae]		gi|172066	51732.6	8.55	1	0			30.51	95.9542	30.51	95.9542	1.48602	1.69384	1.41748	0	0	0	1	1	1
295	FALSE	Mascot	295	Rps26ap [Saccharomyces cerevisiae S288c]		gi|6321249	15985.9	10.76	1	0			30.46	95.9074	30.46	95.9074	1.93978	1.95629	1.2512	0	0	0	1	1	1
296	FALSE	Mascot	296	multiple RNA-binding domain containing protein [Saccharomyces cerevisiae YJM789]		gi|151942889	114889	6.1	1	0			30.23	95.6848	30.23	95.6848	1.12134	1.20243	1.17016	0	0	0	1	1	1
297	FALSE	Mascot	297	Chain A, Crystal Structure Of The Cytoplasmic Tunnel Domain In Yeast Vtc2p		gi|229597871	49563.1	5.85	1	0			30.03	95.4814	30.03	95.4814	0.820836	0.532485	0.322751	0.0865671	0.0563749	0.034684	2	2	2
298	FALSE	Mascot	298	conserved protein [Saccharomyces cerevisiae YJM789]		gi|151943962	86514.5	6.02	1	0			29.87	95.3118	29.87	95.3118	1.859	1.15551	1.25397	0	0	0	1	1	1
299	FALSE	Mascot	299	Fob1p [Saccharomyces cerevisiae S288c]		gi|6320315	72320.1	5.84	1	0			29.49	94.8831	29.49	94.8831	2.38632	4.52018	2.69856	0	0	0	1	1	1
300	FALSE	Mascot	300	MAP kinase kinase kinase (MEKK) [Saccharomyces cerevisiae YJM789]		gi|151944558	196822	5.56	1	0			29.38	94.7519	29.38	94.7519	1.10974	1.32977	0.674679	0	0	0	1	1	1
301	FALSE	Mascot	301	conserved protein [Saccharomyces cerevisiae YJM789]		gi|151944312	53072.7	7.22	1	0			29.38	94.7519	29.38	94.7519	1.10974	1.32977	0.674679	0	0	0	1	1	1
302	FALSE	Mascot	302	suicide protein [Saccharomyces cerevisiae YJM789]		gi|151944101	159531	8.36	1	0			29.38	94.7519	29.38	94.7519	1.10974	1.32977	0.674679	0	0	0	1	1	1
303	FALSE	Mascot	303	conserved protein [Saccharomyces cerevisiae YJM789]		gi|151945647	97489.3	9.72	1	0			29.38	94.7519	29.38	94.7519	1.10974	1.32977	0.674679	0	0	0	1	1	1
304	FALSE	Mascot	304	gamma-glutamyltransferase precursor [Saccharomyces cerevisiae RM11-1a]		gi|190405355	79193.1	5.58	1	0			29.38	94.7519	29.38	94.7519	1.10974	1.32977	0.674679	0	0	0	1	1	1
305	FALSE	Mascot	305	EC1118_1G1_4720p [Saccharomyces cerevisiae EC1118]		gi|259146654	15291.1	11.76	1	0			29.38	94.7519	29.38	94.7519	1.10974	1.32977	0.674679	0	0	0	1	1	1
306	FALSE	Mascot	306	conserved protein [Saccharomyces cerevisiae YJM789]		gi|151944995	91116.2	5.72	1	0			29.38	94.7519	29.38	94.7519	1.10974	1.32977	0.674679	0	0	0	1	1	1
307	FALSE	Mascot	307	Sul2p [Saccharomyces cerevisiae S288c]		gi|6323121	107869	6.23	1	0			29.38	94.7519	29.38	94.7519	1.10974	1.32977	0.674679	0	0	0	1	1	1
308	FALSE	Mascot	308	tRNA-specific adenosine deaminase subunit [Saccharomyces cerevisiae YJM789]		gi|151940847	41298.3	6.18	1	0			29.38	94.7519	29.38	94.7519	1.10974	1.32977	0.674679	0	0	0	1	1	1
309	FALSE	Mascot	309	EC1118_1F14_1409p [Saccharomyces cerevisiae EC1118]		gi|259146231	64395.9	4.74	1	0			29.08	94.3765	29.08	94.3765	1.06168	0.882684	0.489234	0	0	0	1	1	1
310	FALSE	Mascot	310	Tsa1p [Saccharomyces cerevisiae JAY291]		gi|256270877	23914.8	5.16	1	0			28.94	94.1923	28.94	94.1923	0.904797	1.26368	0.707819	0	0	0	1	1	1
311	FALSE	Mascot	311	conserved hypothetical protein [Saccharomyces cerevisiae RM11-1a]		gi|190405831	61201.9	8.98	1	0			28.81	94.0158	28.81	94.0158	0.931744	1.17362	0.740496	0	0	0	1	1	1
312	FALSE	Mascot	312	Chain A, Crystal Structure Of Yeast Acetohydroxyacid Synthase In Complex With A Sulfonylurea Herbic		gi|28373827	80180.2	6.28	1	0			28.72	93.8905	28.72	93.8905	5.15168	2.98896	1.55657	0	0	0	1	1	1
313	FALSE	Mascot	313	Chain A, Crystal Structure Of The Yeast Nucleosome Core Particle Reveals Fundamental Differences In		gi|15988132	17679.4	11.43	1	0			28.71	93.8764	28.71	93.8764	1.45997	1.45952	0.939258	0	0	0	1	1	1
314	FALSE	Mascot	314	argininosuccinate synthetase (ARG1; E.C. 6.8.4.5) [Saccharomyces cerevisiae]		gi|171085	51797.3	5.52	1	0			28.41	93.4385	28.41	93.4385	1.54965	1.85304	1.18345	0	0	0	1	1	1
315	FALSE	Mascot	315	Cin2p [Saccharomyces cerevisiae]		gi|1006803	34884	6.99	1	0			28.29	93.2547	28.29	93.2547	1.32531	1.7394	0.820192	0	0	0	1	1	1
316	FALSE	Mascot	316	YJL189Wp-like protein [Saccharomyces cerevisiae AWRI1631]		gi|207344160	5785.37	12.48	1	0			28.2	93.1134	28.2	93.1134	0.961071	1.26622	0.722613	0	0	0	1	1	1
317	FALSE	Mascot	317	coronin [Saccharomyces cerevisiae YJM789]		gi|151940945	82336	5.54	1	0			28.16	93.0497	28.16	93.0497	0.860712	0.671007	0.737591	0	0	0	1	1	1
318	FALSE	Mascot	318	transcriptional regulator of sulfur amino acid metabolism [Saccharomyces cerevisiae YJM789]		gi|151942229	25079.6	9.92	1	0			28.15	93.0337	28.15	93.0337	1.4612	1.68154	1.15755	0	0	0	1	1	1
319	FALSE	Mascot	319	protein kinase [Saccharomyces cerevisiae]		gi|475128	129773	6.36	1	0			27.77	92.3967	27.77	92.3967	1.34968	2.21002	1.39811	0	0	0	1	1	1
320	FALSE	Mascot	320	Rvs161p [Saccharomyces cerevisiae S288c]		gi|6319854	34404.5	6.24	1	0			27.68	92.2375	27.68	92.2375	1.25031	1.38215	0.733408	0	0	0	1	1	1
321	FALSE	Mascot	321	PPIase [Saccharomyces cerevisiae YJM789]		gi|151941057	50403.5	5.92	1	0			27.48	91.8716	27.48	91.8716	1.41903	1.54118	1.33432	0	0	0	1	1	1
322	FALSE	Mascot	322	Ilv1p [Saccharomyces cerevisiae S288c]		gi|6320930	69064.8	8.67	1	0			27.45	91.8153	27.45	91.8153	1.20382	1.41174	1.15812	0	0	0	1	1	1
323	FALSE	Mascot	323	Lag2p [Saccharomyces cerevisiae S288c]		gi|6324548	80767.1	4.61	1	0			27.38	91.6823	27.38	91.6823	3.00896	3.14452	1.81661	0	0	0	1	1	1
324	FALSE	Mascot	324	Cam1p [Saccharomyces cerevisiae S288c]		gi|6325209	53490.5	8.43	1	0			27.37	91.6631	27.37	91.6631	2.46275	3.31617	1.49313	0	0	0	1	1	1
325	FALSE	Mascot	325	Chain A, Crystal Structure Of The Bateman2 Domain Of Yeast Snf4		gi|122921178	17292	5.29	1	0			27.36	91.6439	27.36	91.6439	0.353515	0.773174	0.50194	0	0	0	1	1	1
326	FALSE	Mascot	337	YHR113Wp-like protein [Saccharomyces cerevisiae AWRI1631]		gi|207344605	51354.4	5.94	1	0			25.8262	88.1046	26.79	90.472	1.90491	1.80187	1.47197	0	0	0	1	1	1
327	FALSE	Mascot	326	suppressor of rasval19 [Saccharomyces cerevisiae YJM789]		gi|151944399	64556.9	5.48	1	0			26.64	90.1371	26.64	90.1371	1.18071	1.83066	2.04217	0	0	0	1	1	1
328	FALSE	Mascot	327	U3 snoRNP protein [Saccharomyces cerevisiae YJM789]		gi|151941600	36553.4	9.59	1	0			26.57	89.9769	26.57	89.9769	4.37405	3.48725	1.80406	0	0	0	1	1	1
329	FALSE	Mascot	328	clathrin associated protein complex medium subunit [Saccharomyces cerevisiae YJM789]		gi|151942542	60708.8	8.73	1	0			26.4	89.5767	26.4	89.5767	1.75386	1.3717	1.78101	0	0	0	1	1	1
330	FALSE	Mascot	329	RNA polymerase III [Saccharomyces cerevisiae]		gi|172383	142497	8.25	1	0			26.4	89.5767	26.4	89.5767	1.18601	2.11958	2.0897	0	0	0	1	1	1
331	FALSE	Mascot	330	HOG1 protein [Saccharomyces cerevisiae]		gi|295611	50509.8	5.66	1	0			26.27	89.26	26.27	89.26	1.21455	1.65697	1.15423	0	0	0	1	1	1
332	FALSE	Mascot	331	YGR072W [Saccharomyces cerevisiae]		gi|51012951	55312.7	9.86	1	0			26.22	89.1357	26.22	89.1357	1.27384	1.47858	1.18699	0	0	0	1	1	1
333	FALSE	Mascot	332	G2861 [Saccharomyces cerevisiae]		gi|1246909	44083	6.36	1	0			26.21	89.1106	26.21	89.1106	1.04642	0.973612	1.00167	0	0	0	1	1	1
334	FALSE	Mascot	333	Fas1p [Saccharomyces cerevisiae S288c]		gi|6322666	249411	5.64	1	0			26.1	88.8313	26.1	88.8313	0.985243	1.1048	0.860296	0	0	0	1	1	1
335	FALSE	Mascot	334	YDL237W [Saccharomyces cerevisiae]		gi|51012587	48665.3	5.34	1	0			26.08	88.7797	26.08	88.7797	1.08226	1.04974	1.02292	0	0	0	1	1	1
336	FALSE	Mascot	335	valyl-tRNA synthetase [Saccharomyces cerevisiae]		gi|173164	142818	6.52	1	0			25.94	88.4121	25.94	88.4121	1.62146	1.63429	0.864437	0	0	0	1	1	1
337	FALSE	Mascot	336	YLR453C [Saccharomyces cerevisiae]		gi|51013171	52068.1	9.21	1	0			25.85	88.1695	25.85	88.1695	0.870628	1.1836	1.23584	0	0	0	1	1	1
338	FALSE	Mascot	338	Tsl1p [Saccharomyces cerevisiae S288c]		gi|6323537	132774	6.17	1	0			24.7062	84.605	25.67	87.6689	0.837057	1.12013	1.36503	0	0	0	1	1	1
339	FALSE	Mascot	339	multidrug resistance-like protein [Saccharomyces cerevisiae YJM789]		gi|151941031	82855.3	9.78	1	0			25.57	87.3816	25.57	87.3816	1.84825	2.00939	0.660619	0	0	0	1	1	1
340	FALSE	Mascot	340	SEN3 [Saccharomyces cerevisiae]		gi|172578	115569	5.93	1	0			25.42	86.9382	25.42	86.9382	1.05856	1.75084	1.07214	0	0	0	1	1	1
341	FALSE	Mascot	341	Ynl018cp [Saccharomyces cerevisiae S288c]		gi|6324310	75195.2	6.54	1	0			25.39	86.8476	25.39	86.8476	1.00287	1.15375	0.542167	0	0	0	1	1	1
342	FALSE	Mascot	351	conserved protein [Saccharomyces cerevisiae YJM789]		gi|151942117	63908.6	7.06	1	0			24.3662	83.3513	25.33	86.6647	0.760288	1.13006	0.71186	0	0	0	1	1	1
343	FALSE	Mascot	342	Chain A, Yeast Phosphoglycerate Mutase-3pg Complex Structure To 1.7 A		gi|5542362	30148.6	8.27	1	0			25.32	86.6339	25.32	86.6339	0.964269	1.04227	1.18916	0	0	0	1	1	1
344	FALSE	Mascot	343	RecName: Full=Damage-regulated import facilitator 1		gi|308154314	15619.9	6.73	1	0			25.3	86.5722	25.3	86.5722	0.37867	0.863382	1.52109	0	0	0	1	1	1
345	FALSE	Mascot	344	conserved hypothetical protein [Saccharomyces cerevisiae RM11-1a]		gi|190407914	36365.5	7.03	1	0			25.22	86.3226	25.22	86.3226	1.10366	1.53193	0.860117	0	0	0	1	1	1
346	FALSE	Mascot	345	kelch repeat-containing protein 2 [Saccharomyces cerevisiae RM11-1a]		gi|190406756	112027	8.24	1	0			25.17	86.1642	25.17	86.1642	1.21733	1.56957	1.37445	0	0	0	1	1	1
347	FALSE	Mascot	346	Imp3p [Saccharomyces cerevisiae S288c]		gi|6321942	24701.5	9.77	1	0			25.12	86.004	25.12	86.004	2.69607	2.27482	1.50121	0	0	0	1	1	1
348	FALSE	Mascot	347	Hsp104p [Saccharomyces cerevisiae S288c]		gi|6323002	112479	5.31	1	0			25.02	85.678	25.02	85.678	1.27619	2.06091	1.22575	0	0	0	1	1	1
349	FALSE	Mascot	348	putative HMG box [Saccharomyces cerevisiae]		gi|1143564	25359.3	9.3	1	0			25.02	85.678	25.02	85.678	0.315184	0.682882	0.266868	0	0	0	1	1	1
350	FALSE	Mascot	352	conserved protein [Saccharomyces cerevisiae YJM789]		gi|151944704	42995.1	9.5	1	0			24.0562	82.1195	25.02	85.678	1.65544	2.23479	2.50171	0	0	0	1	1	1
351	FALSE	Mascot	349	suppressor of glycerol defect [Saccharomyces cerevisiae YJM789]		gi|151940863	116206	5.78	1	0			24.98	85.5455	24.98	85.5455	1.06786	0.994694	0.743858	0	0	0	1	1	1
352	FALSE	Mascot	350	LON gene of S. cerevisiae is downstream of the HAP 3 gene; Putative ATP-binding motif bp 1960 to bp		gi|454438	142946	5.46	1	0			24.93	85.3781	24.93	85.3781	1.14325	1.14706	0.9501	0	0	0	1	1	1

## Sheet: msms_summary
	Submit To DeNovo	Plate Number	Spot Index	Spot Label	Protein Name	Species	Accession Number	Total Ion Score	Total Ion Score C.I. %	Protein MW	Protein PI	Best Peptide Sequence	Start Sequence Position	End Sequence Position	Modification	Ion Score	Ion Score C.I. %	Calculated Mass	Observed Mass	Match Error Da	Match Error PPM	Total MS/MS Ion Cluster Area	MS/MS Ion Cluster Area Matched %	Custom1	Custom2	Acquisition Time	iTRAQ Ratio (115/114)	iTRAQ Ratio (116/114)	iTRAQ Ratio (117/114)	Avg. iTRAQ Ratio (115/114)	Avg. iTRAQ Ratio (116/114)	Avg. iTRAQ Ratio (117/114)	iTRAQ Peptides (115/114)	iTRAQ Peptides (116/114)	iTRAQ Peptides (117/114)	iTRAQ 114 Reagent Cluster Area	iTRAQ 115 Reagent Cluster Area	iTRAQ 116 Reagent Cluster Area	iTRAQ 117 Reagent Cluster Area
879	FALSE	1	161	G12	cytosolic glutamyl-tRNA synthetase [Saccharomyces cerevisiae]		gi|1008483	99.58	100	95983.2	7.24	IGDIIQFER	682	690	(N-term)_iTRAQ[0]	31.28	96.612	1234.69	1234.71	0.0216064	17.4995	13895.6	63.6173			2013-03-29 00:21:04	1.60787	2.14132	0.861601	1.34195	1.98893	0.914482	2	2	2	564.951	908.365	1209.74	486.762
880	FALSE	1	247	J23	cytosolic glutamyl-tRNA synthetase [Saccharomyces cerevisiae]		gi|1008483	99.58	100	95983.2	7.24	NAQYDWMLQALR	424	435	(N-term)_iTRAQ[0]	68.3	99.999	1652.83	1652.89	0.052002	31.4623	14457	66.8118			2013-03-29 04:46:55	1.12001	1.84739	0.970608	1.34195	1.98893	0.914482	2	2	2	819.23	917.549	1513.43	795.151
339	FALSE	1	37	B10	Rps14ap [Saccharomyces cerevisiae S288c]		gi|10383793	182.03	100	16014.7	10.73	TKTPGPGGQAALR	91	103	(N-term)_iTRAQ[0], Lysine(K)_iTRAQ[2]	50.88	99.963	1541.9	1541.94	0.0341797	22.1672	58366.2	39.5649			2013-03-28 17:47:23	2.4737	2.31604	1.06964	1.86538	1.85679	1.14544	3	3	3	3066.38	7585.31	7101.86	3279.92
340	FALSE	1	65	C14	Rps14ap [Saccharomyces cerevisiae S288c]		gi|10383793	182.03	100	16014.7	10.73	DNSQVFGVAR	9	18	(N-term)_iTRAQ[0]	69.06	99.999	1236.65	1236.67	0.0197754	15.9912	42361.2	64.6704			2013-03-28 19:09:55	1.60555	1.63071	1.14148	1.86538	1.85679	1.14544	3	3	3	1892.49	3038.48	3086.09	2160.24
341	FALSE	1	69	C18	Rps14ap [Saccharomyces cerevisiae S288c]		gi|10383793	182.03	100	16014.7	10.73	IEDVTPVPSDSTR	115	127	(N-term)_iTRAQ[0]	62.09	99.997	1559.8	1559.85	0.0490723	31.4605	75704.5	53.7733			2013-03-28 18:56:45	1.63429	1.69499	1.23086	1.86538	1.85679	1.14544	3	3	3	2673	4368.45	4530.7	3290.08
929	FALSE	1	68	C17	Chain G, 12-Subunit Rna Polymerase Ii		gi|110590860	118.27	100	27023.3	8.95	KNFIAVSAANR	180	190	(N-term)_iTRAQ[0], Lysine(K)_iTRAQ[1]	27.49	91.89	1478.87	1478.89	0.0246582	16.6737	50661.2	21.5627			2013-03-28 19:00:37	2.41808	1.35247	1.1666	1.97987	1.51116	0.800006	2	2	2	4075.26	9854.32	5511.69	4754.21
930	FALSE	1	94	D19	Chain G, 12-Subunit Rna Polymerase Ii		gi|110590860	118.27	100	27023.3	8.95	NFIAVSAANR	181	190	(N-term)_iTRAQ[0]	90.78	100	1206.67	1206.69	0.0184326	15.2756	339388	71.8937			2013-03-28 20:50:24	1.62108	1.68847	0.54861	1.97987	1.51116	0.800006	2	2	2	13541.2	21951.4	22864	7428.87
230	FALSE	1	182	H9	Sug2p [Saccharomyces cerevisiae]		gi|1147800	68.5862	99.999	54222.9	5.53	EVIELPLKNPEIFQR	195	209	(N-term)_iTRAQ[0], Lysine(K)_iTRAQ[8]	69.55	99.999	2113.23	2113.26	0.0351562	16.6363	24194.3	62.9673			2013-03-29 01:50:00	2.23348	1.99984	1.58397	2.23348	1.99984	1.58396	1	1	1	1027.51	2294.94	2054.86	1627.55
342	FALSE	1	59	C8	Rps10bp [Saccharomyces cerevisiae]		gi|1151236	279.71	100	31088.8	10.49	TFEIDDEHR	15	23	(N-term)_iTRAQ[0]	39.82	99.526	1305.62	1305.68	0.0593262	45.4391	30846.9	45.8086			2013-03-28 19:29:29	1.32629	1.15492	0.905017	1.55803	1.47985	1.2774	5	5	5	2410.63	3197.2	2784.09	2181.66
343	FALSE	1	74	C23	Rps10bp [Saccharomyces cerevisiae]		gi|1151236	279.71	100	31088.8	10.49	VFFDKR	26	31	(N-term)_iTRAQ[0], Lysine(K)_iTRAQ[5]	32.08	97.182	1099.65	1099.68	0.0268555	24.4218	768637	56.859			2013-03-28 18:38:45	2.07586	2.19169	1.34352	1.55803	1.47985	1.2774	5	5	5	27382.6	56842.4	60014.1	36789.2
344	FALSE	1	119	E18	Rps10bp [Saccharomyces cerevisiae]		gi|1151236	279.71	100	31088.8	10.49	IGQEVDGEAVGDEFK	32	46	(N-term)_iTRAQ[0], Lysine(K)_iTRAQ[15]	131.51	100	1880.95	1880.98	0.034668	18.4311	120235	72.5882			2013-03-28 22:04:28	1.42774	1.38087	1.52687	1.55803	1.47985	1.2774	5	5	5	4957.73	7078.35	6846	7569.78
345	FALSE	1	129	F4	Rps10bp [Saccharomyces cerevisiae]		gi|1151236	279.71	100	31088.8	10.49	EAAAEYAQLLAK	203	214	(N-term)_iTRAQ[0], Lysine(K)_iTRAQ[12]	27	90.922	1565.88	1565.87	-0.012085	-7.71769	23830.5	32.7813			2013-03-28 23:32:18	1.54304	1.50614	1.55152	1.55803	1.47985	1.2774	5	5	5	1274.13	1966.04	1919.02	1976.84
346	FALSE	1	319	M21	Rps10bp [Saccharomyces cerevisiae]		gi|1151236	279.71	100	31088.8	10.49	GAIVGPDLAVLALVIVK	99	115	(N-term)_iTRAQ[0], Lysine(K)_iTRAQ[17]	49.3	99.947	1936.25	1936.34	0.0921631	47.5989	4943.21	52.0807			2013-03-29 08:33:02	1.51362	1.34817	1.18079	1.55803	1.47985	1.2774	5	5	5	344.003	520.689	463.773	406.197
414	FALSE	1	59	C8	Rpl26bp [Saccharomyces cerevisiae S288c]		gi|116006491	119.63	100	16964	10.47	KAYFTAPSSER	17	27	(N-term)_iTRAQ[0], Lysine(K)_iTRAQ[1]	65.96	99.999	1544.83	1544.85	0.0159912	10.3514	379076	41.6075			2013-03-28 19:27:15	2.23111	1.24115	0.516591	1.53279	1.02431	0.624375	2	2	2	29488.8	65792.8	36600	15233.7
415	FALSE	1	68	C17	Rpl26bp [Saccharomyces cerevisiae S288c]		gi|116006491	119.63	100	16964	10.47	AYFTAPSSER	18	27	(N-term)_iTRAQ[0]	53.67	99.98	1272.63	1272.66	0.0253906	19.9512	117379	63.2446			2013-03-28 18:58:22	1.05304	0.845364	0.754647	1.53279	1.02431	0.624375	2	2	2	7175.5	7556.1	6065.91	5414.97
22	FALSE	1	76	D1	YOR3177w [Saccharomyces cerevisiae]		gi|1164943	104.14	100	24902.1	9.73	HVIFLAER	92	99	(N-term)_iTRAQ[0]	61.6	99.997	1128.66	1128.65	-0.0131836	-11.6807	91195.8	57.9406			2013-03-28 19:53:56	2.12915	1.82614	1.25301	2.55911	2.20762	1.57555	3	3	3	4263.43	9077.47	7785.63	5342.12
23	FALSE	1	102	E1	YOR3177w [Saccharomyces cerevisiae]		gi|1164943	104.14	100	24902.1	9.73	HVIFLAER	92	99	(N-term)_iTRAQ[0]	61.82	99.997	1128.66	1128.65	-0.0115967	-10.2747	164683	58.7445			2013-03-28 21:10:18	2.31165	2.17911	1.31308	2.55911	2.20762	1.57555	3	3	3	6849.52	15833.7	14925.8	8993.94
24	FALSE	1	108	E7	YOR3177w [Saccharomyces cerevisiae]		gi|1164943	104.14	100	24902.1	9.73	AELRPLQFK	36	44	(N-term)_iTRAQ[0], Lysine(K)_iTRAQ[9]	42.32	99.733	1389.85	1389.86	0.0155029	11.1544	1.0887e+06	54.37			2013-03-28 21:28:54	3.40518	2.7037	2.37715	2.55911	2.20762	1.57555	3	3	3	22221.4	75667.8	60079.9	52823.4
21	FALSE	1	305	M7	YOR3513c [Saccharomyces cerevisiae]		gi|1164988	36.13	98.891	27771.6	9.99	AFTLGFDLDDSIALLR	105	120	(N-term)_iTRAQ[0]	36.13	98.891	1911.03	1911.11	0.0759277	39.7312	5000.43	79.5387			2013-03-29 07:48:00	1.84872	1.82271	1.73599	1.84872	1.82271	1.73599	1	1	1	161.498	298.565	294.364	280.359
582	FALSE	1	171	G22	ORFS8; Method: conceptual translation supplied by author [Saccharomyces cerevisiae]		gi|1165216	142.14	100	22075.9	4.59	FVELDIEIPAKR	130	141	(N-term)_iTRAQ[0], Lysine(K)_iTRAQ[11]	41.19	99.654	1718.01	1718.05	0.0360107	20.9607	5469.22	45.7026			2013-03-29 00:53:48	1.05856	1.75084	1.07214	1.34843	2.30618	1.25499	3	3	3	552.587	584.948	967.489	592.449
583	FALSE	1	258	K10	ORFS8; Method: conceptual translation supplied by author [Saccharomyces cerevisiae]		gi|1165216	142.14	100	22075.9	4.59	LLLTSIPYFR	65	74	(N-term)_iTRAQ[0]	57.7	99.992	1366.82	1366.87	0.0466309	34.1163	30999.4	70.6516			2013-03-29 05:36:59	2.12152	2.41338	0.910876	1.34843	2.30618	1.25499	3	3	3	971.54	2061.14	2344.7	884.952
584	FALSE	1	355	O9	ORFS8; Method: conceptual translation supplied by author [Saccharomyces cerevisiae]		gi|1165216	142.14	100	22075.9	4.59	GQLTTVEGLLSEMIDDLSQDQEMR	142	165	(N-term)_iTRAQ[0]	43.25	99.785	2852.38	2852.51	0.133301	46.7332	3443.06	85.4504			2013-03-29 10:23:56	1.09175	2.90274	2.02399	1.34843	2.30618	1.25499	3	3	3		94.1847	250.418	174.608
969	FALSE	1	143	F18	Chain A, Crystal Structure Of Yeast Rna Splicing Factor Snu13p		gi|116666730	199.41	100	16059.7	7.05	NVPYVFVPSR	75	84	(N-term)_iTRAQ[0]	65.01	99.999	1321.74	1321.76	0.0253906	19.21	48815.6	75.6538			2013-03-28 22:48:06	4.88127	3.40236	0.727892	2.82077	2.12533	0.719927	2	2	2	1004.94	4905.41	3419.18	731.491
970	FALSE	1	355	O9	Chain A, Crystal Structure Of Yeast Rna Splicing Factor Snu13p		gi|116666730	199.41	100	16059.7	7.05	AFPLADAALTQQILDVVQQAANLR	8	31	(N-term)_iTRAQ[0]	134.4	100	2710.5	2710.62	0.12207	45.0361	1.06403e+06	63.3122			2013-03-29 10:22:39	1.63005	1.32761	0.71205	2.82077	2.12533	0.719927	2	2	2	10417.8	16981.6	13830.9	7418.03
927	FALSE	1	89	D14	Chain G, Structure Of Ribosome-Bound Cricket Paralysis Virus Ires Rna		gi|119390529	130.41	100	28179.7	9.72	AGKFPTPVSHNDDLYGK	128	144	(N-term)_iTRAQ[0], Lysine(K)_iTRAQ[3,17]	30.46	95.907	2278.22	2278.25	0.0256348	11.2521	7826.83	40.6624			2013-03-28 20:36:35	1.49138	1.30767	0.948571	1.52093	1.27976	1.04093	2	2	2	962.773	1435.86	1258.99	913.258
928	FALSE	1	266	K18	Chain G, Structure Of Ribosome-Bound Cricket Paralysis Virus Ires Rna		gi|119390529	130.41	100	28179.7	9.72	NFLETVELQVGLK	24	36	(N-term)_iTRAQ[0], Lysine(K)_iTRAQ[13]	99.95	100	1778.03	1778.11	0.0803223	45.1748	46034	71.61			2013-03-29 05:12:19	1.55107	1.25245	1.14228	1.52093	1.27976	1.04093	2	2	2	2118.48	3285.91	2653.29	2419.89
406	FALSE	1	40	B13	Rpl32p [Saccharomyces cerevisiae]		gi|124263182	36.01	98.86	10975.4	11.62	IGYGSNKK	55	62	(N-term)_iTRAQ[0], Lysine(K)_iTRAQ[7,8]	36.01	98.86	1298.78	1298.81	0.0292969	22.5572	15387.8	33.9786			2013-03-28 17:59:14	1.1027	1.36607	0.365398	1.1027	1.36607	0.365398	1	1	1	2244.49	2475.01	3066.13	820.132
153	FALSE	1	159	G10	Tub2p [Saccharomyces cerevisiae S288c]		gi|14318481	336.806	100	53472	4.64	KLAVNLVPFPR	252	262	(N-term)_iTRAQ[0], Lysine(K)_iTRAQ[1]	59.28	99.995	1541.98	1542	0.0270996	17.5746	99522.4	60.9355			2013-03-29 00:13:22	2.02465	1.9987	1.30185	1.57886	1.699	0.763158	5	5	5	4374.94	8857.72	8744.17	5695.52
154	FALSE	1	225	J1	Tub2p [Saccharomyces cerevisiae S288c]		gi|14318481	336.806	100	53472	4.64	NSAIGNLFRPDNYIFGQSSAGNVWAK	78	103	(N-term)_iTRAQ[0], Lysine(K)_iTRAQ[26]	48.74	99.939	3114.6	3114.57	-0.0256348	-8.23051	14947.7	65.5675			2013-03-29 03:36:57	1.20123	1.28271	0.620892	1.57886	1.699	0.763158	5	5	5	770.513	925.565	988.347	478.406
155	FALSE	1	252	K4	Tub2p [Saccharomyces cerevisiae S288c]		gi|14318481	336.806	100	53472	4.64	YLTVAAFFR	310	318	(N-term)_iTRAQ[0]	68.48	99.999	1231.7	1231.73	0.0357666	29.0385	103774	67.6671			2013-03-29 05:55:55	1.30503	1.87448	0.47826	1.57886	1.699	0.763158	5	5	5	4418.11	5765.75	8281.65	2113.01
156	FALSE	1	266	K18	Tub2p [Saccharomyces cerevisiae S288c]		gi|14318481	336.806	100	53472	4.64	GHYTEGAELVDSVMDVIR	104	121	(N-term)_iTRAQ[0]	90.9	100	2135.06	2135.16	0.0998535	46.7686	42564.3	73.8393			2013-03-29 05:12:00	1.4202	1.47464	1.21584	1.57886	1.699	0.763158	5	5	5	1396.24	1982.94	2058.95	1697.6
157	FALSE	1	286	L14	Tub2p [Saccharomyces cerevisiae S288c]		gi|14318481	336.806	100	53472	4.64	LHFFMVGYAPLTAIGSQSFR	263	282	(N-term)_iTRAQ[0]	70.37	100	2386.25	2386.36	0.106445	44.6078	16652.2	60.4129			2013-03-29 06:50:48	2.17656	1.99765	0.55075	1.57886	1.699	0.763158	5	5	5	1188.91	2587.74	2375.03	654.794
710	FALSE	1	85	D10	Loc1p [Saccharomyces cerevisiae S288c]		gi|14318523	279.35	100	29628.5	10.31	EVAPEVFQDSQAR	15	27	(N-term)_iTRAQ[0]	104.13	100	1619.81	1619.83	0.0140381	8.66648	616725	78.6968			2013-03-28 20:21:32	1.53014	1.57002	0.888758	1.61614	1.5777	0.916028	4	4	4	13464.4	20602.4	21139.3	11966.6
711	FALSE	1	108	E7	Loc1p [Saccharomyces cerevisiae S288c]		gi|14318523	279.35	100	29628.5	10.31	KFIADNDTLTLNR	98	110	(N-term)_iTRAQ[0], Lysine(K)_iTRAQ[1]	83.87	100	1809.01	1809.03	0.0211182	11.6739	47331.4	57.6003			2013-03-28 21:30:31	2.07186	1.80048	0.902789	1.61614	1.5777	0.916028	4	4	4	3074.26	6369.44	5535.15	2775.41
712	FALSE	1	114	E13	Loc1p [Saccharomyces cerevisiae S288c]		gi|14318523	279.35	100	29628.5	10.31	DLNIPTLNR	74	82	(N-term)_iTRAQ[0]	38.02	99.282	1199.69	1199.71	0.0187988	15.6698	38690.6	67.6036			2013-03-28 21:50:24	1.37219	1.29264	0.986026	1.61614	1.5777	0.916028	4	4	4	1531.52	2101.53	1979.71	1510.12
713	FALSE	1	141	F16	Loc1p [Saccharomyces cerevisiae S288c]		gi|14318523	279.35	100	29628.5	10.31	FIADNDTLTLNR	99	110	(N-term)_iTRAQ[0]	53.33	99.979	1536.81	1536.84	0.0266113	17.3159	27785.5	66.4089			2013-03-28 22:54:30	1.56823	1.69563	0.889973	1.61614	1.5777	0.916028	4	4	4	1303.8	2044.65	2210.76	1160.35
955	FALSE	1	285	L13	Chain B, Mms2UBC13 UBIQUITIN CONJUGATING ENZYME COMPLEX		gi|14719687	39.36	99.473	17539	6.48	AYTMETLLLDLR	107	118	(N-term)_iTRAQ[0]	39.36	99.473	1582.86	1582.94	0.0716553	45.2694	8654.69	69.5565			2013-03-29 06:49:11	0.993331	1.13468	1.28728	0.993331	1.13468	1.28728	1	1	1	541.266	537.656	614.161	696.758
70	FALSE	1	83	D8	WW domain containing protein interacting with metacaspase [Saccharomyces cerevisiae YJM789]		gi|151940753	50.28	99.957	22696.6	4.53	YYQPQQPQYPQYPQQQR	92	108	(N-term)_iTRAQ[0]	50.28	99.957	2384.15	2384.17	0.0124512	5.22247	15731.3	73.5421			2013-03-28 20:16:23	1.33378	1.72228	1.3718	1.33378	1.72228	1.3718	1	1	1	705.828	941.415	1215.63	968.252
229	FALSE	1	312	M14	suppressor of glycerol defect [Saccharomyces cerevisiae YJM789]		gi|151940863	24.98	85.545	116206	5.78	ISIEDDLLDDIPDWNIIAR	619	637	(N-term)_iTRAQ[0]	24.98	85.545	2370.23	2370.35	0.11499	48.5144	4021.1	70.5175			2013-03-29 08:09:50	1.06786	0.994694	0.743858	1.06786	0.994694	0.743858	1	1	1	278.301	297.185	276.824	207.016
479	FALSE	1	55	C4	ribosomal protein P0 [Saccharomyces cerevisiae YJM789]		gi|151940865	495.02	100	36004.9	4.71	KAEYFAK	8	14	(N-term)_iTRAQ[0], Lysine(K)_iTRAQ[1,7]	37.6	99.209	1288.76	1288.77	0.00500488	3.88348	111225	37.3982			2013-03-28 19:40:46	2.19814	2.23859	2.83862	1.96711	2.13786	1.85018	7	7	7	4621.11	10157.8	10344.8	13117.6
480	FALSE	1	90	D15	ribosomal protein P0 [Saccharomyces cerevisiae YJM789]		gi|151940865	495.02	100	36004.9	4.71	EYLEEYK	17	23	(N-term)_iTRAQ[0], Lysine(K)_iTRAQ[7]	45.23	99.864	1261.66	1261.67	0.0168457	13.3521	53363	50.6666			2013-03-28 20:40:07	1.84169	2.11437	2.58373	1.96711	2.13786	1.85018	7	7	7	2475.5	4559.09	5234.13	6396.02
481	FALSE	1	134	F9	ribosomal protein P0 [Saccharomyces cerevisiae YJM789]		gi|151940865	495.02	100	36004.9	4.71	LREYLEEYK	15	23	(N-term)_iTRAQ[0], Lysine(K)_iTRAQ[9]	26.22	89.136	1530.84	1530.86	0.0217285	14.1938	55082.5	29.9912			2013-03-28 23:16:17	4.813	3.71675	1.22319	1.96711	2.13786	1.85018	7	7	7	1827.72	8796.81	6793.17	2235.65
482	FALSE	1	136	F11	ribosomal protein P0 [Saccharomyces cerevisiae YJM789]		gi|151940865	495.02	100	36004.9	4.71	AGAVAPEDIWVR	111	122	(N-term)_iTRAQ[0]	110.8	100	1427.78	1427.8	0.0212402	14.8764	1.17978e+06	85.9243			2013-03-28 23:08:15	3.62183	3.05834	2.09121	1.96711	2.13786	1.85018	7	7	7	8510.38	30823.1	26027.6	17797
483	FALSE	1	161	G12	ribosomal protein P0 [Saccharomyces cerevisiae YJM789]		gi|151940865	495.02	100	36004.9	4.71	SLFVVGVDNVSSQQMHEVR	24	42	(N-term)_iTRAQ[0]	118.23	100	2275.16	2275.21	0.0456543	20.0664	46266.1	80.135			2013-03-29 00:19:28	0.659301	1.76307	1.71801	1.96711	2.13786	1.85018	7	7	7	1560.91	1029.11	2752	2681.66
484	FALSE	1	204	I4	ribosomal protein P0 [Saccharomyces cerevisiae YJM789]		gi|151940865	495.02	100	36004.9	4.71	GNVGFVFTNEPLTEIK	82	97	(N-term)_iTRAQ[0], Lysine(K)_iTRAQ[16]	114.64	100	2053.12	2053.15	0.0234375	11.4155	94162.5	70.6512			2013-03-29 03:22:30	2.14391	1.8801	1.90762	1.96711	2.13786	1.85018	7	7	7	2410.72	5168.35	4532.4	4598.73
485	FALSE	1	214	I14	ribosomal protein P0 [Saccharomyces cerevisiae YJM789]		gi|151940865	495.02	100	36004.9	4.71	GFLSDLPDFEK	65	75	(N-term)_iTRAQ[0], Lysine(K)_iTRAQ[11]	42.3	99.732	1555.83	1555.86	0.0335693	21.5765	88251.3	54.0407			2013-03-29 02:50:27	1.14262	1.14446	1.20706	1.96711	2.13786	1.85018	7	7	7	3296.35	3766.46	3772.54	3978.9
107	FALSE	1	32	B5	U3 snoRNP protein [Saccharomyces cerevisiae YJM789]		gi|151940928	479.42	100	114504	7.94	EGIAHETPEEIHRR	775	788	(N-term)_iTRAQ[0]	31.89	97.056	1817.94	1817.97	0.0289307	15.914	20795.3	28.2588			2013-03-28 17:32:58	1.73226	1.83182	1.01511	2.36099	2.36474	1.6977	7	7	7	1113.48	1928.84	2039.7	1130.3
118	FALSE	1	105	E4	U3 snoRNP protein [Saccharomyces cerevisiae YJM789]		gi|151940928	479.42	100	114504	7.94	LGFESHFTK	811	819	(N-term)_iTRAQ[0], Lysine(K)_iTRAQ[9]	30.06	95.513	1353.74	1353.75	0.0045166	3.33638	13184.6	25.6499			2013-03-28 21:21:51	1.95435	1.8903	1.58742	2.36099	2.36474	1.6977	7	7	7	1044.82	2041.93	1975.02	1658.56
121	FALSE	1	132	F7	U3 snoRNP protein [Saccharomyces cerevisiae YJM789]		gi|151940928	479.42	100	114504	7.94	IFSPFR	23	28	(N-term)_iTRAQ[0]	29	94.272	910.527	910.54	0.0133057	14.6131	68651.6	54.6423			2013-03-28 23:22:03	2.83941	3.21952	1.45891	2.36099	2.36474	1.6977	7	7	7	1677.19	4762.22	5399.74	2446.86
124	FALSE	1	169	G20	U3 snoRNP protein [Saccharomyces cerevisiae YJM789]		gi|151940928	479.42	100	114504	7.94	EYVFDPSLSQGSGDVVVQPPR	321	341	(N-term)_iTRAQ[0]	109.58	100	2420.22	2420.29	0.0705566	29.153	137483	89.3507			2013-03-29 00:45:28	1.69726	1.48239	1.60349	2.36099	2.36474	1.6977	7	7	7	1377.09	2337.28	2041.38	2208.15
132	FALSE	1	249	K1	U3 snoRNP protein [Saccharomyces cerevisiae YJM789]		gi|151940928	479.42	100	114504	7.94	LPFFLQLSGEK	756	766	(N-term)_iTRAQ[0], Lysine(K)_iTRAQ[11]	42.66	99.753	1566.91	1566.93	0.0137939	8.80326	15607.5	48.3779			2013-03-29 06:07:26	2.13613	2.20643	2.24949	2.36099	2.36474	1.6977	7	7	7	577.857	1234.38	1275	1299.88
135	FALSE	1	257	K9	U3 snoRNP protein [Saccharomyces cerevisiae YJM789]		gi|151940928	479.42	100	114504	7.94	SKFPEIVALAIENAR	409	423	(N-term)_iTRAQ[0], Lysine(K)_iTRAQ[2]	101.6	100	1946.13	1946.2	0.0648193	33.3068	106250	60.5577			2013-03-29 05:40:12	3.81088	4.16706	1.7504	2.36099	2.36474	1.6977	7	7	7	3145.42	11986.8	13107.1	5505.75
146	FALSE	1	327	N5	U3 snoRNP protein [Saccharomyces cerevisiae YJM789]		gi|151940928	479.42	100	114504	7.94	DYSSLLATLINFSPAAVDLEIR	829	850	(N-term)_iTRAQ[0]	134.63	100	2552.37	2552.46	0.0915527	35.8696	126894	81.346			2013-03-29 09:43:10	3.07905	2.72142	2.73844	2.36099	2.36474	1.6977	7	7	7	791.485	2437.02	2153.96	2167.43
883	FALSE	1	159	G10	coronin [Saccharomyces cerevisiae YJM789]		gi|151940945	28.16	93.05	82336	5.54	QIGIWDAFNIEK	252	263	(N-term)_iTRAQ[0], Lysine(K)_iTRAQ[12]	28.16	93.05	1721.95	1721.96	0.00878906	5.10414	56819.6	36.7508			2013-03-29 00:14:01	0.860712	0.671007	0.737591	0.860712	0.671007	0.737591	1	1	1	4284.46	3687.68	2874.9	3160.18
805	FALSE	1	48	B21	FKBP proline rotamase [Saccharomyces cerevisiae YJM789]		gi|151940964	501.146	100	50696.4	4.55	VKDSEESKPKPK	271	282	(N-term)_iTRAQ[0], Lysine(K)_iTRAQ[2,8,10,12]	58.22	99.993	2092.26	2092.31	0.046875	22.404	92523.8	56.154			2013-03-28 18:22:42	2.47332	2.88451	1.61453	2.05749	2.38407	1.08024	9	9	9	3554.59	8791.63	10253.3	5738.99
806	FALSE	1	49	B22	FKBP proline rotamase [Saccharomyces cerevisiae YJM789]		gi|151940964	501.146	100	50696.4	4.55	KHEEDEEESAKPAEK	244	258	(N-term)_iTRAQ[0], Lysine(K)_iTRAQ[1,11,15]	47.08	99.911	2332.21	2332.26	0.0495605	21.2504	24735.6	47.6175			2013-03-28 18:26:15	1.70157	2.54931	0.987688	2.05749	2.38407	1.08024	9	9	9	1656.3	2818.3	4222.42	1635.9
807	FALSE	1	90	D15	FKBP proline rotamase [Saccharomyces cerevisiae YJM789]		gi|151940964	501.146	100	50696.4	4.55	GKPFVFK	329	335	(N-term)_iTRAQ[0], Lysine(K)_iTRAQ[2,7]	41.61	99.686	1254.79	1254.81	0.015625	12.4522	614559	62.0728			2013-03-28 20:37:52	2.16757	2.46568	1.65852	2.05749	2.38407	1.08024	9	9	9	22818.3	49460.3	56262.7	37844.6
808	FALSE	1	126	F1	FKBP proline rotamase [Saccharomyces cerevisiae YJM789]		gi|151940964	501.146	100	50696.4	4.55	IVIPAPYAYGK	360	370	(N-term)_iTRAQ[0], Lysine(K)_iTRAQ[11]	50.27	99.957	1479.88	1479.87	-0.00927734	-6.26897	44871.7	71.3331			2013-03-28 23:42:32	1.80745	1.56311	1.25179	2.05749	2.38407	1.08024	9	9	9	1232.09	2226.93	1925.88	1542.32
809	FALSE	1	127	F2	FKBP proline rotamase [Saccharomyces cerevisiae YJM789]		gi|151940964	501.146	100	50696.4	4.55	ITMAAIDPEPFDDDKKPSTLR	33	53	(N-term)_iTRAQ[0], Lysine(K)_iTRAQ[15,16]	82.05	100	2792.49	2792.5	0.0119629	4.28395	339324	41.0348			2013-03-28 23:37:26	1.96864	2.5074	0.782548	2.05749	2.38407	1.08024	9	9	9	3379.36	6652.74	8473.41	2644.51
810	FALSE	1	149	F24	FKBP proline rotamase [Saccharomyces cerevisiae YJM789]		gi|151940964	501.146	100	50696.4	4.55	RIVIPAPYAYGK	359	370	(N-term)_iTRAQ[0], Lysine(K)_iTRAQ[12]	67.31	99.999	1635.98	1636	0.0217285	13.2816	364752	63.9364			2013-03-28 22:26:55	3.46509	3.91084	0.655367	2.05749	2.38407	1.08024	9	9	9	5877.82	20367.1	22987.2	3852.13
811	FALSE	1	169	G20	FKBP proline rotamase [Saccharomyces cerevisiae YJM789]		gi|151940964	501.146	100	50696.4	4.55	GWDIGVAGMAVGGER	344	358	(N-term)_iTRAQ[0]	117.76	100	1618.81	1618.86	0.0507812	31.3694	591226	79.0406			2013-03-29 00:44:30	1.66232	2.04955	0.898018	2.05749	2.38407	1.08024	9	9	9	12514.7	20803.5	25649.5	11238.4
538	FALSE	1	61	C10	pseudouridine synthase [Saccharomyces cerevisiae YJM789]		gi|151941019	489.97	100	64581.2	9.01	VNENTPEQWKK	374	384	(N-term)_iTRAQ[0], Lysine(K)_iTRAQ[10,11]	51.59	99.968	1804.99	1804.99	-0.00390625	-2.16414	176281	35.2352			2013-03-28 19:21:28	4.18587	3.0041	1.10909	1.6429	1.40463	0.856145	8	8	8	5591.95	23407.2	16798.8	6202
539	FALSE	1	67	C16	pseudouridine synthase [Saccharomyces cerevisiae YJM789]		gi|151941019	489.97	100	64581.2	9.01	SGHYTPIPAGSSPLKR	36	51	(N-term)_iTRAQ[0], Lysine(K)_iTRAQ[15]	72.96	100	1956.09	1956.12	0.0324707	16.5998	236657	50.616			2013-03-28 19:01:16	1.58093	1.52187	0.752382	1.6429	1.40463	0.856145	8	8	8	14778.6	23364	22491.1	11119.2
540	FALSE	1	87	D12	pseudouridine synthase [Saccharomyces cerevisiae YJM789]		gi|151941019	489.97	100	64581.2	9.01	RWGLGPVAQK	349	358	(N-term)_iTRAQ[0], Lysine(K)_iTRAQ[10]	60.11	99.996	1399.84	1399.85	0.0107422	7.67386	407914	45.8551			2013-03-28 20:27:57	1.6982	1.30385	0.717721	1.6429	1.40463	0.856145	8	8	8	24131.8	40980.6	31464.3	17319.9
541	FALSE	1	109	E8	pseudouridine synthase [Saccharomyces cerevisiae YJM789]		gi|151941019	489.97	100	64581.2	9.01	WGLGPVAQK	350	358	(N-term)_iTRAQ[0], Lysine(K)_iTRAQ[9]	62.1	99.997	1243.74	1243.76	0.0147705	11.8759	61335.2	61.3628			2013-03-28 21:33:23	1.2664	1.17263	0.986732	1.6429	1.40463	0.856145	8	8	8	3990.28	5053.3	4679.13	3937.34
542	FALSE	1	136	F11	pseudouridine synthase [Saccharomyces cerevisiae YJM789]		gi|151941019	489.97	100	64581.2	9.01	TIYESNLIEFDNKR	168	181	(N-term)_iTRAQ[0], Lysine(K)_iTRAQ[13]	73.24	100	2030.08	2030.11	0.0267334	13.1686	49194	65.1713			2013-03-28 23:10:11	1.04984	0.952936	0.915454	1.6429	1.40463	0.856145	8	8	8	3658.04	3840.35	3485.88	3348.77
543	FALSE	1	253	K5	pseudouridine synthase [Saccharomyces cerevisiae YJM789]		gi|151941019	489.97	100	64581.2	9.01	SLENLTGALFQRPPLISAVK	142	161	(N-term)_iTRAQ[0], Lysine(K)_iTRAQ[20]	92.9	100	2442.43	2442.5	0.0681152	27.8883	281760	59.9426			2013-03-29 05:52:42	0.9436	0.822151	0.870786	1.6429	1.40463	0.856145	8	8	8	12348.4	11652	10152.3	10752.8
544	FALSE	1	266	K18	pseudouridine synthase [Saccharomyces cerevisiae YJM789]		gi|151941019	489.97	100	64581.2	9.01	SIIQPLETLLVGYKR	254	268	(N-term)_iTRAQ[0], Lysine(K)_iTRAQ[14]	34.51	98.389	2018.23	2018.31	0.0860596	42.6412	13260	51.7848			2013-03-29 05:13:17	1.81167	1.48112	0.514897	1.6429	1.40463	0.856145	8	8	8	1160.31	2102.09	1718.55	597.438
570	FALSE	1	152	G3	PPIase [Saccharomyces cerevisiae YJM789]		gi|151941057	27.48	91.872	50403.5	5.92	TFFDISIGGKPQGR	6	19	(N-term)_iTRAQ[0], Lysine(K)_iTRAQ[10]	27.48	91.872	1811.01	1811.01	0.00805664	4.44871	19571.5	38.7922			2013-03-28 23:51:50	1.41903	1.54118	1.33432	1.41903	1.54118	1.33432	1	1	1	1344.92	1908.47	2072.76	1794.55
171	FALSE	1	29	B2	translation elongation factor 2 (EF-2) [Saccharomyces cerevisiae YJM789]		gi|151941085	969.463	100	128824	5.73	QINENDAEAMNK	775	786	(N-term)_iTRAQ[0], Lysine(K)_iTRAQ[12]	54.5	99.984	1664.82	1664.83	0.0161133	9.67872	25101.8	28.963			2013-03-28 17:22:25	1.29268	1.41414	0.945509	0.726943	1.3289	0.589583	17	17	17	3138.4	4056.94	4438.13	2967.38
172	FALSE	1	36	B9	translation elongation factor 2 (EF-2) [Saccharomyces cerevisiae YJM789]		gi|151941085	969.463	100	128824	5.73	ATETVDNKDIER	197	208	(N-term)_iTRAQ[0], Lysine(K)_iTRAQ[8]	31.8	96.994	1678.89	1678.92	0.0322266	19.1952	13056.3	40.0632			2013-03-28 17:45:27	1.65686	2.40333	0.79106	0.726943	1.3289	0.589583	17	17	17	1242.32	2058.35	2985.7	982.749
173	FALSE	1	70	C19	translation elongation factor 2 (EF-2) [Saccharomyces cerevisiae YJM789]		gi|151941085	969.463	100	128824	5.73	MTPSGHNWVSGQGAGPR	971	987	(N-term)_iTRAQ[0]	110.41	100	1882.91	1882.95	0.0374756	19.903	455002	65.6615			2013-03-28 18:51:37	0.689835	1.34224	0.746057	0.726943	1.3289	0.589583	17	17	17	21630.7	14921.6	29033.6	16137.7
174	FALSE	1	80	D5	translation elongation factor 2 (EF-2) [Saccharomyces cerevisiae YJM789]		gi|151941085	969.463	100	128824	5.73	EALASGQFRPLTR	860	872	(N-term)_iTRAQ[0]	31.76	96.966	1589.89	1589.91	0.0168457	10.5955	268263	22.2979			2013-03-28 20:05:27	0.963174	1.47219	0.579955	0.726943	1.3289	0.589583	17	17	17	6974.56	6717.71	10267.9	4044.93
175	FALSE	1	82	D7	translation elongation factor 2 (EF-2) [Saccharomyces cerevisiae YJM789]		gi|151941085	969.463	100	128824	5.73	SNFATIADPEAR	296	307	(N-term)_iTRAQ[0]	50.63	99.961	1435.73	1435.75	0.0181885	12.6685	117076	72.237			2013-03-28 20:13:30	0.869713	1.21132	0.65891	0.726943	1.3289	0.589583	17	17	17	2678.37	2329.41	3244.35	1764.8
176	FALSE	1	109	E8	translation elongation factor 2 (EF-2) [Saccharomyces cerevisiae YJM789]		gi|151941085	969.463	100	128824	5.73	GNFTEFVK	623	630	(N-term)_iTRAQ[0], Lysine(K)_iTRAQ[8]	58.05	99.993	1229.68	1229.69	0.0167236	13.6	28706.5	56.9578			2013-03-28 21:34:21	0.567504	1.00653	0.725177	0.726943	1.3289	0.589583	17	17	17	3138.6	1781.17	3159.11	2276.04
177	FALSE	1	135	F10	translation elongation factor 2 (EF-2) [Saccharomyces cerevisiae YJM789]		gi|151941085	969.463	100	128824	5.73	AKDILDEFR	400	408	(N-term)_iTRAQ[0], Lysine(K)_iTRAQ[2]	31.76	96.966	1394.79	1394.81	0.0206299	14.7907	27359.3	37.5267			2013-03-28 23:13:05	1.03122	1.41298	0.461703	0.726943	1.3289	0.589583	17	17	17	2274.59	2345.61	3213.94	1050.18
178	FALSE	1	178	H5	translation elongation factor 2 (EF-2) [Saccharomyces cerevisiae YJM789]		gi|151941085	969.463	100	128824	5.73	VLEELFQK	10	17	(N-term)_iTRAQ[0], Lysine(K)_iTRAQ[8]	54.59	99.984	1293.77	1293.78	0.0183105	14.1529	22665.6	61.7527			2013-03-29 02:03:30	1.01954	1.53528	0.702939	0.726943	1.3289	0.589583	17	17	17	1548.02	1578.26	2376.64	1088.16
179	FALSE	1	216	I16	translation elongation factor 2 (EF-2) [Saccharomyces cerevisiae YJM789]		gi|151941085	969.463	100	128824	5.73	LVEDPQVIAPFLGK	276	289	(N-term)_iTRAQ[0], Lysine(K)_iTRAQ[14]	60.35	99.996	1814.07	1814.12	0.0506592	27.9257	43531.8	78.1515			2013-03-29 02:44:01	0.785125	1.38093	0.647108	0.726943	1.3289	0.589583	17	17	17	1551.5	1218.12	2142.51	1003.99
180	FALSE	1	262	K14	translation elongation factor 2 (EF-2) [Saccharomyces cerevisiae YJM789]		gi|151941085	969.463	100	128824	5.73	WVPMMSVDNAWIPR	829	842	(N-term)_iTRAQ[0]	76.95	100	1845.93	1846	0.0739746	40.0745	799528	75.9213			2013-03-29 05:23:50	0.556781	1.20988	0.579616	0.726943	1.3289	0.589583	17	17	17	28091.2	15640.6	33986.9	16282.1
181	FALSE	1	264	K16	translation elongation factor 2 (EF-2) [Saccharomyces cerevisiae YJM789]		gi|151941085	969.463	100	128824	5.73	MPELIPVLSETMWDTKK	168	184	(N-term)_iTRAQ[0], Lysine(K)_iTRAQ[16,17]	25.5	87.177	2450.34	2450.43	0.0930176	37.9611	10490.3	36.5422			2013-03-29 05:19:02	0.65838	1.25846	0.711822	0.726943	1.3289	0.589583	17	17	17	1165.86	767.577	1467.19	829.882
182	FALSE	1	323	N1	translation elongation factor 2 (EF-2) [Saccharomyces cerevisiae YJM789]		gi|151941085	969.463	100	128824	5.73	IVVEYIAAIGADLIDER	360	376	(N-term)_iTRAQ[0]	142.71	100	2004.11	2004.15	0.0393066	19.613	60503.5	90.3366			2013-03-29 09:54:25	0.549585	1.06555	0.555324	0.726943	1.3289	0.589583	17	17	17	1424.99	783.154	1518.4	791.331
183	FALSE	1	332	N10	translation elongation factor 2 (EF-2) [Saccharomyces cerevisiae YJM789]		gi|151941085	969.463	100	128824	5.73	IAILAAISAMVDAAK	147	161	(N-term)_iTRAQ[0], Lysine(K)_iTRAQ[15]	108.03	100	1746.04	1746.12	0.0712891	40.8289	14381.6	69.0599			2013-03-29 09:28:22	0.465099	0.593348	0.685296	0.726943	1.3289	0.589583	17	17	17	1118.49	520.208	663.654	766.496
184	FALSE	1	368	O22	translation elongation factor 2 (EF-2) [Saccharomyces cerevisiae YJM789]		gi|151941085	969.463	100	128824	5.73	IVVEYIAAIGADLIDER	360	376	(N-term)_iTRAQ[0]	158.88	100	2004.11	2004.21	0.0917969	45.8042	709149	89.2257			2013-03-29 11:00:43	0.453357	0.934724	0.350754	0.726943	1.3289	0.589583	17	17	17	13472	6107.6	12592.6	4725.34
185	FALSE	1	392	P19	translation elongation factor 2 (EF-2) [Saccharomyces cerevisiae YJM789]		gi|151941085	969.463	100	128824	5.73	IAILAAISAMVDAAKDQVALR	147	167	(N-term)_iTRAQ[0], Lysine(K)_iTRAQ[15]	70.16	100	2428.42	2428.55	0.129639	53.3839	30496.2	79.9598			2013-03-29 11:45:58	0.257214	3.06428	0.171883	0.726943	1.3289	0.589583	17	17	17	1200.78	308.857	3679.53	206.394
186	FALSE	1	397	P24	translation elongation factor 2 (EF-2) [Saccharomyces cerevisiae YJM789]		gi|151941085	969.463	100	128824	5.73	IVVEYIAAIGADLIDER	360	376	(N-term)_iTRAQ[0]	169.51	100	2004.11	2004.2	0.081665	40.7487	358701	90.4163			2013-03-29 11:58:49	0.465127	1.02255	0.38782	0.726943	1.3289	0.589583	17	17	17	6428.96	2990.28	6573.94	2493.28
886	FALSE	1	103	E2	conserved protein [Saccharomyces cerevisiae YJM789]		gi|151941158	254.37	100	51517.4	8.89	NLNPELHPFER	27	37	(N-term)_iTRAQ[0]	73.33	100	1509.79	1509.78	-0.00854492	-5.65966	282449	74.8857			2013-03-28 21:12:51	3.81056	3.53288	2.07771	3.67985	3.55683	1.3343	4	4	4	4170.04	15890.2	14732.3	8664.14
888	FALSE	1	113	E12	conserved protein [Saccharomyces cerevisiae YJM789]		gi|151941158	254.37	100	51517.4	8.89	TFDGESAFQGIDSHR	175	189	(N-term)_iTRAQ[0]	77.39	100	1810.85	1810.88	0.0300293	16.583	257834	55.8309			2013-03-28 21:45:16	3.01632	2.8517	1.14133	3.67985	3.55683	1.3343	4	4	4	5309.61	16015.5	15141.4	6060.01
889	FALSE	1	123	E22	conserved protein [Saccharomyces cerevisiae YJM789]		gi|151941158	254.37	100	51517.4	8.89	IHLWDVNR	201	208	(N-term)_iTRAQ[0]	60.73	99.996	1196.67	1196.69	0.020752	17.3415	119590	66.0619			2013-03-28 22:17:57	4.59025	4.01432	1.0313	3.67985	3.55683	1.3343	4	4	4	3045.43	13979.3	12225.3	3140.77
891	FALSE	1	131	F6	conserved protein [Saccharomyces cerevisiae YJM789]		gi|151941158	254.37	100	51517.4	8.89	MFAKPFVGQLGYGHR	53	67	(N-term)_iTRAQ[0], Lysine(K)_iTRAQ[4]	42.92	99.768	1996.08	1996.12	0.036499	18.2853	21029.2	40.4355			2013-03-28 23:26:13	3.47549	3.95739	1.29609	3.67985	3.55683	1.3343	4	4	4	982.559	3414.87	3888.37	1273.48
692	FALSE	1	209	I9	midasin [Saccharomyces cerevisiae YJM789]		gi|151941273	71.07	100	614172	4.9	SGEFLWHDAPFLR	1792	1804	(N-term)_iTRAQ[0]	46.24	99.892	1718.88	1718.91	0.0300293	17.4703	25296	72.7541			2013-03-29 03:07:07	1.59053	1.45866	0.859972	1.26297	1.29728	0.682824	2	2	2	990.292	1575.09	1444.49	851.623
696	FALSE	1	59	C8	maintenance of killer [Saccharomyces cerevisiae YJM789]		gi|151941367	77.48	100	40704.7	5.16	SGAYGDKPLNVDEK	172	185	(N-term)_iTRAQ[0], Lysine(K)_iTRAQ[7,14]	77.48	100	1925.04	1925.05	0.0159912	8.30697	135389	62.5003			2013-03-28 19:28:13	2.49216	2.33796	0.80113	2.49216	2.33796	0.80113	1	1	1	5847.63	14573.2	13671.5	4684.71
231	FALSE	1	70	C19	stress-seventy subfamily A protein [Saccharomyces cerevisiae YJM789]		gi|151941387	750.56	100	77520.1	5	NFNDPEVQGDMK	75	86	(N-term)_iTRAQ[0], Lysine(K)_iTRAQ[12]	35.01	98.564	1681.81	1681.86	0.0511475	30.4121	42529.7	46.8307			2013-03-28 18:54:30	1.28633	1.37869	1.07991	1.21242	1.6605	1.00455	13	13	13	3214.91	4135.44	4432.38	3471.82
170	FALSE	1	117	E16	translation elongation factor EF-1 beta [Saccharomyces cerevisiae YJM789]		gi|151941388	35.11	98.597	25512	4.27	AFQSAYPEFSR	40	50	(N-term)_iTRAQ[0]	35.11	98.597	1446.71	1446.75	0.0330811	22.8663	14360.7	38.6856			2013-03-28 22:00:18	2.00553	2.1122	2.41489	2.00553	2.1122	2.41489	1	1	1	683.871	1371.52	1444.47	1651.48
138	FALSE	1	277	L5	U3 snoRNP protein [Saccharomyces cerevisiae YJM789]		gi|151941600	26.57	89.977	36553.4	9.59	LTQLYKDFDLVVADYR	115	130	(N-term)_iTRAQ[0], Lysine(K)_iTRAQ[6]	26.57	89.977	2247.23	2247.31	0.0805664	35.8515	6510.9	56.6481			2013-03-29 06:24:10	4.37405	3.48725	1.80406	4.37405	3.48725	1.80406	1	1	1	211.159	923.62	736.365	380.943
890	FALSE	1	128	F3	conserved protein [Saccharomyces cerevisiae YJM789]		gi|151941620	179.33	100	45889.7	9.04	NVELDIMGDKLGR	262	274	(N-term)_iTRAQ[0], Lysine(K)_iTRAQ[10]	43.98	99.818	1747.96	1747.98	0.019043	10.8944	32581.2	52.7124			2013-03-28 23:35:49	2.95055	2.98626	0.674345	1.02321	1.22606	0.722696	3	3	3	1393.81	4112.52	4162.29	939.911
892	FALSE	1	132	F7	conserved protein [Saccharomyces cerevisiae YJM789]		gi|151941620	179.33	100	45889.7	9.04	IELVEIGPR	221	229	(N-term)_iTRAQ[0]	70.32	100	1169.7	1169.72	0.0166016	14.193	301990	78.4844			2013-03-28 23:21:05	1.62146	1.63429	0.864437	1.02321	1.22606	0.722696	3	3	3	7665.18	12428.8	12527.1	6626.07
899	FALSE	1	280	L8	conserved protein [Saccharomyces cerevisiae YJM789]		gi|151941620	179.33	100	45889.7	9.04	SLFLDFFR	159	166	(N-term)_iTRAQ[0]	65.03	99.999	1188.65	1188.7	0.050415	42.4136	176791	74.6739			2013-03-29 06:31:14	0.223915	0.377642	0.647518	1.02321	1.22606	0.722696	3	3	3	11771.1	2635.73	4445.27	7622.01
842	FALSE	1	30	B3	ebna1-binding protein [Saccharomyces cerevisiae YJM789]		gi|151941747	596.595	100	60451.8	5.75	KNDATSSADVSGFSSR	398	413	(N-term)_iTRAQ[0], Lysine(K)_iTRAQ[1]	135.8	100	1916.96	1916.97	0.0185547	9.67925	81550.5	61.8048			2013-03-28 17:25:56	1.91836	1.99011	0.667942	1.75703	1.78628	0.832477	10	10	10	4441.6	8520.58	8839.28	2966.73
843	FALSE	1	45	B18	ebna1-binding protein [Saccharomyces cerevisiae YJM789]		gi|151941747	596.595	100	60451.8	5.75	KMQEQDATEAQK	90	101	(N-term)_iTRAQ[0], Lysine(K)_iTRAQ[1,12]	40.47	99.592	1838.97	1839.04	0.0770264	41.8857	22291.4	19.485			2013-03-28 18:13:04	1.21886	1.47903	1.07686	1.75703	1.78628	0.832477	10	10	10	2678.65	3264.89	3961.81	2884.53
844	FALSE	1	62	C11	ebna1-binding protein [Saccharomyces cerevisiae YJM789]		gi|151941747	596.595	100	60451.8	5.75	LIEEASDKK	296	304	(N-term)_iTRAQ[0], Lysine(K)_iTRAQ[8,9]	49.9	99.953	1464.86	1464.88	0.0112305	7.66656	59561.4	39.6886			2013-03-28 19:19:14	1.58537	1.63143	0.999938	1.75703	1.78628	0.832477	10	10	10	4968.38	7876.69	8105.54	4968.07
845	FALSE	1	77	D2	ebna1-binding protein [Saccharomyces cerevisiae YJM789]		gi|151941747	596.595	100	60451.8	5.75	ELAFYK	247	252	(N-term)_iTRAQ[0], Lysine(K)_iTRAQ[6]	41.27	99.66	1058.61	1058.6	-0.00842285	-7.9565	193903	61.698			2013-03-28 19:55:52	1.4612	1.68154	1.15755	1.75703	1.78628	0.832477	10	10	10	9195.32	13436.2	15462.3	10644
846	FALSE	1	95	D20	ebna1-binding protein [Saccharomyces cerevisiae YJM789]		gi|151941747	596.595	100	60451.8	5.75	EVAADTEEYQSQALSK	63	78	(N-term)_iTRAQ[0], Lysine(K)_iTRAQ[16]	106.02	100	2057.03	2057.06	0.0273438	13.2928	56057.8	52.6074			2013-03-28 20:55:12	1.35449	1.38882	0.775245	1.75703	1.78628	0.832477	10	10	10	3327.86	4507.57	4621.8	2579.91
847	FALSE	1	96	D21	ebna1-binding protein [Saccharomyces cerevisiae YJM789]		gi|151941747	596.595	100	60451.8	5.75	KEEPTIVTASNLK	37	49	(N-term)_iTRAQ[0], Lysine(K)_iTRAQ[1,13]	66.99	99.999	1862.1	1862.11	0.0150146	8.0633	38913.8	49.1283			2013-03-28 20:59:04	1.51312	1.60899	0.754338	1.75703	1.78628	0.832477	10	10	10	3262.46	4936.49	5249.28	2461
848	FALSE	1	103	E2	ebna1-binding protein [Saccharomyces cerevisiae YJM789]		gi|151941747	596.595	100	60451.8	5.75	KHNEIDHSEFNVGVEEEVEGK	349	369	(N-term)_iTRAQ[0], Lysine(K)_iTRAQ[1,21]	39.07	99.436	2857.43	2857.43	0.000732422	0.256322	16066.7	58.6813			2013-03-28 21:15:06	1.90213	1.71833	0.558674	1.75703	1.78628	0.832477	10	10	10	1259.43	2395.61	2164.12	703.613
849	FALSE	1	107	E6	ebna1-binding protein [Saccharomyces cerevisiae YJM789]		gi|151941747	596.595	100	60451.8	5.75	VQLPWKK	212	218	(N-term)_iTRAQ[0], Lysine(K)_iTRAQ[6,7]	36.66	99.018	1330.86	1330.87	0.0102539	7.70473	234927	63.2903			2013-03-28 21:26:21	5.59238	4.68884	0.601974	1.75703	1.78628	0.832477	10	10	10	4227.69	23642.9	19823	2544.96
850	FALSE	1	140	F15	ebna1-binding protein [Saccharomyces cerevisiae YJM789]		gi|151941747	596.595	100	60451.8	5.75	VQLPWK	212	217	(N-term)_iTRAQ[0], Lysine(K)_iTRAQ[6]	35.88	98.825	1058.66	1058.68	0.0141602	13.3755	116166	70.6954			2013-03-28 22:56:25	1.3307	1.30012	1.08377	1.75703	1.78628	0.832477	10	10	10	3904.57	5195.8	5076.42	4231.66
851	FALSE	1	182	H9	ebna1-binding protein [Saccharomyces cerevisiae YJM789]		gi|151941747	596.595	100	60451.8	5.75	RPLDYFAEMVK	274	284	(N-term)_iTRAQ[0], Lysine(K)_iTRAQ[11]	48.39	99.934	1656.9	1656.93	0.0306396	18.4921	710432	51.5469			2013-03-29 01:48:43	1.78445	1.74993	0.900814	1.75703	1.78628	0.832477	10	10	10	29514.1	52666.3	51647.6	26586.7
110	FALSE	1	60	C9	U3 snoRNP protein [Saccharomyces cerevisiae YJM789]		gi|151941853	279.74	100	108635	6.95	YEENFNPDKK	717	726	(N-term)_iTRAQ[0], Lysine(K)_iTRAQ[9,10]	42.16	99.723	1715.9	1715.97	0.072876	42.4711	188360	33.9091			2013-03-28 19:24:41	2.91569	3.39789	1.96881	4.08034	3.29682	1.67615	6	6	6	5876.99	17135.5	19969.4	11570.7
111	FALSE	1	60	C9	U3 snoRNP protein [Saccharomyces cerevisiae YJM789]		gi|151941853	279.74	100	108635	6.95	RFNEDDAELQQPQR	190	203	(N-term)_iTRAQ[0]	50.49	99.959	1889.92	1889.95	0.0233154	12.3367	31032.1	55.1033			2013-03-28 19:26:36	2.44839	1.69777	1.65584	4.08034	3.29682	1.67615	6	6	6	917.853	2247.26	1558.3	1519.82
112	FALSE	1	70	C19	U3 snoRNP protein [Saccharomyces cerevisiae YJM789]		gi|151941853	279.74	100	108635	6.95	FNEDDAELQQPQR	191	203	(N-term)_iTRAQ[0]	96.93	100	1733.82	1733.86	0.0354004	20.4176	145638	75.6059			2013-03-28 18:52:35	3.18627	2.42365	1.73227	4.08034	3.29682	1.67615	6	6	6	3137.34	9996.4	7603.8	5434.7
113	FALSE	1	71	C20	U3 snoRNP protein [Saccharomyces cerevisiae YJM789]		gi|151941853	279.74	100	108635	6.95	TDLDKEYDIK	264	273	(N-term)_iTRAQ[0], Lysine(K)_iTRAQ[5,10]	43.39	99.792	1671.92	1671.94	0.0258789	15.4786	38810.1	45.1941			2013-03-28 18:50:39	3.71133	3.63423	2.25591	4.08034	3.29682	1.67615	6	6	6	1705.96	6331.39	6199.86	3848.5
127	FALSE	1	223	I23	U3 snoRNP protein [Saccharomyces cerevisiae YJM789]		gi|151941853	279.74	100	108635	6.95	AIAEIREEFNPFEIK	47	61	(N-term)_iTRAQ[0], Lysine(K)_iTRAQ[15]	46.77	99.904	2094.15	2094.18	0.0319824	15.2723	74994.3	42.493			2013-03-29 02:21:12	6.79877	4.99385	1.2069	4.08034	3.29682	1.67615	6	6	6	1362.52	9263.49	6804.24	1644.43
131	FALSE	1	248	J24	U3 snoRNP protein [Saccharomyces cerevisiae YJM789]		gi|151941853	279.74	100	108635	6.95	AIAEIREEFNPFEIK	47	61	(N-term)_iTRAQ[0], Lysine(K)_iTRAQ[15]	36.61	99.007	2094.15	2094.19	0.0402832	19.2361	60776.3	36.2144			2013-03-29 04:48:50	8.0411	5.06015	1.44226	4.08034	3.29682	1.67615	6	6	6	721.427	5801.06	3650.53	1040.49
992	FALSE	1	54	C3	cell division cycle-related protein [Saccharomyces cerevisiae YJM789]		gi|151941877	343.58	100	99341.8	4.83	RYEAYSQQMK	776	785	(N-term)_iTRAQ[0], Lysine(K)_iTRAQ[10]	73.13	100	1591.81	1591.82	0.00646973	4.06437	230129	39.8173			2013-03-28 19:43:01	2.07463	2.52064	1.29994	1.5418	2.06016	1.51187	4	4	4	11785.4	24450.3	29706.8	15320.3
993	FALSE	1	218	I18	cell division cycle-related protein [Saccharomyces cerevisiae YJM789]		gi|151941877	343.58	100	99341.8	4.83	LDQLIYVPLPDENAR	649	663	(N-term)_iTRAQ[0]	77.94	100	1900.03	1900.08	0.0545654	28.7182	13871.7	70.4766			2013-03-29 02:39:31	1.68313	2.11489	1.54238	1.5418	2.06016	1.51187	4	4	4	387.597	652.376	819.726	597.821
994	FALSE	1	233	J9	cell division cycle-related protein [Saccharomyces cerevisiae YJM789]		gi|151941877	343.58	100	99341.8	4.83	GPELLSMWYGESESNIR	554	570	(N-term)_iTRAQ[0]	61.06	99.996	2112.02	2112.07	0.0551758	26.1247	13776	55.8813			2013-03-29 04:01:02	1.22055	1.87861	1.68565	1.5418	2.06016	1.51187	4	4	4	1008.78	1231.27	1895.11	1700.45
995	FALSE	1	244	J20	cell division cycle-related protein [Saccharomyces cerevisiae YJM789]		gi|151941877	343.58	100	99341.8	4.83	ATQGFSGADLLYIVQR	688	703	(N-term)_iTRAQ[0]	131.45	100	1883.01	1883.08	0.0681152	36.1735	50279	79.2454			2013-03-29 04:35:42	1.32585	1.79874	1.54587	1.5418	2.06016	1.51187	4	4	4	1541.99	2044.44	2773.63	2383.7
695	FALSE	1	32	B5	maintenance of killer [Saccharomyces cerevisiae YJM789]		gi|151942049	988.55	100	132504	4.88	KVEDIKPEDK	842	851	(N-term)_iTRAQ[0], Lysine(K)_iTRAQ[1,6,10]	50.91	99.963	1777.06	1777.09	0.0294189	16.5549	120919	56.3135			2013-03-28 17:32:01	1.31953	1.29647	2.12686	1.56262	1.58107	1.12893	13	13	13	6728.44	8878.35	8723.2	14310.4
697	FALSE	1	104	E3	maintenance of killer [Saccharomyces cerevisiae YJM789]		gi|151942049	988.55	100	132504	4.88	NDLQNFMK	99	106	(N-term)_iTRAQ[0], Lysine(K)_iTRAQ[8]	55.35	99.987	1297.68	1297.68	0.000854492	0.658476	45998.4	54.9347			2013-03-28 21:18:38	1.19762	1.459	1.2872	1.56262	1.58107	1.12893	13	13	13	3300.63	3952.89	4815.61	4248.56
698	FALSE	1	107	E6	maintenance of killer [Saccharomyces cerevisiae YJM789]		gi|151942049	988.55	100	132504	4.88	NQPGLSMMLNKK	346	357	(N-term)_iTRAQ[0], Lysine(K)_iTRAQ[11,12]	58.89	99.994	1793.01	1793.04	0.0214844	11.9823	18829.8	32.686			2013-03-28 21:28:35	1.67859	1.75987	0.911313	1.56262	1.58107	1.12893	13	13	13	2011.15	3375.91	3539.37	1832.79
699	FALSE	1	114	E13	maintenance of killer [Saccharomyces cerevisiae YJM789]		gi|151942049	988.55	100	132504	4.88	EALALGASEEDLK	55	67	(N-term)_iTRAQ[0], Lysine(K)_iTRAQ[13]	99.11	100	1633.89	1633.91	0.0218506	13.3734	62982	60.027			2013-03-28 21:49:27	1.61156	1.42921	0.952	1.56262	1.58107	1.12893	13	13	13	3274.59	5277.2	4680.08	3117.41
700	FALSE	1	121	E20	maintenance of killer [Saccharomyces cerevisiae YJM789]		gi|151942049	988.55	100	132504	4.88	GKQTLEADNQTYYEEFTK	249	266	(N-term)_iTRAQ[0], Lysine(K)_iTRAQ[2,18]	107.44	100	2597.31	2597.37	0.0556641	21.4314	81473.6	56.3012			2013-03-28 22:11:32	5.06316	3.67759	0.723139	1.56262	1.58107	1.12893	13	13	13	2425.54	12280.9	8920.13	1754
701	FALSE	1	125	E24	maintenance of killer [Saccharomyces cerevisiae YJM789]		gi|151942049	988.55	100	132504	4.88	NQPGLSMMLNK	346	356	(N-term)_iTRAQ[0], Lysine(K)_iTRAQ[11]	31.08	96.452	1520.82	1520.84	0.019165	12.6018	34742.3	31.9964			2013-03-28 22:24:22	1.36145	1.28112	1.57072	1.56262	1.58107	1.12893	13	13	13	2548.6	3469.79	3265.05	4003.13
702	FALSE	1	127	F2	maintenance of killer [Saccharomyces cerevisiae YJM789]		gi|151942049	988.55	100	132504	4.88	GTSIMQPLFSGSR	802	814	(N-term)_iTRAQ[0]	99.91	100	1524.8	1524.8	0.000732422	0.480341	591363	75.2151			2013-03-28 23:37:06	1.93916	1.68798	1.27198	1.56262	1.58107	1.12893	13	13	13	11521	22341.1	19447.3	14654.6
703	FALSE	1	141	F16	maintenance of killer [Saccharomyces cerevisiae YJM789]		gi|151942049	988.55	100	132504	4.88	QTLEADNQTYYEEFTK	251	266	(N-term)_iTRAQ[0], Lysine(K)_iTRAQ[16]	120.6	100	2268.09	2268.14	0.0473633	20.8824	113953	65.2056			2013-03-28 22:52:16	1.11867	1.18151	1.92865	1.56262	1.58107	1.12893	13	13	13	5416.47	6059.22	6399.59	10446.5
704	FALSE	1	203	I3	maintenance of killer [Saccharomyces cerevisiae YJM789]		gi|151942049	988.55	100	132504	4.88	TLYESLFDPR	621	630	(N-term)_iTRAQ[0]	68.3	99.999	1384.72	1384.73	0.00549316	3.96698	675935	93.7601			2013-03-29 03:25:05	1.14271	1.16574	1.15714	1.56262	1.58107	1.12893	13	13	13	5273.16	6025.69	6147.15	6101.8
705	FALSE	1	210	I10	maintenance of killer [Saccharomyces cerevisiae YJM789]		gi|151942049	988.55	100	132504	4.88	FFYQYFTTK	852	860	(N-term)_iTRAQ[0], Lysine(K)_iTRAQ[9]	64.71	99.998	1532.8	1532.83	0.0250244	16.3259	263917	56.8801			2013-03-29 03:02:37	0.954518	1.10446	1.08364	1.56262	1.58107	1.12893	13	13	13	14773.1	14101.2	16316.3	16008.7
706	FALSE	1	255	K7	maintenance of killer [Saccharomyces cerevisiae YJM789]		gi|151942049	988.55	100	132504	4.88	LFSALLTGINR	556	566	(N-term)_iTRAQ[0]	75.78	100	1348.81	1348.85	0.0454102	33.6669	555911	60.7948			2013-03-29 05:46:17	1.36174	1.94053	0.498643	1.56262	1.58107	1.12893	13	13	13	14858.3	20233.2	28833	7409.01
707	FALSE	1	266	K18	maintenance of killer [Saccharomyces cerevisiae YJM789]		gi|151942049	988.55	100	132504	4.88	SSLWEINNFINHFHPTVK	741	758	(N-term)_iTRAQ[0], Lysine(K)_iTRAQ[18]	75.75	100	2471.31	2471.42	0.111816	45.2458	70933.2	50.1457			2013-03-29 05:11:41	1.73524	1.7508	1.35203	1.56262	1.58107	1.12893	13	13	13	1575.99	2734.73	2759.24	2130.79
708	FALSE	1	286	L14	maintenance of killer [Saccharomyces cerevisiae YJM789]		gi|151942049	988.55	100	132504	4.88	TYANAYVTGETEQIAKPDLGLFTLSHFLDR	759	788	(N-term)_iTRAQ[0], Lysine(K)_iTRAQ[16]	80.72	100	3658.9	3659.04	0.13916	38.0333	46208.6	71.7081			2013-03-29 06:50:28	2.01025	1.97285	0.864726	1.56262	1.58107	1.12893	13	13	13	1190.53	2393.27	2348.74	1029.48
1029	FALSE	1	335	N13	actin filament bundling protein [Saccharomyces cerevisiae YJM789]		gi|151942115	60.5	99.996	77976.7	5.3	LLTLGLVWQLMR	507	518	(N-term)_iTRAQ[0]	60.5	99.996	1586.96	1587.03	0.0675049	42.5373	3920.39	61.3347			2013-03-29 09:20:01	1.16279	1.53798	1.10532	1.16279	1.53798	1.10532	1	1	1	319.358	371.345	491.165	352.994
1016	FALSE	1	116	E15	ATP-dependent RNA helicase [Saccharomyces cerevisiae YJM789]		gi|151942176	44.2	99.827	84994.3	9.07	SYDYDDDSEISFR	606	618	(N-term)_iTRAQ[0]	44.2	99.827	1755.75	1755.78	0.0350342	19.954	11050.7	43.633			2013-03-28 21:57:26	2.23007	1.62027	1.47356	2.23007	1.62027	1.47356	1	1	1	707.218	1577.14	1145.89	1042.13
1028	FALSE	1	73	C22	actin-associated protein [Saccharomyces cerevisiae YJM789]		gi|151942363	64.2562	99.998	57673	5.77	RFQELEQETK	38	47	(N-term)_iTRAQ[0], Lysine(K)_iTRAQ[10]	35.65	98.761	1595.86	1595.9	0.0325928	20.4233	58384.6	24.3288			2013-03-28 18:42:56	1.9225	2.02209	1.62998	1.74886	1.56229	1.32042	2	2	2	4311.17	8288.24	8717.59	7027.12
228	FALSE	1	345	N23	suppressor of mRNA export mutant [Saccharomyces cerevisiae YJM789]		gi|151942370	41.6	99.685	116469	4.61	LNNILPFINDIFTR	402	415	(N-term)_iTRAQ[0]	41.6	99.685	1834.03	1834.11	0.0726318	39.6022	10721.7	70.1594			2013-03-29 08:47:10	0.897022	0.852343	0.658895	0.897022	0.852343	0.658895	1	1	1	807.719	724.542	688.453	532.202
128	FALSE	1	235	J11	U3 snoRNP protein [Saccharomyces cerevisiae YJM789]		gi|151942372	68.48	99.999	78178.3	4.85	LKPALAVILLER	472	483	(N-term)_iTRAQ[0], Lysine(K)_iTRAQ[2]	68.48	99.999	1624.08	1624.12	0.0467529	28.7874	48245	53.5839			2013-03-29 04:07:26	2.18846	3.08457	2.30918	2.18846	3.08457	2.30918	1	1	1	2352.88	5149.19	7257.62	5433.21
537	FALSE	1	208	I8	pumilio-homology domain family [Saccharomyces cerevisiae YJM789]		gi|151942459	94.08	100	85747.7	6.67	EFWGSEYAVFR	265	275	(N-term)_iTRAQ[0]	94.08	100	1534.74	1534.78	0.0316162	20.6003	112022	67.9824			2013-03-29 03:09:21	1.002	1.2614	0.930066	1.002	1.2614	0.930066	1	1	1	5965.13	5977.08	7524.43	5547.96
903	FALSE	1	242	J18	clathrin associated protein complex medium subunit [Saccharomyces cerevisiae YJM789]		gi|151942542	26.4	89.577	60708.8	8.73	FQIPYFTTSGIQVR	430	443	(N-term)_iTRAQ[0]	26.4	89.577	1800.98	1801.04	0.0595703	33.0767	2918.03	37.0524			2013-03-29 04:31:51	1.75386	1.3717	1.78101	1.75386	1.3717	1.78101	1	1	1	315.349	553.077	432.564	561.641
1017	FALSE	1	119	E18	ATP binding cassette family member [Saccharomyces cerevisiae YJM789]		gi|151942575	215.38	100	149212	5.57	TANQYLQWR	896	904	(N-term)_iTRAQ[0]	67.08	99.999	1323.69	1323.72	0.0250244	18.905	69143.4	65.6673			2013-03-28 22:04:47	1.50035	1.81769	1.05411	1.56651	1.63926	1.46813	3	3	3	3142.34	4714.59	5711.8	3312.38
1018	FALSE	1	321	M23	ATP binding cassette family member [Saccharomyces cerevisiae YJM789]		gi|151942575	215.38	100	149212	5.57	TLLDYVSILDNLDLSPR	332	348	(N-term)_iTRAQ[0]	97.87	100	2091.15	2091.24	0.0927734	44.3649	104431	89.9251			2013-03-29 08:36:34	1.47859	1.88139	1.68108	1.56651	1.63926	1.46813	3	3	3	1341.28	1983.21	2523.47	2254.8
1019	FALSE	1	331	N9	ATP binding cassette family member [Saccharomyces cerevisiae YJM789]		gi|151942575	215.38	100	149212	5.57	SLSSVTFVAEVTEPSLSLLVPILNR	368	392	(N-term)_iTRAQ[0]	50.43	99.959	2815.59	2815.7	0.108887	38.6727	15067.2	62.3355			2013-03-29 09:30:58	1.73285	1.28808	1.78575	1.56651	1.63926	1.46813	3	3	3	407.913	706.853	525.423	728.428
1011	FALSE	1	70	C19	bmh sensitive protein [Saccharomyces cerevisiae YJM789]		gi|151942584	205.816	100	153690	6.32	NEEPSFVPGQER	379	390	(N-term)_iTRAQ[0]	60.66	99.996	1532.75	1532.8	0.0524902	34.2459	228488	46.0887			2013-03-28 18:52:16	2.07792	1.86815	1.19001	2.31618	1.97917	1.38748	4	4	4	8199.09	17037.1	15317.1	9756.96
1012	FALSE	1	168	G19	bmh sensitive protein [Saccharomyces cerevisiae YJM789]		gi|151942584	205.816	100	153690	6.32	VAIYGYLHGTPLPSAPGTR	269	287	(N-term)_iTRAQ[0]	40.06	99.551	2114.15	2114.21	0.0605469	28.6388	5076.61	50.5618			2013-03-29 00:43:31	2.28612	1.32542	1.01198	2.31618	1.97917	1.38748	4	4	4	417.189	953.743	552.95	422.185
1013	FALSE	1	207	I7	bmh sensitive protein [Saccharomyces cerevisiae YJM789]		gi|151942584	205.816	100	153690	6.32	FVPYFDTFEK	611	620	(N-term)_iTRAQ[0], Lysine(K)_iTRAQ[10]	65.56	99.999	1580.82	1580.85	0.0227051	14.3628	55063.6	65.0188			2013-03-29 03:12:34	3.14624	2.61999	2.13356	2.31618	1.97917	1.38748	4	4	4	1549.37	4874.69	4059.33	3305.67
1014	FALSE	1	215	I15	bmh sensitive protein [Saccharomyces cerevisiae YJM789]		gi|151942584	205.816	100	153690	6.32	TNDPLVLSLGWR	841	852	(N-term)_iTRAQ[0]	40.5	99.594	1514.85	1514.88	0.0335693	22.1602	88662.5	64.5733			2013-03-29 02:47:13	1.9256	2.36518	1.44239	2.31618	1.97917	1.38748	4	4	4	1261.46	2429.07	2983.59	1819.53
163	FALSE	1	230	J6	trimethylguanosine synthase [Saccharomyces cerevisiae YJM789]		gi|151942642	36.9	99.071	41957.1	9.54	LSPNVIMFLPR	210	220	(N-term)_iTRAQ[0]	36.9	99.071	1430.83	1430.87	0.0361328	25.253	6261.28	61.9217			2013-03-29 03:52:41	0.992079	2.04822	1.67527	0.992079	2.04822	1.67527	1	1	1	370.702	367.766	759.278	621.027
739	FALSE	1	188	H15	integral membrane protein that along with Pil1p is a primary component of eisosomes [Saccharomyces		gi|151942788	101.89	100	41204.2	4.62	AAYSYMFDSLR	197	207	(N-term)_iTRAQ[0]	53.14	99.978	1467.71	1467.75	0.0397949	27.1137	35959.7	57.7306			2013-03-29 01:31:22	4.22254	4.49558	1.85252	3.86193	4.55124	2.64859	2	2	2	522.01	2204.21	2346.74	967.032
740	FALSE	1	194	H21	integral membrane protein that along with Pil1p is a primary component of eisosomes [Saccharomyces		gi|151942788	101.89	100	41204.2	4.62	IPVLEQELVR	166	175	(N-term)_iTRAQ[0]	48.75	99.939	1339.81	1339.85	0.0388184	28.9731	15051	60.5192			2013-03-29 01:12:24	3.53212	4.60758	3.78674	3.86193	4.55124	2.64859	2	2	2	325.179	1148.57	1498.29	1231.37
442	FALSE	1	155	G6	RNA polymerase A [Saccharomyces cerevisiae YJM789]		gi|151942801	74.99	100	146303	7.55	GQYPGLYLFGGHSR	635	648	(N-term)_iTRAQ[0]	74.99	100	1695.87	1695.9	0.0252686	14.9	32067.5	57.298			2013-03-29 00:00:50	2.67522	1.99255	2.05347	2.67522	1.99255	2.05347	1	1	1	1359.3	3636.42	2708.47	2791.28
687	FALSE	1	256	K8	multiple RNA-binding domain containing protein [Saccharomyces cerevisiae YJM789]		gi|151942889	30.23	95.685	114889	6.1	LLMPPAGTIAIVQFR	561	575	(N-term)_iTRAQ[0]	30.23	95.685	1771.04	1771.1	0.0527344	29.7759	15198.4	51.6383			2013-03-29 05:43:43	1.12134	1.20243	1.17016	1.12134	1.20243	1.17016	1	1	1	947.897	1062.91	1139.78	1109.19
106	FALSE	1	30	B3	U3 snoRNP protein [Saccharomyces cerevisiae YJM789]		gi|151942910	163.53	100	72723.2	5.55	LKEDVAEQQGR	121	131	(N-term)_iTRAQ[0], Lysine(K)_iTRAQ[2]	73.26	100	1560.86	1560.87	0.0144043	9.22844	88649.4	54.3251			2013-03-28 17:25:37	3.77387	3.22322	2.3194	3.7422	3.50493	2.25829	3	3	3	2982.09	11254	9611.96	6916.67
109	FALSE	1	53	C2	U3 snoRNP protein [Saccharomyces cerevisiae YJM789]		gi|151942910	163.53	100	72723.2	5.55	KKPIFTER	430	437	(N-term)_iTRAQ[0], Lysine(K)_iTRAQ[1,2]	32.94	97.688	1450.91	1450.9	-0.0114746	-7.90855	184159	27.3939			2013-03-28 19:46:33	4.16667	3.78917	2.76233	3.7422	3.50493	2.25829	3	3	3	8087.85	33699.4	30646.2	22341.3
125	FALSE	1	170	G21	U3 snoRNP protein [Saccharomyces cerevisiae YJM789]		gi|151942910	163.53	100	72723.2	5.55	TIDEYNNFDAGDLDKDIIASR	100	120	(N-term)_iTRAQ[0], Lysine(K)_iTRAQ[15]	57.33	99.992	2673.33	2673.39	0.0690918	25.8449	33951.9	72.4346			2013-03-29 00:49:18	3.33275	3.52537	1.79759	3.7422	3.50493	2.25829	3	3	3	582.767	1942.22	2054.47	1047.58
159	FALSE	1	103	E2	tryptophan synthase [Saccharomyces cerevisiae YJM789]		gi|151943263	267.226	100	83371.7	5.99	FHSATLTAGRPGVFHGVK	564	581	(N-term)_iTRAQ[0], Lysine(K)_iTRAQ[18]	62.81	99.998	2170.21	2170.21	-0.00732422	-3.37488	50540.2	37.0062			2013-03-28 21:13:29	2.01314	2.30105	0.865759	1.631	2.15437	1.10419	4	4	4	3560.18	7167.15	8192.14	3082.26
160	FALSE	1	103	E2	tryptophan synthase [Saccharomyces cerevisiae YJM789]		gi|151943263	267.226	100	83371.7	5.99	TMKPDQHLVINISGR	662	676	(N-term)_iTRAQ[0], Lysine(K)_iTRAQ[3]	25.75	87.894	1997.12	1997.11	-0.00915527	-4.58424	18884	46.1024			2013-03-28 21:14:47	1.68759	1.99431	1.39391	1.631	2.15437	1.10419	4	4	4	1358.21	2292.1	2708.68	1893.22
161	FALSE	1	311	M13	tryptophan synthase [Saccharomyces cerevisiae YJM789]		gi|151943263	267.226	100	83371.7	5.99	NEGVTVPIILMGYYNPILNYGEER	91	114	(N-term)_iTRAQ[0]	74.65	100	2898.48	2898.62	0.132812	45.8214	17860.8	76.725			2013-03-29 08:05:01	2.15606	2.6547	1.0876	1.631	2.15437	1.10419	4	4	4	536.141	1155.95	1423.29	583.108
162	FALSE	1	362	O16	tryptophan synthase [Saccharomyces cerevisiae YJM789]		gi|151943263	267.226	100	83371.7	5.99	LELLSHIADSFVYVVSR	164	180	(N-term)_iTRAQ[0]	104.98	100	2092.16	2092.26	0.106445	50.8783	24244.4	78.9737			2013-03-29 10:41:26	0.966071	1.76826	1.13258	1.631	2.15437	1.10419	4	4	4	751.754	726.247	1329.3	851.419
142	FALSE	1	309	M11	U3 snoRNP protein [Saccharomyces cerevisiae YJM789]		gi|151943408	58.79	99.994	88352.4	5.01	TLTFLLTHPLFPLSR	522	536	(N-term)_iTRAQ[0]	58.79	99.994	1900.12	1900.2	0.0855713	45.0347	24539.3	49.4535			2013-03-29 07:58:56	1.8029	2.06934	1.43106	1.8029	2.06934	1.43106	1	1	1	550.134	991.835	1138.41	787.277
887	FALSE	1	105	E4	conserved protein [Saccharomyces cerevisiae YJM789]		gi|151943423	124.7	100	91136.4	6.19	GEAELTFIPQRK	645	656	(N-term)_iTRAQ[0], Lysine(K)_iTRAQ[12]	60.8	99.996	1676.96	1676.96	0.00561523	3.34846	61400.1	51.3509			2013-03-28 21:19:55	2.4344	2.50069	1.35338	2.41621	2.45651	1.96224	2	2	2	2359.92	5744.98	5901.41	3193.87
894	FALSE	1	149	F24	conserved protein [Saccharomyces cerevisiae YJM789]		gi|151943423	124.7	100	91136.4	6.19	GEAELTFIPQR	645	655	(N-term)_iTRAQ[0]	63.9	99.998	1404.76	1404.78	0.0184326	13.1215	44982.4	66.3269			2013-03-28 22:28:31	2.39815	2.41312	2.845	2.41621	2.45651	1.96224	2	2	2	833.397	1998.61	2011.09	2371.01
164	FALSE	1	182	H9	translational activator [Saccharomyces cerevisiae YJM789]		gi|151943621	236.28	100	322812	5.18	LGEEQFPDLIPR	1638	1649	(N-term)_iTRAQ[0]	37.04	99.1	1557.84	1557.87	0.0334473	21.4703	59433.3	42.0901			2013-03-29 01:50:20	2.074	2.05206	1.58386	1.22477	1.74999	1.82299	5	5	5	669.457	1388.45	1373.77	1060.33
165	FALSE	1	253	K5	translational activator [Saccharomyces cerevisiae YJM789]		gi|151943621	236.28	100	322812	5.18	GYGISALSEFDIIR	1357	1370	(N-term)_iTRAQ[0]	82.18	100	1684.9	1684.95	0.0513916	30.5012	30250.7	70.6991			2013-03-29 05:53:58	1.55827	1.99469	1.37178	1.22477	1.74999	1.82299	5	5	5	1099.08	1712.66	2192.34	1507.7
166	FALSE	1	254	K6	translational activator [Saccharomyces cerevisiae YJM789]		gi|151943621	236.28	100	322812	5.18	KPEFIGFSVIDAIER	581	595	(N-term)_iTRAQ[0], Lysine(K)_iTRAQ[1]	27.6	92.093	2009.13	2009.19	0.0583496	29.0422	14027.5	44.896			2013-03-29 05:50:08	0.37867	0.863382	1.52109	1.22477	1.74999	1.82299	5	5	5	1896.88	718.29	1637.73	2885.32
167	FALSE	1	281	L9	translational activator [Saccharomyces cerevisiae YJM789]		gi|151943621	236.28	100	322812	5.18	VPFLQDISQLVR	27	38	(N-term)_iTRAQ[0]	55.14	99.986	1558.91	1558.97	0.0651855	41.8149	14191.8	66.2173			2013-03-29 06:35:04	1.65544	2.23479	2.50171	1.22477	1.74999	1.82299	5	5	5	555.043	918.839	1240.41	1388.56
168	FALSE	1	339	N17	translational activator [Saccharomyces cerevisiae YJM789]		gi|151943621	236.28	100	322812	5.18	KSDVIFPILIPTLLAPPIDAFR	2018	2039	(N-term)_iTRAQ[0], Lysine(K)_iTRAQ[1]	34.32	98.317	2724.63	2724.76	0.127441	46.7738	8912.41	63.4726			2013-03-29 09:06:07	1.36035	2.07811	2.43519	1.22477	1.74999	1.82299	5	5	5	282.097	383.752	586.229	686.96
738	FALSE	1	123	E22	isoleucine-plus-valine requiring protein [Saccharomyces cerevisiae YJM789]		gi|151943814	43.85	99.812	35840.5	6.07	QFHPANLPASEVLR	203	216	(N-term)_iTRAQ[0]	43.85	99.812	1722.94	1722.97	0.0333252	19.342	40726.1	48.792			2013-03-28 22:18:35	2.78926	1.42354	0.95672	2.78926	1.42354	0.95672	1	1	1	1953.9	5449.95	2781.46	1869.34
897	FALSE	1	251	K3	conserved protein [Saccharomyces cerevisiae YJM789]		gi|151943835	50.6	99.96	40718.6	7.66	YLIEFFR	103	109	(N-term)_iTRAQ[0]	50.6	99.96	1131.63	1131.66	0.0281982	24.9182	112075	65.1324			2013-03-29 05:59:06	0.757614	0.996043	0.442051	0.757614	0.996043	0.442051	1	1	1	8075.88	6118.4	8043.93	3569.95
120	FALSE	1	113	E12	U3 snoRNP protein [Saccharomyces cerevisiae YJM789]		gi|151943873	148.666	100	111809	4.91	QFAPFVR	132	138	(N-term)_iTRAQ[0]	27.15	91.23	1008.58	1008.59	0.0106201	10.5298	65244.6	58.7122			2013-03-28 21:47:31	2.55965	2.98772	1.65674	1.92932	1.88917	1.72149	3	3	3	1769.78	4530.02	5287.61	2932.06
126	FALSE	1	191	H18	U3 snoRNP protein [Saccharomyces cerevisiae YJM789]		gi|151943873	148.666	100	111809	4.91	FSNLLGTVYR	7	16	(N-term)_iTRAQ[0]	47.67	99.922	1313.73	1313.78	0.048584	36.9816	13737.2	56.8639			2013-03-29 01:22:22	2.21511	2.33862	1.13463	1.92932	1.88917	1.72149	3	3	3	586.73	1299.67	1372.14	665.723
133	FALSE	1	250	K2	U3 snoRNP protein [Saccharomyces cerevisiae YJM789]		gi|151943873	148.666	100	111809	4.91	EIPLVASNIPAIYLPR	762	777	(N-term)_iTRAQ[0]	74.81	100	1910.12	1910.15	0.0275879	14.443	25643.1	67.25			2013-03-29 06:02:19	1.2666	0.964968	2.71394	1.92932	1.88917	1.72149	3	3	3	721.723	914.132	696.44	1958.71
895	FALSE	1	171	G22	conserved protein [Saccharomyces cerevisiae YJM789]		gi|151943962	29.87	95.312	86514.5	6.02	YVVSFDELEAR	562	572	(N-term)_iTRAQ[0]	29.87	95.312	1471.76	1471.79	0.0394287	26.7903	8828.5	45.8733			2013-03-29 00:53:09	1.859	1.15551	1.25397	1.859	1.15551	1.25397	1	1	1	510.203	948.47	589.545	639.777
1041	FALSE	1	65	C14	26S proteasome PA700 subunit [Saccharomyces cerevisiae YJM789]		gi|151943971	95.65	100	118899	4.52	VGQAVETVGQAGRPK	929	943	(N-term)_iTRAQ[0], Lysine(K)_iTRAQ[15]	41.7	99.692	1785.02	1785.04	0.0201416	11.2837	67817.1	32.6854			2013-03-28 19:08:57	2.14461	1.90132	1.41331	1.43979	1.54719	1.63826	3	3	3	4027.58	8637.62	7657.73	5692.23
1042	FALSE	1	225	J1	26S proteasome PA700 subunit [Saccharomyces cerevisiae YJM789]		gi|151943971	95.65	100	118899	4.52	LLSDVSDFEGWGHEYIR	139	155	(N-term)_iTRAQ[0]	53.95	99.982	2167.06	2167.05	-0.0102539	-4.73172	30914.6	38.1467			2013-03-29 03:36:18	1.10107	1.11361	1.83541	1.43979	1.54719	1.63826	3	3	3	657.868	724.358	732.609	1207.46
1043	FALSE	1	249	K1	26S proteasome PA700 subunit [Saccharomyces cerevisiae YJM789]		gi|151943971	95.65	100	118899	4.52	LLSDVSDFEGWGHEYIR	139	155	(N-term)_iTRAQ[0]	43.69	99.805	2167.06	2167.08	0.0244141	11.266	40979	26.8009			2013-03-29 06:06:29	1.26397	1.74921	1.69502	1.43979	1.54719	1.63826	3	3	3	830.368	1049.56	1452.48	1407.49
896	FALSE	1	213	I13	conserved protein [Saccharomyces cerevisiae YJM789]		gi|151944169	42.69	99.755	229906	6.16	GLQPFWFR	555	562	(N-term)_iTRAQ[0]	42.69	99.755	1194.65	1194.68	0.0245361	20.5383	12289.1	72.2259			2013-03-29 02:54:55	1.82939	3.29616	2.23773	1.82939	3.29616	2.23773	1	1	1	341.71	625.122	1126.33	764.654
602	FALSE	1	237	J13	nucleolar protein [Saccharomyces cerevisiae YJM789]		gi|151944364	65.17	99.999	53979.1	9.33	YGVWIGNLSFDTTKDDLVR	125	143	(N-term)_iTRAQ[0], Lysine(K)_iTRAQ[14]	34.68	98.451	2487.31	2487.36	0.0454102	18.2567	11549.3	50.3051			2013-03-29 04:13:33	1.90342	1.80647	0.544438	1.66764	1.56581	0.44369	2	2	2	851.314	1620.41	1537.87	463.488
603	FALSE	1	314	M16	nucleolar protein [Saccharomyces cerevisiae YJM789]		gi|151944364	65.17	99.999	53979.1	9.33	ILFVGNLSFDVTDDLLR	240	256	(N-term)_iTRAQ[0]	30.49	95.936	2081.14	2081.19	0.0510254	24.518	3337.54	56.1323			2013-03-29 08:16:35	1.46106	1.35722	0.361586	1.66764	1.56581	0.44369	2	2	2	307.536	449.329	417.393
227	FALSE	1	170	G21	suppressor of rasval19 [Saccharomyces cerevisiae YJM789]		gi|151944399	26.64	90.137	64556.9	5.48	GGFQSQLTFLR	112	122	(N-term)_iTRAQ[0]	26.64	90.137	1397.77	1397.8	0.0372314	26.6364	5013.03	46.9494			2013-03-29 00:50:35	1.18071	1.83066	2.04217	1.18071	1.83066	2.04217	1	1	1	397.472	469.298	727.636	811.704
723	FALSE	1	80	D5	killer toxin resistant protein [Saccharomyces cerevisiae YJM789]		gi|151944405	561.276	100	131984	7.63	IATNPEYASMGYGSR	638	652	(N-term)_iTRAQ[0]	107.96	100	1760.84	1760.86	0.0155029	8.80428	103252	74.3857			2013-03-28 20:06:45	3.94467	3.68098	1.99236	2.43129	2.81537	1.9075	8	8	8	1682.46	6636.76	6193.11	3352.08
724	FALSE	1	95	D20	killer toxin resistant protein [Saccharomyces cerevisiae YJM789]		gi|151944405	561.276	100	131984	7.63	FTDMSEDVRPK	665	675	(N-term)_iTRAQ[0], Lysine(K)_iTRAQ[11]	41.78	99.698	1612.83	1612.87	0.0443115	27.4745	140599	46.1276			2013-03-28 20:54:34	2.79661	2.80871	2.21326	2.43129	2.81537	1.9075	8	8	8	3893.44	10888.4	10935.5	8617.19
725	FALSE	1	180	H7	killer toxin resistant protein [Saccharomyces cerevisiae YJM789]		gi|151944405	561.276	100	131984	7.63	ESNWLVEFAK	770	779	(N-term)_iTRAQ[0], Lysine(K)_iTRAQ[10]	32.16	97.233	1510.82	1510.84	0.0228271	15.1092	20611.4	38.7251			2013-03-29 01:55:48	1.4237	1.18711	1.83805	2.43129	2.81537	1.9075	8	8	8	1479.84	2106.84	1756.73	2720.02
726	FALSE	1	184	H11	killer toxin resistant protein [Saccharomyces cerevisiae YJM789]		gi|151944405	561.276	100	131984	7.63	THLDDIFSPFDLKR	828	841	(N-term)_iTRAQ[0], Lysine(K)_iTRAQ[13]	27.14	91.21	1992.08	1992.11	0.0263672	13.236	13350.3	53.928			2013-03-29 01:43:16	3.86333	4.36922	1.61734	2.43129	2.81537	1.9075	8	8	8	407.109	1572.8	1778.75	658.435
727	FALSE	1	235	J11	killer toxin resistant protein [Saccharomyces cerevisiae YJM789]		gi|151944405	561.276	100	131984	7.63	EVNEMDPFESFISNQNIR	87	104	(N-term)_iTRAQ[0]	64.79	99.998	2313.09	2313.16	0.0622559	26.9145	43071.8	27.0992			2013-03-29 04:08:04	2.4851	2.95534	2.29133	2.43129	2.81537	1.9075	8	8	8	441.441	1097.03	1304.61	1011.49
728	FALSE	1	305	M7	killer toxin resistant protein [Saccharomyces cerevisiae YJM789]		gi|151944405	561.276	100	131984	7.63	LSSVQSAILLAIGLQR	877	892	(N-term)_iTRAQ[0]	55.32	99.987	1813.1	1813.18	0.0751953	41.4733	6005.73	49.991			2013-03-29 07:47:02	0.818584	1.66975	1.19945	2.43129	2.81537	1.9075	8	8	8	351.884	288.047	587.558	422.068
729	FALSE	1	316	M18	killer toxin resistant protein [Saccharomyces cerevisiae YJM789]		gi|151944405	561.276	100	131984	7.63	AGGDLIPWLISQQFQDEEFASLSGAR	609	634	(N-term)_iTRAQ[0]	93.49	100	2979.5	2979.66	0.16626	55.8013	150826	68.1814			2013-03-29 08:20:31	4.47872	4.81255	2.4057	2.43129	2.81537	1.9075	8	8	8	661.855	2964.26	3185.21	1592.23
730	FALSE	1	330	N8	killer toxin resistant protein [Saccharomyces cerevisiae YJM789]		gi|151944405	561.276	100	131984	7.63	NYNAAEALDQMEEDLEEAGSEAVQAMR	954	980	(N-term)_iTRAQ[0]	139.6	100	3128.39	3128.53	0.142334	45.4975	31854.6	69.6101			2013-03-29 09:34:10	2.2086	3.09948	2.02225	2.43129	2.81537	1.9075	8	8	8	364.3	804.593	1129.14	736.707
122	FALSE	1	133	F8	U3 snoRNP protein [Saccharomyces cerevisiae YJM789]		gi|151944459	34.7	98.458	36261.4	9.11	LLFPNAVR	109	116	(N-term)_iTRAQ[0]	34.7	98.458	1073.66	1073.67	0.0153809	14.3256	23557.1	60.6758			2013-03-28 23:19:30	2.32711	2.06509	0.848959	2.32711	2.06509	0.848959	1	1	1	917.123	2134.25	1893.94	778.6
486	FALSE	1	96	D21	ribosomal protein L16B [Saccharomyces cerevisiae YJM789]		gi|151944465	162.07	100	26096.1	10.54	YHDFLR	53	58	(N-term)_iTRAQ[0]	30.48	95.926	994.523	994.591	0.0684204	68.7972	77411.7	36.1657			2013-03-28 20:58:25	0.986761	0.967223	0.452051	1.01247	1.13125	0.586967	3	3	3	5855.98	5778.46	5664.04	2647.2
487	FALSE	1	148	F23	ribosomal protein L16B [Saccharomyces cerevisiae YJM789]		gi|151944465	162.07	100	26096.1	10.54	IFEGIPPPYDKK	103	114	(N-term)_iTRAQ[0], Lysine(K)_iTRAQ[11,12]	36.81	99.052	1836.06	1836.09	0.0299072	16.2888	61774.1	79.2364			2013-03-28 22:31:26	1.72267	1.96377	0.806383	1.01247	1.13125	0.586967	3	3	3	1314.71	2264.81	2581.79	1060.16
488	FALSE	1	183	H10	ribosomal protein L16B [Saccharomyces cerevisiae YJM789]		gi|151944465	162.07	100	26096.1	10.54	AEALNISGEFFR	37	48	(N-term)_iTRAQ[0]	94.78	100	1497.78	1497.81	0.0308838	20.6197	149999	78.0203			2013-03-29 01:45:31	0.610571	0.762191	0.55477	1.01247	1.13125	0.586967	3	3	3	7730.21	4719.84	5891.9	4288.49
461	FALSE	1	97	D22	ribosomal-like protein [Saccharomyces cerevisiae YJM789]		gi|151944528	294	100	41657.4	9.57	EVSGFGSLNR	276	285	(N-term)_iTRAQ[0]	67.72	99.999	1209.63	1209.65	0.017334	14.3299	113395	51.7262			2013-03-28 21:00:40	1.44222	1.51639	0.774721	1.10326	1.23474	0.770431	4	4	4	5653.11	8153	8572.33	4379.58
462	FALSE	1	144	F19	ribosomal-like protein [Saccharomyces cerevisiae YJM789]		gi|151944528	294	100	41657.4	9.57	AQTLNSNPEILLR	9	21	(N-term)_iTRAQ[0]	70.44	100	1612.91	1612.95	0.0362549	22.4779	199884	69.9386			2013-03-28 22:42:59	1.58977	1.62887	0.97816	1.10326	1.23474	0.770431	4	4	4	6173.2	9813.99	10055.4	6038.38
463	FALSE	1	182	H9	ribosomal-like protein [Saccharomyces cerevisiae YJM789]		gi|151944528	294	100	41657.4	9.57	TTYDGKPALLFIVR	133	146	(N-term)_iTRAQ[0], Lysine(K)_iTRAQ[6]	76.47	100	1882.1	1882.14	0.0354004	18.8089	151380	71.6995			2013-03-29 01:49:03	0.844025	1.0082	0.679666	1.10326	1.23474	0.770431	4	4	4	9604.97	8106.83	9683.75	6528.17
464	FALSE	1	186	H13	ribosomal-like protein [Saccharomyces cerevisiae YJM789]		gi|151944528	294	100	41657.4	9.57	VIAPYVVIGKPSLSSIR	189	205	(N-term)_iTRAQ[0], Lysine(K)_iTRAQ[10]	79.37	100	2087.28	2087.33	0.0507812	24.3289	103203	62.2081			2013-03-29 01:36:50	0.765591	0.93338	0.684045	1.10326	1.23474	0.770431	4	4	4	7352.15	5628.75	6862.35	5029.21
635	FALSE	1	275	L3	nuclear GTPase [Saccharomyces cerevisiae YJM789]		gi|151944713	226.84	100	65804.9	8.92	GGIPNLASAGLSVLNDWR	428	445	(N-term)_iTRAQ[0]	98.31	100	1984.07	1984.14	0.0643311	32.4237	55641.9	81.0871			2013-03-29 06:16:29	0.230824	0.289428	0.287617	0.24828	0.348127	0.303199	2	2	2	4006.14	924.711	1159.49	1152.23
636	FALSE	1	319	M21	nuclear GTPase [Saccharomyces cerevisiae YJM789]		gi|151944713	226.84	100	65804.9	8.92	SVIDASDVILYVLDAR	171	186	(N-term)_iTRAQ[0]	128.53	100	1893.05	1893.13	0.088623	46.8151	117608	89.7699			2013-03-29 08:30:49	0.267057	0.418731	0.319624	0.24828	0.348127	0.303199	2	2	2	4196.82	1120.79	1757.34	1341.41
471	FALSE	1	39	B12	ribosomal protein S8B [Saccharomyces cerevisiae YJM789]		gi|151944819	240.68	100	25766.2	10.74	NVKEEETVAK	126	135	(N-term)_iTRAQ[0], Lysine(K)_iTRAQ[3,10]	39.55	99.495	1578.91	1578.95	0.0384521	24.3536	14032.3	31.8065			2013-03-28 17:55:05	3.14013	2.81574	1.98604	1.70544	1.59076	1.2096	5	5	5	997.256	3131.51	2808.01	1980.59
472	FALSE	1	106	E5	ribosomal protein S8B [Saccharomyces cerevisiae YJM789]		gi|151944819	240.68	100	25766.2	10.74	IESSVESQFSAGR	152	164	(N-term)_iTRAQ[0]	31.85	97.028	1540.77	1540.79	0.0147705	9.58643	79184	27.3565			2013-03-28 21:24:44	1.18228	1.14212	0.796768	1.70544	1.59076	1.2096	5	5	5	2940.81	3476.86	3358.76	2343.14
473	FALSE	1	111	E10	ribosomal protein S8B [Saccharomyces cerevisiae YJM789]		gi|151944819	240.68	100	25766.2	10.74	IAGVVYHPSNNELVR	78	92	(N-term)_iTRAQ[0]	44.71	99.846	1811.99	1812.01	0.020874	11.52	25591.4	52.6896			2013-03-28 21:41:25	2.36436	1.62944	1.08256	1.70544	1.59076	1.2096	5	5	5	1188.67	2810.43	1936.87	1286.8
474	FALSE	1	143	F18	ribosomal protein S8B [Saccharomyces cerevisiae YJM789]		gi|151944819	240.68	100	25766.2	10.74	QWFEAHYGQTLGK	111	123	(N-term)_iTRAQ[0], Lysine(K)_iTRAQ[13]	94.8	100	1852.96	1852.99	0.0350342	18.9072	99435.1	64.7341			2013-03-28 22:46:30	1.45302	1.52245	1.85488	1.70544	1.59076	1.2096	5	5	5	4258.8	6188.11	6483.79	7899.54
475	FALSE	1	154	G5	ribosomal protein S8B [Saccharomyces cerevisiae YJM789]		gi|151944819	240.68	100	25766.2	10.74	IETGNFSWASEGISK	60	74	(N-term)_iTRAQ[0], Lysine(K)_iTRAQ[15]	29.77	95.203	1913.99	1914.04	0.0546875	28.5726	20359.2	30.3016			2013-03-28 23:58:16	1.13118	1.27683	0.814949	1.70544	1.59076	1.2096	5	5	5	1798.05	2033.92	2295.79	1465.32
732	FALSE	1	80	D5	karyopherin beta 4 [Saccharomyces cerevisiae YJM789]		gi|151944826	387.6	100	131267	4.53	LYQENSPVITNETPR	1028	1042	(N-term)_iTRAQ[0]	82.09	100	1904.98	1905	0.0141602	7.43322	66425.4	39.7835			2013-03-28 20:07:04	1.33639	1.50435	1.15615	1.01231	1.31694	1.09985	6	6	6	1986.5	2654.75	2988.4	2296.69
733	FALSE	1	118	E17	karyopherin beta 4 [Saccharomyces cerevisiae YJM789]		gi|151944826	387.6	100	131267	4.53	VLNEQVDESYGLR	694	706	(N-term)_iTRAQ[0]	99.92	100	1665.86	1665.89	0.0362549	21.7635	82397.7	70.2281			2013-03-28 22:02:13	1.33383	1.62448	1.10085	1.01231	1.31694	1.09985	6	6	6	3907.34	5211.72	6347.39	4301.38
734	FALSE	1	118	E17	karyopherin beta 4 [Saccharomyces cerevisiae YJM789]		gi|151944826	387.6	100	131267	4.53	ANTFENISTMAR	550	561	(N-term)_iTRAQ[0]	71.91	100	1498.74	1498.77	0.0303955	20.2806	32265.4	53.1657			2013-03-28 22:02:52	1.38984	1.73519	1.18558	1.01231	1.31694	1.09985	6	6	6	1826.64	2538.74	3169.56	2165.62
735	FALSE	1	271	K23	karyopherin beta 4 [Saccharomyces cerevisiae YJM789]		gi|151944826	387.6	100	131267	4.53	VFDNFRPVVFGLFQSK	860	875	(N-term)_iTRAQ[0], Lysine(K)_iTRAQ[16]	46.08	99.888	2188.22	2188.29	0.0722656	33.0249	30338.8	35.0313			2013-03-29 04:55:17	0.717006	1.11391	1.28315	1.01231	1.31694	1.09985	6	6	6	1861.08	1334.41	2073.08	2388.04
736	FALSE	1	296	L24	karyopherin beta 4 [Saccharomyces cerevisiae YJM789]		gi|151944826	387.6	100	131267	4.53	GIPASSYVNADVLAVIQAAR	734	753	(N-term)_iTRAQ[0]	39.99	99.544	2159.19	2159.27	0.0708008	32.7904	11275.4	64.5251			2013-03-29 07:25:11	0.685736	1.12317	0.907578	1.01231	1.31694	1.09985	6	6	6	803.916	551.274	902.933	729.616
737	FALSE	1	303	M5	karyopherin beta 4 [Saccharomyces cerevisiae YJM789]		gi|151944826	387.6	100	131267	4.53	EQNPFVHEMLEALVIR	896	911	(N-term)_iTRAQ[0]	47.61	99.921	2069.1	2069.17	0.0693359	33.5102	14686.5	55.2406			2013-03-29 07:39:58	0.883502	0.983303	1.00733	1.01231	1.31694	1.09985	6	6	6	1119.4	988.992	1100.71	1127.6
714	FALSE	1	107	E6	lethal with conditional pap1 [Saccharomyces cerevisiae YJM789]		gi|151944842	191.656	100	45544.8	6.45	VTSFEEDNFTR	286	296	(N-term)_iTRAQ[0]	50.75	99.962	1488.71	1488.73	0.0198975	13.3656	36300.3	57.431			2013-03-28 21:27:18	2.4853	2.29554	1.79767	3.53438	2.84484	2.01902	3	3	3	1369.51	3403.65	3143.77	2461.94
715	FALSE	1	115	E14	lethal with conditional pap1 [Saccharomyces cerevisiae YJM789]		gi|151944842	191.656	100	45544.8	6.45	ITAVLPPQQTHFEDR	213	227	(N-term)_iTRAQ[0]	69.91	100	1896.01	1896.04	0.0258789	13.6491	60343.7	75.0936			2013-03-28 21:52:19	2.74305	1.85464	1.56427	3.53438	2.84484	2.01902	3	3	3	1663.05	4561.82	3084.35	2601.46
716	FALSE	1	142	F17	lethal with conditional pap1 [Saccharomyces cerevisiae YJM789]		gi|151944842	191.656	100	45544.8	6.45	MQAMEEYIR	242	250	(N-term)_iTRAQ[0]	71.96	100	1314.63	1314.66	0.026001	19.7782	178687	68.6017			2013-03-28 22:49:23	6.47631	5.40793	2.92683	3.53438	2.84484	2.01902	3	3	3	2493.04	16145.7	13482.2	7296.73
906	FALSE	1	290	L18	chaperonin containing T-complex subunit seven component [Saccharomyces cerevisiae YJM789]		gi|151945013	36.04	98.868	66035.9	5.34	LPIGDLATQFFADR	297	310	(N-term)_iTRAQ[0]	36.04	98.868	1707.92	1708.01	0.0958252	56.1064	11566.5	60.8846			2013-03-29 07:04:17	0.658331	1.13041	1.39518	0.658331	1.13041	1.39518	1	1	1	1017.72	669.999	1150.44	1419.91
130	FALSE	1	238	J14	U3 snoRNP protein [Saccharomyces cerevisiae YJM789]		gi|151945015	161.99	100	218875	6.02	VVENVLGEPFDRYLD	1755	1769	(N-term)_iTRAQ[0]	41.74	99.695	1908.98	1909.05	0.065918	34.5304	27810.8	64.6264			2013-03-29 04:17:25	3.01893	2.50962	0.976617	2.12257	1.99857	1.20752	3	3	3	670.1	2022.99	1681.69	654.431
141	FALSE	1	305	M7	U3 snoRNP protein [Saccharomyces cerevisiae YJM789]		gi|151945015	161.99	100	218875	6.02	DSEAWLSGFLNEYVTENYDISR	618	639	(N-term)_iTRAQ[0]	74.36	100	2752.29	2752.4	0.114746	41.6912	18554.5	69.8042			2013-03-29 07:46:24	2.57175	1.78167	1.56503	2.12257	1.99857	1.20752	3	3	3	328.558	844.97	585.382	514.204
143	FALSE	1	313	M15	U3 snoRNP protein [Saccharomyces cerevisiae YJM789]		gi|151945015	161.99	100	218875	6.02	LLLSLFEFR	1503	1511	(N-term)_iTRAQ[0]	45.89	99.883	1281.77	1281.83	0.0638428	49.8083	14344.4	66.125			2013-03-29 08:12:05	1.2317	1.78534	1.15195	2.12257	1.99857	1.20752	3	3	3	723.499	891.131	1291.69	833.434
115	FALSE	1	84	D9	U3 snoRNP protein [Saccharomyces cerevisiae YJM789]		gi|151945077	160.16	100	75449.1	4.57	IQDSNFDDLQR	373	383	(N-term)_iTRAQ[0]	54.29	99.983	1494.73	1494.75	0.0167236	11.1884	41514.8	55.4684			2013-03-28 20:20:15	2.31155	2.26765	1.65538	4.27736	3.57863	2.24031	3	3	3	1752.26	4050.43	3973.51	2900.66
116	FALSE	1	92	D17	U3 snoRNP protein [Saccharomyces cerevisiae YJM789]		gi|151945077	160.16	100	75449.1	4.57	KSQRPQFELSDVK	392	404	(N-term)_iTRAQ[0], Lysine(K)_iTRAQ[1,13]	52.64	99.975	1994.14	1994.16	0.0234375	11.7532	181019	46.0553			2013-03-28 20:44:36	5.69865	4.6241	2.65476	4.27736	3.57863	2.24031	3	3	3	4496.98	25626.7	20794.5	11938.4
139	FALSE	1	285	L13	U3 snoRNP protein [Saccharomyces cerevisiae YJM789]		gi|151945077	160.16	100	75449.1	4.57	TAKPVPVITSEVTESLEDMIR	350	370	(N-term)_iTRAQ[0], Lysine(K)_iTRAQ[3]	53.23	99.978	2603.42	2603.52	0.102295	39.2925	20955.1	71.7982			2013-03-29 06:47:54	5.9409	4.37066	2.55861	4.27736	3.57863	2.24031	3	3	3	415.011	2465.54	1813.87	1061.85
1027	FALSE	1	346	N24	actin-related protein [Saccharomyces cerevisiae YJM789]		gi|151945133	47.83	99.925	53083.2	5.57	DITLFIQSLLR	237	247	(N-term)_iTRAQ[0]	47.83	99.925	1462.88	1462.93	0.0551758	37.7173	59177.3	62.4831			2013-03-29 08:42:59	1.70302	2.9451	1.24058	1.70302	2.9451	1.24058	1	1	1	794.002	1352.2	2338.41	985.023
129	FALSE	1	238	J14	U3 snoRNP protein [Saccharomyces cerevisiae YJM789]		gi|151945258	52.08	99.972	71635	4.81	WLAVGSESGFVNLYDR	481	496	(N-term)_iTRAQ[0]	52.08	99.972	1956.99	1957.05	0.0601807	30.7516	18379.2	56.2637			2013-03-29 04:17:06	2.44959	1.93507	2.93568	2.44959	1.93507	2.93568	1	1	1	822.321	2014.35	1591.25	2414.07
614	FALSE	1	21	A21	nucleolar complex associated [Saccharomyces cerevisiae YJM789]		gi|151945296	1321.76	100	93091.3	8.59	EVKEEK	666	671	(N-term)_iTRAQ[0], Lysine(K)_iTRAQ[3,6]	45.59	99.874	1193.71	1193.76	0.0515137	43.1542	10827.3	41.3356			2013-03-28 17:08:36	2.21752	1.86741	1.20793	1.17373	1.13976	1.07086	22	22	22	943.713	2092.7	1762.3	1139.94
615	FALSE	1	50	B23	nucleolar complex associated [Saccharomyces cerevisiae YJM789]		gi|151945296	1321.76	100	93091.3	8.59	ESMEEQDKER	677	686	(N-term)_iTRAQ[0], Lysine(K)_iTRAQ[8]	31.71	96.931	1568.75	1568.79	0.0473633	30.1918	4421.25	41.1562			2013-03-28 18:30:06	0.668394	0.874689	1.29345	1.17373	1.13976	1.07086	22	22	22	586.217	391.824	512.758	758.243
616	FALSE	1	53	C2	nucleolar complex associated [Saccharomyces cerevisiae YJM789]		gi|151945296	1321.76	100	93091.3	8.59	RSDVEFGPTNK	630	640	(N-term)_iTRAQ[0], Lysine(K)_iTRAQ[11]	59.33	99.995	1537.82	1537.82	0.00256348	1.66695	282234	44.3612			2013-03-28 19:46:14	1.94299	1.67147	1.35238	1.17373	1.13976	1.07086	22	22	22	14644.3	28453.9	24477.6	19804.7
617	FALSE	1	53	C2	nucleolar complex associated [Saccharomyces cerevisiae YJM789]		gi|151945296	1321.76	100	93091.3	8.59	SAKEEVFK	61	68	(N-term)_iTRAQ[0], Lysine(K)_iTRAQ[3,8]	49.79	99.952	1369.81	1369.79	-0.0119629	-8.73327	39905.5	42.4807			2013-03-28 19:48:09	1.2509	1.65888	1.13891	1.17373	1.13976	1.07086	22	22	22	3808.29	4763.78	6317.5	4337.3
618	FALSE	1	58	C7	nucleolar complex associated [Saccharomyces cerevisiae YJM789]		gi|151945296	1321.76	100	93091.3	8.59	SDVEFGPTNK	631	640	(N-term)_iTRAQ[0], Lysine(K)_iTRAQ[10]	57.66	99.992	1381.72	1381.73	0.0135498	9.80647	91338.2	46.3513			2013-03-28 19:31:06	1.66371	1.48747	1.28276	1.17373	1.13976	1.07086	22	22	22	4513.3	7508.84	6713.41	5789.49
619	FALSE	1	76	D1	nucleolar complex associated [Saccharomyces cerevisiae YJM789]		gi|151945296	1321.76	100	93091.3	8.59	TPLGSYVAVQR	655	665	(N-term)_iTRAQ[0]	90.96	100	1334.76	1334.74	-0.0175781	-13.1695	365634	65.2221			2013-03-28 19:52:38	1.72853	1.60986	1.52156	1.17373	1.13976	1.07086	22	22	22	15792.1	27297.1	25423.1	24028.6
620	FALSE	1	91	D16	nucleolar complex associated [Saccharomyces cerevisiae YJM789]		gi|151945296	1321.76	100	93091.3	8.59	LAEKDPEFYK	118	127	(N-term)_iTRAQ[0], Lysine(K)_iTRAQ[4,10]	56.41	99.99	1671.93	1671.95	0.0147705	8.83439	1.06821e+06	67.2011			2013-03-28 20:40:45	1.61959	1.75215	1.66747	1.17373	1.13976	1.07086	22	22	22	32695.5	52953.5	57287.6	54518.9
621	FALSE	1	94	D19	nucleolar complex associated [Saccharomyces cerevisiae YJM789]		gi|151945296	1321.76	100	93091.3	8.59	LNQNSTFIQEK	619	629	(N-term)_iTRAQ[0], Lysine(K)_iTRAQ[11]	73.47	100	1609.88	1609.9	0.0187988	11.6772	191116	47.4702			2013-03-28 20:51:02	1.75225	1.66886	1.28484	1.17373	1.13976	1.07086	22	22	22	8780.59	15385.8	14653.6	11281.6
622	FALSE	1	102	E1	nucleolar complex associated [Saccharomyces cerevisiae YJM789]		gi|151945296	1321.76	100	93091.3	8.59	TPLGSYVAVQR	655	665	(N-term)_iTRAQ[0]	76.93	100	1334.76	1334.74	-0.0162354	-12.1635	57630	56.9201			2013-03-28 21:10:56	1.41177	1.41301	1.3725	1.17373	1.13976	1.07086	22	22	22	3566.1	5034.51	5038.92	4894.46
623	FALSE	1	117	E16	nucleolar complex associated [Saccharomyces cerevisiae YJM789]		gi|151945296	1321.76	100	93091.3	8.59	VAVNLNKEENIEDYK	209	223	(N-term)_iTRAQ[0], Lysine(K)_iTRAQ[7,15]	92.98	100	2210.2	2210.24	0.0373535	16.9005	64536.1	43.3347			2013-03-28 21:58:43	0.871971	0.852056	1.3315	1.17373	1.13976	1.07086	22	22	22	5823.92	5078.29	4962.31	7754.57
624	FALSE	1	134	F9	nucleolar complex associated [Saccharomyces cerevisiae YJM789]		gi|151945296	1321.76	100	93091.3	8.59	SMPLINFQK	377	385	(N-term)_iTRAQ[0], Lysine(K)_iTRAQ[9]	57.73	99.992	1365.78	1365.8	0.0192871	14.1217	43471.8	62.9121			2013-03-28 23:16:56	1.40097	1.0494	1.02838	1.17373	1.13976	1.07086	22	22	22	2634.53	3690.9	2764.69	2709.3
625	FALSE	1	140	F15	nucleolar complex associated [Saccharomyces cerevisiae YJM789]		gi|151945296	1321.76	100	93091.3	8.59	KSPNLAAFDFEHNIK	535	549	(N-term)_iTRAQ[0], Lysine(K)_iTRAQ[1,15]	83.73	100	2163.19	2163.23	0.0395508	18.2835	117822	49.8296			2013-03-28 22:55:47	1.32059	1.63029	1.33072	1.17373	1.13976	1.07086	22	22	22	5943.61	7849.07	9689.78	7909.25
626	FALSE	1	151	G2	nucleolar complex associated [Saccharomyces cerevisiae YJM789]		gi|151945296	1321.76	100	93091.3	8.59	FLNDVAWNK	646	654	(N-term)_iTRAQ[0], Lysine(K)_iTRAQ[9]	68.91	99.999	1394.77	1394.77	-0.000244141	-0.17504	192256	68.3733			2013-03-28 23:47:21	1.36985	1.21623	1.04757	1.17373	1.13976	1.07086	22	22	22	8577.96	11750.5	10432.8	8986.02
627	FALSE	1	196	H23	nucleolar complex associated [Saccharomyces cerevisiae YJM789]		gi|151945296	1321.76	100	93091.3	8.59	DMSVETFFEK	69	78	(N-term)_iTRAQ[0], Lysine(K)_iTRAQ[10]	52.55	99.975	1520.76	1520.79	0.0325928	21.432	33624.5	52.7124			2013-03-29 01:05:00	1.05697	1.03737	1.29295	1.17373	1.13976	1.07086	22	22	22	2107.29	2227.35	2186.04	2724.62
628	FALSE	1	225	J1	nucleolar complex associated [Saccharomyces cerevisiae YJM789]		gi|151945296	1321.76	100	93091.3	8.59	LIPTPQFFPLR	486	496	(N-term)_iTRAQ[0]	41.69	99.692	1472.88	1472.87	-0.00012207	-0.0828789	30232.6	57.1783			2013-03-29 03:35:59	0.248295	0.287889	0.444227	1.17373	1.13976	1.07086	22	22	22	3448.26	856.188	992.718	1531.81
629	FALSE	1	246	J22	nucleolar complex associated [Saccharomyces cerevisiae YJM789]		gi|151945296	1321.76	100	93091.3	8.59	FLNDVAWNKTPLGSYVAVQR	646	665	(N-term)_iTRAQ[0], Lysine(K)_iTRAQ[9]	54.51	99.984	2566.4	2566.46	0.057373	22.3554	16055.5	40.1837			2013-03-29 04:43:04	6.26332	2.61538	1.26567	1.17373	1.13976	1.07086	22	22	22	507.07	3175.94	1326.18	641.783
630	FALSE	1	260	K12	nucleolar complex associated [Saccharomyces cerevisiae YJM789]		gi|151945296	1321.76	100	93091.3	8.59	AFHELMFMVLK	231	241	(N-term)_iTRAQ[0], Lysine(K)_iTRAQ[11]	63.02	99.998	1653.91	1653.97	0.059082	35.7226	96912.3	56.29			2013-03-29 05:30:34	1.41895	0.94219	0.793684	1.17373	1.13976	1.07086	22	22	22	3728.66	5290.78	3513.1	2959.38
631	FALSE	1	273	L1	nucleolar complex associated [Saccharomyces cerevisiae YJM789]		gi|151945296	1321.76	100	93091.3	8.59	NIAFPELVTPVIISLR	582	597	(N-term)_iTRAQ[0]	105.05	100	1926.15	1926.19	0.0324707	16.8578	385462	80.4736			2013-03-29 06:08:43	0.672494	0.805832	1.03782	1.17373	1.13976	1.07086	22	22	22	10459.8	7034.15	8428.84	10855.3
632	FALSE	1	299	M1	nucleolar complex associated [Saccharomyces cerevisiae YJM789]		gi|151945296	1321.76	100	93091.3	8.59	NIAFPELVTPVIISLR	582	597	(N-term)_iTRAQ[0]	94.38	100	1926.15	1926.19	0.0358887	18.6323	483530	81.2487			2013-03-29 07:25:51	0.654689	0.772447	1.00909	1.17373	1.13976	1.07086	22	22	22	13119.3	8589.07	10134	13238.6
633	FALSE	1	309	M11	nucleolar complex associated [Saccharomyces cerevisiae YJM789]		gi|151945296	1321.76	100	93091.3	8.59	QLIYPLVQVTLGVIR	471	485	(N-term)_iTRAQ[0]	86.44	100	1856.15	1856.24	0.0865479	46.6276	188394	78.1768			2013-03-29 07:58:17	0.361271	0.505112	0.944203	1.17373	1.13976	1.07086	22	22	22	9446.57	3412.77	4771.58	8919.48
634	FALSE	1	313	M15	nucleolar complex associated [Saccharomyces cerevisiae YJM789]		gi|151945296	1321.76	100	93091.3	8.59	NSAAELFGIDEVLGYQVGFEYIR	386	408	(N-term)_iTRAQ[0]	124.63	100	2734.38	2734.51	0.126465	46.2498	66280	74.611			2013-03-29 08:11:07	1.01023	1	0.663167	1.17373	1.13976	1.07086	22	22	22	2149.67	2171.66	2149.68	1425.59
840	FALSE	1	129	F4	Ef-Tu [Saccharomyces cerevisiae YJM789]		gi|151945474	40.13	99.558	51404	6.19	GGANFLDYAAIDKAPEER	76	93	(N-term)_iTRAQ[0], Lysine(K)_iTRAQ[13]	40.13	99.558	2225.14	2225.17	0.029541	13.276	10368.5	57.077			2013-03-28 23:33:16	2.09755	1.87901	1.23397	2.09755	1.87901	1.23397	1	1	1	665.966	1396.9	1251.36	821.782
443	FALSE	1	65	C14	RNA exonuclease [Saccharomyces cerevisiae YJM789]		gi|151945554	258.43	100	38670.5	9.82	TVNVSSTTQYAPR	39	51	(N-term)_iTRAQ[0]	76.34	100	1567.82	1567.84	0.0222168	14.1705	111745	46.9676			2013-03-28 19:08:19	2.33919	2.10448	0.786335	1.76748	2.22259	0.924073	4	4	4	5985.99	14002.4	12597.4	4706.99
444	FALSE	1	67	C16	RNA exonuclease [Saccharomyces cerevisiae YJM789]		gi|151945554	258.43	100	38670.5	9.82	EKVVEWR	162	168	(N-term)_iTRAQ[0], Lysine(K)_iTRAQ[2]	38.5	99.357	1233.72	1233.74	0.0234375	18.9974	26028.2	40.9584			2013-03-28 19:03:50	2.20739	2.45431	1.15685	1.76748	2.22259	0.924073	4	4	4	1778.88	3926.68	4365.92	2057.9
445	FALSE	1	108	E7	RNA exonuclease [Saccharomyces cerevisiae YJM789]		gi|151945554	258.43	100	38670.5	9.82	VFEFNPNK	82	89	(N-term)_iTRAQ[0], Lysine(K)_iTRAQ[8]	65.66	99.999	1282.7	1282.72	0.0145264	11.3248	131278	66.8892			2013-03-28 21:29:33	1.41974	2.57835	0.919977	1.76748	2.22259	0.924073	4	4	4	4879.82	6928.06	12581.9	4489.32
446	FALSE	1	307	M9	RNA exonuclease [Saccharomyces cerevisiae YJM789]		gi|151945554	258.43	100	38670.5	9.82	ISIVNYFGHVVLDEFVKPR	143	161	(N-term)_iTRAQ[0], Lysine(K)_iTRAQ[17]	77.93	100	2520.42	2520.52	0.0993652	39.424	24052.5	72.0781			2013-03-29 07:52:30	1.33127	1.83239	0.87129	1.76748	2.22259	0.924073	4	4	4	1154.87	1537.44	2116.17	1006.23
169	FALSE	1	128	F3	translation machinery associated protein [Saccharomyces cerevisiae YJM789]		gi|151945976	59.75	99.995	31113.8	10.13	GLGNAPGGNDGEAWWER	37	53	(N-term)_iTRAQ[0]	59.75	99.995	1929.9	1929.91	0.0179443	9.29808	20604.8	71.6077			2013-03-28 23:36:08	2.22788	1.63527	1.51351	2.22788	1.63527	1.51351	1	1	1	804.967	1793.37	1316.34	1218.33
114	FALSE	1	84	D9	U3 snoRNP protein [Saccharomyces cerevisiae YJM789]		gi|151946073	303.186	100	117647	4.97	WNDIVQQNR	298	306	(N-term)_iTRAQ[0]	60.72	99.996	1316.68	1316.7	0.0133057	10.1054	48144.9	61.2245			2013-03-28 20:19:56	1.90724	2.1102	1.54539	3.4997	3.21019	2.10206	4	4	4	1997.68	3810.06	4215.51	3087.21
119	FALSE	1	111	E10	U3 snoRNP protein [Saccharomyces cerevisiae YJM789]		gi|151946073	303.186	100	117647	4.97	MPIGQEWTSR	863	872	(N-term)_iTRAQ[0]	70.25	100	1348.68	1348.7	0.0148926	11.0423	161414	53.3595			2013-03-28 21:39:09	6.25359	4.59501	4.12107	3.4997	3.21019	2.10206	4	4	4	3464.89	21668	15921.2	14279.1
123	FALSE	1	153	G4	U3 snoRNP protein [Saccharomyces cerevisiae YJM789]		gi|151946073	303.186	100	117647	4.97	YQSSAVPFPFENR	842	854	(N-term)_iTRAQ[0]	71.52	100	1685.84	1685.86	0.0164795	9.77524	476264	74.356			2013-03-28 23:53:07	4.42881	4.14705	1.96249	3.4997	3.21019	2.10206	4	4	4	5434.45	24068.1	22536.9	10665
136	FALSE	1	259	K11	U3 snoRNP protein [Saccharomyces cerevisiae YJM789]		gi|151946073	303.186	100	117647	4.97	LSLTDMMNVIDDR	242	254	(N-term)_iTRAQ[0]	101.66	100	1666.83	1666.89	0.0593262	35.5923	53228.1	81.2163			2013-03-29 05:33:47	2.83989	2.64103	1.56217	3.4997	3.21019	2.10206	4	4	4	886.253	2516.86	2340.62	1384.47
901	FALSE	1	222	I22	clustered mitochondria [Saccharomyces cerevisiae YJM789]		gi|151946172	64.02	99.998	162519	6.03	SLSFAPYNPVPPFYR	219	233	(N-term)_iTRAQ[0]	30.07	95.523	1898.99	1899.03	0.0383301	20.1844	56928.6	57.5325			2013-03-29 02:24:05	1.07359	1.4143	1.2413	1.49721	1.76995	1.28894	2	2	2	1466.94	1574.89	2074.69	1820.91
902	FALSE	1	280	L8	clustered mitochondria [Saccharomyces cerevisiae YJM789]		gi|151946172	64.02	99.998	162519	6.03	YILDLANTYPLDINFAR	581	597	(N-term)_iTRAQ[0]	33.95	98.168	2156.15	2156.24	0.0859375	39.8569	14728.4	61.5676			2013-03-29 06:32:50	2.08798	2.21505	1.3384	1.49721	1.76995	1.28894	2	2	2	341.461	712.964	756.351	457.011
108	FALSE	1	32	B5	U3 snoRNP protein [Saccharomyces cerevisiae YJM789]		gi|151946391	335.612	100	314048	6.48	TYKDEEDMENER	806	817	(N-term)_iTRAQ[0], Lysine(K)_iTRAQ[3]	70.52	100	1846.84	1846.87	0.0302734	16.392	26865.4	48.0468			2013-03-28 17:33:17	2.23436	2.47703	2.4762	1.96679	2.17468	1.98698	7	7	7	1429.94	3195.01	3542.01	3540.83
117	FALSE	1	97	D22	U3 snoRNP protein [Saccharomyces cerevisiae YJM789]		gi|151946391	335.612	100	314048	6.48	MHEYDFPR	1316	1323	(N-term)_iTRAQ[0]	49.46	99.948	1238.57	1238.59	0.0159912	12.911	33868.5	65.8032			2013-03-28 21:01:56	2.44101	2.17173	0.684408	1.96679	2.17468	1.98698	7	7	7	1447.09	3532.35	3142.67	990.396
134	FALSE	1	251	K3	U3 snoRNP protein [Saccharomyces cerevisiae YJM789]		gi|151946391	335.612	100	314048	6.48	FSAEALSFLVR	191	201	(N-term)_iTRAQ[0]	69.98	100	1383.78	1383.81	0.0314941	22.7596	20677.8	65.7468			2013-03-29 06:00:04	2.07176	2.06572	3.15931	1.96679	2.17468	1.98698	7	7	7	539.719	1118.17	1114.91	1705.14
137	FALSE	1	273	L1	U3 snoRNP protein [Saccharomyces cerevisiae YJM789]		gi|151946391	335.612	100	314048	6.48	VSLTELFIELGR	1282	1293	(N-term)_iTRAQ[0]	67.86	99.999	1520.88	1520.9	0.0209961	13.8052	52167.8	70.6859			2013-03-29 06:09:44	2.49224	2.7705	3.02299	1.96679	2.17468	1.98698	7	7	7	798.617	1990.34	2212.57	2414.21
140	FALSE	1	299	M1	U3 snoRNP protein [Saccharomyces cerevisiae YJM789]		gi|151946391	335.612	100	314048	6.48	VSLTELFIELGR	1282	1293	(N-term)_iTRAQ[0]	48.84	99.941	1520.88	1520.91	0.026123	17.1763	47952.8	43.8924			2013-03-29 07:28:25	1.43327	2.24751	2.73112	1.96679	2.17468	1.98698	7	7	7	486.023	696.602	1092.34	1327.39
144	FALSE	1	316	M18	U3 snoRNP protein [Saccharomyces cerevisiae YJM789]		gi|151946391	335.612	100	314048	6.48	ILLPLYGYLETYYSR	2383	2397	(N-term)_iTRAQ[0]	42.15	99.723	2008.09	2008.2	0.104736	52.1571	32336.6	61.757			2013-03-29 08:21:10	2.72182	2.73563	2.57763	1.96679	2.17468	1.98698	7	7	7	888.046	2417.1	2429.36	2289.05
145	FALSE	1	317	M19	U3 snoRNP protein [Saccharomyces cerevisiae YJM789]		gi|151946391	335.612	100	314048	6.48	MTGFVNIVNSTLSVLR	997	1012	(N-term)_iTRAQ[0]	37.17	99.127	1895.05	1895.15	0.0939941	49.5997	6614.01	50.9821			2013-03-29 08:25:40	1.03624	1.21519	1.07316	1.96679	2.17468	1.98698	7	7	7	464.339	481.168	564.261	498.313
467	FALSE	1	33	B6	ribosomal protein S9B [Saccharomyces cerevisiae YJM789]		gi|151946577	198.43	100	24995	10.05	KAEASGEAAEEAEDEE	180	195	(N-term)_iTRAQ[0], Lysine(K)_iTRAQ[1]	36.67	99.021	1952.88	1952.92	0.0419922	21.5027	7717.25	33.1065			2013-03-28 17:36:10	2.04695	1.50168	1.30343	1.79409	1.76446	1.14638	4	4	4	860.648	1761.71	1292.42	1121.8
468	FALSE	1	120	E19	ribosomal protein S9B [Saccharomyces cerevisiae YJM789]		gi|151946577	198.43	100	24995	10.05	HIDFAPTSPFGGARPGR	155	171	(N-term)_iTRAQ[0]	69.18	99.999	1927.01	1927.05	0.0395508	20.5245	775894	30.1081			2013-03-28 22:07:21	3.03119	2.91386	0.953192	1.79409	1.76446	1.14638	4	4	4	9084	27535.4	26469.5	8658.79
469	FALSE	1	151	G2	ribosomal protein S9B [Saccharomyces cerevisiae YJM789]		gi|151946577	198.43	100	24995	10.05	LFEGNALIR	70	78	(N-term)_iTRAQ[0]	49.47	99.949	1176.69	1176.69	-0.000976562	-0.829926	73739	53.0582			2013-03-28 23:47:40	1.34872	1.56772	1.03838	1.79409	1.76446	1.14638	4	4	4	3373.13	4549.4	5288.12	3502.59
470	FALSE	1	176	H3	ribosomal protein S9B [Saccharomyces cerevisiae YJM789]		gi|151946577	198.43	100	24995	10.05	QIVNIPSFMVR	139	149	(N-term)_iTRAQ[0]	43.11	99.778	1447.82	1447.82	0	0	290453	63.4918			2013-03-29 02:08:00	1.23804	1.41296	1.33872	1.79409	1.76446	1.14638	4	4	4	8603.93	10652	12157	11518.3
885	FALSE	1	83	D8	conserved protein [Saccharomyces cerevisiae YJM789]		gi|151946633	214.916	100	60872.6	4.8	EQQDEIEGEELAESER	68	83	(N-term)_iTRAQ[0]	63.16	99.998	2034.92	2034.96	0.0360107	17.6964	22879.8	47.1473			2013-03-28 20:16:43	1.72564	1.61989	1.22023	2.22765	2.49312	1.81016	4	4	4	1133.05	1955.24	1835.42	1382.59
893	FALSE	1	138	F13	conserved protein [Saccharomyces cerevisiae YJM789]		gi|151946633	214.916	100	60872.6	4.8	AFLTFAQR	420	427	(N-term)_iTRAQ[0]	53.62	99.98	1097.62	1097.64	0.020874	19.0175	86971.4	63.8059			2013-03-28 23:02:10	4.49796	4.72507	3.26183	2.22765	2.49312	1.81016	4	4	4	1285.76	5783.28	6075.29	4193.93
898	FALSE	1	263	K15	conserved protein [Saccharomyces cerevisiae YJM789]		gi|151946633	214.916	100	60872.6	4.8	FINLILLER	278	286	(N-term)_iTRAQ[0]	67.09	99.999	1274.8	1274.85	0.0551758	43.2821	57618.7	77.9492			2013-03-29 05:20:58	1.7945	2.40023	1.17429	2.22765	2.49312	1.81016	4	4	4	1408.7	2527.91	3381.2	1654.22
900	FALSE	1	286	L14	conserved protein [Saccharomyces cerevisiae YJM789]		gi|151946633	214.916	100	60872.6	4.8	GFLFPLVETGCNVR	320	333	(N-term)_iTRAQ[0], MMTS (C)[11]	32.01	97.136	1741.89	1741.98	0.0932617	53.5406	3054.19	38.2965			2013-03-29 06:52:24	1.76798	2.10292	2.29716	2.22765	2.49312	1.81016	4	4	4	226.134	399.799	475.541	519.465
972	FALSE	1	61	C10	Chain A, Crystal Structure Of The Yeast Nucleosome Core Particle Reveals Fundamental Differences In		gi|15988132	28.71	93.876	17679.4	11.43	YKPGTVALR	41	49	(N-term)_iTRAQ[0], Lysine(K)_iTRAQ[2]	28.71	93.876	1292.79	1292.8	0.0102539	7.93159	52823.8	32.2333			2013-03-28 19:22:07	1.45997	1.45952	0.939258	1.45997	1.45952	0.939258	1	1	1	4836.44	7061.08	7058.89	4542.67
956	FALSE	1	97	D22	Chain B, Crystal Structure Of The Yeast Nucleosome Core Particle Reveals Fundamental Differences In		gi|15988133	62.32	99.997	12959.6	11.36	DNIQGITKPAIR	24	35	(N-term)_iTRAQ[0], Lysine(K)_iTRAQ[8]	62.32	99.997	1613.96	1613.97	0.0152588	9.45426	139120	46.973			2013-03-28 21:00:21	2.05332	1.94311	1.4261	2.05332	1.94311	1.4261	1	1	1	6331.41	13000.4	12302.6	9029.23
523	FALSE	1	126	F1	RecName: Full=ATP-dependent RNA helicase ROK1; AltName: Full=Rescuer of KEM1 protein 1		gi|160358657	216.41	100	73121.1	9.27	GVNLVINYDVPGSSQAYVHR	440	459	(N-term)_iTRAQ[0]	25.78	87.977	2332.22	2332.21	-0.00439453	-1.88427	19840.6	59.3517			2013-03-28 23:42:51	1.55763	1.1266	1.22942	1.60394	1.38487	1.62953	4	4	4	732.791	1141.41	825.564	900.907
524	FALSE	1	307	M9	RecName: Full=ATP-dependent RNA helicase ROK1; AltName: Full=Rescuer of KEM1 protein 1		gi|160358657	216.41	100	73121.1	9.27	GNVSGIDIPLPIGSFEDLISR	106	126	(N-term)_iTRAQ[0]	138.49	100	2343.27	2343.36	0.0949707	40.5292	84990.1	64.9146			2013-03-29 07:51:52	2.52871	2.21295	2.90305	1.60394	1.38487	1.62953	4	4	4	655.4	1657.31	1450.36	1902.66
525	FALSE	1	364	O18	RecName: Full=ATP-dependent RNA helicase ROK1; AltName: Full=Rescuer of KEM1 protein 1		gi|160358657	216.41	100	73121.1	9.27	TLAFLIPLVQQIIDDK	173	188	(N-term)_iTRAQ[0], Lysine(K)_iTRAQ[16]	25.61	87.497	2115.27	2115.38	0.113281	53.5541	2350.97	56.8254			2013-03-29 10:49:29	1.25711	1.13246	1.17512	1.60394	1.38487	1.62953	4	4	4	224.902	282.726	254.692	264.287
521	FALSE	1	141	F16	RecName: Full=ATP-dependent RNA helicase SUB2; AltName: Full=Suppressor of BRR1 protein 2		gi|160358710	115	100	55134.9	5.34	DFLLKPELSR	66	75	(N-term)_iTRAQ[0], Lysine(K)_iTRAQ[5]	32.23	97.277	1505.89	1505.92	0.0258789	17.1851	25055.9	52.3252			2013-03-28 22:54:49	1.00458	1.46746	1.79507	1.02324	1.26786	1.40952	2	2	2	1669.85	1677.5	2450.44	2997.5
522	FALSE	1	243	J19	RecName: Full=ATP-dependent RNA helicase SUB2; AltName: Full=Suppressor of BRR1 protein 2		gi|160358710	115	100	55134.9	5.34	INLAINYDLTNEADQYLHR	375	393	(N-term)_iTRAQ[0]	82.77	100	2420.23	2420.33	0.0935059	38.6351	27031.6	86.0833			2013-03-29 04:32:49	1.04224	1.0954	1.10678	1.02324	1.26786	1.40952	2	2	2	732.852	763.808	802.77	811.106
527	FALSE	1	251	K3	RecName: Full=ATP-dependent RNA helicase DBP3; AltName: Full=DEAD box protein 3; AltName: Full=Heli		gi|160380616	97.6	100	69038.5	9.2	TVINLTFPLTVEDYVHR	430	446	(N-term)_iTRAQ[0]	69.08	99.999	2161.18	2161.23	0.048584	22.4803	41923.7	47.5433			2013-03-29 05:59:45	1.33468	1.38263	1.24469	1.28646	1.12185	1.28219	2	2	2	954.201	1273.56	1319.31	1187.68
528	FALSE	1	332	N10	RecName: Full=ATP-dependent RNA helicase DBP3; AltName: Full=DEAD box protein 3; AltName: Full=Heli		gi|160380616	97.6	100	69038.5	9.2	LLDLLQEGSVDLSQVNYLVLDEADR	242	266	(N-term)_iTRAQ[0]	28.52	93.603	2961.55	2961.66	0.108154	36.5194	4613.68	53.4017			2013-03-29 09:29:01	1.23998	0.910261	1.32082	1.28646	1.12185	1.28219	2	2	2	187.235	232.167	170.433	247.303
526	FALSE	1	344	N22	RecName: Full=ATP-dependent RNA helicase MAK5; AltName: Full=Maintenance of killer protein 5		gi|160409988	67.44	99.999	98645.7	8.67	WQNTVPLLPIETDILSQLR	617	635	(N-term)_iTRAQ[0]	67.44	99.999	2380.34	2380.43	0.0974121	40.9237	23917.2	74.2287			2013-03-29 08:50:03	1.22396	1.81974	1.0408	1.22396	1.81974	1.0408	1	1	1	888.394	1087.36	1616.64	924.636
959	FALSE	1	97	D22	Chain A, Structure Of Sec23-Sar1 Complexed With The Active Fragment Of Sec31		gi|165761044	94.17	100	90720	5.39	FYNQIAQR	332	339	(N-term)_iTRAQ[0]	41.88	99.705	1183.63	1183.65	0.0134277	11.3445	17923.9	51.9292			2013-03-28 21:02:54	1.90111	2.16073	1.3276	1.76636	2.18295	1.17897	2	2	2	1065.91	2026.42	2303.16	1415.11
960	FALSE	1	176	H3	Chain A, Structure Of Sec23-Sar1 Complexed With The Active Fragment Of Sec31		gi|165761044	94.17	100	90720	5.39	FTWNVFPSTR	18	27	(N-term)_iTRAQ[0]	52.29	99.973	1398.73	1398.74	0.00842285	6.02179	46526.2	63.8386			2013-03-29 02:08:19	1.64117	2.2054	1.04697	1.76636	2.18295	1.17897	2	2	2	1646.63	2702.39	3631.47	1723.97
958	FALSE	1	81	D6	Chain A, Yeast Isocitrate Dehydrogenase With Citrate Bound In The Regulatory Subunits		gi|167013430	47.38	99.917	42293.6	8.07	DYAVFEPGSR	265	274	(N-term)_iTRAQ[0]	47.38	99.917	1284.63	1284.65	0.0117188	9.12225	87546.7	66.872			2013-03-28 20:08:59	2.33714	1.99279	1.63722	2.33714	1.99279	1.63722	1	1	1	2551.57	5963.38	5084.75	4177.49
949	FALSE	1	81	D6	Chain B, Yeast Isocitrate Dehydrogenase With Citrate Bound In The Regulatory Subunits		gi|167013431	35.41	98.691	40878.9	7.23	YAFEYAR	171	177	(N-term)_iTRAQ[0]	35.41	98.691	1063.53	1063.54	0.00695801	6.54235	67273.7	25.2501			2013-03-28 20:09:18	1.9228	1.75734	1.71516	1.9228	1.75734	1.71516	1	1	1	1629.37	3132.94	2863.35	2794.62
1040	FALSE	1	121	E20	A49 [Saccharomyces cerevisiae]		gi|170956	45.44	99.87	53210.6	9.52	FTVIKPGQFGR	302	312	(N-term)_iTRAQ[0], Lysine(K)_iTRAQ[5]	45.44	99.87	1537.91	1537.94	0.0281982	18.3354	151473	47.2191			2013-03-28 22:10:53	2.61589	2.39092	1.85114	2.61589	2.39092	1.85114	1	1	1	6205.84	16233.8	14837.7	11487.9
585	FALSE	1	321	M23	open reading frame found c-terminal of ADA2 that was sequenced during the cloneing of ADA2. There i		gi|170992	39.75	99.518	59167.5	8.98	ILDLIISKL	431	439	(N-term)_iTRAQ[0], Lysine(K)_iTRAQ[8]	39.75	99.518	1315.88	1315.94	0.0579834	44.0643	9298.08	68.5224			2013-03-29 08:39:08	3.3002	3.22077	1.49471	3.3002	3.22077	1.49471	1	1	1	236.638	780.953	762.156	353.705
1020	FALSE	1	106	E5	argininosuccinate synthetase (ARG1; E.C. 6.8.4.5) [Saccharomyces cerevisiae]		gi|171085	28.41	93.438	51797.3	5.52	LTYTDNK	234	240	(N-term)_iTRAQ[0], Lysine(K)_iTRAQ[7]	28.41	93.438	1142.63	1142.65	0.0240479	21.046	68570.1	53.8427			2013-03-28 21:25:03	1.54965	1.85304	1.18345	1.54965	1.85304	1.18345	1	1	1	2840.21	4401.33	5263.02	3361.24
74	FALSE	1	64	C13	V-ATPase [Saccharomyces cerevisiae]		gi|171099	215.25	100	47346.8	6.69	NVQEFTTAAR	223	232	(N-term)_iTRAQ[0]	57.14	99.991	1280.67	1280.7	0.0279541	21.8277	31617.4	42.4237			2013-03-28 19:12:49	2.0735	1.96023	1.16369	1.53991	1.88522	1.24179	4	4	4	1970.51	4085.84	3862.65	2293.06
75	FALSE	1	183	H10	V-ATPase [Saccharomyces cerevisiae]		gi|171099	215.25	100	47346.8	6.69	TDSWFNETLIGGR	11	23	(N-term)_iTRAQ[0]	46.76	99.904	1639.82	1639.85	0.0330811	20.1736	57119.7	35.7484			2013-03-29 01:45:50	1.65531	1.99645	1.37196	1.53991	1.88522	1.24179	4	4	4	1163.98	1926.76	2323.83	1596.94
76	FALSE	1	253	K5	V-ATPase [Saccharomyces cerevisiae]		gi|171099	215.25	100	47346.8	6.69	IIEILQGLNETSTNAYR	63	79	(N-term)_iTRAQ[0]	60.08	99.996	2079.12	2079.18	0.0617676	29.7085	13892.7	70.7141			2013-03-29 05:54:37	1.02249	1.90021	1.15228	1.53991	1.88522	1.24179	4	4	4	641.311	655.734	1218.63	738.973
77	FALSE	1	294	L22	V-ATPase [Saccharomyces cerevisiae]		gi|171099	215.25	100	47346.8	6.69	TLPINNMPVPEYLENFQWQTR	80	100	(N-term)_iTRAQ[0]	51.27	99.966	2734.38	2734.49	0.109375	40	16843	57.6311			2013-03-29 07:17:29	1.60227	1.69858	1.29255	1.53991	1.88522	1.24179	4	4	4	556.903	892.309	945.941	719.822
80	FALSE	1	62	C11	vacuolar H+-ATPase 52 kDa subunit [Saccharomyces cerevisiae]		gi|171122	656.799	100	61406.2	5.09	AVEQGFNVKPR	15	25	(N-term)_iTRAQ[0], Lysine(K)_iTRAQ[9]	75.85	100	1532.88	1532.89	0.0128174	8.36164	289453	55.222			2013-03-28 19:17:37	1.20892	1.69146	1.60323	1.18604	1.36387	1.14051	10	10	10	16858.6	20380.6	28515.5	27028.2
81	FALSE	1	163	G14	vacuolar H+-ATPase 52 kDa subunit [Saccharomyces cerevisiae]		gi|171122	656.799	100	61406.2	5.09	ILDEFYDR	480	487	(N-term)_iTRAQ[0]	47.25	99.914	1214.62	1214.65	0.0281982	23.2157	14959.7	64.2493			2013-03-29 00:27:49	1.44101	1.50394	1.12566	1.18604	1.36387	1.14051	10	10	10	779.774	1123.66	1172.73	877.757
82	FALSE	1	182	H9	vacuolar H+-ATPase 52 kDa subunit [Saccharomyces cerevisiae]		gi|171122	656.799	100	61406.2	5.09	YNEIVNLTLPDGTVR	49	63	(N-term)_iTRAQ[0]	27.65	92.184	1848	1848.03	0.0313721	16.9762	35466.5	51.6037			2013-03-29 01:50:58	1.10434	0.958478	1.00377	1.18604	1.36387	1.14051	10	10	10	731.212	807.509	700.851	733.967
83	FALSE	1	202	I2	vacuolar H+-ATPase 52 kDa subunit [Saccharomyces cerevisiae]		gi|171122	656.799	100	61406.2	5.09	TSLFLNLANDPTIER	238	252	(N-term)_iTRAQ[0]	56.66	99.99	1848	1848	-0.00219727	-1.189	119079	73.4098			2013-03-29 03:28:37	1.02492	1.409	1.16783	1.18604	1.36387	1.14051	10	10	10	1950.58	1999.18	2748.36	2277.95
84	FALSE	1	210	I10	vacuolar H+-ATPase 52 kDa subunit [Saccharomyces cerevisiae]		gi|171122	656.799	100	61406.2	5.09	GYPGYMYTDLSTIYER	303	318	(N-term)_iTRAQ[0]	104.56	100	2072.98	2073.01	0.0349121	16.8415	61033.7	76.1326			2013-03-29 03:03:35	0.875472	1.29122	1.01968	1.18604	1.36387	1.14051	10	10	10	2768.61	2423.84	3574.87	2823.1
85	FALSE	1	212	I12	vacuolar H+-ATPase 52 kDa subunit [Saccharomyces cerevisiae]		gi|171122	656.799	100	61406.2	5.09	GIYPPINVLPSLSR	368	381	(N-term)_iTRAQ[0]	84.95	100	1669.98	1670.01	0.0301514	18.055	24972.6	83.6881			2013-03-29 02:58:46	1.46612	1.6209	1.24286	1.18604	1.36387	1.14051	10	10	10	682.615	1000.8	1106.45	848.393
86	FALSE	1	213	I13	vacuolar H+-ATPase 52 kDa subunit [Saccharomyces cerevisiae]		gi|171122	656.799	100	61406.2	5.09	LALTTAEYLAYQTER	258	272	(N-term)_iTRAQ[0]	43.44	99.794	1887	1887.03	0.0335693	17.7898	10165.2	47.8539			2013-03-29 02:54:35	1.39288	1.78111	1.1764	1.18604	1.36387	1.14051	10	10	10	760.184	1058.84	1353.97	894.283
87	FALSE	1	290	L18	vacuolar H+-ATPase 52 kDa subunit [Saccharomyces cerevisiae]		gi|171122	656.799	100	61406.2	5.09	HVLTILTDMSSYADALR	273	289	(N-term)_iTRAQ[0]	45.74	99.879	2050.08	2050.19	0.117188	57.1625	9351.15	65.3382			2013-03-29 07:04:37	1.19134	1.12636	0.795142	1.18604	1.36387	1.14051	10	10	10	746.729	889.607	841.088	593.756
88	FALSE	1	306	M8	vacuolar H+-ATPase 52 kDa subunit [Saccharomyces cerevisiae]		gi|171122	656.799	100	61406.2	5.09	IYPEEMISTGVSAIDTMNSIAR	145	166	(N-term)_iTRAQ[0]	59.22	99.995	2542.27	2542.37	0.103516	40.7179	21480.8	69.6112			2013-03-29 07:48:19	1.33784	1.39428	1.13626	1.18604	1.36387	1.14051	10	10	10	860.108	1150.68	1199.23	977.302
89	FALSE	1	314	M16	vacuolar H+-ATPase 52 kDa subunit [Saccharomyces cerevisiae]		gi|171122	656.799	100	61406.2	5.09	TVFESLDQAWSLLR	453	466	(N-term)_iTRAQ[0]	114.37	100	1808.97	1809.07	0.0992432	54.8618	133241	82.9353			2013-03-29 08:14:21	0.980358	1.10729	1.30675	1.18604	1.36387	1.14051	10	10	10	3586.05	3515.61	3970.81	4686.08
250	FALSE	1	195	H22	sec21p [Saccharomyces cerevisiae]		gi|171483	38.03	99.284	113917	5.02	AISLTEPEAEFVVR	693	706	(N-term)_iTRAQ[0]	38.03	99.284	1704.93	1704.98	0.0478516	28.0666	6612.54	48.7908			2013-03-29 01:09:11	1.12521	1.30327	1.55235	1.12521	1.30327	1.55235	1	1	1	436.541	491.203	568.933	677.666
1032	FALSE	1	149	F24	acetyl-CoA carboxylase [Saccharomyces cerevisiae]		gi|171504	377.916	100	270961	5.87	KVIFIGPPGNAMR	169	181	(N-term)_iTRAQ[0], Lysine(K)_iTRAQ[1]	50.73	99.962	1687.99	1688.01	0.0169678	10.052	67505.2	42.5362			2013-03-28 22:28:12	2.62604	2.35612	1.61756	1.90393	1.66483	0.972846	8	8	8	2877.06	7555.28	6778.7	4653.83
1033	FALSE	1	154	G5	acetyl-CoA carboxylase [Saccharomyces cerevisiae]		gi|171504	377.916	100	270961	5.87	VIFIGPPGNAMR	170	181	(N-term)_iTRAQ[0]	52.74	99.976	1415.8	1415.81	0.0189209	13.3641	36854	70.9772			2013-03-28 23:57:37	1.4094	1.31121	1.04775	1.90393	1.66483	0.972846	8	8	8	1610.18	2269.38	2111.28	1687.06
1034	FALSE	1	176	H3	acetyl-CoA carboxylase [Saccharomyces cerevisiae]		gi|171504	377.916	100	270961	5.87	HIEPALAFQLELGR	1291	1304	(N-term)_iTRAQ[0]	44.82	99.85	1737.98	1737.98	0.00378418	2.17735	24719	53.4048			2013-03-29 02:08:57	2.14018	1.92153	1.12416	1.90393	1.66483	0.972846	8	8	8	1545.79	3308.28	2970.28	1737.72
1035	FALSE	1	188	H15	acetyl-CoA carboxylase [Saccharomyces cerevisiae]		gi|171504	377.916	100	270961	5.87	IVEWMSYVPAKR	1807	1818	(N-term)_iTRAQ[0], Lysine(K)_iTRAQ[11]	33.27	97.857	1766.99	1767.03	0.0411377	23.2813	74134.2	30.2495			2013-03-29 01:30:24	1.44531	1.20646	0.782566	1.90393	1.66483	0.972846	8	8	8	3834.69	5542.32	4626.39	3000.9
1036	FALSE	1	197	H24	acetyl-CoA carboxylase [Saccharomyces cerevisiae]		gi|171504	377.916	100	270961	5.87	LSNFNIKPIFTDNR	1305	1318	(N-term)_iTRAQ[0], Lysine(K)_iTRAQ[7]	47.71	99.923	1967.1	1967.13	0.0383301	19.4856	51872.7	53.3323			2013-03-29 01:01:09	2.35627	2.07306	1.34548	1.90393	1.66483	0.972846	8	8	8	2118.37	4991.44	4391.51	2850.23
1037	FALSE	1	206	I6	acetyl-CoA carboxylase [Saccharomyces cerevisiae]		gi|171504	377.916	100	270961	5.87	LGGIPLGVIGVETR	1888	1901	(N-term)_iTRAQ[0]	37.63	99.215	1524.92	1524.95	0.0236816	15.5297	29699.9	61.6053			2013-03-29 03:16:44	1.41512	1.25689	0.637804	1.90393	1.66483	0.972846	8	8	8	1291.88	1828.17	1623.76	823.97
1038	FALSE	1	258	K10	acetyl-CoA carboxylase [Saccharomyces cerevisiae]		gi|171504	377.916	100	270961	5.87	AHLMGTTYVYDFPELFR	1500	1516	(N-term)_iTRAQ[0]	72.21	100	2204.1	2204.17	0.0690918	31.347	63953.3	84.3426			2013-03-29 05:36:40	1.85107	1.84506	0.503404	1.90393	1.66483	0.972846	8	8	8	1768.42	3273.47	3262.84	890.228
1039	FALSE	1	269	K21	acetyl-CoA carboxylase [Saccharomyces cerevisiae]		gi|171504	377.916	100	270961	5.87	ELLPIYGQISLQFADLHDR	2085	2103	(N-term)_iTRAQ[0]	39.77	99.52	2372.27	2372.37	0.098877	41.6803	24740	69.1133			2013-03-29 05:02:01	2.44353	1.71396	1.24567	1.90393	1.66483	0.972846	8	8	8	625.341	1528.04	1071.81	778.968
865	FALSE	1	148	F23	D-fructose-6-phosphate amidotransferase (EC 2.6.1.16) [Saccharomyces cerevisiae]		gi|171596	165.52	100	87275.6	5.98	EIYEQPESTFNTMR	359	372	(N-term)_iTRAQ[0]	68.08	99.999	1888.89	1888.93	0.0446777	23.6529	54497	49.4718			2013-03-28 22:30:47	1.68453	1.35989	1.20975	1.7805	1.75055	1.21958	3	3	3	2113.43	3560.13	2874.02	2556.71
866	FALSE	1	281	L9	D-fructose-6-phosphate amidotransferase (EC 2.6.1.16) [Saccharomyces cerevisiae]		gi|171596	165.52	100	87275.6	5.98	HGVLALVDENLPIIAFGTR	608	626	(N-term)_iTRAQ[0]	45.66	99.876	2179.24	2179.32	0.0830078	38.0903	32970.5	62.652			2013-03-29 06:34:25	2.2626	1.84344	0.910359	1.7805	1.75055	1.21958	3	3	3	1579.54	3573.86	2911.78	1437.95
867	FALSE	1	347	O1	D-fructose-6-phosphate amidotransferase (EC 2.6.1.16) [Saccharomyces cerevisiae]		gi|171596	165.52	100	87275.6	5.98	AIFEELSDIPVSVELASDFLDR	417	438	(N-term)_iTRAQ[0]	51.78	99.97	2609.35	2609.38	0.0280762	10.7598	13879.2	61.6789			2013-03-29 09:57:56	1.48095	2.1399	1.64712	1.7805	1.75055	1.21958	3	3	3	216.194	320.173	462.634	356.098
504	FALSE	1	392	P19	RecName: Full=Protein SDS23		gi|171704583	84.47	100	62713	9.12	LIGVVSLTDILSVLAR	491	506	(N-term)_iTRAQ[0]	84.47	100	1813.13	1813.22	0.0936279	51.6389	12667.2	77.5778			2013-03-29 11:46:37	3.16887	2.62294	1.3814	3.16887	2.62294	1.3814	1	1	1	275.421	872.772	722.414	380.468
751	FALSE	1	39	B12	hsc82 protein [Saccharomyces cerevisiae]		gi|171723	1184.07	100	91342.1	4.76	ITPKPEEK	66	73	(N-term)_iTRAQ[0], Lysine(K)_iTRAQ[4,8]	30.45	95.898	1373.84	1373.87	0.0279541	20.3475	31129.6	54.0817			2013-03-28 17:54:26	2.47449	2.7892	2.05611	1.26139	1.95531	1.61904	17	17	17	1380.88	3416.99	3851.56	2839.25
752	FALSE	1	61	C10	hsc82 protein [Saccharomyces cerevisiae]		gi|171723	1184.07	100	91342.1	4.76	LEEVDEEEEEKKPK	239	252	(N-term)_iTRAQ[0], Lysine(K)_iTRAQ[11,12,14]	48.31	99.933	2307.24	2307.26	0.0168457	7.30123	54053.7	37.0674			2013-03-28 19:22:26	1.33212	2.95516	1.66436	1.26139	1.95531	1.61904	17	17	17	2917.43	3886.37	8621.48	4855.65
753	FALSE	1	64	C13	hsc82 protein [Saccharomyces cerevisiae]		gi|171723	1184.07	100	91342.1	4.76	TKPLWTR	269	275	(N-term)_iTRAQ[0], Lysine(K)_iTRAQ[2]	29.3	94.654	1189.73	1189.75	0.0189209	15.9035	351059	40.0659			2013-03-28 19:10:53	1.429	2.76652	1.98682	1.26139	1.95531	1.61904	17	17	17	18094.4	25857	50058.5	35950.4
754	FALSE	1	97	D22	hsc82 protein [Saccharomyces cerevisiae]		gi|171723	1184.07	100	91342.1	4.76	DFELEETDEEKAER	523	536	(N-term)_iTRAQ[0], Lysine(K)_iTRAQ[11]	105.49	100	2027.97	2027.99	0.0219727	10.8348	208117	53.3435			2013-03-28 21:00:01	0.740787	1.65087	2.0282	1.26139	1.95531	1.61904	17	17	17	9768.14	7236.11	16125.9	19811.8
755	FALSE	1	111	E10	hsc82 protein [Saccharomyces cerevisiae]		gi|171723	1184.07	100	91342.1	4.76	TGQFGWSANMER	576	587	(N-term)_iTRAQ[0]	95.5	100	1527.71	1527.73	0.0192871	12.6248	1.6443e+06	55.942			2013-03-28 21:38:31	1.50348	2.78248	1.01025	1.26139	1.95531	1.61904	17	17	17	45685.1	68686.6	127118	46153.5
756	FALSE	1	116	E15	hsc82 protein [Saccharomyces cerevisiae]		gi|171723	1184.07	100	91342.1	4.76	FYSAFAK	413	419	(N-term)_iTRAQ[0], Lysine(K)_iTRAQ[7]	40.88	99.628	1121.62	1121.64	0.0153809	13.713	40422.9	55.1754			2013-03-28 21:56:10	0.580746	1.05914	1.83026	1.26139	1.95531	1.61904	17	17	17	2805.99	1629.57	2971.94	5135.69
757	FALSE	1	116	E15	hsc82 protein [Saccharomyces cerevisiae]		gi|171723	1184.07	100	91342.1	4.76	LLDAPAAIR	567	575	(N-term)_iTRAQ[0]	37.56	99.202	1083.66	1083.68	0.0112305	10.3634	58067.3	62.2088			2013-03-28 21:56:48	1.2863	2.0741	1.35922	1.26139	1.95531	1.61904	17	17	17	1400.68	1801.71	2905.16	1903.84
758	FALSE	1	128	F3	hsc82 protein [Saccharomyces cerevisiae]		gi|171723	1184.07	100	91342.1	4.76	GVVDSEDLPLNLSR	363	376	(N-term)_iTRAQ[0]	60.88	99.996	1657.89	1657.9	0.00927734	5.59588	55173.9	71.6604			2013-03-28 23:35:30	1.1584	1.39318	1.32908	1.26139	1.95531	1.61904	17	17	17	1158.27	1341.74	1613.68	1539.44
759	FALSE	1	130	F5	hsc82 protein [Saccharomyces cerevisiae]		gi|171723	1184.07	100	91342.1	4.76	RAPFDLFESK	322	331	(N-term)_iTRAQ[0], Lysine(K)_iTRAQ[10]	39.74	99.517	1497.83	1497.85	0.0198975	13.2842	182184	51.2458			2013-03-28 23:27:29	1.08132	1.70869	1.71223	1.26139	1.95531	1.61904	17	17	17	6812.46	7366.45	11640.4	11664.5
760	FALSE	1	130	F5	hsc82 protein [Saccharomyces cerevisiae]		gi|171723	1184.07	100	91342.1	4.76	NIYYITGESLK	466	476	(N-term)_iTRAQ[0], Lysine(K)_iTRAQ[11]	65.28	99.999	1588.88	1588.91	0.0223389	14.0595	69421.9	58.2267			2013-03-28 23:28:08	1.30947	2.07996	1.28672	1.26139	1.95531	1.61904	17	17	17	2966.99	3885.19	6171.22	3817.69
761	FALSE	1	139	F14	hsc82 protein [Saccharomyces cerevisiae]		gi|171723	1184.07	100	91342.1	4.76	NPSDITQEEYNAFYK	276	290	(N-term)_iTRAQ[0], Lysine(K)_iTRAQ[15]	77.93	100	2107.02	2107.07	0.0432129	20.509	163675	49.7664			2013-03-28 22:58:58	1.37424	2.18588	1.91502	1.26139	1.95531	1.61904	17	17	17	6204.15	8526.02	13561.5	11881.1
762	FALSE	1	150	G1	hsc82 protein [Saccharomyces cerevisiae]		gi|171723	1184.07	100	91342.1	4.76	SPFLDALK	481	488	(N-term)_iTRAQ[0], Lysine(K)_iTRAQ[8]	45.07	99.858	1178.7	1178.69	-0.0133057	-11.2884	33474.8	49.5732			2013-03-28 23:44:47	1.16326	1.48041	1.54976	1.26139	1.95531	1.61904	17	17	17	2093.71	2435.53	3099.56	3244.75
763	FALSE	1	155	G6	hsc82 protein [Saccharomyces cerevisiae]		gi|171723	1184.07	100	91342.1	4.76	QLETEPDLFIR	55	65	(N-term)_iTRAQ[0]	66.81	99.999	1504.81	1504.83	0.0216064	14.3582	459319	77.6939			2013-03-28 23:59:52	1.81425	2.8292	2.63228	1.26139	1.95531	1.61904	17	17	17	7724.91	14014.9	21855.3	20334.1
764	FALSE	1	316	M18	hsc82 protein [Saccharomyces cerevisiae]		gi|171723	1184.07	100	91342.1	4.76	NFEVLFLTDPIDEYAFTQLK	491	510	(N-term)_iTRAQ[0], Lysine(K)_iTRAQ[20]	106.14	100	2691.42	2691.58	0.165283	61.4112	57658.6	70.5175			2013-03-29 08:20:51	1.32641	1.92197	1.40107	1.26139	1.95531	1.61904	17	17	17	1397.59	1853.78	2686.13	1958.13
765	FALSE	1	319	M21	hsc82 protein [Saccharomyces cerevisiae]		gi|171723	1184.07	100	91342.1	4.76	RVFITDEAEDLIPEWLSFVK	343	362	(N-term)_iTRAQ[0], Lysine(K)_iTRAQ[20]	83.7	100	2695.46	2695.58	0.121582	45.1062	270970	74.2661			2013-03-29 08:30:11	1.31312	2.12072	1.5812	1.26139	1.95531	1.61904	17	17	17	3969.28	5212.15	8417.74	6276.23
766	FALSE	1	332	N10	hsc82 protein [Saccharomyces cerevisiae]		gi|171723	1184.07	100	91342.1	4.76	VFITDEAEDLIPEWLSFVK	344	362	(N-term)_iTRAQ[0], Lysine(K)_iTRAQ[19]	106.7	100	2539.36	2539.49	0.135498	53.3592	48388.1	82.2626			2013-03-29 09:27:45	1.08618	1.07982	1.49251	1.26139	1.95531	1.61904	17	17	17	923.434	1003.01	997.144	1378.23
767	FALSE	1	347	O1	hsc82 protein [Saccharomyces cerevisiae]		gi|171723	1184.07	100	91342.1	4.76	DLTNLLFETALLTSGFSLEEPTSFASR	637	663	(N-term)_iTRAQ[0]	147.22	100	3103.6	3103.66	0.0646973	20.8459	219626	72.019			2013-03-29 09:57:17	1.46907	1.94427	1.3767	1.26139	1.95531	1.61904	17	17	17	1887.65	2773.08	3670.09	2598.73
588	FALSE	1	78	D3	nucleosome assembly protein [Saccharomyces cerevisiae]		gi|172034	33.32	97.882	52228	4.21	YKPIWEQR	128	135	(N-term)_iTRAQ[0], Lysine(K)_iTRAQ[2]	33.32	97.882	1407.8	1407.81	0.00891113	6.32983	180676	37.5796			2013-03-28 19:59:23	2.28447	1.97501	1.73504	2.28447	1.97501	1.73504	1	1	1	9796.72	22380.4	19348.7	16997.7
571	FALSE	1	68	C17	polyadenylate-binding protein [Saccharomyces cerevisiae]		gi|172092	230.63	100	71443.9	5.8	EASAAYESFKK	558	568	(N-term)_iTRAQ[0], Lysine(K)_iTRAQ[10,11]	59.69	99.995	1662.91	1662.93	0.020752	12.4793	43777.8	38.5172			2013-03-28 19:00:18	2.49732	2.18146	1.49199	1.96391	1.7219	1.5564	4	4	4	2981.12	7444.8	6503.2	4447.81
572	FALSE	1	98	D23	polyadenylate-binding protein [Saccharomyces cerevisiae]		gi|172092	230.63	100	71443.9	5.8	QALGEQLYK	507	515	(N-term)_iTRAQ[0], Lysine(K)_iTRAQ[9]	28.41	93.438	1337.77	1337.79	0.0205078	15.3299	13114.9	30.8678			2013-03-28 21:05:46	1.52185	1.43291	1.31904	1.96391	1.7219	1.5564	4	4	4	1261.99	1920.56	1808.32	1664.62
573	FALSE	1	137	F12	polyadenylate-binding protein [Saccharomyces cerevisiae]		gi|172092	230.63	100	71443.9	5.8	NQQIVAGKPLYVAIAQR	383	399	(N-term)_iTRAQ[0], Lysine(K)_iTRAQ[8]	99.12	100	2157.28	2157.3	0.0263672	12.2224	92155.8	54.6176			2013-03-28 23:05:22	2.36329	2.1193	1.18063	1.96391	1.7219	1.5564	4	4	4	5040.93	11913.2	10683.2	5951.5
574	FALSE	1	148	F23	polyadenylate-binding protein [Saccharomyces cerevisiae]		gi|172092	230.63	100	71443.9	5.8	GFGFVNYEK	260	268	(N-term)_iTRAQ[0], Lysine(K)_iTRAQ[9]	43.41	99.793	1348.71	1348.73	0.0170898	12.6712	18156.9	39.0447			2013-03-28 22:32:43	1.65623	1.327	2.52545	1.96391	1.7219	1.5564	4	4	4	1023.3	1694.82	1357.91	2584.29
441	FALSE	1	312	M14	RNA polymerase III [Saccharomyces cerevisiae]		gi|172383	26.4	89.577	142497	8.25	LLFQELLSMNIAPR	1127	1140	(N-term)_iTRAQ[0]	26.4	89.577	1789.02	1789.1	0.0794678	44.4198	951.919	41.6308			2013-03-29 08:10:29	1.18601	2.11958	2.0897	1.18601	2.11958	2.0897	1	1	1		126.044	225.259	222.085
249	FALSE	1	317	M19	SEN1 [Saccharomyces cerevisiae]		gi|172574	33	97.72	266427	8.86	VAIELVDYLFR	1605	1615	(N-term)_iTRAQ[0]	33	97.72	1481.85	1481.93	0.0767822	51.8152	2705.68	72.1178			2013-03-29 08:26:18	1.22136	1.53533	1.87765	1.22136	1.53533	1.87765	1	1	1	135.691	165.727	208.332	254.781
1000	FALSE	1	70	C19	carbamyl phosphate synthetase [Saccharomyces cerevisiae]		gi|173146	396.969	100	264475	5.59	FNSPEEYAR	2140	2148	(N-term)_iTRAQ[0]	45.21	99.863	1256.6	1256.66	0.059082	47.0173	49404.3	36.595			2013-03-28 18:53:33	0.916409	1.23664	0.972232	1.12301	1.415	1.44104	8	8	8	3681.47	3373.74	4552.67	3579.24
1001	FALSE	1	77	D2	carbamyl phosphate synthetase [Saccharomyces cerevisiae]		gi|173146	396.969	100	264475	5.59	ENMAIMHPLPR	2165	2175	(N-term)_iTRAQ[0]	30.15	95.605	1452.76	1452.76	-0.00244141	-1.68053	26059.4	37.7705			2013-03-28 19:58:07	1.93032	2.25924	1.89576	1.12301	1.415	1.44104	8	8	8	795.685	1535.93	1797.64	1508.42
1002	FALSE	1	130	F5	carbamyl phosphate synthetase [Saccharomyces cerevisiae]		gi|173146	396.969	100	264475	5.59	VPQFSFPR	1311	1318	(N-term)_iTRAQ[0]	51.35	99.967	1121.62	1121.64	0.0164795	14.6925	55551	65.5241			2013-03-28 23:28:27	1.05914	1.43216	1.73432	1.12301	1.415	1.44104	8	8	8	2488.35	2635.52	3563.72	4315.61
1003	FALSE	1	165	G16	carbamyl phosphate synthetase [Saccharomyces cerevisiae]		gi|173146	396.969	100	264475	5.59	EIGFPVIVR	590	598	(N-term)_iTRAQ[0]	73.94	100	1173.71	1173.74	0.0297852	25.3769	18156.6	77.5066			2013-03-29 00:33:54	1.20864	1.30391	1.43454	1.12301	1.415	1.44104	8	8	8	654.293	790.806	853.138	938.612
1004	FALSE	1	179	H6	carbamyl phosphate synthetase [Saccharomyces cerevisiae]		gi|173146	396.969	100	264475	5.59	WLQNEGIPAVYGVDTR	130	145	(N-term)_iTRAQ[0]	91.39	100	1962.02	1962.06	0.0351562	17.9184	53161.6	76.3568			2013-03-29 01:59:00	1.41388	1.44332	1.19888	1.12301	1.415	1.44104	8	8	8	1770.48	2503.24	2555.38	2122.59
1005	FALSE	1	201	I1	carbamyl phosphate synthetase [Saccharomyces cerevisiae]		gi|173146	396.969	100	264475	5.59	ELVAPGAIQNLIR	1891	1903	(N-term)_iTRAQ[0]	44.36	99.833	1537.92	1537.91	-0.0101318	-6.58802	22876.1	55.8454			2013-03-29 03:34:04	1.37515	1.77129	1.48402	1.12301	1.415	1.44104	8	8	8	782.112	1075.52	1385.35	1160.67
1006	FALSE	1	224	I24	carbamyl phosphate synthetase [Saccharomyces cerevisiae]		gi|173146	396.969	100	264475	5.59	VYFVPVTAEFVR	495	506	(N-term)_iTRAQ[0]	57.35	99.992	1570.88	1570.9	0.0253906	16.1634	33876	75.1578			2013-03-29 02:17:59	0.63524	0.969197	1.45576	1.12301	1.415	1.44104	8	8	8	1561.06	991.649	1512.98	2272.53
1007	FALSE	1	248	J24	carbamyl phosphate synthetase [Saccharomyces cerevisiae]		gi|173146	396.969	100	264475	5.59	VYFVPVTAEFVR	495	506	(N-term)_iTRAQ[0]	63.46	99.998	1570.88	1570.91	0.0369873	23.5457	39257.8	74.9459			2013-03-29 04:49:10	0.9045	1.24319	1.56573	1.12301	1.415	1.44104	8	8	8	1447.22	1309.01	1799.16	2265.95
511	FALSE	1	283	L11	RecName: Full=Mitochondrial outer membrane protein SCY_3392		gi|189041600	35.94	98.841	90540.7	5.1	ALFPNSALWLLNEAR	406	420	(N-term)_iTRAQ[0]	35.94	98.841	1859.03	1859.1	0.0736084	39.5951	16189.5	52.2084			2013-03-29 06:41:10	0.753883	1.08511	0.850574	0.753883	1.08511	0.850574	1	1	1	1306.14	984.678	1417.31	1110.97
476	FALSE	1	106	E5	ribosomal protein S13 [Saccharomyces cerevisiae RM11-1a]		gi|190404968	120.28	100	21231	10.28	NAPAWFK	35	41	(N-term)_iTRAQ[0], Lysine(K)_iTRAQ[7]	37.5	99.191	1121.64	1121.64	0.00866699	7.7271	147900	47.5395			2013-03-28 21:23:46	1.82408	2.08101	1.67448	1.85682	1.99502	1.57677	2	2	2	5408.66	9865.84	11255.5	9056.7
477	FALSE	1	153	G4	ribosomal protein S13 [Saccharomyces cerevisiae RM11-1a]		gi|190404968	120.28	100	21231	10.28	KGLTPSQIGVLLR	57	69	(N-term)_iTRAQ[0], Lysine(K)_iTRAQ[1]	82.78	100	1670.06	1670.07	0.0158691	9.50215	152414	48.1745			2013-03-28 23:53:45	1.89014	1.91259	1.48476	1.85682	1.99502	1.57677	2	2	2	10016.1	18931.8	19156.6	14871.5
747	FALSE	1	267	K19	hypothetical protein SCRG_00550 [Saccharomyces cerevisiae RM11-1a]		gi|190405061	50.54	99.96	36753.7	8.62	QVEFYFSEFNFPYDR	36	50	(N-term)_iTRAQ[0]	50.54	99.96	2131.99	2132.1	0.113037	53.0196	42439.8	46.8224			2013-03-29 05:07:49	1.30497	0.92818	0.975788	1.30497	0.92818	0.975788	1	1	1	1957.84	2554.93	1817.23	1910.44
546	FALSE	1	63	C12	protein SIK1 [Saccharomyces cerevisiae RM11-1a]		gi|190405265	650.736	100	67378.2	8.96	AQLGLGHAYSR	150	160	(N-term)_iTRAQ[0]	47.39	99.917	1316.72	1316.73	0.0128174	9.73433	27026.9	40.7041			2013-03-28 19:16:01	1.64223	1.76395	0.867783	1.0525	1.02658	0.726669	10	10	10	1908.32	3133.91	3366.19	1656.01
547	FALSE	1	119	E18	protein SIK1 [Saccharomyces cerevisiae RM11-1a]		gi|190405265	650.736	100	67378.2	8.96	LEFYNTGKPTLK	412	423	(N-term)_iTRAQ[0], Lysine(K)_iTRAQ[8,12]	40.54	99.598	1843.07	1843.09	0.022583	12.2529	209080	47.8948			2013-03-28 22:04:09	1.01643	1.19054	1.05115	1.0525	1.02658	0.726669	10	10	10	11988.4	12185.4	14272.7	12601.6
548	FALSE	1	127	F2	protein SIK1 [Saccharomyces cerevisiae RM11-1a]		gi|190405265	650.736	100	67378.2	8.96	EVQEQINDFGAFTK	33	46	(N-term)_iTRAQ[0], Lysine(K)_iTRAQ[14]	82.05	100	1913.99	1913.99	0.00280762	1.4669	19072.3	55.4148			2013-03-28 23:38:04	1.02425	1.01861	0.895508	1.0525	1.02658	0.726669	10	10	10	1898.2	1944.22	1933.53	1699.86
549	FALSE	1	128	F3	protein SIK1 [Saccharomyces cerevisiae RM11-1a]		gi|190405265	650.736	100	67378.2	8.96	YGLIYHSGFISK	355	366	(N-term)_iTRAQ[0], Lysine(K)_iTRAQ[12]	58.01	99.993	1672.93	1672.94	0.00976562	5.83744	17734.7	56.7136			2013-03-28 23:36:28	1.23346	1.00787	1.14668	1.0525	1.02658	0.726669	10	10	10	1232.31	1520.01	1242.01	1413.07
550	FALSE	1	203	I3	protein SIK1 [Saccharomyces cerevisiae RM11-1a]		gi|190405265	650.736	100	67378.2	8.96	VKEWYGWHFPELAK	195	208	(N-term)_iTRAQ[0], Lysine(K)_iTRAQ[2,14]	54.34	99.983	2222.21	2222.21	0.000976562	0.439455	38057.7	54.5096			2013-03-29 03:26:04	1.08345	1.06104	0.883045	1.0525	1.02658	0.726669	10	10	10	2162.33	2342.77	2294.33	1909.44
[truncated: 3,328 more rows]
