# Supplementary material for: Studies on the Coordination of Ribosomal Protein Assembly Events Involved in Processing and Stabilization of Yeast Early Large Ribosomal Subunit Precursors
Source: PLoS One. 2015 Dec 7;10(12):e0143768. doi: 10.1371/journal.pone.0143768 (PMC4671574; doi:10.1371/journal.pone.0143768)
Supplement: S1 File — (ZIP) [file pone.0143768.s004.zip › E1T2_(L7_L20_L32).xlsx]

## Sheet: L7 vs WT
	Accession Number	Name	Class	Peptide Count	Name (PepNumber)	Avg iTRAQ ratio (115/114)	iTRAQ Standard Deviation (115/114)	Localisation	SGD Description	Copy Number per Cell
	gi|6323399	rpS22	A1	4	rpS22 (4)	2.89954	1.73479	nucleolus,nucleus	Protein component of the small (40S) ribosomal subunit; nearly identical to Rps22Bp and has similarity to E. coli S8 and rat S15a ribosomal proteins	40400
	gi|6322910	rpS21A	A1	2	rpS21A (2)	2.78136	0.0497642	cytoplasm	Protein component of the small (40S) ribosomal subunit; nearly identical to Rps21Bp and has similarity to rat S21 ribosomal protein	27400
	gi|6323365	rpS25B	A1	1	rpS25B (1)	2.7322	0	cytoplasm	Protein component of the small (40S) ribosomal subunit; nearly identical to Rps25Ap and has similarity to rat S25 ribosomal protein	162000
	gi|6321772	rpS20	A1	6	rpS20 (6)	2.5628	1.36095	0	Protein component of the small (40S) ribosomal subunit; overproduction suppresses mutations affecting RNA polymerase III-dependent transcription; has similarity to E. coli S10 and rat S20 ribosomal proteins	not visualized
	gi|6323617	rpS17	A1	5	rpS17 (5)	2.54004	1.30869	cytoplasm	Ribosomal protein 51 (rp51) of the small (40s) subunit; nearly identical to Rps17Bp and has similarity to rat S17 ribosomal protein	30900
	gi|1164943	rpS7A	A1	4	rpS7A (4)	2.37732	0.424402	0	Protein component of the small (40S) ribosomal subunit, nearly identical to Rps7Bp; interacts with Kti11p; deletion causes hypersensitivity to zymocin; has similarity to rat S7 and Xenopus S8 ribosomal proteins	41000
	gi|6322325	rpS21A	A1	3	rpS21A (3)	2.2832	0.604088	cytoplasm	Protein component of the small (40S) ribosomal subunit; nearly identical to Rps21Bp and has similarity to rat S21 ribosomal protein	27400
	gi|6320918	rpS24A	A1	8	rpS24A (8)	2.2734	0.655581	cytoplasm	Protein component of the small (40S) ribosomal subunit; identical to Rps24Bp and has similarity to rat S24 ribosomal protein	not visualized
	gi|49258828	rpS16	A1	2	rpS16 (2)	2.1355	0.211537	cytoplasm	Protein component of the small (40S) ribosomal subunit; identical to Rps16Bp and has similarity to E. coli S9 and rat S16 ribosomal proteins	33800
	gi|49258831	rpS23	A1	2	rpS23 (2)	2.12944	0.497364	#N/A	Ribosomal protein 28 (rp28) of the small (40S) ribosomal subunit, required for translational accuracy; nearly identical to Rps23Ap and similar to E. coli S12 and rat S23 ribosomal proteins; deletion of both RPS23A and RPS23B is lethal	#N/A
	gi|171727	rpS8A	A1	2	rpS8A (2)	1.90996	0.384283	cytoplasm	Protein component of the small (40S) ribosomal subunit; identical to Rps8Bp and has similarity to rat S8 ribosomal protein	15900
	gi|6324533	rpS15	A1	3	rpS15 (3)	1.8983	0.385399	0	Protein component of the small (40S) ribosomal subunit; has similarity to E. coli S19 and rat S15 ribosomal proteins	not visualized
	gi|6321997	rpS4B	A1	5	rpS4B (5)	1.88718	1.24222	cytoplasm	Protein component of the small (40S) ribosomal subunit; identical to Rps4Ap and has similarity to rat S4 ribosomal protein	102000
	gi|6324945	rpS12	A1	4	rpS12 (4)	1.88087	0.194864	0	Protein component of the small (40S) ribosomal subunit; has similarity to rat ribosomal protein S12	not visualized
	gi|6321249	rpS26A	A1	1	rpS26A (1)	1.8402	0	cytoplasm	Protein component of the small (40S) ribosomal subunit; nearly identical to Rps26Bp and has similarity to rat S26 ribosomal protein	16300
	gi|1151236	rpS6A/B	A1	4	rpS6A/B (4)	1.82907	0.332294	cytoplasm	Protein component of the small (40S) ribosomal subunit; identical to Rps6Bp and has similarity to rat S6 ribosomal protein	66000
	gi|151946577	rpS9B	A1	7	rpS9B (7)	1.77981	0.654861	cytoplasm	Protein component of the small (40S) ribosomal subunit; nearly identical to Rps9Ap and has similarity to E. coli S4 and rat S9 ribosomal proteins	63300
	gi|10383793	rpS14A	A1	4	rpS14A (4)	1.76262	0.847091	0	Ribosomal protein 59 of the small subunit, required for ribosome assembly and 20S pre-rRNA processing; mutations confer cryptopleurine resistance; nearly identical to Rps14Bp and similar to E. coli S11 and rat S14 ribosomal proteins	29600
	gi|6322583	rpS5	A1	5	rpS5 (5)	1.6788	0.497078	0	Protein component of the small (40S) ribosomal subunit, the least basic of the non-acidic ribosomal proteins; phosphorylated in vivo; essential for viability; has similarity to E. coli S7 and rat S5 ribosomal proteins	not visualized
	gi|6324151	rpS3	A1	6	rpS3 (6)	1.61914	0.598774	0	Protein component of the small (40S) ribosomal subunit, has apurinic/apyrimidinic (AP) endonuclease activity; essential for viability; has similarity to E. coli S3 and rat S3 ribosomal proteins	146000
	gi|190404968	rpS13	A1	3	rpS13 (3)	1.6041	0.355432	0	Protein component of the small (40S) ribosomal subunit; has similarity to E. coli S15 and rat S13 ribosomal proteins	not visualized
	gi|6321315	rpS2	A1	4	rpS2 (4)	1.59875	0.324278	0	Protein component of the small (40S) subunit, essential for control of translational accuracy; phosphorylation by C-terminal domain kinase I (CTDK-I) enhances translational accuracy; similar to E. coli S5 and rat S2 ribosomal proteins	not visualized
	gi|6321653	rpS0A	A1	9	rpS0A (9)	1.59347	0.497088	cytoplasm	Protein component of the small (40S) ribosomal subunit, nearly identical to Rps0Bp; required for maturation of 18S rRNA along with Rps0Bp; deletion of either RPS0 gene reduces growth rate, deletion of both genes is lethal	93700
	gi|1914797	rpS11B	A1	3	rpS11B (3)	1.58249	0.166884	cytoplasm	Protein component of the small (40S) ribosomal subunit; identical to Rps11Ap and has similarity to E. coli S17 and rat S11 ribosomal proteins	1200
	gi|49258832	rpS18A/B	A1	4	rpS18A/B (4)	1.54053	0.108267	cytoplasm	Protein component of the small (40S) ribosomal subunit; nearly identical to Rps18Bp and has similarity to E. coli S13 and rat S18 ribosomal proteins	48100
	gi|71064104	rpS7B	A1	1	rpS7B (1)	1.32565	0	cytoplasm	Protein component of the small (40S) ribosomal subunit, nearly identical to Rps7Ap; interacts with Kti11p; deletion causes hypersensitivity to zymocin; has similarity to rat S7 and Xenopus S8 ribosomal proteins	43500
	gi|55670021	Asc1p	A1	2	Asc1p (2)	1.30932	0.131343	0	G-protein beta subunit and guanine nucleotide dissociation inhibitor for Gpa2p; ortholog of RACK1 that inhibits translation; core component of the small (40S) ribosomal subunit; represses Gcn4p in the absence of amino acid starvation	333000
	gi|6323577	rpS1B	A1	7	rpS1B (7)	1.26452	0.324085	cytoplasm	Ribosomal protein 10 (rp10) of the small (40S) subunit; nearly identical to Rps1Ap and has similarity to rat S3a ribosomal protein	107000
	gi|6323886	rpS10B	A1	2	rpS10B (2)	1.2608	0.105625	cytoplasm	Protein component of the small (40S) ribosomal subunit; nearly identical to Rps10Ap and has similarity to rat ribosomal protein S10	7650
	gi|6324741	rpS28A	A1	1	rpS28A (1)	1.1576	0	cytoplasm	Protein component of the small (40S) ribosomal subunit; nearly identical to Rps28Bp and has similarity to rat S28 ribosomal protein	94500
	gi|6321809	rpS27B	A1	1	rpS27B (1)	1.14036	0	cytoplasm	Protein component of the small (40S) ribosomal subunit; nearly identical to Rps27Ap and has similarity to rat S27 ribosomal protein	not quantitated
	gi|6324451	rpS19	A1	3	rpS19 (3)	1.05523	0.172315	cytoplasm	Protein component of the small (40S) ribosomal subunit, required for assembly and maturation of pre-40 S particles; mutations in human RPS19 are associated with Diamond Blackfan anemia; nearly identical to Rps19Bp	29000
	gi|259149446	rpP2A	A2	4	rpP2A (4)	4.80248	2.8298	cytoplasm	Ribosomal protein P2 alpha, a component of the ribosomal stalk, which is involved in the interaction between translational elongation factors and the ribosome; regulates the accumulation of P1 (Rpp1Ap and Rpp1Bp) in the cytoplasm	428000
	gi|6320073	rpP1B	A2	1	rpP1B (1)	2.70963	0	cytoplasm	Ribosomal protein P1 beta, component of the ribosomal stalk, which is involved in interaction of translational elongation factors with ribosome; accumulation is regulated by phosphorylation and interaction with the P2 stalk component	22400
	gi|151941815	rpL35	A2	3	rpL35 (3)	2.43694	1.30361	cytoplasm	Protein component of the large (60S) ribosomal subunit, identical to Rpl35Bp and has similarity to rat L35 ribosomal protein	not visualized
	gi|6320625	rpL12	A2	3	rpL12 (3)	2.26466	0.264154	cytoplasm	Protein component of the large (60S) ribosomal subunit, nearly identical to Rpl12Ap; rpl12a rpl12b double mutant exhibits slow growth and slow translation; has similarity to E. coli L11 and rat L12 ribosomal proteins	50300
	gi|6320122	rpP1A	A2	1	rpP1A (1)	2.21001	0	cytoplasm	Ribosomal stalk protein P1 alpha, involved in the interaction between translational elongation factors and the ribosome; accumulation of P1 in the cytoplasm is regulated by phosphorylation and interaction with the P2 stalk component	not visualized
	gi|151940865	rpP0	A2	9	rpP0 (9)	2.13136	1.30168	0	Conserved ribosomal protein P0 similar to rat P0, human P0, and E. coli L10e; shown to be phosphorylated on serine 302	not visualized
	gi|116006491	rpL26	A2	3	rpL26 (3)	2.06071	0.624716	cytoplasm	Protein component of the large (60S) ribosomal subunit, nearly identical to Rpl26Ap and has similarity to E. coli L24 and rat L26 ribosomal proteins; binds to 5.8S rRNA	33200
	gi|119390529	rpL1	A2	5	rpL1 (5)	2.02734	0.937712	cytoplasm	N-terminally acetylated protein component of the large (60S) ribosomal subunit, nearly identical to Rpl1Ap and has similarity to E. coli L1 and rat L10a ribosomal proteins; rpl1a rpl1b double null mutation is lethal	265000
	gi|6324028	rpL18	A2	8	rpL18 (8)	2.0204	0.834941	cytoplasm	Protein component of the large (60S) ribosomal subunit, identical to Rpl18Ap and has similarity to rat L18 ribosomal protein	63700
	gi|6322984	rpL8	A2	14	rpL8 (14)	1.95622	1.08457	cytoplasm	Ribosomal protein L4 of the large (60S) ribosomal subunit, nearly identical to Rpl8Ap and has similarity to rat L7a ribosomal protein; mutation results in decreased amounts of free 60S subunits	80200
	gi|190405088	rpL13	A2	1	rpL13 (1)	1.90658	0	cytoplasm	Protein component of the large (60S) ribosomal subunit, nearly identical to Rpl13Bp; not essential for viability; has similarity to rat L13 ribosomal protein	133000
	gi|190408368	rpL13	A2	10	rpL13 (10)	1.69342	0.790352	cytoplasm	Protein component of the large (60S) ribosomal subunit, nearly identical to Rpl13Ap; not essential for viability; has similarity to rat L13 ribosomal protein	54200
	gi|6320679	rpL27	A2	7	rpL27 (7)	1.68047	1.30828	cytoplasm	Protein component of the large (60S) ribosomal subunit, nearly identical to Rpl27Ap and has similarity to rat L27 ribosomal protein	22900
	gi|6325359	rpL11	A2	7	rpL11 (7)	1.55353	0.869965	cytoplasm	Protein component of the large (60S) ribosomal subunit, nearly identical to Rpl11Bp; involved in ribosomal assembly; depletion causes degradation of proteins and RNA of the 60S subunit; has similarity to E. coli L5 and rat L11	39000
	gi|6320590	rpP2B	A2	3	rpP2B (3)	1.53177	0.243213	cytoplasm	Ribosomal protein P2 beta, a component of the ribosomal stalk, which is involved in the interaction between translational elongation factors and the ribosome; regulates the accumulation of P1 (Rpp1Ap and Rpp1Bp) in the cytoplasm	602000
	gi|256270643	rpL36	A2	6	rpL36 (6)	1.52911	0.135273	cytoplasm	N-terminally acetylated protein component of the large (60S) ribosomal subunit, nearly identical to Rpl36Bp and has similarity to rat L36 ribosomal protein; binds to 5.8 S rRNA	5370
	gi|6319505	rpL4	A2	8	rpL4 (8)	1.43913	0.799315	cytoplasm	N-terminally acetylated protein component of the large (60S) ribosomal subunit, nearly identical to Rpl4Bp and has similarity to E. coli L4 and rat L4 ribosomal proteins	not visualized
	gi|6323104	rpL10	A2	6	rpL10 (6)	1.43097	0.539774	cytoplasm	Protein component of the large (60S) ribosomal subunit, responsible for joining the 40S and 60S subunits; regulates translation initiation; has similarity to rat L10 ribosomal protein and to members of the QM gene family	not visualized
	gi|49258841	rpL3	A2	10	rpL3 (10)	1.42779	0.353444	cytoplasm	Protein component of the large (60S) ribosomal subunit, has similarity to E. coli L3 and rat L3 ribosomal proteins; involved in the replication and maintenance of killer double stranded RNA virus	450
	gi|6324445	rpL25	A2	3	rpL25 (3)	1.37166	0.136219	0	Primary rRNA-binding ribosomal protein component of the large (60S) ribosomal subunit, has similarity to E. coli L23 and rat L23a ribosomal proteins; binds to 26S rRNA via a conserved C-terminal motif	not visualized
	gi|151944465	rpL16	A2	4	rpL16 (4)	1.36078	0.525568	0	N-terminally acetylated protein component of the large (60S) ribosomal subunit, binds to 5.8 S rRNA; has similarity to Rpl16Ap, E. coli L13 and rat L13a ribosomal proteins; transcriptionally regulated by Rap1p	not visualized
	gi|9755331	rpL34	A2	1	rpL34 (1)	1.34387	0	cytoplasm	Protein component of the large (60S) ribosomal subunit, nearly identical to Rpl34Bp and has similarity to rat L34 ribosomal protein	23600
	gi|6325126	rpL5	A2	13	rpL5 (13)	1.31065	0.729779	cytoplasm	Protein component of the large (60S) ribosomal subunit with similarity to E. coli L18 and rat L5 ribosomal proteins; binds 5S rRNA and is required for 60S subunit assembly	not visualized
	gi|49258850	rpL15	A2	6	rpL15 (6)	1.27712	0.176617	0	Protein component of the large (60S) ribosomal subunit, nearly identical to Rpl15Bp and has similarity to rat L15 ribosomal protein; binds to 5.8 S rRNA	not visualized
	gi|292659544	rpL23	A2	5	rpL23 (5)	1.25998	0.150579	nucleus	Protein component of the large (60S) ribosomal subunit, identical to Rpl23Bp and has similarity to E. coli L14 and rat L23 ribosomal proteins	not visualized
	gi|6324262	rpL9	A2	1	rpL9 (1)	1.23263	0	cytoplasm	Protein component of the large (60S) ribosomal subunit, nearly identical to Rpl9Ap and has similarity to E. coli L6 and rat L9 ribosomal proteins	76000
	gi|6321407	rpL24	A2	2	rpL24 (2)	1.08822	0.255781	cytoplasm	Ribosomal protein L30 of the large (60S) ribosomal subunit, nearly identical to Rpl24Bp and has similarity to rat L24 ribosomal protein; not essential for translation but may be required for normal translation rate	247000
	gi|49258840	rpL2	A2	7	rpL2 (7)	1.00525	0.254028	cytoplasm	Protein component of the large (60S) ribosomal subunit, identical to Rpl2Bp and has similarity to E. coli L2 and rat L8 ribosomal proteins	not quantitated
	gi|218511	rpL6	A2	2	rpL6 (2)	1.00313	0.112577	cytoplasm	N-terminally acetylated protein component of the large (60S) ribosomal subunit, has similarity to Rpl6Bp and to rat L6 ribosomal protein; binds to 5.8S rRNA	38400
	gi|207344160	rpL39	A2	2	rpL39 (2)	0.980389	0.133284	0	Protein component of the large (60S) ribosomal subunit, has similarity to rat L39 ribosomal protein; required for A3/4; loss of both Rpl31p and Rpl39p confers lethality; also exhibits genetic interactions with SIS1 and PAB1	not visualized
	gi|49258860	rpL28	A2	2	rpL28 (2)	0.974674	0.0573632	0	Ribosomal protein of the large (60S) ribosomal subunit, has similarity to E. coli L15 and rat L27a ribosomal proteins; may have peptidyl transferase activity; can mutate to cycloheximide resistance	not visualized
	gi|49258859	rpL26	A2	1	rpL26 (1)	0.930844	0	cytoplasm	Protein component of the large (60S) ribosomal subunit, nearly identical to Rpl26Bp and has similarity to E. coli L24 and rat L26 ribosomal proteins; binds to 5.8S rRNA	not quantitated
	gi|71064085	rpL16	A2	2	rpL16 (2)	0.90016	0.251928	cytoplasm	N-terminally acetylated protein component of the large (60S) ribosomal subunit, binds to 5.8 S rRNA; has similarity to Rpl16Bp, E. coli L13 and rat L13a ribosomal proteins; transcriptionally regulated by Rap1p	43300
	gi|154199621	rpL20	A2	6	rpL20 (6)	0.88824	0.857958	cytoplasm	Protein component of the large (60S) ribosomal subunit, nearly identical to Rpl20Bp and has similarity to rat L18a ribosomal protein	54300
	gi|6435677	rpL30	A2	1	rpL30 (1)	0.814386	0	0	Protein component of the large (60S) ribosomal subunit, has similarity to rat L30 ribosomal protein; involved in pre-rRNA processing in the nucleolus; autoregulates splicing of its transcript	59300
	gi|6321362	rpL7	A2	12	rpL7 (12)	0.786289	0.607973	cytoplasm	Protein component of the large (60S) ribosomal subunit, nearly identical to Rpl7Bp and has similarity to E. coli L30 and rat L7 ribosomal proteins; contains a conserved C-terminal Nucleic acid Binding Domain (NDB2)	101000
	gi|6325114	rpL33	A2	2	rpL33 (2)	0.784512	0.0381062	0	N-terminally acetylated ribosomal protein L37 of the large (60S) ribosomal subunit, nearly identical to Rpl33Bp and has similarity to rat L35a; rpl33a null mutant exhibits slow growth while rpl33a rpl33b double null mutant is inviable	not visualized
	gi|6323567	rpL6	A2	4	rpL6 (4)	0.754437	0.352597	cytoplasm	N-terminally acetylated protein component of the large (60S) ribosomal subunit, has similarity to Rpl6Bp and to rat L6 ribosomal protein; binds to 5.8S rRNA	37100
	gi|256271337	rpL17	A2	2	rpL17 (2)	0.697507	0.0784968	cytoplasm	Protein component of the large (60S) ribosomal subunit, nearly identical to Rpl17Ap and has similarity to E. coli L22 and rat L17 ribosomal proteins	21100
	gi|6319444	rpL19	A2	2	rpL19 (2)	0.641389	0.303171	cytoplasm	Protein component of the large (60S) ribosomal subunit, nearly identical to Rpl19Ap and has similarity to rat L19 ribosomal protein; rpl19a and rpl19b single null mutations result in slow growth, while the double null mutation is lethal	225000
	gi|6322847	rpL14	A2	4	rpL14 (4)	0.375086	0.088124	cytoplasm	N-terminally acetylated protein component of the large (60S) ribosomal subunit, nearly identical to Rpl14Bp and has similarity to rat L14 ribosomal protein; rpl14a csh5 double null mutant exhibits synthetic slow growth	45300
	gi|151941219	Fcf2p	A3	3	Fcf2p (3)	4.63397	1.7389	nucleolus	Essential nucleolar protein involved in the early steps of 35S rRNA processing; interacts with Faf1p; member of a transcriptionally co-regulated set of genes called the RRB regulon	not visualized
	gi|6324564	Rcl1p	A3	3	Rcl1p (3)	4.18152	0.646943	nucleolus,nucleus	Subunit of U3-containing 90S preribosome processome complex involved in 18S rRNA biogenesis and small ribosomal subunit assembly; stimulates Bms1p GTPase and U3 binding activity; similar to RNA cyclase-like proteins but no activity detected	10000
	gi|45269774	Emg1p	A3	2	Emg1p (2)	4.04039	1.10867	cytoplasm,nucleus	Member of the alpha/beta knot fold methyltransferase superfamily; required for maturation of 18S rRNA and for 40S ribosome production; interacts with RNA and with S-adenosylmethionine; associates with spindle/microtubules; forms homodimers	not visualized
	gi|51830274	Bfr2p	A3	6	Bfr2p (6)	3.89188	1.32312	nucleolus	Essential protein that is a component of 90S preribosomes; may be involved in rRNA processing; multicopy suppressor of sensitivity to Brefeldin A; expression is induced during lag phase and also by cold shock	15400
	gi|259147979	Sof1p	A3	7	Sof1p (7)	3.83512	1.5346	nucleolus	Essential protein required for biogenesis of 40S (small) ribosomal subunit; has similarity to the beta subunit of trimeric G-proteins and the splicing factor Prp4p	6620
	gi|151941853	Nop14p /Utp2p	A3	9	Nop14p /Utp2p (9)	3.3656	2.47439	0	Nucleolar protein, forms a complex with Noc4p that mediates maturation and nuclear export of 40S ribosomal subunits; also present in the small subunit processome complex, which is required for processing of pre-18S rRNA	not visualized
	gi|151944842	Lcp5p	A3	4	Lcp5p (4)	3.32776	1.19683	0	Essential protein involved in maturation of 18S rRNA; depletion leads to inhibited pre-rRNA processing and reduced polysome levels; localizes primarily to the nucleolus	1430
	gi|256270959	Krr1p	A3	5	Krr1p (5)	3.01249	1.03745	cytoplasm,nucleolus	Essential nucleolar protein required for the synthesis of 18S rRNA and for the assembly of 40S ribosomal subunit	4340
	gi|151942910	Rrp9p	A3	4	Rrp9p (4)	2.94212	0.653398	nucleolus	Protein involved in pre-rRNA processing, associated with U3 snRNP; component of small ribosomal subunit (SSU) processosome; ortholog of the human U3-55k protein	5130
	gi|151943423	Enp2p	A3	1	Enp2p (1)	2.82282	0	0	Protein associated with U3 and U14 snoRNAs, required for pre-rRNA processing and 40S ribosomal subunit synthesis; localized in the nucleus and concentrated in the nucleolus	not visualized
	gi|151944405	Kre33p	A3	13	Kre33p (13)	2.67538	1.08433	nucleolus	Essential protein of unknown function; heterozygous mutant shows haploinsufficiency in K1 killer toxin resistance	not quantitated
	gi|151946633	Enp1p	A3	7	Enp1p (7)	2.66167	0.845164	cytoplasm,nucleolus,nucleus	Protein associated with U3 and U14 snoRNAs, required for pre-rRNA processing and 40S ribosomal subunit synthesis; localized in the nucleus and concentrated in the nucleolus	21600
	gi|160358657	Rok1p	A3	6	Rok1p (6)	2.5842	1.43955	0	ATP-dependent RNA helicase of the DEAD box family; required for 18S rRNA synthesis	not visualized
	gi|6325039	Bms1p	A3	11	Bms1p (11)	2.52003	1.083	0	GTPase required for synthesis of 40S ribosomal subunits and for processing the 35S pre-rRNA at sites A0, A1, and A2; interacts with Rcl1p, which stimulates its GTPase and U3 snoRNA binding activities; has similarity to Tsr1p	not visualized
	gi|151946391	Utp20p	A3	5	Utp20p (5)	2.3192	0.555821	cytoplasm,nucleolus	Component of the small-subunit (SSU) processome, which is involved in the biogenesis of the 18S rRNA	not visualized
	gi|1164988	Pno1p	A3	1	Pno1p (1)	2.3007	0	#N/A	Essential nucleolar protein required for pre-18S rRNA processing, interacts with Dim1p, an 18S rRNA dimethyltransferase, and also with Nob1p, which is involved in proteasome biogenesis; contains a KH domain	#N/A
	gi|6324652	Bud21p / Utp16p	A3	1	Bud21p / Utp16p (1)	2.26481	0	nucleolus,nucleus	Component of small ribosomal subunit (SSU) processosome that contains U3 snoRNA; originally isolated as bud-site selection mutant that displays a random budding pattern	2120
	gi|6323031	Cms1p	A3	1	Cms1p (1)	2.06481	0	nucleus	Subunit of U3-containing 90S preribosome processome complex involved in production of 18S rRNA and assembly of small ribosomal subunit; overexpression rescues supressor mutant of mcm10; null mutant is viable	1200
	gi|414604	Dhr2p	A3	1	Dhr2p (1)	1.85735	0	nucleolus	Predominantly nucleolar DEAH-box ATP-dependent RNA helicase, required for 18S rRNA synthesis	721
	gi|190409272	Kri1p	A3	1	Kri1p (1)	1.73776	0	cytoplasm,nucleolus	Essential nucleolar protein required for 40S ribosome biogenesis; physically and functionally interacts with Krr1p	1780
	gi|151942575	New1p	A3	5	New1p (5)	1.50945	0.325374	cytoplasm	ATP binding cassette family member; Asn/Gln-rich rich region supports [NU+] prion formation and susceptibility to [PSI+] prion induction; homologous to mRNA export factor from S. pombe and similar protein from C. albicans (	37600
	gi|51013113	Bud22p	A3	1	Bud22p (1)	1.45374	0	nucleolus	Protein that cosediments with pre-ribosomal particles, required for biogenesis of the small ribosomal subunit; diploid mutants display a random budding pattern instead of the wild-type bipolar pattern	3250
	gi|190407071	Prp43p	A3	8	Prp43p (8)	1.21652	0.478682	nucleolus	RNA helicase in the DEAH-box family, functions in both RNA polymerase I and polymerase II transcript metabolism, involved in release of the lariat-intron from the spliceosome	16900
	gi|259148205	Utp13p	A3a	5	Utp13p (5)	4.12791	0.820643	nucleolus	Nucleolar protein, component of the small subunit (SSU) processome containing the U3 snoRNA that is involved in processing of pre-18S rRNA	8070
	gi|151941600	Utp30p	A3a	1	Utp30p (1)	4.05893	0	nucleolus,nucleus	Subunit of U3-containing 90S preribosome complex involved in production of 18S rRNA and assembly of small ribosomal subunit	3060
	gi|151945077	Mpp10p	A3a	8	Mpp10p (8)	3.60334	1.16757	0	Component of the SSU processome and 90S preribosome, required for pre-18S rRNA processing, interacts with and controls the stability of Imp3p and Imp4p, essential for viability; similar to human Mpp10p	not visualized
	gi|6324577	Utp23p	A3a	1	Utp23p (1)	3.58668	0	mitochondrion	Essential nucleolar protein that is a component of the SSU (small subunit) processome involved in 40S ribosomal subunit biogenesis; has homology to PINc domain protein Fcf1p, although the PINc domain of Utp23p is not required for function	6960
	gi|151946073	Utp14p	A3a	7	Utp14p (7)	3.4503	1.21093	nucleolus,nucleus	Subunit of U3-containing Small Subunit (SSU) processome complex involved in production of 18S rRNA and assembly of small ribosomal subunit	1470
	gi|6321942	Imp3p	A3a	1	Imp3p (1)	3.43149	0	0	Component of the SSU processome, which is required for pre-18S rRNA processing, essential protein that interacts with Mpp10p and mediates interactions of Imp4p and Mpp10p with U3 snoRNA	not visualized
	gi|151941850	Sas10p / Utp3p	A3a	5	Sas10p / Utp3p (5)	3.29104	0.788561	0	Essential subunit of U3-containing Small Subunit (SSU) processome complex involved in production of 18S rRNA and assembly of small ribosomal subunit; disrupts silencing when overproduced	not visualized
	gi|151945015	Utp10p	A3a	4	Utp10p (4)	3.13167	1.79614	nucleolus	Nucleolar protein, component of the small subunit (SSU) processome containing the U3 snoRNA that is involved in processing of pre-18S rRNA	18200
	gi|151944459	Imp4p	A3a	2	Imp4p (2)	3.06386	0.239659	0	Component of the SSU processome, which is required for pre-18S rRNA processing; interacts with Mpp10p; member of a superfamily of proteins that contain a sigma(70)-like motif and associate with RNAs	not visualized
	gi|256269046	Noc4p	A3a	1	Noc4p (1)	3.0436	0	nucleus	Nucleolar protein, forms a complex with Nop14p that mediates maturation and nuclear export of 40S ribosomal subunits	1630
	gi|170992	Utp6p	A3a	3	Utp6p (3)	3.00126	0.961422	nucleolus	Nucleolar protein, component of the small subunit (SSU) processome containing the U3 snoRNA that is involved in processing of pre-18S rRNA	7520
	gi|190407832	Nan1p	A3a	6	Nan1p (6)	2.91426	0.824619	nucleolus	U3 snoRNP protein, component of the small (ribosomal) subunit (SSU) processosome containing U3 snoRNA; required for the biogenesis of18S rRNA	6560
	gi|151940928	Utp21p	A3a	10	Utp21p (10)	2.9031	0.963184	nucleus	Subunit of U3-containing 90S preribosome and Small Subunit (SSU) processome complexes involved in production of 18S rRNA and assembly of small ribosomal subunit; synthetic defect with STI1 Hsp90 cochaperone; human homolog linked to glaucoma	2020
	gi|6323158	Dip2p / Utp12p	A3a	8	Dip2p / Utp12p (8)	2.69752	1.29032	cytoplasm,nucleus	Nucleolar protein, specifically associated with the U3 snoRNA, part of the large ribonucleoprotein complex known as the small subunit (SSU) processome, required for 18S rRNA biogenesis, part of the active pre-rRNA processing complex	9620
	gi|207342335	Utp15p	A3a	8	Utp15p (8)	2.66082	0.815294	nucleolus,nucleus	Nucleolar protein, component of the small subunit (SSU) processome containing the U3 snoRNA that is involved in processing of pre-18S rRNA	358
	gi|151945258	Utp18p	A3a	2	Utp18p (2)	2.56469	0.277056	nucleolus	Possible U3 snoRNP protein involved in maturation of pre-18S rRNA, based on computational analysis of large-scale protein-protein interaction data	9570
	gi|6324635	Cka2p	A3a	2	Cka2p (2)	2.56092	0.24903	cytoplasm,nucleus	Alpha' catalytic subunit of casein kinase 2, a Ser/Thr protein kinase with roles in cell growth and proliferation; the holoenzyme also contains CKA1, CKB1 and CKB2, the many substrates include transcription factors and all RNA polymerases	4540
	gi|151942889	Mrd1p	A3a	2	Mrd1p (2)	2.36067	0.203034	0	Essential conserved protein that is part of the 90S preribosome; required for production of 18S rRNA and small ribosomal subunit; contains five consensus RNA-binding domains	2220
	gi|6321990	Utp9p	A3a	3	Utp9p (3)	2.3184	0.225538	nucleolus	Nucleolar protein, component of the small subunit (SSU) processome containing the U3 snoRNA that is involved in processing of pre-18S rRNA	20000
	gi|6320531	Utp4p	A3a	7	Utp4p (7)	2.21406	1.21542	nucleolus	Subunit of U3-containing 90S preribosome and Small Subunit (SSU) processome complexes involved in production of 18S rRNA and assembly of small ribosomal subunit; member of t-Utp subcomplex involved with transcription of 35S rRNA transcript	5440
	gi|151942372	Utp5p	A3a	2	Utp5p (2)	2.15989	0.52014	nucleolus	Subunit of U3-containing Small Subunit (SSU) processome complex involved in production of 18S rRNA and assembly of small ribosomal subunit	33100
	gi|116666730	Snu13	A3a	3	Snu13 (3)	2.07061	0.607686	0	RNA binding protein, part of U3 snoRNP involved in rRNA processing, part of U4/U6-U5 tri-snRNP involved in mRNA splicing, similar to human 15.5K protein	not visualized
	gi|83722564	Utp11p	A3a	2	Utp11p (2)	2.05675	0.0572772	0	Subunit of U3-containing Small Subunit (SSU) processome complex involved in production of 18S rRNA and assembly of small ribosomal subunit	not visualized
	gi|256269403	Utp22p	A3a	6	Utp22p (6)	1.84231	0.382377	nucleolus,nucleus	Possible U3 snoRNP protein involved in maturation of pre-18S rRNA, based on computational analysis of large-scale protein-protein interaction data	3260
	gi|151943408	Utp8p	A3a	2	Utp8p (2)	1.82823	0.0174605	nucleolus	Nucleolar protein required for export of tRNAs from the nucleus; also copurifies with the small subunit (SSU) processome containing the U3 snoRNA that is involved in processing of pre-18S rRNA	16800
	gi|151943873	Pwp2p	A3a	4	Pwp2p (4)	1.81745	0.662457	nucleolus	Conserved 90S pre-ribosomal component essential for proper endonucleolytic cleavage of the 35 S rRNA precursor at A0, A1, and A2 sites; contains eight WD-repeats; PWP2 deletion leads to defects in cell cycle and bud morphogenesis	16700
	gi|151944799	Utp7p	A3a	1	Utp7p (1)	1.53347	0	0	Nucleolar protein, component of the small subunit (SSU) processome containing the U3 snoRNA that is involved in processing of pre-18S rRNA	5800
	gi|207345280	Ckb1p	A3a	1	Ckb1p (1)	1.53046	0	cytoplasm,nucleus	Beta regulatory subunit of casein kinase 2, a Ser/Thr protein kinase with roles in cell growth and proliferation; the holoenzyme also contains CKA1, CKA2 and CKB2, the many substrates include transcription factors and all RNA polymerases	8120
	gi|256270958	Rrp7p	A3a	1	Rrp7p (1)	1.48456	0	nucleolus,nucleus	Essential protein involved in rRNA processing and ribosome biogenesis	2610
	gi|6320973	Nsa2p	A4	1	Nsa2p (1)	4.26953	0	cytoplasm	Protein constituent of 66S pre-ribosomal particles, contributes to processing of the 27S pre-rRNA	8660
	gi|6321964	Nmd3p	A4	2	Nmd3p (2)	2.83119	0.0252346	cytoplasm	Protein involved in nuclear export of the large ribosomal subunit; acts as a Crm1p-dependent adapter protein for export of nascent ribosomal subunits through the nuclear pore complex	11900
	gi|6319988	Nop6p	A4	4	Nop6p (4)	2.80027	0.647978	nucleolus	Putative RNA-binding protein implicated in A3/4; contains an RNA recognition motif (RRM) and has similarity to hydrophilins; NOP6 may be a fungal-specific gene as no homologs have been yet identified in higher eukaryotes	8970
	gi|6325213	Nop4p	A4	22	Nop4p (22)	2.76255	1.53551	nucleolus,nucleus	Nucleolar protein, essential for processing and maturation of 27S pre-rRNA and large ribosomal subunit biogenesis; constituent of 66S pre-ribosomal particles; contains four RNA recognition motifs (RRMs)	4990
	gi|190409747	Rrp14p	A4	2	Rrp14p (2)	2.65583	0.0182716	0	Essential protein, constituent of 66S pre-ribosomal particles; interacts with proteins involved in ribosomal biogenesis and cell polarity; member of the SURF-6 family	not visualized
	gi|151941367	Mak16p	A4	5	Mak16p (5)	2.3899	1.70451	0	Essential nuclear protein, constituent of 66S pre-ribosomal particles; required for maturation of 25S and 5.8S rRNAs;	not visualized
	gi|190405562	Nop16p	A4	10	Nop16p (10)	2.38725	0.426384	nucleolus,nucleus	Constituent of 66S pre-ribosomal particles, involved in 60S ribosomal subunit biogenesis	2860
	gi|6322843	Mrt4p	A4	5	Mrt4p (5)	2.03561	1.99031	nucleolus,nucleus	Protein involved in mRNA turnover and ribosome assembly, localizes to the nucleolus	18200
	gi|259147998	Rlp24p	A4	2	Rlp24p (2)	2.02712	0.404717	0	Essential protein with similarity to Rpl24Ap and Rpl24Bp, associated with pre-60S ribosomal subunits and required for ribosomal large subunit biogenesis	not visualized
	gi|6320292	Rrp1p	A4	6	Rrp1p (6)	1.98061	0.564771	nucleolus,nucleus	Essential evolutionarily conserved nucleolar protein necessary for biogenesis of 60S ribosomal subunits and processing of pre-rRNAs to mature rRNAs, associated with several distinct 66S pre-ribosomal particles	6960
	gi|151941747	Ebp2p	A4	16	Ebp2p (16)	1.9216	0.746352	0	Essential protein required for the maturation of 25S rRNA and 60S ribosomal subunit assembly, localizes to the nucleolus; constituent of 66S pre-ribosomal particles	not visualized
	gi|151942049	Noc1p	A4	21	Noc1p (21)	1.90369	1.27679	nucleolus	Constituent of 66S pre-ribosomal particles, required for large (60S) ribosomal subunit biogenesis; involved in nuclear export of pre-ribosomes; required for maintenance of dsRNA virus; homolog of human CAATT-binding protein	15000
	gi|151941620	Rpf2p	A4	8	Rpf2p (8)	1.90074	1.25109	nucleolus,nucleus	Essential protein involved in the processing of pre-rRNA and the assembly of the 60S ribosomal subunit; interacts with ribosomal protein L11; localizes predominantly to the nucleolus; constituent of 66S pre-ribosomal particles	32400
	gi|151945296	Noc2p	A4	24	Noc2p (24)	1.85206	1.43183	nucleolus,nucleus	Protein that forms a nucleolar complex with Mak21p that binds to 90S and 66S pre-ribosomes, as well as a nuclear complex with Noc3p that binds to 66S pre-ribosomes; both complexes mediate intranuclear transport of ribosomal precursors	29000
	gi|6323885	Rrp5p	A4	40	Rrp5p (40)	1.79705	0.596875	nucleolus	RNA binding protein with preference for single stranded tracts of U's involved in synthesis of both 18S and 5.8S rRNAs; component of both the ribosomal small subunit (SSU) processosome and the 90S preribosome	8860
	gi|6324219	Nop15p	A4	4	Nop15p (4)	1.71647	0.771809	nucleolus,nucleus	Constituent of 66S pre-ribosomal particles, involved in 60S ribosomal subunit biogenesis; localizes to both nucleolus and cytoplasm	4280
	gi|6324868	Rrs1p	A4	6	Rrs1p (6)	1.69094	0.543359	0	Essential protein that binds ribosomal protein L11 and is required for nuclear export of the 60S pre-ribosomal subunit during A3/4; mouse homolog shows altered expression in Huntington's disease model mice	not visualized
	gi|160380652	Drs1p	A4	10	Drs1p (10)	1.67202	0.491299	cytoplasm,nucleolus,nucleus	Nucleolar DEAD-box protein required for ribosome assembly and function, including synthesis of 60S ribosomal subunits; constituent of 66S pre-ribosomal particles	not visualized
	gi|160409988	Mak5p	A4	2	Mak5p (2)	1.65569	0.400095	nucleolus,nucleus	Essential nucleolar protein, putative DEAD-box RNA helicase required for maintenance of M1 dsRNA virus; involved in biogenesis of large (60S) ribosomal subunits	981
	gi|6321843	Cic1p/Nsa3p	A4	9	Cic1p/Nsa3p (9)	1.62255	0.475868	nucleolus,nucleus	Essential protein that interacts with proteasome components and has a potential role in proteasome substrate specificity; also copurifies with 66S pre-ribosomal particles	45900
	gi|207340712	Nip7p	A4	7	Nip7p (7)	1.6191	0.474877	nucleolus,nucleus	Nucleolar protein required for 60S ribosome subunit biogenesis, constituent of 66S pre-ribosomal particles; physically interacts with Nop8p and the exosome subunit Rrp43p	5170
	gi|6323947	Has1p	A4	19	Has1p (19)	1.59123	0.73804	0	ATP-dependent RNA helicase; localizes to both the nuclear periphery and nucleolus; highly enriched in nuclear pore complex fractions; constituent of 66S pre-ribosomal particles	not visualized
	gi|6323693	Erb1p	A4	26	Erb1p (26)	1.55526	0.372929	nucleolus,nucleus	Constituent of 66S pre-ribosomal particles, forms a complex with Nop7p and Ytm1p that is required for maturation of the large ribosomal subunit; required for maturation of the 25S and 5.8S ribosomal RNAs; homologous to mammalian Bop1	2680
	gi|51013571	Nop2p	A4	8	Nop2p (8)	1.54708	0.184321	nucleolus,nucleus	Probable RNA m(5)C methyltransferase, essential for processing and maturation of 27S pre-rRNA and large ribosomal subunit biogenesis; localized to the nucleolus; constituent of 66S pre-ribosomal particles	18700
	gi|151941273	Rea1p/Mdn1p	A4	5	Rea1p/Mdn1p (5)	1.53711	0.302685	cytoplasm,nucleus	Huge dynein-related AAA-type ATPase (midasin), forms extended pre-60S particle with the Rix1 complex (Rix1p-Ipi1p-Ipi3p), may mediate ATP-dependent remodeling of 60S subunits and subsequent export from nucleoplasm to cytoplasm	538
	gi|6325164	Nog1p	A4	12	Nog1p (12)	1.53401	0.906969	nucleus	Putative GTPase that associates with free 60S ribosomal subunits in the nucleolus and is required for 60S ribosomal subunit biogenesis; constituent of 66S pre-ribosomal particles; member of the ODN family of nucleolar G-proteins	28000
	gi|190407271	Brx1p	A4	5	Brx1p (5)	1.52255	0.296327	nucleolus,nucleus	Nucleolar protein, constituent of 66S pre-ribosomal particles; depletion leads to defects in rRNA processing and a block in the assembly of large ribosomal subunits; possesses a sigma(70)-like RNA-binding motif	13200
	gi|151941136	Rix7p	A4	1	Rix7p (1)	1.4288	0	nucleolus,nucleus	Putative ATPase of the AAA family, required for export of pre-ribosomal large subunits from the nucleus; distributed between the nucleolus, nucleoplasm, and nuclear periphery depending on growth conditions	4490
	gi|207345119	Nop7p	A4	18	Nop7p (18)	1.42008	0.660924	nucleolus,nucleus	Component of several different pre-ribosomal particles; forms a complex with Ytm1p and Erb1p that is required for maturation of the large ribosomal subunit; required for exit from G0 and the initiation of cell proliferation	4530
	gi|6320704	Puf6p	A4	2	Puf6p (2)	1.40281	0.370798	nucleolus,nucleus	Pumilio-homology domain protein that binds the 3' UTR of ASH1 mRNA and represses its translation, resulting in proper asymmetric localization of ASH1 mRNA; also co-sediments with the 60S ribosomal subunit and is required for its biogenesis	21500
	gi|151944364	Nop13p	A4	2	Nop13p (2)	1.3875	0.204009	nucleolus,nucleus	Nucleolar protein found in preribosomal complexes; contains an RNA recognition motif (RRM)	3830
	gi|190406043	Noc3p	A4	11	Noc3p (11)	1.38673	0.592766	nucleolus,nucleus	Protein that forms a nuclear complex with Noc2p that binds to 66S ribosomal precursors to mediate their intranuclear transport; also binds to chromatin to promote the association of DNA replication factors and replication initiation	11700
	gi|6321880	Rpf1p	A4	2	Rpf1p (2)	1.3527	0.0587986	0	Nucleolar protein involved in the assembly and export of the large ribosomal subunit; constituent of 66S pre-ribosomal particles; contains a sigma(70)-like motif, which is thought to bind RNA	784
	gi|151945492	Nop8p	A4	2	Nop8p (2)	1.30441	0.280906	nucleolus	Nucleolar protein required for 60S ribosomal subunit biogenesis	2170
	gi|6325273	Tif6p	A4	3	Tif6p (3)	1.29245	0.213072	nucleolus,nucleus	Constituent of 66S pre-ribosomal particles, has similarity to human B1 factor 6 (eIF6); may be involved in the biogenesis and or stability of 60S ribosomal subunits	18600
	gi|151944581	Nog2p	A4	2	Nog2p (2)	1.29243	0.318981	nucleus	Putative GTPase that associates with pre-60S ribosomal subunits in the nucleolus and is required for their nuclear export and maturation	67700
	gi|6324846	Ytm1p	A4	8	Ytm1p (8)	1.28763	0.193819	nucleolus,nucleus	Constituent of 66S pre-ribosomal particles, forms a complex with Nop7p and Erb1p that is required for maturation of the large ribosomal subunit; has seven C-terminal WD repeats	6670
	gi|51830470	Dbp9p	A4	1	Dbp9p (1)	1.28566	0	0	ATP-dependent RNA helicase of the DEAD-box family involved in biogenesis of the 60S ribosomal subunit	not visualized
	gi|6324326	Rlp7p	A4	9	Rlp7p (9)	1.2833	0.426433	0	Nucleolar protein with similarity to large ribosomal subunit L7 proteins; constituent of 66S pre-ribosomal particles; plays an essential role in processing of precursors to the large ribosomal subunit RNAs	7720
	gi|190407303	Nop12p	A4	8	Nop12p (8)	1.22976	0.205239	nucleolus	Nucleolar protein involved in pre-25S rRNA processing and biogenesis of large 60S ribosomal subunit; contains an RNA recognition motif (RRM); binds to Ebp2; similar to Nop13p and Nsr1p	5910
	gi|6321857	Ssf1p	A4	2	Ssf1p (2)	1.22542	0.417921	nucleolus,nucleus	Constituent of 66S pre-ribosomal particles, required for ribosomal large subunit maturation; functionally redundant with Ssf2p; member of the Brix family	8150
	gi|151944713	Nug1p	A4	7	Nug1p (7)	0.627884	0.264753	nucleolus,nucleus	GTPase that associates with nuclear 60S pre-ribosomes, required for export of 60S ribosomal subunits from the nucleus	7130
	gi|160380606	Dbp10p	A4	3	Dbp10p (3)	0.626889	0.232524	0	Putative ATP-dependent RNA helicase of the DEAD-box protein family, constituent of 66S pre-ribosomal particles; essential protein involved in ribosome biogenesis	not visualized
	gi|256270950	Spb1p	A4	3	Spb1p (3)	0.565999	0.108642	0	AdoMet-dependent methyltransferase involved in rRNA processing and 60S ribosomal subunit maturation; methylates G2922 in the tRNA docking site of the large subunit rRNA and in the absence of snR52, U2921; suppressor of PAB1 mutants	not visualized
	gi|190406571	Spb4p	A4	2	Spb4p (2)	0.385397	0.0795847	nucleolus,nucleus	Putative ATP-dependent RNA helicase, nucleolar protein required for synthesis of 60S ribosomal subunits at a late step in the pathway; sediments with 66S pre-ribosomes in sucrose gradients	5740
	gi|206558288	Nsa1p	A4	2	Nsa1p (2)	0.247938	0.0936764	nucleolus,nucleus	Constituent of 66S pre-ribosomal particles, involved in 60S ribosomal subunit biogenesis	2740
	gi|7839181	Nop10p	A5	2	Nop10p (2)	2.73811	0.798936	nucleolus	Constituent of small nucleolar ribonucleoprotein particles containing H/ACA-type snoRNAs, which are required for pseudouridylation and processing of pre-18S rRNA	not visualized
	gi|666101	Nhp2p	A5	2	Nhp2p (2)	1.7839	0.585261	nucleolus	Nuclear protein related to mammalian high mobility group (HMG) proteins, essential for function of H/ACA-type snoRNPs, which are involved in 18S rRNA processing	not visualized
	gi|151941019	Cbf5p	A5	10	Cbf5p (10)	1.57111	0.84902	nucleolus	Pseudouridine synthase catalytic subunit of box H/ACA small nucleolar ribonucleoprotein particles (snoRNPs), acts on both large and small rRNAs and on snRNA U2; mutations in human ortholog dyskerin cause the disorder dyskeratosis congenita	33600
	gi|6320190	Nop1p	A5	12	Nop1p (12)	1.54418	0.467926	0	Nucleolar protein, component of the small subunit processome complex, which is required for processing of pre-18S rRNA; has similarity to mammalian fibrillarin	not visualized
	gi|190405871	Gar1p	A5	2	Gar1p (2)	1.22661	0.00203331	nucleolus	Protein component of the H/ACA snoRNP pseudouridylase complex, involved in the modification and cleavage of the 18S pre-rRNA	5730
	gi|206558283	Nop58p	A5	12	Nop58p (12)	1.18859	0.464628	nucleolus	Protein involved in pre-rRNA processing, 18S rRNA synthesis, and snoRNA synthesis; component of the small subunit processome complex, which is required for processing of pre-18S rRNA	34700
	gi|190405265	Nop56p	A5	20	Nop56p (20)	1.18578	0.551967	nucleolus	Essential evolutionarily-conserved nucleolar protein component of the box C/D snoRNP complexes that direct 2'-O-methylation of pre-rRNA during its maturation; overexpression causes spindle orientation defects	13500
	gi|295671	Srp40p	A5	1	Srp40p (1)	0.748172	0	nucleolus	Nucleolar, serine-rich protein with a role in preribosome assembly or transport; may function as a chaperone of small nucleolar ribonucleoprotein particles (snoRNPs); immunologically and structurally to rat Nopp140	12900
	gi|71064091	YIL127C	A6	1	YIL127C (1)	4.23677	0	nucleolus	Putative protein of unknown function; identified in a screen for mutants with decreased levels of rDNA transcription; green fluorescent protein (GFP)-fusion protein localizes to the nucleolus; predicted to be involved in ribosome biogenesis	3670
	gi|163310814	Npl3p	A6	1	Npl3p (1)	3.33492	0	nucleus	is Nop3, req. for ribos. biogenesis. also for mRNA metabolism. For RNA-binding protein that promotes elongation, regulates termination, and carries poly(A) mRNA from nucleus to cytoplasm; required for pre-mRNA splicing; dissociation from mRNAs promoted by Mtr10p; phosphorylated by Sky1p in the cytoplasm	78700
	gi|530998	Fpr3p	A6	8	Fpr3p (8)	2.92551	1.19087	nucleolus,nucleus	Nucleolar peptidyl-prolyl cis-trans isomerase (PPIase); FK506 binding protein; phosphorylated by casein kinase II (Cka1p-Cka2p-Ckb1p-Ckb2p) and dephosphorylated by Ptp1p	9490
	gi|160380616	Dbp3p	A6	2	Dbp3p (2)	2.00101	0.119983	nucleolus,nucleus	Putative ATP-dependent RNA helicase of the DEAD-box family involved in ribosomal biogenesis	38900
	gi|151945554	Rex4p	A6	4	Rex4p (4)	1.87382	0.261171	nucleolus,nucleus	Putative RNA exonuclease possibly involved in pre-rRNA processing and ribosome assembly	4280
	gi|577810	Rrp8p	A6	3	Rrp8p (3)	1.87098	0.413076	nucleolus,nucleus	Nucleolar protein involved in rRNA processing, pre-rRNA cleavage at site A2; also involved in telomere maintenance; mutation is synthetically lethal with a gar1 mutation	2780
	gi|160380629	Dbp7p	A6	2	Dbp7p (2)	1.82835	0.294236	nucleolus,nucleus	Putative ATP-dependent RNA helicase of the DEAD-box family involved in ribosomal biogenesis; essential for growth under anaerobic conditions	1460
	gi|151943057	Hpm1p	A6	1	Hpm1p (1)	1.71272	0	cytoplasm,nucleus	AdoMet-dependent methyltransferase involved in a novel 3-methylhistidine modification of ribosomal protein Rpl3p; seven beta-strand MTase family member; null mutant exhibits a weak vacuolar protein sorting defect and caspofungin resistance	not visualized
	gi|151945976	Tma23p	A6	1	Tma23p (1)	1.70214	0	nucleolus	Nucleolar protein of unknown function implicated in ribosome biogenesis; TMA23 may be a fungal-specific gene as no homologs have been yet identified in higher eukaryotes	not quantitated
	gi|207340445	Rrp12p	A6	6	Rrp12p (6)	1.60537	0.209673	cytoplasm,nucleus	Protein required for export of the ribosomal subunits; associates with the RNA components of the pre-ribosomes; contains HEAT-repeats	8170
	gi|259145944	Arb1p	A6	6	Arb1p (6)	1.21498	0.30737	cytoplasm	ATPase of the ATP-binding cassette (ABC) family involved in 40S and 60S ribosome biogenesis, has similarity to Gcn20p; shuttles from nucleus to cytoplasm, physically interacts with Tif6p, Lsg1p	17600
	gi|151943436	Nsr1p	A6	9	Nsr1p (9)	1.15592	0.258731	nucleolus	Nucleolar protein that binds nuclear localization sequences, required for pre-rRNA processing and ribosome biogenesis	77400
	gi|151943835	YCR016W	A6	1	YCR016W (1)	1.0073	0	nucleolus,nucleus	Putative protein of unknown function; green fluorescent protein (GFP)-fusion protein localizes to the nucleolus and nucleus; predicted to be involved in A3/4	1850
	gi|6321753	Sbp1p	B	1	Sbp1p (1)	3.24798	0	cytoplasm	Putative RNA binding protein; involved in translational repression and found in cytoplasmic P bodies; found associated with small nucleolar RNAs snR10 and snR11	12800
	gi|190409546	NPA3	B	1	NPA3 (1)	2.82179	0	cytoplasm	Essential, conserved, cytoplasmic ATPase; phosphorylated by the Pcl1p-Pho85p kinase complex	15200
	gi|468605	Sup45p	B	2	Sup45p (2)	1.54697	0.121887	cytoplasm	Polypeptide release factor (eRF1) in translation termination; mutant form acts as a recessive omnipotent suppressor; methylated by Mtq2p-Trm112p in ternary complex eRF1-eRF3-GTP; mutation of methylation site confers resistance to zymocin	13100
	gi|151943621	Gcn1p	B	14	Gcn1p (14)	1.39243	0.366477	cytoplasm	Positive regulator of the Gcn2p kinase activity, forms a complex with Gcn20p; proposed to stimulate Gcn2p activation by an uncharged tRNA	7330
	gi|295675	TIF4631	B	1	TIF4631 (1)	1.27108	0	cytoplasm	Translation initiation factor eIF4G, subunit of the mRNA cap-binding protein complex (eIF4F) that also contains eIF4E (Cdc33p); associates with the poly(A)-binding protein Pab1p, also interacts with eIF4A (Tif1p); homologous to Tif4632p	9760
	gi|151946513	GRS1	B	2	GRS1 (2)	0.985687	0.0934866	cytoplasm	Cytoplasmic and mitochondrial glycyl-tRNA synthase that ligates glycine to the cognate anticodon bearing tRNA; transcription termination factor that may interact with the 3'-end of pre-mRNA to promote 3'-end formation	98400
	gi|3732	unnamed protein product 98% seq. identity to Gcd1p	B1	1	unnamed protein product 98% seq. identity to Gcd1p (1)	2.15502	0	cytoplasm	Gamma subunit of the translation initiation factor eIF2B, the guanine-nucleotide exchange factor for eIF2; activity subsequently regulated by phosphorylated eIF2; first identified as a negative regulator of GCN4 expression	9530
	gi|460044	Fun12p	B1	4	Fun12p (4)	1.88528	0.349913	cytoplasm	GTPase, required for general translation initiation by promoting Met-tRNAiMet binding to ribosomes and ribosomal subunit joining; homolog of bacterial IF2	13400
	gi|11513344	Tif2p	B1	3	Tif2p (3)	1.81633	0.234507	cytoplasm	Translation initiation factor eIF4A, identical to Tif1p; DEA(D/H)-box RNA helicase that couples ATPase activity to RNA binding and unwinding; forms a dumbbell structure of two compact domains connected by a linker; interacts with eIF4G	not quantitated
	gi|151946470	RPG1	B1	4	RPG1 (4)	1.8154	0.266024	cytoplasm	eIF3a subunit of the core complex of translation initiation factor 3 (eIF3), essential for translation; part of a subcomplex (Prt1p-Rpg1p-Nip1p) that stimulates binding of mRNA and tRNA(i)Met to ribosomes	52700
	gi|238686682	Tif35p	B1	4	Tif35p (4)	1.78547	0.317984	cytoplasm	eIF3g subunit of the core complex of translation initiation factor 3 (eIF3), which is essential for translation	not visualized
	gi|151946172	Clu1p	B1	4	Clu1p (4)	1.76639	0.524566	cytoplasm	eIF3 component of unknown function; deletion causes defects in mitochondrial organization but not in growth or translation initiation, can rescue cytokinesis and mitochondrial organization defects of the Dictyostelium cluA- mutant	17000
	gi|6323795	TIF34	B1	4	TIF34 (4)	1.68068	0.12268	0	eIF3i subunit of the core complex of translation initiation factor 3 (eIF3), which is essential for translation	2400
	gi|238686680	Prt1	B1	9	Prt1 (9)	1.62173	0.452708	cytoplasm	eIF3b subunit of the core complex of translation initiation factor 3 (eIF3), essential for translation; part of a subcomplex (Prt1p-Rpg1p-Nip1p) that stimulates binding of mRNA and tRNA(i)Met to ribosomes	47500
	gi|238686679	Nip1	B1	3	Nip1 (3)	1.54989	0.832149	cytoplasm	eIF3c subunit of the eukaryotic translation initiation factor 3 (eIF3), involved in the assembly of preinitiation complex and start codon selection	78900
	gi|6322323	Tif2p	B1	14	Tif2p (14)	1.48127	0.800036	cytoplasm	Translation initiation factor eIF4A, identical to Tif1p; DEA(D/H)-box RNA helicase that couples ATPase activity to RNA binding and unwinding; forms a dumbbell structure of two compact domains connected by a linker; interacts with eIF4G	not quantitated
	gi|6324433	Cdc33p	B1	4	Cdc33p (4)	1.47749	0.2168	cytoplasm	Cytoplasmic mRNA cap binding protein and translation initiation factor eIF4E; the eIF4E-cap complex is responsible for mediating cap-dependent mRNA translation via interactions with translation initiation factor eIF4G (Tif4631p or Tif4632p)	14200
	gi|78101183	Sui2p	B1	1	Sui2p (1)	1.24293	0	cytoplasm	#N/A	17100
	gi|6324778	Ded1p	B1	11	Ded1p (11)	1.21219	0.32487	0	ATP-dependent DEAD (Asp-Glu-Ala-Asp)-box RNA helicase, required for B1 of all yeast mRNAs; mutations in human DEAD-box DBY are a frequent cause of male infertility	not visualized
	gi|151941085	Yef3p	B1	26	Yef3p (26)	0.817393	0.469993	cytoplasm	Translational elongation factor 3, stimulates the binding of aminoacyl-tRNA (AA-tRNA) to ribosomes by releasing EF-1 alpha from the ribosomal complex; contains two ABC cassettes; binds and hydrolyses ATP	871000
	gi|190405311	Yef3p	B2	1	Yef3p (1)	8.49138	0	cytoplasm	Translational elongation factor 3, stimulates the binding of aminoacyl-tRNA (AA-tRNA) to ribosomes by releasing EF-1 alpha from the ribosomal complex; contains two ABC cassettes; binds and hydrolyses ATP	871000
	gi|6322769	Tef4p	B2	2	Tef4p (2)	1.93021	0.593384	cytoplasm	Gamma subunit of translational elongation factor eEF1B, stimulates the binding of aminoacyl-tRNA (AA-tRNA) to ribosomes by releasing eEF1A (Tef1p/Tef2p) from the ribosomal complex	102000
	gi|6319594	Tef2p	B2	26	Tef2p (26)	1.66457	0.997083	cytoplasm	Translational elongation factor EF-1 alpha; also encoded by TEF1; functions in the binding reaction of aminoacyl-tRNA (AA-tRNA) to ribosomes	450
	gi|55670150	EF-2 (EFT1/EFT2)	B2	18	EF-2 (EFT1/EFT2) (18)	1.38217	0.548167	cytoplasm	Elongation factor 2 (EF-2), also encoded by EFT2; catalyzes ribosomal translocation during protein synthesis; contains diphthamide, the unique posttranslationally modified histidine residue specifically ADP-ribosylated by diphtheria toxin	82700
	gi|6320431	Hta1p/Hta2p	C1	2	Hta1p/Hta2p (2)	1.67205	0.123157	vacuole	Histone H2A, core histone protein required for chromatin assembly and chromosome function; one of two nearly identical subtypes (see also HTA2); DNA damage-dependent phosphorylation by Mec1p facilitates DNA repair; acetylated by Nat4p	not visualized
	gi|6320430	Htb1p	C1	2	Htb1p (2)	1.59857	0.378628	nucleus	Histone H2B, core histone protein required for chromatin assembly and chromosome function; nearly identical to HTB1; Rad6p-Bre1p-Lge1p mediated ubiquitination regulates transcriptional activation, meiotic DSB formation and H3 methylation	443000
	gi|15988133	H4	C1	2	H4 (2)	1.56322	0.557829	nucleus	Histone H4, core histone protein required for chromatin assembly and chromosome function; one of two identical histone proteins (see also HHF2); contributes to telomeric silencing; N-terminal domain involved in maintaining genomic integrity	524000
	gi|151944881	Chd1p	C3	2	Chd1p (2)	1.15761	0.0989574	nucleus	Nucleosome remodeling factor that functions in regulation of transcription elongation; contains a chromo domain, a helicase domain and a DNA-binding domain; component of both the SAGA and SLIK complexes	1620
	gi|259145314	Paa1p	C3	1	Paa1p (1)	1.09397	0	0	Polyamine acetyltransferase; acetylates polyamines (e.g. putrescine, spermidine, spermine) and also aralkylamines (e.g. tryptamine, phenylethylamine); may be involved in transcription and/or DNA replication	8680
	gi|51013133	Rsc8p	C3a	1	Rsc8p (1)	2.76352	0	nucleus	Component of the RSC chromatin remodeling complex; essential for viability and mitotic growth; homolog of SWI/SNF subunit Swi3p, but unlike Swi3p, does not activate transcription of reporters	3380
	gi|151940964	Fpr4p	C4e	7	Fpr4p (7)	2.18208	0.795905	nucleolus,nucleus	Peptidyl-prolyl cis-trans isomerase (PPIase) (proline isomerase) localized to the nucleus; catalyzes isomerization of proline residues in histones H3 and H4, which affects lysine methylation of those histones	14100
	gi|169791784	Nap1p	C6	4	Nap1p (4)	1.92344	0.78537	cytoplasm	Protein that interacts with mitotic cyclin Clb2p; required for the regulation of microtubule dynamics during mitosis; controls bud morphogenesis; involved in the transport of H2A and H2B histones to the nucleus; phosphorylated by CK2	8070
	gi|172002	MSH2	D	1	MSH2 (1)	1.74776	0	nucleus	Protein that forms heterodimers with Msh3p and Msh6p that bind to DNA mismatches to initiate the mismatch repair process; contains a Walker ATP-binding motif required for repair activity; Msh2p-Msh6p binds to and hydrolyzes ATP	1230
	gi|110590860	RPA12	E1	2	RPA12 (2)	2.37277	0.57913	nucleolus	RNA polymerase I subunit A12.2; contains two zinc binding domains, and the N terminal domain is responsible for anchoring to the RNA pol I complex	8450
	gi|172215	Rpa190p	E1	1	Rpa190p (1)	2.12343	0	nucleolus	RNA polymerase I subunit; largest subunit of RNA polymerase I	2840
	gi|6322523	Rpa12	E1	1	Rpa12 (1)	1.73842	0	nucleolus	RNA polymerase I subunit A12.2; contains two zinc binding domains, and the N terminal domain is responsible for anchoring to the RNA pol I complex	8450
	gi|151942801	Rpa135p	E1	2	Rpa135p (2)	1.61077	0.390908	nucleolus	RNA polymerase I subunit A135	14100
	gi|170956	RPA49	E1	1	RPA49 (1)	1.37879	0	nucleolus	RNA polymerase I subunit A49	not quantitated
	gi|6325445	Rpo26p	E4	1	Rpo26p (1)	2.06358	0	cytoplasm,nucleus	RNA polymerase subunit ABC23, common to RNA polymerases I, II, and III; part of central core; similar to bacterial omega subunit	6090
	gi|190408037	Rpc40p (AC40)	E5	1	Rpc40p (AC40) (1)	1.7054	0	nucleolus,nucleus	RNA polymerase subunit, common to RNA polymerase I and III	13000
	gi|487961	Rrp3	F1	1	Rrp3 (1)	1.16151	0	0	Protein involved in rRNA processing; required for maturation of the 35S primary transcript of pre-rRNA and for cleavage leading to mature 18S rRNA; homologous to eIF-4a, which is a DEAD box RNA-dependent ATPase with helicase activity	not visualized
	gi|287911	Cdc39	F5	1	Cdc39 (1)	7.62278	0	cytoplasm	Component of the CCR4-NOT complex, which has multiple roles in regulating mRNA levels including regulation of transcription and destabilizing mRNAs by deadenylation; basal transcription factor	4300
	gi|259145620	Yra1p	F5	5	Yra1p (5)	4.38178	1.2407	nucleus	Nuclear protein that binds to RNA and to Mex67p, required for export of poly(A)+ mRNA from the nucleus; member of the REF (RNA and export factor binding proteins) family; another family member, Yra2p, can substitute for Yra1p function	not visualized
	gi|6324217	Dbp2p	F5	3	Dbp2p (3)	2.82427	0.313506	cytoplasm,nucleus	Essential ATP-dependent RNA helicase of the DEAD-box protein family, involved in nonsense-mediated mRNA decay and rRNA processing	33100
	gi|151942176	Mss116p	F5	3	Mss116p (3)	2.51783	0.864832	mitochondrion	DEAD-box protein required for efficient splicing of mitochondrial Group I and II introns; non-polar RNA helicase that also facilities strand annealing	10300
	gi|6321013	Pab1p	F5	14	Pab1p (14)	2.42415	1.06415	cytoplasm	Poly(A) binding protein, part of the 3'-end RNA-processing complex, mediates interactions between the 5' cap structure and the 3' mRNA poly(A) tail, involved in control of poly(A) tail length, interacts with translation factor eIF-4G	198000
	gi|6321265	Kem1p	F5	3	Kem1p (3)	1.93107	0.479921	cytoplasm	Evolutionarily-conserved 5'-3' exonuclease component of cytoplasmic processing (P) bodies involved in mRNA decay; plays a role in microtubule-mediated processes, filamentous growth, ribosomal RNA maturation, and telomere maintenance	11700
	gi|2326812	DBP5	F5	2	DBP5 (2)	1.88881	0.244267	nuclear periphery	Cytoplasmic ATP-dependent RNA helicase of the DEAD-box family involved in mRNA export from the nucleus; involved in translation termination	14900
	gi|172574	Sen1p	F5	2	Sen1p (2)	1.88373	0.204522	nucleus	Presumed helicase required for RNA polymerase II transcription termination and processing of RNAs; homolog of Senataxin which causes Ataxia-Oculomotor Apraxia 2 and a dominant form of amyotrophic lateral sclerosis	125
	gi|51012951	Upf3p	F5	1	Upf3p (1)	1.77994	0	cytoplasm	Component of the nonsense-mediated mRNA decay (NMD) pathway, along with Nam7p and Nmd2p; involved in decay of mRNA containing nonsense codons; involved in telomere maintenance	1250
	gi|151943812	Gbp2p	F5	1	Gbp2p (1)	1.77639	0	nucleus	Poly(A+) RNA-binding protein, involved in the export of mRNAs from the nucleus to the cytoplasm; similar to Hrb1p and Npl3p; also binds single-stranded telomeric repeat sequence in vitro	2540
	gi|256272082	Dcp1p	F5	1	Dcp1p (1)	1.56818	0	punctate composite	Subunit of the Dcp1p-Dcp2p decapping enzyme complex, which removes the 5' cap structure from mRNAs prior to their degradation; enhances the activity of catalytic subunit Dcp2p; regulated by DEAD box protein Dhh1p	2880
	gi|14318523	Loc1p	F5	5	Loc1p (5)	1.47898	0.150835	nucleolus,nucleus	Nuclear protein involved in asymmetric localization of ASH1 mRNA; binds double-stranded RNA in vitro; constituent of 66S pre-ribosomal particles	3650
	gi|6322854	Pap1p	F5	1	Pap1p (1)	1.3656	0	nucleus	Poly(A) polymerase, one of three factors required for mRNA 3'-end polyadenylation, forms multiprotein complex with polyadenylation factor I (PF I), also required for mRNA nuclear export; may also polyadenylate rRNAs	17100
	gi|190406294	Air1p	F5b	2	Air1p (2)	2.54561	0.704546	cytoplasm,nucleus	Zinc knuckle protein, involved in nuclear RNA processing and degradation as a component of the TRAMP complex; stimulates the poly(A) polymerase activity of Pap2p in vitro; functionally redundant with Air2p	1550
	gi|6320119	SUB2	F6	7	SUB2 (7)	1.31312	0.321766	nucleus	Component of the TREX complex required for nuclear mRNA export; member of the DEAD-box RNA helicase superfamily and is involved in early and late steps of spliceosome assembly; homolog of the human splicing factor hUAP56	51700
	gi|85666121	DUS3	F7	1	DUS3 (1)	1.8564	0	cytoplasm,nucleus	Dihydrouridine synthase, member of a widespread family of conserved proteins including Smm1p, Dus1p, and Dus4p; contains a consensus oleate response element (ORE) in its promoter region	3630
	gi|1002712	ARC1	F7	2	ARC1 (2)	1.64285	0.234413	cytoplasm	Protein that binds tRNA and methionyl- and glutamyl-tRNA synthetases (Mes1p and Gus1p), delivering tRNA to them, stimulating catalysis, and ensuring their localization to the cytoplasm; also binds quadruplex nucleic acids	57700
	gi|172945	Frs1p	F7	1	Frs1p (1)	1.56282	0	cytoplasm	Beta subunit of cytoplasmic phenylalanyl-tRNA synthetase, forms a tetramer with Frs2p to generate active enzyme; able to hydrolyze mis-aminoacylated tRNA-Phe, which could contribute to translational quality control	5440
	gi|207344772	Ded81p	F7	1	Ded81p (1)	1.49843	0	0	Cytosolic asparaginyl-tRNA synthetase, required for protein synthesis, catalyzes the specific attachment of asparagine to its cognate tRNA	not visualized
	gi|6319837	ILV6	G	3	ILV6 (3)	3.56543	1.50791	mitochondrion	Regulatory subunit of acetolactate synthase, which catalyzes the first step of branched-chain amino acid biosynthesis; enhances activity of the Ilv2p catalytic subunit, localizes to mitochondria	15800
	gi|151942788	Lsp1	G	3	Lsp1 (3)	3.48527	0.465251	punctate composite	Primary component of eisosomes, which are large immobile patch structures at the cell cortex associated with endocytosis, along with Pil1p and Sur7p; null mutants show activation of Pkc1p/Ypk1p stress resistance pathways	104000
	gi|151943789	Glk1p	G	4	Glk1p (4)	3.15937	1.0699	cytoplasm,punctate composite	Glucokinase, catalyzes the phosphorylation of glucose at C6 in the first irreversible step of glucose metabolism; one of three glucose phosphorylating enzymes; expression regulated by non-fermentable carbon sources	21100
	gi|28373827	ILV2	G	3	ILV2 (3)	2.89718	0.697762	mitochondrion	Acetolactate synthase, catalyses the first common step in isoleucine and valine biosynthesis and is the target of several classes of inhibitors, localizes to the mitochondria; expression of the gene is under general amino acid contro	31900
	gi|6322569	Cpa2	G	1	Cpa2 (1)	2.87753	0	cytoplasm	Large subunit of carbamoyl phosphate synthetase, which catalyzes a step in the synthesis of citrulline, an arginine precursor	18000
	gi|151943508	Yhb1p	G	3	Yhb1p (3)	2.75055	0.943166	cytoplasm	Nitric oxide oxidoreductase, flavohemoglobin involved in nitric oxide detoxification; plays a role in the oxidative and nitrosative stress responses	13000
	gi|6325221	PMA2	G	1	PMA2 (1)	2.42448	0	0	Plasma membrane H+-ATPase, isoform of Pma1p, involved in pumping protons out of the cell; regulator of cytoplasmic pH and plasma membrane potential	not visualized
	gi|226713013	Uba4p	G	1	Uba4p (1)	2.4172	0	cytoplasm	Protein that activates Urm1p before its conjugation to proteins (urmylation); one target is the thioredoxin peroxidase Ahp1p, suggesting a role of urmylation in the oxidative stress response	2620
	gi|6322097	Lys12p	G	2	Lys12p (2)	2.37939	0.370988	mitochondrion	Homo-Isocitrat-Dehydrogenase, ein NAD-Linked-mitochondriale Enzym für den vierten Schritt in der Biosynthese von Lysin, in denen Homo-Isocitrat wird oxidativ in alpha-decarboxyliert erforderlich ketoadipate	19100
	gi|6320616	Ade8p	G	1	Ade8p (1)	2.19298	0	cytoplasm,nucleus	#N/A	3910
	gi|151942316	Ydr341cp	G	1	Ydr341cp (1)	2.14008	0	0	Arginyl-tRNA synthetase, proposed to be cytoplasmic but the authentic, non-tagged protein is detected in highly purified mitochondria in high-throughput studies	20600
	gi|171596	Gfa1p	G	7	Gfa1p (7)	2.12212	0.265128	0	Glutamine-fructose-6-phosphate amidotransferase, catalyzes the formation of glucosamine-6-P and glutamate from fructose-6-P and glutamine in the first step of chitin biosynthesis	14300
	gi|167013430	Idh1p	G	1	Idh1p (1)	2.00545	0	mitochondrion	Subunit of mitochondrial NAD(+)-dependent isocitrate dehydrogenase, which catalyzes the oxidation of isocitrate to alpha-ketoglutarate in the TCA cycle	10500
	gi|171504	Fas3p	G	20	Fas3p (20)	1.95615	0.463646	cytoplasm,punctate composite	Acetyl-CoA carboxylase, biotin containing enzyme that catalyzes the carboxylation of acetyl-CoA to form malonyl-CoA; required for de novo biosynthesis of long-chain fatty acids	20200
	gi|6320930	ILV1	G	2	ILV1 (2)	1.89789	0.104628	mitochondrion	Threonine deaminase, catalyzes the first step in isoleucine biosynthesis; expression is under general amino acid control; ILV1 locus exhibits highly positioned nucleosomes whose organization is independent of known ILV1 regulation	11900
	gi|151942417	PPN1	G	4	PPN1 (4)	1.89218	0.205715	vacuole	Vacuolar endopolyphosphatase with a role in phosphate metabolism; functions as a homodimer	319
	gi|172436	Rna1p	G	2	Rna1p (2)	1.76969	0.345085	cytoplasm	GTPase activating protein (GAP) for Gsp1p, involved in nuclear transport	52200
	gi|732946	FAA4	G	1	FAA4 (1)	1.76053	0	lipid particle	Long chain fatty acyl-CoA synthetase, regulates protein modification during growth in the presence of ethanol, functions to incorporate palmitic acid into phospholipids and neutral lipids	31200
	gi|151941514	MAE1	G	2	MAE1 (2)	1.7542	0.023002	mitochondrion	Mitochondrial malic enzyme, catalyzes the oxidative decarboxylation of malate to pyruvate, which is a key intermediate in sugar metabolism and a precursor for synthesis of several amino acids	10500
	gi|151943263	Trp5p	G	5	Trp5p (5)	1.70731	0.655707	cytoplasm,nucleus	Tryptophan synthase, catalyzes the last step of tryptophan biosynthesis; regulated by the general control system of amino acid biosynthesis	15500
	gi|6324893	Faa1	G	1	Faa1 (1)	1.68766	0	ER	Long chain fatty acyl-CoA synthetase, activates imported fatty acids with a preference for C12:0-C16:0 chain lengths; functions in long chain fatty acid import; accounts for most acyl-CoA synthetase activity; localized to lipid particles	7470
	gi|6323619	Apt1p	G	1	Apt1p (1)	1.64183	0	cytoplasm,nucleus	Adenine phosphoribosyltransferase, catalyzes the formation of AMP from adenine and 5-phosphoribosylpyrophosphate; involved in the salvage pathway of purine nucleotide biosynthesis	11200
	gi|151940771	Gcn20p	G	1	Gcn20p (1)	1.62928	0	cytoplasm	Positive regulator of the Gcn2p kinase activity, forms a complex with Gcn1p; proposed to stimulate Gcn2p activation by an uncharged tRNA	14600
	gi|151941977	Tsc13p	G	1	Tsc13p (1)	1.61466	0	ER	Enoyl reductase that catalyzes the last step in each cycle of very long chain fatty acid elongation, localizes to the ER, highly enriched in a structure marking nuclear-vacuolar junctions, coimmunoprecipitates with elongases Fen1p and Sur4p	23600
	gi|173146	Ura2p	G	15	Ura2p (15)	1.61118	0.530849	cytoplasm	Bifunctional carbamoylphosphate synthetase (CPSase)-aspartate transcarbamylase (ATCase), catalyzes the first two enzymatic steps in the de novo biosynthesis of pyrimidines; both activities are subject to feedback inhibition by UTP	11000
	gi|3802	RNR2	G	3	RNR2 (3)	1.60883	0.504401	cytoplasm,nucleus	Ribonucleotide-diphosphate reductase (RNR), small subunit; the RNR complex catalyzes the rate-limiting step in dNTP synthesis and is regulated by DNA replication and DNA damage checkpoint pathways via localization of the small subunits	538
	gi|122920148	Trx2p	G	1	Trx2p (1)	1.60786	0	cytoplasm,nucleus	Cytoplasmic thioredoxin isoenzyme of the thioredoxin system which protects cells against oxidative and reductive stress, forms LMA1 complex with Pbi2p, acts as a cofactor for Tsa1p, required for ER-Golgi transport and vacuole inheritance	17200
	gi|256274388	Sam1p	G	4	Sam1p (4)	1.53821	0.36881	cytoplasm	S-adenosylmethionine synthetase, catalyzes transfer of the adenosyl group of ATP to the sulfur atom of methionine; one of two differentially regulated isozymes (Sam1p and Sam2p)	103000
	gi|51013181	Csr1p	G	1	Csr1p (1)	1.41884	0	ambiguous	Phosphatidylinositol transfer protein with a potential role in regulating lipid and fatty acid metabolism under heme-depleted conditions; interacts specifically with thioredoxin peroxidase; may have a role in oxidative stress resistance	9600
	gi|7546185	Fur1	G	1	Fur1 (1)	1.40563	0	intracellular	Uracil phosphoribosyltransferase, synthesizes UMP from uracil; involved in the pyrimidine salvage pathway	not visualized
	gi|6321968	Eno2p	G	2	Eno2p (2)	1.39541	0.0227125	cytoplasm	Enolase II, a phosphopyruvate hydratase that catalyzes the conversion of 2-phosphoglycerate to phosphoenolpyruvate during glycolysis and the reverse reaction during gluconeogenesis; expression is induced in response to glucose	2610
	gi|171502	Fas2p	G	3	Fas2p (3)	1.3825	0.215448	cytoplasm	Alpha subunit of fatty acid synthetase, which catalyzes the synthesis of long-chain saturated fatty acids; contains beta-ketoacyl reductase and beta-ketoacyl synthase activities; phosphorylated	17000
	gi|51013423	Ade5,7p	G	4	Ade5,7p (4)	1.36063	0.299228	cytoplasm	Bifunctional enzyme of the 'de novo' purine nucleotide biosynthetic pathway, contains aminoimidazole ribotide synthetase and glycinamide ribotide synthetase activities	35800
	gi|6322666	Fas1p	G	5	Fas1p (5)	1.35824	0.281988	cytoplasm	Beta subunit of fatty acid synthetase, which catalyzes the synthesis of long-chain saturated fatty acids; contains acetyltransacylase, dehydratase, enoyl reductase, malonyl transacylase, and palmitoyl transacylase activities	91800
	gi|171122	Vma2p	G	10	Vma2p (10)	1.24707	0.257319	vacuolar membrane	Subunit B of the eight-subunit V1 peripheral membrane domain of the vacuolar H+-ATPase (V-ATPase), an electrogenic proton pump found throughout the endomembrane system; contains nucleotide binding sites; also detected in the cytoplasm	131000
	gi|151942086	GRX3	G	2	GRX3 (2)	1.20656	0.362098	cytoplasm,nucleus	Hydroperoxide and superoxide-radical responsive glutathione-dependent oxidoreductase; monothiol glutaredoxin subfamily member along with Grx4p and Grx5p; protects cells from oxidative damage	11000
	gi|172880	Tcp1p	G	1	Tcp1p (1)	1.20645	0	0	Alpha subunit of chaperonin-containing T-complex, which mediates protein folding in the cytosol; involved in actin cytoskeleton maintenance; overexpression in neurons suppresses formation of pathogenic conformations of huntingtin protein	not visualized
	gi|151944399	Srv2p	G	1	Srv2p (1)	1.17165	0	actin	CAP (cyclase-associated protein) subunit of adenylyl cyclase complex; N-terminus binds adenylyl cyclase and facilitates activation by RAS; C-terminus binds ADP-actin monomers, facilitating regulation of actin dynamics and cell morphogenesis	8760
	gi|6323585	Imd4p	G	1	Imd4p (1)	1.16253	0	cytoplasm	Inosine monophosphate dehydrogenase, catalyzes the first step of GMP biosynthesis, member of a four-gene family in S. cerevisiae, constitutively expressed	2970
	gi|511135	GPD2	G	1	GPD2 (1)	1.11359	0	cytoplasm,nucleus	NAD-dependent glycerol 3-phosphate dehydrogenase, homolog of Gpd1p, expression is controlled by an oxygen-independent signaling pathway required to regulate metabolism under anoxic conditions; located in cytosol and mitochondria	8970
	gi|62738905	Gal10p	G	1	Gal10p (1)	1.11289	0	0	UDP-glucose-4-epimerase, catalyzes the interconversion of UDP-galactose and UDP-D-glucose in galactose metabolism; also catalyzes the conversion of alpha-D-glucose or alpha-D-galactose to their beta-anomers	not visualized
	gi|894204	Psa1p	G	2	Psa1p (2)	1.05691	0.127922	cytoplasm	GDP-mannose pyrophosphorylase (mannose-1-phosphate guanyltransferase), synthesizes GDP-mannose from GTP and mannose-1-phosphate in cell wall biosynthesis; required for normal cell wall structure	97100
	gi|6322468	TDH1	G	1	TDH1 (1)	1.03896	0	cytoplasm,nucleus	Glyceraldehyde-3-phosphate dehydrogenase, isozyme 1, involved in glycolysis and gluconeogenesis; tetramer that catalyzes the reaction of glyceraldehyde-3-phosphate to 1,3 bis-phosphoglycerate; detected in the cytoplasm and cell-wall	120000
	gi|47420051	Gpd1p	G	2	Gpd1p (2)	1.01367	0.0915063	peroxisome	NAD-dependent glycerol-3-phosphate dehydrogenase, key enzyme of glycerol synthesis, essential for growth under osmotic stress; expression regulated by high-osmolarity glycerol response pathway; homolog of Gpd2p	807
	gi|308191556	Ade12p	G	1	Ade12p (1)	0.997249	0	cytoplasm	Adenylosuccinate synthase, catalyzes the first step in synthesis of adenosine monophosphate from inosine 5'monophosphate during purine nucleotide biosynthesis; exhibits binding to single-stranded autonomously replicating (ARS) core sequence	56800
	gi|207344936	Pfk1p	G	5	Pfk1p (5)	0.977733	0.321782	cytoplasm	Alpha subunit of heterooctameric phosphofructokinase involved in glycolysis, indispensable for anaerobic growth, activated by fructose-2,6-bisphosphate and AMP, mutation inhibits glucose induction of cell cycle-related genes	89800
	gi|6321776	Prs3p	G	1	Prs3p (1)	0.977151	0	cytoplasm	5-phospho-ribosyl-1(alpha)-pyrophosphate synthetase, synthesizes PRPP, which is required for nucleotide, histidine, and tryptophan biosynthesis; one of five related enzymes, which are active as heteromultimeric complexes	not visualized
	gi|6322123	Rrn3p	G	1	Rrn3p (1)	0.944851	0	cytoplasm	Minor isoform of the large subunit of ribonucleotide-diphosphate reductase; the RNR complex catalyzes rate-limiting step in dNTP synthesis, regulated by DNA replication and DNA damage checkpoint pathways via localization of small subunits	1360
	gi|223142	Adh1p	G	2	Adh1p (2)	0.937084	0.213799	0	Alcohol dehydrogenase, fermentative isozyme active as homo- or heterotetramers; required for the reduction of acetaldehyde to ethanol, the last step in the glycolytic pathway	not visualized
	gi|4180	Cdc19p	G	7	Cdc19p (7)	0.932157	0.280711	cytoplasm	Pyruvate kinase, functions as a homotetramer in glycolysis to convert phosphoenolpyruvate to pyruvate, the input for aerobic (TCA cycle) or anaerobic (glucose fermentation) respiration	291000
	gi|259148033	Pdc1p	G	6	Pdc1p (6)	0.716101	0.168141	ambiguous,cytoplasm,nucleus	Major of three pyruvate decarboxylase isozymes, key enzyme in alcoholic fermentation, decarboxylates pyruvate to acetaldehyde; subject to glucose-, ethanol-, and autoregulation; involved in amino acid catabolism	8970
	gi|157834086	URA6	G	1	URA6 (1)	0.685706	0	cytoplasm,nucleus	Uridylate kinase, catalyzes the seventh enzymatic step in the de novo biosynthesis of pyrimidines, converting uridine monophosphate (UMP) into uridine-5'-diphosphate (UDP)	1500
	gi|75766245	Gal1p	G	2	Gal1p (2)	0.641539	0.233282	0	Galactokinase, phosphorylates alpha-D-galactose to alpha-D-galactose-1-phosphate in the first step of galactose catabolism; expression regulated by Gal4p	not visualized
	gi|171110	Atp2p	G	1	Atp2p (1)	0.640429	0	mitochondrion	Beta subunit of the F1 sector of mitochondrial F1F0 ATP synthase, which is a large, evolutionarily conserved enzyme complex required for ATP synthesis; phosphorylated	164000
	gi|207342498	Tsa1p	G	3	Tsa1p (3)	0.47032	0.0482987	cytoplasm,punctate composite	Thioredoxin peroxidase, acts as both a ribosome-associated and free cytoplasmic antioxidant; self-associates to form a high-molecular weight chaperone complex under oxidative stress; deletion results in mutator phenotype	378000
	gi|416161	Cys4p	G	2	Cys4p (2)	0.380977	0.0544019	cytoplasm	Cystathionine beta-synthase, catalyzes synthesis of cystathionine from serine and homocysteine, the first committed step in cysteine biosynthesis; responsible for hydrogen sulfide generation; mutations in human ortholog cause homocystinuria	41900
	gi|6324194	Fpr1p	G/C2	1	Fpr1p (1)	3.16895	0	cytoplasm,nucleus	Peptidyl-prolyl cis-trans isomerase (PPIase), binds to the drugs FK506 and rapamycin; also binds to the nonhistone chromatin binding protein Hmo1p and may regulate its assembly or function	43300
	gi|460064	Gua1p	G/V	5	Gua1p (5)	1.3237	0.184733	0	GMP synthase, an enzyme that catalyzes the second step in the biosynthesis of GMP from inosine 5'-phosphate (IMP); transcription is not subject to regulation by guanine but is negatively regulated by nutrient starvation	not visualized
	gi|171644	PIM1	H	1	PIM1 (1)	2.1059	0	mitochondrion	ATP-dependent Lon protease, involved in degradation of misfolded proteins in mitochondria; required for biogenesis and maintenance of mitochondria	14500
	gi|151945474	Tuf1p	H	2	Tuf1p (2)	1.54474	0.467195	mitochondrion	Mitochondrial translation elongation factor Tu; comprises both GTPase and guanine nucleotide exchange factor activities, while these activities are found in separate proteins in S. pombe and humans	58500
	gi|171463	Ssc1p	H	2	Ssc1p (2)	0.552072	0.552072	0	Mitochondrial matrix ATPase, subunit of the presequence translocase-associated protein import motor (PAM) and of SceI endonuclease; involved in protein folding and translocation into the matrix; phosphorylated; member of HSP70 family	not visualized
	gi|171704583	Sds23p	I	1	Sds23p (1)	3.03039	0	cytoplasm,nucleus	One of two S. cerevisiae homologs (Sds23p and Sds24p) of the S. pombe Sds23 protein, which is implicated in APC/cyclosome regulation; involved in cell separation during budding	21200
	gi|190406538	Tub2p	I	9	Tub2p (9)	1.86534	0.529735	0	Beta-tubulin; associates with alpha-tubulin (Tub1p and Tub3p) to form tubulin dimer, which polymerizes to form microtubules	not visualized
	gi|190408634	SDS24	I	1	SDS24 (1)	1.75238	0	cytoplasm	One of two S. cerevisiae homologs (Sds23p and Sds24p) of the S. pombe Sds23 protein, which is implicated in APC/cyclosome regulation; involved in cell separation during budding; may play an indirect role in fluid-phase endocytosis	2840
	gi|6319854	Rvs161p	J	1	Rvs161p (1)	2.26959	0	cytoplasm,actin	Amphiphysin-like lipid raft protein; interacts with Rvs167p and regulates polarization of the actin cytoskeleton, endocytosis, cell polarity, cell fusion and viability following starvation or osmotic stress	7390
	gi|854568	Cyr1	J	1	Cyr1 (1)	2.02408	0	ambiguous	Adenylate cyclase, required for cAMP production and cAMP-dependent protein kinase signaling; the cAMP pathway controls a variety of cellular processes, including metabolism, cell cycle, stress response, stationary phase, and sporulation	not quantitated
	gi|151944985	Yak1p	J	1	Yak1p (1)	1.3621	0	0	#N/A	0
	gi|6324120	Ssb2p	K	2	Ssb2p (2)	2.00799	0.51581	cytoplasm	Cytoplasmic ATPase that is a ribosome-associated molecular chaperone, functions with J-protein partner Zuo1p; may be involved in the folding of newly-synthesized polypeptide chains; member of the HSP70 family; homolog of SSB1	104000
	gi|99031947	SBA1	K	1	SBA1 (1)	1.78319	0	cytoplasm,nucleus	Co-chaperone that binds to and regulates Hsp90 family chaperones; important for pp60v-src activity in yeast; homologous to the mammalian p23 proteins and like p23 can regulate telomerase activity	33700
	gi|6323002	HSP104	K	2	HSP104 (2)	1.64177	0.496872	cytoplasm	Heat shock protein that cooperates with Ydj1p (Hsp40) and Ssa1p (Hsp70) to refold and reactivate previously denatured, aggregated proteins; responsive to stresses including: heat, ethanol, and sodium arsenite; involved in [PSI+] propagatio	32800
	gi|6319972	Ssb1p	K	14	Ssb1p (14)	1.48145	0.32206	cytoplasm	Cytoplasmic ATPase that is a ribosome-associated molecular chaperone, functions with J-protein partner Zuo1p; may be involved in folding of newly-made polypeptide chains; member of the HSP70 family; interacts with phosphatase subunit Reg1p	170000
	gi|171723	Hsc82p	K	22	Hsc82p (22)	1.37521	0.371477	cytoplasm	Cytoplasmic chaperone of the Hsp90 family, redundant in function and nearly identical with Hsp82p, and together they are essential; expressed constitutively at 10-fold higher basal levels than HSP82 and induced 2-3 fold by heat shock	132000
	gi|256272836	Hsp42p	K1	2	Hsp42p (2)	1.88803	0.0948497	cytoplasm	Small heat shock protein (sHSP) with chaperone activity; forms barrel-shaped oligomers that suppress unfolded protein aggregation; involved in cytoskeleton reorganization after heat shock	1470
	gi|533365	Sse1p	K1	9	Sse1p (9)	1.48845	0.94769	cytoplasm	ATPase that is a component of the heat shock protein Hsp90 chaperone complex; binds unfolded proteins; member of the heat shock protein 70 (HSP70) family; localized to the cytoplasm	71700
	gi|99031945	Hsp82p	K1	1	Hsp82p (1)	1.46212	0	cytoplasm	Hsp90 chaperone required for pheromone signaling and negative regulation of Hsf1p; docks with Tom70p for mitochondrial preprotein delivery; promotes telomerase DNA binding and nucleotide addition; interacts with Cns1p, Cpr6p, Cpr7p, Sti1p	445000
	gi|924930	Aha1p	K2	1	Aha1p (1)	1.75139	0	cytoplasm	Co-chaperone that binds to Hsp82p and activates its ATPase activity; similar to Hch1p; expression is regulated by stresses such as heat shock (	13900
	gi|151941387	Ssa1p	K2	3	Ssa1p (3)	1.62608	0.295537	cytoplasm	ATPase involved in protein folding and nuclear localization signal (NLS)-directed nuclear transport; member of heat shock protein 70 (HSP70) family; forms a chaperone complex with Ydj1p; localized to the nucleus, cytoplasm, and cell wall	269000
	gi|272718727	Ssa1p	K2	1	Ssa1p (1)	1.53753	0	cytoplasm	ATPase involved in protein folding and nuclear localization signal (NLS)-directed nuclear transport; member of heat shock protein 70 (HSP70) family; forms a chaperone complex with Ydj1p; localized to the nucleus, cytoplasm, and cell wall	269000
	gi|567930	Tcp1p	K2	2	Tcp1p (2)	1.44462	0.0434914	0	Alpha subunit of chaperonin-containing T-complex, which mediates protein folding in the cytosol; involved in actin cytoskeleton maintenance; overexpression in neurons suppresses formation of pathogenic conformations of huntingtin protein	not visualized
	gi|6323004	Ssa2p	K2	15	Ssa2p (15)	1.34827	0.468455	cytoplasm,nucleus	ATP binding protein involved in protein folding and vacuolar import of proteins; member of heat shock protein 70 (HSP70) family; associated with the chaperonin-containing T-complex; present in the cytoplasm, vacuolar membrane and cell wall	364000
	gi|37362658	Ssz1p	K2	1	Ssz1p (1)	1.18891	0	cytoplasm	Hsp70 protein that interacts with Zuo1p (a DnaJ homolog) to form a ribosome-associated complex that binds the ribosome via the Zuo1p subunit; also involved in pleiotropic drug resistance via sequential activation of PDR1 and PDR5; binds ATP	73600
	gi|493574	CCT3	K2	1	CCT3 (1)	1.02215	0	0	Subunit of the cytosolic chaperonin Cct ring complex, related to Tcp1p, required for the assembly of actin and tubulins in vivo	not visualized
	gi|290771197	Cct8p	K2 oder N?	6	Cct8p (6)	1.31733	0.34657	0	Subunit of the cytosolic chaperonin Cct ring complex, related to Tcp1p, required for the assembly of actin and tubulins in vivo	not visualized
	gi|151945013	Cct7p	K2/N	1	Cct7p (1)	0.590484	0	0	Subunit of the cytosolic chaperonin Cct ring complex, related to Tcp1p, required for the assembly of actin and tubulins in vivo	not visualized
	gi|151940753	Wwm1p	L	1	Wwm1p (1)	2.12327	0	cytoplasm,nucleus	WW domain containing protein of unknown function; binds to Mca1p, a caspase-related protease that regulates H2O2-induced apoptosis; overexpression causes Gi phase growth arrest and clonal death that is suppressed by overexpression of MCA1	6020
	gi|6325031	Ypl225wp	L	1	Ypl225wp (1)	1.6611	0	cytoplasm	Protein of unknown function that may interact with ribosomes, based on co-purification experiments; green fluorescent protein (GFP)-fusion protein localizes to the cytoplasm	37500
	gi|190409504	Yjr020wp	L	1	Yjr020wp (1)	1.63442	0	0	#N/A	not visualized
	gi|6319499	Ola1p	L	5	Ola1p (5)	1.295	0.361706	cytoplasm	P-loop ATPase with similarity to human OLA1 and bacterial YchF; identified as specifically interacting with the proteasome; protein levels are induced by hydrogen peroxide	36800
	gi|151943402	YGR122Wp	L	1	YGR122Wp (1)	0.790255	0	cytoplasm	Probable ortholog of A. nidulans PalC, which is involved in pH regulation and binds to the ESCRT-III complex; null mutant does not properly process Rim101p and has decreased resistance to rapamycin; GFP-fusion protein is cytoplasmic	not quantitated
	gi|151940863	SGD1	L1	1	SGD1 (1)	1.75235	0	nucleolus	Essential nuclear protein with a possible role in the osmoregulatory glycerol response; interacts with phospholipase C (Plc1p); putative homolog of human NOM1 which is implicated in acute myeloid leukemia	3060
	gi|189041600	YKR018C	L2	2	YKR018C (2)	1.3785	0.335868	cytoplasm,nucleus	Putative protein of unknown function; green fluorescent protein (GFP)-fusion protein localizes to the cytoplasm and nucleus	1770
	gi|37362625	Sro9p	M	4	Sro9p (4)	2.32818	0.3308	cytoplasm	Cytoplasmic RNA-binding protein that associates with translating ribosomes; involved in heme regulation of Hap1p as a component of the HMC complex, also involved in the organization of actin filaments; contains a La motif	8430
	gi|671634	Bmh1p	M	4	Bmh1p (4)	2.3151	1.35251	cytoplasm	14-3-3 protein, major isoform; controls proteome at post-transcriptional level, binds proteins and DNA, involved in regulation of many processes including exocytosis, vesicle transport, Ras/MAPK signaling, and rapamycin-sensitive signaling	158000
	gi|710602	Dnm1	M	1	Dnm1 (1)	0.769171	0	mitochondrion,punctate composite	Dynamin-related GTPase required for mitochondrial fission and morphology; assembles on the cytoplasmic face of mitochondrial tubules at sites at which division will occur; also participates in endocytosis and regulating peroxisome abundance	9620
	gi|207347490	Rgd1p	M/N	1	Rgd1p (1)	2.19332	0	ambiguous,bud neck,cytoplasm,bud	GTPase-activating protein (RhoGAP) for Rho3p and Rho4p, possibly involved in control of actin cytoskeleton organization	1500
	gi|256269736	Tub1p	N	4	Tub1p (4)	2.44127	0.817851	cytoplasm,punctate composite,spindle pole,microtubule	Alpha-tubulin; associates with beta-tubulin (Tub2p) to form tubulin dimer, which polymerizes to form microtubules	5590
	gi|151942363	Rvs167p	N	2	Rvs167p (2)	2.15288	0.54351	actin	Actin-associated protein, interacts with Rvs161p to regulate actin cytoskeleton, endocytosis, and viability following starvation or osmotic stress; homolog of mammalian amphiphysin	14600
	gi|642334	Cof1p	N	1	Cof1p (1)	1.85514	0	0	Cofilin, promotes actin filament depolarization in a pH-dependent manner; binds both actin monomers and filaments and severs filaments; thought to be regulated by phosphorylation at SER4; ubiquitous and essential in eukaryotes	19600
	gi|14627173	Bbc1	N	1	Bbc1 (1)	1.81498	0	0	Protein possibly involved in assembly of actin patches; interacts with an actin assembly factor Las17p and with the SH3 domains of Type I myosins Myo3p and Myo5p; localized predominantly to cortical actin patches	not visualized
	gi|151942115	SAC6	N	6	SAC6 (6)	1.65692	0.453985	actin	Fimbrin, actin-bundling protein; cooperates with Scp1p (calponin/transgelin) in the organization and maintenance of the actin cytoskeleton	3510
	gi|151944873	Bem2p	N	1	Bem2p (1)	1.58241	0	bud neck,cytoplasm	Rho GTPase activating protein (RhoGAP) involved in the control of cytoskeleton organization and cellular morphogenesis; required for bud emergence	1230
	gi|151945133	Arp3p	N	1	Arp3p (1)	1.56562	0	0	Essential component of the Arp2/3 complex, which is a highly conserved actin nucleation center required for the motility and integrity of actin patches; involved in endocytosis and membrane growth and polarity	6650
	gi|7546413	Act1p	N	6	Act1p (6)	1.56354	0.290785	0	Actin, structural protein involved in cell polarization, endocytosis, and other cytoskeletal functions	not visualized
	gi|173183	Vps1p	N	5	Vps1p (5)	1.5253	0.428594	cytoplasm,punctate composite,endosome	Dynamin-ähnliche GTPase, die für vakuolären Sortierung; auch in Aktin-Zytoskelett Organisation beteiligt sind, Ende der Golgi-Vorratsspeicherung von einigen Proteinen, die Regulierung peroxisome biogenesis	5960
	gi|151942171	Cct6p	N	2	Cct6p (2)	1.47261	0.349791	0	Subunit of the cytosolic chaperonin Cct ring complex, related to Tcp1p, essential protein that is required for the assembly of actin and tubulins in vivo; contains an ATP-binding motif	not visualized
	gi|488531	CCT4	N	1	CCT4 (1)	1.42673	0	0	Subunit of the cytosolic chaperonin Cct ring complex, related to Tcp1p, required for the assembly of actin and tubulins in vivo (	5530
	gi|259146589	Pil1p	O	7	Pil1p (7)	2.3252	0.797798	punctate composite	Primary component of eisosomes, which are large immobile cell cortex structures associated with endocytosis; null mutants show activation of Pkc1p/Ypk1p stress resistance pathways; detected in phosphorylated state in mitochondria	115000
	gi|558403	Cog8p	O	1	Cog8p (1)	2.22735	0	punctate composite	Component of the conserved oligomeric Golgi complex (Cog1p through Cog8p), a cytosolic tethering complex that functions in protein trafficking to mediate fusion of transport vesicles to Golgi compartments	6440
	gi|165761045	Sar1p	O	1	Sar1p (1)	1.96223	0	0	GTPase, GTP-binding protein of the ARF family, component of COPII coat of vesicles; required for transport vesicle formation during ER to Golgi protein transport	not visualized
	gi|1149539	Sfb2	O	1	Sfb2 (1)	1.79303	0	ER to Golgi	Component of the Sec23p-Sfb2p heterodimer of the COPII vesicle coat, required for cargo selection during vesicle formation in ER to Golgi transport; homologous to Sec24p and Sfb3p	1720
	gi|151941877	Cdc48p	O	10	Cdc48p (10)	1.79257	0.45332	cytoplasm,nucleus	ATPase in ER, nuclear membrane and cytosol with homology to mammalian p97; in a complex with Npl4p and Ufd1p participates in retrotranslocation of ubiquitinated proteins from the ER into the cytosol for degradation by the proteasome	78400
	gi|165761044	Sec23p	O	2	Sec23p (2)	1.65549	0.140213	0	GTPase-activating protein; component of the Sec23p-Sec24p heterodimeric complex of the COPII vesicle coat, involved in ER to Golgi transport and autophagy; stimulates the GDP-bound form of Sar1p	not visualized
	gi|6320056	COP1	O	1	COP1 (1)	1.51163	0	Golgi,Golgi to ER	Alpha subunit of COPI vesicle coatomer complex, which surrounds transport vesicles in the early secretory pathway	15200
	gi|171483	Sec21	O	2	Sec21 (2)	1.39035	0.079281	Golgi,Golgi to ER	Gamma subunit of coatomer, a heptameric protein complex that together with Arf1p forms the COPI coat; involved in ER to Golgi transport of selective cargo	77900
	gi|256271056	Aps3p	O	1	Aps3p (1)	1.37075	0	punctate composite,Golgi to ER	Small subunit of the clathrin-associated adaptor complex AP-3, which is involved in vacuolar protein sorting; related to the sigma subunit of the mammalian clathrin AP-3 complex; suppressor of loss of casein kinase 1 function	1240
	gi|207343941	Kar2p	O	1	Kar2p (1)	1.3233	0	ambiguous	ATPase involved in protein import into the ER, also acts as a chaperone to mediate protein folding in the ER and may play a role in ER export of soluble proteins; regulates the unfolded protein response via interaction with Ire1p	337000
	gi|473152	Mrs6p	O	1	Mrs6p (1)	1.30133	0	cytoplasm,nucleus	Rab escort protein, forms a complex with the Ras-like small GTPase Ypt1p that is required for the prenylation of Ypt1p by protein geranylgeranyltransferase type II (Bet2p-Bet4p); sequence similarity to mammalian choroideraemia gene	23800
	gi|30749262	Ykt6p	O	1	Ykt6p (1)	1.11606	0	0	Vesicle membrane protein (v-SNARE) with acyltransferase activity; involved in trafficking to and within the Golgi, endocytic trafficking to the vacuole, and vacuolar fusion; membrane localization due to prenylation at the carboxy-terminus	not visualized
	gi|151943674	Sec27p	O	1	Sec27p (1)	1.08189	0	Golgi,Golgi to ER	Essential beta'-coat protein of the COPI coatomer, involved in ER-to-Golgi and Golgi-to-ER transport; contains WD40 domains that mediate cargo selective interactions; 45% sequence identity to mammalian beta'-COP	129000
	gi|229597871	Vtc2p	O	3	Vtc2p (3)	0.955009	0.033567	ER	Subunit of the vacuolar transporter chaperone (VTC) complex involved in membrane trafficking, vacuolar polyphosphate accumulation, microautophagy and non-autophagic vacuolar fusion	2910
	gi|595413	Sec26p	O	1	Sec26p (1)	0.813102	0	Golgi,Golgi to ER	Essential beta-coat protein of the COPI coatomer, involved in ER-to-Golgi protein trafficking and maintenance of normal ER morphology; shares 43% sequence identity with mammalian beta-coat protein (beta-COP)	26000
	gi|151943611	Chc1p	O	1	Chc1p (1)	0.730217	0	Golgi to vacuole	Clathrin heavy chain, subunit of the major coat protein involved in intracellular protein transport and endocytosis; two heavy chains form the clathrin triskelion structural component; the light chain (CLC1) is thought to regulate function	28700
	gi|222142955	Arf1p	O	2	Arf1p (2)	0.714617	0.179733	punctate composite,Golgi to ER,Golgi to vacuole	ADP-ribosylation factor, GTPase of the Ras superfamily involved in regulation of coated vesicle formation in intracellular trafficking within the Golgi; functionally interchangeable with Arf2p	19300
	gi|3480	POL3	P1	1	POL3 (1)	1.5772	0	nucleus	Catalytic subunit of DNA polymerase delta; required for chromosomal DNA replication during mitosis and meiosis, intragenic recombination, repair of double strand DNA breaks, and DNA replication during nucleotide excision repair (NER)	not visualized
	gi|50513623	Rfc3p	P2	2	Rfc3p (2)	1.2828	0.262869	nucleus	Subunit of heteropentameric Replication factor C (RF-C), which is a DNA binding protein and ATPase that acts as a clamp loader of the proliferating cell nuclear antigen (PCNA) processivity factor for DNA polymerases delta and epsilon	3140
	gi|207346089	Mcm3p	P2	1	Mcm3p (1)	1.23901	0	0	Protein involved in DNA replication; component of the Mcm2-7 hexameric complex that binds chromatin as a part of the pre-replicative complex	35100
	gi|61679843	Dhh1p	Q	3	Dhh1p (3)	2.21371	0.325882	cytoplasm	Cytoplasmic DExD/H-box helicase, stimulates mRNA decapping, coordinates distinct steps in mRNA function and decay, interacts with both the decapping and deadenylase complexes, may have a role in mRNA export and translation	42900
	gi|6323968	PSE1	Q	1	PSE1 (1)	1.9877	0	cytoplasm,nucleus	Karyopherin/importin that interacts with the nuclear pore complex; acts as the nuclear import receptor for specific proteins, including Pdr1p, Yap1p, Ste12p, and Aft1p	15500
	gi|67464126	Kap95p	Q	1	Kap95p (1)	1.90139	0	cytoplasm,nuclear periphery,punctate composite	Karyopherin beta, forms a complex with Srp1p/Kap60p; interacts with nucleoporins to mediate nuclear import of NLS-containing cargo proteins via the nuclear pore complex; regulates PC biosynthesis; GDP-to-GTP exchange factor for Gsp1p	51700
	gi|7546354	Srp1p	Q	3	Srp1p (3)	1.77748	0.497409	cytoplasm,nuclear periphery	Karyopherin alpha homolog, forms a dimer with karyopherin beta Kap95p to mediate import of nuclear proteins, binds the nuclear localization signal of the substrate during import; may also play a role in regulation of protein degradation	2790
	gi|207344962	Crm1p	Q	2	Crm1p (2)	1.60499	0.335667	nucleus	Major karyopherin, involved in export of proteins, RNAs, and ribosomal subunits from the nucleus; exportin	7080
	gi|151944822	Nup157p	Q	1	Nup157p (1)	1.43651	0	nuclear periphery	#N/A	4420
	gi|6324759	Gsp2p	Q	2	Gsp2p (2)	1.36063	0.0848315	cytoplasm,nucleus	GTP binding protein (mammalian Ranp homolog) involved in the maintenance of nuclear organization, RNA processing and transport; interacts with Kap121p, Kap123p and Pdr6p (karyophilin betas); Gsp1p homolog that is not required for viability	2460
	gi|67464500	Cse1p	Q	1	Cse1p (1)	1.11633	0	cytoplasm,nucleus	#N/A	23500
	gi|151944826	Kap123p	Q	9	Kap123p (9)	1.11102	0.308739	cytoplasm,nucleus	Karyopherin beta, mediates nuclear import of ribosomal proteins prior to assembly into ribosomes and import of histones H3 and H4; localizes to the nuclear pore, nucleus, and cytoplasm; exhibits genetic interactions with RAI1	38300
	gi|151942370	Sxm1p	Q	2	Sxm1p (2)	0.820401	0.209862	cytoplasm,nucleus	Nuclear transport factor (karyopherin) involved in protein transport between the cytoplasm and nucleoplasm; similar to Nmd5p, Cse1p, Lph2p, and the human cellular apoptosis susceptibility protein, CAS1	16300
	gi|2131097	Ty1B	R	4	Ty1B (4)	0.911731	0.28856	#N/A	Retrotransposon TYA Gag and TYB Pol genes; transcribed/translated as one unit; polyprotein is processed to make a nucleocapsid-like protein (Gag), reverse transcriptase (RT), protease (PR), and integrase (IN); similar to retroviral genes	#N/A
	gi|151944169	Ecm29	S	2	Ecm29 (2)	1.6502	0.250487	cytoplam, nucleus	Major component of the proteasome; tethers the proteasome core particle to the regulatory particle, and enhances the stability of the proteasome	12100
	gi|1147800	Rpt4p	S1	3	Rpt4p (3)	2.79208	0.869818	nucleus	One of six ATPases of the 19S regulatory particle of the 26S proteasome involved in the degradation of ubiquitinated substrates; required for spindle pole body duplication; localized mainly to the nucleus throughout the cell cycle	not visualized
	gi|557599	RPT2	S1	1	RPT2 (1)	2.32258	0	0	One of six ATPases of the 19S regulatory particle of the 26S proteasome involved in the degradation of ubiquitinated substrates; required for normal peptide hydrolysis by the core 20S particle	not visualized
	gi|6321390	Rpt6p	S1	1	Rpt6p (1)	2.05468	0	nucleus	One of six ATPases of the 19S regulatory particle of the 26S proteasome involved in the degradation of ubiquitinated substrates; bound by ubiquitin-protein ligases Ubr1p and Ufd4p; localized mainly to the nucleus throughout the cell cycle	4700
	gi|151943971	Rpn1p	S1	3	Rpn1p (3)	2.0304	0.317452	cytoplasm,nucleus	Non-ATPase base subunit of the 19S regulatory particle of the 26S proteasome; may participate in the recognition of several ligands of the proteasome; contains a leucine-rich repeat (LRR) domain, a site for protein-protein interactions	306000
	gi|6320859	Rpn3p	S1	1	Rpn3p (1)	1.86523	0	cytoplasm,nucleus	Essential, non-ATPase regulatory subunit of the 26S proteasome lid, similar to the p58 subunit of the human 26S proteasome; temperature-sensitive alleles cause metaphase arrest, suggesting a role for the proteasome in cell cycle control	16700
	gi|188595916	Rpn13p	S1	1	Rpn13p (1)	1.83734	0	cytoplasm,nucleus	Subunit of the 19S regulatory particle of the 26S proteasome lid; acts as a ubiquitin receptor for the proteasome; null mutants accumulate ubiquitinated Gcn4p and display decreased 26S proteasome stability	12200
	gi|207343610	Rpt1p	S1	1	Rpt1p (1)	1.82098	0	nucleus	One of six ATPases of the 19S regulatory particle of the 26S proteasome involved in the degradation of ubiquitinated substrates; required for optimal CDC20 transcription; interacts with Rpn12p and the E3 ubiquitin-protein ligase Ubr1p	105
	gi|6320602	Rpt3p	S1	4	Rpt3p (4)	1.43185	0.19493	ambiguous	One of six ATPases of the 19S regulatory particle of the 26S proteasome involved in the degradation of ubiquitinated substrates; substrate of N-acetyltransferase B	not visualized
	gi|6324691	Rpt5p	S2	4	Rpt5p (4)	2.12963	0.323817	nucleus	One of six ATPases of the 19S regulatory particle of the 26S proteasome involved in the degradation of ubiquitinated substrates; recruited to the GAL1-10 promoter region upon induction of transcription	not visualized
	gi|157830305	TOP2	T	1	TOP2 (1)	1.79276	0	nucleus	Essential type II topoisomerase, relieves torsional strain in DNA by cleaving and re-sealing the phosphodiester backbone of both positively and negatively supercoiled DNA; cleaves complementary strands; localizes to axial cores in meiosis	5730
	gi|151943890	Pat1p	T2	1	Pat1p (1)	1.12972	0	cytoplasm	Topoisomerase II-associated deadenylation-dependent mRNA-decapping factor; also required for faithful chromosome transmission, maintenance of rDNA locus stability, and protection of mRNA 3'-UTRs from trimming; functionally linked to Pab1p	656
	gi|14719687	Mms2p	U	1	Mms2p (1)	1.32306	0	cytoplasm,nucleus	Ubiquitin-conjugating enzyme variant involved in error-free postreplication repair; forms a heteromeric complex with Ubc13p, an active ubiquitin-conjugating enzyme; cooperates with chromatin-associated RING finger proteins, Rad18p and Rad5p	2760
	gi|4715	Uba1p	U	2	Uba1p (2)	1.10491	0.244628	cytoplasm,nucleus	Ubiquitin activating enzyme (E1), involved in ubiquitin-mediated protein degradation and essential for viability	17700
	gi|151942722	Yta6p	V	2	Yta6p (2)	2.39083	0.16825	cytoplasm	#N/A	259
	gi|171099	Vma5p	V	7	Vma5p (7)	1.82633	0.689686	ambiguous,vacuolar membrane	Subunit C of the eight-subunit V1 peripheral membrane domain of vacuolar H+-ATPase (V-ATPase), an electrogenic proton pump found throughout the endomembrane system; required for the V1 domain to assemble onto the vacuolar membrane	21100
	gi|1165216	Zpr1p	V	2	Zpr1p (2)	1.69497	0.108499	cytoplasm,nucleus	Essential protein with two zinc fingers, present in the nucleus of growing cells but relocates to the cytoplasm in starved cells via a process mediated by Cpr1p; binds to translation elongation factor eEF-1 (Tef1p)	39900
	gi|1008483	Gus1p	V	4	Gus1p (4)	1.47213	0.312073	cytoplasm	Glutamyl-tRNA synthetase (GluRS), forms a complex with methionyl-tRNA synthetase (Mes1p) and Arc1p; complex formation increases the catalytic efficiency of both tRNA synthetases and ensures their correct localization to the cytoplasm	48700
	gi|6320016	Vma1p	V	6	Vma1p (6)	1.4102	0.194428	vacuolar membrane	Subunit A of the eight-subunit V1 peripheral membrane domain of the vacuolar H+-ATPase; protein precursor undergoes self-catalyzed splicing to yield the extein Tfp1p and the intein Vde (PI-SceI), which is a site-specific endonuclease	200000
	gi|6319432	Ura7p	V	5	Ura7p (5)	1.39368	0.385086	cytoplasm	Major CTP synthase isozyme (see also URA8), catalyzes the ATP-dependent transfer of the amide nitrogen from glutamine to UTP, forming CTP, the final step in de novo biosynthesis of pyrimidines; involved in phospholipid biosynthesis	57600
	gi|6325441	Dpm1p	V	1	Dpm1p (1)	1.01156	0	ER	Dolichol phosphate mannose (Dol-P-Man) synthase of the ER membrane, catalyzes the formation of Dol-P-Man from Dol-P and GDP-Man; required for glycosyl phosphatidylinositol membrane anchoring, O mannosylation, and protein glycosylation	1890
			A1	118		1.85105		Nucleolus	85
			A2	193		1.4779		Nucleus	109
			A3	105		2.74866		Cytoplasm	181
			A3a	108		2.6658		Ambiguous	7
			A4	369		1.6481		Vacuole	4
			A5	61		1.49831		Punctate	13
			A6	45		2.03614		Spindle pole	1
			B	21		1.87766		Cell periphery	0
			B1	92		1.59339		Nuclear periphery	4
			B2	47		3.36708		Mitochondria	12
			C1	6		1.61128		Golgi	8
			C3	3		1.12579
			C3a	1		2.76352
			C4e	7		2.18208
			C6	4		1.92344
			D	1		1.74776
			E1	7		1.84484
			E4	1		2.06358
			E5	1		1.7054
			F1	1		1.16151
			F5	42		2.57258
			F5b	2		2.54561
			F6	7		1.31312
			F7	5		1.64012
			G	164		1.59013
			G/C2	1		3.16895
			G/V	5		1.3237
			H	5		1.4009
			I	11		2.21604
			J	3		1.88526
			K	41		1.65792
			K1	12		1.61287
			K2	24		1.41699
			K2 oder N?	6		1.31733
			K2/N	1		0.590484
			L	9		1.50081
			L1	1		1.75235
			L2	2		1.3785
			M	9		1.80415
			M/N	1		2.19332
			N	30		1.73249
			O	37		1.41554
			P1	1		1.5772
			P2	3		1.2609
			Q	25		1.53301
			R	4		0.911731
			S	2		1.6502
			S1	15		2.01939
			S2	4		2.12963
			T	1		1.79276
			T2	1		1.12972
			U	3		1.21398
			V	27		1.59996

## Sheet: L20 vs WT
	Accession Number	Name	Class	Peptide Count	Name (PepNumber)	Avg iTRAQ ratio (116/114)	iTRAQ Standard Deviation (116/114)	Localisation	SGD Description	Copy Number per Cell
	gi|6323399	rpS22	A1	4	rpS22 (4)	2.40113	0.847051	nucleolus,nucleus	Protein component of the small (40S) ribosomal subunit; nearly identical to Rps22Bp and has similarity to E. coli S8 and rat S15a ribosomal proteins	40400
	gi|6322910	rpS21A	A1	2	rpS21A (2)	2.56838	0.218482	cytoplasm	Protein component of the small (40S) ribosomal subunit; nearly identical to Rps21Bp and has similarity to rat S21 ribosomal protein	27400
	gi|1164943	rpS7A	A1	4	rpS7A (4)	2.23791	0.260005	0	Protein component of the small (40S) ribosomal subunit, nearly identical to Rps7Bp; interacts with Kti11p; deletion causes hypersensitivity to zymocin; has similarity to rat S7 and Xenopus S8 ribosomal proteins	41000
	gi|6320918	rpS24A	A1	8	rpS24A (8)	2.18128	0.554841	cytoplasm	Protein component of the small (40S) ribosomal subunit; identical to Rps24Bp and has similarity to rat S24 ribosomal protein	not visualized
	gi|49258831	rpS23	A1	2	rpS23 (2)	2.17572	0.558678	#N/A	Ribosomal protein 28 (rp28) of the small (40S) ribosomal subunit, required for translational accuracy; nearly identical to Rps23Ap and similar to E. coli S12 and rat S23 ribosomal proteins; deletion of both RPS23A and RPS23B is lethal	#N/A
	gi|6323617	rpS17	A1	5	rpS17 (5)	2.12346	0.664181	cytoplasm	Ribosomal protein 51 (rp51) of the small (40s) subunit; nearly identical to Rps17Bp and has similarity to rat S17 ribosomal protein	30900
	gi|6321997	rpS4B	A1	5	rpS4B (5)	2.04356	0.976714	cytoplasm	Protein component of the small (40S) ribosomal subunit; identical to Rps4Ap and has similarity to rat S4 ribosomal protein	102000
	gi|6321772	rpS20	A1	6	rpS20 (6)	2.02903	0.665245	0	Protein component of the small (40S) ribosomal subunit; overproduction suppresses mutations affecting RNA polymerase III-dependent transcription; has similarity to E. coli S10 and rat S20 ribosomal proteins	not visualized
	gi|49258828	rpS16	A1	2	rpS16 (2)	1.99732	0.124497	cytoplasm	Protein component of the small (40S) ribosomal subunit; identical to Rps16Bp and has similarity to E. coli S9 and rat S16 ribosomal proteins	33800
	gi|171727	rpS8A	A1	2	rpS8A (2)	1.96763	0.331796	cytoplasm	Protein component of the small (40S) ribosomal subunit; identical to Rps8Bp and has similarity to rat S8 ribosomal protein	15900
	gi|6322325	rpS21A	A1	3	rpS21A (3)	1.92064	0.726377	cytoplasm	Protein component of the small (40S) ribosomal subunit; nearly identical to Rps21Bp and has similarity to rat S21 ribosomal protein	27400
	gi|1914797	rpS11B	A1	3	rpS11B (3)	1.88917	0.16817	cytoplasm	Protein component of the small (40S) ribosomal subunit; identical to Rps11Ap and has similarity to E. coli S17 and rat S11 ribosomal proteins	1200
	gi|6322583	rpS5	A1	5	rpS5 (5)	1.85288	0.612025	0	Protein component of the small (40S) ribosomal subunit, the least basic of the non-acidic ribosomal proteins; phosphorylated in vivo; essential for viability; has similarity to E. coli S7 and rat S5 ribosomal proteins	not visualized
	gi|10383793	rpS14A	A1	4	rpS14A (4)	1.79	0.624302	0	Ribosomal protein 59 of the small subunit, required for ribosome assembly and 20S pre-rRNA processing; mutations confer cryptopleurine resistance; nearly identical to Rps14Bp and similar to E. coli S11 and rat S14 ribosomal proteins	29600
	gi|1151236	rpS6A/B	A1	4	rpS6A/B (4)	1.76493	0.137152	cytoplasm	Protein component of the small (40S) ribosomal subunit; identical to Rps6Bp and has similarity to rat S6 ribosomal protein	66000
	gi|151946577	rpS9B	A1	7	rpS9B (7)	1.76354	0.631911	cytoplasm	Protein component of the small (40S) ribosomal subunit; nearly identical to Rps9Ap and has similarity to E. coli S4 and rat S9 ribosomal proteins	63300
	gi|6324533	rpS15	A1	3	rpS15 (3)	1.73438	0.383036	0	Protein component of the small (40S) ribosomal subunit; has similarity to E. coli S19 and rat S15 ribosomal proteins	not visualized
	gi|6323365	rpS25B	A1	1	rpS25B (1)	1.71599	0	cytoplasm	Protein component of the small (40S) ribosomal subunit; nearly identical to Rps25Ap and has similarity to rat S25 ribosomal protein	162000
	gi|6321249	rpS26A	A1	1	rpS26A (1)	1.69888	0	cytoplasm	Protein component of the small (40S) ribosomal subunit; nearly identical to Rps26Bp and has similarity to rat S26 ribosomal protein	16300
	gi|6321653	rpS0A	A1	9	rpS0A (9)	1.68898	0.42378	cytoplasm	Protein component of the small (40S) ribosomal subunit, nearly identical to Rps0Bp; required for maturation of 18S rRNA along with Rps0Bp; deletion of either RPS0 gene reduces growth rate, deletion of both genes is lethal	93700
	gi|49258832	rpS18A/B	A1	4	rpS18A/B (4)	1.64631	0.0150154	cytoplasm	Protein component of the small (40S) ribosomal subunit; nearly identical to Rps18Bp and has similarity to E. coli S13 and rat S18 ribosomal proteins	48100
	gi|190404968	rpS13	A1	3	rpS13 (3)	1.63851	0.324336	0	Protein component of the small (40S) ribosomal subunit; has similarity to E. coli S15 and rat S13 ribosomal proteins	not visualized
	gi|6324945	rpS12	A1	4	rpS12 (4)	1.57539	0.236044	0	Protein component of the small (40S) ribosomal subunit; has similarity to rat ribosomal protein S12	not visualized
	gi|6321315	rpS2	A1	4	rpS2 (4)	1.5728	0.171425	0	Protein component of the small (40S) subunit, essential for control of translational accuracy; phosphorylation by C-terminal domain kinase I (CTDK-I) enhances translational accuracy; similar to E. coli S5 and rat S2 ribosomal proteins	not visualized
	gi|6324151	rpS3	A1	6	rpS3 (6)	1.53058	0.390169	0	Protein component of the small (40S) ribosomal subunit, has apurinic/apyrimidinic (AP) endonuclease activity; essential for viability; has similarity to E. coli S3 and rat S3 ribosomal proteins	146000
	gi|6321809	rpS27B	A1	1	rpS27B (1)	1.51285	0	cytoplasm	Protein component of the small (40S) ribosomal subunit; nearly identical to Rps27Ap and has similarity to rat S27 ribosomal protein	not quantitated
	gi|71064104	rpS7B	A1	1	rpS7B (1)	1.49303	0	cytoplasm	Protein component of the small (40S) ribosomal subunit, nearly identical to Rps7Ap; interacts with Kti11p; deletion causes hypersensitivity to zymocin; has similarity to rat S7 and Xenopus S8 ribosomal proteins	43500
	gi|6323886	rpS10B	A1	2	rpS10B (2)	1.39046	0.0756062	cytoplasm	Protein component of the small (40S) ribosomal subunit; nearly identical to Rps10Ap and has similarity to rat ribosomal protein S10	7650
	gi|6323577	rpS1B	A1	7	rpS1B (7)	1.34157	0.312333	cytoplasm	Ribosomal protein 10 (rp10) of the small (40S) subunit; nearly identical to Rps1Ap and has similarity to rat S3a ribosomal protein	107000
	gi|55670021	Asc1p	A1	2	Asc1p (2)	1.33494	0.180825	0	G-protein beta subunit and guanine nucleotide dissociation inhibitor for Gpa2p; ortholog of RACK1 that inhibits translation; core component of the small (40S) ribosomal subunit; represses Gcn4p in the absence of amino acid starvation	333000
	gi|6324741	rpS28A	A1	1	rpS28A (1)	1.29037	0	cytoplasm	Protein component of the small (40S) ribosomal subunit; nearly identical to Rps28Bp and has similarity to rat S28 ribosomal protein	94500
	gi|6324451	rpS19	A1	3	rpS19 (3)	1.12612	0.109195	cytoplasm	Protein component of the small (40S) ribosomal subunit, required for assembly and maturation of pre-40 S particles; mutations in human RPS19 are associated with Diamond Blackfan anemia; nearly identical to Rps19Bp	29000
	gi|259149446	rpP2A	A2	4	rpP2A (4)	3.73226	1.68404	cytoplasm	Ribosomal protein P2 alpha, a component of the ribosomal stalk, which is involved in the interaction between translational elongation factors and the ribosome; regulates the accumulation of P1 (Rpp1Ap and Rpp1Bp) in the cytoplasm	428000
	gi|6320122	rpP1A	A2	1	rpP1A (1)	2.53115	0	cytoplasm	Ribosomal stalk protein P1 alpha, involved in the interaction between translational elongation factors and the ribosome; accumulation of P1 in the cytoplasm is regulated by phosphorylation and interaction with the P2 stalk component	not visualized
	gi|151941815	rpL35	A2	3	rpL35 (3)	2.26163	1.03882	cytoplasm	Protein component of the large (60S) ribosomal subunit, identical to Rpl35Bp and has similarity to rat L35 ribosomal protein	not visualized
	gi|6320073	rpP1B	A2	1	rpP1B (1)	2.12755	0	cytoplasm	Ribosomal protein P1 beta, component of the ribosomal stalk, which is involved in interaction of translational elongation factors with ribosome; accumulation is regulated by phosphorylation and interaction with the P2 stalk component	22400
	gi|151940865	rpP0	A2	9	rpP0 (9)	2.09816	0.795267	0	Conserved ribosomal protein P0 similar to rat P0, human P0, and E. coli L10e; shown to be phosphorylated on serine 302	not visualized
	gi|6324028	rpL18	A2	8	rpL18 (8)	2.0317	0.646006	cytoplasm	Protein component of the large (60S) ribosomal subunit, identical to Rpl18Ap and has similarity to rat L18 ribosomal protein	63700
	gi|6321362	rpL7	A2	12	rpL7 (12)	1.98805	1.13523	cytoplasm	Protein component of the large (60S) ribosomal subunit, nearly identical to Rpl7Bp and has similarity to E. coli L30 and rat L7 ribosomal proteins; contains a conserved C-terminal Nucleic acid Binding Domain (NDB2)	101000
	gi|119390529	rpL1	A2	5	rpL1 (5)	1.94704	0.855175	cytoplasm	N-terminally acetylated protein component of the large (60S) ribosomal subunit, nearly identical to Rpl1Ap and has similarity to E. coli L1 and rat L10a ribosomal proteins; rpl1a rpl1b double null mutation is lethal	265000
	gi|6320625	rpL12	A2	3	rpL12 (3)	1.93399	0.351676	cytoplasm	Protein component of the large (60S) ribosomal subunit, nearly identical to Rpl12Ap; rpl12a rpl12b double mutant exhibits slow growth and slow translation; has similarity to E. coli L11 and rat L12 ribosomal proteins	50300
	gi|6322984	rpL8	A2	14	rpL8 (14)	1.86662	0.823175	cytoplasm	Ribosomal protein L4 of the large (60S) ribosomal subunit, nearly identical to Rpl8Ap and has similarity to rat L7a ribosomal protein; mutation results in decreased amounts of free 60S subunits	80200
	gi|49258859	rpL26	A2	1	rpL26 (1)	1.76871	0	cytoplasm	Protein component of the large (60S) ribosomal subunit, nearly identical to Rpl26Bp and has similarity to E. coli L24 and rat L26 ribosomal proteins; binds to 5.8S rRNA	not quantitated
	gi|6325359	rpL11	A2	7	rpL11 (7)	1.67272	0.642941	cytoplasm	Protein component of the large (60S) ribosomal subunit, nearly identical to Rpl11Bp; involved in ribosomal assembly; depletion causes degradation of proteins and RNA of the 60S subunit; has similarity to E. coli L5 and rat L11	39000
	gi|6320679	rpL27	A2	7	rpL27 (7)	1.65163	0.785314	cytoplasm	Protein component of the large (60S) ribosomal subunit, nearly identical to Rpl27Ap and has similarity to rat L27 ribosomal protein	22900
	gi|6320590	rpP2B	A2	3	rpP2B (3)	1.62854	0.153669	cytoplasm	Ribosomal protein P2 beta, a component of the ribosomal stalk, which is involved in the interaction between translational elongation factors and the ribosome; regulates the accumulation of P1 (Rpp1Ap and Rpp1Bp) in the cytoplasm	602000
	gi|116006491	rpL26	A2	3	rpL26 (3)	1.59305	0.61755	cytoplasm	Protein component of the large (60S) ribosomal subunit, nearly identical to Rpl26Ap and has similarity to E. coli L24 and rat L26 ribosomal proteins; binds to 5.8S rRNA	33200
	gi|49258841	rpL3	A2	10	rpL3 (10)	1.5783	0.365738	cytoplasm	Protein component of the large (60S) ribosomal subunit, has similarity to E. coli L3 and rat L3 ribosomal proteins; involved in the replication and maintenance of killer double stranded RNA virus	450
	gi|190408368	rpL13	A2	10	rpL13 (10)	1.56457	0.620696	cytoplasm	Protein component of the large (60S) ribosomal subunit, nearly identical to Rpl13Ap; not essential for viability; has similarity to rat L13 ribosomal protein	54200
	gi|190405088	rpL13	A2	1	rpL13 (1)	1.55315	0	cytoplasm	Protein component of the large (60S) ribosomal subunit, nearly identical to Rpl13Bp; not essential for viability; has similarity to rat L13 ribosomal protein	133000
	gi|6319505	rpL4	A2	8	rpL4 (8)	1.55128	0.56706	cytoplasm	N-terminally acetylated protein component of the large (60S) ribosomal subunit, nearly identical to Rpl4Bp and has similarity to E. coli L4 and rat L4 ribosomal proteins	not visualized
	gi|256270643	rpL36	A2	6	rpL36 (6)	1.50448	0.0862136	cytoplasm	N-terminally acetylated protein component of the large (60S) ribosomal subunit, nearly identical to Rpl36Bp and has similarity to rat L36 ribosomal protein; binds to 5.8 S rRNA	5370
	gi|292659544	rpL23	A2	5	rpL23 (5)	1.47224	0.314275	nucleus	Protein component of the large (60S) ribosomal subunit, identical to Rpl23Bp and has similarity to E. coli L14 and rat L23 ribosomal proteins	not visualized
	gi|151944465	rpL16	A2	4	rpL16 (4)	1.4499	0.470986	0	N-terminally acetylated protein component of the large (60S) ribosomal subunit, binds to 5.8 S rRNA; has similarity to Rpl16Ap, E. coli L13 and rat L13a ribosomal proteins; transcriptionally regulated by Rap1p	not visualized
	gi|6325126	rpL5	A2	13	rpL5 (13)	1.43708	0.635861	cytoplasm	Protein component of the large (60S) ribosomal subunit with similarity to E. coli L18 and rat L5 ribosomal proteins; binds 5S rRNA and is required for 60S subunit assembly	not visualized
	gi|6323104	rpL10	A2	6	rpL10 (6)	1.40655	0.354107	cytoplasm	Protein component of the large (60S) ribosomal subunit, responsible for joining the 40S and 60S subunits; regulates translation initiation; has similarity to rat L10 ribosomal protein and to members of the QM gene family	not visualized
	gi|6321407	rpL24	A2	2	rpL24 (2)	1.40367	0.243216	cytoplasm	Ribosomal protein L30 of the large (60S) ribosomal subunit, nearly identical to Rpl24Bp and has similarity to rat L24 ribosomal protein; not essential for translation but may be required for normal translation rate	247000
	gi|49258850	rpL15	A2	6	rpL15 (6)	1.37619	0.147596	0	Protein component of the large (60S) ribosomal subunit, nearly identical to Rpl15Bp and has similarity to rat L15 ribosomal protein; binds to 5.8 S rRNA	not visualized
	gi|6324445	rpL25	A2	3	rpL25 (3)	1.28327	0.0184861	0	Primary rRNA-binding ribosomal protein component of the large (60S) ribosomal subunit, has similarity to E. coli L23 and rat L23a ribosomal proteins; binds to 26S rRNA via a conserved C-terminal motif	not visualized
	gi|6435677	rpL30	A2	1	rpL30 (1)	1.2651	0	0	Protein component of the large (60S) ribosomal subunit, has similarity to rat L30 ribosomal protein; involved in pre-rRNA processing in the nucleolus; autoregulates splicing of its transcript	59300
	gi|218511	rpL6	A2	2	rpL6 (2)	1.24923	0.175691	cytoplasm	N-terminally acetylated protein component of the large (60S) ribosomal subunit, has similarity to Rpl6Bp and to rat L6 ribosomal protein; binds to 5.8S rRNA	38400
	gi|207344160	rpL39	A2	2	rpL39 (2)	1.22064	0.16978	0	Protein component of the large (60S) ribosomal subunit, has similarity to rat L39 ribosomal protein; required for A3/4; loss of both Rpl31p and Rpl39p confers lethality; also exhibits genetic interactions with SIS1 and PAB1	not visualized
	gi|9755331	rpL34	A2	1	rpL34 (1)	1.21524	0	cytoplasm	Protein component of the large (60S) ribosomal subunit, nearly identical to Rpl34Bp and has similarity to rat L34 ribosomal protein	23600
	gi|71064085	rpL16	A2	2	rpL16 (2)	1.08457	0.177156	cytoplasm	N-terminally acetylated protein component of the large (60S) ribosomal subunit, binds to 5.8 S rRNA; has similarity to Rpl16Bp, E. coli L13 and rat L13a ribosomal proteins; transcriptionally regulated by Rap1p	43300
	gi|6324262	rpL9	A2	1	rpL9 (1)	1.06891	0	cytoplasm	Protein component of the large (60S) ribosomal subunit, nearly identical to Rpl9Ap and has similarity to E. coli L6 and rat L9 ribosomal proteins	76000
	gi|49258840	rpL2	A2	7	rpL2 (7)	1.03076	0.168422	cytoplasm	Protein component of the large (60S) ribosomal subunit, identical to Rpl2Bp and has similarity to E. coli L2 and rat L8 ribosomal proteins	not quantitated
	gi|6325114	rpL33	A2	2	rpL33 (2)	1.01456	0.00648951	0	N-terminally acetylated ribosomal protein L37 of the large (60S) ribosomal subunit, nearly identical to Rpl33Bp and has similarity to rat L35a; rpl33a null mutant exhibits slow growth while rpl33a rpl33b double null mutant is inviable	not visualized
	gi|6323567	rpL6	A2	4	rpL6 (4)	0.993006	0.402248	cytoplasm	N-terminally acetylated protein component of the large (60S) ribosomal subunit, has similarity to Rpl6Bp and to rat L6 ribosomal protein; binds to 5.8S rRNA	37100
	gi|49258860	rpL28	A2	2	rpL28 (2)	0.94402	0.00554885	0	Ribosomal protein of the large (60S) ribosomal subunit, has similarity to E. coli L15 and rat L27a ribosomal proteins; may have peptidyl transferase activity; can mutate to cycloheximide resistance	not visualized
	gi|256271337	rpL17	A2	2	rpL17 (2)	0.776173	0.0566229	cytoplasm	Protein component of the large (60S) ribosomal subunit, nearly identical to Rpl17Ap and has similarity to E. coli L22 and rat L17 ribosomal proteins	21100
	gi|6322847	rpL14	A2	4	rpL14 (4)	0.641868	0.132183	cytoplasm	N-terminally acetylated protein component of the large (60S) ribosomal subunit, nearly identical to Rpl14Bp and has similarity to rat L14 ribosomal protein; rpl14a csh5 double null mutant exhibits synthetic slow growth	45300
	gi|154199621	rpL20	A2	6	rpL20 (6)	0.570122	0.285679	cytoplasm	Protein component of the large (60S) ribosomal subunit, nearly identical to Rpl20Bp and has similarity to rat L18a ribosomal protein	54300
	gi|6319444	rpL19	A2	2	rpL19 (2)	0.552516	0.25165	cytoplasm	Protein component of the large (60S) ribosomal subunit, nearly identical to Rpl19Ap and has similarity to rat L19 ribosomal protein; rpl19a and rpl19b single null mutations result in slow growth, while the double null mutation is lethal	225000
	gi|51830274	Bfr2p	A3	6	Bfr2p (6)	3.8527	1.26426	nucleolus	Essential protein that is a component of 90S preribosomes; may be involved in rRNA processing; multicopy suppressor of sensitivity to Brefeldin A; expression is induced during lag phase and also by cold shock	15400
	gi|6324564	Rcl1p	A3	3	Rcl1p (3)	3.8029	0.561856	nucleolus,nucleus	Subunit of U3-containing 90S preribosome processome complex involved in 18S rRNA biogenesis and small ribosomal subunit assembly; stimulates Bms1p GTPase and U3 binding activity; similar to RNA cyclase-like proteins but no activity detected	10000
	gi|151941219	Fcf2p	A3	3	Fcf2p (3)	3.63237	1.11644	nucleolus	Essential nucleolar protein involved in the early steps of 35S rRNA processing; interacts with Faf1p; member of a transcriptionally co-regulated set of genes called the RRB regulon	not visualized
	gi|45269774	Emg1p	A3	2	Emg1p (2)	3.56121	0.667812	cytoplasm,nucleus	Member of the alpha/beta knot fold methyltransferase superfamily; required for maturation of 18S rRNA and for 40S ribosome production; interacts with RNA and with S-adenosylmethionine; associates with spindle/microtubules; forms homodimers	not visualized
	gi|259147979	Sof1p	A3	7	Sof1p (7)	3.43087	1.37708	nucleolus	Essential protein required for biogenesis of 40S (small) ribosomal subunit; has similarity to the beta subunit of trimeric G-proteins and the splicing factor Prp4p	6620
	gi|151944842	Lcp5p	A3	4	Lcp5p (4)	2.9275	1.12581	0	Essential protein involved in maturation of 18S rRNA; depletion leads to inhibited pre-rRNA processing and reduced polysome levels; localizes primarily to the nucleolus	1430
	gi|151941853	Nop14p /Utp2p	A3	9	Nop14p /Utp2p (9)	2.84043	1.11657	0	Nucleolar protein, forms a complex with Noc4p that mediates maturation and nuclear export of 40S ribosomal subunits; also present in the small subunit processome complex, which is required for processing of pre-18S rRNA	not visualized
	gi|256270959	Krr1p	A3	5	Krr1p (5)	2.73726	0.828909	cytoplasm,nucleolus	Essential nucleolar protein required for the synthesis of 18S rRNA and for the assembly of 40S ribosomal subunit	4340
	gi|151943423	Enp2p	A3	1	Enp2p (1)	2.68505	0	0	Protein associated with U3 and U14 snoRNAs, required for pre-rRNA processing and 40S ribosomal subunit synthesis; localized in the nucleus and concentrated in the nucleolus	not visualized
	gi|151944405	Kre33p	A3	13	Kre33p (13)	2.66153	0.993696	nucleolus	Essential protein of unknown function; heterozygous mutant shows haploinsufficiency in K1 killer toxin resistance	not quantitated
	gi|151946391	Utp20p	A3	5	Utp20p (5)	2.61658	0.570546	cytoplasm,nucleolus	Component of the small-subunit (SSU) processome, which is involved in the biogenesis of the 18S rRNA	not visualized
	gi|414604	Dhr2p	A3	1	Dhr2p (1)	2.52169	0	nucleolus	Predominantly nucleolar DEAH-box ATP-dependent RNA helicase, required for 18S rRNA synthesis	721
	gi|151942910	Rrp9p	A3	4	Rrp9p (4)	2.49	1.02024	nucleolus	Protein involved in pre-rRNA processing, associated with U3 snRNP; component of small ribosomal subunit (SSU) processosome; ortholog of the human U3-55k protein	5130
	gi|6325039	Bms1p	A3	11	Bms1p (11)	2.48465	0.907232	0	GTPase required for synthesis of 40S ribosomal subunits and for processing the 35S pre-rRNA at sites A0, A1, and A2; interacts with Rcl1p, which stimulates its GTPase and U3 snoRNA binding activities; has similarity to Tsr1p	not visualized
	gi|151946633	Enp1p	A3	7	Enp1p (7)	2.39691	0.680293	cytoplasm,nucleolus,nucleus	Protein associated with U3 and U14 snoRNAs, required for pre-rRNA processing and 40S ribosomal subunit synthesis; localized in the nucleus and concentrated in the nucleolus	21600
	gi|160358657	Rok1p	A3	6	Rok1p (6)	2.33159	1.06386	0	ATP-dependent RNA helicase of the DEAD box family; required for 18S rRNA synthesis	not visualized
	gi|151942575	New1p	A3	5	New1p (5)	2.05952	0.158668	cytoplasm	ATP binding cassette family member; Asn/Gln-rich rich region supports [NU+] prion formation and susceptibility to [PSI+] prion induction; homologous to mRNA export factor from S. pombe and similar protein from C. albicans (	37600
	gi|6324652	Bud21p / Utp16p	A3	1	Bud21p / Utp16p (1)	2.05629	0	nucleolus,nucleus	Component of small ribosomal subunit (SSU) processosome that contains U3 snoRNA; originally isolated as bud-site selection mutant that displays a random budding pattern	2120
	gi|6323031	Cms1p	A3	1	Cms1p (1)	2.0336	0	nucleus	Subunit of U3-containing 90S preribosome processome complex involved in production of 18S rRNA and assembly of small ribosomal subunit; overexpression rescues supressor mutant of mcm10; null mutant is viable	1200
	gi|1164988	Pno1p	A3	1	Pno1p (1)	1.83249	0	#N/A	Essential nucleolar protein required for pre-18S rRNA processing, interacts with Dim1p, an 18S rRNA dimethyltransferase, and also with Nob1p, which is involved in proteasome biogenesis; contains a KH domain	#N/A
	gi|190409272	Kri1p	A3	1	Kri1p (1)	1.81359	0	cytoplasm,nucleolus	Essential nucleolar protein required for 40S ribosome biogenesis; physically and functionally interacts with Krr1p	1780
	gi|51013113	Bud22p	A3	1	Bud22p (1)	1.56897	0	nucleolus	Protein that cosediments with pre-ribosomal particles, required for biogenesis of the small ribosomal subunit; diploid mutants display a random budding pattern instead of the wild-type bipolar pattern	3250
	gi|190407071	Prp43p	A3	8	Prp43p (8)	1.39598	0.543516	nucleolus	RNA helicase in the DEAH-box family, functions in both RNA polymerase I and polymerase II transcript metabolism, involved in release of the lariat-intron from the spliceosome	16900
	gi|259148205	Utp13p	A3a	5	Utp13p (5)	3.84117	0.492877	nucleolus	Nucleolar protein, component of the small subunit (SSU) processome containing the U3 snoRNA that is involved in processing of pre-18S rRNA	8070
	gi|151946073	Utp14p	A3a	7	Utp14p (7)	3.15098	1.08561	nucleolus,nucleus	Subunit of U3-containing Small Subunit (SSU) processome complex involved in production of 18S rRNA and assembly of small ribosomal subunit	1470
	gi|151945077	Mpp10p	A3a	8	Mpp10p (8)	3.13057	0.806548	0	Component of the SSU processome and 90S preribosome, required for pre-18S rRNA processing, interacts with and controls the stability of Imp3p and Imp4p, essential for viability; similar to human Mpp10p	not visualized
	gi|6324577	Utp23p	A3a	1	Utp23p (1)	3.09797	0	mitochondrion	Essential nucleolar protein that is a component of the SSU (small subunit) processome involved in 40S ribosomal subunit biogenesis; has homology to PINc domain protein Fcf1p, although the PINc domain of Utp23p is not required for function	6960
	gi|256269046	Noc4p	A3a	1	Noc4p (1)	3.0441	0	nucleus	Nucleolar protein, forms a complex with Nop14p that mediates maturation and nuclear export of 40S ribosomal subunits	1630
	gi|151941850	Sas10p / Utp3p	A3a	5	Sas10p / Utp3p (5)	2.99962	0.601595	0	Essential subunit of U3-containing Small Subunit (SSU) processome complex involved in production of 18S rRNA and assembly of small ribosomal subunit; disrupts silencing when overproduced	not visualized
	gi|151941600	Utp30p	A3a	1	Utp30p (1)	2.92458	0	nucleolus,nucleus	Subunit of U3-containing 90S preribosome complex involved in production of 18S rRNA and assembly of small ribosomal subunit	3060
	gi|151945015	Utp10p	A3a	4	Utp10p (4)	2.88573	0.795007	nucleolus	Nucleolar protein, component of the small subunit (SSU) processome containing the U3 snoRNA that is involved in processing of pre-18S rRNA	18200
	gi|190407832	Nan1p	A3a	6	Nan1p (6)	2.87547	0.651226	nucleolus	U3 snoRNP protein, component of the small (ribosomal) subunit (SSU) processosome containing U3 snoRNA; required for the biogenesis of18S rRNA	6560
	gi|151940928	Utp21p	A3a	10	Utp21p (10)	2.87351	1.03165	nucleus	Subunit of U3-containing 90S preribosome and Small Subunit (SSU) processome complexes involved in production of 18S rRNA and assembly of small ribosomal subunit; synthetic defect with STI1 Hsp90 cochaperone; human homolog linked to glaucoma	2020
	gi|170992	Utp6p	A3a	3	Utp6p (3)	2.74619	0.708679	nucleolus	Nucleolar protein, component of the small subunit (SSU) processome containing the U3 snoRNA that is involved in processing of pre-18S rRNA	7520
	gi|151942372	Utp5p	A3a	2	Utp5p (2)	2.68446	0.986837	nucleolus	Subunit of U3-containing Small Subunit (SSU) processome complex involved in production of 18S rRNA and assembly of small ribosomal subunit	33100
	gi|6323158	Dip2p / Utp12p	A3a	8	Dip2p / Utp12p (8)	2.63634	0.959012	cytoplasm,nucleus	Nucleolar protein, specifically associated with the U3 snoRNA, part of the large ribonucleoprotein complex known as the small subunit (SSU) processome, required for 18S rRNA biogenesis, part of the active pre-rRNA processing complex	9620
	gi|207342335	Utp15p	A3a	8	Utp15p (8)	2.57673	0.754494	nucleolus,nucleus	Nucleolar protein, component of the small subunit (SSU) processome containing the U3 snoRNA that is involved in processing of pre-18S rRNA	358
	gi|6321990	Utp9p	A3a	3	Utp9p (3)	2.52749	0.464267	nucleolus	Nucleolar protein, component of the small subunit (SSU) processome containing the U3 snoRNA that is involved in processing of pre-18S rRNA	20000
	gi|151945258	Utp18p	A3a	2	Utp18p (2)	2.46835	0.309253	nucleolus	Possible U3 snoRNP protein involved in maturation of pre-18S rRNA, based on computational analysis of large-scale protein-protein interaction data	9570
	gi|151944459	Imp4p	A3a	2	Imp4p (2)	2.44489	0.149832	0	Component of the SSU processome, which is required for pre-18S rRNA processing; interacts with Mpp10p; member of a superfamily of proteins that contain a sigma(70)-like motif and associate with RNAs	not visualized
	gi|6321942	Imp3p	A3a	1	Imp3p (1)	2.39943	0	0	Component of the SSU processome, which is required for pre-18S rRNA processing, essential protein that interacts with Mpp10p and mediates interactions of Imp4p and Mpp10p with U3 snoRNA	not visualized
	gi|6320531	Utp4p	A3a	7	Utp4p (7)	2.3569	0.940826	nucleolus	Subunit of U3-containing 90S preribosome and Small Subunit (SSU) processome complexes involved in production of 18S rRNA and assembly of small ribosomal subunit; member of t-Utp subcomplex involved with transcription of 35S rRNA transcript	5440
	gi|256269403	Utp22p	A3a	6	Utp22p (6)	2.34345	0.315212	nucleolus,nucleus	Possible U3 snoRNP protein involved in maturation of pre-18S rRNA, based on computational analysis of large-scale protein-protein interaction data	3260
	gi|151943408	Utp8p	A3a	2	Utp8p (2)	2.33922	0.152185	nucleolus	Nucleolar protein required for export of tRNAs from the nucleus; also copurifies with the small subunit (SSU) processome containing the U3 snoRNA that is involved in processing of pre-18S rRNA	16800
	gi|83722564	Utp11p	A3a	2	Utp11p (2)	2.08452	0.117133	0	Subunit of U3-containing Small Subunit (SSU) processome complex involved in production of 18S rRNA and assembly of small ribosomal subunit	not visualized
	gi|151943873	Pwp2p	A3a	4	Pwp2p (4)	2.08341	0.815956	nucleolus	Conserved 90S pre-ribosomal component essential for proper endonucleolytic cleavage of the 35 S rRNA precursor at A0, A1, and A2 sites; contains eight WD-repeats; PWP2 deletion leads to defects in cell cycle and bud morphogenesis	16700
	gi|151942889	Mrd1p	A3a	2	Mrd1p (2)	1.93552	0.00342532	0	Essential conserved protein that is part of the 90S preribosome; required for production of 18S rRNA and small ribosomal subunit; contains five consensus RNA-binding domains	2220
	gi|116666730	Snu13	A3a	3	Snu13 (3)	1.83741	0.646921	0	RNA binding protein, part of U3 snoRNP involved in rRNA processing, part of U4/U6-U5 tri-snRNP involved in mRNA splicing, similar to human 15.5K protein	not visualized
	gi|151944799	Utp7p	A3a	1	Utp7p (1)	1.71741	0	0	Nucleolar protein, component of the small subunit (SSU) processome containing the U3 snoRNA that is involved in processing of pre-18S rRNA	5800
	gi|256270958	Rrp7p	A3a	1	Rrp7p (1)	1.52561	0	nucleolus,nucleus	Essential protein involved in rRNA processing and ribosome biogenesis	2610
	gi|207345280	Ckb1p	A3a	1	Ckb1p (1)	1.35259	0	cytoplasm,nucleus	Beta regulatory subunit of casein kinase 2, a Ser/Thr protein kinase with roles in cell growth and proliferation; the holoenzyme also contains CKA1, CKA2 and CKB2, the many substrates include transcription factors and all RNA polymerases	8120
	gi|6324635	Cka2p	A3a	2	Cka2p (2)	1.25524	0.323982	cytoplasm,nucleus	Alpha' catalytic subunit of casein kinase 2, a Ser/Thr protein kinase with roles in cell growth and proliferation; the holoenzyme also contains CKA1, CKB1 and CKB2, the many substrates include transcription factors and all RNA polymerases	4540
	gi|190409747	Rrp14p	A4	2	Rrp14p (2)	3.94696	0.0554671	0	Essential protein, constituent of 66S pre-ribosomal particles; interacts with proteins involved in ribosomal biogenesis and cell polarity; member of the SURF-6 family	not visualized
	gi|6325213	Nop4p	A4	22	Nop4p (22)	2.88261	1.09657	nucleolus,nucleus	Nucleolar protein, essential for processing and maturation of 27S pre-rRNA and large ribosomal subunit biogenesis; constituent of 66S pre-ribosomal particles; contains four RNA recognition motifs (RRMs)	4990
	gi|6321964	Nmd3p	A4	2	Nmd3p (2)	2.81154	0.213711	cytoplasm	Protein involved in nuclear export of the large ribosomal subunit; acts as a Crm1p-dependent adapter protein for export of nascent ribosomal subunits through the nuclear pore complex	11900
	gi|6319988	Nop6p	A4	4	Nop6p (4)	2.5962	0.586867	nucleolus	Putative RNA-binding protein implicated in A3/4; contains an RNA recognition motif (RRM) and has similarity to hydrophilins; NOP6 may be a fungal-specific gene as no homologs have been yet identified in higher eukaryotes	8970
	gi|6320292	Rrp1p	A4	6	Rrp1p (6)	2.56687	0.623486	nucleolus,nucleus	Essential evolutionarily conserved nucleolar protein necessary for biogenesis of 60S ribosomal subunits and processing of pre-rRNAs to mature rRNAs, associated with several distinct 66S pre-ribosomal particles	6960
	gi|151941367	Mak16p	A4	5	Mak16p (5)	2.22093	0.995256	0	Essential nuclear protein, constituent of 66S pre-ribosomal particles; required for maturation of 25S and 5.8S rRNAs;	not visualized
	gi|190405562	Nop16p	A4	10	Nop16p (10)	2.15175	0.291505	nucleolus,nucleus	Constituent of 66S pre-ribosomal particles, involved in 60S ribosomal subunit biogenesis	2860
	gi|160409988	Mak5p	A4	2	Mak5p (2)	2.04182	0.292442	nucleolus,nucleus	Essential nucleolar protein, putative DEAD-box RNA helicase required for maintenance of M1 dsRNA virus; involved in biogenesis of large (60S) ribosomal subunits	981
	gi|151942049	Noc1p	A4	21	Noc1p (21)	1.88449	0.951328	nucleolus	Constituent of 66S pre-ribosomal particles, required for large (60S) ribosomal subunit biogenesis; involved in nuclear export of pre-ribosomes; required for maintenance of dsRNA virus; homolog of human CAATT-binding protein	15000
	gi|6323885	Rrp5p	A4	40	Rrp5p (40)	1.85795	0.542941	nucleolus	RNA binding protein with preference for single stranded tracts of U's involved in synthesis of both 18S and 5.8S rRNAs; component of both the ribosomal small subunit (SSU) processosome and the 90S preribosome	8860
	gi|151941747	Ebp2p	A4	16	Ebp2p (16)	1.84779	0.570253	0	Essential protein required for the maturation of 25S rRNA and 60S ribosomal subunit assembly, localizes to the nucleolus; constituent of 66S pre-ribosomal particles	not visualized
	gi|160380652	Drs1p	A4	10	Drs1p (10)	1.84668	0.387338	cytoplasm,nucleolus,nucleus	Nucleolar DEAD-box protein required for ribosome assembly and function, including synthesis of 60S ribosomal subunits; constituent of 66S pre-ribosomal particles	not visualized
	gi|259147998	Rlp24p	A4	2	Rlp24p (2)	1.81002	0.178206	0	Essential protein with similarity to Rpl24Ap and Rpl24Bp, associated with pre-60S ribosomal subunits and required for ribosomal large subunit biogenesis	not visualized
	gi|6324219	Nop15p	A4	4	Nop15p (4)	1.79015	0.79137	nucleolus,nucleus	Constituent of 66S pre-ribosomal particles, involved in 60S ribosomal subunit biogenesis; localizes to both nucleolus and cytoplasm	4280
	gi|6322843	Mrt4p	A4	5	Mrt4p (5)	1.77742	1.23242	nucleolus,nucleus	Protein involved in mRNA turnover and ribosome assembly, localizes to the nucleolus	18200
	gi|6323947	Has1p	A4	19	Has1p (19)	1.72042	0.598009	0	ATP-dependent RNA helicase; localizes to both the nuclear periphery and nucleolus; highly enriched in nuclear pore complex fractions; constituent of 66S pre-ribosomal particles	not visualized
	gi|151941136	Rix7p	A4	1	Rix7p (1)	1.70036	0	nucleolus,nucleus	Putative ATPase of the AAA family, required for export of pre-ribosomal large subunits from the nucleus; distributed between the nucleolus, nucleoplasm, and nuclear periphery depending on growth conditions	4490
	gi|151941620	Rpf2p	A4	8	Rpf2p (8)	1.66109	0.890862	nucleolus,nucleus	Essential protein involved in the processing of pre-rRNA and the assembly of the 60S ribosomal subunit; interacts with ribosomal protein L11; localizes predominantly to the nucleolus; constituent of 66S pre-ribosomal particles	32400
	gi|6324868	Rrs1p	A4	6	Rrs1p (6)	1.65117	0.373663	0	Essential protein that binds ribosomal protein L11 and is required for nuclear export of the 60S pre-ribosomal subunit during A3/4; mouse homolog shows altered expression in Huntington's disease model mice	not visualized
	gi|6321843	Cic1p/Nsa3p	A4	9	Cic1p/Nsa3p (9)	1.63557	0.41483	nucleolus,nucleus	Essential protein that interacts with proteasome components and has a potential role in proteasome substrate specificity; also copurifies with 66S pre-ribosomal particles	45900
	gi|51013571	Nop2p	A4	8	Nop2p (8)	1.61751	0.202398	nucleolus,nucleus	Probable RNA m(5)C methyltransferase, essential for processing and maturation of 27S pre-rRNA and large ribosomal subunit biogenesis; localized to the nucleolus; constituent of 66S pre-ribosomal particles	18700
	gi|6323693	Erb1p	A4	26	Erb1p (26)	1.60936	0.332673	nucleolus,nucleus	Constituent of 66S pre-ribosomal particles, forms a complex with Nop7p and Ytm1p that is required for maturation of the large ribosomal subunit; required for maturation of the 25S and 5.8S ribosomal RNAs; homologous to mammalian Bop1	2680
	gi|207340712	Nip7p	A4	7	Nip7p (7)	1.57274	0.306265	nucleolus,nucleus	Nucleolar protein required for 60S ribosome subunit biogenesis, constituent of 66S pre-ribosomal particles; physically interacts with Nop8p and the exosome subunit Rrp43p	5170
	gi|6320704	Puf6p	A4	2	Puf6p (2)	1.5547	0.233067	nucleolus,nucleus	Pumilio-homology domain protein that binds the 3' UTR of ASH1 mRNA and represses its translation, resulting in proper asymmetric localization of ASH1 mRNA; also co-sediments with the 60S ribosomal subunit and is required for its biogenesis	21500
	gi|151945296	Noc2p	A4	24	Noc2p (24)	1.52226	0.766831	nucleolus,nucleus	Protein that forms a nucleolar complex with Mak21p that binds to 90S and 66S pre-ribosomes, as well as a nuclear complex with Noc3p that binds to 66S pre-ribosomes; both complexes mediate intranuclear transport of ribosomal precursors	29000
	gi|151941273	Rea1p/Mdn1p	A4	5	Rea1p/Mdn1p (5)	1.51977	0.39929	cytoplasm,nucleus	Huge dynein-related AAA-type ATPase (midasin), forms extended pre-60S particle with the Rix1 complex (Rix1p-Ipi1p-Ipi3p), may mediate ATP-dependent remodeling of 60S subunits and subsequent export from nucleoplasm to cytoplasm	538
	gi|207345119	Nop7p	A4	18	Nop7p (18)	1.50689	0.558074	nucleolus,nucleus	Component of several different pre-ribosomal particles; forms a complex with Ytm1p and Erb1p that is required for maturation of the large ribosomal subunit; required for exit from G0 and the initiation of cell proliferation	4530
	gi|190407271	Brx1p	A4	5	Brx1p (5)	1.4887	0.251938	nucleolus,nucleus	Nucleolar protein, constituent of 66S pre-ribosomal particles; depletion leads to defects in rRNA processing and a block in the assembly of large ribosomal subunits; possesses a sigma(70)-like RNA-binding motif	13200
	gi|151945492	Nop8p	A4	2	Nop8p (2)	1.46933	0.314788	nucleolus	Nucleolar protein required for 60S ribosomal subunit biogenesis	2170
	gi|6325164	Nog1p	A4	12	Nog1p (12)	1.46241	0.596235	nucleus	Putative GTPase that associates with free 60S ribosomal subunits in the nucleolus and is required for 60S ribosomal subunit biogenesis; constituent of 66S pre-ribosomal particles; member of the ODN family of nucleolar G-proteins	28000
	gi|151944581	Nog2p	A4	2	Nog2p (2)	1.46098	0.177805	nucleus	Putative GTPase that associates with pre-60S ribosomal subunits in the nucleolus and is required for their nuclear export and maturation	67700
	gi|6324326	Rlp7p	A4	9	Rlp7p (9)	1.45926	0.315357	0	Nucleolar protein with similarity to large ribosomal subunit L7 proteins; constituent of 66S pre-ribosomal particles; plays an essential role in processing of precursors to the large ribosomal subunit RNAs	7720
	gi|6324846	Ytm1p	A4	8	Ytm1p (8)	1.44141	0.17485	nucleolus,nucleus	Constituent of 66S pre-ribosomal particles, forms a complex with Nop7p and Erb1p that is required for maturation of the large ribosomal subunit; has seven C-terminal WD repeats	6670
	gi|190407303	Nop12p	A4	8	Nop12p (8)	1.35447	0.225134	nucleolus	Nucleolar protein involved in pre-25S rRNA processing and biogenesis of large 60S ribosomal subunit; contains an RNA recognition motif (RRM); binds to Ebp2; similar to Nop13p and Nsr1p	5910
	gi|151944364	Nop13p	A4	2	Nop13p (2)	1.31068	0.0526098	nucleolus,nucleus	Nucleolar protein found in preribosomal complexes; contains an RNA recognition motif (RRM)	3830
	gi|6325273	Tif6p	A4	3	Tif6p (3)	1.2582	0.0785445	nucleolus,nucleus	Constituent of 66S pre-ribosomal particles, has similarity to human B1 factor 6 (eIF6); may be involved in the biogenesis and or stability of 60S ribosomal subunits	18600
	gi|190406043	Noc3p	A4	11	Noc3p (11)	1.23402	0.458046	nucleolus,nucleus	Protein that forms a nuclear complex with Noc2p that binds to 66S ribosomal precursors to mediate their intranuclear transport; also binds to chromatin to promote the association of DNA replication factors and replication initiation	11700
	gi|6321857	Ssf1p	A4	2	Ssf1p (2)	1.21156	0.393708	nucleolus,nucleus	Constituent of 66S pre-ribosomal particles, required for ribosomal large subunit maturation; functionally redundant with Ssf2p; member of the Brix family	8150
	gi|51830470	Dbp9p	A4	1	Dbp9p (1)	1.16994	0	0	ATP-dependent RNA helicase of the DEAD-box family involved in biogenesis of the 60S ribosomal subunit	not visualized
	gi|6321880	Rpf1p	A4	2	Rpf1p (2)	1.02425	0.0122513	0	Nucleolar protein involved in the assembly and export of the large ribosomal subunit; constituent of 66S pre-ribosomal particles; contains a sigma(70)-like motif, which is thought to bind RNA	784
	gi|6320973	Nsa2p	A4	1	Nsa2p (1)	0.79601	0	cytoplasm	Protein constituent of 66S pre-ribosomal particles, contributes to processing of the 27S pre-rRNA	8660
	gi|151944713	Nug1p	A4	7	Nug1p (7)	0.6477	0.263356	nucleolus,nucleus	GTPase that associates with nuclear 60S pre-ribosomes, required for export of 60S ribosomal subunits from the nucleus	7130
	gi|160380606	Dbp10p	A4	3	Dbp10p (3)	0.593277	0.217855	0	Putative ATP-dependent RNA helicase of the DEAD-box protein family, constituent of 66S pre-ribosomal particles; essential protein involved in ribosome biogenesis	not visualized
	gi|206558288	Nsa1p	A4	2	Nsa1p (2)	0.518928	0.106156	nucleolus,nucleus	Constituent of 66S pre-ribosomal particles, involved in 60S ribosomal subunit biogenesis	2740
	gi|256270950	Spb1p	A4	3	Spb1p (3)	0.495576	0.105875	0	AdoMet-dependent methyltransferase involved in rRNA processing and 60S ribosomal subunit maturation; methylates G2922 in the tRNA docking site of the large subunit rRNA and in the absence of snR52, U2921; suppressor of PAB1 mutants	not visualized
	gi|190406571	Spb4p	A4	2	Spb4p (2)	0.318571	0.0330198	nucleolus,nucleus	Putative ATP-dependent RNA helicase, nucleolar protein required for synthesis of 60S ribosomal subunits at a late step in the pathway; sediments with 66S pre-ribosomes in sucrose gradients	5740
	gi|7839181	Nop10p	A5	2	Nop10p (2)	1.80689	0.306163	nucleolus	Constituent of small nucleolar ribonucleoprotein particles containing H/ACA-type snoRNAs, which are required for pseudouridylation and processing of pre-18S rRNA	not visualized
	gi|6320190	Nop1p	A5	12	Nop1p (12)	1.41094	0.342805	0	Nucleolar protein, component of the small subunit processome complex, which is required for processing of pre-18S rRNA; has similarity to mammalian fibrillarin	not visualized
	gi|666101	Nhp2p	A5	2	Nhp2p (2)	1.2958	0.362672	nucleolus	Nuclear protein related to mammalian high mobility group (HMG) proteins, essential for function of H/ACA-type snoRNPs, which are involved in 18S rRNA processing	not visualized
	gi|151941019	Cbf5p	A5	10	Cbf5p (10)	1.29137	0.560601	nucleolus	Pseudouridine synthase catalytic subunit of box H/ACA small nucleolar ribonucleoprotein particles (snoRNPs), acts on both large and small rRNAs and on snRNA U2; mutations in human ortholog dyskerin cause the disorder dyskeratosis congenita	33600
	gi|190405265	Nop56p	A5	20	Nop56p (20)	1.20985	0.447775	nucleolus	Essential evolutionarily-conserved nucleolar protein component of the box C/D snoRNP complexes that direct 2'-O-methylation of pre-rRNA during its maturation; overexpression causes spindle orientation defects	13500
	gi|206558283	Nop58p	A5	12	Nop58p (12)	1.19814	0.329458	nucleolus	Protein involved in pre-rRNA processing, 18S rRNA synthesis, and snoRNA synthesis; component of the small subunit processome complex, which is required for processing of pre-18S rRNA	34700
	gi|190405871	Gar1p	A5	2	Gar1p (2)	0.919544	0.073335	nucleolus	Protein component of the H/ACA snoRNP pseudouridylase complex, involved in the modification and cleavage of the 18S pre-rRNA	5730
	gi|295671	Srp40p	A5	1	Srp40p (1)	0.789395	0	nucleolus	Nucleolar, serine-rich protein with a role in preribosome assembly or transport; may function as a chaperone of small nucleolar ribonucleoprotein particles (snoRNPs); immunologically and structurally to rat Nopp140	12900
	gi|71064091	YIL127C	A6	1	YIL127C (1)	4.53431	0	nucleolus	Putative protein of unknown function; identified in a screen for mutants with decreased levels of rDNA transcription; green fluorescent protein (GFP)-fusion protein localizes to the nucleolus; predicted to be involved in ribosome biogenesis	3670
	gi|530998	Fpr3p	A6	8	Fpr3p (8)	3.00427	1.12967	nucleolus,nucleus	Nucleolar peptidyl-prolyl cis-trans isomerase (PPIase); FK506 binding protein; phosphorylated by casein kinase II (Cka1p-Cka2p-Ckb1p-Ckb2p) and dephosphorylated by Ptp1p	9490
	gi|151945554	Rex4p	A6	4	Rex4p (4)	2.38755	0.37388	nucleolus,nucleus	Putative RNA exonuclease possibly involved in pre-rRNA processing and ribosome assembly	4280
	gi|163310814	Npl3p	A6	1	Npl3p (1)	2.27339	0	nucleus	is Nop3, req. for ribos. biogenesis. also for mRNA metabolism. For RNA-binding protein that promotes elongation, regulates termination, and carries poly(A) mRNA from nucleus to cytoplasm; required for pre-mRNA splicing; dissociation from mRNAs promoted by Mtr10p; phosphorylated by Sky1p in the cytoplasm	78700
	gi|160380616	Dbp3p	A6	2	Dbp3p (2)	1.98447	0.130727	nucleolus,nucleus	Putative ATP-dependent RNA helicase of the DEAD-box family involved in ribosomal biogenesis	38900
	gi|207340445	Rrp12p	A6	6	Rrp12p (6)	1.91033	0.27187	cytoplasm,nucleus	Protein required for export of the ribosomal subunits; associates with the RNA components of the pre-ribosomes; contains HEAT-repeats	8170
	gi|151943057	Hpm1p	A6	1	Hpm1p (1)	1.90081	0	cytoplasm,nucleus	AdoMet-dependent methyltransferase involved in a novel 3-methylhistidine modification of ribosomal protein Rpl3p; seven beta-strand MTase family member; null mutant exhibits a weak vacuolar protein sorting defect and caspofungin resistance	not visualized
	gi|160380629	Dbp7p	A6	2	Dbp7p (2)	1.8944	0.408718	nucleolus,nucleus	Putative ATP-dependent RNA helicase of the DEAD-box family involved in ribosomal biogenesis; essential for growth under anaerobic conditions	1460
	gi|577810	Rrp8p	A6	3	Rrp8p (3)	1.72721	0.294095	nucleolus,nucleus	Nucleolar protein involved in rRNA processing, pre-rRNA cleavage at site A2; also involved in telomere maintenance; mutation is synthetically lethal with a gar1 mutation	2780
	gi|151945976	Tma23p	A6	1	Tma23p (1)	1.69428	0	nucleolus	Nucleolar protein of unknown function implicated in ribosome biogenesis; TMA23 may be a fungal-specific gene as no homologs have been yet identified in higher eukaryotes	not quantitated
	gi|259145944	Arb1p	A6	6	Arb1p (6)	1.34388	0.341363	cytoplasm	ATPase of the ATP-binding cassette (ABC) family involved in 40S and 60S ribosome biogenesis, has similarity to Gcn20p; shuttles from nucleus to cytoplasm, physically interacts with Tif6p, Lsg1p	17600
	gi|151943436	Nsr1p	A6	9	Nsr1p (9)	1.18332	0.224697	nucleolus	Nucleolar protein that binds nuclear localization sequences, required for pre-rRNA processing and ribosome biogenesis	77400
	gi|151943835	YCR016W	A6	1	YCR016W (1)	1.1669	0	nucleolus,nucleus	Putative protein of unknown function; green fluorescent protein (GFP)-fusion protein localizes to the nucleolus and nucleus; predicted to be involved in A3/4	1850
	gi|190409546	NPA3	B	1	NPA3 (1)	2.53203	0	cytoplasm	Essential, conserved, cytoplasmic ATPase; phosphorylated by the Pcl1p-Pho85p kinase complex	15200
	gi|6321753	Sbp1p	B	1	Sbp1p (1)	2.17992	0	cytoplasm	Putative RNA binding protein; involved in translational repression and found in cytoplasmic P bodies; found associated with small nucleolar RNAs snR10 and snR11	12800
	gi|151943621	Gcn1p	B	14	Gcn1p (14)	1.81731	0.443609	cytoplasm	Positive regulator of the Gcn2p kinase activity, forms a complex with Gcn20p; proposed to stimulate Gcn2p activation by an uncharged tRNA	7330
	gi|468605	Sup45p	B	2	Sup45p (2)	1.57141	0.1376	cytoplasm	Polypeptide release factor (eRF1) in translation termination; mutant form acts as a recessive omnipotent suppressor; methylated by Mtq2p-Trm112p in ternary complex eRF1-eRF3-GTP; mutation of methylation site confers resistance to zymocin	13100
	gi|295675	TIF4631	B	1	TIF4631 (1)	1.47575	0	cytoplasm	Translation initiation factor eIF4G, subunit of the mRNA cap-binding protein complex (eIF4F) that also contains eIF4E (Cdc33p); associates with the poly(A)-binding protein Pab1p, also interacts with eIF4A (Tif1p); homologous to Tif4632p	9760
	gi|151946513	GRS1	B	2	GRS1 (2)	1.13144	0.143809	cytoplasm	Cytoplasmic and mitochondrial glycyl-tRNA synthase that ligates glycine to the cognate anticodon bearing tRNA; transcription termination factor that may interact with the 3'-end of pre-mRNA to promote 3'-end formation	98400
	gi|3732	unnamed protein product 98% seq. identity to Gcd1p	B1	1	unnamed protein product 98% seq. identity to Gcd1p (1)	2.40656	0	cytoplasm	Gamma subunit of the translation initiation factor eIF2B, the guanine-nucleotide exchange factor for eIF2; activity subsequently regulated by phosphorylated eIF2; first identified as a negative regulator of GCN4 expression	9530
	gi|460044	Fun12p	B1	4	Fun12p (4)	1.99175	0.36144	cytoplasm	GTPase, required for general translation initiation by promoting Met-tRNAiMet binding to ribosomes and ribosomal subunit joining; homolog of bacterial IF2	13400
	gi|11513344	Tif2p	B1	3	Tif2p (3)	1.86654	0.37436	cytoplasm	Translation initiation factor eIF4A, identical to Tif1p; DEA(D/H)-box RNA helicase that couples ATPase activity to RNA binding and unwinding; forms a dumbbell structure of two compact domains connected by a linker; interacts with eIF4G	not quantitated
	gi|238686680	Prt1	B1	9	Prt1 (9)	1.81972	0.393398	cytoplasm	eIF3b subunit of the core complex of translation initiation factor 3 (eIF3), essential for translation; part of a subcomplex (Prt1p-Rpg1p-Nip1p) that stimulates binding of mRNA and tRNA(i)Met to ribosomes	47500
	gi|6324778	Ded1p	B1	11	Ded1p (11)	1.79345	0.552092	0	ATP-dependent DEAD (Asp-Glu-Ala-Asp)-box RNA helicase, required for B1 of all yeast mRNAs; mutations in human DEAD-box DBY are a frequent cause of male infertility	not visualized
	gi|151946172	Clu1p	B1	4	Clu1p (4)	1.74471	0.312764	cytoplasm	eIF3 component of unknown function; deletion causes defects in mitochondrial organization but not in growth or translation initiation, can rescue cytokinesis and mitochondrial organization defects of the Dictyostelium cluA- mutant	17000
	gi|151946470	RPG1	B1	4	RPG1 (4)	1.725	0.374792	cytoplasm	eIF3a subunit of the core complex of translation initiation factor 3 (eIF3), essential for translation; part of a subcomplex (Prt1p-Rpg1p-Nip1p) that stimulates binding of mRNA and tRNA(i)Met to ribosomes	52700
	gi|6322323	Tif2p	B1	14	Tif2p (14)	1.67575	0.83245	cytoplasm	Translation initiation factor eIF4A, identical to Tif1p; DEA(D/H)-box RNA helicase that couples ATPase activity to RNA binding and unwinding; forms a dumbbell structure of two compact domains connected by a linker; interacts with eIF4G	not quantitated
	gi|6324433	Cdc33p	B1	4	Cdc33p (4)	1.65924	0.12878	cytoplasm	Cytoplasmic mRNA cap binding protein and translation initiation factor eIF4E; the eIF4E-cap complex is responsible for mediating cap-dependent mRNA translation via interactions with translation initiation factor eIF4G (Tif4631p or Tif4632p)	14200
	gi|238686682	Tif35p	B1	4	Tif35p (4)	1.62413	0.271946	cytoplasm	eIF3g subunit of the core complex of translation initiation factor 3 (eIF3), which is essential for translation	not visualized
	gi|6323795	TIF34	B1	4	TIF34 (4)	1.61212	0.134625	0	eIF3i subunit of the core complex of translation initiation factor 3 (eIF3), which is essential for translation	2400
	gi|238686679	Nip1	B1	3	Nip1 (3)	1.60408	0.616906	cytoplasm	eIF3c subunit of the eukaryotic translation initiation factor 3 (eIF3), involved in the assembly of preinitiation complex and start codon selection	78900
	gi|78101183	Sui2p	B1	1	Sui2p (1)	1.43297	0	cytoplasm	#N/A	17100
	gi|151941085	Yef3p	B1	26	Yef3p (26)	1.3456	0.532759	cytoplasm	Translational elongation factor 3, stimulates the binding of aminoacyl-tRNA (AA-tRNA) to ribosomes by releasing EF-1 alpha from the ribosomal complex; contains two ABC cassettes; binds and hydrolyses ATP	871000
	gi|6322769	Tef4p	B2	2	Tef4p (2)	3.43832	0.556006	cytoplasm	Gamma subunit of translational elongation factor eEF1B, stimulates the binding of aminoacyl-tRNA (AA-tRNA) to ribosomes by releasing eEF1A (Tef1p/Tef2p) from the ribosomal complex	102000
	gi|55670150	EF-2 (EFT1/EFT2)	B2	18	EF-2 (EFT1/EFT2) (18)	1.98966	0.766457	cytoplasm	Elongation factor 2 (EF-2), also encoded by EFT2; catalyzes ribosomal translocation during protein synthesis; contains diphthamide, the unique posttranslationally modified histidine residue specifically ADP-ribosylated by diphtheria toxin	82700
	gi|6319594	Tef2p	B2	26	Tef2p (26)	1.57073	0.665272	cytoplasm	Translational elongation factor EF-1 alpha; also encoded by TEF1; functions in the binding reaction of aminoacyl-tRNA (AA-tRNA) to ribosomes	450
	gi|190405311	Yef3p	B2	1	Yef3p (1)	1.02016	0	cytoplasm	Translational elongation factor 3, stimulates the binding of aminoacyl-tRNA (AA-tRNA) to ribosomes by releasing EF-1 alpha from the ribosomal complex; contains two ABC cassettes; binds and hydrolyses ATP	871000
	gi|15988133	H4	C1	2	H4 (2)	1.75479	0.374565	nucleus	Histone H4, core histone protein required for chromatin assembly and chromosome function; one of two identical histone proteins (see also HHF2); contributes to telomeric silencing; N-terminal domain involved in maintaining genomic integrity	524000
	gi|6320430	Htb1p	C1	2	Htb1p (2)	1.60987	0.159438	nucleus	Histone H2B, core histone protein required for chromatin assembly and chromosome function; nearly identical to HTB1; Rad6p-Bre1p-Lge1p mediated ubiquitination regulates transcriptional activation, meiotic DSB formation and H3 methylation	443000
	gi|6320431	Hta1p/Hta2p	C1	2	Hta1p/Hta2p (2)	1.49598	0.0712691	vacuole	Histone H2A, core histone protein required for chromatin assembly and chromosome function; one of two nearly identical subtypes (see also HTA2); DNA damage-dependent phosphorylation by Mec1p facilitates DNA repair; acetylated by Nat4p	not visualized
	gi|151944881	Chd1p	C3	2	Chd1p (2)	1.76921	0.245786	nucleus	Nucleosome remodeling factor that functions in regulation of transcription elongation; contains a chromo domain, a helicase domain and a DNA-binding domain; component of both the SAGA and SLIK complexes	1620
	gi|259145314	Paa1p	C3	1	Paa1p (1)	1.34641	0	0	Polyamine acetyltransferase; acetylates polyamines (e.g. putrescine, spermidine, spermine) and also aralkylamines (e.g. tryptamine, phenylethylamine); may be involved in transcription and/or DNA replication	8680
	gi|51013133	Rsc8p	C3a	1	Rsc8p (1)	2.95151	0	nucleus	Component of the RSC chromatin remodeling complex; essential for viability and mitotic growth; homolog of SWI/SNF subunit Swi3p, but unlike Swi3p, does not activate transcription of reporters	3380
	gi|151940964	Fpr4p	C4e	7	Fpr4p (7)	2.38511	0.729575	nucleolus,nucleus	Peptidyl-prolyl cis-trans isomerase (PPIase) (proline isomerase) localized to the nucleus; catalyzes isomerization of proline residues in histones H3 and H4, which affects lysine methylation of those histones	14100
	gi|169791784	Nap1p	C6	4	Nap1p (4)	1.75898	0.740955	cytoplasm	Protein that interacts with mitotic cyclin Clb2p; required for the regulation of microtubule dynamics during mitosis; controls bud morphogenesis; involved in the transport of H2A and H2B histones to the nucleus; phosphorylated by CK2	8070
	gi|172002	MSH2	D	1	MSH2 (1)	1.88828	0	nucleus	Protein that forms heterodimers with Msh3p and Msh6p that bind to DNA mismatches to initiate the mismatch repair process; contains a Walker ATP-binding motif required for repair activity; Msh2p-Msh6p binds to and hydrolyzes ATP	1230
	gi|172215	Rpa190p	E1	1	Rpa190p (1)	2.2876	0	nucleolus	RNA polymerase I subunit; largest subunit of RNA polymerase I	2840
	gi|6322523	Rpa12	E1	1	Rpa12 (1)	1.9869	0	nucleolus	RNA polymerase I subunit A12.2; contains two zinc binding domains, and the N terminal domain is responsible for anchoring to the RNA pol I complex	8450
	gi|110590860	RPA12	E1	2	RPA12 (2)	1.5596	0.194036	nucleolus	RNA polymerase I subunit A12.2; contains two zinc binding domains, and the N terminal domain is responsible for anchoring to the RNA pol I complex	8450
	gi|151942801	Rpa135p	E1	2	Rpa135p (2)	1.5533	0.352298	nucleolus	RNA polymerase I subunit A135	14100
	gi|170956	RPA49	E1	1	RPA49 (1)	1.48524	0	nucleolus	RNA polymerase I subunit A49	not quantitated
	gi|6325445	Rpo26p	E4	1	Rpo26p (1)	1.93479	0	cytoplasm,nucleus	RNA polymerase subunit ABC23, common to RNA polymerases I, II, and III; part of central core; similar to bacterial omega subunit	6090
	gi|190408037	Rpc40p (AC40)	E5	1	Rpc40p (AC40) (1)	1.47322	0	nucleolus,nucleus	RNA polymerase subunit, common to RNA polymerase I and III	13000
	gi|487961	Rrp3	F1	1	Rrp3 (1)	1.50804	0	0	Protein involved in rRNA processing; required for maturation of the 35S primary transcript of pre-rRNA and for cleavage leading to mature 18S rRNA; homologous to eIF-4a, which is a DEAD box RNA-dependent ATPase with helicase activity	not visualized
	gi|259145620	Yra1p	F5	5	Yra1p (5)	3.63901	0.635421	nucleus	Nuclear protein that binds to RNA and to Mex67p, required for export of poly(A)+ mRNA from the nucleus; member of the REF (RNA and export factor binding proteins) family; another family member, Yra2p, can substitute for Yra1p function	not visualized
	gi|6324217	Dbp2p	F5	3	Dbp2p (3)	2.97306	0.444884	cytoplasm,nucleus	Essential ATP-dependent RNA helicase of the DEAD-box protein family, involved in nonsense-mediated mRNA decay and rRNA processing	33100
	gi|6321265	Kem1p	F5	3	Kem1p (3)	2.36063	0.438029	cytoplasm	Evolutionarily-conserved 5'-3' exonuclease component of cytoplasmic processing (P) bodies involved in mRNA decay; plays a role in microtubule-mediated processes, filamentous growth, ribosomal RNA maturation, and telomere maintenance	11700
	gi|6321013	Pab1p	F5	14	Pab1p (14)	2.05273	0.480546	cytoplasm	Poly(A) binding protein, part of the 3'-end RNA-processing complex, mediates interactions between the 5' cap structure and the 3' mRNA poly(A) tail, involved in control of poly(A) tail length, interacts with translation factor eIF-4G	198000
	gi|172574	Sen1p	F5	2	Sen1p (2)	2.02623	0.269867	nucleus	Presumed helicase required for RNA polymerase II transcription termination and processing of RNAs; homolog of Senataxin which causes Ataxia-Oculomotor Apraxia 2 and a dominant form of amyotrophic lateral sclerosis	125
	gi|256272082	Dcp1p	F5	1	Dcp1p (1)	1.94042	0	punctate composite	Subunit of the Dcp1p-Dcp2p decapping enzyme complex, which removes the 5' cap structure from mRNAs prior to their degradation; enhances the activity of catalytic subunit Dcp2p; regulated by DEAD box protein Dhh1p	2880
	gi|2326812	DBP5	F5	2	DBP5 (2)	1.79323	0.088803	nuclear periphery	Cytoplasmic ATP-dependent RNA helicase of the DEAD-box family involved in mRNA export from the nucleus; involved in translation termination	14900
	gi|6322854	Pap1p	F5	1	Pap1p (1)	1.70313	0	nucleus	Poly(A) polymerase, one of three factors required for mRNA 3'-end polyadenylation, forms multiprotein complex with polyadenylation factor I (PF I), also required for mRNA nuclear export; may also polyadenylate rRNAs	17100
	gi|14318523	Loc1p	F5	5	Loc1p (5)	1.62943	0.223877	nucleolus,nucleus	Nuclear protein involved in asymmetric localization of ASH1 mRNA; binds double-stranded RNA in vitro; constituent of 66S pre-ribosomal particles	3650
	gi|51012951	Upf3p	F5	1	Upf3p (1)	1.62141	0	cytoplasm	Component of the nonsense-mediated mRNA decay (NMD) pathway, along with Nam7p and Nmd2p; involved in decay of mRNA containing nonsense codons; involved in telomere maintenance	1250
	gi|151943812	Gbp2p	F5	1	Gbp2p (1)	1.59465	0	nucleus	Poly(A+) RNA-binding protein, involved in the export of mRNAs from the nucleus to the cytoplasm; similar to Hrb1p and Npl3p; also binds single-stranded telomeric repeat sequence in vitro	2540
	gi|151942176	Mss116p	F5	3	Mss116p (3)	1.55033	1.11565	mitochondrion	DEAD-box protein required for efficient splicing of mitochondrial Group I and II introns; non-polar RNA helicase that also facilities strand annealing	10300
	gi|287911	Cdc39	F5	1	Cdc39 (1)	1.37573	0	cytoplasm	Component of the CCR4-NOT complex, which has multiple roles in regulating mRNA levels including regulation of transcription and destabilizing mRNAs by deadenylation; basal transcription factor	4300
	gi|190406294	Air1p	F5b	2	Air1p (2)	2.77053	0.654225	cytoplasm,nucleus	Zinc knuckle protein, involved in nuclear RNA processing and degradation as a component of the TRAMP complex; stimulates the poly(A) polymerase activity of Pap2p in vitro; functionally redundant with Air2p	1550
	gi|6320119	SUB2	F6	7	SUB2 (7)	1.63857	0.257422	nucleus	Component of the TREX complex required for nuclear mRNA export; member of the DEAD-box RNA helicase superfamily and is involved in early and late steps of spliceosome assembly; homolog of the human splicing factor hUAP56	51700
	gi|1002712	ARC1	F7	2	ARC1 (2)	1.86145	0.229609	cytoplasm	Protein that binds tRNA and methionyl- and glutamyl-tRNA synthetases (Mes1p and Gus1p), delivering tRNA to them, stimulating catalysis, and ensuring their localization to the cytoplasm; also binds quadruplex nucleic acids	57700
	gi|207344772	Ded81p	F7	1	Ded81p (1)	1.61912	0	0	Cytosolic asparaginyl-tRNA synthetase, required for protein synthesis, catalyzes the specific attachment of asparagine to its cognate tRNA	not visualized
	gi|85666121	DUS3	F7	1	DUS3 (1)	1.48603	0	cytoplasm,nucleus	Dihydrouridine synthase, member of a widespread family of conserved proteins including Smm1p, Dus1p, and Dus4p; contains a consensus oleate response element (ORE) in its promoter region	3630
	gi|172945	Frs1p	F7	1	Frs1p (1)	1.26947	0	cytoplasm	Beta subunit of cytoplasmic phenylalanyl-tRNA synthetase, forms a tetramer with Frs2p to generate active enzyme; able to hydrolyze mis-aminoacylated tRNA-Phe, which could contribute to translational quality control	5440
	gi|151942788	Lsp1	G	3	Lsp1 (3)	4.21662	1.34798	punctate composite	Primary component of eisosomes, which are large immobile patch structures at the cell cortex associated with endocytosis, along with Pil1p and Sur7p; null mutants show activation of Pkc1p/Ypk1p stress resistance pathways	104000
	gi|6322569	Cpa2	G	1	Cpa2 (1)	2.94775	0	cytoplasm	Large subunit of carbamoyl phosphate synthetase, which catalyzes a step in the synthesis of citrulline, an arginine precursor	18000
	gi|151942316	Ydr341cp	G	1	Ydr341cp (1)	2.89503	0	0	Arginyl-tRNA synthetase, proposed to be cytoplasmic but the authentic, non-tagged protein is detected in highly purified mitochondria in high-throughput studies	20600
	gi|151943789	Glk1p	G	4	Glk1p (4)	2.81279	0.752778	cytoplasm,punctate composite	Glucokinase, catalyzes the phosphorylation of glucose at C6 in the first irreversible step of glucose metabolism; one of three glucose phosphorylating enzymes; expression regulated by non-fermentable carbon sources	21100
	gi|151942417	PPN1	G	4	PPN1 (4)	2.73394	0.325062	vacuole	Vacuolar endopolyphosphatase with a role in phosphate metabolism; functions as a homodimer	319
	gi|6323619	Apt1p	G	1	Apt1p (1)	2.5346	0	cytoplasm,nucleus	Adenine phosphoribosyltransferase, catalyzes the formation of AMP from adenine and 5-phosphoribosylpyrophosphate; involved in the salvage pathway of purine nucleotide biosynthesis	11200
	gi|6322097	Lys12p	G	2	Lys12p (2)	2.49068	0.398475	mitochondrion	Homo-Isocitrat-Dehydrogenase, ein NAD-Linked-mitochondriale Enzym für den vierten Schritt in der Biosynthese von Lysin, in denen Homo-Isocitrat wird oxidativ in alpha-decarboxyliert erforderlich ketoadipate	19100
	gi|6324893	Faa1	G	1	Faa1 (1)	2.30867	0	ER	Long chain fatty acyl-CoA synthetase, activates imported fatty acids with a preference for C12:0-C16:0 chain lengths; functions in long chain fatty acid import; accounts for most acyl-CoA synthetase activity; localized to lipid particles	7470
	gi|171596	Gfa1p	G	7	Gfa1p (7)	2.1188	0.251058	0	Glutamine-fructose-6-phosphate amidotransferase, catalyzes the formation of glucosamine-6-P and glutamate from fructose-6-P and glutamine in the first step of chitin biosynthesis	14300
	gi|6320616	Ade8p	G	1	Ade8p (1)	2.04902	0	cytoplasm,nucleus	#N/A	3910
	gi|151943263	Trp5p	G	5	Trp5p (5)	2.03021	0.865653	cytoplasm,nucleus	Tryptophan synthase, catalyzes the last step of tryptophan biosynthesis; regulated by the general control system of amino acid biosynthesis	15500
	gi|3802	RNR2	G	3	RNR2 (3)	2.00201	0.38239	cytoplasm,nucleus	Ribonucleotide-diphosphate reductase (RNR), small subunit; the RNR complex catalyzes the rate-limiting step in dNTP synthesis and is regulated by DNA replication and DNA damage checkpoint pathways via localization of the small subunits	538
	gi|226713013	Uba4p	G	1	Uba4p (1)	1.88476	0	cytoplasm	Protein that activates Urm1p before its conjugation to proteins (urmylation); one target is the thioredoxin peroxidase Ahp1p, suggesting a role of urmylation in the oxidative stress response	2620
	gi|28373827	ILV2	G	3	ILV2 (3)	1.87393	0.331457	mitochondrion	Acetolactate synthase, catalyses the first common step in isoleucine and valine biosynthesis and is the target of several classes of inhibitors, localizes to the mitochondria; expression of the gene is under general amino acid contro	31900
	gi|6321968	Eno2p	G	2	Eno2p (2)	1.8632	0.234857	cytoplasm	Enolase II, a phosphopyruvate hydratase that catalyzes the conversion of 2-phosphoglycerate to phosphoenolpyruvate during glycolysis and the reverse reaction during gluconeogenesis; expression is induced in response to glucose	2610
	gi|732946	FAA4	G	1	FAA4 (1)	1.82967	0	lipid particle	Long chain fatty acyl-CoA synthetase, regulates protein modification during growth in the presence of ethanol, functions to incorporate palmitic acid into phospholipids and neutral lipids	31200
	gi|6325221	PMA2	G	1	PMA2 (1)	1.82897	0	0	Plasma membrane H+-ATPase, isoform of Pma1p, involved in pumping protons out of the cell; regulator of cytoplasmic pH and plasma membrane potential	not visualized
	gi|151942086	GRX3	G	2	GRX3 (2)	1.82889	0.56876	cytoplasm,nucleus	Hydroperoxide and superoxide-radical responsive glutathione-dependent oxidoreductase; monothiol glutaredoxin subfamily member along with Grx4p and Grx5p; protects cells from oxidative damage	11000
	gi|167013430	Idh1p	G	1	Idh1p (1)	1.82445	0	mitochondrion	Subunit of mitochondrial NAD(+)-dependent isocitrate dehydrogenase, which catalyzes the oxidation of isocitrate to alpha-ketoglutarate in the TCA cycle	10500
	gi|6320930	ILV1	G	2	ILV1 (2)	1.81561	0.103728	mitochondrion	Threonine deaminase, catalyzes the first step in isoleucine biosynthesis; expression is under general amino acid control; ILV1 locus exhibits highly positioned nucleosomes whose organization is independent of known ILV1 regulation	11900
	gi|122920148	Trx2p	G	1	Trx2p (1)	1.79583	0	cytoplasm,nucleus	Cytoplasmic thioredoxin isoenzyme of the thioredoxin system which protects cells against oxidative and reductive stress, forms LMA1 complex with Pbi2p, acts as a cofactor for Tsa1p, required for ER-Golgi transport and vacuole inheritance	17200
	gi|151943508	Yhb1p	G	3	Yhb1p (3)	1.79464	0.465604	cytoplasm	Nitric oxide oxidoreductase, flavohemoglobin involved in nitric oxide detoxification; plays a role in the oxidative and nitrosative stress responses	13000
	gi|51013181	Csr1p	G	1	Csr1p (1)	1.7904	0	ambiguous	Phosphatidylinositol transfer protein with a potential role in regulating lipid and fatty acid metabolism under heme-depleted conditions; interacts specifically with thioredoxin peroxidase; may have a role in oxidative stress resistance	9600
	gi|173146	Ura2p	G	15	Ura2p (15)	1.75575	0.390666	cytoplasm	Bifunctional carbamoylphosphate synthetase (CPSase)-aspartate transcarbamylase (ATCase), catalyzes the first two enzymatic steps in the de novo biosynthesis of pyrimidines; both activities are subject to feedback inhibition by UTP	11000
	gi|171504	Fas3p	G	20	Fas3p (20)	1.74127	0.453656	cytoplasm,punctate composite	Acetyl-CoA carboxylase, biotin containing enzyme that catalyzes the carboxylation of acetyl-CoA to form malonyl-CoA; required for de novo biosynthesis of long-chain fatty acids	20200
	gi|6319837	ILV6	G	3	ILV6 (3)	1.71379	0.259192	mitochondrion	Regulatory subunit of acetolactate synthase, which catalyzes the first step of branched-chain amino acid biosynthesis; enhances activity of the Ilv2p catalytic subunit, localizes to mitochondria	15800
	gi|171502	Fas2p	G	3	Fas2p (3)	1.65371	0.182258	cytoplasm	Alpha subunit of fatty acid synthetase, which catalyzes the synthesis of long-chain saturated fatty acids; contains beta-ketoacyl reductase and beta-ketoacyl synthase activities; phosphorylated	17000
	gi|75766245	Gal1p	G	2	Gal1p (2)	1.64295	0.589223	0	Galactokinase, phosphorylates alpha-D-galactose to alpha-D-galactose-1-phosphate in the first step of galactose catabolism; expression regulated by Gal4p	not visualized
	gi|62738905	Gal10p	G	1	Gal10p (1)	1.61939	0	0	UDP-glucose-4-epimerase, catalyzes the interconversion of UDP-galactose and UDP-D-glucose in galactose metabolism; also catalyzes the conversion of alpha-D-glucose or alpha-D-galactose to their beta-anomers	not visualized
	gi|7546185	Fur1	G	1	Fur1 (1)	1.58131	0	intracellular	Uracil phosphoribosyltransferase, synthesizes UMP from uracil; involved in the pyrimidine salvage pathway	not visualized
	gi|47420051	Gpd1p	G	2	Gpd1p (2)	1.57829	0.121585	peroxisome	NAD-dependent glycerol-3-phosphate dehydrogenase, key enzyme of glycerol synthesis, essential for growth under osmotic stress; expression regulated by high-osmolarity glycerol response pathway; homolog of Gpd2p	807
	gi|256274388	Sam1p	G	4	Sam1p (4)	1.54769	0.229882	cytoplasm	S-adenosylmethionine synthetase, catalyzes transfer of the adenosyl group of ATP to the sulfur atom of methionine; one of two differentially regulated isozymes (Sam1p and Sam2p)	103000
	gi|171122	Vma2p	G	10	Vma2p (10)	1.54189	0.186866	vacuolar membrane	Subunit B of the eight-subunit V1 peripheral membrane domain of the vacuolar H+-ATPase (V-ATPase), an electrogenic proton pump found throughout the endomembrane system; contains nucleotide binding sites; also detected in the cytoplasm	131000
	gi|6323585	Imd4p	G	1	Imd4p (1)	1.53384	0	cytoplasm	Inosine monophosphate dehydrogenase, catalyzes the first step of GMP biosynthesis, member of a four-gene family in S. cerevisiae, constitutively expressed	2970
	gi|51013423	Ade5,7p	G	4	Ade5,7p (4)	1.52862	0.402832	cytoplasm	Bifunctional enzyme of the 'de novo' purine nucleotide biosynthetic pathway, contains aminoimidazole ribotide synthetase and glycinamide ribotide synthetase activities	35800
	gi|172880	Tcp1p	G	1	Tcp1p (1)	1.51725	0	0	Alpha subunit of chaperonin-containing T-complex, which mediates protein folding in the cytosol; involved in actin cytoskeleton maintenance; overexpression in neurons suppresses formation of pathogenic conformations of huntingtin protein	not visualized
	gi|151940771	Gcn20p	G	1	Gcn20p (1)	1.50418	0	cytoplasm	Positive regulator of the Gcn2p kinase activity, forms a complex with Gcn1p; proposed to stimulate Gcn2p activation by an uncharged tRNA	14600
	gi|151941977	Tsc13p	G	1	Tsc13p (1)	1.46535	0	ER	Enoyl reductase that catalyzes the last step in each cycle of very long chain fatty acid elongation, localizes to the ER, highly enriched in a structure marking nuclear-vacuolar junctions, coimmunoprecipitates with elongases Fen1p and Sur4p	23600
	gi|151941514	MAE1	G	2	MAE1 (2)	1.45188	0.14199	mitochondrion	Mitochondrial malic enzyme, catalyzes the oxidative decarboxylation of malate to pyruvate, which is a key intermediate in sugar metabolism and a precursor for synthesis of several amino acids	10500
	gi|207344936	Pfk1p	G	5	Pfk1p (5)	1.43861	0.374605	cytoplasm	Alpha subunit of heterooctameric phosphofructokinase involved in glycolysis, indispensable for anaerobic growth, activated by fructose-2,6-bisphosphate and AMP, mutation inhibits glucose induction of cell cycle-related genes	89800
	gi|6322666	Fas1p	G	5	Fas1p (5)	1.37949	0.214043	cytoplasm	Beta subunit of fatty acid synthetase, which catalyzes the synthesis of long-chain saturated fatty acids; contains acetyltransacylase, dehydratase, enoyl reductase, malonyl transacylase, and palmitoyl transacylase activities	91800
	gi|223142	Adh1p	G	2	Adh1p (2)	1.37074	0.36337	0	Alcohol dehydrogenase, fermentative isozyme active as homo- or heterotetramers; required for the reduction of acetaldehyde to ethanol, the last step in the glycolytic pathway	not visualized
	gi|6322468	TDH1	G	1	TDH1 (1)	1.35498	0	cytoplasm,nucleus	Glyceraldehyde-3-phosphate dehydrogenase, isozyme 1, involved in glycolysis and gluconeogenesis; tetramer that catalyzes the reaction of glyceraldehyde-3-phosphate to 1,3 bis-phosphoglycerate; detected in the cytoplasm and cell-wall	120000
	gi|151944399	Srv2p	G	1	Srv2p (1)	1.31153	0	actin	CAP (cyclase-associated protein) subunit of adenylyl cyclase complex; N-terminus binds adenylyl cyclase and facilitates activation by RAS; C-terminus binds ADP-actin monomers, facilitating regulation of actin dynamics and cell morphogenesis	8760
	gi|511135	GPD2	G	1	GPD2 (1)	1.27376	0	cytoplasm,nucleus	NAD-dependent glycerol 3-phosphate dehydrogenase, homolog of Gpd1p, expression is controlled by an oxygen-independent signaling pathway required to regulate metabolism under anoxic conditions; located in cytosol and mitochondria	8970
	gi|894204	Psa1p	G	2	Psa1p (2)	1.2603	0.104928	cytoplasm	GDP-mannose pyrophosphorylase (mannose-1-phosphate guanyltransferase), synthesizes GDP-mannose from GTP and mannose-1-phosphate in cell wall biosynthesis; required for normal cell wall structure	97100
	gi|172436	Rna1p	G	2	Rna1p (2)	1.23751	0.0656126	cytoplasm	GTPase activating protein (GAP) for Gsp1p, involved in nuclear transport	52200
	gi|4180	Cdc19p	G	7	Cdc19p (7)	1.19767	0.288826	cytoplasm	Pyruvate kinase, functions as a homotetramer in glycolysis to convert phosphoenolpyruvate to pyruvate, the input for aerobic (TCA cycle) or anaerobic (glucose fermentation) respiration	291000
	gi|6321776	Prs3p	G	1	Prs3p (1)	1.19547	0	cytoplasm	5-phospho-ribosyl-1(alpha)-pyrophosphate synthetase, synthesizes PRPP, which is required for nucleotide, histidine, and tryptophan biosynthesis; one of five related enzymes, which are active as heteromultimeric complexes	not visualized
	gi|6322123	Rrn3p	G	1	Rrn3p (1)	1.19176	0	cytoplasm	Minor isoform of the large subunit of ribonucleotide-diphosphate reductase; the RNR complex catalyzes rate-limiting step in dNTP synthesis, regulated by DNA replication and DNA damage checkpoint pathways via localization of small subunits	1360
	gi|259148033	Pdc1p	G	6	Pdc1p (6)	1.09446	0.236679	ambiguous,cytoplasm,nucleus	Major of three pyruvate decarboxylase isozymes, key enzyme in alcoholic fermentation, decarboxylates pyruvate to acetaldehyde; subject to glucose-, ethanol-, and autoregulation; involved in amino acid catabolism	8970
	gi|308191556	Ade12p	G	1	Ade12p (1)	0.944123	0	cytoplasm	Adenylosuccinate synthase, catalyzes the first step in synthesis of adenosine monophosphate from inosine 5'monophosphate during purine nucleotide biosynthesis; exhibits binding to single-stranded autonomously replicating (ARS) core sequence	56800
	gi|157834086	URA6	G	1	URA6 (1)	0.904322	0	cytoplasm,nucleus	Uridylate kinase, catalyzes the seventh enzymatic step in the de novo biosynthesis of pyrimidines, converting uridine monophosphate (UMP) into uridine-5'-diphosphate (UDP)	1500
	gi|171110	Atp2p	G	1	Atp2p (1)	0.772707	0	mitochondrion	Beta subunit of the F1 sector of mitochondrial F1F0 ATP synthase, which is a large, evolutionarily conserved enzyme complex required for ATP synthesis; phosphorylated	164000
	gi|207342498	Tsa1p	G	3	Tsa1p (3)	0.761683	0.0353978	cytoplasm,punctate composite	Thioredoxin peroxidase, acts as both a ribosome-associated and free cytoplasmic antioxidant; self-associates to form a high-molecular weight chaperone complex under oxidative stress; deletion results in mutator phenotype	378000
	gi|416161	Cys4p	G	2	Cys4p (2)	0.643117	0.0093192	cytoplasm	Cystathionine beta-synthase, catalyzes synthesis of cystathionine from serine and homocysteine, the first committed step in cysteine biosynthesis; responsible for hydrogen sulfide generation; mutations in human ortholog cause homocystinuria	41900
	gi|6324194	Fpr1p	G/C2	1	Fpr1p (1)	2.96589	0	cytoplasm,nucleus	Peptidyl-prolyl cis-trans isomerase (PPIase), binds to the drugs FK506 and rapamycin; also binds to the nonhistone chromatin binding protein Hmo1p and may regulate its assembly or function	43300
	gi|460064	Gua1p	G/V	5	Gua1p (5)	1.58088	0.303071	0	GMP synthase, an enzyme that catalyzes the second step in the biosynthesis of GMP from inosine 5'-phosphate (IMP); transcription is not subject to regulation by guanine but is negatively regulated by nutrient starvation	not visualized
	gi|171644	PIM1	H	1	PIM1 (1)	2.17284	0	mitochondrion	ATP-dependent Lon protease, involved in degradation of misfolded proteins in mitochondria; required for biogenesis and maintenance of mitochondria	14500
	gi|151945474	Tuf1p	H	2	Tuf1p (2)	1.9279	0.609432	mitochondrion	Mitochondrial translation elongation factor Tu; comprises both GTPase and guanine nucleotide exchange factor activities, while these activities are found in separate proteins in S. pombe and humans	58500
	gi|171463	Ssc1p	H	2	Ssc1p (2)	1.31989	0.220289	0	Mitochondrial matrix ATPase, subunit of the presequence translocase-associated protein import motor (PAM) and of SceI endonuclease; involved in protein folding and translocation into the matrix; phosphorylated; member of HSP70 family	not visualized
	gi|190408634	SDS24	I	1	SDS24 (1)	3.55131	0	cytoplasm	One of two S. cerevisiae homologs (Sds23p and Sds24p) of the S. pombe Sds23 protein, which is implicated in APC/cyclosome regulation; involved in cell separation during budding; may play an indirect role in fluid-phase endocytosis	2840
	gi|171704583	Sds23p	I	1	Sds23p (1)	2.5424	0	cytoplasm,nucleus	One of two S. cerevisiae homologs (Sds23p and Sds24p) of the S. pombe Sds23 protein, which is implicated in APC/cyclosome regulation; involved in cell separation during budding	21200
	gi|190406538	Tub2p	I	9	Tub2p (9)	1.92405	0.348321	0	Beta-tubulin; associates with alpha-tubulin (Tub1p and Tub3p) to form tubulin dimer, which polymerizes to form microtubules	not visualized
	gi|6319854	Rvs161p	J	1	Rvs161p (1)	2.52457	0	cytoplasm,actin	Amphiphysin-like lipid raft protein; interacts with Rvs167p and regulates polarization of the actin cytoskeleton, endocytosis, cell polarity, cell fusion and viability following starvation or osmotic stress	7390
	gi|854568	Cyr1	J	1	Cyr1 (1)	2.28542	0	ambiguous	Adenylate cyclase, required for cAMP production and cAMP-dependent protein kinase signaling; the cAMP pathway controls a variety of cellular processes, including metabolism, cell cycle, stress response, stationary phase, and sporulation	not quantitated
	gi|151944985	Yak1p	J	1	Yak1p (1)	1.57309	0	0	#N/A	0
	gi|99031947	SBA1	K	1	SBA1 (1)	2.62302	0	cytoplasm,nucleus	Co-chaperone that binds to and regulates Hsp90 family chaperones; important for pp60v-src activity in yeast; homologous to the mammalian p23 proteins and like p23 can regulate telomerase activity	33700
	gi|171723	Hsc82p	K	22	Hsc82p (22)	2.02697	0.421932	cytoplasm	Cytoplasmic chaperone of the Hsp90 family, redundant in function and nearly identical with Hsp82p, and together they are essential; expressed constitutively at 10-fold higher basal levels than HSP82 and induced 2-3 fold by heat shock	132000
	gi|6324120	Ssb2p	K	2	Ssb2p (2)	1.87247	0.209187	cytoplasm	Cytoplasmic ATPase that is a ribosome-associated molecular chaperone, functions with J-protein partner Zuo1p; may be involved in the folding of newly-synthesized polypeptide chains; member of the HSP70 family; homolog of SSB1	104000
	gi|6323002	HSP104	K	2	HSP104 (2)	1.80391	0.0168639	cytoplasm	Heat shock protein that cooperates with Ydj1p (Hsp40) and Ssa1p (Hsp70) to refold and reactivate previously denatured, aggregated proteins; responsive to stresses including: heat, ethanol, and sodium arsenite; involved in [PSI+] propagatio	32800
	gi|6319972	Ssb1p	K	14	Ssb1p (14)	1.54039	0.214573	cytoplasm	Cytoplasmic ATPase that is a ribosome-associated molecular chaperone, functions with J-protein partner Zuo1p; may be involved in folding of newly-made polypeptide chains; member of the HSP70 family; interacts with phosphatase subunit Reg1p	170000
	gi|99031945	Hsp82p	K1	1	Hsp82p (1)	2.42235	0	cytoplasm	Hsp90 chaperone required for pheromone signaling and negative regulation of Hsf1p; docks with Tom70p for mitochondrial preprotein delivery; promotes telomerase DNA binding and nucleotide addition; interacts with Cns1p, Cpr6p, Cpr7p, Sti1p	445000
	gi|533365	Sse1p	K1	9	Sse1p (9)	1.8765	0.753862	cytoplasm	ATPase that is a component of the heat shock protein Hsp90 chaperone complex; binds unfolded proteins; member of the heat shock protein 70 (HSP70) family; localized to the cytoplasm	71700
	gi|256272836	Hsp42p	K1	2	Hsp42p (2)	1.68334	0.271502	cytoplasm	Small heat shock protein (sHSP) with chaperone activity; forms barrel-shaped oligomers that suppress unfolded protein aggregation; involved in cytoskeleton reorganization after heat shock	1470
	gi|151941387	Ssa1p	K2	3	Ssa1p (3)	2.42856	0.142081	cytoplasm	ATPase involved in protein folding and nuclear localization signal (NLS)-directed nuclear transport; member of heat shock protein 70 (HSP70) family; forms a chaperone complex with Ydj1p; localized to the nucleus, cytoplasm, and cell wall	269000
	gi|6323004	Ssa2p	K2	15	Ssa2p (15)	1.75406	0.687663	cytoplasm,nucleus	ATP binding protein involved in protein folding and vacuolar import of proteins; member of heat shock protein 70 (HSP70) family; associated with the chaperonin-containing T-complex; present in the cytoplasm, vacuolar membrane and cell wall	364000
	gi|567930	Tcp1p	K2	2	Tcp1p (2)	1.67251	0.248746	0	Alpha subunit of chaperonin-containing T-complex, which mediates protein folding in the cytosol; involved in actin cytoskeleton maintenance; overexpression in neurons suppresses formation of pathogenic conformations of huntingtin protein	not visualized
	gi|272718727	Ssa1p	K2	1	Ssa1p (1)	1.67089	0	cytoplasm	ATPase involved in protein folding and nuclear localization signal (NLS)-directed nuclear transport; member of heat shock protein 70 (HSP70) family; forms a chaperone complex with Ydj1p; localized to the nucleus, cytoplasm, and cell wall	269000
	gi|493574	CCT3	K2	1	CCT3 (1)	1.59844	0	0	Subunit of the cytosolic chaperonin Cct ring complex, related to Tcp1p, required for the assembly of actin and tubulins in vivo	not visualized
	gi|924930	Aha1p	K2	1	Aha1p (1)	1.53281	0	cytoplasm	Co-chaperone that binds to Hsp82p and activates its ATPase activity; similar to Hch1p; expression is regulated by stresses such as heat shock (	13900
	gi|37362658	Ssz1p	K2	1	Ssz1p (1)	0.965129	0	cytoplasm	Hsp70 protein that interacts with Zuo1p (a DnaJ homolog) to form a ribosome-associated complex that binds the ribosome via the Zuo1p subunit; also involved in pleiotropic drug resistance via sequential activation of PDR1 and PDR5; binds ATP	73600
	gi|290771197	Cct8p	K2 oder N?	6	Cct8p (6)	1.66746	0.300167	0	Subunit of the cytosolic chaperonin Cct ring complex, related to Tcp1p, required for the assembly of actin and tubulins in vivo	not visualized
	gi|151945013	Cct7p	K2/N	1	Cct7p (1)	1.13998	0	0	Subunit of the cytosolic chaperonin Cct ring complex, related to Tcp1p, required for the assembly of actin and tubulins in vivo	not visualized
	gi|6325031	Ypl225wp	L	1	Ypl225wp (1)	2.31499	0	cytoplasm	Protein of unknown function that may interact with ribosomes, based on co-purification experiments; green fluorescent protein (GFP)-fusion protein localizes to the cytoplasm	37500
	gi|151940753	Wwm1p	L	1	Wwm1p (1)	2.223	0	cytoplasm,nucleus	WW domain containing protein of unknown function; binds to Mca1p, a caspase-related protease that regulates H2O2-induced apoptosis; overexpression causes Gi phase growth arrest and clonal death that is suppressed by overexpression of MCA1	6020
	gi|190409504	Yjr020wp	L	1	Yjr020wp (1)	1.88515	0	0	#N/A	not visualized
	gi|6319499	Ola1p	L	5	Ola1p (5)	1.42629	0.300273	cytoplasm	P-loop ATPase with similarity to human OLA1 and bacterial YchF; identified as specifically interacting with the proteasome; protein levels are induced by hydrogen peroxide	36800
	gi|151943402	YGR122Wp	L	1	YGR122Wp (1)	0.705191	0	cytoplasm	Probable ortholog of A. nidulans PalC, which is involved in pH regulation and binds to the ESCRT-III complex; null mutant does not properly process Rim101p and has decreased resistance to rapamycin; GFP-fusion protein is cytoplasmic	not quantitated
	gi|151940863	SGD1	L1	1	SGD1 (1)	1.54116	0	nucleolus	Essential nuclear protein with a possible role in the osmoregulatory glycerol response; interacts with phospholipase C (Plc1p); putative homolog of human NOM1 which is implicated in acute myeloid leukemia	3060
	gi|189041600	YKR018C	L2	2	YKR018C (2)	1.67524	0.230973	cytoplasm,nucleus	Putative protein of unknown function; green fluorescent protein (GFP)-fusion protein localizes to the cytoplasm and nucleus	1770
	gi|37362625	Sro9p	M	4	Sro9p (4)	2.44235	0.319997	cytoplasm	Cytoplasmic RNA-binding protein that associates with translating ribosomes; involved in heme regulation of Hap1p as a component of the HMC complex, also involved in the organization of actin filaments; contains a La motif	8430
	gi|671634	Bmh1p	M	4	Bmh1p (4)	2.39398	1.06784	cytoplasm	14-3-3 protein, major isoform; controls proteome at post-transcriptional level, binds proteins and DNA, involved in regulation of many processes including exocytosis, vesicle transport, Ras/MAPK signaling, and rapamycin-sensitive signaling	158000
	gi|710602	Dnm1	M	1	Dnm1 (1)	1.43407	0	mitochondrion,punctate composite	Dynamin-related GTPase required for mitochondrial fission and morphology; assembles on the cytoplasmic face of mitochondrial tubules at sites at which division will occur; also participates in endocytosis and regulating peroxisome abundance	9620
	gi|207347490	Rgd1p	M/N	1	Rgd1p (1)	3.1647	0	ambiguous,bud neck,cytoplasm,bud	GTPase-activating protein (RhoGAP) for Rho3p and Rho4p, possibly involved in control of actin cytoskeleton organization	1500
	gi|151945133	Arp3p	N	1	Arp3p (1)	2.87382	0	0	Essential component of the Arp2/3 complex, which is a highly conserved actin nucleation center required for the motility and integrity of actin patches; involved in endocytosis and membrane growth and polarity	6650
	gi|256269736	Tub1p	N	4	Tub1p (4)	2.49082	1.03822	cytoplasm,punctate composite,spindle pole,microtubule	Alpha-tubulin; associates with beta-tubulin (Tub2p) to form tubulin dimer, which polymerizes to form microtubules	5590
	gi|642334	Cof1p	N	1	Cof1p (1)	2.22668	0	0	Cofilin, promotes actin filament depolarization in a pH-dependent manner; binds both actin monomers and filaments and severs filaments; thought to be regulated by phosphorylation at SER4; ubiquitous and essential in eukaryotes	19600
	gi|151944873	Bem2p	N	1	Bem2p (1)	2.04796	0	bud neck,cytoplasm	Rho GTPase activating protein (RhoGAP) involved in the control of cytoskeleton organization and cellular morphogenesis; required for bud emergence	1230
	gi|151942363	Rvs167p	N	2	Rvs167p (2)	1.99354	0.621244	actin	Actin-associated protein, interacts with Rvs161p to regulate actin cytoskeleton, endocytosis, and viability following starvation or osmotic stress; homolog of mammalian amphiphysin	14600
	gi|14627173	Bbc1	N	1	Bbc1 (1)	1.95853	0	0	Protein possibly involved in assembly of actin patches; interacts with an actin assembly factor Las17p and with the SH3 domains of Type I myosins Myo3p and Myo5p; localized predominantly to cortical actin patches	not visualized
	gi|488531	CCT4	N	1	CCT4 (1)	1.84284	0	0	Subunit of the cytosolic chaperonin Cct ring complex, related to Tcp1p, required for the assembly of actin and tubulins in vivo (	5530
	gi|173183	Vps1p	N	5	Vps1p (5)	1.82019	0.41342	cytoplasm,punctate composite,endosome	Dynamin-ähnliche GTPase, die für vakuolären Sortierung; auch in Aktin-Zytoskelett Organisation beteiligt sind, Ende der Golgi-Vorratsspeicherung von einigen Proteinen, die Regulierung peroxisome biogenesis	5960
	gi|151942171	Cct6p	N	2	Cct6p (2)	1.72887	0.164323	0	Subunit of the cytosolic chaperonin Cct ring complex, related to Tcp1p, essential protein that is required for the assembly of actin and tubulins in vivo; contains an ATP-binding motif	not visualized
	gi|151942115	SAC6	N	6	SAC6 (6)	1.71795	0.327606	actin	Fimbrin, actin-bundling protein; cooperates with Scp1p (calponin/transgelin) in the organization and maintenance of the actin cytoskeleton	3510
	gi|7546413	Act1p	N	6	Act1p (6)	1.37368	0.395485	0	Actin, structural protein involved in cell polarization, endocytosis, and other cytoskeletal functions	not visualized
	gi|259146589	Pil1p	O	7	Pil1p (7)	2.64399	1.30481	punctate composite	Primary component of eisosomes, which are large immobile cell cortex structures associated with endocytosis; null mutants show activation of Pkc1p/Ypk1p stress resistance pathways; detected in phosphorylated state in mitochondria	115000
	gi|165761045	Sar1p	O	1	Sar1p (1)	2.16931	0	0	GTPase, GTP-binding protein of the ARF family, component of COPII coat of vesicles; required for transport vesicle formation during ER to Golgi protein transport	not visualized
	gi|6320056	COP1	O	1	COP1 (1)	2.0199	0	Golgi,Golgi to ER	Alpha subunit of COPI vesicle coatomer complex, which surrounds transport vesicles in the early secretory pathway	15200
	gi|165761044	Sec23p	O	2	Sec23p (2)	2.00684	0.274265	0	GTPase-activating protein; component of the Sec23p-Sec24p heterodimeric complex of the COPII vesicle coat, involved in ER to Golgi transport and autophagy; stimulates the GDP-bound form of Sar1p	not visualized
	gi|151941877	Cdc48p	O	10	Cdc48p (10)	1.9759	0.2821	cytoplasm,nucleus	ATPase in ER, nuclear membrane and cytosol with homology to mammalian p97; in a complex with Npl4p and Ufd1p participates in retrotranslocation of ubiquitinated proteins from the ER into the cytosol for degradation by the proteasome	78400
	gi|1149539	Sfb2	O	1	Sfb2 (1)	1.821	0	ER to Golgi	Component of the Sec23p-Sfb2p heterodimer of the COPII vesicle coat, required for cargo selection during vesicle formation in ER to Golgi transport; homologous to Sec24p and Sfb3p	1720
	gi|256271056	Aps3p	O	1	Aps3p (1)	1.78328	0	punctate composite,Golgi to ER	Small subunit of the clathrin-associated adaptor complex AP-3, which is involved in vacuolar protein sorting; related to the sigma subunit of the mammalian clathrin AP-3 complex; suppressor of loss of casein kinase 1 function	1240
	gi|151943674	Sec27p	O	1	Sec27p (1)	1.7563	0	Golgi,Golgi to ER	Essential beta'-coat protein of the COPI coatomer, involved in ER-to-Golgi and Golgi-to-ER transport; contains WD40 domains that mediate cargo selective interactions; 45% sequence identity to mammalian beta'-COP	129000
	gi|171483	Sec21	O	2	Sec21 (2)	1.53644	0.0280987	Golgi,Golgi to ER	Gamma subunit of coatomer, a heptameric protein complex that together with Arf1p forms the COPI coat; involved in ER to Golgi transport of selective cargo	77900
	gi|473152	Mrs6p	O	1	Mrs6p (1)	1.51326	0	cytoplasm,nucleus	Rab escort protein, forms a complex with the Ras-like small GTPase Ypt1p that is required for the prenylation of Ypt1p by protein geranylgeranyltransferase type II (Bet2p-Bet4p); sequence similarity to mammalian choroideraemia gene	23800
	gi|207343941	Kar2p	O	1	Kar2p (1)	1.47914	0	ambiguous	ATPase involved in protein import into the ER, also acts as a chaperone to mediate protein folding in the ER and may play a role in ER export of soluble proteins; regulates the unfolded protein response via interaction with Ire1p	337000
	gi|558403	Cog8p	O	1	Cog8p (1)	1.45837	0	punctate composite	Component of the conserved oligomeric Golgi complex (Cog1p through Cog8p), a cytosolic tethering complex that functions in protein trafficking to mediate fusion of transport vesicles to Golgi compartments	6440
	gi|30749262	Ykt6p	O	1	Ykt6p (1)	1.44156	0	0	Vesicle membrane protein (v-SNARE) with acyltransferase activity; involved in trafficking to and within the Golgi, endocytic trafficking to the vacuole, and vacuolar fusion; membrane localization due to prenylation at the carboxy-terminus	not visualized
	gi|151943611	Chc1p	O	1	Chc1p (1)	1.23772	0	Golgi to vacuole	Clathrin heavy chain, subunit of the major coat protein involved in intracellular protein transport and endocytosis; two heavy chains form the clathrin triskelion structural component; the light chain (CLC1) is thought to regulate function	28700
	gi|595413	Sec26p	O	1	Sec26p (1)	1.07779	0	Golgi,Golgi to ER	Essential beta-coat protein of the COPI coatomer, involved in ER-to-Golgi protein trafficking and maintenance of normal ER morphology; shares 43% sequence identity with mammalian beta-coat protein (beta-COP)	26000
	gi|222142955	Arf1p	O	2	Arf1p (2)	0.89696	0.115882	punctate composite,Golgi to ER,Golgi to vacuole	ADP-ribosylation factor, GTPase of the Ras superfamily involved in regulation of coated vesicle formation in intracellular trafficking within the Golgi; functionally interchangeable with Arf2p	19300
	gi|229597871	Vtc2p	O	3	Vtc2p (3)	0.702886	0.044663	ER	Subunit of the vacuolar transporter chaperone (VTC) complex involved in membrane trafficking, vacuolar polyphosphate accumulation, microautophagy and non-autophagic vacuolar fusion	2910
	gi|3480	POL3	P1	1	POL3 (1)	1.77358	0	nucleus	Catalytic subunit of DNA polymerase delta; required for chromosomal DNA replication during mitosis and meiosis, intragenic recombination, repair of double strand DNA breaks, and DNA replication during nucleotide excision repair (NER)	not visualized
	gi|207346089	Mcm3p	P2	1	Mcm3p (1)	1.45125	0	0	Protein involved in DNA replication; component of the Mcm2-7 hexameric complex that binds chromatin as a part of the pre-replicative complex	35100
	gi|50513623	Rfc3p	P2	2	Rfc3p (2)	1.27557	0.500618	nucleus	Subunit of heteropentameric Replication factor C (RF-C), which is a DNA binding protein and ATPase that acts as a clamp loader of the proliferating cell nuclear antigen (PCNA) processivity factor for DNA polymerases delta and epsilon	3140
	gi|67464126	Kap95p	Q	1	Kap95p (1)	2.26452	0	cytoplasm,nuclear periphery,punctate composite	Karyopherin beta, forms a complex with Srp1p/Kap60p; interacts with nucleoporins to mediate nuclear import of NLS-containing cargo proteins via the nuclear pore complex; regulates PC biosynthesis; GDP-to-GTP exchange factor for Gsp1p	51700
	gi|61679843	Dhh1p	Q	3	Dhh1p (3)	2.26127	0.0773289	cytoplasm	Cytoplasmic DExD/H-box helicase, stimulates mRNA decapping, coordinates distinct steps in mRNA function and decay, interacts with both the decapping and deadenylase complexes, may have a role in mRNA export and translation	42900
	gi|6323968	PSE1	Q	1	PSE1 (1)	2.15619	0	cytoplasm,nucleus	Karyopherin/importin that interacts with the nuclear pore complex; acts as the nuclear import receptor for specific proteins, including Pdr1p, Yap1p, Ste12p, and Aft1p	15500
	gi|151944822	Nup157p	Q	1	Nup157p (1)	1.86461	0	nuclear periphery	#N/A	4420
	gi|207344962	Crm1p	Q	2	Crm1p (2)	1.77799	0.0282765	nucleus	Major karyopherin, involved in export of proteins, RNAs, and ribosomal subunits from the nucleus; exportin	7080
	gi|6324759	Gsp2p	Q	2	Gsp2p (2)	1.75863	0.124496	cytoplasm,nucleus	GTP binding protein (mammalian Ranp homolog) involved in the maintenance of nuclear organization, RNA processing and transport; interacts with Kap121p, Kap123p and Pdr6p (karyophilin betas); Gsp1p homolog that is not required for viability	2460
	gi|7546354	Srp1p	Q	3	Srp1p (3)	1.70127	0.22778	cytoplasm,nuclear periphery	Karyopherin alpha homolog, forms a dimer with karyopherin beta Kap95p to mediate import of nuclear proteins, binds the nuclear localization signal of the substrate during import; may also play a role in regulation of protein degradation	2790
	gi|151944826	Kap123p	Q	9	Kap123p (9)	1.44248	0.31007	cytoplasm,nucleus	Karyopherin beta, mediates nuclear import of ribosomal proteins prior to assembly into ribosomes and import of histones H3 and H4; localizes to the nuclear pore, nucleus, and cytoplasm; exhibits genetic interactions with RAI1	38300
	gi|67464500	Cse1p	Q	1	Cse1p (1)	1.11549	0	cytoplasm,nucleus	#N/A	23500
	gi|151942370	Sxm1p	Q	2	Sxm1p (2)	1.077	0.393889	cytoplasm,nucleus	Nuclear transport factor (karyopherin) involved in protein transport between the cytoplasm and nucleoplasm; similar to Nmd5p, Cse1p, Lph2p, and the human cellular apoptosis susceptibility protein, CAS1	16300
	gi|2131097	Ty1B	R	4	Ty1B (4)	1.79937	0.133877	#N/A	Retrotransposon TYA Gag and TYB Pol genes; transcribed/translated as one unit; polyprotein is processed to make a nucleocapsid-like protein (Gag), reverse transcriptase (RT), protease (PR), and integrase (IN); similar to retroviral genes	#N/A
	gi|151944169	Ecm29	S	2	Ecm29 (2)	1.94264	0.264736	cytoplam, nucleus	Major component of the proteasome; tethers the proteasome core particle to the regulatory particle, and enhances the stability of the proteasome	12100
	gi|1147800	Rpt4p	S1	3	Rpt4p (3)	2.60592	0.636344	nucleus	One of six ATPases of the 19S regulatory particle of the 26S proteasome involved in the degradation of ubiquitinated substrates; required for spindle pole body duplication; localized mainly to the nucleus throughout the cell cycle	not visualized
	gi|188595916	Rpn13p	S1	1	Rpn13p (1)	2.26558	0	cytoplasm,nucleus	Subunit of the 19S regulatory particle of the 26S proteasome lid; acts as a ubiquitin receptor for the proteasome; null mutants accumulate ubiquitinated Gcn4p and display decreased 26S proteasome stability	12200
	gi|557599	RPT2	S1	1	RPT2 (1)	2.19518	0	0	One of six ATPases of the 19S regulatory particle of the 26S proteasome involved in the degradation of ubiquitinated substrates; required for normal peptide hydrolysis by the core 20S particle	not visualized
	gi|6321390	Rpt6p	S1	1	Rpt6p (1)	2.07445	0	nucleus	One of six ATPases of the 19S regulatory particle of the 26S proteasome involved in the degradation of ubiquitinated substrates; bound by ubiquitin-protein ligases Ubr1p and Ufd4p; localized mainly to the nucleus throughout the cell cycle	4700
	gi|151943971	Rpn1p	S1	3	Rpn1p (3)	2.03383	0.241802	cytoplasm,nucleus	Non-ATPase base subunit of the 19S regulatory particle of the 26S proteasome; may participate in the recognition of several ligands of the proteasome; contains a leucine-rich repeat (LRR) domain, a site for protein-protein interactions	306000
	gi|207343610	Rpt1p	S1	1	Rpt1p (1)	1.89524	0	nucleus	One of six ATPases of the 19S regulatory particle of the 26S proteasome involved in the degradation of ubiquitinated substrates; required for optimal CDC20 transcription; interacts with Rpn12p and the E3 ubiquitin-protein ligase Ubr1p	105
	gi|6320859	Rpn3p	S1	1	Rpn3p (1)	1.73514	0	cytoplasm,nucleus	Essential, non-ATPase regulatory subunit of the 26S proteasome lid, similar to the p58 subunit of the human 26S proteasome; temperature-sensitive alleles cause metaphase arrest, suggesting a role for the proteasome in cell cycle control	16700
	gi|6320602	Rpt3p	S1	4	Rpt3p (4)	1.69769	0.119142	ambiguous	One of six ATPases of the 19S regulatory particle of the 26S proteasome involved in the degradation of ubiquitinated substrates; substrate of N-acetyltransferase B	not visualized
	gi|6324691	Rpt5p	S2	4	Rpt5p (4)	1.90014	0.494321	nucleus	One of six ATPases of the 19S regulatory particle of the 26S proteasome involved in the degradation of ubiquitinated substrates; recruited to the GAL1-10 promoter region upon induction of transcription	not visualized
	gi|157830305	TOP2	T	1	TOP2 (1)	2.08443	0	nucleus	Essential type II topoisomerase, relieves torsional strain in DNA by cleaving and re-sealing the phosphodiester backbone of both positively and negatively supercoiled DNA; cleaves complementary strands; localizes to axial cores in meiosis	5730
	gi|151943890	Pat1p	T2	1	Pat1p (1)	2.19655	0	cytoplasm	Topoisomerase II-associated deadenylation-dependent mRNA-decapping factor; also required for faithful chromosome transmission, maintenance of rDNA locus stability, and protection of mRNA 3'-UTRs from trimming; functionally linked to Pab1p	656
	gi|14719687	Mms2p	U	1	Mms2p (1)	1.6034	0	cytoplasm,nucleus	Ubiquitin-conjugating enzyme variant involved in error-free postreplication repair; forms a heteromeric complex with Ubc13p, an active ubiquitin-conjugating enzyme; cooperates with chromatin-associated RING finger proteins, Rad18p and Rad5p	2760
	gi|4715	Uba1p	U	2	Uba1p (2)	1.17791	0.0460596	cytoplasm,nucleus	Ubiquitin activating enzyme (E1), involved in ubiquitin-mediated protein degradation and essential for viability	17700
	gi|171099	Vma5p	V	7	Vma5p (7)	2.08806	0.629969	ambiguous,vacuolar membrane	Subunit C of the eight-subunit V1 peripheral membrane domain of vacuolar H+-ATPase (V-ATPase), an electrogenic proton pump found throughout the endomembrane system; required for the V1 domain to assemble onto the vacuolar membrane	21100
	gi|1008483	Gus1p	V	4	Gus1p (4)	1.93073	0.127276	cytoplasm	Glutamyl-tRNA synthetase (GluRS), forms a complex with methionyl-tRNA synthetase (Mes1p) and Arc1p; complex formation increases the catalytic efficiency of both tRNA synthetases and ensures their correct localization to the cytoplasm	48700
	gi|6320016	Vma1p	V	6	Vma1p (6)	1.89547	0.296736	vacuolar membrane	Subunit A of the eight-subunit V1 peripheral membrane domain of the vacuolar H+-ATPase; protein precursor undergoes self-catalyzed splicing to yield the extein Tfp1p and the intein Vde (PI-SceI), which is a site-specific endonuclease	200000
	gi|1165216	Zpr1p	V	2	Zpr1p (2)	1.89466	0.239231	cytoplasm,nucleus	Essential protein with two zinc fingers, present in the nucleus of growing cells but relocates to the cytoplasm in starved cells via a process mediated by Cpr1p; binds to translation elongation factor eEF-1 (Tef1p)	39900
	gi|6319432	Ura7p	V	5	Ura7p (5)	1.577	0.315156	cytoplasm	Major CTP synthase isozyme (see also URA8), catalyzes the ATP-dependent transfer of the amide nitrogen from glutamine to UTP, forming CTP, the final step in de novo biosynthesis of pyrimidines; involved in phospholipid biosynthesis	57600
	gi|151942722	Yta6p	V	2	Yta6p (2)	1.48381	0.0198903	cytoplasm	#N/A	259
	gi|6325441	Dpm1p	V	1	Dpm1p (1)	1.44329	0	ER	Dolichol phosphate mannose (Dol-P-Man) synthase of the ER membrane, catalyzes the formation of Dol-P-Man from Dol-P and GDP-Man; required for glycosyl phosphatidylinositol membrane anchoring, O mannosylation, and protein glycosylation	1890
			A1	118		1.78118		Nucleolus	85
			A2	193		1.51318		Nucleus	109
			A3	105		2.59712		Cytoplasm	181
			A3a	108		2.48755		Ambiguous	7
			A4	369		1.60914		Vacuole	4
			A5	61		1.24024		Punctate	13
			A6	45		2.07732		Spindle pole	1
			B	21		1.78464		Cell periphery	0
			B1	92		1.73583		Nuclear periphery	4
			B2	47		2.00471		Mitochondria	12
			C1	6		1.62022		Golgi	8
			C3	3		1.55781
			C3a	1		2.95151
			C4e	7		2.38511
			C6	4		1.75898
			D	1		1.88828
			E1	7		1.77453
			E4	1		1.93479
			E5	1		1.47322
			F1	1		1.50804
			F5	42		2.02
			F5b	2		2.77053
			F6	7		1.63857
			F7	5		1.55902
			G	164		1.71393
			G/C2	1		2.96589
			G/V	5		1.58088
			H	5		1.80688
			I	11		2.67258
			J	3		2.12769
			K	41		1.97335
			K1	12		1.99406
			K2	24		1.66034
			K2 oder N?	6		1.66746
			K2/N	1		1.13998
			L	9		1.71093
			L1	1		1.54116
			L2	2		1.67524
			M	9		2.09013
			M/N	1		3.1647
			N	30		2.00681
			O	37		1.61886
			P1	1		1.77358
			P2	3		1.36341
			Q	25		1.74195
			R	4		1.79937
			S	2		1.94264
			S1	15		2.06288
			S2	4		1.90014
			T	1		2.08443
			T2	1		2.19655
			U	3		1.39066
			V	27		1.759

## Sheet: L32 vs WT
	Accession Number	Name	Class	Peptide Count	Name (PepNumber)	Avg iTRAQ ratio (117/114)	iTRAQ Standard Deviation (117/114)	Localisation	SGD Description	Copy Number per Cell
	gi|1914797	rpS11B	A1	3	rpS11B (3)	1.85306	0.181062	cytoplasm	Protein component of the small (40S) ribosomal subunit; identical to Rps11Ap and has similarity to E. coli S17 and rat S11 ribosomal proteins	1200
	gi|49258831	rpS23	A1	2	rpS23 (2)	1.96337	0.727623	#N/A	Ribosomal protein 28 (rp28) of the small (40S) ribosomal subunit, required for translational accuracy; nearly identical to Rps23Ap and similar to E. coli S12 and rat S23 ribosomal proteins; deletion of both RPS23A and RPS23B is lethal	#N/A
	gi|6321315	rpS2	A1	4	rpS2 (4)	1.77769	0.171648	0	Protein component of the small (40S) subunit, essential for control of translational accuracy; phosphorylation by C-terminal domain kinase I (CTDK-I) enhances translational accuracy; similar to E. coli S5 and rat S2 ribosomal proteins	not visualized
	gi|1164943	rpS7A	A1	4	rpS7A (4)	1.73813	0.522482	0	Protein component of the small (40S) ribosomal subunit, nearly identical to Rps7Bp; interacts with Kti11p; deletion causes hypersensitivity to zymocin; has similarity to rat S7 and Xenopus S8 ribosomal proteins	41000
	gi|6321809	rpS27B	A1	1	rpS27B (1)	1.62169	0	cytoplasm	Protein component of the small (40S) ribosomal subunit; nearly identical to Rps27Ap and has similarity to rat S27 ribosomal protein	not quantitated
	gi|6321772	rpS20	A1	6	rpS20 (6)	1.56179	0.285381	0	Protein component of the small (40S) ribosomal subunit; overproduction suppresses mutations affecting RNA polymerase III-dependent transcription; has similarity to E. coli S10 and rat S20 ribosomal proteins	not visualized
	gi|190404968	rpS13	A1	3	rpS13 (3)	1.55725	0.0450336	0	Protein component of the small (40S) ribosomal subunit; has similarity to E. coli S15 and rat S13 ribosomal proteins	not visualized
	gi|1151236	rpS6A/B	A1	4	rpS6A/B (4)	1.54415	0.245827	cytoplasm	Protein component of the small (40S) ribosomal subunit; identical to Rps6Bp and has similarity to rat S6 ribosomal protein	66000
	gi|171727	rpS8A	A1	2	rpS8A (2)	1.50323	0.303165	cytoplasm	Protein component of the small (40S) ribosomal subunit; identical to Rps8Bp and has similarity to rat S8 ribosomal protein	15900
	gi|6324151	rpS3	A1	6	rpS3 (6)	1.49015	0.275858	0	Protein component of the small (40S) ribosomal subunit, has apurinic/apyrimidinic (AP) endonuclease activity; essential for viability; has similarity to E. coli S3 and rat S3 ribosomal proteins	146000
	gi|6321653	rpS0A	A1	9	rpS0A (9)	1.48118	0.325766	cytoplasm	Protein component of the small (40S) ribosomal subunit, nearly identical to Rps0Bp; required for maturation of 18S rRNA along with Rps0Bp; deletion of either RPS0 gene reduces growth rate, deletion of both genes is lethal	93700
	gi|6320918	rpS24A	A1	8	rpS24A (8)	1.41157	0.390024	cytoplasm	Protein component of the small (40S) ribosomal subunit; identical to Rps24Bp and has similarity to rat S24 ribosomal protein	not visualized
	gi|6321249	rpS26A	A1	1	rpS26A (1)	1.37807	0	cytoplasm	Protein component of the small (40S) ribosomal subunit; nearly identical to Rps26Bp and has similarity to rat S26 ribosomal protein	16300
	gi|6321997	rpS4B	A1	5	rpS4B (5)	1.36772	0.257674	cytoplasm	Protein component of the small (40S) ribosomal subunit; identical to Rps4Ap and has similarity to rat S4 ribosomal protein	102000
	gi|6324945	rpS12	A1	4	rpS12 (4)	1.36098	0.199526	0	Protein component of the small (40S) ribosomal subunit; has similarity to rat ribosomal protein S12	not visualized
	gi|6322583	rpS5	A1	5	rpS5 (5)	1.34311	0.388403	0	Protein component of the small (40S) ribosomal subunit, the least basic of the non-acidic ribosomal proteins; phosphorylated in vivo; essential for viability; has similarity to E. coli S7 and rat S5 ribosomal proteins	not visualized
	gi|55670021	Asc1p	A1	2	Asc1p (2)	1.34309	0.191208	0	G-protein beta subunit and guanine nucleotide dissociation inhibitor for Gpa2p; ortholog of RACK1 that inhibits translation; core component of the small (40S) ribosomal subunit; represses Gcn4p in the absence of amino acid starvation	333000
	gi|6324533	rpS15	A1	3	rpS15 (3)	1.33527	0.307033	0	Protein component of the small (40S) ribosomal subunit; has similarity to E. coli S19 and rat S15 ribosomal proteins	not visualized
	gi|6324741	rpS28A	A1	1	rpS28A (1)	1.32462	0	cytoplasm	Protein component of the small (40S) ribosomal subunit; nearly identical to Rps28Bp and has similarity to rat S28 ribosomal protein	94500
	gi|71064104	rpS7B	A1	1	rpS7B (1)	1.29	0	cytoplasm	Protein component of the small (40S) ribosomal subunit, nearly identical to Rps7Ap; interacts with Kti11p; deletion causes hypersensitivity to zymocin; has similarity to rat S7 and Xenopus S8 ribosomal proteins	43500
	gi|49258832	rpS18A/B	A1	4	rpS18A/B (4)	1.2602	0.410467	cytoplasm	Protein component of the small (40S) ribosomal subunit; nearly identical to Rps18Bp and has similarity to E. coli S13 and rat S18 ribosomal proteins	48100
	gi|6323617	rpS17	A1	5	rpS17 (5)	1.24864	0.181797	cytoplasm	Ribosomal protein 51 (rp51) of the small (40s) subunit; nearly identical to Rps17Bp and has similarity to rat S17 ribosomal protein	30900
	gi|6322325	rpS21A	A1	3	rpS21A (3)	1.22668	0.63184	cytoplasm	Protein component of the small (40S) ribosomal subunit; nearly identical to Rps21Bp and has similarity to rat S21 ribosomal protein	27400
	gi|6323399	rpS22	A1	4	rpS22 (4)	1.22062	0.13987	nucleolus,nucleus	Protein component of the small (40S) ribosomal subunit; nearly identical to Rps22Bp and has similarity to E. coli S8 and rat S15a ribosomal proteins	40400
	gi|151946577	rpS9B	A1	7	rpS9B (7)	1.21478	0.284824	cytoplasm	Protein component of the small (40S) ribosomal subunit; nearly identical to Rps9Ap and has similarity to E. coli S4 and rat S9 ribosomal proteins	63300
	gi|10383793	rpS14A	A1	4	rpS14A (4)	1.19479	0.161716	0	Ribosomal protein 59 of the small subunit, required for ribosome assembly and 20S pre-rRNA processing; mutations confer cryptopleurine resistance; nearly identical to Rps14Bp and similar to E. coli S11 and rat S14 ribosomal proteins	29600
	gi|6323577	rpS1B	A1	7	rpS1B (7)	1.18683	0.402938	cytoplasm	Ribosomal protein 10 (rp10) of the small (40S) subunit; nearly identical to Rps1Ap and has similarity to rat S3a ribosomal protein	107000
	gi|49258828	rpS16	A1	2	rpS16 (2)	1.14358	0.142821	cytoplasm	Protein component of the small (40S) ribosomal subunit; identical to Rps16Bp and has similarity to E. coli S9 and rat S16 ribosomal proteins	33800
	gi|6324451	rpS19	A1	3	rpS19 (3)	0.975308	0.130709	cytoplasm	Protein component of the small (40S) ribosomal subunit, required for assembly and maturation of pre-40 S particles; mutations in human RPS19 are associated with Diamond Blackfan anemia; nearly identical to Rps19Bp	29000
	gi|6323365	rpS25B	A1	1	rpS25B (1)	0.882569	0	cytoplasm	Protein component of the small (40S) ribosomal subunit; nearly identical to Rps25Ap and has similarity to rat S25 ribosomal protein	162000
	gi|6323886	rpS10B	A1	2	rpS10B (2)	0.873195	0.146034	cytoplasm	Protein component of the small (40S) ribosomal subunit; nearly identical to Rps10Ap and has similarity to rat ribosomal protein S10	7650
	gi|6322910	rpS21A	A1	2	rpS21A (2)	0.859432	0.0618801	cytoplasm	Protein component of the small (40S) ribosomal subunit; nearly identical to Rps21Bp and has similarity to rat S21 ribosomal protein	27400
	gi|259149446	rpP2A	A2	4	rpP2A (4)	2.04765	0.551614	cytoplasm	Ribosomal protein P2 alpha, a component of the ribosomal stalk, which is involved in the interaction between translational elongation factors and the ribosome; regulates the accumulation of P1 (Rpp1Ap and Rpp1Bp) in the cytoplasm	428000
	gi|6320590	rpP2B	A2	3	rpP2B (3)	2.04547	0.25522	cytoplasm	Ribosomal protein P2 beta, a component of the ribosomal stalk, which is involved in the interaction between translational elongation factors and the ribosome; regulates the accumulation of P1 (Rpp1Ap and Rpp1Bp) in the cytoplasm	602000
	gi|151940865	rpP0	A2	9	rpP0 (9)	1.71773	0.4817	0	Conserved ribosomal protein P0 similar to rat P0, human P0, and E. coli L10e; shown to be phosphorylated on serine 302	not visualized
	gi|6320073	rpP1B	A2	1	rpP1B (1)	1.46507	0	cytoplasm	Ribosomal protein P1 beta, component of the ribosomal stalk, which is involved in interaction of translational elongation factors with ribosome; accumulation is regulated by phosphorylation and interaction with the P2 stalk component	22400
	gi|6324262	rpL9	A2	1	rpL9 (1)	1.38808	0	cytoplasm	Protein component of the large (60S) ribosomal subunit, nearly identical to Rpl9Ap and has similarity to E. coli L6 and rat L9 ribosomal proteins	76000
	gi|6320122	rpP1A	A2	1	rpP1A (1)	1.37233	0	cytoplasm	Ribosomal stalk protein P1 alpha, involved in the interaction between translational elongation factors and the ribosome; accumulation of P1 in the cytoplasm is regulated by phosphorylation and interaction with the P2 stalk component	not visualized
	gi|6320625	rpL12	A2	3	rpL12 (3)	1.20871	0.0971436	cytoplasm	Protein component of the large (60S) ribosomal subunit, nearly identical to Rpl12Ap; rpl12a rpl12b double mutant exhibits slow growth and slow translation; has similarity to E. coli L11 and rat L12 ribosomal proteins	50300
	gi|6323104	rpL10	A2	6	rpL10 (6)	1.16446	0.149642	cytoplasm	Protein component of the large (60S) ribosomal subunit, responsible for joining the 40S and 60S subunits; regulates translation initiation; has similarity to rat L10 ribosomal protein and to members of the QM gene family	not visualized
	gi|6322984	rpL8	A2	14	rpL8 (14)	1.14175	0.423936	cytoplasm	Ribosomal protein L4 of the large (60S) ribosomal subunit, nearly identical to Rpl8Ap and has similarity to rat L7a ribosomal protein; mutation results in decreased amounts of free 60S subunits	80200
	gi|6325359	rpL11	A2	7	rpL11 (7)	1.13891	0.194331	cytoplasm	Protein component of the large (60S) ribosomal subunit, nearly identical to Rpl11Bp; involved in ribosomal assembly; depletion causes degradation of proteins and RNA of the 60S subunit; has similarity to E. coli L5 and rat L11	39000
	gi|6324028	rpL18	A2	8	rpL18 (8)	1.12738	0.516887	cytoplasm	Protein component of the large (60S) ribosomal subunit, identical to Rpl18Ap and has similarity to rat L18 ribosomal protein	63700
	gi|6325126	rpL5	A2	13	rpL5 (13)	1.04088	0.242433	cytoplasm	Protein component of the large (60S) ribosomal subunit with similarity to E. coli L18 and rat L5 ribosomal proteins; binds 5S rRNA and is required for 60S subunit assembly	not visualized
	gi|119390529	rpL1	A2	5	rpL1 (5)	1.03449	0.224055	cytoplasm	N-terminally acetylated protein component of the large (60S) ribosomal subunit, nearly identical to Rpl1Ap and has similarity to E. coli L1 and rat L10a ribosomal proteins; rpl1a rpl1b double null mutation is lethal	265000
	gi|6324445	rpL25	A2	3	rpL25 (3)	0.963506	0.148762	0	Primary rRNA-binding ribosomal protein component of the large (60S) ribosomal subunit, has similarity to E. coli L23 and rat L23a ribosomal proteins; binds to 26S rRNA via a conserved C-terminal motif	not visualized
	gi|49258840	rpL2	A2	7	rpL2 (7)	0.91806	0.114861	cytoplasm	Protein component of the large (60S) ribosomal subunit, identical to Rpl2Bp and has similarity to E. coli L2 and rat L8 ribosomal proteins	not quantitated
	gi|218511	rpL6	A2	2	rpL6 (2)	0.912406	0.147562	cytoplasm	N-terminally acetylated protein component of the large (60S) ribosomal subunit, has similarity to Rpl6Bp and to rat L6 ribosomal protein; binds to 5.8S rRNA	38400
	gi|6321407	rpL24	A2	2	rpL24 (2)	0.871579	0.208563	cytoplasm	Ribosomal protein L30 of the large (60S) ribosomal subunit, nearly identical to Rpl24Bp and has similarity to rat L24 ribosomal protein; not essential for translation but may be required for normal translation rate	247000
	gi|49258841	rpL3	A2	10	rpL3 (10)	0.861038	0.214219	cytoplasm	Protein component of the large (60S) ribosomal subunit, has similarity to E. coli L3 and rat L3 ribosomal proteins; involved in the replication and maintenance of killer double stranded RNA virus	450
	gi|256270643	rpL36	A2	6	rpL36 (6)	0.854836	0.0995569	cytoplasm	N-terminally acetylated protein component of the large (60S) ribosomal subunit, nearly identical to Rpl36Bp and has similarity to rat L36 ribosomal protein; binds to 5.8 S rRNA	5370
	gi|49258850	rpL15	A2	6	rpL15 (6)	0.839359	0.24311	0	Protein component of the large (60S) ribosomal subunit, nearly identical to Rpl15Bp and has similarity to rat L15 ribosomal protein; binds to 5.8 S rRNA	not visualized
	gi|190408368	rpL13	A2	10	rpL13 (10)	0.8391	0.297344	cytoplasm	Protein component of the large (60S) ribosomal subunit, nearly identical to Rpl13Ap; not essential for viability; has similarity to rat L13 ribosomal protein	54200
	gi|6320679	rpL27	A2	7	rpL27 (7)	0.83694	0.173587	cytoplasm	Protein component of the large (60S) ribosomal subunit, nearly identical to Rpl27Ap and has similarity to rat L27 ribosomal protein	22900
	gi|151944465	rpL16	A2	4	rpL16 (4)	0.813232	0.246914	0	N-terminally acetylated protein component of the large (60S) ribosomal subunit, binds to 5.8 S rRNA; has similarity to Rpl16Ap, E. coli L13 and rat L13a ribosomal proteins; transcriptionally regulated by Rap1p	not visualized
	gi|6321362	rpL7	A2	12	rpL7 (12)	0.807896	0.204317	cytoplasm	Protein component of the large (60S) ribosomal subunit, nearly identical to Rpl7Bp and has similarity to E. coli L30 and rat L7 ribosomal proteins; contains a conserved C-terminal Nucleic acid Binding Domain (NDB2)	101000
	gi|6435677	rpL30	A2	1	rpL30 (1)	0.787231	0	0	Protein component of the large (60S) ribosomal subunit, has similarity to rat L30 ribosomal protein; involved in pre-rRNA processing in the nucleolus; autoregulates splicing of its transcript	59300
	gi|151941815	rpL35	A2	3	rpL35 (3)	0.775067	0.187259	cytoplasm	Protein component of the large (60S) ribosomal subunit, identical to Rpl35Bp and has similarity to rat L35 ribosomal protein	not visualized
	gi|49258860	rpL28	A2	2	rpL28 (2)	0.773019	0.065669	0	Ribosomal protein of the large (60S) ribosomal subunit, has similarity to E. coli L15 and rat L27a ribosomal proteins; may have peptidyl transferase activity; can mutate to cycloheximide resistance	not visualized
	gi|49258859	rpL26	A2	1	rpL26 (1)	0.740633	0	cytoplasm	Protein component of the large (60S) ribosomal subunit, nearly identical to Rpl26Bp and has similarity to E. coli L24 and rat L26 ribosomal proteins; binds to 5.8S rRNA	not quantitated
	gi|71064085	rpL16	A2	2	rpL16 (2)	0.73069	0.124407	cytoplasm	N-terminally acetylated protein component of the large (60S) ribosomal subunit, binds to 5.8 S rRNA; has similarity to Rpl16Bp, E. coli L13 and rat L13a ribosomal proteins; transcriptionally regulated by Rap1p	43300
	gi|6325114	rpL33	A2	2	rpL33 (2)	0.724135	0.0786746	0	N-terminally acetylated ribosomal protein L37 of the large (60S) ribosomal subunit, nearly identical to Rpl33Bp and has similarity to rat L35a; rpl33a null mutant exhibits slow growth while rpl33a rpl33b double null mutant is inviable	not visualized
	gi|256271337	rpL17	A2	2	rpL17 (2)	0.718085	0.0146382	cytoplasm	Protein component of the large (60S) ribosomal subunit, nearly identical to Rpl17Ap and has similarity to E. coli L22 and rat L17 ribosomal proteins	21100
	gi|6319505	rpL4	A2	8	rpL4 (8)	0.710994	0.228608	cytoplasm	N-terminally acetylated protein component of the large (60S) ribosomal subunit, nearly identical to Rpl4Bp and has similarity to E. coli L4 and rat L4 ribosomal proteins	not visualized
	gi|292659544	rpL23	A2	5	rpL23 (5)	0.710655	0.261938	nucleus	Protein component of the large (60S) ribosomal subunit, identical to Rpl23Bp and has similarity to E. coli L14 and rat L23 ribosomal proteins	not visualized
	gi|6323567	rpL6	A2	4	rpL6 (4)	0.709386	0.379993	cytoplasm	N-terminally acetylated protein component of the large (60S) ribosomal subunit, has similarity to Rpl6Bp and to rat L6 ribosomal protein; binds to 5.8S rRNA	37100
	gi|9755331	rpL34	A2	1	rpL34 (1)	0.706316	0	cytoplasm	Protein component of the large (60S) ribosomal subunit, nearly identical to Rpl34Bp and has similarity to rat L34 ribosomal protein	23600
	gi|116006491	rpL26	A2	3	rpL26 (3)	0.701938	0.100276	cytoplasm	Protein component of the large (60S) ribosomal subunit, nearly identical to Rpl26Ap and has similarity to E. coli L24 and rat L26 ribosomal proteins; binds to 5.8S rRNA	33200
	gi|207344160	rpL39	A2	2	rpL39 (2)	0.656929	0.0776235	0	Protein component of the large (60S) ribosomal subunit, has similarity to rat L39 ribosomal protein; required for A3/4; loss of both Rpl31p and Rpl39p confers lethality; also exhibits genetic interactions with SIS1 and PAB1	not visualized
	gi|154199621	rpL20	A2	6	rpL20 (6)	0.631109	0.283649	cytoplasm	Protein component of the large (60S) ribosomal subunit, nearly identical to Rpl20Bp and has similarity to rat L18a ribosomal protein	54300
	gi|6319444	rpL19	A2	2	rpL19 (2)	0.47854	0.136633	cytoplasm	Protein component of the large (60S) ribosomal subunit, nearly identical to Rpl19Ap and has similarity to rat L19 ribosomal protein; rpl19a and rpl19b single null mutations result in slow growth, while the double null mutation is lethal	225000
	gi|6322847	rpL14	A2	4	rpL14 (4)	0.434663	0.1723	cytoplasm	N-terminally acetylated protein component of the large (60S) ribosomal subunit, nearly identical to Rpl14Bp and has similarity to rat L14 ribosomal protein; rpl14a csh5 double null mutant exhibits synthetic slow growth	45300
	gi|190405088	rpL13	A2	1	rpL13 (1)	0.347041	0	cytoplasm	Protein component of the large (60S) ribosomal subunit, nearly identical to Rpl13Bp; not essential for viability; has similarity to rat L13 ribosomal protein	133000
	gi|151943423	Enp2p	A3	1	Enp2p (1)	3.30803	0	0	Protein associated with U3 and U14 snoRNAs, required for pre-rRNA processing and 40S ribosomal subunit synthesis; localized in the nucleus and concentrated in the nucleolus	not visualized
	gi|45269774	Emg1p	A3	2	Emg1p (2)	3.22307	0.142729	cytoplasm,nucleus	Member of the alpha/beta knot fold methyltransferase superfamily; required for maturation of 18S rRNA and for 40S ribosome production; interacts with RNA and with S-adenosylmethionine; associates with spindle/microtubules; forms homodimers	not visualized
	gi|151946391	Utp20p	A3	5	Utp20p (5)	2.64687	0.553359	cytoplasm,nucleolus	Component of the small-subunit (SSU) processome, which is involved in the biogenesis of the 18S rRNA	not visualized
	gi|6324564	Rcl1p	A3	3	Rcl1p (3)	2.64241	0.511396	nucleolus,nucleus	Subunit of U3-containing 90S preribosome processome complex involved in 18S rRNA biogenesis and small ribosomal subunit assembly; stimulates Bms1p GTPase and U3 binding activity; similar to RNA cyclase-like proteins but no activity detected	10000
	gi|51830274	Bfr2p	A3	6	Bfr2p (6)	2.57096	1.14876	nucleolus	Essential protein that is a component of 90S preribosomes; may be involved in rRNA processing; multicopy suppressor of sensitivity to Brefeldin A; expression is induced during lag phase and also by cold shock	15400
	gi|1164988	Pno1p	A3	1	Pno1p (1)	2.22459	0	#N/A	Essential nucleolar protein required for pre-18S rRNA processing, interacts with Dim1p, an 18S rRNA dimethyltransferase, and also with Nob1p, which is involved in proteasome biogenesis; contains a KH domain	#N/A
	gi|160358657	Rok1p	A3	6	Rok1p (6)	2.07144	0.763114	0	ATP-dependent RNA helicase of the DEAD box family; required for 18S rRNA synthesis	not visualized
	gi|256270959	Krr1p	A3	5	Krr1p (5)	2.0311	0.526997	cytoplasm,nucleolus	Essential nucleolar protein required for the synthesis of 18S rRNA and for the assembly of 40S ribosomal subunit	4340
	gi|6324652	Bud21p / Utp16p	A3	1	Bud21p / Utp16p (1)	1.95081	0	nucleolus,nucleus	Component of small ribosomal subunit (SSU) processosome that contains U3 snoRNA; originally isolated as bud-site selection mutant that displays a random budding pattern	2120
	gi|6325039	Bms1p	A3	11	Bms1p (11)	1.89986	0.701847	0	GTPase required for synthesis of 40S ribosomal subunits and for processing the 35S pre-rRNA at sites A0, A1, and A2; interacts with Rcl1p, which stimulates its GTPase and U3 snoRNA binding activities; has similarity to Tsr1p	not visualized
	gi|151944842	Lcp5p	A3	4	Lcp5p (4)	1.86914	0.395187	0	Essential protein involved in maturation of 18S rRNA; depletion leads to inhibited pre-rRNA processing and reduced polysome levels; localizes primarily to the nucleolus	1430
	gi|414604	Dhr2p	A3	1	Dhr2p (1)	1.86296	0	nucleolus	Predominantly nucleolar DEAH-box ATP-dependent RNA helicase, required for 18S rRNA synthesis	721
	gi|151946633	Enp1p	A3	7	Enp1p (7)	1.79749	0.466159	cytoplasm,nucleolus,nucleus	Protein associated with U3 and U14 snoRNAs, required for pre-rRNA processing and 40S ribosomal subunit synthesis; localized in the nucleus and concentrated in the nucleolus	21600
	gi|151941853	Nop14p /Utp2p	A3	9	Nop14p /Utp2p (9)	1.70818	0.33482	0	Nucleolar protein, forms a complex with Noc4p that mediates maturation and nuclear export of 40S ribosomal subunits; also present in the small subunit processome complex, which is required for processing of pre-18S rRNA	not visualized
	gi|151944405	Kre33p	A3	13	Kre33p (13)	1.70158	0.464818	nucleolus	Essential protein of unknown function; heterozygous mutant shows haploinsufficiency in K1 killer toxin resistance	not quantitated
	gi|259147979	Sof1p	A3	7	Sof1p (7)	1.59468	0.456058	nucleolus	Essential protein required for biogenesis of 40S (small) ribosomal subunit; has similarity to the beta subunit of trimeric G-proteins and the splicing factor Prp4p	6620
	gi|151942910	Rrp9p	A3	4	Rrp9p (4)	1.55117	0.860668	nucleolus	Protein involved in pre-rRNA processing, associated with U3 snRNP; component of small ribosomal subunit (SSU) processosome; ortholog of the human U3-55k protein	5130
	gi|151941219	Fcf2p	A3	3	Fcf2p (3)	1.45681	0.415359	nucleolus	Essential nucleolar protein involved in the early steps of 35S rRNA processing; interacts with Faf1p; member of a transcriptionally co-regulated set of genes called the RRB regulon	not visualized
	gi|51013113	Bud22p	A3	1	Bud22p (1)	1.31754	0	nucleolus	Protein that cosediments with pre-ribosomal particles, required for biogenesis of the small ribosomal subunit; diploid mutants display a random budding pattern instead of the wild-type bipolar pattern	3250
	gi|151942575	New1p	A3	5	New1p (5)	1.24214	0.154576	cytoplasm	ATP binding cassette family member; Asn/Gln-rich rich region supports [NU+] prion formation and susceptibility to [PSI+] prion induction; homologous to mRNA export factor from S. pombe and similar protein from C. albicans (	37600
	gi|190409272	Kri1p	A3	1	Kri1p (1)	1.19696	0	cytoplasm,nucleolus	Essential nucleolar protein required for 40S ribosome biogenesis; physically and functionally interacts with Krr1p	1780
	gi|6323031	Cms1p	A3	1	Cms1p (1)	0.933687	0	nucleus	Subunit of U3-containing 90S preribosome processome complex involved in production of 18S rRNA and assembly of small ribosomal subunit; overexpression rescues supressor mutant of mcm10; null mutant is viable	1200
	gi|190407071	Prp43p	A3	8	Prp43p (8)	0.871342	0.29987	nucleolus	RNA helicase in the DEAH-box family, functions in both RNA polymerase I and polymerase II transcript metabolism, involved in release of the lariat-intron from the spliceosome	16900
	gi|151945258	Utp18p	A3a	2	Utp18p (2)	2.47864	0.258725	nucleolus	Possible U3 snoRNP protein involved in maturation of pre-18S rRNA, based on computational analysis of large-scale protein-protein interaction data	9570
	gi|151945077	Mpp10p	A3a	8	Mpp10p (8)	2.29391	0.434408	0	Component of the SSU processome and 90S preribosome, required for pre-18S rRNA processing, interacts with and controls the stability of Imp3p and Imp4p, essential for viability; similar to human Mpp10p	not visualized
	gi|151942372	Utp5p	A3a	2	Utp5p (2)	2.19248	0.574249	nucleolus	Subunit of U3-containing Small Subunit (SSU) processome complex involved in production of 18S rRNA and assembly of small ribosomal subunit	33100
	gi|151946073	Utp14p	A3a	7	Utp14p (7)	2.17297	0.597328	nucleolus,nucleus	Subunit of U3-containing Small Subunit (SSU) processome complex involved in production of 18S rRNA and assembly of small ribosomal subunit	1470
	gi|259148205	Utp13p	A3a	5	Utp13p (5)	2.12852	0.568103	nucleolus	Nucleolar protein, component of the small subunit (SSU) processome containing the U3 snoRNA that is involved in processing of pre-18S rRNA	8070
	gi|6323158	Dip2p / Utp12p	A3a	8	Dip2p / Utp12p (8)	2.05796	1.10778	cytoplasm,nucleus	Nucleolar protein, specifically associated with the U3 snoRNA, part of the large ribonucleoprotein complex known as the small subunit (SSU) processome, required for 18S rRNA biogenesis, part of the active pre-rRNA processing complex	9620
	gi|256269046	Noc4p	A3a	1	Noc4p (1)	2.05091	0	nucleus	Nucleolar protein, forms a complex with Nop14p that mediates maturation and nuclear export of 40S ribosomal subunits	1630
	gi|6324577	Utp23p	A3a	1	Utp23p (1)	2.02259	0	mitochondrion	Essential nucleolar protein that is a component of the SSU (small subunit) processome involved in 40S ribosomal subunit biogenesis; has homology to PINc domain protein Fcf1p, although the PINc domain of Utp23p is not required for function	6960
	gi|151941850	Sas10p / Utp3p	A3a	5	Sas10p / Utp3p (5)	1.96914	0.366519	0	Essential subunit of U3-containing Small Subunit (SSU) processome complex involved in production of 18S rRNA and assembly of small ribosomal subunit; disrupts silencing when overproduced	not visualized
	gi|151945015	Utp10p	A3a	4	Utp10p (4)	1.96472	0.720329	nucleolus	Nucleolar protein, component of the small subunit (SSU) processome containing the U3 snoRNA that is involved in processing of pre-18S rRNA	18200
	gi|151943408	Utp8p	A3a	2	Utp8p (2)	1.90734	0.59167	nucleolus	Nucleolar protein required for export of tRNAs from the nucleus; also copurifies with the small subunit (SSU) processome containing the U3 snoRNA that is involved in processing of pre-18S rRNA	16800
	gi|151944459	Imp4p	A3a	2	Imp4p (2)	1.8987	0.0645078	0	Component of the SSU processome, which is required for pre-18S rRNA processing; interacts with Mpp10p; member of a superfamily of proteins that contain a sigma(70)-like motif and associate with RNAs	not visualized
	gi|6321990	Utp9p	A3a	3	Utp9p (3)	1.89703	0.575228	nucleolus	Nucleolar protein, component of the small subunit (SSU) processome containing the U3 snoRNA that is involved in processing of pre-18S rRNA	20000
	gi|151940928	Utp21p	A3a	10	Utp21p (10)	1.88022	0.714648	nucleus	Subunit of U3-containing 90S preribosome and Small Subunit (SSU) processome complexes involved in production of 18S rRNA and assembly of small ribosomal subunit; synthetic defect with STI1 Hsp90 cochaperone; human homolog linked to glaucoma	2020
	gi|256269403	Utp22p	A3a	6	Utp22p (6)	1.85267	0.464377	nucleolus,nucleus	Possible U3 snoRNP protein involved in maturation of pre-18S rRNA, based on computational analysis of large-scale protein-protein interaction data	3260
	gi|190407832	Nan1p	A3a	6	Nan1p (6)	1.81784	0.588244	nucleolus	U3 snoRNP protein, component of the small (ribosomal) subunit (SSU) processosome containing U3 snoRNA; required for the biogenesis of18S rRNA	6560
	gi|151942889	Mrd1p	A3a	2	Mrd1p (2)	1.80624	0.224178	0	Essential conserved protein that is part of the 90S preribosome; required for production of 18S rRNA and small ribosomal subunit; contains five consensus RNA-binding domains	2220
	gi|207342335	Utp15p	A3a	8	Utp15p (8)	1.76248	0.601991	nucleolus,nucleus	Nucleolar protein, component of the small subunit (SSU) processome containing the U3 snoRNA that is involved in processing of pre-18S rRNA	358
	gi|83722564	Utp11p	A3a	2	Utp11p (2)	1.74537	0.665707	0	Subunit of U3-containing Small Subunit (SSU) processome complex involved in production of 18S rRNA and assembly of small ribosomal subunit	not visualized
	gi|170992	Utp6p	A3a	3	Utp6p (3)	1.60117	0.269206	nucleolus	Nucleolar protein, component of the small subunit (SSU) processome containing the U3 snoRNA that is involved in processing of pre-18S rRNA	7520
	gi|6320531	Utp4p	A3a	7	Utp4p (7)	1.54151	0.496219	nucleolus	Subunit of U3-containing 90S preribosome and Small Subunit (SSU) processome complexes involved in production of 18S rRNA and assembly of small ribosomal subunit; member of t-Utp subcomplex involved with transcription of 35S rRNA transcript	5440
	gi|6321942	Imp3p	A3a	1	Imp3p (1)	1.44541	0	0	Component of the SSU processome, which is required for pre-18S rRNA processing, essential protein that interacts with Mpp10p and mediates interactions of Imp4p and Mpp10p with U3 snoRNA	not visualized
	gi|151943873	Pwp2p	A3a	4	Pwp2p (4)	1.31813	0.403031	nucleolus	Conserved 90S pre-ribosomal component essential for proper endonucleolytic cleavage of the 35 S rRNA precursor at A0, A1, and A2 sites; contains eight WD-repeats; PWP2 deletion leads to defects in cell cycle and bud morphogenesis	16700
	gi|207345280	Ckb1p	A3a	1	Ckb1p (1)	1.28068	0	cytoplasm,nucleus	Beta regulatory subunit of casein kinase 2, a Ser/Thr protein kinase with roles in cell growth and proliferation; the holoenzyme also contains CKA1, CKA2 and CKB2, the many substrates include transcription factors and all RNA polymerases	8120
	gi|256270958	Rrp7p	A3a	1	Rrp7p (1)	1.08682	0	nucleolus,nucleus	Essential protein involved in rRNA processing and ribosome biogenesis	2610
	gi|151941600	Utp30p	A3a	1	Utp30p (1)	1.03768	0	nucleolus,nucleus	Subunit of U3-containing 90S preribosome complex involved in production of 18S rRNA and assembly of small ribosomal subunit	3060
	gi|6324635	Cka2p	A3a	2	Cka2p (2)	0.931093	0.0160732	cytoplasm,nucleus	Alpha' catalytic subunit of casein kinase 2, a Ser/Thr protein kinase with roles in cell growth and proliferation; the holoenzyme also contains CKA1, CKB1 and CKB2, the many substrates include transcription factors and all RNA polymerases	4540
	gi|116666730	Snu13	A3a	3	Snu13 (3)	0.736306	0.0242911	0	RNA binding protein, part of U3 snoRNP involved in rRNA processing, part of U4/U6-U5 tri-snRNP involved in mRNA splicing, similar to human 15.5K protein	not visualized
	gi|151944799	Utp7p	A3a	1	Utp7p (1)	0.686574	0	0	Nucleolar protein, component of the small subunit (SSU) processome containing the U3 snoRNA that is involved in processing of pre-18S rRNA	5800
	gi|190409747	Rrp14p	A4	2	Rrp14p (2)	1.99777	0.237545	0	Essential protein, constituent of 66S pre-ribosomal particles; interacts with proteins involved in ribosomal biogenesis and cell polarity; member of the SURF-6 family	not visualized
	gi|6321964	Nmd3p	A4	2	Nmd3p (2)	1.85855	0.460373	cytoplasm	Protein involved in nuclear export of the large ribosomal subunit; acts as a Crm1p-dependent adapter protein for export of nascent ribosomal subunits through the nuclear pore complex	11900
	gi|6319988	Nop6p	A4	4	Nop6p (4)	1.63442	0.332468	nucleolus	Putative RNA-binding protein implicated in A3/4; contains an RNA recognition motif (RRM) and has similarity to hydrophilins; NOP6 may be a fungal-specific gene as no homologs have been yet identified in higher eukaryotes	8970
	gi|160409988	Mak5p	A4	2	Mak5p (2)	1.50459	0.0687138	nucleolus,nucleus	Essential nucleolar protein, putative DEAD-box RNA helicase required for maintenance of M1 dsRNA virus; involved in biogenesis of large (60S) ribosomal subunits	981
	gi|6323885	Rrp5p	A4	40	Rrp5p (40)	1.37031	0.407054	nucleolus	RNA binding protein with preference for single stranded tracts of U's involved in synthesis of both 18S and 5.8S rRNAs; component of both the ribosomal small subunit (SSU) processosome and the 90S preribosome	8860
	gi|6320704	Puf6p	A4	2	Puf6p (2)	1.36327	0.151386	nucleolus,nucleus	Pumilio-homology domain protein that binds the 3' UTR of ASH1 mRNA and represses its translation, resulting in proper asymmetric localization of ASH1 mRNA; also co-sediments with the 60S ribosomal subunit and is required for its biogenesis	21500
	gi|151941136	Rix7p	A4	1	Rix7p (1)	1.34498	0	nucleolus,nucleus	Putative ATPase of the AAA family, required for export of pre-ribosomal large subunits from the nucleus; distributed between the nucleolus, nucleoplasm, and nuclear periphery depending on growth conditions	4490
	gi|151945296	Noc2p	A4	24	Noc2p (24)	1.24415	0.304751	nucleolus,nucleus	Protein that forms a nucleolar complex with Mak21p that binds to 90S and 66S pre-ribosomes, as well as a nuclear complex with Noc3p that binds to 66S pre-ribosomes; both complexes mediate intranuclear transport of ribosomal precursors	29000
	gi|190406043	Noc3p	A4	11	Noc3p (11)	1.21968	0.304231	nucleolus,nucleus	Protein that forms a nuclear complex with Noc2p that binds to 66S ribosomal precursors to mediate their intranuclear transport; also binds to chromatin to promote the association of DNA replication factors and replication initiation	11700
	gi|190407303	Nop12p	A4	8	Nop12p (8)	1.20459	0.175022	nucleolus	Nucleolar protein involved in pre-25S rRNA processing and biogenesis of large 60S ribosomal subunit; contains an RNA recognition motif (RRM); binds to Ebp2; similar to Nop13p and Nsr1p	5910
	gi|151941273	Rea1p/Mdn1p	A4	5	Rea1p/Mdn1p (5)	1.19544	0.23093	cytoplasm,nucleus	Huge dynein-related AAA-type ATPase (midasin), forms extended pre-60S particle with the Rix1 complex (Rix1p-Ipi1p-Ipi3p), may mediate ATP-dependent remodeling of 60S subunits and subsequent export from nucleoplasm to cytoplasm	538
	gi|6325164	Nog1p	A4	12	Nog1p (12)	1.18467	0.431985	nucleus	Putative GTPase that associates with free 60S ribosomal subunits in the nucleolus and is required for 60S ribosomal subunit biogenesis; constituent of 66S pre-ribosomal particles; member of the ODN family of nucleolar G-proteins	28000
	gi|151942049	Noc1p	A4	21	Noc1p (21)	1.17915	0.392413	nucleolus	Constituent of 66S pre-ribosomal particles, required for large (60S) ribosomal subunit biogenesis; involved in nuclear export of pre-ribosomes; required for maintenance of dsRNA virus; homolog of human CAATT-binding protein	15000
	gi|160380652	Drs1p	A4	10	Drs1p (10)	1.17521	0.272651	cytoplasm,nucleolus,nucleus	Nucleolar DEAD-box protein required for ribosome assembly and function, including synthesis of 60S ribosomal subunits; constituent of 66S pre-ribosomal particles	not visualized
	gi|259147998	Rlp24p	A4	2	Rlp24p (2)	1.16419	0.0881551	0	Essential protein with similarity to Rpl24Ap and Rpl24Bp, associated with pre-60S ribosomal subunits and required for ribosomal large subunit biogenesis	not visualized
	gi|6325213	Nop4p	A4	22	Nop4p (22)	1.12126	0.250083	nucleolus,nucleus	Nucleolar protein, essential for processing and maturation of 27S pre-rRNA and large ribosomal subunit biogenesis; constituent of 66S pre-ribosomal particles; contains four RNA recognition motifs (RRMs)	4990
	gi|151944581	Nog2p	A4	2	Nog2p (2)	1.07839	0.244422	nucleus	Putative GTPase that associates with pre-60S ribosomal subunits in the nucleolus and is required for their nuclear export and maturation	67700
	gi|51013571	Nop2p	A4	8	Nop2p (8)	1.05403	0.249397	nucleolus,nucleus	Probable RNA m(5)C methyltransferase, essential for processing and maturation of 27S pre-rRNA and large ribosomal subunit biogenesis; localized to the nucleolus; constituent of 66S pre-ribosomal particles	18700
	gi|151941367	Mak16p	A4	5	Mak16p (5)	1.04172	0.328529	0	Essential nuclear protein, constituent of 66S pre-ribosomal particles; required for maturation of 25S and 5.8S rRNAs;	not visualized
	gi|51830470	Dbp9p	A4	1	Dbp9p (1)	1.03457	0	0	ATP-dependent RNA helicase of the DEAD-box family involved in biogenesis of the 60S ribosomal subunit	not visualized
	gi|6323947	Has1p	A4	19	Has1p (19)	0.959351	0.20836	0	ATP-dependent RNA helicase; localizes to both the nuclear periphery and nucleolus; highly enriched in nuclear pore complex fractions; constituent of 66S pre-ribosomal particles	not visualized
	gi|151945492	Nop8p	A4	2	Nop8p (2)	0.956952	0.0435106	nucleolus	Nucleolar protein required for 60S ribosomal subunit biogenesis	2170
	gi|6321843	Cic1p/Nsa3p	A4	9	Cic1p/Nsa3p (9)	0.950981	0.14209	nucleolus,nucleus	Essential protein that interacts with proteasome components and has a potential role in proteasome substrate specificity; also copurifies with 66S pre-ribosomal particles	45900
	gi|6323693	Erb1p	A4	26	Erb1p (26)	0.945616	0.246479	nucleolus,nucleus	Constituent of 66S pre-ribosomal particles, forms a complex with Nop7p and Ytm1p that is required for maturation of the large ribosomal subunit; required for maturation of the 25S and 5.8S ribosomal RNAs; homologous to mammalian Bop1	2680
	gi|207345119	Nop7p	A4	18	Nop7p (18)	0.914376	0.280984	nucleolus,nucleus	Component of several different pre-ribosomal particles; forms a complex with Ytm1p and Erb1p that is required for maturation of the large ribosomal subunit; required for exit from G0 and the initiation of cell proliferation	4530
	gi|190407271	Brx1p	A4	5	Brx1p (5)	0.913421	0.154833	nucleolus,nucleus	Nucleolar protein, constituent of 66S pre-ribosomal particles; depletion leads to defects in rRNA processing and a block in the assembly of large ribosomal subunits; possesses a sigma(70)-like RNA-binding motif	13200
	gi|207340712	Nip7p	A4	7	Nip7p (7)	0.913027	0.185817	nucleolus,nucleus	Nucleolar protein required for 60S ribosome subunit biogenesis, constituent of 66S pre-ribosomal particles; physically interacts with Nop8p and the exosome subunit Rrp43p	5170
	gi|6324846	Ytm1p	A4	8	Ytm1p (8)	0.908292	0.126482	nucleolus,nucleus	Constituent of 66S pre-ribosomal particles, forms a complex with Nop7p and Erb1p that is required for maturation of the large ribosomal subunit; has seven C-terminal WD repeats	6670
	gi|190405562	Nop16p	A4	10	Nop16p (10)	0.901224	0.295236	nucleolus,nucleus	Constituent of 66S pre-ribosomal particles, involved in 60S ribosomal subunit biogenesis	2860
	gi|151941747	Ebp2p	A4	16	Ebp2p (16)	0.891002	0.209917	0	Essential protein required for the maturation of 25S rRNA and 60S ribosomal subunit assembly, localizes to the nucleolus; constituent of 66S pre-ribosomal particles	not visualized
	gi|6321857	Ssf1p	A4	2	Ssf1p (2)	0.859609	0.151215	nucleolus,nucleus	Constituent of 66S pre-ribosomal particles, required for ribosomal large subunit maturation; functionally redundant with Ssf2p; member of the Brix family	8150
	gi|6324868	Rrs1p	A4	6	Rrs1p (6)	0.856461	0.373318	0	Essential protein that binds ribosomal protein L11 and is required for nuclear export of the 60S pre-ribosomal subunit during A3/4; mouse homolog shows altered expression in Huntington's disease model mice	not visualized
	gi|6324326	Rlp7p	A4	9	Rlp7p (9)	0.837226	0.179238	0	Nucleolar protein with similarity to large ribosomal subunit L7 proteins; constituent of 66S pre-ribosomal particles; plays an essential role in processing of precursors to the large ribosomal subunit RNAs	7720
	gi|151944364	Nop13p	A4	2	Nop13p (2)	0.815163	0.319847	nucleolus,nucleus	Nucleolar protein found in preribosomal complexes; contains an RNA recognition motif (RRM)	3830
	gi|151941620	Rpf2p	A4	8	Rpf2p (8)	0.812547	0.176984	nucleolus,nucleus	Essential protein involved in the processing of pre-rRNA and the assembly of the 60S ribosomal subunit; interacts with ribosomal protein L11; localizes predominantly to the nucleolus; constituent of 66S pre-ribosomal particles	32400
	gi|6325273	Tif6p	A4	3	Tif6p (3)	0.802053	0.333015	nucleolus,nucleus	Constituent of 66S pre-ribosomal particles, has similarity to human B1 factor 6 (eIF6); may be involved in the biogenesis and or stability of 60S ribosomal subunits	18600
	gi|160380606	Dbp10p	A4	3	Dbp10p (3)	0.744468	0.15937	0	Putative ATP-dependent RNA helicase of the DEAD-box protein family, constituent of 66S pre-ribosomal particles; essential protein involved in ribosome biogenesis	not visualized
	gi|6321880	Rpf1p	A4	2	Rpf1p (2)	0.732308	0.0978122	0	Nucleolar protein involved in the assembly and export of the large ribosomal subunit; constituent of 66S pre-ribosomal particles; contains a sigma(70)-like motif, which is thought to bind RNA	784
	gi|6322843	Mrt4p	A4	5	Mrt4p (5)	0.679246	0.199679	nucleolus,nucleus	Protein involved in mRNA turnover and ribosome assembly, localizes to the nucleolus	18200
	gi|6324219	Nop15p	A4	4	Nop15p (4)	0.623232	0.215121	nucleolus,nucleus	Constituent of 66S pre-ribosomal particles, involved in 60S ribosomal subunit biogenesis; localizes to both nucleolus and cytoplasm	4280
	gi|6320292	Rrp1p	A4	6	Rrp1p (6)	0.59928	0.126658	nucleolus,nucleus	Essential evolutionarily conserved nucleolar protein necessary for biogenesis of 60S ribosomal subunits and processing of pre-rRNAs to mature rRNAs, associated with several distinct 66S pre-ribosomal particles	6960
	gi|151944713	Nug1p	A4	7	Nug1p (7)	0.583749	0.280583	nucleolus,nucleus	GTPase that associates with nuclear 60S pre-ribosomes, required for export of 60S ribosomal subunits from the nucleus	7130
	gi|6320973	Nsa2p	A4	1	Nsa2p (1)	0.581741	0	cytoplasm	Protein constituent of 66S pre-ribosomal particles, contributes to processing of the 27S pre-rRNA	8660
	gi|256270950	Spb1p	A4	3	Spb1p (3)	0.478379	0.0540065	0	AdoMet-dependent methyltransferase involved in rRNA processing and 60S ribosomal subunit maturation; methylates G2922 in the tRNA docking site of the large subunit rRNA and in the absence of snR52, U2921; suppressor of PAB1 mutants	not visualized
	gi|206558288	Nsa1p	A4	2	Nsa1p (2)	0.341215	0.0797936	nucleolus,nucleus	Constituent of 66S pre-ribosomal particles, involved in 60S ribosomal subunit biogenesis	2740
	gi|190406571	Spb4p	A4	2	Spb4p (2)	0.242589	0.0195552	nucleolus,nucleus	Putative ATP-dependent RNA helicase, nucleolar protein required for synthesis of 60S ribosomal subunits at a late step in the pathway; sediments with 66S pre-ribosomes in sucrose gradients	5740
	gi|190405871	Gar1p	A5	2	Gar1p (2)	1.12413	0.154634	nucleolus	Protein component of the H/ACA snoRNP pseudouridylase complex, involved in the modification and cleavage of the 18S pre-rRNA	5730
	gi|190405265	Nop56p	A5	20	Nop56p (20)	0.959257	0.409932	nucleolus	Essential evolutionarily-conserved nucleolar protein component of the box C/D snoRNP complexes that direct 2'-O-methylation of pre-rRNA during its maturation; overexpression causes spindle orientation defects	13500
	gi|666101	Nhp2p	A5	2	Nhp2p (2)	0.933032	0.0103123	nucleolus	Nuclear protein related to mammalian high mobility group (HMG) proteins, essential for function of H/ACA-type snoRNPs, which are involved in 18S rRNA processing	not visualized
	gi|151941019	Cbf5p	A5	10	Cbf5p (10)	0.90061	0.196629	nucleolus	Pseudouridine synthase catalytic subunit of box H/ACA small nucleolar ribonucleoprotein particles (snoRNPs), acts on both large and small rRNAs and on snRNA U2; mutations in human ortholog dyskerin cause the disorder dyskeratosis congenita	33600
	gi|6320190	Nop1p	A5	12	Nop1p (12)	0.889251	0.207943	0	Nucleolar protein, component of the small subunit processome complex, which is required for processing of pre-18S rRNA; has similarity to mammalian fibrillarin	not visualized
	gi|7839181	Nop10p	A5	2	Nop10p (2)	0.864149	0.357375	nucleolus	Constituent of small nucleolar ribonucleoprotein particles containing H/ACA-type snoRNAs, which are required for pseudouridylation and processing of pre-18S rRNA	not visualized
	gi|206558283	Nop58p	A5	12	Nop58p (12)	0.852367	0.275242	nucleolus	Protein involved in pre-rRNA processing, 18S rRNA synthesis, and snoRNA synthesis; component of the small subunit processome complex, which is required for processing of pre-18S rRNA	34700
	gi|295671	Srp40p	A5	1	Srp40p (1)	0.596413	0	nucleolus	Nucleolar, serine-rich protein with a role in preribosome assembly or transport; may function as a chaperone of small nucleolar ribonucleoprotein particles (snoRNPs); immunologically and structurally to rat Nopp140	12900
	gi|71064091	YIL127C	A6	1	YIL127C (1)	3.72879	0	nucleolus	Putative protein of unknown function; identified in a screen for mutants with decreased levels of rDNA transcription; green fluorescent protein (GFP)-fusion protein localizes to the nucleolus; predicted to be involved in ribosome biogenesis	3670
	gi|207340445	Rrp12p	A6	6	Rrp12p (6)	2.63087	0.539358	cytoplasm,nucleus	Protein required for export of the ribosomal subunits; associates with the RNA components of the pre-ribosomes; contains HEAT-repeats	8170
	gi|151943057	Hpm1p	A6	1	Hpm1p (1)	1.8173	0	cytoplasm,nucleus	AdoMet-dependent methyltransferase involved in a novel 3-methylhistidine modification of ribosomal protein Rpl3p; seven beta-strand MTase family member; null mutant exhibits a weak vacuolar protein sorting defect and caspofungin resistance	not visualized
	gi|163310814	Npl3p	A6	1	Npl3p (1)	1.66257	0	nucleus	is Nop3, req. for ribos. biogenesis. also for mRNA metabolism. For RNA-binding protein that promotes elongation, regulates termination, and carries poly(A) mRNA from nucleus to cytoplasm; required for pre-mRNA splicing; dissociation from mRNAs promoted by Mtr10p; phosphorylated by Sky1p in the cytoplasm	78700
	gi|577810	Rrp8p	A6	3	Rrp8p (3)	1.39193	0.363472	nucleolus,nucleus	Nucleolar protein involved in rRNA processing, pre-rRNA cleavage at site A2; also involved in telomere maintenance; mutation is synthetically lethal with a gar1 mutation	2780
	gi|530998	Fpr3p	A6	8	Fpr3p (8)	1.32758	0.420472	nucleolus,nucleus	Nucleolar peptidyl-prolyl cis-trans isomerase (PPIase); FK506 binding protein; phosphorylated by casein kinase II (Cka1p-Cka2p-Ckb1p-Ckb2p) and dephosphorylated by Ptp1p	9490
	gi|160380616	Dbp3p	A6	2	Dbp3p (2)	1.20378	0.0273571	nucleolus,nucleus	Putative ATP-dependent RNA helicase of the DEAD-box family involved in ribosomal biogenesis	38900
	gi|160380629	Dbp7p	A6	2	Dbp7p (2)	1.16333	0.0296163	nucleolus,nucleus	Putative ATP-dependent RNA helicase of the DEAD-box family involved in ribosomal biogenesis; essential for growth under anaerobic conditions	1460
	gi|151945976	Tma23p	A6	1	Tma23p (1)	1.10741	0	nucleolus	Nucleolar protein of unknown function implicated in ribosome biogenesis; TMA23 may be a fungal-specific gene as no homologs have been yet identified in higher eukaryotes	not quantitated
	gi|151945554	Rex4p	A6	4	Rex4p (4)	1.08165	0.314578	nucleolus,nucleus	Putative RNA exonuclease possibly involved in pre-rRNA processing and ribosome assembly	4280
	gi|259145944	Arb1p	A6	6	Arb1p (6)	1.07464	0.153312	cytoplasm	ATPase of the ATP-binding cassette (ABC) family involved in 40S and 60S ribosome biogenesis, has similarity to Gcn20p; shuttles from nucleus to cytoplasm, physically interacts with Tif6p, Lsg1p	17600
	gi|151943436	Nsr1p	A6	9	Nsr1p (9)	0.973225	0.255825	nucleolus	Nucleolar protein that binds nuclear localization sequences, required for pre-rRNA processing and ribosome biogenesis	77400
	gi|151943835	YCR016W	A6	1	YCR016W (1)	0.536293	0	nucleolus,nucleus	Putative protein of unknown function; green fluorescent protein (GFP)-fusion protein localizes to the nucleolus and nucleus; predicted to be involved in A3/4	1850
	gi|6321753	Sbp1p	B	1	Sbp1p (1)	1.77459	0	cytoplasm	Putative RNA binding protein; involved in translational repression and found in cytoplasmic P bodies; found associated with small nucleolar RNAs snR10 and snR11	12800
	gi|190409546	NPA3	B	1	NPA3 (1)	1.6855	0	cytoplasm	Essential, conserved, cytoplasmic ATPase; phosphorylated by the Pcl1p-Pho85p kinase complex	15200
	gi|468605	Sup45p	B	2	Sup45p (2)	1.68359	0.267025	cytoplasm	Polypeptide release factor (eRF1) in translation termination; mutant form acts as a recessive omnipotent suppressor; methylated by Mtq2p-Trm112p in ternary complex eRF1-eRF3-GTP; mutation of methylation site confers resistance to zymocin	13100
	gi|151943621	Gcn1p	B	14	Gcn1p (14)	1.61172	0.455811	cytoplasm	Positive regulator of the Gcn2p kinase activity, forms a complex with Gcn20p; proposed to stimulate Gcn2p activation by an uncharged tRNA	7330
	gi|295675	TIF4631	B	1	TIF4631 (1)	1.11562	0	cytoplasm	Translation initiation factor eIF4G, subunit of the mRNA cap-binding protein complex (eIF4F) that also contains eIF4E (Cdc33p); associates with the poly(A)-binding protein Pab1p, also interacts with eIF4A (Tif1p); homologous to Tif4632p	9760
	gi|151946513	GRS1	B	2	GRS1 (2)	0.997347	0.0630821	cytoplasm	Cytoplasmic and mitochondrial glycyl-tRNA synthase that ligates glycine to the cognate anticodon bearing tRNA; transcription termination factor that may interact with the 3'-end of pre-mRNA to promote 3'-end formation	98400
	gi|3732	unnamed protein product 98% seq. identity to Gcd1p	B1	1	unnamed protein product 98% seq. identity to Gcd1p (1)	2.79062	0	cytoplasm	Gamma subunit of the translation initiation factor eIF2B, the guanine-nucleotide exchange factor for eIF2; activity subsequently regulated by phosphorylated eIF2; first identified as a negative regulator of GCN4 expression	9530
	gi|460044	Fun12p	B1	4	Fun12p (4)	1.76775	0.328704	cytoplasm	GTPase, required for general translation initiation by promoting Met-tRNAiMet binding to ribosomes and ribosomal subunit joining; homolog of bacterial IF2	13400
	gi|238686682	Tif35p	B1	4	Tif35p (4)	1.65589	0.721969	cytoplasm	eIF3g subunit of the core complex of translation initiation factor 3 (eIF3), which is essential for translation	not visualized
	gi|6324778	Ded1p	B1	11	Ded1p (11)	1.51113	0.334349	0	ATP-dependent DEAD (Asp-Glu-Ala-Asp)-box RNA helicase, required for B1 of all yeast mRNAs; mutations in human DEAD-box DBY are a frequent cause of male infertility	not visualized
	gi|151946470	RPG1	B1	4	RPG1 (4)	1.44439	0.437662	cytoplasm	eIF3a subunit of the core complex of translation initiation factor 3 (eIF3), essential for translation; part of a subcomplex (Prt1p-Rpg1p-Nip1p) that stimulates binding of mRNA and tRNA(i)Met to ribosomes	52700
	gi|238686680	Prt1	B1	9	Prt1 (9)	1.39206	0.284371	cytoplasm	eIF3b subunit of the core complex of translation initiation factor 3 (eIF3), essential for translation; part of a subcomplex (Prt1p-Rpg1p-Nip1p) that stimulates binding of mRNA and tRNA(i)Met to ribosomes	47500
	gi|6324433	Cdc33p	B1	4	Cdc33p (4)	1.35129	0.261885	cytoplasm	Cytoplasmic mRNA cap binding protein and translation initiation factor eIF4E; the eIF4E-cap complex is responsible for mediating cap-dependent mRNA translation via interactions with translation initiation factor eIF4G (Tif4631p or Tif4632p)	14200
	gi|151946172	Clu1p	B1	4	Clu1p (4)	1.32712	0.13967	cytoplasm	eIF3 component of unknown function; deletion causes defects in mitochondrial organization but not in growth or translation initiation, can rescue cytokinesis and mitochondrial organization defects of the Dictyostelium cluA- mutant	17000
	gi|6323795	TIF34	B1	4	TIF34 (4)	1.2509	0.3416	0	eIF3i subunit of the core complex of translation initiation factor 3 (eIF3), which is essential for translation	2400
	gi|238686679	Nip1	B1	3	Nip1 (3)	1.09569	0.443219	cytoplasm	eIF3c subunit of the eukaryotic translation initiation factor 3 (eIF3), involved in the assembly of preinitiation complex and start codon selection	78900
	gi|6322323	Tif2p	B1	14	Tif2p (14)	1.05774	0.320991	cytoplasm	Translation initiation factor eIF4A, identical to Tif1p; DEA(D/H)-box RNA helicase that couples ATPase activity to RNA binding and unwinding; forms a dumbbell structure of two compact domains connected by a linker; interacts with eIF4G	not quantitated
	gi|78101183	Sui2p	B1	1	Sui2p (1)	1.04902	0	cytoplasm	#N/A	17100
	gi|11513344	Tif2p	B1	3	Tif2p (3)	1.0452	0.145654	cytoplasm	Translation initiation factor eIF4A, identical to Tif1p; DEA(D/H)-box RNA helicase that couples ATPase activity to RNA binding and unwinding; forms a dumbbell structure of two compact domains connected by a linker; interacts with eIF4G	not quantitated
	gi|151941085	Yef3p	B1	26	Yef3p (26)	0.700534	0.234084	cytoplasm	Translational elongation factor 3, stimulates the binding of aminoacyl-tRNA (AA-tRNA) to ribosomes by releasing EF-1 alpha from the ribosomal complex; contains two ABC cassettes; binds and hydrolyses ATP	871000
	gi|55670150	EF-2 (EFT1/EFT2)	B2	18	EF-2 (EFT1/EFT2) (18)	1.34345	0.357702	cytoplasm	Elongation factor 2 (EF-2), also encoded by EFT2; catalyzes ribosomal translocation during protein synthesis; contains diphthamide, the unique posttranslationally modified histidine residue specifically ADP-ribosylated by diphtheria toxin	82700
	gi|6322769	Tef4p	B2	2	Tef4p (2)	1.32732	0.34233	cytoplasm	Gamma subunit of translational elongation factor eEF1B, stimulates the binding of aminoacyl-tRNA (AA-tRNA) to ribosomes by releasing eEF1A (Tef1p/Tef2p) from the ribosomal complex	102000
	gi|190405311	Yef3p	B2	1	Yef3p (1)	1.2273	0	cytoplasm	Translational elongation factor 3, stimulates the binding of aminoacyl-tRNA (AA-tRNA) to ribosomes by releasing EF-1 alpha from the ribosomal complex; contains two ABC cassettes; binds and hydrolyses ATP	871000
	gi|6319594	Tef2p	B2	26	Tef2p (26)	1.12176	0.309361	cytoplasm	Translational elongation factor EF-1 alpha; also encoded by TEF1; functions in the binding reaction of aminoacyl-tRNA (AA-tRNA) to ribosomes	450
	gi|6320431	Hta1p/Hta2p	C1	2	Hta1p/Hta2p (2)	1.05272	0.192077	vacuole	Histone H2A, core histone protein required for chromatin assembly and chromosome function; one of two nearly identical subtypes (see also HTA2); DNA damage-dependent phosphorylation by Mec1p facilitates DNA repair; acetylated by Nat4p	not visualized
	gi|15988133	H4	C1	2	H4 (2)	1.00838	0.347312	nucleus	Histone H4, core histone protein required for chromatin assembly and chromosome function; one of two identical histone proteins (see also HHF2); contributes to telomeric silencing; N-terminal domain involved in maintaining genomic integrity	524000
	gi|6320430	Htb1p	C1	2	Htb1p (2)	0.928654	0.272967	nucleus	Histone H2B, core histone protein required for chromatin assembly and chromosome function; nearly identical to HTB1; Rad6p-Bre1p-Lge1p mediated ubiquitination regulates transcriptional activation, meiotic DSB formation and H3 methylation	443000
	gi|259145314	Paa1p	C3	1	Paa1p (1)	1.82929	0	0	Polyamine acetyltransferase; acetylates polyamines (e.g. putrescine, spermidine, spermine) and also aralkylamines (e.g. tryptamine, phenylethylamine); may be involved in transcription and/or DNA replication	8680
	gi|151944881	Chd1p	C3	2	Chd1p (2)	1.1882	0.0265392	nucleus	Nucleosome remodeling factor that functions in regulation of transcription elongation; contains a chromo domain, a helicase domain and a DNA-binding domain; component of both the SAGA and SLIK complexes	1620
	gi|51013133	Rsc8p	C3a	1	Rsc8p (1)	2.43666	0	nucleus	Component of the RSC chromatin remodeling complex; essential for viability and mitotic growth; homolog of SWI/SNF subunit Swi3p, but unlike Swi3p, does not activate transcription of reporters	3380
	gi|151940964	Fpr4p	C4e	7	Fpr4p (7)	1.07623	0.274301	nucleolus,nucleus	Peptidyl-prolyl cis-trans isomerase (PPIase) (proline isomerase) localized to the nucleus; catalyzes isomerization of proline residues in histones H3 and H4, which affects lysine methylation of those histones	14100
	gi|169791784	Nap1p	C6	4	Nap1p (4)	1.7395	0.208798	cytoplasm	Protein that interacts with mitotic cyclin Clb2p; required for the regulation of microtubule dynamics during mitosis; controls bud morphogenesis; involved in the transport of H2A and H2B histones to the nucleus; phosphorylated by CK2	8070
	gi|172002	MSH2	D	1	MSH2 (1)	1.04824	0	nucleus	Protein that forms heterodimers with Msh3p and Msh6p that bind to DNA mismatches to initiate the mismatch repair process; contains a Walker ATP-binding motif required for repair activity; Msh2p-Msh6p binds to and hydrolyzes ATP	1230
	gi|6322523	Rpa12	E1	1	Rpa12 (1)	1.77903	0	nucleolus	RNA polymerase I subunit A12.2; contains two zinc binding domains, and the N terminal domain is responsible for anchoring to the RNA pol I complex	8450
	gi|172215	Rpa190p	E1	1	Rpa190p (1)	1.29899	0	nucleolus	RNA polymerase I subunit; largest subunit of RNA polymerase I	2840
	gi|151942801	Rpa135p	E1	2	Rpa135p (2)	1.28934	0.106668	nucleolus	RNA polymerase I subunit A135	14100
	gi|170956	RPA49	E1	1	RPA49 (1)	1.22486	0	nucleolus	RNA polymerase I subunit A49	not quantitated
	gi|110590860	RPA12	E1	2	RPA12 (2)	0.953996	0.320224	nucleolus	RNA polymerase I subunit A12.2; contains two zinc binding domains, and the N terminal domain is responsible for anchoring to the RNA pol I complex	8450
	gi|6325445	Rpo26p	E4	1	Rpo26p (1)	1.72128	0	cytoplasm,nucleus	RNA polymerase subunit ABC23, common to RNA polymerases I, II, and III; part of central core; similar to bacterial omega subunit	6090
	gi|190408037	Rpc40p (AC40)	E5	1	Rpc40p (AC40) (1)	1.33563	0	nucleolus,nucleus	RNA polymerase subunit, common to RNA polymerase I and III	13000
	gi|487961	Rrp3	F1	1	Rrp3 (1)	2.0323	0	0	Protein involved in rRNA processing; required for maturation of the 35S primary transcript of pre-rRNA and for cleavage leading to mature 18S rRNA; homologous to eIF-4a, which is a DEAD box RNA-dependent ATPase with helicase activity	not visualized
	gi|259145620	Yra1p	F5	5	Yra1p (5)	2.96521	1.46722	nucleus	Nuclear protein that binds to RNA and to Mex67p, required for export of poly(A)+ mRNA from the nucleus; member of the REF (RNA and export factor binding proteins) family; another family member, Yra2p, can substitute for Yra1p function	not visualized
	gi|172574	Sen1p	F5	2	Sen1p (2)	2.54866	0.222094	nucleus	Presumed helicase required for RNA polymerase II transcription termination and processing of RNAs; homolog of Senataxin which causes Ataxia-Oculomotor Apraxia 2 and a dominant form of amyotrophic lateral sclerosis	125
	gi|6324217	Dbp2p	F5	3	Dbp2p (3)	2.51338	0.556653	cytoplasm,nucleus	Essential ATP-dependent RNA helicase of the DEAD-box protein family, involved in nonsense-mediated mRNA decay and rRNA processing	33100
	gi|287911	Cdc39	F5	1	Cdc39 (1)	1.77311	0	cytoplasm	Component of the CCR4-NOT complex, which has multiple roles in regulating mRNA levels including regulation of transcription and destabilizing mRNAs by deadenylation; basal transcription factor	4300
	gi|151942176	Mss116p	F5	3	Mss116p (3)	1.76139	0.453085	mitochondrion	DEAD-box protein required for efficient splicing of mitochondrial Group I and II introns; non-polar RNA helicase that also facilities strand annealing	10300
	gi|256272082	Dcp1p	F5	1	Dcp1p (1)	1.66657	0	punctate composite	Subunit of the Dcp1p-Dcp2p decapping enzyme complex, which removes the 5' cap structure from mRNAs prior to their degradation; enhances the activity of catalytic subunit Dcp2p; regulated by DEAD box protein Dhh1p	2880
	gi|6321265	Kem1p	F5	3	Kem1p (3)	1.58598	0.246216	cytoplasm	Evolutionarily-conserved 5'-3' exonuclease component of cytoplasmic processing (P) bodies involved in mRNA decay; plays a role in microtubule-mediated processes, filamentous growth, ribosomal RNA maturation, and telomere maintenance	11700
	gi|6321013	Pab1p	F5	14	Pab1p (14)	1.56197	0.35967	cytoplasm	Poly(A) binding protein, part of the 3'-end RNA-processing complex, mediates interactions between the 5' cap structure and the 3' mRNA poly(A) tail, involved in control of poly(A) tail length, interacts with translation factor eIF-4G	198000
	gi|2326812	DBP5	F5	2	DBP5 (2)	1.47264	0.151335	nuclear periphery	Cytoplasmic ATP-dependent RNA helicase of the DEAD-box family involved in mRNA export from the nucleus; involved in translation termination	14900
	gi|6322854	Pap1p	F5	1	Pap1p (1)	1.47238	0	nucleus	Poly(A) polymerase, one of three factors required for mRNA 3'-end polyadenylation, forms multiprotein complex with polyadenylation factor I (PF I), also required for mRNA nuclear export; may also polyadenylate rRNAs	17100
	gi|151943812	Gbp2p	F5	1	Gbp2p (1)	1.2801	0	nucleus	Poly(A+) RNA-binding protein, involved in the export of mRNAs from the nucleus to the cytoplasm; similar to Hrb1p and Npl3p; also binds single-stranded telomeric repeat sequence in vitro	2540
	gi|51012951	Upf3p	F5	1	Upf3p (1)	1.14838	0	cytoplasm	Component of the nonsense-mediated mRNA decay (NMD) pathway, along with Nam7p and Nmd2p; involved in decay of mRNA containing nonsense codons; involved in telomere maintenance	1250
	gi|14318523	Loc1p	F5	5	Loc1p (5)	0.953438	0.165205	nucleolus,nucleus	Nuclear protein involved in asymmetric localization of ASH1 mRNA; binds double-stranded RNA in vitro; constituent of 66S pre-ribosomal particles	3650
	gi|190406294	Air1p	F5b	2	Air1p (2)	1.9157	0.093382	cytoplasm,nucleus	Zinc knuckle protein, involved in nuclear RNA processing and degradation as a component of the TRAMP complex; stimulates the poly(A) polymerase activity of Pap2p in vitro; functionally redundant with Air2p	1550
	gi|6320119	SUB2	F6	7	SUB2 (7)	1.46169	0.272378	nucleus	Component of the TREX complex required for nuclear mRNA export; member of the DEAD-box RNA helicase superfamily and is involved in early and late steps of spliceosome assembly; homolog of the human splicing factor hUAP56	51700
	gi|172945	Frs1p	F7	1	Frs1p (1)	1.328	0	cytoplasm	Beta subunit of cytoplasmic phenylalanyl-tRNA synthetase, forms a tetramer with Frs2p to generate active enzyme; able to hydrolyze mis-aminoacylated tRNA-Phe, which could contribute to translational quality control	5440
	gi|1002712	ARC1	F7	2	ARC1 (2)	1.30715	0.282479	cytoplasm	Protein that binds tRNA and methionyl- and glutamyl-tRNA synthetases (Mes1p and Gus1p), delivering tRNA to them, stimulating catalysis, and ensuring their localization to the cytoplasm; also binds quadruplex nucleic acids	57700
	gi|207344772	Ded81p	F7	1	Ded81p (1)	1.29134	0	0	Cytosolic asparaginyl-tRNA synthetase, required for protein synthesis, catalyzes the specific attachment of asparagine to its cognate tRNA	not visualized
	gi|85666121	DUS3	F7	1	DUS3 (1)	1.19122	0	cytoplasm,nucleus	Dihydrouridine synthase, member of a widespread family of conserved proteins including Smm1p, Dus1p, and Dus4p; contains a consensus oleate response element (ORE) in its promoter region	3630
	gi|151942316	Ydr341cp	G	1	Ydr341cp (1)	4.31679	0	0	Arginyl-tRNA synthetase, proposed to be cytoplasmic but the authentic, non-tagged protein is detected in highly purified mitochondria in high-throughput studies	20600
	gi|151942788	Lsp1	G	3	Lsp1 (3)	2.56502	1.51625	punctate composite	Primary component of eisosomes, which are large immobile patch structures at the cell cortex associated with endocytosis, along with Pil1p and Sur7p; null mutants show activation of Pkc1p/Ypk1p stress resistance pathways	104000
	gi|6322569	Cpa2	G	1	Cpa2 (1)	2.34231	0	cytoplasm	Large subunit of carbamoyl phosphate synthetase, which catalyzes a step in the synthesis of citrulline, an arginine precursor	18000
	gi|6323619	Apt1p	G	1	Apt1p (1)	2.10822	0	cytoplasm,nucleus	Adenine phosphoribosyltransferase, catalyzes the formation of AMP from adenine and 5-phosphoribosylpyrophosphate; involved in the salvage pathway of purine nucleotide biosynthesis	11200
	gi|151944399	Srv2p	G	1	Srv2p (1)	2.03999	0	actin	CAP (cyclase-associated protein) subunit of adenylyl cyclase complex; N-terminus binds adenylyl cyclase and facilitates activation by RAS; C-terminus binds ADP-actin monomers, facilitating regulation of actin dynamics and cell morphogenesis	8760
	gi|6324893	Faa1	G	1	Faa1 (1)	2.03086	0	ER	Long chain fatty acyl-CoA synthetase, activates imported fatty acids with a preference for C12:0-C16:0 chain lengths; functions in long chain fatty acid import; accounts for most acyl-CoA synthetase activity; localized to lipid particles	7470
	gi|151942417	PPN1	G	4	PPN1 (4)	1.89676	0.220335	vacuole	Vacuolar endopolyphosphatase with a role in phosphate metabolism; functions as a homodimer	319
	gi|151943789	Glk1p	G	4	Glk1p (4)	1.87917	0.952575	cytoplasm,punctate composite	Glucokinase, catalyzes the phosphorylation of glucose at C6 in the first irreversible step of glucose metabolism; one of three glucose phosphorylating enzymes; expression regulated by non-fermentable carbon sources	21100
	gi|171596	Gfa1p	G	7	Gfa1p (7)	1.7855	0.610669	0	Glutamine-fructose-6-phosphate amidotransferase, catalyzes the formation of glucosamine-6-P and glutamate from fructose-6-P and glutamine in the first step of chitin biosynthesis	14300
	gi|226713013	Uba4p	G	1	Uba4p (1)	1.67553	0	cytoplasm	Protein that activates Urm1p before its conjugation to proteins (urmylation); one target is the thioredoxin peroxidase Ahp1p, suggesting a role of urmylation in the oxidative stress response	2620
	gi|122920148	Trx2p	G	1	Trx2p (1)	1.64722	0	cytoplasm,nucleus	Cytoplasmic thioredoxin isoenzyme of the thioredoxin system which protects cells against oxidative and reductive stress, forms LMA1 complex with Pbi2p, acts as a cofactor for Tsa1p, required for ER-Golgi transport and vacuole inheritance	17200
	gi|167013430	Idh1p	G	1	Idh1p (1)	1.60669	0	mitochondrion	Subunit of mitochondrial NAD(+)-dependent isocitrate dehydrogenase, which catalyzes the oxidation of isocitrate to alpha-ketoglutarate in the TCA cycle	10500
	gi|172880	Tcp1p	G	1	Tcp1p (1)	1.60572	0	0	Alpha subunit of chaperonin-containing T-complex, which mediates protein folding in the cytosol; involved in actin cytoskeleton maintenance; overexpression in neurons suppresses formation of pathogenic conformations of huntingtin protein	not visualized
	gi|6320616	Ade8p	G	1	Ade8p (1)	1.58944	0	cytoplasm,nucleus	#N/A	3910
	gi|172436	Rna1p	G	2	Rna1p (2)	1.56407	0.314546	cytoplasm	GTPase activating protein (GAP) for Gsp1p, involved in nuclear transport	52200
	gi|6322097	Lys12p	G	2	Lys12p (2)	1.54153	0.173236	mitochondrion	Homo-Isocitrat-Dehydrogenase, ein NAD-Linked-mitochondriale Enzym für den vierten Schritt in der Biosynthese von Lysin, in denen Homo-Isocitrat wird oxidativ in alpha-decarboxyliert erforderlich ketoadipate	19100
	gi|3802	RNR2	G	3	RNR2 (3)	1.53527	0.360592	cytoplasm,nucleus	Ribonucleotide-diphosphate reductase (RNR), small subunit; the RNR complex catalyzes the rate-limiting step in dNTP synthesis and is regulated by DNA replication and DNA damage checkpoint pathways via localization of the small subunits	538
	gi|6321968	Eno2p	G	2	Eno2p (2)	1.53511	0.287956	cytoplasm	Enolase II, a phosphopyruvate hydratase that catalyzes the conversion of 2-phosphoglycerate to phosphoenolpyruvate during glycolysis and the reverse reaction during gluconeogenesis; expression is induced in response to glucose	2610
	gi|151942086	GRX3	G	2	GRX3 (2)	1.52821	0.248585	cytoplasm,nucleus	Hydroperoxide and superoxide-radical responsive glutathione-dependent oxidoreductase; monothiol glutaredoxin subfamily member along with Grx4p and Grx5p; protects cells from oxidative damage	11000
	gi|6323585	Imd4p	G	1	Imd4p (1)	1.47854	0	cytoplasm	Inosine monophosphate dehydrogenase, catalyzes the first step of GMP biosynthesis, member of a four-gene family in S. cerevisiae, constitutively expressed	2970
	gi|6325221	PMA2	G	1	PMA2 (1)	1.47778	0	0	Plasma membrane H+-ATPase, isoform of Pma1p, involved in pumping protons out of the cell; regulator of cytoplasmic pH and plasma membrane potential	not visualized
	gi|6322123	Rrn3p	G	1	Rrn3p (1)	1.46291	0	cytoplasm	Minor isoform of the large subunit of ribonucleotide-diphosphate reductase; the RNR complex catalyzes rate-limiting step in dNTP synthesis, regulated by DNA replication and DNA damage checkpoint pathways via localization of small subunits	1360
	gi|6319837	ILV6	G	3	ILV6 (3)	1.43271	0.542498	mitochondrion	Regulatory subunit of acetolactate synthase, which catalyzes the first step of branched-chain amino acid biosynthesis; enhances activity of the Ilv2p catalytic subunit, localizes to mitochondria	15800
	gi|6322468	TDH1	G	1	TDH1 (1)	1.42065	0	cytoplasm,nucleus	Glyceraldehyde-3-phosphate dehydrogenase, isozyme 1, involved in glycolysis and gluconeogenesis; tetramer that catalyzes the reaction of glyceraldehyde-3-phosphate to 1,3 bis-phosphoglycerate; detected in the cytoplasm and cell-wall	120000
	gi|173146	Ura2p	G	15	Ura2p (15)	1.41916	0.287772	cytoplasm	Bifunctional carbamoylphosphate synthetase (CPSase)-aspartate transcarbamylase (ATCase), catalyzes the first two enzymatic steps in the de novo biosynthesis of pyrimidines; both activities are subject to feedback inhibition by UTP	11000
	gi|6320930	ILV1	G	2	ILV1 (2)	1.34709	0.327791	mitochondrion	Threonine deaminase, catalyzes the first step in isoleucine biosynthesis; expression is under general amino acid control; ILV1 locus exhibits highly positioned nucleosomes whose organization is independent of known ILV1 regulation	11900
	gi|732946	FAA4	G	1	FAA4 (1)	1.31827	0	lipid particle	Long chain fatty acyl-CoA synthetase, regulates protein modification during growth in the presence of ethanol, functions to incorporate palmitic acid into phospholipids and neutral lipids	31200
	gi|28373827	ILV2	G	3	ILV2 (3)	1.31543	0.0889162	mitochondrion	Acetolactate synthase, catalyses the first common step in isoleucine and valine biosynthesis and is the target of several classes of inhibitors, localizes to the mitochondria; expression of the gene is under general amino acid contro	31900
	gi|151943508	Yhb1p	G	3	Yhb1p (3)	1.31507	0.250988	cytoplasm	Nitric oxide oxidoreductase, flavohemoglobin involved in nitric oxide detoxification; plays a role in the oxidative and nitrosative stress responses	13000
	gi|171504	Fas3p	G	20	Fas3p (20)	1.30866	0.390104	cytoplasm,punctate composite	Acetyl-CoA carboxylase, biotin containing enzyme that catalyzes the carboxylation of acetyl-CoA to form malonyl-CoA; required for de novo biosynthesis of long-chain fatty acids	20200
	gi|171502	Fas2p	G	3	Fas2p (3)	1.26003	0.536265	cytoplasm	Alpha subunit of fatty acid synthetase, which catalyzes the synthesis of long-chain saturated fatty acids; contains beta-ketoacyl reductase and beta-ketoacyl synthase activities; phosphorylated	17000
	gi|151940771	Gcn20p	G	1	Gcn20p (1)	1.24742	0	cytoplasm	Positive regulator of the Gcn2p kinase activity, forms a complex with Gcn1p; proposed to stimulate Gcn2p activation by an uncharged tRNA	14600
	gi|171122	Vma2p	G	10	Vma2p (10)	1.21549	0.324137	vacuolar membrane	Subunit B of the eight-subunit V1 peripheral membrane domain of the vacuolar H+-ATPase (V-ATPase), an electrogenic proton pump found throughout the endomembrane system; contains nucleotide binding sites; also detected in the cytoplasm	131000
	gi|223142	Adh1p	G	2	Adh1p (2)	1.20965	0.0225745	0	Alcohol dehydrogenase, fermentative isozyme active as homo- or heterotetramers; required for the reduction of acetaldehyde to ethanol, the last step in the glycolytic pathway	not visualized
	gi|51013423	Ade5,7p	G	4	Ade5,7p (4)	1.18575	0.367464	cytoplasm	Bifunctional enzyme of the 'de novo' purine nucleotide biosynthetic pathway, contains aminoimidazole ribotide synthetase and glycinamide ribotide synthetase activities	35800
	gi|207344936	Pfk1p	G	5	Pfk1p (5)	1.17657	0.0883937	cytoplasm	Alpha subunit of heterooctameric phosphofructokinase involved in glycolysis, indispensable for anaerobic growth, activated by fructose-2,6-bisphosphate and AMP, mutation inhibits glucose induction of cell cycle-related genes	89800
	gi|62738905	Gal10p	G	1	Gal10p (1)	1.14801	0	0	UDP-glucose-4-epimerase, catalyzes the interconversion of UDP-galactose and UDP-D-glucose in galactose metabolism; also catalyzes the conversion of alpha-D-glucose or alpha-D-galactose to their beta-anomers	not visualized
	gi|51013181	Csr1p	G	1	Csr1p (1)	1.12152	0	ambiguous	Phosphatidylinositol transfer protein with a potential role in regulating lipid and fatty acid metabolism under heme-depleted conditions; interacts specifically with thioredoxin peroxidase; may have a role in oxidative stress resistance	9600
	gi|256274388	Sam1p	G	4	Sam1p (4)	1.10081	0.207149	cytoplasm	S-adenosylmethionine synthetase, catalyzes transfer of the adenosyl group of ATP to the sulfur atom of methionine; one of two differentially regulated isozymes (Sam1p and Sam2p)	103000
	gi|47420051	Gpd1p	G	2	Gpd1p (2)	1.08217	0.00746738	peroxisome	NAD-dependent glycerol-3-phosphate dehydrogenase, key enzyme of glycerol synthesis, essential for growth under osmotic stress; expression regulated by high-osmolarity glycerol response pathway; homolog of Gpd2p	807
	gi|151943263	Trp5p	G	5	Trp5p (5)	1.07152	0.504638	cytoplasm,nucleus	Tryptophan synthase, catalyzes the last step of tryptophan biosynthesis; regulated by the general control system of amino acid biosynthesis	15500
	gi|75766245	Gal1p	G	2	Gal1p (2)	1.05551	0.0621342	0	Galactokinase, phosphorylates alpha-D-galactose to alpha-D-galactose-1-phosphate in the first step of galactose catabolism; expression regulated by Gal4p	not visualized
	gi|151941514	MAE1	G	2	MAE1 (2)	0.989974	0.00308989	mitochondrion	Mitochondrial malic enzyme, catalyzes the oxidative decarboxylation of malate to pyruvate, which is a key intermediate in sugar metabolism and a precursor for synthesis of several amino acids	10500
	gi|894204	Psa1p	G	2	Psa1p (2)	0.963785	0.0498651	cytoplasm	GDP-mannose pyrophosphorylase (mannose-1-phosphate guanyltransferase), synthesizes GDP-mannose from GTP and mannose-1-phosphate in cell wall biosynthesis; required for normal cell wall structure	97100
	gi|6322666	Fas1p	G	5	Fas1p (5)	0.939806	0.10122	cytoplasm	Beta subunit of fatty acid synthetase, which catalyzes the synthesis of long-chain saturated fatty acids; contains acetyltransacylase, dehydratase, enoyl reductase, malonyl transacylase, and palmitoyl transacylase activities	91800
	gi|7546185	Fur1	G	1	Fur1 (1)	0.903905	0	intracellular	Uracil phosphoribosyltransferase, synthesizes UMP from uracil; involved in the pyrimidine salvage pathway	not visualized
	gi|6321776	Prs3p	G	1	Prs3p (1)	0.853589	0	cytoplasm	5-phospho-ribosyl-1(alpha)-pyrophosphate synthetase, synthesizes PRPP, which is required for nucleotide, histidine, and tryptophan biosynthesis; one of five related enzymes, which are active as heteromultimeric complexes	not visualized
	gi|511135	GPD2	G	1	GPD2 (1)	0.81516	0	cytoplasm,nucleus	NAD-dependent glycerol 3-phosphate dehydrogenase, homolog of Gpd1p, expression is controlled by an oxygen-independent signaling pathway required to regulate metabolism under anoxic conditions; located in cytosol and mitochondria	8970
	gi|4180	Cdc19p	G	7	Cdc19p (7)	0.808743	0.246397	cytoplasm	Pyruvate kinase, functions as a homotetramer in glycolysis to convert phosphoenolpyruvate to pyruvate, the input for aerobic (TCA cycle) or anaerobic (glucose fermentation) respiration	291000
	gi|259148033	Pdc1p	G	6	Pdc1p (6)	0.671034	0.342852	ambiguous,cytoplasm,nucleus	Major of three pyruvate decarboxylase isozymes, key enzyme in alcoholic fermentation, decarboxylates pyruvate to acetaldehyde; subject to glucose-, ethanol-, and autoregulation; involved in amino acid catabolism	8970
	gi|308191556	Ade12p	G	1	Ade12p (1)	0.587184	0	cytoplasm	Adenylosuccinate synthase, catalyzes the first step in synthesis of adenosine monophosphate from inosine 5'monophosphate during purine nucleotide biosynthesis; exhibits binding to single-stranded autonomously replicating (ARS) core sequence	56800
	gi|157834086	URA6	G	1	URA6 (1)	0.48931	0	cytoplasm,nucleus	Uridylate kinase, catalyzes the seventh enzymatic step in the de novo biosynthesis of pyrimidines, converting uridine monophosphate (UMP) into uridine-5'-diphosphate (UDP)	1500
	gi|207342498	Tsa1p	G	3	Tsa1p (3)	0.457454	0.0555175	cytoplasm,punctate composite	Thioredoxin peroxidase, acts as both a ribosome-associated and free cytoplasmic antioxidant; self-associates to form a high-molecular weight chaperone complex under oxidative stress; deletion results in mutator phenotype	378000
	gi|416161	Cys4p	G	2	Cys4p (2)	0.403365	0.0952608	cytoplasm	Cystathionine beta-synthase, catalyzes synthesis of cystathionine from serine and homocysteine, the first committed step in cysteine biosynthesis; responsible for hydrogen sulfide generation; mutations in human ortholog cause homocystinuria	41900
	gi|171110	Atp2p	G	1	Atp2p (1)	0.392162	0	mitochondrion	Beta subunit of the F1 sector of mitochondrial F1F0 ATP synthase, which is a large, evolutionarily conserved enzyme complex required for ATP synthesis; phosphorylated	164000
	gi|151941977	Tsc13p	G	1	Tsc13p (1)	0	0	ER	Enoyl reductase that catalyzes the last step in each cycle of very long chain fatty acid elongation, localizes to the ER, highly enriched in a structure marking nuclear-vacuolar junctions, coimmunoprecipitates with elongases Fen1p and Sur4p	23600
	gi|6324194	Fpr1p	G/C2	1	Fpr1p (1)	2.00816	0	cytoplasm,nucleus	Peptidyl-prolyl cis-trans isomerase (PPIase), binds to the drugs FK506 and rapamycin; also binds to the nonhistone chromatin binding protein Hmo1p and may regulate its assembly or function	43300
	gi|460064	Gua1p	G/V	5	Gua1p (5)	1.16781	0.27713	0	GMP synthase, an enzyme that catalyzes the second step in the biosynthesis of GMP from inosine 5'-phosphate (IMP); transcription is not subject to regulation by guanine but is negatively regulated by nutrient starvation	not visualized
	gi|171644	PIM1	H	1	PIM1 (1)	2.11266	0	mitochondrion	ATP-dependent Lon protease, involved in degradation of misfolded proteins in mitochondria; required for biogenesis and maintenance of mitochondria	14500
	gi|151945474	Tuf1p	H	2	Tuf1p (2)	1.49208	0.274247	mitochondrion	Mitochondrial translation elongation factor Tu; comprises both GTPase and guanine nucleotide exchange factor activities, while these activities are found in separate proteins in S. pombe and humans	58500
	gi|171463	Ssc1p	H	2	Ssc1p (2)	0.546036	0.546036	0	Mitochondrial matrix ATPase, subunit of the presequence translocase-associated protein import motor (PAM) and of SceI endonuclease; involved in protein folding and translocation into the matrix; phosphorylated; member of HSP70 family	not visualized
	gi|190408634	SDS24	I	1	SDS24 (1)	1.8233	0	cytoplasm	One of two S. cerevisiae homologs (Sds23p and Sds24p) of the S. pombe Sds23 protein, which is implicated in APC/cyclosome regulation; involved in cell separation during budding; may play an indirect role in fluid-phase endocytosis	2840
	gi|171704583	Sds23p	I	1	Sds23p (1)	1.46924	0	cytoplasm,nucleus	One of two S. cerevisiae homologs (Sds23p and Sds24p) of the S. pombe Sds23 protein, which is implicated in APC/cyclosome regulation; involved in cell separation during budding	21200
	gi|190406538	Tub2p	I	9	Tub2p (9)	1.07467	0.404718	0	Beta-tubulin; associates with alpha-tubulin (Tub1p and Tub3p) to form tubulin dimer, which polymerizes to form microtubules	not visualized
	gi|854568	Cyr1	J	1	Cyr1 (1)	1.55755	0	ambiguous	Adenylate cyclase, required for cAMP production and cAMP-dependent protein kinase signaling; the cAMP pathway controls a variety of cellular processes, including metabolism, cell cycle, stress response, stationary phase, and sporulation	not quantitated
	gi|6319854	Rvs161p	J	1	Rvs161p (1)	1.33956	0	cytoplasm,actin	Amphiphysin-like lipid raft protein; interacts with Rvs167p and regulates polarization of the actin cytoskeleton, endocytosis, cell polarity, cell fusion and viability following starvation or osmotic stress	7390
	gi|151944985	Yak1p	J	1	Yak1p (1)	1.33532	0	0	#N/A	0
	gi|171723	Hsc82p	K	22	Hsc82p (22)	1.65801	0.399386	cytoplasm	Cytoplasmic chaperone of the Hsp90 family, redundant in function and nearly identical with Hsp82p, and together they are essential; expressed constitutively at 10-fold higher basal levels than HSP82 and induced 2-3 fold by heat shock	132000
	gi|99031947	SBA1	K	1	SBA1 (1)	1.5472	0	cytoplasm,nucleus	Co-chaperone that binds to and regulates Hsp90 family chaperones; important for pp60v-src activity in yeast; homologous to the mammalian p23 proteins and like p23 can regulate telomerase activity	33700
	gi|6323002	HSP104	K	2	HSP104 (2)	1.51937	0.112322	cytoplasm	Heat shock protein that cooperates with Ydj1p (Hsp40) and Ssa1p (Hsp70) to refold and reactivate previously denatured, aggregated proteins; responsive to stresses including: heat, ethanol, and sodium arsenite; involved in [PSI+] propagatio	32800
	gi|6319972	Ssb1p	K	14	Ssb1p (14)	1.32039	0.281776	cytoplasm	Cytoplasmic ATPase that is a ribosome-associated molecular chaperone, functions with J-protein partner Zuo1p; may be involved in folding of newly-made polypeptide chains; member of the HSP70 family; interacts with phosphatase subunit Reg1p	170000
	gi|6324120	Ssb2p	K	2	Ssb2p (2)	0.705918	0.705918	cytoplasm	Cytoplasmic ATPase that is a ribosome-associated molecular chaperone, functions with J-protein partner Zuo1p; may be involved in the folding of newly-synthesized polypeptide chains; member of the HSP70 family; homolog of SSB1	104000
	gi|256272836	Hsp42p	K1	2	Hsp42p (2)	1.70289	0.486138	cytoplasm	Small heat shock protein (sHSP) with chaperone activity; forms barrel-shaped oligomers that suppress unfolded protein aggregation; involved in cytoskeleton reorganization after heat shock	1470
	gi|533365	Sse1p	K1	9	Sse1p (9)	1.35181	0.256957	cytoplasm	ATPase that is a component of the heat shock protein Hsp90 chaperone complex; binds unfolded proteins; member of the heat shock protein 70 (HSP70) family; localized to the cytoplasm	71700
	gi|99031945	Hsp82p	K1	1	Hsp82p (1)	1.29846	0	cytoplasm	Hsp90 chaperone required for pheromone signaling and negative regulation of Hsf1p; docks with Tom70p for mitochondrial preprotein delivery; promotes telomerase DNA binding and nucleotide addition; interacts with Cns1p, Cpr6p, Cpr7p, Sti1p	445000
	gi|567930	Tcp1p	K2	2	Tcp1p (2)	1.48844	0.0238282	0	Alpha subunit of chaperonin-containing T-complex, which mediates protein folding in the cytosol; involved in actin cytoskeleton maintenance; overexpression in neurons suppresses formation of pathogenic conformations of huntingtin protein	not visualized
	gi|272718727	Ssa1p	K2	1	Ssa1p (1)	1.45838	0	cytoplasm	ATPase involved in protein folding and nuclear localization signal (NLS)-directed nuclear transport; member of heat shock protein 70 (HSP70) family; forms a chaperone complex with Ydj1p; localized to the nucleus, cytoplasm, and cell wall	269000
	gi|924930	Aha1p	K2	1	Aha1p (1)	1.15177	0	cytoplasm	Co-chaperone that binds to Hsp82p and activates its ATPase activity; similar to Hch1p; expression is regulated by stresses such as heat shock (	13900
	gi|151941387	Ssa1p	K2	3	Ssa1p (3)	1.01844	0.225438	cytoplasm	ATPase involved in protein folding and nuclear localization signal (NLS)-directed nuclear transport; member of heat shock protein 70 (HSP70) family; forms a chaperone complex with Ydj1p; localized to the nucleus, cytoplasm, and cell wall	269000
	gi|6323004	Ssa2p	K2	15	Ssa2p (15)	1.01229	0.282993	cytoplasm,nucleus	ATP binding protein involved in protein folding and vacuolar import of proteins; member of heat shock protein 70 (HSP70) family; associated with the chaperonin-containing T-complex; present in the cytoplasm, vacuolar membrane and cell wall	364000
	gi|493574	CCT3	K2	1	CCT3 (1)	0.828726	0	0	Subunit of the cytosolic chaperonin Cct ring complex, related to Tcp1p, required for the assembly of actin and tubulins in vivo	not visualized
	gi|37362658	Ssz1p	K2	1	Ssz1p (1)	0.568883	0	cytoplasm	Hsp70 protein that interacts with Zuo1p (a DnaJ homolog) to form a ribosome-associated complex that binds the ribosome via the Zuo1p subunit; also involved in pleiotropic drug resistance via sequential activation of PDR1 and PDR5; binds ATP	73600
	gi|290771197	Cct8p	K2 oder N?	6	Cct8p (6)	1.35898	0.347244	0	Subunit of the cytosolic chaperonin Cct ring complex, related to Tcp1p, required for the assembly of actin and tubulins in vivo	not visualized
	gi|151945013	Cct7p	K2/N	1	Cct7p (1)	1.31524	0	0	Subunit of the cytosolic chaperonin Cct ring complex, related to Tcp1p, required for the assembly of actin and tubulins in vivo	not visualized
	gi|151940753	Wwm1p	L	1	Wwm1p (1)	3.52752	0	cytoplasm,nucleus	WW domain containing protein of unknown function; binds to Mca1p, a caspase-related protease that regulates H2O2-induced apoptosis; overexpression causes Gi phase growth arrest and clonal death that is suppressed by overexpression of MCA1	6020
	gi|6325031	Ypl225wp	L	1	Ypl225wp (1)	1.81241	0	cytoplasm	Protein of unknown function that may interact with ribosomes, based on co-purification experiments; green fluorescent protein (GFP)-fusion protein localizes to the cytoplasm	37500
	gi|190409504	Yjr020wp	L	1	Yjr020wp (1)	1.6045	0	0	#N/A	not visualized
	gi|6319499	Ola1p	L	5	Ola1p (5)	1.11683	0.28869	cytoplasm	P-loop ATPase with similarity to human OLA1 and bacterial YchF; identified as specifically interacting with the proteasome; protein levels are induced by hydrogen peroxide	36800
	gi|151943402	YGR122Wp	L	1	YGR122Wp (1)	0.628689	0	cytoplasm	Probable ortholog of A. nidulans PalC, which is involved in pH regulation and binds to the ESCRT-III complex; null mutant does not properly process Rim101p and has decreased resistance to rapamycin; GFP-fusion protein is cytoplasmic	not quantitated
	gi|151940863	SGD1	L1	1	SGD1 (1)	1.17929	0	nucleolus	Essential nuclear protein with a possible role in the osmoregulatory glycerol response; interacts with phospholipase C (Plc1p); putative homolog of human NOM1 which is implicated in acute myeloid leukemia	3060
	gi|189041600	YKR018C	L2	2	YKR018C (2)	1.22363	0.276611	cytoplasm,nucleus	Putative protein of unknown function; green fluorescent protein (GFP)-fusion protein localizes to the cytoplasm and nucleus	1770
	gi|37362625	Sro9p	M	4	Sro9p (4)	1.64266	0.168623	cytoplasm	Cytoplasmic RNA-binding protein that associates with translating ribosomes; involved in heme regulation of Hap1p as a component of the HMC complex, also involved in the organization of actin filaments; contains a La motif	8430
	gi|671634	Bmh1p	M	4	Bmh1p (4)	1.54534	0.453481	cytoplasm	14-3-3 protein, major isoform; controls proteome at post-transcriptional level, binds proteins and DNA, involved in regulation of many processes including exocytosis, vesicle transport, Ras/MAPK signaling, and rapamycin-sensitive signaling	158000
	gi|710602	Dnm1	M	1	Dnm1 (1)	1.22953	0	mitochondrion,punctate composite	Dynamin-related GTPase required for mitochondrial fission and morphology; assembles on the cytoplasmic face of mitochondrial tubules at sites at which division will occur; also participates in endocytosis and regulating peroxisome abundance	9620
	gi|207347490	Rgd1p	M/N	1	Rgd1p (1)	1.89121	0	ambiguous,bud neck,cytoplasm,bud	GTPase-activating protein (RhoGAP) for Rho3p and Rho4p, possibly involved in control of actin cytoskeleton organization	1500
	gi|151944873	Bem2p	N	1	Bem2p (1)	1.80789	0	bud neck,cytoplasm	Rho GTPase activating protein (RhoGAP) involved in the control of cytoskeleton organization and cellular morphogenesis; required for bud emergence	1230
	gi|151942363	Rvs167p	N	2	Rvs167p (2)	1.76944	0.513358	actin	Actin-associated protein, interacts with Rvs161p to regulate actin cytoskeleton, endocytosis, and viability following starvation or osmotic stress; homolog of mammalian amphiphysin	14600
	gi|151945133	Arp3p	N	1	Arp3p (1)	1.689	0	0	Essential component of the Arp2/3 complex, which is a highly conserved actin nucleation center required for the motility and integrity of actin patches; involved in endocytosis and membrane growth and polarity	6650
	gi|488531	CCT4	N	1	CCT4 (1)	1.66973	0	0	Subunit of the cytosolic chaperonin Cct ring complex, related to Tcp1p, required for the assembly of actin and tubulins in vivo (	5530
	gi|256269736	Tub1p	N	4	Tub1p (4)	1.60414	0.258549	cytoplasm,punctate composite,spindle pole,microtubule	Alpha-tubulin; associates with beta-tubulin (Tub2p) to form tubulin dimer, which polymerizes to form microtubules	5590
	gi|642334	Cof1p	N	1	Cof1p (1)	1.55004	0	0	Cofilin, promotes actin filament depolarization in a pH-dependent manner; binds both actin monomers and filaments and severs filaments; thought to be regulated by phosphorylation at SER4; ubiquitous and essential in eukaryotes	19600
	gi|151942115	SAC6	N	6	SAC6 (6)	1.35207	0.396468	actin	Fimbrin, actin-bundling protein; cooperates with Scp1p (calponin/transgelin) in the organization and maintenance of the actin cytoskeleton	3510
	gi|14627173	Bbc1	N	1	Bbc1 (1)	1.32281	0	0	Protein possibly involved in assembly of actin patches; interacts with an actin assembly factor Las17p and with the SH3 domains of Type I myosins Myo3p and Myo5p; localized predominantly to cortical actin patches	not visualized
	gi|173183	Vps1p	N	5	Vps1p (5)	1.29596	0.234243	cytoplasm,punctate composite,endosome	Dynamin-ähnliche GTPase, die für vakuolären Sortierung; auch in Aktin-Zytoskelett Organisation beteiligt sind, Ende der Golgi-Vorratsspeicherung von einigen Proteinen, die Regulierung peroxisome biogenesis	5960
	gi|151942171	Cct6p	N	2	Cct6p (2)	1.08287	0.135659	0	Subunit of the cytosolic chaperonin Cct ring complex, related to Tcp1p, essential protein that is required for the assembly of actin and tubulins in vivo; contains an ATP-binding motif	not visualized
	gi|7546413	Act1p	N	6	Act1p (6)	0.854502	0.131795	0	Actin, structural protein involved in cell polarization, endocytosis, and other cytoskeletal functions	not visualized
	gi|6320056	COP1	O	1	COP1 (1)	2.41856	0	Golgi,Golgi to ER	Alpha subunit of COPI vesicle coatomer complex, which surrounds transport vesicles in the early secretory pathway	15200
	gi|558403	Cog8p	O	1	Cog8p (1)	2.03469	0	punctate composite	Component of the conserved oligomeric Golgi complex (Cog1p through Cog8p), a cytosolic tethering complex that functions in protein trafficking to mediate fusion of transport vesicles to Golgi compartments	6440
	gi|259146589	Pil1p	O	7	Pil1p (7)	1.83703	0.48304	punctate composite	Primary component of eisosomes, which are large immobile cell cortex structures associated with endocytosis; null mutants show activation of Pkc1p/Ypk1p stress resistance pathways; detected in phosphorylated state in mitochondria	115000
	gi|256271056	Aps3p	O	1	Aps3p (1)	1.79405	0	punctate composite,Golgi to ER	Small subunit of the clathrin-associated adaptor complex AP-3, which is involved in vacuolar protein sorting; related to the sigma subunit of the mammalian clathrin AP-3 complex; suppressor of loss of casein kinase 1 function	1240
	gi|473152	Mrs6p	O	1	Mrs6p (1)	1.48862	0	cytoplasm,nucleus	Rab escort protein, forms a complex with the Ras-like small GTPase Ypt1p that is required for the prenylation of Ypt1p by protein geranylgeranyltransferase type II (Bet2p-Bet4p); sequence similarity to mammalian choroideraemia gene	23800
	gi|151943611	Chc1p	O	1	Chc1p (1)	1.44545	0	Golgi to vacuole	Clathrin heavy chain, subunit of the major coat protein involved in intracellular protein transport and endocytosis; two heavy chains form the clathrin triskelion structural component; the light chain (CLC1) is thought to regulate function	28700
	gi|151941877	Cdc48p	O	10	Cdc48p (10)	1.42555	0.265105	cytoplasm,nucleus	ATPase in ER, nuclear membrane and cytosol with homology to mammalian p97; in a complex with Npl4p and Ufd1p participates in retrotranslocation of ubiquitinated proteins from the ER into the cytosol for degradation by the proteasome	78400
	gi|165761045	Sar1p	O	1	Sar1p (1)	1.4047	0	0	GTPase, GTP-binding protein of the ARF family, component of COPII coat of vesicles; required for transport vesicle formation during ER to Golgi protein transport	not visualized
	gi|595413	Sec26p	O	1	Sec26p (1)	1.3673	0	Golgi,Golgi to ER	Essential beta-coat protein of the COPI coatomer, involved in ER-to-Golgi protein trafficking and maintenance of normal ER morphology; shares 43% sequence identity with mammalian beta-coat protein (beta-COP)	26000
	gi|207343941	Kar2p	O	1	Kar2p (1)	1.31827	0	ambiguous	ATPase involved in protein import into the ER, also acts as a chaperone to mediate protein folding in the ER and may play a role in ER export of soluble proteins; regulates the unfolded protein response via interaction with Ire1p	337000
	gi|171483	Sec21	O	2	Sec21 (2)	1.23952	0.045096	Golgi,Golgi to ER	Gamma subunit of coatomer, a heptameric protein complex that together with Arf1p forms the COPI coat; involved in ER to Golgi transport of selective cargo	77900
	gi|165761044	Sec23p	O	2	Sec23p (2)	1.12634	0.189931	0	GTPase-activating protein; component of the Sec23p-Sec24p heterodimeric complex of the COPII vesicle coat, involved in ER to Golgi transport and autophagy; stimulates the GDP-bound form of Sar1p	not visualized
	gi|151943674	Sec27p	O	1	Sec27p (1)	1.11114	0	Golgi,Golgi to ER	Essential beta'-coat protein of the COPI coatomer, involved in ER-to-Golgi and Golgi-to-ER transport; contains WD40 domains that mediate cargo selective interactions; 45% sequence identity to mammalian beta'-COP	129000
	gi|1149539	Sfb2	O	1	Sfb2 (1)	0.979493	0	ER to Golgi	Component of the Sec23p-Sfb2p heterodimer of the COPII vesicle coat, required for cargo selection during vesicle formation in ER to Golgi transport; homologous to Sec24p and Sfb3p	1720
	gi|30749262	Ykt6p	O	1	Ykt6p (1)	0.82201	0	0	Vesicle membrane protein (v-SNARE) with acyltransferase activity; involved in trafficking to and within the Golgi, endocytic trafficking to the vacuole, and vacuolar fusion; membrane localization due to prenylation at the carboxy-terminus	not visualized
	gi|222142955	Arf1p	O	2	Arf1p (2)	0.764326	0.0448611	punctate composite,Golgi to ER,Golgi to vacuole	ADP-ribosylation factor, GTPase of the Ras superfamily involved in regulation of coated vesicle formation in intracellular trafficking within the Golgi; functionally interchangeable with Arf2p	19300
	gi|229597871	Vtc2p	O	3	Vtc2p (3)	0.510432	0.106946	ER	Subunit of the vacuolar transporter chaperone (VTC) complex involved in membrane trafficking, vacuolar polyphosphate accumulation, microautophagy and non-autophagic vacuolar fusion	2910
	gi|3480	POL3	P1	1	POL3 (1)	1.52673	0	nucleus	Catalytic subunit of DNA polymerase delta; required for chromosomal DNA replication during mitosis and meiosis, intragenic recombination, repair of double strand DNA breaks, and DNA replication during nucleotide excision repair (NER)	not visualized
	gi|50513623	Rfc3p	P2	2	Rfc3p (2)	1.25428	0.177618	nucleus	Subunit of heteropentameric Replication factor C (RF-C), which is a DNA binding protein and ATPase that acts as a clamp loader of the proliferating cell nuclear antigen (PCNA) processivity factor for DNA polymerases delta and epsilon	3140
	gi|207346089	Mcm3p	P2	1	Mcm3p (1)	1.03499	0	0	Protein involved in DNA replication; component of the Mcm2-7 hexameric complex that binds chromatin as a part of the pre-replicative complex	35100
	gi|207344962	Crm1p	Q	2	Crm1p (2)	1.86055	0.321351	nucleus	Major karyopherin, involved in export of proteins, RNAs, and ribosomal subunits from the nucleus; exportin	7080
	gi|151944822	Nup157p	Q	1	Nup157p (1)	1.67041	0	nuclear periphery	#N/A	4420
	gi|61679843	Dhh1p	Q	3	Dhh1p (3)	1.59248	0.154084	cytoplasm	Cytoplasmic DExD/H-box helicase, stimulates mRNA decapping, coordinates distinct steps in mRNA function and decay, interacts with both the decapping and deadenylase complexes, may have a role in mRNA export and translation	42900
	gi|7546354	Srp1p	Q	3	Srp1p (3)	1.57557	0.423881	cytoplasm,nuclear periphery	Karyopherin alpha homolog, forms a dimer with karyopherin beta Kap95p to mediate import of nuclear proteins, binds the nuclear localization signal of the substrate during import; may also play a role in regulation of protein degradation	2790
	gi|6324759	Gsp2p	Q	2	Gsp2p (2)	1.37327	0.0105509	cytoplasm,nucleus	GTP binding protein (mammalian Ranp homolog) involved in the maintenance of nuclear organization, RNA processing and transport; interacts with Kap121p, Kap123p and Pdr6p (karyophilin betas); Gsp1p homolog that is not required for viability	2460
	gi|151944826	Kap123p	Q	9	Kap123p (9)	1.25886	0.217825	cytoplasm,nucleus	Karyopherin beta, mediates nuclear import of ribosomal proteins prior to assembly into ribosomes and import of histones H3 and H4; localizes to the nuclear pore, nucleus, and cytoplasm; exhibits genetic interactions with RAI1	38300
	gi|67464500	Cse1p	Q	1	Cse1p (1)	1.1134	0	cytoplasm,nucleus	#N/A	23500
	gi|67464126	Kap95p	Q	1	Kap95p (1)	1.09116	0	cytoplasm,nuclear periphery,punctate composite	Karyopherin beta, forms a complex with Srp1p/Kap60p; interacts with nucleoporins to mediate nuclear import of NLS-containing cargo proteins via the nuclear pore complex; regulates PC biosynthesis; GDP-to-GTP exchange factor for Gsp1p	51700
	gi|6323968	PSE1	Q	1	PSE1 (1)	0.941285	0	cytoplasm,nucleus	Karyopherin/importin that interacts with the nuclear pore complex; acts as the nuclear import receptor for specific proteins, including Pdr1p, Yap1p, Ste12p, and Aft1p	15500
	gi|151942370	Sxm1p	Q	2	Sxm1p (2)	0.938534	0.218327	cytoplasm,nucleus	Nuclear transport factor (karyopherin) involved in protein transport between the cytoplasm and nucleoplasm; similar to Nmd5p, Cse1p, Lph2p, and the human cellular apoptosis susceptibility protein, CAS1	16300
	gi|2131097	Ty1B	R	4	Ty1B (4)	1.54336	0.410912	#N/A	Retrotransposon TYA Gag and TYB Pol genes; transcribed/translated as one unit; polyprotein is processed to make a nucleocapsid-like protein (Gag), reverse transcriptase (RT), protease (PR), and integrase (IN); similar to retroviral genes	#N/A
	gi|151944169	Ecm29	S	2	Ecm29 (2)	1.8091	0.298728	cytoplam, nucleus	Major component of the proteasome; tethers the proteasome core particle to the regulatory particle, and enhances the stability of the proteasome	12100
	gi|6320602	Rpt3p	S1	4	Rpt3p (4)	1.60384	0.373869	ambiguous	One of six ATPases of the 19S regulatory particle of the 26S proteasome involved in the degradation of ubiquitinated substrates; substrate of N-acetyltransferase B	not visualized
	gi|1147800	Rpt4p	S1	3	Rpt4p (3)	1.60207	0.0556438	nucleus	One of six ATPases of the 19S regulatory particle of the 26S proteasome involved in the degradation of ubiquitinated substrates; required for spindle pole body duplication; localized mainly to the nucleus throughout the cell cycle	not visualized
	gi|207343610	Rpt1p	S1	1	Rpt1p (1)	1.50335	0	nucleus	One of six ATPases of the 19S regulatory particle of the 26S proteasome involved in the degradation of ubiquitinated substrates; required for optimal CDC20 transcription; interacts with Rpn12p and the E3 ubiquitin-protein ligase Ubr1p	105
	gi|6320859	Rpn3p	S1	1	Rpn3p (1)	1.46801	0	cytoplasm,nucleus	Essential, non-ATPase regulatory subunit of the 26S proteasome lid, similar to the p58 subunit of the human 26S proteasome; temperature-sensitive alleles cause metaphase arrest, suggesting a role for the proteasome in cell cycle control	16700
	gi|6321390	Rpt6p	S1	1	Rpt6p (1)	1.22773	0	nucleus	One of six ATPases of the 19S regulatory particle of the 26S proteasome involved in the degradation of ubiquitinated substrates; bound by ubiquitin-protein ligases Ubr1p and Ufd4p; localized mainly to the nucleus throughout the cell cycle	4700
	gi|151943971	Rpn1p	S1	3	Rpn1p (3)	1.2126	0.277563	cytoplasm,nucleus	Non-ATPase base subunit of the 19S regulatory particle of the 26S proteasome; may participate in the recognition of several ligands of the proteasome; contains a leucine-rich repeat (LRR) domain, a site for protein-protein interactions	306000
	gi|557599	RPT2	S1	1	RPT2 (1)	1.17779	0	0	One of six ATPases of the 19S regulatory particle of the 26S proteasome involved in the degradation of ubiquitinated substrates; required for normal peptide hydrolysis by the core 20S particle	not visualized
	gi|188595916	Rpn13p	S1	1	Rpn13p (1)	0.898554	0	cytoplasm,nucleus	Subunit of the 19S regulatory particle of the 26S proteasome lid; acts as a ubiquitin receptor for the proteasome; null mutants accumulate ubiquitinated Gcn4p and display decreased 26S proteasome stability	12200
	gi|6324691	Rpt5p	S2	4	Rpt5p (4)	1.33163	0.232982	nucleus	One of six ATPases of the 19S regulatory particle of the 26S proteasome involved in the degradation of ubiquitinated substrates; recruited to the GAL1-10 promoter region upon induction of transcription	not visualized
	gi|157830305	TOP2	T	1	TOP2 (1)	1.1872	0	nucleus	Essential type II topoisomerase, relieves torsional strain in DNA by cleaving and re-sealing the phosphodiester backbone of both positively and negatively supercoiled DNA; cleaves complementary strands; localizes to axial cores in meiosis	5730
	gi|151943890	Pat1p	T2	1	Pat1p (1)	1.51277	0	cytoplasm	Topoisomerase II-associated deadenylation-dependent mRNA-decapping factor; also required for faithful chromosome transmission, maintenance of rDNA locus stability, and protection of mRNA 3'-UTRs from trimming; functionally linked to Pab1p	656
	gi|14719687	Mms2p	U	1	Mms2p (1)	1.24844	0	cytoplasm,nucleus	Ubiquitin-conjugating enzyme variant involved in error-free postreplication repair; forms a heteromeric complex with Ubc13p, an active ubiquitin-conjugating enzyme; cooperates with chromatin-associated RING finger proteins, Rad18p and Rad5p	2760
	gi|4715	Uba1p	U	2	Uba1p (2)	1.08876	0.0688321	cytoplasm,nucleus	Ubiquitin activating enzyme (E1), involved in ubiquitin-mediated protein degradation and essential for viability	17700
	gi|1165216	Zpr1p	V	2	Zpr1p (2)	1.8097	0.165264	cytoplasm,nucleus	Essential protein with two zinc fingers, present in the nucleus of growing cells but relocates to the cytoplasm in starved cells via a process mediated by Cpr1p; binds to translation elongation factor eEF-1 (Tef1p)	39900
	gi|1008483	Gus1p	V	4	Gus1p (4)	1.51238	0.377553	cytoplasm	Glutamyl-tRNA synthetase (GluRS), forms a complex with methionyl-tRNA synthetase (Mes1p) and Arc1p; complex formation increases the catalytic efficiency of both tRNA synthetases and ensures their correct localization to the cytoplasm	48700
	gi|151942722	Yta6p	V	2	Yta6p (2)	1.40294	0.0356318	cytoplasm	#N/A	259
	gi|6320016	Vma1p	V	6	Vma1p (6)	1.2821	0.13305	vacuolar membrane	Subunit A of the eight-subunit V1 peripheral membrane domain of the vacuolar H+-ATPase; protein precursor undergoes self-catalyzed splicing to yield the extein Tfp1p and the intein Vde (PI-SceI), which is a site-specific endonuclease	200000
	gi|6319432	Ura7p	V	5	Ura7p (5)	1.26611	0.323605	cytoplasm	Major CTP synthase isozyme (see also URA8), catalyzes the ATP-dependent transfer of the amide nitrogen from glutamine to UTP, forming CTP, the final step in de novo biosynthesis of pyrimidines; involved in phospholipid biosynthesis	57600
	gi|171099	Vma5p	V	7	Vma5p (7)	1.25803	0.380685	ambiguous,vacuolar membrane	Subunit C of the eight-subunit V1 peripheral membrane domain of vacuolar H+-ATPase (V-ATPase), an electrogenic proton pump found throughout the endomembrane system; required for the V1 domain to assemble onto the vacuolar membrane	21100
	gi|6325441	Dpm1p	V	1	Dpm1p (1)	1.13911	0	ER	Dolichol phosphate mannose (Dol-P-Man) synthase of the ER membrane, catalyzes the formation of Dol-P-Man from Dol-P and GDP-Man; required for glycosyl phosphatidylinositol membrane anchoring, O mannosylation, and protein glycosylation	1890
			A1	118		1.3604		Nucleolus	85
			A2	193		0.945056		Nucleus	109
			A3	105		1.89882		Cytoplasm	181
			A3a	108		1.70914		Ambiguous	7
			A4	369		0.995966		Vacuole	4
			A5	61		0.889901		Punctate	13
			A6	45		1.51534		Spindle pole	1
			B	21		1.47806		Cell periphery	0
			B1	92		1.38852		Nuclear periphery	4
			B2	47		1.25496		Mitochondria	12
			C1	6		0.996586		Golgi	8
			C3	3		1.50874
			C3a	1		2.43666
			C4e	7		1.07623
			C6	4		1.7395
			D	1		1.04824
			E1	7		1.30924
			E4	1		1.72128
			E5	1		1.33563
			F1	1		2.0323
			F5	42		1.7464
			F5b	2		1.9157
			F6	7		1.46169
			F7	5		1.27943
			G	164		1.34356
			G/C2	1		2.00816
			G/V	5		1.16781
			H	5		1.38359
			I	11		1.45574
			J	3		1.41081
			K	41		1.35018
			K1	12		1.45106
			K2	24		1.07527
			K2 oder N?	6		1.35898
			K2/N	1		1.31524
			L	9		1.73799
			L1	1		1.17929
			L2	2		1.22363
			M	9		1.47251
			M/N	1		1.89121
			N	30		1.45441
			O	37		1.35809
			P1	1		1.52673
			P2	3		1.14464
			Q	25		1.34155
			R	4		1.54336
			S	2		1.8091
			S1	15		1.33674
			S2	4		1.33163
			T	1		1.1872
			T2	1		1.51277
			U	3		1.1686
			V	27		1.38148

## Sheet: prot_summary
	Confirmed	Result Type	Rank	Protein Name	Species	Accession Number	Protein MW	Protein PI	Peptide Count	Frame	Molecular Function	Biological Process	Total Ion Score	Total Ion Score C.I. %	Best Ion Score	Best Ion Score C.I. %	Avg iTRAQ ratio (115/114)	Avg iTRAQ ratio (116/114)	Avg iTRAQ ratio (117/114)	iTRAQ Standard Deviation (115/114)	iTRAQ Standard Deviation (116/114)	iTRAQ Standard Deviation (117/114)	iTRAQ Peptides (115/114)	iTRAQ Peptides (116/114)	iTRAQ Peptides (117/114)
1	FALSE	Mascot	1	Rrp5p [Saccharomyces cerevisiae S288c]		gi|6323885	219794	5.86	39	0			3175.37	100	222.87	100	1.69794	1.77141	1.29693	0.703777	0.67297	0.582283	41	41	41
2	FALSE	Mascot	2	Erb1p [Saccharomyces cerevisiae S288c]		gi|6323693	101965	5.04	24	0			2291.18	100	198.51	100	1.50514	1.57141	0.914143	0.459218	0.396336	0.274841	26	26	26
3	FALSE	Mascot	3	hsc82 protein [Saccharomyces cerevisiae]		gi|171723	91342.1	4.76	23	0			2241.29	100	275.75	100	1.31982	1.96863	1.55798	0.440538	0.465599	0.512286	23	23	23
gewählt: Avg iTRAQ ratio (117/114)	FALSE	Mascot	4	translation elongation factor 2 (EF-2) [Saccharomyces cerevisiae YJM789]		gi|151941085	128824	5.73	23	0			2068.61	100	179.57	100	0.720463	1.28006	0.674024	0.57628	0.554392	0.286912	27	27	27
5	FALSE	Mascot	5	Nop4p [Saccharomyces cerevisiae S288c]		gi|6325213	90878	9.12	21	0			1891.9	100	246.58	100	2.51929	2.73428	1.09323	1.20164	0.979864	0.277974	22	22	22
6	FALSE	Mascot	6	Tef2p [Saccharomyces cerevisiae S288c]		gi|6319594	57528.2	9.14	23	0			1860.43	100	186.93	100	1.43237	1.44076	1.06597	1.01787	0.74698	0.454907	26	26	26
7	FALSE	Mascot	7	maintenance of killer [Saccharomyces cerevisiae YJM789]		gi|151942049	132504	4.88	21	0			1825.52	100	180.33	100	1.61307	1.70793	1.107	1.1509	0.888023	0.49803	21	21	21
8	FALSE	Mascot	8	protein SIK1 [Saccharomyces cerevisiae RM11-1a]		gi|190405265	67378.2	8.96	18	0			1811.05	100	196.87	100	1.15407	1.22601	0.931692	0.573546	0.387209	0.513692	19	19	19
9	FALSE	Mascot	9	elongation factor 3A [Saccharomyces cerevisiae RM11-1a]		gi|190405311	128844	5.73	22	0			1800.85	100	179.57	100	0.878553	1.26035	0.72182	0.792517	0.456032	0.287715	26	26	26
10	FALSE	Mascot	10	Chain A, Crystal Structure Of Adp-Ribosylated Ribosomal Translocase From Saccharomyces Cerevisiae		gi|55670150	102506	5.89	17	0			1687.75	100	197.5	100	1.29991	1.87255	1.29132	0.526287	0.759618	0.435835	18	18	18
11	FALSE	Mascot	11	Ssa2p [Saccharomyces cerevisiae S288c]		gi|6323004	77202.9	4.95	16	0			1685.79	100	175.33	100	1.29386	1.63943	0.992721	0.467318	0.588574	0.382578	16	16	16
12	FALSE	Mascot	12	nucleolar complex associated [Saccharomyces cerevisiae YJM789]		gi|151945296	93091.3	8.59	22	0			1684.31	100	202.68	100	1.495	1.35321	1.20334	1.37311	0.864601	0.367247	24	24	24
13	FALSE	Mascot	13	stress-seventy subfamily A protein [Saccharomyces cerevisiae YJM789]		gi|151941387	77520.1	5	16	0			1678.94	100	175.33	100	1.40831	1.85396	1.06944	0.496379	0.669625	0.296989	16	16	16
14	FALSE	Mascot	14	heat shock protein 70 [Saccharomyces cerevisiae]		gi|272718727	70740.7	5.2	16	0			1678.85	100	175.33	100	1.45142	1.88153	1.09458	0.477849	0.651091	0.318678	16	16	16
15	FALSE	Mascot	15	Chain A, Crystal Structure Of An Hsp90-Sba1 Closed Chaperone Complex		gi|99031945	89166.6	5.06	18	0			1596.23	100	172.97	100	1.30122	1.96959	1.54644	0.448244	0.405288	0.519501	18	18	18
16	FALSE	Mascot	16	YGR103Wp-like protein [Saccharomyces cerevisiae AWRI1631]		gi|207345119	81041.7	5.44	17	0			1559.56	100	166.88	100	1.31264	1.43204	0.864217	0.589406	0.501001	0.366215	18	18	18
17	FALSE	Mascot	17	Tif2p [Saccharomyces cerevisiae S288c]		gi|6322323	47977.2	5.02	13	0			1521.64	100	167.61	100	1.29071	1.49723	1.00957	0.878984	0.88778	0.371687	14	14	14
18	FALSE	Mascot	18	translation elongation factor 1-alpha [Saccharomyces cerevisiae]		gi|32693293	45688.4	8.13	19	0			1475.07	100	186.93	100	1.35401	1.38425	1.04647	1.06659	0.790765	0.498889	21	21	21
19	FALSE	Mascot	19	acetyl-CoA carboxylase [Saccharomyces cerevisiae]		gi|171504	270961	5.87	19	0			1437.1	100	209.5	100	1.8977	1.6837	1.23983	0.545535	0.499072	0.519045	20	20	20
20	FALSE	Mascot	20	Ssb1p [Saccharomyces cerevisiae S288c]		gi|6319972	73615.4	5.32	14	0			1370.17	100	193.51	100	1.44823	1.52546	1.29147	0.34105	0.228894	0.301075	14	14	14
21	FALSE	Mascot	21	Chain A, Yeast Initiation Factor 4a		gi|11513344	47625.7	5.02	12	0			1369.7	100	167.61	100	1.42645	1.616	0.973701	0.871854	0.839729	0.275111	16	16	16
22	FALSE	Mascot	22	Has1p [Saccharomyces cerevisiae S288c]		gi|6323947	63540.6	9.38	16	0			1358.84	100	140.85	100	1.45813	1.63167	0.935638	0.744826	0.619548	0.240265	19	19	19
23	FALSE	Mascot	23	Chain A, Elongation Factor 3 In Complex With Adp		gi|114794802	119508	5.64	18	0			1336.24	100	179.57	100	0.822628	1.30798	0.696685	1.04025	0.595386	0.340319	22	22	22
24	FALSE	Mascot	24	Rpl5p [Saccharomyces cerevisiae S288c]		gi|6325126	37054.5	6.36	12	0			1333.44	100	233.91	100	1.14243	1.31201	1.01133	0.785538	0.693995	0.280147	13	13	13
25	FALSE	Mascot	25	killer toxin resistant protein [Saccharomyces cerevisiae YJM789]		gi|151944405	131984	7.63	12	0			1232.3	100	283.24	100	2.45215	2.46274	1.63358	1.31076	1.23773	0.554458	13	13	13
26	FALSE	Mascot	26	ebna1-binding protein [Saccharomyces cerevisiae YJM789]		gi|151941747	60451.8	5.75	15	0			1227.91	100	160.76	100	1.80068	1.77527	0.866588	0.753404	0.55316	0.230924	16	16	16
27	FALSE	Mascot	27	Ssb2p [Saccharomyces cerevisiae S288c]		gi|6324120	73562.6	5.37	14	0			1225.59	100	193.51	100	1.56926	1.60598	1.30162	0.393209	0.238632	0.317874	14	14	13
28	FALSE	Mascot	28	YNL209Wp-like protein [Saccharomyces cerevisiae AWRI1631]		gi|207341845	71739.7	5.43	14	0			1222.66	100	193.51	100	1.53447	1.56658	1.29449	0.421029	0.271069	0.314174	14	14	13
29	FALSE	Mascot	29	cell division cycle-related protein [Saccharomyces cerevisiae YJM789]		gi|151941877	99341.8	4.83	10	0			1152.2	100	223.71	100	1.73486	1.9553	1.40186	0.512222	0.307229	0.28047	10	10	10
30	FALSE	Mascot	30	Rpl7ap [Saccharomyces cerevisiae S288c]		gi|6321362	31944.2	10.15	12	0			1077.13	100	175.64	100	0.61733	1.77262	0.783907	0.605848	0.993904	0.214895	12	12	12
31	FALSE	Mascot	31	RecName: Full=Nucleolar protein 58; AltName: Full=Nucleolar protein 5		gi|206558283	68207.2	8.96	11	0			1061.78	100	199.48	100	1.06998	1.13304	0.840751	0.487863	0.349636	0.33889	13	13	13
32	FALSE	Mascot	32	Pab1p [Saccharomyces cerevisiae S288c]		gi|6321013	71358.9	5.71	13	0			1056.27	100	155.25	100	2.21396	1.99762	1.52747	1.1736	0.528238	0.343697	14	14	14
33	FALSE	Mascot	33	vacuolar H+-ATPase 52 kDa subunit [Saccharomyces cerevisiae]		gi|171122	61406.2	5.09	10	0			1027.99	100	199.77	100	1.23827	1.5077	1.17869	0.274638	0.209249	0.352424	11	11	11
34	FALSE	Mascot	34	YNL061W [Saccharomyces cerevisiae]		gi|51013571	78418.8	4.95	8	0			985.436	100	242.99	100	1.53491	1.603	1.02791	0.211668	0.239339	0.250611	8	8	8
35	FALSE	Mascot	35	Rpl4ap [Saccharomyces cerevisiae S288c]		gi|6319505	43869.6	10.64	8	0			969.47	100	223.58	100	1.29393	1.46893	0.66699	0.680463	0.544933	0.305508	8	8	8
36	FALSE	Mascot	36	U3 snoRNP protein [Saccharomyces cerevisiae YJM789]		gi|151940928	114504	7.94	10	0			949.342	100	241.74	100	2.72863	2.69012	1.7578	1.19939	1.19145	0.766241	10	10	10
37	FALSE	Mascot	37	tubulin beta chain [Saccharomyces cerevisiae RM11-1a]		gi|190406538	53500	4.68	10	0			948.086	100	225.14	100	1.76098	1.85611	1.03228	0.593655	0.423963	0.617646	10	10	10
38	FALSE	Mascot	38	nucleolar complex-associated protein 3 [Saccharomyces cerevisiae RM11-1a]		gi|190406043	84955.2	5.73	11	0			948.01	100	151.87	100	1.26098	1.15398	1.17092	0.738982	0.5275	0.419071	11	11	11
39	FALSE	Mascot	39	Rpl8bp [Saccharomyces cerevisiae S288c]		gi|6322984	33616.3	10.02	14	0			936.206	100	131.06	100	1.72382	1.70036	1.07383	1.0801	0.920559	0.438017	14	14	14
40	FALSE	Mascot	40	Nop1p [Saccharomyces cerevisiae S288c]		gi|6320190	37319.8	10.24	12	0			928.086	100	138.87	100	1.48818	1.37447	0.864356	0.441127	0.343758	0.235657	12	12	12
41	FALSE	Mascot	41	karyopherin beta 4 [Saccharomyces cerevisiae YJM789]		gi|151944826	131267	4.53	9	0			904.8	100	150.03	100	1.06612	1.40874	1.24156	0.363751	0.345973	0.219965	9	9	9
42	FALSE	Mascot	42	Ded1p [Saccharomyces cerevisiae S288c]		gi|6324778	69154.9	7.67	10	0			896.99	100	123.19	100	1.17163	1.69593	1.47214	0.347403	0.71948	0.387507	11	11	11
43	FALSE	Mascot	43	ribosomal protein L13B [Saccharomyces cerevisiae RM11-1a]		gi|190408368	25519.6	11.08	9	0			894.946	100	243.1	100	1.5167	1.45528	0.78746	0.945965	0.666169	0.341403	10	10	10
44	FALSE	Mascot	44	translational activator [Saccharomyces cerevisiae YJM789]		gi|151943621	322812	5.18	14	0			889.24	100	130.06	100	1.34901	1.7594	1.54581	0.3788	0.523072	0.527676	14	14	14
45	FALSE	Mascot	45	pseudouridine synthase [Saccharomyces cerevisiae YJM789]		gi|151941019	64581.2	9.01	10	0			858.566	100	171.36	100	1.41152	1.19414	0.878948	0.76453	0.55367	0.218349	10	10	10
46	FALSE	Mascot	46	carbamyl phosphate synthetase [Saccharomyces cerevisiae]		gi|173146	264475	5.59	14	0			857.759	100	115.91	100	1.53318	1.71756	1.3888	0.556356	0.39052	0.325723	15	15	15
47	FALSE	Mascot	47	ribosomal protein L13A [Saccharomyces cerevisiae RM11-1a]		gi|190405088	25435.5	11.18	9	0			832.226	100	233.6	100	1.53044	1.44434	0.777444	0.962811	0.656663	0.366078	10	10	10
48	FALSE	Mascot	48	RecName: Full=ATP-dependent RNA helicase DRS1; AltName: Full=Deficiency of ribosomal subunits prote		gi|160380652	96768.1	5.42	10	0			817.806	100	186.3	100	1.5921	1.80549	1.13491	0.611167	0.431015	0.372536	10	10	10
49	FALSE	Mascot	49	Rps0ap [Saccharomyces cerevisiae S288c]		gi|6321653	29206	4.65	9	0			796.11	100	153.02	100	1.51503	1.63203	1.43824	0.574933	0.501092	0.417665	9	9	9
50	FALSE	Mascot	50	Rlp7p [Saccharomyces cerevisiae S288c]		gi|6324326	41528.2	9.47	8	0			785.266	100	176.27	100	1.20966	1.42506	0.818549	0.506355	0.34873	0.193369	9	9	9
51	FALSE	Mascot	51	ribosomal protein P0 [Saccharomyces cerevisiae YJM789]		gi|151940865	36004.9	4.71	9	0			763.89	100	170.06	100	1.8013	1.97778	1.6481	1.40961	0.766188	0.562647	9	9	9
52	FALSE	Mascot	52	proline rotamase [Saccharomyces cerevisiae]		gi|530998	53861.8	4.35	8	0			758.32	100	155.43	100	2.66062	2.7674	1.26948	1.52347	1.45036	0.431778	8	8	8
53	FALSE	Mascot	53	Ytm1p [Saccharomyces cerevisiae S288c]		gi|6324846	56410.7	6.47	7	0			757.82	100	212.34	100	1.27297	1.43087	0.899574	0.208611	0.184237	0.133842	8	8	8
54	FALSE	Mascot	54	Cic1p [Saccharomyces cerevisiae S288c]		gi|6321843	50331.1	8.8	10	0			755.716	100	146.59	100	1.45	1.43245	0.9297	0.590813	0.670931	0.151908	10	10	10
55	FALSE	Mascot	55	FKBP proline rotamase [Saccharomyces cerevisiae YJM789]		gi|151940964	50696.4	4.55	8	0			714.106	100	146.7	100	2.06906	2.26348	1.09086	0.740206	0.806735	0.282785	9	9	9
56	FALSE	Mascot	56	Sub2p [Saccharomyces cerevisiae S288c]		gi|6320119	55164.9	5.34	7	0			702.66	100	133.97	100	1.28051	1.61857	1.43665	0.306831	0.2746	0.293452	7	7	7
57	FALSE	Mascot	57	ribosome biogenesis [Saccharomyces cerevisiae RM11-1a]		gi|190405562	31712.4	9.17	9	0			695.829	100	108.2	100	2.3498	2.1311	0.86437	0.457013	0.321839	0.269567	10	10	10
58	FALSE	Mascot	58	YMR093Wp-like protein [Saccharomyces cerevisiae AWRI1631]		gi|207342335	62505.8	9.35	7	0			695.8	100	172.51	100	2.51173	2.43169	1.6635	1.08608	1.07987	0.681605	8	8	8
59	FALSE	Mascot	59	D-fructose-6-phosphate amidotransferase (EC 2.6.1.16) [Saccharomyces cerevisiae]		gi|171596	87275.6	5.98	6	0			675.43	100	169.2	100	2.10527	2.10481	1.69686	0.285551	0.252958	0.614611	7	7	7
60	FALSE	Mascot	60	Chain B, Structure Of The Ribosomal 80s-Eef2-Sordarin Complex From Yeast Obtained By Docking Atomic		gi|49258840	30142.9	11.1	7	0			674.95	100	132.86	100	0.97365	1.01747	0.91109	0.2797	0.176349	0.118902	7	7	7
61	FALSE	Mascot	61	RecName: Full=ATP-dependent RNA helicase ROK1; AltName: Full=Rescuer of KEM1 protein 1		gi|160358657	73121.1	9.27	7	0			673.75	100	194.93	100	2.04476	2.00857	1.92205	1.71545	1.02174	0.643513	7	7	7
62	FALSE	Mascot	62	nuclear localization sequence binding protein [Saccharomyces cerevisiae YJM789]		gi|151943436	50494.9	4.88	9	0			672.54	100	109.75	100	1.12756	1.16325	0.942061	0.281219	0.233035	0.269963	9	9	9
63	FALSE	Mascot	63	Nog1p [Saccharomyces cerevisiae S288c]		gi|6325164	83187.3	8.91	11	0			654.42	100	145.66	100	1.31975	1.34894	1.11412	0.958296	0.668694	0.469581	12	12	12
64	FALSE	Mascot	64	U3 snoRNP protein [Saccharomyces cerevisiae YJM789]		gi|151945077	75449.1	4.57	7	0			646	100	184.35	100	3.44454	3.03713	2.25288	1.15726	0.828117	0.473032	8	8	8
65	FALSE	Mascot	65	nucleolar protein 12 [Saccharomyces cerevisiae RM11-1a]		gi|190407303	61822.1	9.34	8	0			634.842	100	104.05	100	1.21265	1.33445	1.19168	0.221284	0.256855	0.18993	8	8	8
66	FALSE	Mascot	66	YPL012Wp-like protein [Saccharomyces cerevisiae AWRI1631]		gi|207340445	125529	7.29	6	0			623.83	100	201.84	100	1.59124	1.88941	2.56053	0.228629	0.309538	0.721134	6	6	6
67	FALSE	Mascot	67	YDR299W [Saccharomyces cerevisiae]		gi|51830274	68733.7	4.68	6	0			612.19	100	162.44	100	3.68348	3.66329	2.33424	1.43303	1.34964	1.30224	6	6	6
68	FALSE	Mascot	68	Bms1p [Saccharomyces cerevisiae S288c]		gi|6325039	153631	6.39	10	0			611.576	100	111.2	100	2.20319	2.20082	1.72575	1.16809	1.03094	0.646894	12	12	12
69	FALSE	Mascot	69	V-ATPase [Saccharomyces cerevisiae]		gi|171099	47346.8	6.69	7	0			607.67	100	135.4	100	1.70105	1.97531	1.20436	0.78874	0.828395	0.410133	7	7	7
70	FALSE	Mascot	70	U3 snoRNP protein [Saccharomyces cerevisiae YJM789]		gi|151941853	108635	6.95	9	0			607.55	100	96.14	100	2.87824	2.69245	1.67659	1.81031	0.938451	0.356368	9	9	9
71	FALSE	Mascot	71	Rps5p [Saccharomyces cerevisiae S288c]		gi|6322583	27374.9	8.63	5	0			598.88	100	221.23	100	1.60498	1.82453	1.1777	0.547401	0.731461	0.466023	6	6	6
72	FALSE	Mascot	72	pre-mRNA splicing factor ATP-dependent RNA helicase PRP43 [Saccharomyces cerevisiae RM11-1a]		gi|190407071	95303.1	5.97	8	0			591.912	100	115.5	100	1.10692	1.29538	0.821668	0.652824	0.621039	0.336399	8	8	8
73	FALSE	Mascot	73	conserved protein [Saccharomyces cerevisiae YJM789]		gi|151941620	45889.7	9.04	8	0			591.91	100	103.57	100	1.38473	1.3733	0.793392	2.06128	1.32305	0.19391	8	8	8
74	FALSE	Mascot	74	Rps1bp [Saccharomyces cerevisiae S288c]		gi|6323577	33740.1	10.02	7	0			575.19	100	174.27	100	1.21425	1.30195	1.09846	0.427759	0.373087	0.577787	7	7	7
75	FALSE	Mascot	75	Dip2p [Saccharomyces cerevisiae S288c]		gi|6323158	119266	5.69	6	0			572.936	100	211.66	100	2.46597	2.49753	1.83304	1.21189	0.918272	1.07952	8	8	8
76	FALSE	Mascot	76	Sof1p [Saccharomyces cerevisiae EC1118]		gi|259147979	63650.3	9.42	7	0			572.456	100	190.53	100	3.51216	3.14465	1.53381	1.88988	1.67338	0.487029	7	7	7
77	FALSE	Mascot	77	YNL014Wp-like protein [Saccharomyces cerevisiae AWRI1631]		gi|207341617	118320	5.57	7	0			567.386	100	121.05	100	0.931833	1.40861	0.795954	0.863735	0.725775	0.343757	9	9	9
78	FALSE	Mascot	78	translation elongation factor 3 (EF-3) [Saccharomyces cerevisiae YJM789]		gi|151944517	108155	5.62	7	0			567.386	100	121.05	100	0.931833	1.40861	0.795954	0.863735	0.725775	0.343757	9	9	9
79	FALSE	Mascot	79	pyruvate kinase [Saccharomyces cerevisiae]		gi|4180	60362.2	8	6	0			567.036	100	168.52	100	0.881953	1.15185	0.772136	0.369383	0.405797	0.275383	7	7	7
80	FALSE	Mascot	80	SSE1 protein [Saccharomyces cerevisiae]		gi|533365	87102.2	5.12	9	0			557.072	100	90.11	100	1.2808	1.75171	1.32156	0.884961	0.760775	0.335604	9	9	9
81	FALSE	Mascot	81	RecName: Full=Eukaryotic translation initiation factor 3 subunit B; Short=eIF3b; AltName: Full=Euka		gi|238686680	97339.6	5.77	9	0			549.476	100	129.8	100	1.56086	1.77692	1.36389	0.494348	0.435856	0.304109	9	9	9
82	FALSE	Mascot	82	Chain C, Structure Of The Ribosomal 80s-Eef2-Sordarin Complex From Yeast Obtained By Docking Atomic		gi|49258841	50031.8	10.29	9	0			545.286	100	98.7	100	1.39013	1.53648	0.822744	0.347972	0.404081	0.327667	10	10	10
83	FALSE	Mascot	83	Chain A, Acetyl-Coa Carboxylase Carboxyltransferase Domain In Complex With Inhibitor Haloxyfop		gi|47169397	88954.1	5.45	8	0			538.44	100	138.09	100	1.8987	1.73835	1.13422	0.493127	0.5561	0.624102	9	9	9
84	FALSE	Mascot	84	Rrs1p [Saccharomyces cerevisiae S288c]		gi|6324868	26984	9.46	6	0			537.36	100	180.01	100	1.61566	1.61612	0.784455	0.550417	0.354163	0.403441	6	6	6
85	FALSE	Mascot	85	nuclear GTPase [Saccharomyces cerevisiae YJM789]		gi|151944713	65804.9	8.92	7	0			536.286	100	162.72	100	0.560126	0.585142	0.524521	0.373455	0.357007	0.304774	7	7	7
86	FALSE	Mascot	86	U3 snoRNP protein [Saccharomyces cerevisiae YJM789]		gi|151946073	117647	4.97	7	0			532.196	100	124.53	100	3.24786	2.95746	2.10472	1.34814	1.29789	0.578719	7	7	7
87	FALSE	Mascot	87	ribosome biogenesis protein BRX1 [Saccharomyces cerevisiae RM11-1a]		gi|190407271	37925.5	9.31	5	0			530.326	100	176.64	100	1.49392	1.46595	0.900523	0.322155	0.286707	0.165219	5	5	5
88	FALSE	Mascot	88	Arb1p [Saccharomyces cerevisiae EC1118]		gi|259145944	75678.6	6	6	0			526.026	100	135.12	100	1.17509	1.29818	1.06397	0.350036	0.400046	0.160768	6	6	6
89	FALSE	Mascot	89	tryptophan synthase [Saccharomyces cerevisiae YJM789]		gi|151943263	83371.7	5.99	5	0			507.646	100	189.13	100	1.48497	1.70575	0.92374	1.26894	1.7179	0.737816	5	5	5
90	FALSE	Mascot	90	Rpl27bp [Saccharomyces cerevisiae S288c]		gi|6320679	18954.1	10.36	6	0			506.96	100	122.98	100	1.38284	1.52372	0.817456	1.02758	0.678889	0.203213	7	7	7
91	FALSE	Mascot	91	Rps4bp [Saccharomyces cerevisiae S288c]		gi|6321997	33472.9	10.09	5	0			504.34	100	181.25	100	1.60542	1.86806	1.34166	1.10828	0.912468	0.297769	5	5	5
92	FALSE	Mascot	92	Rrp1p [Saccharomyces cerevisiae S288c]		gi|6320292	37551	5.18	5	0			502.55	100	158.93	100	1.89949	2.49208	0.585865	0.645831	0.686939	0.139592	6	6	6
93	FALSE	Mascot	93	conserved protein [Saccharomyces cerevisiae YJM789]		gi|151946633	60872.6	4.8	6	0			497.286	100	159.42	100	2.53394	2.2972	1.73597	0.928856	0.789073	0.530481	7	7	7
94	FALSE	Mascot	94	Chain L, Structure Of The Ribosomal 80s-Eef2-Sordarin Complex From Yeast Obtained By Docking Atomic		gi|49258850	27636.6	11.38	6	0			495.4	100	133.91	100	1.26504	1.36832	0.805669	0.186932	0.154657	0.267715	6	6	6
95	FALSE	Mascot	95	U3 snoRNP protein [Saccharomyces cerevisiae YJM789]		gi|151941850	79536.5	4.61	5	0			489	100	144.8	100	3.16346	2.92726	1.93407	1.12362	0.764749	0.407757	5	5	5
96	FALSE	Mascot	96	Rps3p [Saccharomyces cerevisiae S288c]		gi|6324151	29270.1	9.42	5	0			485.43	100	118.01	100	1.48746	1.47902	1.4674	0.811277	0.450274	0.273573	6	6	6
97	FALSE	Mascot	97	Chain A, The Yeast Actin Val 159 Asn Mutant Complex With Human Gelsolin Segment 1		gi|7546413	44599.7	5.44	6	0			481.91	100	126.97	100	1.53889	1.31978	0.844261	0.294174	0.430949	0.142604	6	6	6
98	FALSE	Mascot	98	Utp4p [Saccharomyces cerevisiae S288c]		gi|6320531	96990.6	6.15	7	0			481.12	100	129.45	100	1.93533	2.19398	1.47271	1.31649	0.990129	0.499835	7	7	7
99	FALSE	Mascot	99	Rpl18bp [Saccharomyces cerevisiae S288c]		gi|6324028	23478.5	11.7	8	0			477.51	100	110.2	100	1.84216	1.9298	1.02322	1.03103	0.735552	0.56848	8	8	8
100	FALSE	Mascot	100	nucleolar protin NAN1 [Saccharomyces cerevisiae RM11-1a]		gi|190407832	110164	5.91	6	0			470.02	100	130.17	100	2.771	2.79679	1.73109	1.11036	0.759445	0.630373	6	6	6
101	FALSE	Mascot	101	Rpl11ap [Saccharomyces cerevisiae S288c]		gi|6325359	22347.2	9.92	6	0			469.55	100	117.02	100	1.36136	1.57012	1.12268	0.866858	0.643248	0.206508	7	7	7
102	FALSE	Mascot	102	maintenance of killer [Saccharomyces cerevisiae YJM789]		gi|151941367	40704.7	5.16	5	0			465.97	100	157.04	100	1.9558	2.04292	0.99715	1.58109	0.973592	0.330302	5	5	5
103	FALSE	Mascot	103	Pil1p [Saccharomyces cerevisiae EC1118]		gi|259146589	41294.2	4.56	7	0			461.14	100	112.5	100	2.18425	2.39547	1.78152	0.941536	1.26066	0.488128	7	7	7
104	FALSE	Mascot	104	ribosomal protein S9B [Saccharomyces cerevisiae YJM789]		gi|151946577	24995	10.05	7	0			456.596	100	149.82	100	1.65836	1.64853	1.18473	0.769896	0.752239	0.290286	7	7	7
105	FALSE	Mascot	105	YOR3177w [Saccharomyces cerevisiae]		gi|1164943	24902.1	9.73	4	0			446.96	100	235.86	100	2.34066	2.22291	1.65383	0.448547	0.273251	0.630175	4	4	4
106	FALSE	Mascot	106	Rpl10p [Saccharomyces cerevisiae S288c]		gi|6323104	28843.7	10.03	6	0			440.476	100	106.67	100	1.33781	1.36435	1.15487	0.581592	0.377291	0.1585	6	6	6
107	FALSE	Mascot	107	Rps20p [Saccharomyces cerevisiae S288c]		gi|6321772	16060.1	9.52	6	0			437.852	100	129.53	100	2.30269	1.94025	1.53879	1.24356	0.642186	0.280374	6	6	6
108	FALSE	Mascot	108	Yra1p [Saccharomyces cerevisiae EC1118]		gi|259145620	28281.8	11.33	5	0			435.42	100	108.57	100	4.20695	3.58206	2.66596	1.39327	0.703119	1.50169	5	5	5
109	FALSE	Mascot	109	Utp13p [Saccharomyces cerevisiae EC1118]		gi|259148205	100138	5.22	4	0			434.316	100	163.49	100	4.058	3.81251	2.0447	0.790958	0.483841	0.697251	5	5	5
110	FALSE	Mascot	110	Rpp2ap [Saccharomyces cerevisiae EC1118]		gi|259149446	11848.1	4.02	3	0			433.02	100	178.48	100	4.15892	3.4127	1.96735	2.75911	1.72492	0.662656	4	4	4
111	FALSE	Mascot	111	Rps2p [Saccharomyces cerevisiae S288c]		gi|6321315	30505.1	10.44	4	0			432.72	100	135.09	100	1.56956	1.56399	1.76982	0.321898	0.172259	0.172516	4	4	4
112	FALSE	Mascot	112	ATP binding cassette family member [Saccharomyces cerevisiae YJM789]		gi|151942575	149212	5.57	5	0			431.24	100	159.34	100	1.09305	1.67658	1.24455	1.10588	0.975984	0.154411	6	6	6
113	FALSE	Mascot	113	RecName: Full=Eukaryotic translation initiation factor 3 subunit G; Short=eIF3g; AltName: Full=Euka		gi|238686682	34097.9	6.42	4	0			431.036	100	130.56	100	1.75594	1.59929	1.52544	0.357114	0.31496	0.727425	4	4	4
114	FALSE	Mascot	114	Loc1p [Saccharomyces cerevisiae S288c]		gi|14318523	29628.5	10.31	5	0			431	100	114.74	100	1.47121	1.61341	0.940023	0.159712	0.246569	0.169968	5	5	5
115	FALSE	Mascot	115	Tif6p [Saccharomyces cerevisiae S288c]		gi|6325273	27057.6	4.54	3	0			425.92	100	219.39	100	1.27509	1.25569	0.709226	0.227566	0.0824704	0.504796	3	3	3
116	FALSE	Mascot	116	Tfp1p [Saccharomyces cerevisiae S288c]		gi|6320016	129489	5.83	6	0			424.796	100	97.7	100	1.39592	1.87265	1.27519	0.217999	0.314549	0.139905	6	6	6
117	FALSE	Mascot	117	glucokinase [Saccharomyces cerevisiae YJM789]		gi|151943789	60428.6	5.84	4	0			414.49	100	139.78	100	2.99436	2.71475	1.51218	1.13995	0.826486	1.69871	4	4	4
118	FALSE	Mascot	118	YPL211Wp-like protein [Saccharomyces cerevisiae AWRI1631]		gi|207340712	22691.3	9.28	7	0			414.07	100	93.08	100	1.56151	1.54358	0.89326	0.460452	0.328471	0.211445	7	7	7
119	FALSE	Mascot	119	Pdc1p [Saccharomyces cerevisiae EC1118]		gi|259148033	66862.4	5.71	6	0			406.45	100	106.07	100	0.697285	1.06963	0.593324	0.179314	0.254129	0.377929	6	6	6
120	FALSE	Mascot	120	Rps24ap [Saccharomyces cerevisiae S288c]		gi|6320918	18201.5	10.51	6	0			406.256	100	91.49	100	2.15453	2.09435	1.35437	0.901878	0.738431	0.461198	8	8	8
121	FALSE	Mascot	121	Rps12p [Saccharomyces cerevisiae S288c]		gi|6324945	16903.2	4.68	4	0			404.06	100	181.24	100	1.87001	1.55549	1.34674	0.216764	0.277929	0.208963	4	4	4
122	FALSE	Mascot	122	Rps17ap [Saccharomyces cerevisiae S288c]		gi|6323617	17986.2	10.51	5	0			398.46	100	124.13	100	2.28732	2.03807	1.23558	1.23505	0.64316	0.192413	5	5	5
123	FALSE	Mascot	123	Rpl14ap [Saccharomyces cerevisiae S288c]		gi|6322847	17797.4	10.94	4	0			391.15	100	182.96	100	0.364545	0.627608	0.402849	0.0989638	0.15084	0.190505	4	4	4
124	FALSE	Mascot	124	U3 snoRNP protein [Saccharomyces cerevisiae YJM789]		gi|151942910	72723.2	5.55	3	0			379.42	100	173.8	100	2.87085	2.27994	1.29055	0.710861	1.19992	1.12302	4	4	4
125	FALSE	Mascot	125	GTP-binding protein (VPS1) [Saccharomyces cerevisiae]		gi|173183	88174.3	7.23	5	0			376.956	100	149.03	100	1.45624	1.775	1.27473	0.545576	0.44309	0.254839	5	5	5
126	FALSE	Mascot	126	Utp22p [Saccharomyces cerevisiae JAY291]		gi|256269403	156640	8.6	6	0			376.07	100	85.97	100	1.80317	2.32295	1.80011	0.41463	0.327091	0.47747	6	6	6
127	FALSE	Mascot	127	Rps10bp [Saccharomyces cerevisiae]		gi|1151236	31088.8	10.49	4	0			371.52	100	141.11	100	1.79861	1.75956	1.526	0.363637	0.143379	0.2489	4	4	4
128	FALSE	Mascot	128	Fun12p [Saccharomyces cerevisiae]		gi|460044	113296	8.74	4	0			369.27	100	117.6	100	1.85332	1.9622	1.73571	0.376145	0.360503	0.372011	4	4	4
129	FALSE	Mascot	129	U3 snoRNP protein [Saccharomyces cerevisiae YJM789]		gi|151946391	314048	6.48	5	0			360.95	100	95.28	100	2.24978	2.55532	2.58617	0.63969	0.620193	0.632484	5	5	5
130	FALSE	Mascot	130	Chain C, Mechanism Of Eif6s Anti-Association Activity		gi|292659544	15838.7	10.33	4	0			358.766	100	150.29	100	1.2501	1.43919	0.658628	0.1716	0.341293	0.323727	5	5	5
131	FALSE	Mascot	131	Tub1p [Saccharomyces cerevisiae JAY291]		gi|256269736	53659.7	4.96	4	0			358.25	100	162.31	100	2.31289	2.28785	1.58089	0.888727	1.16509	0.304109	4	4	4
132	FALSE	Mascot	132	alpha tubulin [Saccharomyces cerevisiae]		gi|173058	53489.6	4.92	4	0			358.25	100	162.31	100	2.31289	2.28785	1.58089	0.888727	1.16509	0.304109	4	4	4
133	FALSE	Mascot	133	TY1B [Saccharomyces cerevisiae]		gi|2131097	217438	8.05	4	0			354.39	100	149.72	100	0.865714	1.79461	1.48998	0.330608	0.133846	0.451666	4	4	4
134	FALSE	Mascot	134	ribosomal protein L16B [Saccharomyces cerevisiae YJM789]		gi|151944465	26096.1	10.54	4	0			350.03	100	148.42	100	1.24775	1.36948	0.7768	0.678691	0.566507	0.274104	4	4	4
135	FALSE	Mascot	135	RNA exonuclease [Saccharomyces cerevisiae YJM789]		gi|151945554	38670.5	9.82	4	0			342.34	100	124.72	100	1.85569	2.35938	1.04024	0.277887	0.389836	0.328132	4	4	4
136	FALSE	Mascot	136	YGR240Cp-like protein [Saccharomyces cerevisiae AWRI1631]		gi|207344936	98861.7	6.05	5	0			341.066	100	81.59	100	0.924335	1.39645	1.17321	0.371076	0.371539	0.0924009	5	5	5
137	FALSE	Mascot	137	Rpl6ap [Saccharomyces cerevisiae S288c]		gi|6323567	23984	10.1	4	0			338.25	100	140.8	100	0.617455	0.879394	0.584381	0.669677	0.635938	0.55794	4	4	4
138	FALSE	Mascot	138	Rpl20ap [Saccharomyces cerevisiae S288c]		gi|154199621	23306	10.3	6	0			337.67	100	87.95	100	0.651	0.515547	0.560681	0.668521	0.274557	0.369921	6	6	6
139	FALSE	Mascot	139	Rpl36bp [Saccharomyces cerevisiae JAY291]		gi|256270643	13376.9	11.6	5	0			336.98	100	103.29	100	1.52341	1.50202	0.848659	0.135883	0.088345	0.110589	6	6	6
140	FALSE	Mascot	140	Rpt3p [Saccharomyces cerevisiae S288c]		gi|6320602	51754.9	5.38	4	0			330.35	100	104.02	100	1.41779	1.69363	1.5612	0.217433	0.120479	0.407872	4	4	4
141	FALSE	Mascot	141	Ola1p [Saccharomyces cerevisiae S288c]		gi|6319499	50042.1	7.05	5	0			327.85	100	111.56	100	1.24168	1.39257	1.07589	0.426838	0.348614	0.349031	5	5	5
142	FALSE	Mascot	142	Mrt4p [Saccharomyces cerevisiae S288c]		gi|6322843	30591.5	8.64	4	0			322.75	100	129.17	100	1.43923	1.48673	0.651105	1.61981	1.08927	0.218257	5	5	5
143	FALSE	Mascot	143	U3 snoRNP protein [Saccharomyces cerevisiae YJM789]		gi|151945015	218875	6.02	4	0			320.97	100	144.25	100	2.61741	2.77243	1.85084	2.24488	0.919795	0.737722	4	4	4
144	FALSE	Mascot	144	Fas1p [Saccharomyces cerevisiae S288c]		gi|6322666	249411	5.64	5	0			320.69	100	88.98	100	1.32936	1.36417	0.934183	0.305724	0.215665	0.109245	5	5	5
145	FALSE	Mascot	145	Nop15p [Saccharomyces cerevisiae S288c]		gi|6324219	31051.4	9.26	4	0			317.75	100	126.15	100	1.48189	1.56243	0.580889	1.21536	1.20216	0.277848	4	4	4
146	FALSE	Mascot	146	Ura7p [Saccharomyces cerevisiae S288c]		gi|6319432	71665.7	5.67	5	0			317.55	100	105.84	100	1.3415	1.54488	1.21986	0.427501	0.35054	0.39652	5	5	5
147	FALSE	Mascot	147	Nop6p [Saccharomyces cerevisiae S288c]		gi|6319988	30820.6	10.08	4	0			314.99	100	94.94	100	2.73071	2.53412	1.60483	0.675243	0.614267	0.326198	4	4	4
148	FALSE	Mascot	148	endopolyphosphatase [Saccharomyces cerevisiae YJM789]		gi|151942417	88596.9	6.72	4	0			311.14	100	126.11	100	1.88072	2.71425	1.88383	0.220602	0.348782	0.234711	4	4	4
149	FALSE	Mascot	149	Sam1p [Saccharomyces cerevisiae JAY291]		gi|256274388	46042.9	5.04	4	0			310.6	100	137.93	100	1.49305	1.53135	1.0821	0.416075	0.237584	0.218119	4	4	4
150	FALSE	Mascot	150	Chain A, Crystal Structure Of Yeast Rna Splicing Factor Snu13p		gi|116666730	16059.7	7.05	2	0			303.82	100	232.73	100	1.99071	1.73699	0.7359	0.625785	0.66844	0.0249428	3	3	3
151	FALSE	Mascot	151	actin filament bundling protein [Saccharomyces cerevisiae YJM789]		gi|151942115	77976.7	5.3	6	0			303.666	100	68.3	99.9994	1.5947	1.68389	1.28754	0.509905	0.383319	0.494658	6	6	6
152	FALSE	Mascot	152	Cdc33p [Saccharomyces cerevisiae S288c]		gi|6324433	26977.3	5.29	4	0			302.4	100	92.42	100	1.46259	1.65446	1.32737	0.220247	0.129012	0.272487	4	4	4
153	FALSE	Mascot	153	Kem1p [Saccharomyces cerevisiae S288c]		gi|6321265	195656	7.04	3	0			296.73	100	116.54	100	1.86632	2.31787	1.56556	0.572536	0.496373	0.278647	3	3	3
154	FALSE	Mascot	154	midasin [Saccharomyces cerevisiae YJM789]		gi|151941273	614172	4.9	5	0			295.25	100	100.82	100	1.50735	1.47538	1.1739	0.330522	0.389715	0.244813	5	5	5
155	FALSE	Mascot	155	integral membrane protein that along with Pil1p is a primary component of eisosomes [Saccharomyces		gi|151942788	41204.2	4.62	4	0			289.436	100	86.65	100	3.11591	3.40586	2.06892	0.748532	1.61107	1.27199	4	4	4
156	FALSE	Mascot	156	cytosolic glutamyl-tRNA synthetase [Saccharomyces cerevisiae]		gi|1008483	95983.2	7.24	4	0			289.14	100	91.03	100	1.43701	1.92633	1.46884	0.360845	0.136246	0.394719	4	4	4
157	FALSE	Mascot	157	Chain G, Structure Of Ribosome-Bound Cricket Paralysis Virus Ires Rna		gi|119390529	28179.7	9.72	4	0			281.01	100	117.24	100	1.86918	1.80398	1.01139	0.848177	0.801227	0.2366	5	5	5
158	FALSE	Mascot	158	BMH1 [Saccharomyces cerevisiae]		gi|671634	32843.7	4.87	4	0			279.71	100	86.27	100	1.99913	2.20423	1.46969	1.36431	1.0381	0.574389	4	4	4
159	FALSE	Mascot	159	Cct8p [Saccharomyces cerevisiae EC1118]		gi|290771197	67942.3	5.47	6	0			279.1	100	60.59	99.9962	1.27723	1.63683	1.31422	0.349897	0.360953	0.391746	6	6	6
160	FALSE	Mascot	160	ribosomal protein YL16 [Saccharomyces cerevisiae]		gi|218511	23881	10.08	4	0			276.28	100	140.8	100	0.708507	1.0037	0.651136	0.903376	0.893997	0.598625	4	4	4
161	FALSE	Mascot	161	Rpp2bp [Saccharomyces cerevisiae S288c]		gi|6320590	12196.2	4.11	3	0			276.05	100	102.03	100	1.51352	1.62133	2.03021	0.249808	0.159939	0.261482	3	3	3
162	FALSE	Mascot	162	lethal with conditional pap1 [Saccharomyces cerevisiae YJM789]		gi|151944842	45544.8	6.45	4	0			274.682	100	100.69	100	3.13821	2.72458	1.81944	1.24718	1.25185	0.500466	4	4	4
163	FALSE	Mascot	163	GMP synthase [Saccharomyces cerevisiae]		gi|460064	64179.1	6.05	5	0			274.58	100	98.33	100	1.31011	1.54758	1.12803	0.20573	0.369531	0.361312	5	5	5
164	FALSE	Mascot	164	Utp9p [Saccharomyces cerevisiae S288c]		gi|6321990	73576.8	4.75	3	0			270.03	100	126.66	100	2.30772	2.48034	1.79463	0.231304	0.546657	0.747429	3	3	3
165	FALSE	Mascot	165	Rps14ap [Saccharomyces cerevisiae S288c]		gi|10383793	16014.7	10.73	4	0			269.9	100	123.64	100	1.60703	1.69724	1.18413	0.798177	0.628818	0.168621	4	4	4
166	FALSE	Mascot	166	YGL234W [Saccharomyces cerevisiae]		gi|51013423	91794	5.08	4	0			268.266	100	106.68	100	1.32889	1.47176	1.13874	0.32005	0.479286	0.355272	4	4	4
167	FALSE	Mascot	167	Chain M, Structure Of The Ribosomal 80s-Eef2-Sordarin Complex From Yeast Obtained By Docking Atomic		gi|49258832	17218.6	10.39	4	0			266.596	100	93.82	100	1.53658	1.64624	1.19495	0.11524	0.0150361	0.461276	4	4	4
168	FALSE	Mascot	168	flavohemoglobin [Saccharomyces cerevisiae YJM789]		gi|151943508	49427.3	5.86	3	0			264.62	100	129.64	100	2.58747	1.72413	1.28849	1.09565	0.591329	0.297241	3	3	3
169	FALSE	Mascot	169	RecName: Full=ATP-dependent RNA helicase DBP3; AltName: Full=DEAD box protein 3; AltName: Full=Heli		gi|160380616	69038.5	9.2	2	0			260.41	100	142.48	100	1.99741	1.98016	1.20347	0.123583	0.135037	0.027668	2	2	2
170	FALSE	Mascot	170	Rpt5p [Saccharomyces cerevisiae S288c]		gi|6324691	53171.3	4.93	4	0			258.99	100	122.39	100	2.10682	1.82199	1.30857	0.32666	0.651576	0.278705	4	4	4
171	FALSE	Mascot	171	Dbp2p [Saccharomyces cerevisiae S288c]		gi|6324217	65226.4	8.9	4	0			254.48	100	87.64	100	2.58394	2.9109	2.28968	0.492134	0.395174	0.574345	4	4	4
172	FALSE	Mascot	172	translation initiation factor eIF3 subunit [Saccharomyces cerevisiae YJM789]		gi|151946470	124061	5.97	4	0			254.47	100	103.49	100	1.79756	1.68951	1.38061	0.265127	0.368355	0.48087	4	4	4
173	FALSE	Mascot	173	recessive omnipotent supressor [Saccharomyces cerevisiae]		gi|468605	54558	5.01	2	0			254.04	100	156.83	100	1.54216	1.56537	1.66228	0.126697	0.143636	0.288336	2	2	2
174	FALSE	Mascot	174	Sro9p [Saccharomyces cerevisiae S288c]		gi|37362625	53218.5	8.88	3	0			252.77	100	129.51	100	2.30519	2.4192	1.63453	0.347447	0.367932	0.168485	4	4	4
175	FALSE	Mascot	175	Krr1p [Saccharomyces cerevisiae JAY291]		gi|256270959	43199.7	9.42	5	0			251.566	100	83.51	100	2.80444	2.60587	1.9575	1.35899	0.978095	0.626229	5	5	5
176	FALSE	Mascot	176	26S proteasome PA700 subunit [Saccharomyces cerevisiae YJM789]		gi|151943971	118899	4.52	3	0			246.41	100	106.05	100	2.0049	2.01857	1.18204	0.348602	0.267945	0.297293	3	3	3
177	FALSE	Mascot	177	clustered mitochondria [Saccharomyces cerevisiae YJM789]		gi|151946172	162519	6.03	4	0			242.68	100	81.2	100	1.6952	1.71977	1.31976	0.552764	0.308293	0.146799	4	4	4
178	FALSE	Mascot	178	Rps22bp [Saccharomyces cerevisiae S288c]		gi|6323399	16392.1	9.94	4	0			240.29	100	72.68	99.9998	2.51702	2.26921	1.21252	1.61532	0.882029	0.148956	4	4	4
179	FALSE	Mascot	179	Rps19ap [Saccharomyces cerevisiae S288c]		gi|6324451	17636.6	9.61	2	0			236.19	100	171.43	100	1.04096	1.12104	0.966781	0.18782	0.110666	0.136162	3	3	3
180	FALSE	Mascot	180	U3 snoRNP protein [Saccharomyces cerevisiae YJM789]		gi|151943873	111809	4.91	4	0			234.14	100	78.2	99.9999	1.69531	1.90723	1.26438	0.773397	1.03771	0.408813	4	4	4
181	FALSE	Mascot	181	Spb1p [Saccharomyces cerevisiae JAY291]		gi|256270950	112998	8.08	3	0			230.72	100	112.96	100	0.55613	0.484204	0.475418	0.113196	0.116978	0.0556414	3	3	3
182	FALSE	Mascot	182	RecName: Full=ATP-dependent RNA helicase DBP10; AltName: Full=DEAD box protein 10		gi|160380606	128691	9.09	3	0			228.03	100	100.31	100	0.572154	0.543057	0.726165	0.330709	0.306666	0.185653	3	3	3
183	FALSE	Mascot	183	Chain A, Yeast Karyopherin (Importin) Alpha In A Complex With A Nucleoplasmin Nls Peptide		gi|7546354	50683.6	4.8	3	0			226.56	100	129.89	100	1.70052	1.68554	1.52241	0.609855	0.248523	0.4485	3	3	3
184	FALSE	Mascot	184	Chain A, Karyopherin Alpha (Yeast) + Sv40 T Antigen Nls		gi|4389267	50474.6	4.87	3	0			226.56	100	129.89	100	1.70052	1.68554	1.52241	0.609855	0.248523	0.4485	3	3	3
185	FALSE	Mascot	185	Ilv6p [Saccharomyces cerevisiae S288c]		gi|6319837	35826.5	6.07	3	0			225	100	101.96	100	3.23753	1.69397	1.32921	1.82892	0.280367	0.637261	3	3	3
186	FALSE	Mascot	186	hypothetical protein SCRG_03938 [Saccharomyces cerevisiae RM11-1a]		gi|190409747	62627.4	9.6	2	0			222.9	100	146.13	100	2.65576	3.94657	1.9836	0.0183344	0.0558569	0.251718	2	2	2
187	FALSE	Mascot	187	ribosomal protein S13 [Saccharomyces cerevisiae RM11-1a]		gi|190404968	21231	10.28	3	0			222.74	100	100.21	100	1.56012	1.6038	1.5566	0.428852	0.37758	0.0454555	3	3	3
188	FALSE	Mascot	188	Tif34p [Saccharomyces cerevisiae S288c]		gi|6323795	43186	5.41	3	0			221.746	100	116.94	100	1.67636	1.60647	1.20591	0.123533	0.140546	0.372448	4	4	4
189	FALSE	Mascot	189	Chain L, Structure Of The Ribosomal 80s-Eef2-Sordarin Complex From Yeast Obtained By Docking Atomic		gi|49258831	15819.2	10.18	2	0			221.36	100	132.85	100	2.07054	2.10277	1.82356	0.556262	0.631629	0.867429	2	2	2
190	FALSE	Mascot	190	conserved protein [Saccharomyces cerevisiae YJM789]		gi|151944169	229906	6.16	2	0			221.06	100	146.8	100	1.63108	1.92452	1.78426	0.269609	0.282859	0.323562	2	2	2
191	FALSE	Mascot	191	Rpl12bp [Saccharomyces cerevisiae S288c]		gi|6320625	20595.6	9.43	3	0			219.93	100	137.91	100	2.24954	1.90246	1.20465	0.274945	0.37756	0.104038	3	3	3
192	FALSE	Mascot	192	YML028Wp-like protein [Saccharomyces cerevisiae AWRI1631]		gi|207342498	15261.2	4.95	2	0			214.91	100	113.93	100	0.467714	0.760862	0.453991	0.0527017	0.0361629	0.0600459	3	3	3
193	FALSE	Mascot	193	RecName: Full=Eukaryotic translation initiation factor 3 subunit C; Short=eIF3c; AltName: Full=Euka		gi|238686679	102137	4.86	3	0			213.09	100	97.63	100	1.35402	1.4958	0.999407	0.895355	0.664365	0.55513	3	3	3
194	FALSE	Mascot	194	Rpl16ap [Saccharomyces cerevisiae]		gi|71064085	26107.1	10.48	3	0			211.51	100	91.78	100	0.958831	1.17143	0.692099	0.306008	0.23916	0.112904	3	3	3
195	FALSE	Mascot	195	RPS18B [Saccharomyces cerevisiae]		gi|1914797	18975.9	10.9	3	0			210.23	100	101.64	100	1.57408	1.88195	1.84431	0.169237	0.170663	0.188095	3	3	3
196	FALSE	Mascot	196	pyruvate decarboxylase [Saccharomyces cerevisiae]		gi|871533	66978.3	5.99	4	0			209.47	100	79.12	99.9999	0.621882	0.998402	0.526839	0.11703	0.257624	0.398614	4	4	4
197	FALSE	Mascot	197	Rps15p [Saccharomyces cerevisiae S288c]		gi|6324533	17864.9	10.7	3	0			209.34	100	78.61	99.9999	1.85584	1.68719	1.29565	0.450951	0.461628	0.3732	3	3	3
198	FALSE	Mascot	198	Rpl25p [Saccharomyces cerevisiae S288c]		gi|6324445	19062.1	10.11	3	0			208.3	100	119.91	100	1.36517	1.28314	0.952577	0.138117	0.0187004	0.153406	3	3	3
199	FALSE	Mascot	199	Chain A, Homology Model Of Yeast Rack1 Protein Fitted Into 11.7a Cryo-Em Map Of Yeast 80s Ribosome		gi|55670021	37241.3	5.8	2	0			205.64	100	110.18	100	1.30271	1.32263	1.32941	0.137947	0.193128	0.204888	2	2	2
200	FALSE	Mascot	200	Chain A, Segmental Isotope Labeling Of Npl3p		gi|163310814	13335.7	6.36	1	0			199.51	100	199.51	100	3.33492	2.27339	1.66257	0	0	0	1	1	1
201	FALSE	Mascot	201	Rps21bp [Saccharomyces cerevisiae S288c]		gi|6322325	10664.5	5.76	2	0			196.54	100	125.91	100	2.18991	1.74443	1.08343	0.768802	1.04517	0.679436	3	3	3
202	FALSE	Mascot	202	Htb1p [Saccharomyces cerevisiae S288c]		gi|6320430	17269.8	10.1	2	0			196.23	100	129.24	100	1.55308	1.60196	0.88763	0.424116	0.167353	0.313991	2	2	2
203	FALSE	Mascot	203	small nucleolar RNP protein [Saccharomyces cerevisiae RM11-1a]		gi|190405871	23736.5	11.46	2	0			195.54	100	110.38	100	1.22661	0.916615	1.11344	0.00203499	0.0762639	0.165321	2	2	2
204	FALSE	Mascot	204	Rlp24p [Saccharomyces cerevisiae EC1118]		gi|259147998	27678.8	9.61	3	0			195.28	100	71.48	99.9997	1.83407	1.59794	1.16368	0.406176	0.329699	0.0744816	3	3	3
205	FALSE	Mascot	205	unknown [Saccharomyces cerevisiae]		gi|577810	57320.6	9.51	4	0			195.16	100	70.78	99.9996	1.59484	1.53616	1.35262	0.582305	0.404463	0.360789	4	4	4
206	FALSE	Mascot	206	RecName: Full=ATP-dependent RNA helicase MAK5; AltName: Full=Maintenance of killer protein 5		gi|160409988	98645.7	8.67	2	0			190.79	100	121.09	100	1.60663	2.02077	1.50302	0.449163	0.313493	0.0702837	2	2	2
207	FALSE	Mascot	207	Chain A, Nucleosome Assembly Proteins I (Nap-1, 74-365)		gi|169791784	37420.4	4.47	4	0			190	100	69.7	99.9995	1.77393	1.61468	1.72716	0.870935	0.816201	0.218059	4	4	4
208	FALSE	Mascot	208	ribosomal protein L35A [Saccharomyces cerevisiae YJM789]		gi|151941815	17251.3	10.58	3	0			188.72	100	90.04	100	2.14018	2.05659	0.751184	1.36093	1.07751	0.217758	3	3	3
209	FALSE	Mascot	209	chaperonin containing tcp-1 [Saccharomyces cerevisiae YJM789]		gi|151942171	65881.3	5.51	2	0			186.07	100	107.3	100	1.43046	1.72105	1.07433	0.391937	0.172149	0.144191	2	2	2
210	FALSE	Mascot	210	Rcl1p [Saccharomyces cerevisiae S288c]		gi|6324564	44652.3	8.95	3	0			183.66	100	77.73	99.9999	4.13093	3.7609	2.59659	0.70073	0.607273	0.523328	3	3	3
211	FALSE	Mascot	211	YGR218Wp-like protein [Saccharomyces cerevisiae AWRI1631]		gi|207344962	135119	5.38	2	0			180.21	100	115.22	100	1.56949	1.77776	1.83259	0.37116	0.0285014	0.349313	2	2	2
212	FALSE	Mascot	212	glycerol-3-phosphate dehydrogenase [Saccharomyces cerevisiae]		gi|47420051	46517.8	5.3	2	0			176.72	100	96.28	100	1.00954	1.5736	1.08214	0.095645	0.126275	0.00749315	2	2	2
213	FALSE	Mascot	213	cystathionine beta-synthase [Saccharomyces cerevisiae]		gi|416161	63556.7	6.25	2	0			176.716	100	93.6	100	0.377073	0.64305	0.391955	0.0583061	0.00938673	0.106671	2	2	2
214	FALSE	Mascot	214	unnamed protein product [Saccharomyces cerevisiae]		gi|3802	83651.4	6.05	3	0			176.39	100	77.43	99.9999	1.53788	1.96248	1.4964	0.523437	0.444235	0.371886	3	3	3
215	FALSE	Mascot	215	ATP-dependent rRNA helicase SPB4 [Saccharomyces cerevisiae RM11-1a]		gi|190406571	78259.5	9.11	2	0			175.78	100	123.44	100	0.37709	0.316855	0.241799	0.0878914	0.0347357	0.0203447	2	2	2
216	FALSE	Mascot	216	Rpp1ap [Saccharomyces cerevisiae S288c]		gi|6320122	11765.9	3.82	1	0			173.21	100	173.21	100	2.21001	2.53115	1.37233	0	0	0	1	1	1
217	FALSE	Mascot	217	Nop10p [Saccharomyces cerevisiae S288c]		gi|7839181	7784.36	10.16	2	0			172.7	100	93.69	100	2.61896	1.78076	0.786789	0.918087	0.33229	0.434736	2	2	2
218	FALSE	Mascot	218	Lys12p [Saccharomyces cerevisiae S288c]		gi|6322097	44020.6	8.15	2	0			170.17	100	95.16	100	2.35029	2.4586	1.53177	0.400088	0.430556	0.183001	2	2	2
219	FALSE	Mascot	219	Rps21ap [Saccharomyces cerevisiae S288c]		gi|6322910	10650.5	5.76	2	0			169.43	100	98.8	100	2.22911	1.80603	1.15742	0.819641	1.16497	0.619559	3	3	3
220	FALSE	Mascot	220	YLR186W [Saccharomyces cerevisiae]		gi|45269774	31455.9	8.65	2	0			168.36	100	95.49	100	3.8853	3.49804	3.21991	1.26375	0.730987	0.14589	2	2	2
221	FALSE	Mascot	221	Gsp2p [Saccharomyces cerevisiae S288c]		gi|6324759	27850.6	6.22	2	0			168.19	100	101.26	100	1.35798	1.75422	1.37322	0.0874786	0.128908	0.0105914	2	2	2
222	FALSE	Mascot	222	Chain A, Crystal Structure Of The Dead Box Protein Dhh1p		gi|61679843	49680.6	8.54	3	0			167.79	100	65.65	99.9988	2.18779	2.25996	1.58511	0.370777	0.0782671	0.159871	3	3	3
223	FALSE	Mascot	223	Rpl19bp [Saccharomyces cerevisiae S288c]		gi|6319444	25149.6	11.35	2	0			167.63	100	101.1	100	0.565214	0.49188	0.45862	0.379346	0.312286	0.156553	2	2	2
224	FALSE	Mascot	224	ATP-dependent RNA helicase [Saccharomyces cerevisiae YJM789]		gi|151942176	84994.3	9.07	3	0			167.34	100	79.89	100	2.33198	2.31161	1.69952	1.20232	0.267619	0.532572	3	2	3
225	FALSE	Mascot	225	mannose-1-phosphate guanyltransferase [Saccharomyces cerevisiae]		gi|894204	44118.1	5.95	2	0			167.32	100	86.09	100	1.04914	1.25592	0.962494	0.135692	0.109303	0.0511559	2	2	2
226	FALSE	Mascot	226	Yil127cp [Saccharomyces cerevisiae]		gi|71064091	28478	9.85	1	0			166.27	100	166.27	100	4.23677	4.53431	3.72879	0	0	0	1	1	1
227	FALSE	Mascot	227	Rpl26bp [Saccharomyces cerevisiae S288c]		gi|116006491	16964	10.47	3	0			166.23	100	75.36	99.9999	1.95425	1.48198	0.694379	0.783555	0.675765	0.111794	3	3	3
228	FALSE	Mascot	228	ORFS8; Method: conceptual translation supplied by author [Saccharomyces cerevisiae]		gi|1165216	22075.9	4.59	2	0			164.04	100	127.57	100	1.69149	1.87949	1.80214	0.111975	0.254395	0.172826	2	2	2
229	FALSE	Mascot	229	Rpl17bp [Saccharomyces cerevisiae JAY291]		gi|256271337	23232	10.92	2	0			163.18	100	93.64	100	0.693076	0.774105	0.717936	0.0829278	0.058691	0.0147875	2	2	2
230	FALSE	Mascot	230	Cka2p [Saccharomyces cerevisiae S288c]		gi|6324635	44219.6	8.69	2	0			158.44	100	128.97	100	2.54879	1.21271	0.930954	0.261167	0.366512	0.016212	2	2	2
231	FALSE	Mascot	231	actin-associated protein [Saccharomyces cerevisiae YJM789]		gi|151942363	57673	5.77	3	0			156.306	100	73.47	99.9998	1.89265	1.75881	1.37728	0.538928	0.576111	0.637861	3	3	3
232	FALSE	Mascot	232	U3 snoRNP protein [Saccharomyces cerevisiae YJM789]		gi|151943408	88352.4	5.01	2	0			155.95	100	89.12	100	1.82815	2.33427	1.81325	0.0175439	0.15714	0.685761	2	2	2
233	FALSE	Mascot	233	Tef4p [Saccharomyces cerevisiae S288c]		gi|6322769	52779.3	7.63	3	0			155.27	100	67.47	99.9992	1.76047	2.73458	1.20131	0.537025	1.0803	0.317362	3	3	3
234	FALSE	Mascot	234	Chain C, Crystal Structure Of The Eukaryotic Clamp Loader (Replication Factor C, Rfc) Bound To The		gi|50513623	42128.4	5.88	2	0			153.82	100	116.18	100	1.25558	1.17323	1.24164	0.290091	0.602962	0.190257	2	2	2
235	FALSE	Mascot	235	Ssf1p [Saccharomyces cerevisiae S288c]		gi|6321857	59893.8	9.28	2	0			153.02	100	96.82	100	1.15195	1.1458	0.846204	0.491387	0.459462	0.164619	2	2	2
236	FALSE	Mascot	236	unknown gene; putative [Saccharomyces cerevisiae]		gi|171727	16695	9.73	2	0			151.94	100	84.76	100	1.87091	1.93945	1.47234	0.423341	0.359972	0.334053	2	2	2
237	FALSE	Mascot	237	Rps10bp [Saccharomyces cerevisiae S288c]		gi|6323886	14171.5	9.05	2	0			150.64	100	85.92	100	1.25637	1.3884	0.860897	0.110058	0.0776633	0.158333	2	2	2
238	FALSE	Mascot	238	Chain A, Crystal Structure Of Yeast Acetohydroxyacid Synthase In Complex With A Sulfonylurea Herbic		gi|28373827	80180.2	6.28	3	0			148.11	100	51.64	99.97	2.81151	1.84496	1.31235	0.788201	0.355844	0.0936537	3	3	3
239	FALSE	Mascot	239	Noc4p [Saccharomyces cerevisiae JAY291]		gi|256269046	69739.1	5.74	1	0			146.87	100	146.87	100	3.0436	3.0441	2.05091	0	0	0	1	1	1
240	FALSE	Mascot	240	multiple RNA-binding domain containing protein [Saccharomyces cerevisiae YJM789]		gi|151942889	114889	6.1	3	0			146.46	100	73.17	99.9998	1.78378	1.94661	1.49767	0.870171	0.0160511	0.471356	3	3	3
241	FALSE	Mascot	241	RecName: Full=ATP-dependent RNA helicase DBP7; AltName: Full=DEAD box protein 7		gi|160380629	93627	9.33	2	0			145.67	100	112.33	100	1.80452	1.84978	1.16295	0.318067	0.453334	0.0299933	2	2	2
242	FALSE	Mascot	242	Ef-Tu [Saccharomyces cerevisiae YJM789]		gi|151945474	51404	6.19	2	0			142.5	100	77.14	99.9999	1.47239	1.82904	1.46666	0.539539	0.708291	0.299667	2	2	2
243	FALSE	Mascot	243	ubiquitin-activating enzyme [Saccharomyces cerevisiae]		gi|4715	126353	5	2	0			142.12	100	89.81	100	1.07748	1.17701	1.08658	0.272049	0.0469605	0.0710101	2	2	2
244	FALSE	Mascot	244	Rpp1bp [Saccharomyces cerevisiae S288c]		gi|6320073	11525.7	3.88	1	0			140.18	100	140.18	100	2.70963	2.12755	1.46507	0	0	0	1	1	1
245	FALSE	Mascot	245	RecName: Full=Ribosome biogenesis protein NSA1; AltName: Full=NOP7-associated protein 1		gi|206558288	59721.5	7.1	2	0			139.93	100	80.19	100	0.22956	0.507954	0.331754	0.112054	0.11713	0.0892547	2	2	2
246	FALSE	Mascot	246	dehydrogenase isozyme I,alcohol		gi|223142	35180.3	6.38	2	0			139.62	100	74.07	99.9998	0.912369	1.3217	1.20944	0.238514	0.41241	0.0227852	2	2	2
247	FALSE	Mascot	247	Rpl24ap [Saccharomyces cerevisiae S288c]		gi|6321407	22070.1	11.28	2	0			139.11	100	80.57	100	1.05773	1.38243	0.846257	0.286268	0.264448	0.233885	2	2	2
248	FALSE	Mascot	248	Hta1p [Saccharomyces cerevisiae S288c]		gi|6320431	15710	10.67	2	0			138.19	100	70.76	99.9996	1.66751	1.49428	1.03505	0.127699	0.0729677	0.209748	2	2	2
249	FALSE	Mascot	249	conserved hypothetical protein [Saccharomyces cerevisiae RM11-1a]		gi|190406294	46835.6	9.18	2	0			135.63	100	79.62	100	2.44617	2.69218	1.91343	0.803986	0.732577	0.0956593	2	2	2
250	FALSE	Mascot	250	DNA-directed RNA polymerases I and III 40 kDa polypeptide [Saccharomyces cerevisiae RM11-1a]		gi|190408037	41367.6	5.34	1	0			133.67	100	133.67	100	1.7054	1.47322	1.33563	0	0	0	1	1	1
251	FALSE	Mascot	251	U3 snoRNP protein [Saccharomyces cerevisiae YJM789]		gi|151942372	78178.3	4.85	2	0			132.7	100	80.81	100	2.09632	2.4965	2.11594	0.583705	1.1748	0.650788	2	2	2
252	FALSE	Mascot	252	RNA1-1 allele rna1-1 [Saccharomyces cerevisiae]		gi|172436	50716.7	4.53	2	0			131.77	100	69.52	99.9995	1.73571	1.23577	1.53212	0.379057	0.0673532	0.346501	2	2	2
253	FALSE	Mascot	253	suppressor of mRNA export mutant [Saccharomyces cerevisiae YJM789]		gi|151942370	116469	4.61	2	0			130.51	100	72.35	99.9997	0.793105	1.00238	0.912787	0.237158	0.468502	0.244075	2	2	2
254	FALSE	Mascot	254	Rpl33ap [Saccharomyces cerevisiae S288c]		gi|6325114	13587.6	11.07	2	0			129.64	100	85.65	100	0.783586	1.01454	0.719848	0.0390322	0.00651027	0.0829611	2	2	2
255	FALSE	Mascot	255	Chain U, Structure Of The Ribosomal 80s-Eef2-Sordarin Complex From Yeast Obtained By Docking Atomic		gi|49258859	16832	10.57	2	0			129.14	100	75.36	99.9999	1.59819	2.07747	0.737933	1.14579	0.362656	0.00269997	2	2	2
256	FALSE	Mascot	256	Rpf1p [Saccharomyces cerevisiae S288c]		gi|6321880	39901	9.47	2	0			129.08	100	75.23	99.9999	1.35142	1.02417	0.725746	0.0600771	0.0123246	0.104374	2	2	2
257	FALSE	Mascot	257	beta COP [Saccharomyces cerevisiae]		gi|595413	120233	5.43	1	0			129.07	100	129.07	100	0.813102	1.07779	1.3673	0	0	0	1	1	1
258	FALSE	Mascot	258	high mobility group-like nuclear protein 2 [Saccharomyces cerevisiae]		gi|666101	23371.4	9.71	2	0			128.43	100	64.41	99.9984	1.68517	1.24401	0.932975	0.683999	0.414459	0.0103693	2	2	2
259	FALSE	Mascot	259	RecName: Full=Protein SDS23		gi|171704583	62713	9.12	1	0			126.56	100	126.56	100	3.03039	2.5424	1.46924	0	0	0	1	1	1
260	FALSE	Mascot	260	glycyl-tRNA synthetase [Saccharomyces cerevisiae YJM789]		gi|151946513	84332.8	5.58	2	0			125.47	100	79.24	99.9999	0.981244	1.12226	0.99535	0.09793	0.152985	0.0650791	2	2	2
261	FALSE	Mascot	261	XPA-binding protein 1 [Saccharomyces cerevisiae RM11-1a]		gi|190409546	47795.1	4.71	2	0			125.41	100	82.81	100	2.41487	2.28317	1.54733	0.406918	0.248852	0.138169	2	2	2
262	FALSE	Mascot	262	open reading frame found c-terminal of ADA2 that was sequenced during the cloneing of ADA2. There i		gi|170992	59167.5	8.98	3	0			124.89	100	71.02	99.9997	2.86218	2.66237	1.57848	1.00582	0.735914	0.291331	3	3	3
263	FALSE	Mascot	263	RNA helicase [Saccharomyces cerevisiae]		gi|414604	91051.7	9.24	1	0			122.32	100	122.32	100	1.85735	2.52169	1.86296	0	0	0	1	1	1
264	FALSE	Mascot	264	Chain G, 12-Subunit Rna Polymerase Ii		gi|110590860	27023.3	8.95	2	0			120.63	100	78.73	99.9999	2.30101	1.54748	0.898647	0.65089	0.206154	0.375574	2	2	2
265	FALSE	Mascot	265	Chain A, Crystal Structure Of Saccharomyces Cerevisiae Galactokinase In Complex With Galactose And		gi|75766245	66518	6.42	2	0			120.45	100	86.05	100	0.597622	1.53365	1.05368	0.2772	0.698517	0.0639646	2	2	2
266	FALSE	Mascot	266	SEN1 [Saccharomyces cerevisiae]		gi|172574	266427	8.86	2	0			119.97	100	75.91	99.9999	1.87259	2.00818	2.53897	0.215658	0.287918	0.231789	2	2	2
267	FALSE	Mascot	267	DBP5 [Saccharomyces cerevisiae]		gi|2326812	31416.2	6.06	2	0			119.67	100	72.47	99.9998	1.87295	1.79103	1.46484	0.260129	0.0910032	0.159131	2	2	2
268	FALSE	Mascot	268	U3 snoRNP protein [Saccharomyces cerevisiae YJM789]		gi|151945258	71635	4.81	2	0			118.31	100	68.7	99.9994	2.54968	2.4489	2.4651	0.292065	0.328702	0.272265	2	2	2
269	FALSE	Mascot	269	Utp11p [Saccharomyces cerevisiae S288c]		gi|83722564	35769.1	10.18	2	0			117.44	100	60.57	99.9962	2.05595	2.08123	1.61343	0.0580749	0.120426	0.797649	2	2	2
270	FALSE	Mascot	270	hypothetical protein SCRG_02755 [Saccharomyces cerevisiae RM11-1a]		gi|190408634	61602.3	9.01	1	0			117.22	100	117.22	100	1.75238	3.55131	1.8233	0	0	0	1	1	1
271	FALSE	Mascot	271	Pap1p [Saccharomyces cerevisiae S288c]		gi|6322854	71940.4	7.95	2	0			116.98	100	86.56	100	1.49291	1.65953	1.34888	0.139169	0.0436025	0.123494	2	2	2
272	FALSE	Mascot	272	Eno2p [Saccharomyces cerevisiae S288c]		gi|6321968	52118.7	5.67	2	0			115.65	100	74.4	99.9998	1.39523	1.84834	1.50786	0.0228974	0.249719	0.315206	2	2	2
273	FALSE	Mascot	273	Sug2p [Saccharomyces cerevisiae]		gi|1147800	54222.9	5.53	2	0			115.156	100	77.03	99.9999	2.66279	2.5277	1.60109	0.952829	0.712287	0.0572283	3	3	3
274	FALSE	Mascot	274	Rpt6p [Saccharomyces cerevisiae S288c]		gi|6321390	50758.8	9.09	2	0			115.12	100	88.12	100	1.83254	1.97754	1.40353	0.222141	0.0969154	0.20097	2	2	2
275	FALSE	Mascot	275	Nmd3p [Saccharomyces cerevisiae S288c]		gi|6321964	64266.8	5.27	2	0			114.65	100	63.51	99.998	2.83107	2.80341	1.80063	0.0253471	0.221845	0.518294	2	2	2
276	FALSE	Mascot	276	RNA polymerase A [Saccharomyces cerevisiae YJM789]		gi|151942801	146303	7.55	2	0			114.06	100	81.63	100	1.56262	1.51282	1.28492	0.439062	0.392778	0.111088	2	2	2
277	FALSE	Mascot	277	Prs3p [Saccharomyces cerevisiae S288c]		gi|6321776	38357.7	8.51	1	0			112.44	100	112.44	100	0.977151	1.19547	0.853589	0	0	0	1	1	1
278	FALSE	Mascot	278	RNA polymerase II elongation factor [Saccharomyces cerevisiae YJM789]		gi|151944881	188478	5.98	2	0			112.166	100	77.56	99.9999	1.15338	1.75205	1.1879	0.103195	0.262942	0.0268356	2	2	2
279	FALSE	Mascot	279	Chain A, Solution Structure Of Ykt6p (1-140)		gi|30749262	17170.8	4.93	1	0			111.74	100	111.74	100	1.11606	1.44156	0.82201	0	0	0	1	1	1
280	FALSE	Mascot	280	Aps3p [Saccharomyces cerevisiae JAY291]		gi|256271056	23428	4.33	1	0			111.49	100	111.49	100	1.37075	1.78328	1.79405	0	0	0	1	1	1
281	FALSE	Mascot	281	Chain I, Structure Of The Ribosomal 80s-Eef2-Sordarin Complex From Yeast Obtained By Docking Atomic		gi|49258828	18300.5	10.26	2	0			111.08	100	83.29	100	2.125	1.99344	1.13462	0.22204	0.128381	0.151775	2	2	2
282	FALSE	Mascot	282	suppressor of rasval19 [Saccharomyces cerevisiae YJM789]		gi|151944399	64556.9	5.48	1	0			110.77	100	110.77	100	1.17165	1.31153	2.03999	0	0	0	1	1	1
283	FALSE	Mascot	283	RecName: Full=Mitochondrial outer membrane protein SCY_3392		gi|189041600	90540.7	5.1	2	0			110.33	100	70.3	99.9996	1.33696	1.65924	1.19195	0.37741	0.246972	0.308286	2	2	2
284	FALSE	Mascot	284	Rpl9bp [Saccharomyces cerevisiae S288c]		gi|6324262	24715.8	9.66	1	0			110.11	100	110.11	100	1.23263	1.06891	1.38808	0	0	0	1	1	1
285	FALSE	Mascot	285	YOR3513c [Saccharomyces cerevisiae]		gi|1164988	27771.6	9.99	1	0			109.99	100	109.99	100	2.3007	1.83249	2.22459	0	0	0	1	1	1
286	FALSE	Mascot	286	Rps25bp [Saccharomyces cerevisiae S288c]		gi|6323365	14739.7	10.32	1	0			108.46	100	108.46	100	2.7322	1.71599	0.882569	0	0	0	1	1	1
287	FALSE	Mascot	287	Rps28ap [Saccharomyces cerevisiae S288c]		gi|6324741	8307.7	10.78	1	0			107.89	100	107.89	100	1.1576	1.29037	1.32462	0	0	0	1	1	1
288	FALSE	Mascot	288	Rps7bp [Saccharomyces cerevisiae]		gi|71064104	24746.2	9.92	2	0			107.43	100	65.89	99.9989	1.78507	1.83056	1.36876	0.618635	0.413829	0.0835728	2	2	2
289	FALSE	Mascot	289	sec21p [Saccharomyces cerevisiae]		gi|171483	113917	5.02	2	0			105.92	100	62.54	99.9976	1.38809	1.53619	1.2387	0.0815432	0.0283557	0.0459166	2	2	2
290	FALSE	Mascot	290	Hsp42p [Saccharomyces cerevisiae JAY291]		gi|256272836	46677.5	4.99	2	0			103.46	100	56.24	99.9896	1.88565	1.66131	1.63203	0.0972337	0.293541	0.557003	2	2	2
291	FALSE	Mascot	291	translation machinery associated protein [Saccharomyces cerevisiae YJM789]		gi|151945976	31113.8	10.13	1	0			103.38	100	103.38	100	1.70214	1.69428	1.10741	0	0	0	1	1	1
292	FALSE	Mascot	292	YKL145Wp-like protein [Saccharomyces cerevisiae AWRI1631]		gi|207343610	33040.4	8.91	1	0			103.07	100	103.07	100	1.82098	1.89524	1.50335	0	0	0	1	1	1
293	FALSE	Mascot	293	Puf6p [Saccharomyces cerevisiae S288c]		gi|6320704	85664.6	6.44	2	0			101.896	100	63.76	99.9982	1.35292	1.53713	1.35484	0.420691	0.250636	0.159818	2	2	2
294	FALSE	Mascot	294	Chain V, Structure Of The Ribosomal 80s-Eef2-Sordarin Complex From Yeast Obtained By Docking Atomic		gi|49258860	19318.9	10.52	2	0			101.82	100	60.05	99.9957	0.972985	0.944004	0.770225	0.0590527	0.00556516	0.0684634	2	2	2
295	FALSE	Mascot	295	Rpn3p [Saccharomyces cerevisiae S288c]		gi|6320859	66584.8	5.37	1	0			101.43	100	101.43	100	1.86523	1.73514	1.46801	0	0	0	1	1	1
296	FALSE	Mascot	296	Chain A, Structure Of Sec23-Sar1 Complexed With The Active Fragment Of Sec31		gi|165761044	90720	5.39	2	0			99.54	100	56.3	99.9897	1.64955	1.98801	1.11021	0.146161	0.293095	0.20606	2	2	2
297	FALSE	Mascot	297	Paa1p [Saccharomyces cerevisiae EC1118]		gi|259145314	24403.2	5.73	1	0			97.89	100	97.89	100	1.09397	1.34641	1.82929	0	0	0	1	1	1
298	FALSE	Mascot	298	actin-related protein [Saccharomyces cerevisiae YJM789]		gi|151945133	53083.2	5.57	1	0			97.12	100	97.12	100	1.56562	2.87382	1.689	0	0	0	1	1	1
299	FALSE	Mascot	299	Tdh2p [Saccharomyces cerevisiae S288c]		gi|6322468	39807.1	6.46	1	0			97.09	100	97.09	100	1.03896	1.35498	1.42065	0	0	0	1	1	1
300	FALSE	Mascot	300	Chain A, Solution Structure Of Myirstoylated Yeast Arf1 Protein, Gdp- Bound		gi|222142955	21983.5	6.22	2	0			96.98	100	62.5	99.9975	0.691645	0.889443	0.763008	0.202704	0.123399	0.0461788	2	2	2
301	FALSE	Mascot	301	U3 snoRNP protein [Saccharomyces cerevisiae YJM789]		gi|151944799	70019.6	9.46	1	0			95.23	100	95.23	100	1.53347	1.71741	0.686574	0	0	0	1	1	1
302	FALSE	Mascot	302	U3 snoRNP protein [Saccharomyces cerevisiae YJM789]		gi|151944459	36261.4	9.11	1	0			93.23	100	93.23	100	3.05448	2.44029	1.8976	0.249046	0.154428	0.065604	2	2	2
303	FALSE	Mascot	303	alpha-subunit of fatty acid synthase [Saccharomyces cerevisiae]		gi|171502	229606	5.59	3	0			92.6825	100	36.97	99.1197	1.36676	1.64327	1.13567	0.219539	0.197948	0.68497	3	3	3
304	FALSE	Mascot	304	TCP1 [Saccharomyces cerevisiae]		gi|567930	68434.7	5.31	2	0			91.95	100	47.37	99.9197	1.44396	1.65391	1.48825	0.0441462	0.267347	0.024019	2	2	2
305	FALSE	Mascot	305	Cop1p [Saccharomyces cerevisiae S288c]		gi|6320056	147557	5.66	1	0			91.34	100	91.34	100	1.51163	2.0199	2.41856	0	0	0	1	1	1
306	FALSE	Mascot	306	YJL034Wp-like protein [Saccharomyces cerevisiae AWRI1631]		gi|207343941	51514.4	4.59	1	0			90.5662	100	91.53	100	1.3233	1.47914	1.31827	0	0	0	1	1	1
307	FALSE	Mascot	307	YGL019Wp-like protein [Saccharomyces cerevisiae AWRI1631]		gi|207345280	23643.8	6.32	1	0			89.89	100	89.89	100	1.53046	1.35259	1.28068	0	0	0	1	1	1
308	FALSE	Mascot	308	Chain B, Mms2UBC13 UBIQUITIN CONJUGATING ENZYME COMPLEX		gi|14719687	17539	6.48	1	0			89.84	100	89.84	100	1.32306	1.6034	1.24844	0	0	0	1	1	1
309	FALSE	Mascot	309	Hsp104p [Saccharomyces cerevisiae S288c]		gi|6323002	112479	5.31	2	0			88.98	100	60.07	99.9957	1.56477	1.80383	1.51521	0.573865	0.0169427	0.116479	2	2	2
310	FALSE	Mascot	310	unnamed protein product [Saccharomyces cerevisiae]		gi|3480	137349	7.68	1	0			88.97	100	88.97	100	1.5772	1.77358	1.52673	0	0	0	1	1	1
311	FALSE	Mascot	311	arginyl-tRNA synthetase [Saccharomyces cerevisiae YJM789]		gi|151942316	77098.1	6.32	1	0			88.77	100	88.77	100	2.14008	2.89503	4.31679	0	0	0	1	1	1
312	FALSE	Mascot	312	Chain A, Crystal Structure Of Oxidized Form From Saccharomyces Cerevisiae		gi|122920148	13683	6.02	1	0			88.38	100	88.38	100	1.60786	1.79583	1.64722	0	0	0	1	1	1
313	FALSE	Mascot	313	Chain A, Topoisomerase Residues 410-1202		gi|157830305	103192	6.34	1	0			84.97	100	84.97	100	1.79276	2.08443	1.1872	0	0	0	1	1	1
314	FALSE	Mascot	314	AAA ATPase [Saccharomyces cerevisiae YJM789]		gi|151942722	96706	9.64	2	0			84.43	100	57.17	99.9916	2.3849	1.48367	1.40249	0.174177	0.0200236	0.0360843	2	2	2
315	FALSE	Mascot	315	chaperonin containing T-complex subunit seven component [Saccharomyces cerevisiae YJM789]		gi|151945013	66035.9	5.34	1	0			83.81	100	83.81	100	0.590484	1.13998	1.31524	0	0	0	1	1	1
316	FALSE	Mascot	316	glutaredoxin [Saccharomyces cerevisiae YJM789]		gi|151942086	34980.2	4.54	2	0			83.2	100	57.34	99.9919	1.15094	1.7382	1.50786	0.417714	0.659446	0.268938	2	2	2
317	FALSE	Mascot	317	Bud21p [Saccharomyces cerevisiae S288c]		gi|6324652	28549.5	6.18	1	0			83.19	100	83.19	100	2.26481	2.05629	1.95081	0	0	0	1	1	1
318	FALSE	Mascot	318	Pse1p [Saccharomyces cerevisiae S288c]		gi|6323968	129569	4.61	1	0			82.42	100	82.42	100	1.9877	2.15619	0.941285	0	0	0	1	1	1
319	FALSE	Mascot	319	Imp3p [Saccharomyces cerevisiae S288c]		gi|6321942	24701.5	9.77	1	0			81.52	100	81.52	100	3.43149	2.39943	1.44541	0	0	0	1	1	1
320	FALSE	Mascot	320	FAA4 [Saccharomyces cerevisiae]		gi|732946	86172.8	6.13	1	0			81.46	100	81.46	100	1.76053	1.82967	1.31827	0	0	0	1	1	1
321	FALSE	Mascot	321	MRS6 [Saccharomyces cerevisiae]		gi|473152	71859.4	4.61	1	0			80.34	100	80.34	100	1.30133	1.51326	1.48862	0	0	0	1	1	1
322	FALSE	Mascot	322	Ilv1p [Saccharomyces cerevisiae S288c]		gi|6320930	69064.8	8.67	2	0			77.11	99.9999	41.08	99.6583	1.895	1.81265	1.3066	0.107514	0.106693	0.368281	2	2	2
323	FALSE	Mascot	323	Chain B, Crystal Structure Of The Yeast Nucleosome Core Particle Reveals Fundamental Differences In		gi|15988133	12959.6	11.36	2	0			76.31	99.9999	50.85	99.964	1.4603	1.71435	0.94668	0.660747	0.415007	0.409011	2	2	2
324	FALSE	Mascot	324	ORF L0596 [Saccharomyces cerevisiae]		gi|642334	19808.3	5.51	1	0			75.24	99.9999	75.24	99.9999	1.85514	2.22668	1.55004	0	0	0	1	1	1
325	FALSE	Mascot	325	nucleolar protein [Saccharomyces cerevisiae YJM789]		gi|151944364	53979.1	9.33	2	0			74.98	99.9999	48.57	99.9391	1.37242	1.30963	0.749793	0.219089	0.0536661	0.385218	2	2	2
326	FALSE	Mascot	326	YJL189Wp-like protein [Saccharomyces cerevisiae AWRI1631]		gi|207344160	5785.37	12.48	2	0			74.88	99.9999	39.19	99.472	0.971286	1.20877	0.652327	0.142386	0.181646	0.0822257	2	2	2
327	FALSE	Mascot	327	Yhr065cp [Saccharomyces cerevisiae]		gi|487961	68305.1	9.31	1	0			74.81	99.9999	74.81	99.9999	1.16151	1.50804	2.0323	0	0	0	1	1	1
328	FALSE	Mascot	328	conserved protein [Saccharomyces cerevisiae YJM789]		gi|151943423	91136.4	6.19	1	0			73.6	99.9998	73.6	99.9998	2.82282	2.68505	3.30803	0	0	0	1	1	1
329	FALSE	Mascot	329	faf1p copurifying factor [Saccharomyces cerevisiae YJM789]		gi|151941219	30540.8	9.47	2	0			73.28	99.9998	40.26	99.5873	4.21981	3.44956	1.39751	2.47775	1.34184	0.469954	3	3	3
330	FALSE	Mascot	330	Chain A, Nmr Structures Of Yeast Proteasome Component Rpn13		gi|188595916	12159.3	4.74	1	0			71.97	99.9997	71.97	99.9997	1.83734	2.26558	0.898554	0	0	0	1	1	1
331	FALSE	Mascot	331	dynamin-related protein [Saccharomyces cerevisiae]		gi|710602	94012.1	5.27	1	0			71.69	99.9997	71.69	99.9997	0.769171	1.43407	1.22953	0	0	0	1	1	1
332	FALSE	Mascot	332	Dcp1p [Saccharomyces cerevisiae JAY291]		gi|256272082	28964	5.84	1	0			71.29	99.9997	71.29	99.9997	1.56818	1.94042	1.66657	0	0	0	1	1	1
333	FALSE	Mascot	333	Rps27bp [Saccharomyces cerevisiae S288c]		gi|6321809	10242.3	9.37	1	0			71.05	99.9997	71.05	99.9997	1.14036	1.51285	1.62169	0	0	0	1	1	1
334	FALSE	Mascot	334	Utp23p [Saccharomyces cerevisiae S288c]		gi|6324577	34056.8	10.05	1	0			70.03	99.9996	70.03	99.9996	3.58668	3.09797	2.02259	0	0	0	1	1	1
335	FALSE	Mascot	335	part of a pre-60S complex [Saccharomyces cerevisiae YJM789]		gi|151944581	63495.7	9.52	2	0			69.95	99.9996	36.98	99.1218	1.25245	1.45012	1.05033	0.358963	0.188665	0.272487	2	2	2
336	FALSE	Mascot	336	Chain A, Yeast (Saccharomyces Cerevisiae) Ribosomal Protein L30		gi|6435677	13150.6	9.8	1	0			69.43	99.9995	69.43	99.9995	0.814386	1.2651	0.787231	0	0	0	1	1	1
337	FALSE	Mascot	337	G4p1 [Saccharomyces cerevisiae]		gi|1002712	48893.7	7.7	2	0			68.27	99.9993	42.8	99.7701	1.62604	1.84724	1.27626	0.251223	0.243825	0.313366	2	2	2
338	FALSE	Mascot	338	Ade8p [Saccharomyces cerevisiae S288c]		gi|6320616	26349.1	5.98	1	0			67.09	99.9991	67.09	99.9991	2.19298	2.04902	1.58944	0	0	0	1	1	1
339	FALSE	Mascot	339	YBR260Cp-like protein [Saccharomyces cerevisiae AWRI1631]		gi|207347490	43906	6.55	1	0			65.2	99.9987	65.2	99.9987	2.19332	3.1647	1.89121	0	0	0	1	1	1
340	FALSE	Mascot	340	Chain A, Yeast Isocitrate Dehydrogenase With Citrate Bound In The Regulatory Subunits		gi|167013430	42293.6	8.07	1	0			65.18	99.9987	65.18	99.9987	2.00545	1.82445	1.60669	0	0	0	1	1	1
341	FALSE	Mascot	341	RNA splicing factor [Saccharomyces cerevisiae YJM789]		gi|151946445	115993	8.32	2	0			64.92	99.9986	32.73	97.6632	2.24545	1.97819	0.815881	1.62488	1.13853	0.151202	2	2	2
342	FALSE	Mascot	342	conserved protein [Saccharomyces cerevisiae YJM789]		gi|151940771	93964.9	5.86	1	0			64.7962	99.9985	65.76	99.9988	1.62928	1.50418	1.24742	0	0	0	1	1	1
343	FALSE	Mascot	343	Faa1p [Saccharomyces cerevisiae S288c]		gi|6324893	87493.2	7.53	1	0			64.7562	99.9985	65.72	99.9988	1.68766	2.30867	2.03086	0	0	0	1	1	1
344	FALSE	Mascot	344	YFR037C [Saccharomyces cerevisiae]		gi|51013133	70886.1	5.28	1	0			64.52	99.9985	64.52	99.9985	2.76352	2.95151	2.43666	0	0	0	1	1	1
345	FALSE	Mascot	345	Chain X, Crystal Structure Of An Hsp90-Sba1 Closed Chaperone Complex		gi|99031947	18090.6	5.48	1	0			63.61	99.9981	63.61	99.9981	1.78319	2.62302	1.5472	0	0	0	1	1	1
346	FALSE	Mascot	346	YGR072W [Saccharomyces cerevisiae]		gi|51012951	55312.7	9.86	1	0			63.35	99.998	63.35	99.998	1.77994	1.62141	1.14838	0	0	0	1	1	1
347	FALSE	Mascot	347	protein associated with topoisomerase II [Saccharomyces cerevisiae YJM789]		gi|151943890	95237	6.87	1	0			63.29	99.9979	63.29	99.9979	1.12972	2.19655	1.51277	0	0	0	1	1	1
348	FALSE	Mascot	348	Rpl34ap [Saccharomyces cerevisiae S288c]		gi|9755331	16696.6	10.84	1	0			62.81	99.9977	62.81	99.9977	1.34387	1.21524	0.706316	0	0	0	1	1	1
349	FALSE	Mascot	349	YLR380W [Saccharomyces cerevisiae]		gi|51013181	52433.6	6.17	1	0			62.73	99.9977	62.73	99.9977	1.41884	1.7904	1.12152	0	0	0	1	1	1
350	FALSE	Mascot	350	ATPase [Saccharomyces cerevisiae]		gi|557599	55307.9	5.67	1	0			61.92	99.9972	61.92	99.9972	2.32258	2.19518	1.17779	0	0	0	1	1	1
351	FALSE	Mascot	351	Rnr3p [Saccharomyces cerevisiae S288c]		gi|6322123	105544	5.68	1	0			61.84	99.9971	61.84	99.9971	0.944852	1.19176	1.46291	0	0	0	1	1	1
352	FALSE	Mascot	352	unnamed protein product [Saccharomyces cerevisiae]		gi|558403	13817.2	4.15	1	0			61.41	99.9968	61.41	99.9968	2.22735	1.45837	2.03469	0	0	0	1	1	1
353	FALSE	Mascot	353	endonuclease SceI 75 kDa subunit [Saccharomyces cerevisiae]		gi|171463	78250.2	5.41	2	0			61.32	99.9968	36.33	98.98	1.26492	1.47694	1.40455	0.184187	0.374008	0.401895	2	3	2
354	FALSE	Mascot	354	Anc2p [Saccharomyces cerevisiae]		gi|488531	63769.7	8.04	1	0			60.3725	99.996	61.9	99.9972	1.42673	1.84284	1.66973	0	0	0	1	1	1
355	FALSE	Mascot	355	malic enzyme [Saccharomyces cerevisiae YJM789]		gi|151941514	80198.3	8.55	2	0			60.23	99.9958	33.47	98.0293	1.75405	1.44492	0.989969	0.0231528	0.14895	0.00309472	2	2	2
356	FALSE	Mascot	356	glycerol-3-phosphate dehydrogenase (NAD+) [Saccharomyces cerevisiae]		gi|511135	46088.1	6.28	1	0			60.22	99.9958	60.22	99.9958	1.11359	1.27376	0.81516	0	0	0	1	1	1
357	FALSE	Mascot	357	Rvs161p [Saccharomyces cerevisiae S288c]		gi|6319854	34404.5	6.24	2	0			59.97	99.9956	34.82	98.5558	1.65011	1.86999	1.01861	0.619484	0.65458	0.320949	2	2	2
358	FALSE	Mascot	358	nucleolar protein [Saccharomyces cerevisiae YJM789]		gi|151945492	66010.4	5.69	2	0			59.33	99.9949	30.99	96.5117	1.2738	1.43521	0.955963	0.311512	0.348904	0.0445003	2	2	2
359	FALSE	Mascot	359	Cms1p [Saccharomyces cerevisiae S288c]		gi|6323031	39373.7	8.22	1	0			58.17	99.9933	58.17	99.9933	2.06481	2.0336	0.933687	0	0	0	1	1	1
360	FALSE	Mascot	360	Dpm1p [Saccharomyces cerevisiae S288c]		gi|6325441	32930.4	7.7	1	0			57.84	99.9928	57.84	99.9928	1.01156	1.44329	1.13911	0	0	0	1	1	1
361	FALSE	Mascot	361	YMR014W [Saccharomyces cerevisiae]		gi|51013113	70850.9	8.86	1	0			57.68	99.9925	57.68	99.9925	1.45374	1.56897	1.31754	0	0	0	1	1	1
362	FALSE	Mascot	362	Chain A, Structure Of The Nup1p:kap95p Complex		gi|67464126	100568	4.53	1	0			57.2	99.9917	57.2	99.9917	1.90139	2.26452	1.09116	0	0	0	1	1	1
363	FALSE	Mascot	363	Ygr016wp [Saccharomyces cerevisiae S288c]		gi|6321453	24557.5	8.99	1	0			56.67	99.9906	56.67	99.9906	1.26238	1.54454	1.7658	0	0	0	1	1	1
364	FALSE	Mascot	364	clathrin heavy chain [Saccharomyces cerevisiae YJM789]		gi|151943611	205050	5.14	1	0			55.99	99.989	55.99	99.989	0.730217	1.23772	1.44545	0	0	0	1	1	1
365	FALSE	Mascot	365	selected as a weak suppressor of a mutant of the subunit AC40 of DNA dependant RNA polymerase I and		gi|295671	45228.2	4.21	1	0			54.84	99.9856	54.84	99.9856	0.748172	0.789395	0.596413	0	0	0	1	1	1
366	FALSE	Mascot	366	Krr1p binding protein [Saccharomyces cerevisiae RM11-1a]		gi|190409272	81119.4	5.05	1	0			54.7462	99.9853	55.71	99.9882	1.73776	1.81359	1.19696	0	0	0	1	1	1
367	FALSE	Mascot	367	Cpa2p [Saccharomyces cerevisiae S288c]		gi|6322569	135295	5.18	1	0			53.98	99.9825	53.98	99.9825	2.87753	2.94775	2.34231	0	0	0	1	1	1
368	FALSE	Mascot	368	RecName: Full=Adenylyltransferase and sulfurtransferase UBA4; AltName: Full=Needs CLA4 to survive p		gi|226713013	53414.2	6.12	1	0			53.59	99.9808	53.59	99.9808	2.4172	1.88476	1.67553	0	0	0	1	1	1
369	FALSE	Mascot	369	Fpr1p [Saccharomyces cerevisiae S288c]		gi|6324194	13349.1	5.72	1	0			53.22	99.9791	53.22	99.9791	3.16895	2.96589	2.00816	0	0	0	1	1	1
370	FALSE	Mascot	370	unnamed protein product [Saccharomyces cerevisiae]		gi|3732	63966.1	8.64	1	0			52.2	99.9736	52.2	99.9736	2.15502	2.40656	2.79062	0	0	0	1	1	1
371	FALSE	Mascot	371	suppressor of glycerol defect [Saccharomyces cerevisiae YJM789]		gi|151940863	116206	5.78	1	0			52.15	99.9733	52.15	99.9733	1.75235	1.54116	1.17929	0	0	0	1	1	1
372	FALSE	Mascot	372	U3 snoRNP protein [Saccharomyces cerevisiae YJM789]		gi|151941600	36553.4	9.59	1	0			52.08	99.9729	52.08	99.9729	4.05893	2.92458	1.03768	0	0	0	1	1	1
373	FALSE	Mascot	373	Chain B, Structure Of Sec23-Sar1 Complexed With The Active Fragment Of Sec31		gi|165761045	19959.5	5.19	1	0			51.81	99.9711	51.81	99.9711	1.96223	2.16931	1.4047	0	0	0	1	1	1
374	FALSE	Mascot	374	conserved protein [Saccharomyces cerevisiae YJM789]		gi|151943057	45515.6	4.56	1	0			50.99	99.9651	50.99	99.9651	1.71272	1.90081	1.8173	0	0	0	1	1	1
375	FALSE	Mascot	375	ribosome export [Saccharomyces cerevisiae YJM789]		gi|151941136	103799	5.42	1	0			50.17	99.9579	50.17	99.9579	1.4288	1.70036	1.34498	0	0	0	1	1	1
376	FALSE	Mascot	376	Rpo26p [Saccharomyces cerevisiae S288c]		gi|6325445	19628	4.53	1	0			48.93	99.9439	48.93	99.9439	2.06358	1.93479	1.72128	0	0	0	1	1	1
377	FALSE	Mascot	377	Chain A, Substrate Specificity And Assembly Of Catalytic Center Derived From Two Structures Of Liga		gi|157834086	25565.5	6.17	1	0			48.69	99.9408	48.69	99.9408	0.685706	0.904322	0.48931	0	0	0	1	1	1
378	FALSE	Mascot	378	Rrp7p [Saccharomyces cerevisiae JAY291]		gi|256270958	39752.4	9.13	1	0			48.4	99.9367	48.4	99.9367	1.48456	1.52561	1.08682	0	0	0	1	1	1
379	FALSE	Mascot	379	Phe-RNA synthetase [Saccharomyces cerevisiae]		gi|172945	47601	5.82	1	0			48.02	99.9309	48.02	99.9309	1.56282	1.26947	1.328	0	0	0	1	1	1
380	FALSE	Mascot	380	conserved protein [Saccharomyces cerevisiae YJM789]		gi|151943835	40718.6	7.66	1	0			47.76	99.9266	47.76	99.9266	1.0073	1.1669	0.536293	0	0	0	1	1	1
381	FALSE	Mascot	381	g-strand binding protein [Saccharomyces cerevisiae YJM789]		gi|151943812	51580.5	5.95	1	0			47.57	99.9233	47.57	99.9233	1.77639	1.59465	1.2801	0	0	0	1	1	1
382	FALSE	Mascot	382	Chain A, Pkr Kinase Domain- Eif2alpha- Amp-Pnp Complex.		gi|78101183	23383.7	8.34	1	0			47.52	99.9224	47.52	99.9224	1.24293	1.43297	1.04902	0	0	0	1	1	1
383	FALSE	Mascot	383	YLR276C [Saccharomyces cerevisiae]		gi|51830470	78512.5	9.22	1	0			47.31	99.9186	47.31	99.9186	1.28566	1.16994	1.03457	0	0	0	1	1	1
384	FALSE	Mascot	384	twinfilin A, an actin monomer sequestering protein [Saccharomyces cerevisiae YJM789]		gi|151943357	40716.5	5.71	1	0			47.05	99.9136	47.05	99.9136	1.09371	1.09746	0.887031	0	0	0	1	1	1
385	FALSE	Mascot	385	unknown [Saccharomyces cerevisiae]		gi|924930	28358.1	8.5	1	0			46.86	99.9097	46.86	99.9097	1.75139	1.53281	1.15177	0	0	0	1	1	1
386	FALSE	Mascot	386	Imd4p [Saccharomyces cerevisiae S288c]		gi|6323585	62679.8	8.39	1	0			46.1	99.8924	46.1	99.8924	1.16253	1.53384	1.47854	0	0	0	1	1	1
387	FALSE	Mascot	387	Apt1p [Saccharomyces cerevisiae S288c]		gi|6323619	22781.4	5.03	1	0			45.72	99.8826	45.72	99.8826	1.64183	2.5346	2.10822	0	0	0	1	1	1
388	FALSE	Mascot	388	rho GTPase-activating protein [Saccharomyces cerevisiae YJM789]		gi|151944873	269514	8.57	1	0			45.33	99.8716	45.33	99.8716	1.58241	2.04796	1.80789	0	0	0	1	1	1
389	FALSE	Mascot	389	Rpa12p [Saccharomyces cerevisiae S288c]		gi|6322523	15892.9	8.09	1	0			44.54	99.846	44.54	99.846	1.73842	1.9869	1.77903	0	0	0	1	1	1
390	FALSE	Mascot	390	coatomer beta'-subunit [Saccharomyces cerevisiae YJM789]		gi|151943674	107184	4.62	1	0			43.84	99.819	43.84	99.819	1.08189	1.7563	1.11114	0	0	0	1	1	1
391	FALSE	Mascot	391	RecName: Full=Uncharacterized protein YER181C, mitochondrial		gi|731381	13020.2	8.57	1	0			43.63	99.8101	43.63	99.8101	4.97659	4.48949	3.36461	0	0	0	1	1	1
392	FALSE	Mascot	392	Sbp1p [Saccharomyces cerevisiae S288c]		gi|6321753	36041.5	5.48	1	0			43.6	99.8087	43.6	99.8087	3.24798	2.17992	1.77459	0	0	0	1	1	1
393	FALSE	Mascot	393	YEL032Wp-like protein [Saccharomyces cerevisiae AWRI1631]		gi|207346089	92222.5	5.6	1	0			43.1062	99.7857	44.07	99.8284	1.23901	1.45125	1.03499	0	0	0	1	1	1
394	FALSE	Mascot	394	RNA polymerase A(I) large subunit [Saccharomyces cerevisiae]		gi|172215	206282	6.65	1	0			42.99	99.7799	42.99	99.7799	2.12343	2.2876	1.29899	0	0	0	1	1	1
395	FALSE	Mascot	395	Ssz1p [Saccharomyces cerevisiae S288c]		gi|37362658	64058.2	4.94	1	0			42.76	99.7679	42.76	99.7679	1.18891	0.965129	0.568883	0	0	0	1	1	1
396	FALSE	Mascot	396	A49 [Saccharomyces cerevisiae]		gi|170956	53210.6	9.52	1	0			42.72	99.7658	42.72	99.7658	1.37879	1.48524	1.22486	0	0	0	1	1	1
397	FALSE	Mascot	397	YHR019Cp-like protein [Saccharomyces cerevisiae AWRI1631]		gi|207344772	36938.5	5.02	1	0			41.15	99.6638	41.15	99.6638	1.49843	1.61912	1.29134	0	0	0	1	1	1
398	FALSE	Mascot	398	Pms1p [Saccharomyces cerevisiae S288c]		gi|46562124	110745	5.92	1	0			39.69	99.5294	39.69	99.5294	2.94994	2.71679	1.58072	0	0	0	1	1	1
399	FALSE	Mascot	399	F1-ATPase beta-subunit precursor [Saccharomyces cerevisiae]		gi|171110	59259	5.71	1	0			39.43	99.5004	39.43	99.5004	0.640429	0.772707	0.392162	0	0	0	1	1	1
400	FALSE	Mascot	400	conserved protein [Saccharomyces cerevisiae YJM789]		gi|151943402	50254.5	8.45	1	0			39.16	99.4684	39.16	99.4684	0.790255	0.705191	0.628689	0	0	0	1	1	1
401	FALSE	Mascot	401	N2505 [Saccharomyces cerevisiae]		gi|1149539	66156.6	5.25	1	0			39.11	99.4622	39.11	99.4622	1.79303	1.821	0.979493	0	0	0	1	1	1
402	FALSE	Mascot	402	Nsa2p [Saccharomyces cerevisiae S288c]		gi|6320973	35226	10.24	1	0			38.97	99.4446	38.97	99.4446	4.26953	0.79601	0.581741	0	0	0	1	1	1
403	FALSE	Mascot	403	Chain A, Crystal Structure Of The Gal10 Fusion Protein Galactose MutarotaseUDP-Galactose 4-Epimeras		gi|62738905	84928.7	5.66	1	0			37.91	99.2911	37.91	99.2911	1.11289	1.61939	1.14801	0	0	0	1	1	1
404	FALSE	Mascot	404	Chain A, Crystal Structure Of The Copper Chaperone For Superoxide Dismutase		gi|6730572	26906.8	5.77	1	0			37.88	99.2861	37.88	99.2861	2.00545	1.82445	1.60669	0	0	0	1	1	1
405	FALSE	Mascot	405	UAS2 regualtory protein B [Saccharomyces cerevisiae]		gi|171644	27289.4	9.3	1	0			37.71	99.2576	37.71	99.2576	2.1059	2.17284	2.11266	0	0	0	1	1	1
406	FALSE	Mascot	406	Chain A, The Exportin Cse1 In Its Cargo-Free, Cytoplasmic State		gi|67464500	118082	5.29	1	0			37.26	99.1766	37.26	99.1766	1.11633	1.11549	1.1134	0	0	0	1	1	1
407	FALSE	Mascot	407	Dus3p [Saccharomyces cerevisiae S288c]		gi|85666121	84972.6	7.17	1	0			37.12	99.1496	37.12	99.1496	1.8564	1.48603	1.19122	0	0	0	1	1	1
408	FALSE	Mascot	408	enoyl reductase [Saccharomyces cerevisiae YJM789]		gi|151941977	40642.8	9.55	1	0			35.7	98.8207	35.7	98.8207	1.61466	1.46535	0	0	0	0	1	1	0
409	FALSE	Mascot	409	CDC39 [Saccharomyces cerevisiae]		gi|287911	260235	6.07	1	0			35.23	98.6859	35.23	98.6859	7.62278	1.37573	1.77311	0	0	0	1	1	1
410	FALSE	Mascot	410	T complex protein (put.); putative [Saccharomyces cerevisiae]		gi|172880	66889	6.08	1	0			34.38	98.4019	34.38	98.4019	1.20645	1.51725	1.60572	0	0	0	1	1	1
411	FALSE	Mascot	411	proteasome regulatory particle subunit [Saccharomyces cerevisiae YJM789]		gi|151942397	50988.5	5.42	1	0			33.93	98.2274	33.93	98.2274	1.03848	1.29015	0.772029	0	0	0	1	1	1
412	FALSE	Mascot	412	nuclear pore complex subunit [Saccharomyces cerevisiae YJM789]		gi|151944822	171034	5.93	1	0			33.83	98.1861	33.83	98.1861	1.43651	1.86461	1.67041	0	0	0	1	1	1
413	FALSE	Mascot	413	Rps26ap [Saccharomyces cerevisiae S288c]		gi|6321249	15985.9	10.76	1	0			33.59	98.083	33.59	98.083	1.8402	1.69888	1.37807	0	0	0	1	1	1
414	FALSE	Mascot	414	WW domain containing protein interacting with metacaspase [Saccharomyces cerevisiae YJM789]		gi|151940753	22696.6	4.53	1	0			33.44	98.0157	33.44	98.0157	2.12327	2.223	3.52752	0	0	0	1	1	1
415	FALSE	Mascot	415	large-subunit GTPase [Saccharomyces cerevisiae YJM789]		gi|151943709	81859.9	8.84	1	0			32.98	97.794	32.98	97.794	3.31887	2.91254	1.93755	0	0	0	1	1	1
416	FALSE	Mascot	416	p150 [Saccharomyces cerevisiae]		gi|295675	120323	5.82	1	0			32.93	97.7684	32.93	97.7684	1.27108	1.47575	1.11562	0	0	0	1	1	1
417	FALSE	Mascot	417	Lag2p [Saccharomyces cerevisiae S288c]		gi|6324548	80767.1	4.61	1	0			32.23	97.3781	32.23	97.3781	3.96597	3.78714	2.60425	0	0	0	1	1	1
418	FALSE	Mascot	418	Chain A, Crystal Structure Of The Cytoplasmic Tunnel Domain In Yeast Vtc2p		gi|229597871	49563.1	5.85	1	0			32.05	97.2672	32.05	97.2672	0.954412	0.701434	0.500023	0.0344272	0.0468579	0.110415	3	3	3
419	FALSE	Mascot	419	mitochondrial outer membrane (OM45) [Saccharomyces cerevisiae]		gi|172066	51732.6	8.55	1	0			32	97.2355	32	97.2355	1.64831	1.62947	1.38642	0	0	0	1	1	1
420	FALSE	Mascot	420	Pma2p [Saccharomyces cerevisiae S288c]		gi|6325221	109294	4.91	1	0			31.96	97.2099	31.96	97.2099	2.42448	1.82897	1.47778	0	0	0	1	1	1
421	FALSE	Mascot	421	serine/threonine protein kinase [Saccharomyces cerevisiae YJM789]		gi|151944985	98603	8.69	1	0			31.45	96.8623	31.45	96.8623	1.3621	1.57309	1.33532	0	0	0	1	1	1
422	FALSE	Mascot	422	homologue of bacterial MutS protein [Saccharomyces cerevisiae]		gi|172002	122012	5.67	1	0			31.4	96.826	31.4	96.826	1.74776	1.88828	1.04824	0	0	0	1	1	1
423	FALSE	Mascot	423	Ypl225wp [Saccharomyces cerevisiae S288c]		gi|6325031	19785.4	5.24	1	0			31.27	96.7295	31.27	96.7295	1.6611	2.31499	1.81241	0	0	0	1	1	1
424	FALSE	Mascot	424	RecName: Full=Adenylosuccinate synthetase; Short=AMPSase; Short=AdSS; AltName: Full=IMP--aspartate		gi|308191556	53862.2	8.43	1	0			31.12	96.6146	31.12	96.6146	0.997249	0.944123	0.587184	0	0	0	1	1	1
425	FALSE	Mascot	425	Plm2p [Saccharomyces cerevisiae EC1118]		gi|259145733	65626.3	9.38	1	0			31.12	96.6146	31.12	96.6146	1.77637	1.65034	1.19098	0	0	0	1	1	1
426	FALSE	Mascot	426	lysine--tRNA ligase [Saccharomyces cerevisiae]		gi|450763	73331.5	9.02	1	0			31.05	96.5596	31.05	96.5596	1.1032	1.23142	1.15355	0	0	0	1	1	1
427	FALSE	Mascot	427	Bbc1p [Saccharomyces cerevisiae S288c]		gi|14627173	140179	5.17	1	0			30.95	96.4794	30.95	96.4794	1.81498	1.95853	1.32281	0	0	0	1	1	1
428	FALSE	Mascot	428	heavy chain of cytoplasmic dynein [Saccharomyces cerevisiae]		gi|439288	517798	5.9	1	0			30.95	96.4794	30.95	96.4794	1.40032	1.43664	0.779714	0	0	0	1	1	1
429	FALSE	Mascot	429	adenylate cyclase [Saccharomyces cerevisiae]		gi|854568	166858	6.44	1	0			30.74	96.305	30.74	96.305	2.02408	2.28542	1.55755	0	0	0	1	1	1
430	FALSE	Mascot	430	Bin2p [Saccharomyces cerevisiae]		gi|493574	65149.8	6.22	1	0			30.31	95.9204	30.31	95.9204	1.02215	1.59844	0.828726	0	0	0	1	1	1
431	FALSE	Mascot	431	HIS4 protein [Saccharomyces cerevisiae]		gi|3785	97600.9	5.21	1	0			30.17	95.7868	30.17	95.7868	2.93172	2.8934	3.08034	0	0	0	1	1	1
432	FALSE	Mascot	432	phosphatidylinositol 4-kinase [Saccharomyces cerevisiae YJM789]		gi|151940835	234288	7.38	1	0			30.17	95.7868	30.17	95.7868	1.56562	2.87382	1.689	0	0	0	1	1	1
433	FALSE	Mascot	433	Chain A, Nmr Structure Of The Hrdc Domain From Saccharomyces Cerevisiae Recq Helicase		gi|6980735	10499.7	10.15	1	0			29.9862	95.6047	30.95	96.4794	1.40032	1.43664	0.779714	0	0	0	1	1	1
434	FALSE	Mascot	434	Boi1p [Saccharomyces cerevisiae S288c]		gi|6319386	122238	9.13	1	0			29.0162	94.5047	29.98	95.5984	0.820703	1.64682	2.8586	0	0	0	1	1	1
435	FALSE	Mascot	435	uracil phosphoribosyl transferase [Saccharomyces cerevisiae]		gi|7546185	31139.4	6.75	1	0			29.86	95.4751	29.86	95.4751	1.40563	1.58131	0.903905	0	0	0	1	1	1
436	FALSE	Mascot	436	conserved hypothetical protein [Saccharomyces cerevisiae RM11-1a]		gi|190409504	13530.8	8.24	1	0			29.74	95.3483	29.74	95.3483	1.63442	1.88515	1.6045	0	0	0	1	1	1
437	FALSE	Mascot	437	Ycl042wp [Saccharomyces cerevisiae S288c]		gi|10383759	14596.7	10.58	1	0			29.7	95.3052	29.7	95.3052	1.33827	1.94559	1.26398	0	0	0	1	1	1
438	FALSE	Mascot	438	hypothetical protein AWRI1631_102120 [Saccharomyces cerevisiae AWRI1631]		gi|207343900	5007.93	9.82	1	0			29.38	94.9463	29.38	94.9463	1.61732	1.77618	1.05416	0	0	0	1	1	1
439	FALSE	Mascot	439	Rck2p [Saccharomyces cerevisiae S288c]		gi|6323277	76895.6	5.29	1	0			29.38	94.9463	29.38	94.9463	1.61732	1.77618	1.05416	0	0	0	1	1	1
440	FALSE	Mascot	440	Mpk1p=mitogen-activated protein kinase homolog [Saccharomyces cerevisiae, Peptide, 484 aa]		gi|299627	59905.3	5.16	1	0			29.13	94.6468	29.13	94.6468	2.51886	1.9957	1.65669	0	0	0	1	1	1
441	FALSE	Mascot	441	nuclear protein localization [Saccharomyces cerevisiae YJM789]		gi|151946560	72009.5	5.42	1	0			28.8	94.2242	28.8	94.2242	2.1697	1.88906	1.39879	0	0	0	1	1	1
442	FALSE	Mascot	442	conserved protein [Saccharomyces cerevisiae YJM789]		gi|151945692	75302.3	9.95	1	0			28.8	94.2242	28.8	94.2242	2.1697	1.88906	1.39879	0	0	0	1	1	1
443	FALSE	Mascot	443	protein kinase 1 [Saccharomyces cerevisiae]		gi|171787	131935	8.86	1	0			28.79	94.2109	28.79	94.2109	0.685127	0.643491	2.02509	0	0	0	1	1	1
444	FALSE	Mascot	444	conserved protein [Saccharomyces cerevisiae YJM789]		gi|151945295	72256.8	9.35	1	0			28.7462	94.1522	29.71	95.316	2.43418	3.46178	1.0936	0	0	0	1	1	1
445	FALSE	Mascot	445	hypothetical protein SCY_0291 [Saccharomyces cerevisiae YJM789]		gi|151946468	26339.8	8.84	1	0			28.47	93.7682	28.47	93.7682	1.25043	1.12868	0.963409	0	0	0	1	1	1
446	FALSE	Mascot	446	Chain A, Mms2UBC13~UBIQUITIN		gi|116667301	19329.5	5.46	1	0			28.47	93.7682	28.47	93.7682	1.25043	1.12868	0.963409	0	0	0	1	1	1
447	FALSE	Mascot	447	acetyl CoA synthetase [Saccharomyces cerevisiae YJM789]		gi|151941315	81602.5	6.23	1	0			28.46	93.7538	28.46	93.7538	1.40016	1.14291	0.793805	0	0	0	1	1	1
448	FALSE	Mascot	448	Neo1p [Saccharomyces cerevisiae EC1118]		gi|259147208	140826	6.02	1	0			28.46	93.7538	28.46	93.7538	3.77783	3.51644	0.920712	0	0	0	1	1	1
449	FALSE	Mascot	449	Yrf1-2p [Saccharomyces cerevisiae S288c]		gi|6321038	205728	7.14	1	0			28.04	93.1196	28.04	93.1196	2.47157	2.17538	1.79284	0	0	0	1	1	1
450	FALSE	Mascot	450	cholinephosphate cytidylyltransferase [Saccharomyces cerevisiae]		gi|171179	56351.9	8.7	1	0			27.69	92.5422	27.69	92.5422	1.93918	1.50073	1.22152	0	0	0	1	1	1
451	FALSE	Mascot	451	argininosuccinate synthetase (ARG1; E.C. 6.8.4.5) [Saccharomyces cerevisiae]		gi|171085	51797.3	5.52	1	0			27.64	92.4558	27.64	92.4558	1.7691	2.07148	1.20133	0	0	0	1	1	1
452	FALSE	Mascot	452	YGR193C [Saccharomyces cerevisiae]		gi|51013417	52072.1	5.55	1	0			27.58	92.3509	27.58	92.3509	1.74657	1.79273	1.53617	0	0	0	1	1	1
453	FALSE	Mascot	453	RecName: Full=Pre-rRNA-processing protein RIX1; AltName: Full=Ribosomal export protein 1		gi|160165464	95802.7	5.46	1	0			27.53	92.2623	27.53	92.2623	1.25815	1.50002	1.2544	0	0	0	1	1	1
454	FALSE	Mascot	454	Chain A, X-Ray Crystal Structure Of Yeast Rna Triphosphatase In Complex With Sulfate And Manganese		gi|6730263	39316	7.86	1	0			27.3	91.8415	27.3	91.8415	1.90954	1.78237	1.95535	0	0	0	1	1	1
455	FALSE	Mascot	455	conserved protein [Saccharomyces cerevisiae YJM789]		gi|151940747	63012.9	9.31	1	0			27.21	91.6706	27.21	91.6706	1.68297	1.50568	1.04598	0	0	0	1	1	1
456	FALSE	Mascot	456	YGL107C [Saccharomyces cerevisiae]		gi|51830325	81780.1	8	1	0			27.13	91.5158	27.13	91.5158	1.62409	1.15048	1.59509	0	0	0	1	1	1
457	FALSE	Mascot	457	Yop1p [Saccharomyces cerevisiae JAY291]		gi|256271982	22085.1	9	1	0			27.05	91.358	27.05	91.358	1.73383	1.64529	1.08356	0	0	0	1	1	1
458	FALSE	Mascot	458	septin [Saccharomyces cerevisiae YJM789]		gi|151943823	39487.8	5.5	1	0			27.04	91.3381	27.04	91.3381	2.1764	2.03105	1.6681	0	0	0	1	1	1
459	FALSE	Mascot	459	Chain A, Solution Structure Of The Vam7p Px Domain		gi|21730512	16255.9	9.66	1	0			26.98	91.2176	26.98	91.2176	2.64232	2.23157	1.28484	0	0	0	1	1	1
460	FALSE	Mascot	460	Ynr029cp [Saccharomyces cerevisiae S288c]		gi|6324356	53312.9	5.01	1	0			26.75	90.74	26.75	90.74	1.23872	1.25088	5.58938	0	0	0	1	1	1
461	FALSE	Mascot	461	suppressor of sulfoxyde ethionine resistance [Saccharomyces cerevisiae YJM789]		gi|151941422	74944.1	8.17	1	0			26.71	90.6543	26.71	90.6543	2.14844	1.88365	1.1205	0	0	0	1	1	1
462	FALSE	Mascot	462	tRNA ligase [Saccharomyces cerevisiae YJM789]		gi|151945242	108781	7.45	1	0			26.71	90.6543	26.71	90.6543	1.6409	1.88264	1.29888	0	0	0	1	1	1
463	FALSE	Mascot	463	conserved protein [Saccharomyces cerevisiae YJM789]		gi|151941531	224051	6.95	1	0			26.52	90.2363	26.52	90.2363	1.40695	1.40104	0.883764	0	0	0	1	1	1
464	FALSE	Mascot	464	RNase MRP subunit [Saccharomyces cerevisiae YJM789]		gi|151944323	112367	9.85	1	0			26.4262	90.0232	27.39	92.0088	1.13686	0.950983	0.858569	0	0	0	1	1	1
465	FALSE	Mascot	465	YDL237W [Saccharomyces cerevisiae]		gi|51012587	48665.3	5.34	1	0			26.21	89.5139	26.21	89.5139	1.12531	1.06474	1.05129	0	0	0	1	1	1
466	FALSE	Mascot	466	YHR113Wp-like protein [Saccharomyces cerevisiae AWRI1631]		gi|207344605	51354.4	5.94	1	0			26.0862	89.2108	27.05	91.358	1.73383	1.64529	1.08356	0	0	0	1	1	1
467	FALSE	Mascot	467	hypothetical protein SCRG_01091 [Saccharomyces cerevisiae RM11-1a]		gi|190407049	116062	5.1	1	0			26.04	89.0953	26.04	89.0953	1.80134	1.71077	1.83834	0	0	0	1	1	1
468	FALSE	Mascot	468	YJR122Wp-like protein [Saccharomyces cerevisiae AWRI1631]		gi|207343770	30548.2	8.24	1	0			26.04	89.0953	26.04	89.0953	0.931466	0.901605	0.548889	0	0	0	1	1	1
469	FALSE	Mascot	469	YDR049W [Saccharomyces cerevisiae]		gi|51830226	82718.1	8.88	1	0			26.04	89.0953	26.04	89.0953	0.931466	0.901605	0.548889	0	0	0	1	1	1
470	FALSE	Mascot	470	high-osmolarity-induced transcription [Saccharomyces cerevisiae YJM789]		gi|151945873	85497.6	7.77	1	0			25.74	88.3154	25.74	88.3154	1.77881	1.75655	1.22949	0	0	0	1	1	1
471	FALSE	Mascot	471	tRNA-specific adenosine deaminase subunit [Saccharomyces cerevisiae YJM789]		gi|151940847	41298.3	6.18	1	0			25.71	88.2344	25.71	88.2344	0.844462	1.26013	1.7768	0	0	0	1	1	1
472	FALSE	Mascot	472	GTPase-activating protein [Saccharomyces cerevisiae YJM789]		gi|151940716	91274.3	5.6	1	0			25.7	88.2073	25.7	88.2073	1.1527	1.26527	1.22544	0	0	0	1	1	1
473	FALSE	Mascot	473	Ncs6p [Saccharomyces cerevisiae S288c]		gi|50593215	44882.4	9.04	1	0			25.29	87.0398	25.29	87.0398	1.47023	1.54405	0.676981	0	0	0	1	1	1
474	FALSE	Mascot	474	GST1 [Saccharomyces cerevisiae]		gi|3712	86449.8	6.55	1	0			25.05	86.3034	25.05	86.3034	2.16687	2.04635	1.38929	0	0	0	1	1	1
475	FALSE	Mascot	475	DNA helicase [Saccharomyces cerevisiae YJM789]		gi|151945237	150317	8.83	1	0			25.0162	86.1965	25.98	88.9436	1.55342	2.03684	1.48099	0	0	0	1	1	1
476	FALSE	Mascot	476	Pop4p [Saccharomyces cerevisiae JAY291]		gi|256272937	38077.7	9.32	1	0			24.99	86.1129	24.99	86.1129	3.62767	3.52279	3.08054	0	0	0	1	1	1
[truncated: 6 more rows]

## Sheet: msms_summary
	Submit To DeNovo	Plate Number	Spot Index	Spot Label	Protein Name	Species	Accession Number	Total Ion Score	Total Ion Score C.I. %	Protein MW	Protein PI	Best Peptide Sequence	Start Sequence Position	End Sequence Position	Modification	Ion Score	Ion Score C.I. %	Calculated Mass	Observed Mass	Match Error Da	Match Error PPM	Total MS/MS Ion Cluster Area	MS/MS Ion Cluster Area Matched %	Custom1	Custom2	Acquisition Time	iTRAQ Ratio (115/114)	iTRAQ Ratio (116/114)	iTRAQ Ratio (117/114)	Avg. iTRAQ Ratio (115/114)	Avg. iTRAQ Ratio (116/114)	Avg. iTRAQ Ratio (117/114)	iTRAQ Peptides (115/114)	iTRAQ Peptides (116/114)	iTRAQ Peptides (117/114)	iTRAQ 114 Reagent Cluster Area	iTRAQ 115 Reagent Cluster Area	iTRAQ 116 Reagent Cluster Area	iTRAQ 117 Reagent Cluster Area
[truncated: 3,866 more rows]
