# Supplementary material for: Studies on the Coordination of Ribosomal Protein Assembly Events Involved in Processing and Stabilization of Yeast Early Large Ribosomal Subunit Precursors
Source: PLoS One. 2015 Dec 7;10(12):e0143768. doi: 10.1371/journal.pone.0143768 (PMC4671574; doi:10.1371/journal.pone.0143768)
Supplement: S1 File — (ZIP) [file pone.0143768.s004.zip › E2T1_(L8_L16_L33).xlsx]

## Sheet: L8 vs WT
	Accession Number	Name	Class	Peptide Count	Name (PepNumber)	Avg iTRAQ ratio (115/114)	iTRAQ Standard Deviation (115/114)	Localisation	SGD Description	Copy Number per Cell
	gi|6323399	rpS22	A1	2	rpS22 (2)	2.59572	1.23322	nucleolus,nucleus	Protein component of the small (40S) ribosomal subunit; nearly identical to Rps22Bp and has similarity to E. coli S8 and rat S15a ribosomal proteins	40400
	gi|2131127	rpS21	A1	1	rpS21 (1)	2.36336	0	cytoplasm	Protein component of the small (40S) ribosomal subunit; nearly identical to Rps21Bp and has similarity to rat S21 ribosomal protein	27400
	gi|6323365	rpS25B	A1	2	rpS25B (2)	2.10726	0.679004	cytoplasm	Protein component of the small (40S) ribosomal subunit; nearly identical to Rps25Ap and has similarity to rat S25 ribosomal protein	162000
	gi|256272110	rpS21B	A1	1	rpS21B (1)	1.98795	0	cytoplasm	Protein component of the small (40S) ribosomal subunit; nearly identical to Rps21Ap and has similarity to rat S21 ribosomal protein	15300
	gi|6320918	rpS24A	A1	4	rpS24A (4)	1.96423	0.351062	cytoplasm	Protein component of the small (40S) ribosomal subunit; identical to Rps24Bp and has similarity to rat S24 ribosomal protein	not visualized
	gi|190404968	rpS13	A1	2	rpS13 (2)	1.84228	0.122358	0	Protein component of the small (40S) ribosomal subunit; has similarity to E. coli S15 and rat S13 ribosomal proteins	not visualized
	gi|6323617	rpS17	A1	4	rpS17 (4)	1.84128	0.407389	cytoplasm	Ribosomal protein 51 (rp51) of the small (40s) subunit; nearly identical to Rps17Bp and has similarity to rat S17 ribosomal protein	30900
	gi|1164943	rpS7A	A1	4	rpS7A (4)	1.84001	0.437813	0	Protein component of the small (40S) ribosomal subunit, nearly identical to Rps7Bp; interacts with Kti11p; deletion causes hypersensitivity to zymocin; has similarity to rat S7 and Xenopus S8 ribosomal proteins	41000
	gi|49258836	rpS15	A1	2	rpS15 (2)	1.79749	0.210712	0	Protein component of the small (40S) ribosomal subunit; has similarity to E. coli S19 and rat S15 ribosomal proteins	not visualized
	gi|6322583	rpS5	A1	4	rpS5 (4)	1.79199	0.590639	0	Protein component of the small (40S) ribosomal subunit, the least basic of the non-acidic ribosomal proteins; phosphorylated in vivo; essential for viability; has similarity to E. coli S7 and rat S5 ribosomal proteins	not visualized
	gi|1914797	rpS11B	A1	1	rpS11B (1)	1.76467	0	cytoplasm	Protein component of the small (40S) ribosomal subunit; identical to Rps11Ap and has similarity to E. coli S17 and rat S11 ribosomal proteins	1200
	gi|49258828	rpS16	A1	1	rpS16 (1)	1.74846	0	cytoplasm	Protein component of the small (40S) ribosomal subunit; identical to Rps16Bp and has similarity to E. coli S9 and rat S16 ribosomal proteins	33800
	gi|256273384	rpS23A	A1	2	rpS23A (2)	1.73143	0.033709	cytoplasm	Ribosomal protein 28 (rp28) of the small (40S) ribosomal subunit, required for translational accuracy; nearly identical to Rps23Bp and similar to E. coli S12 and rat S23 ribosomal proteins; deletion of both RPS23A and RPS23B is lethal	10600
	gi|6321997	rpS4B	A1	6	rpS4B (6)	1.68026	0.352051	cytoplasm	Protein component of the small (40S) ribosomal subunit; identical to Rps4Ap and has similarity to rat S4 ribosomal protein	102000
	gi|49258832	rpS18A/B	A1	3	rpS18A/B (3)	1.61336	0.181209	cytoplasm	Protein component of the small (40S) ribosomal subunit; nearly identical to Rps18Bp and has similarity to E. coli S13 and rat S18 ribosomal proteins	48100
	gi|6321772	rpS20	A1	4	rpS20 (4)	1.53511	0.114819	0	Protein component of the small (40S) ribosomal subunit; overproduction suppresses mutations affecting RNA polymerase III-dependent transcription; has similarity to E. coli S10 and rat S20 ribosomal proteins	not visualized
	gi|6324451	rpS19	A1	2	rpS19 (2)	1.45218	0.306462	cytoplasm	Protein component of the small (40S) ribosomal subunit, required for assembly and maturation of pre-40 S particles; mutations in human RPS19 are associated with Diamond Blackfan anemia; nearly identical to Rps19Bp	29000
	gi|1151236	rpS6A/B	A1	3	rpS6A/B (3)	1.43969	0.208966	cytoplasm	Protein component of the small (40S) ribosomal subunit; identical to Rps6Bp and has similarity to rat S6 ribosomal protein	66000
	gi|899490	rpS12	A1	2	rpS12 (2)	1.42036	0.336013	0	Protein component of the small (40S) ribosomal subunit; has similarity to rat ribosomal protein S12	not visualized
	gi|6324151	rpS3	A1	6	rpS3 (6)	1.39677	0.333677	0	Protein component of the small (40S) ribosomal subunit, has apurinic/apyrimidinic (AP) endonuclease activity; essential for viability; has similarity to E. coli S3 and rat S3 ribosomal proteins	146000
	gi|6319666	rpS9B	A1	4	rpS9B (4)	1.33594	0.339574	cytoplasm	Protein component of the small (40S) ribosomal subunit; nearly identical to Rps9Ap and has similarity to E. coli S4 and rat S9 ribosomal proteins	63300
	gi|6321653	rpS0A	A1	5	rpS0A (5)	1.29515	0.113883	cytoplasm	Protein component of the small (40S) ribosomal subunit, nearly identical to Rps0Bp; required for maturation of 18S rRNA along with Rps0Bp; deletion of either RPS0 gene reduces growth rate, deletion of both genes is lethal	93700
	gi|171727	rpS8A	A1	3	rpS8A (3)	1.27278	0.0721696	cytoplasm	Protein component of the small (40S) ribosomal subunit; identical to Rps8Bp and has similarity to rat S8 ribosomal protein	15900
	gi|6323886	rpS10B	A1	2	rpS10B (2)	1.24076	0.0862834	cytoplasm	Protein component of the small (40S) ribosomal subunit; nearly identical to Rps10Ap and has similarity to rat ribosomal protein S10	7650
	gi|6321315	rpS2	A1	3	rpS2 (3)	1.23528	0.177113	0	Protein component of the small (40S) subunit, essential for control of translational accuracy; phosphorylation by C-terminal domain kinase I (CTDK-I) enhances translational accuracy; similar to E. coli S5 and rat S2 ribosomal proteins	not visualized
	gi|6323577	rpS1B	A1	8	rpS1B (8)	1.19938	0.287375	cytoplasm	Ribosomal protein 10 (rp10) of the small (40S) subunit; nearly identical to Rps1Ap and has similarity to rat S3a ribosomal protein	107000
	gi|55670021	Asc1p	A1	2	Asc1p (2)	1.15184	0.0918922	0	G-protein beta subunit and guanine nucleotide dissociation inhibitor for Gpa2p; ortholog of RACK1 that inhibits translation; core component of the small (40S) ribosomal subunit; represses Gcn4p in the absence of amino acid starvation	333000
	gi|259149446	rpP2A	A2	2	rpP2A (2)	3.70666	1.57673	cytoplasm	Ribosomal protein P2 alpha, a component of the ribosomal stalk, which is involved in the interaction between translational elongation factors and the ribosome; regulates the accumulation of P1 (Rpp1Ap and Rpp1Bp) in the cytoplasm	428000
	gi|6320073	rpP1B	A2	1	rpP1B (1)	2.62037	0	cytoplasm	Ribosomal protein P1 beta, component of the ribosomal stalk, which is involved in interaction of translational elongation factors with ribosome; accumulation is regulated by phosphorylation and interaction with the P2 stalk component	22400
	gi|151940865	rpP0	A2	7	rpP0 (7)	2.03221	0.443668	0	Conserved ribosomal protein P0 similar to rat P0, human P0, and E. coli L10e; shown to be phosphorylated on serine 302	not visualized
	gi|6325359	rpL11	A2	5	rpL11 (5)	1.75957	0.335588	cytoplasm	Protein component of the large (60S) ribosomal subunit, nearly identical to Rpl11Bp; involved in ribosomal assembly; depletion causes degradation of proteins and RNA of the 60S subunit; has similarity to E. coli L5 and rat L11	39000
	gi|124263216	rpL29	A2	1	rpL29 (1)	1.68771	0	cytoplasm	Protein component of the large (60S) ribosomal subunit, has similarity to rat L29 ribosomal protein; not essential for translation, but required for proper joining of the large and small ribosomal subunits and for normal translation rate	51100
	gi|49258849	rpL12	A2	2	rpL12 (2)	1.56405	0.03431	cytoplasm	Protein component of the large (60S) ribosomal subunit, nearly identical to Rpl12Bp; rpl12a rpl12b double mutant exhibits slow growth and slow translation; has similarity to E. coli L11 and rat L12 ribosomal proteins	68500
	gi|6320679	rpL27	A2	6	rpL27 (6)	1.45131	0.429999	cytoplasm	Protein component of the large (60S) ribosomal subunit, nearly identical to Rpl27Ap and has similarity to rat L27 ribosomal protein	22900
	gi|6324262	rpL9B	A2	1	rpL9B (1)	1.34479	0	cytoplasm	Protein component of the large (60S) ribosomal subunit, nearly identical to Rpl9Ap and has similarity to E. coli L6 and rat L9 ribosomal proteins	76000
	gi|6321362	rpL7A	A2	9	rpL7A (9)	1.32835	0.215437	cytoplasm	Protein component of the large (60S) ribosomal subunit, nearly identical to Rpl7Bp and has similarity to E. coli L30 and rat L7 ribosomal proteins; contains a conserved C-terminal Nucleic acid Binding Domain (NDB2)	101000
	gi|154199621	rpL20	A2	6	rpL20 (6)	1.30862	0.654558	cytoplasm	Protein component of the large (60S) ribosomal subunit, nearly identical to Rpl20Bp and has similarity to rat L18a ribosomal protein	54300
	gi|49258841	rpL3	A2	7	rpL3 (7)	1.3085	0.250408	cytoplasm	Protein component of the large (60S) ribosomal subunit, has similarity to E. coli L3 and rat L3 ribosomal proteins; involved in the replication and maintenance of killer double stranded RNA virus	450
	gi|6324028	rpL18	A2	5	rpL18 (5)	1.30375	0.597427	cytoplasm	Protein component of the large (60S) ribosomal subunit, identical to Rpl18Ap and has similarity to rat L18 ribosomal protein	63700
	gi|6435677	rpL30	A2	1	rpL30 (1)	1.30037	0	0	Protein component of the large (60S) ribosomal subunit, has similarity to rat L30 ribosomal protein; involved in pre-rRNA processing in the nucleolus; autoregulates splicing of its transcript	59300
	gi|6324445	rpL25	A2	2	rpL25 (2)	1.27156	0.0760349	0	Primary rRNA-binding ribosomal protein component of the large (60S) ribosomal subunit, has similarity to E. coli L23 and rat L23a ribosomal proteins; binds to 26S rRNA via a conserved C-terminal motif	not visualized
	gi|6323104	rpL10	A2	5	rpL10 (5)	1.21358	0.112399	cytoplasm	Protein component of the large (60S) ribosomal subunit, responsible for joining the 40S and 60S subunits; regulates translation initiation; has similarity to rat L10 ribosomal protein and to members of the QM gene family	not visualized
	gi|218511	rpL6B	A2	1	rpL6B (1)	1.19751	0	cytoplasm	N-terminally acetylated protein component of the large (60S) ribosomal subunit, has similarity to Rpl6Bp and to rat L6 ribosomal protein; binds to 5.8S rRNA	38400
	gi|6321407	rpL24A	A2	3	rpL24A (3)	1.19359	0.217419	cytoplasm	Ribosomal protein L30 of the large (60S) ribosomal subunit, nearly identical to Rpl24Bp and has similarity to rat L24 ribosomal protein; not essential for translation but may be required for normal translation rate	247000
	gi|151944465	rpL16B	A2	3	rpL16B (3)	1.18056	0.197012	0	N-terminally acetylated protein component of the large (60S) ribosomal subunit, binds to 5.8 S rRNA; has similarity to Rpl16Ap, E. coli L13 and rat L13a ribosomal proteins; transcriptionally regulated by Rap1p	not visualized
	gi|292659544	rpL23	A2	2	rpL23 (2)	1.15839	0.0918837	nucleus	Protein component of the large (60S) ribosomal subunit, identical to Rpl23Bp and has similarity to E. coli L14 and rat L23 ribosomal proteins	not visualized
	gi|9755331	rpL34A	A2	1	rpL34A (1)	1.13223	0	cytoplasm	Protein component of the large (60S) ribosomal subunit, nearly identical to Rpl34Bp and has similarity to rat L34 ribosomal protein	23600
	gi|119390529	rpL1	A2	1	rpL1 (1)	1.1245	0	cytoplasm	N-terminally acetylated protein component of the large (60S) ribosomal subunit, nearly identical to Rpl1Ap and has similarity to E. coli L1 and rat L10a ribosomal proteins; rpl1a rpl1b double null mutation is lethal	265000
	gi|6323567	rpL6A	A2	4	rpL6A (4)	1.1207	0.258913	cytoplasm	N-terminally acetylated protein component of the large (60S) ribosomal subunit, has similarity to Rpl6Bp and to rat L6 ribosomal protein; binds to 5.8S rRNA	37100
	gi|49258840	rpL2	A2	3	rpL2 (3)	1.10991	0.0253338	cytoplasm	Protein component of the large (60S) ribosomal subunit, identical to Rpl2Bp and has similarity to E. coli L2 and rat L8 ribosomal proteins	not quantitated
	gi|6325126	rpL5	A2	8	rpL5 (8)	1.0698	0.164129	cytoplasm	Protein component of the large (60S) ribosomal subunit with similarity to E. coli L18 and rat L5 ribosomal proteins; binds 5S rRNA and is required for 60S subunit assembly	not visualized
	gi|6322847	rpL14	A2	3	rpL14 (3)	0.966631	0.0399136	cytoplasm	N-terminally acetylated protein component of the large (60S) ribosomal subunit, nearly identical to Rpl14Bp and has similarity to rat L14 ribosomal protein; rpl14a csh5 double null mutant exhibits synthetic slow growth	45300
	gi|6319505	rpL4	A2	8	rpL4 (8)	0.959502	0.180544	cytoplasm	N-terminally acetylated protein component of the large (60S) ribosomal subunit, nearly identical to Rpl4Bp and has similarity to E. coli L4 and rat L4 ribosomal proteins	not visualized
	gi|256274177	rpL33A	A2	1	rpL33A (1)	0.879686	0	0	N-terminally acetylated ribosomal protein L37 of the large (60S) ribosomal subunit, nearly identical to Rpl33Bp and has similarity to rat L35a; rpl33a null mutant exhibits slow growth while rpl33a rpl33b double null mutant is inviable	not visualized
	gi|49258862	rpL31	A2	1	rpL31 (1)	0.803782	0	0	Protein component of the large (60S) ribosomal subunit, nearly identical to Rpl31Bp and has similarity to rat L31 ribosomal protein; associates with the karyopherin Sxm1p; loss of both Rpl31p and Rpl39p confers lethality	not visualized
	gi|6319444	rpL19	A2	2	rpL19 (2)	0.779978	0.0718383	cytoplasm	Protein component of the large (60S) ribosomal subunit, nearly identical to Rpl19Ap and has similarity to rat L19 ribosomal protein; rpl19a and rpl19b single null mutations result in slow growth, while the double null mutation is lethal	225000
	gi|6320010	rpL35	A2	4	rpL35 (4)	0.761908	0.105271	cytoplasm	Protein component of the large (60S) ribosomal subunit, identical to Rpl35Bp and has similarity to rat L35 ribosomal protein	not visualized
	gi|49258859	rpL26B	A2	1	rpL26B (1)	0.695384	0	cytoplasm	Protein component of the large (60S) ribosomal subunit, nearly identical to Rpl26Bp and has similarity to E. coli L24 and rat L26 ribosomal proteins; binds to 5.8S rRNA	not quantitated
	gi|116006491	rpL26B	A2	1	rpL26B (1)	0.646699	0	cytoplasm	Protein component of the large (60S) ribosomal subunit, nearly identical to Rpl26Ap and has similarity to E. coli L24 and rat L26 ribosomal proteins; binds to 5.8S rRNA	33200
	gi|49258852	rpL17	A2	1	rpL17 (1)	0.626359	0	cytoplasm	Protein component of the large (60S) ribosomal subunit, nearly identical to Rpl17Bp and has similarity to E. coli L22 and rat L17 ribosomal proteins; copurifies with the Dam1 complex (aka DASH complex)	not visualized
	gi|256271337	rpL17	A2	1	rpL17 (1)	0.614431	0	cytoplasm	Protein component of the large (60S) ribosomal subunit, nearly identical to Rpl17Ap and has similarity to E. coli L22 and rat L17 ribosomal proteins	21100
	gi|190408368	rpL13B	A2	6	rpL13B (6)	0.543631	0.121889	cytoplasm	Protein component of the large (60S) ribosomal subunit, nearly identical to Rpl13Ap; not essential for viability; has similarity to rat L13 ribosomal protein	54200
	gi|6321754	rpL8A	A2	7	rpL8A (7)	0.507226	0.0984488	cytoplasm	Ribosomal protein L4 of the large (60S) ribosomal subunit, nearly identical to Rpl8Bp and has similarity to rat L7a ribosomal protein; mutation results in decreased amounts of free 60S subunits	238000
	gi|49258850	rpL15	A2	6	rpL15 (6)	0.500244	0.107356	0	Protein component of the large (60S) ribosomal subunit, nearly identical to Rpl15Bp and has similarity to rat L15 ribosomal protein; binds to 5.8 S rRNA	not visualized
	gi|6323848	rpL36A	A2	3	rpL36A (3)	0.392933	0.0798836	cytoplasm	N-terminally acetylated protein component of the large (60S) ribosomal subunit, nearly identical to Rpl36Bp and has similarity to rat L36 ribosomal protein; binds to 5.8 S rRNA	31600
	gi|151941219	Fcf2p	A3	1	Fcf2p (1)	4.994	0	nucleolus	Essential nucleolar protein involved in the early steps of 35S rRNA processing; interacts with Faf1p; member of a transcriptionally co-regulated set of genes called the RRB regulon	not visualized
	gi|151944842	Lcp5p	A3	2	Lcp5p (2)	4.14763	1.07906	0	Essential protein involved in maturation of 18S rRNA; depletion leads to inhibited pre-rRNA processing and reduced polysome levels; localizes primarily to the nucleolus	1430
	gi|51830274	Bfr2p	A3	3	Bfr2p (3)	3.38472	1.11745	nucleolus	Essential protein that is a component of 90S preribosomes; may be involved in rRNA processing; multicopy suppressor of sensitivity to Brefeldin A; expression is induced during lag phase and also by cold shock	15400
	gi|45269774	Emg1p	A3	2	Emg1p (2)	3.30147	0.282442	cytoplasm,nucleus	Member of the alpha/beta knot fold methyltransferase superfamily; required for maturation of 18S rRNA and for 40S ribosome production; interacts with RNA and with S-adenosylmethionine; associates with spindle/microtubules; forms homodimers	not visualized
	gi|151941158	Sof1p	A3	5	Sof1p (5)	3.1812	1.51854	nucleolus	Essential protein required for biogenesis of 40S (small) ribosomal subunit; has similarity to the beta subunit of trimeric G-proteins and the splicing factor Prp4p	6620
	gi|6324564	Rcl1p	A3	3	Rcl1p (3)	3.12428	0.568198	nucleolus,nucleus	Subunit of U3-containing 90S preribosome processome complex involved in 18S rRNA biogenesis and small ribosomal subunit assembly; stimulates Bms1p GTPase and U3 binding activity; similar to RNA cyclase-like proteins but no activity detected	10000
	gi|256270959	Krr1p	A3	2	Krr1p (2)	2.85582	0.352819	cytoplasm,nucleolus	Essential nucleolar protein required for the synthesis of 18S rRNA and for the assembly of 40S ribosomal subunit	4340
	gi|151946633	Enp1p	A3	3	Enp1p (3)	2.70714	0.442055	cytoplasm,nucleolus,nucleus	Protein associated with U3 and U14 snoRNAs, required for pre-rRNA processing and 40S ribosomal subunit synthesis; localized in the nucleus and concentrated in the nucleolus	21600
	gi|151944405	Kre33p	A3	9	Kre33p (9)	2.54875	0.500569	nucleolus	Essential protein of unknown function; heterozygous mutant shows haploinsufficiency in K1 killer toxin resistance	not quantitated
	gi|151943423	Enp2p	A3	3	Enp2p (3)	2.43731	0.741567	0	Protein associated with U3 and U14 snoRNAs, required for pre-rRNA processing and 40S ribosomal subunit synthesis; localized in the nucleus and concentrated in the nucleolus	not visualized
	gi|151942584	Bms1p	A3	5	Bms1p (5)	2.2149	0.878173	0	GTPase required for synthesis of 40S ribosomal subunits and for processing the 35S pre-rRNA at sites A0, A1, and A2; interacts with Rcl1p, which stimulates its GTPase and U3 snoRNA binding activities; has similarity to Tsr1p	not visualized
	gi|160358657	Rok1p	A3	2	Rok1p (2)	2.17506	0.81084	0	ATP-dependent RNA helicase of the DEAD box family; required for 18S rRNA synthesis	not visualized
	gi|151942910	Rrp9p	A3	1	Rrp9p (1)	2.13127	0	nucleolus	Protein involved in pre-rRNA processing, associated with U3 snRNP; component of small ribosomal subunit (SSU) processosome; ortholog of the human U3-55k protein	5130
	gi|151945830	Ecm16p	A3	1	Ecm16p (1)	1.6892	0	nucleolus	Essential DEAH-box ATP-dependent RNA helicase specific to the U3 snoRNP, predominantly nucleolar in distribution, required for 18S rRNA synthesis	2000
	gi|151942575	New1p	A3	2	New1p (2)	1.34023	0.00812573	cytoplasm	ATP binding cassette family member; Asn/Gln-rich rich region supports [NU+] prion formation and susceptibility to [PSI+] prion induction; homologous to mRNA export factor from S. pombe and similar protein from C. albicans (	37600
	gi|6323031	Cms1p	A3	1	Cms1p (1)	0.979539	0	nucleus	Subunit of U3-containing 90S preribosome processome complex involved in production of 18S rRNA and assembly of small ribosomal subunit; overexpression rescues supressor mutant of mcm10; null mutant is viable	1200
	gi|190407071	Prp43p	A3	3	Prp43p (3)	0.928288	0.270742	nucleolus	RNA helicase in the DEAH-box family, functions in both RNA polymerase I and polymerase II transcript metabolism, involved in release of the lariat-intron from the spliceosome	16900
	gi|253181	Nsr1p	A3	4	Nsr1p (4)	0.827234	0.0790782	nucleolus	Nucleolar protein that binds nuclear localization sequences, required for pre-rRNA processing and ribosome biogenesis	77400
	gi|151941853	Nop14p/Noc5p	A3a	2	Nop14p/Noc5p (2)	3.74032	1.31561	0	Nucleolar protein, forms a complex with Noc4p that mediates maturation and nuclear export of 40S ribosomal subunits; also present in the small subunit processome complex, which is required for processing of pre-18S rRNA	not visualized
	gi|151945077	Mpp10p	A3a	1	Mpp10p (1)	3.67788	0	0	Component of the SSU processome and 90S preribosome, required for pre-18S rRNA processing, interacts with and controls the stability of Imp3p and Imp4p, essential for viability; similar to human Mpp10p	not visualized
	gi|151946073	Utp14p	A3a	5	Utp14p (5)	3.35683	1.12536	nucleolus,nucleus	Subunit of U3-containing Small Subunit (SSU) processome complex involved in production of 18S rRNA and assembly of small ribosomal subunit	1470
	gi|259148205	Utp13p	A3a	3	Utp13p (3)	2.95165	1.10073	nucleolus	Nucleolar protein, component of the small subunit (SSU) processome containing the U3 snoRNA that is involved in processing of pre-18S rRNA	8070
	gi|151943873	Pwp2p	A3a	1	Pwp2p (1)	2.78874	0	nucleolus	Conserved 90S pre-ribosomal component essential for proper endonucleolytic cleavage of the 35 S rRNA precursor at A0, A1, and A2 sites; contains eight WD-repeats; PWP2 deletion leads to defects in cell cycle and bud morphogenesis	16700
	gi|151942372	Utp5p	A3a	1	Utp5p (1)	2.72979	0	nucleolus	Subunit of U3-containing Small Subunit (SSU) processome complex involved in production of 18S rRNA and assembly of small ribosomal subunit	33100
	gi|14270688	Utp20p	A3a	4	Utp20p (4)	2.69151	0.899382	cytoplasm,nucleolus	Component of the small-subunit (SSU) processome, which is involved in the biogenesis of the 18S rRNA	not visualized
	gi|6323441	Utp21p	A3a	6	Utp21p (6)	2.68376	0.709029	nucleus	Subunit of U3-containing 90S preribosome and Small Subunit (SSU) processome complexes involved in production of 18S rRNA and assembly of small ribosomal subunit; synthetic defect with STI1 Hsp90 cochaperone; human homolog linked to glaucoma	2020
	gi|6320049	Sas10p / Utp3p	A3a	3	Sas10p / Utp3p (3)	2.52904	0.606831	0	Essential subunit of U3-containing Small Subunit (SSU) processome complex involved in production of 18S rRNA and assembly of small ribosomal subunit; disrupts silencing when overproduced	not visualized
	gi|207342335	Utp15p	A3a	5	Utp15p (5)	2.48067	0.331479	nucleolus,nucleus	Nucleolar protein, component of the small subunit (SSU) processome containing the U3 snoRNA that is involved in processing of pre-18S rRNA	358
	gi|256269046	Noc4p	A3a	1	Noc4p (1)	2.29267	0	nucleus	Nucleolar protein, forms a complex with Nop14p that mediates maturation and nuclear export of 40S ribosomal subunits	1630
	gi|6320531	Utp4p	A3a	5	Utp4p (5)	2.23186	0.780441	nucleolus	Subunit of U3-containing 90S preribosome and Small Subunit (SSU) processome complexes involved in production of 18S rRNA and assembly of small ribosomal subunit; member of t-Utp subcomplex involved with transcription of 35S rRNA transcript	5440
	gi|6321942	Imp3p	A3a	1	Imp3p (1)	2.13501	0	0	Component of the SSU processome, which is required for pre-18S rRNA processing, essential protein that interacts with Mpp10p and mediates interactions of Imp4p and Mpp10p with U3 snoRNA	not visualized
	gi|170992	Utp6p	A3a	1	Utp6p (1)	2.09352	0	nucleolus	Nucleolar protein, component of the small subunit (SSU) processome containing the U3 snoRNA that is involved in processing of pre-18S rRNA	7520
	gi|6321990	Utp9p	A3a	2	Utp9p (2)	2.00718	0.0640006	nucleolus	Nucleolar protein, component of the small subunit (SSU) processome containing the U3 snoRNA that is involved in processing of pre-18S rRNA	20000
	gi|151944459	Imp4p	A3a	1	Imp4p (1)	1.97316	0	0	Component of the SSU processome, which is required for pre-18S rRNA processing; interacts with Mpp10p; member of a superfamily of proteins that contain a sigma(70)-like motif and associate with RNAs	not visualized
	gi|151945258	Utp18p	A3a	1	Utp18p (1)	1.93603	0	nucleolus	Possible U3 snoRNP protein involved in maturation of pre-18S rRNA, based on computational analysis of large-scale protein-protein interaction data	9570
	gi|2204278	Dip2p / Utp12p	A3a	2	Dip2p / Utp12p (2)	1.8857	0.303966	cytoplasm,nucleus	Nucleolar protein, specifically associated with the U3 snoRNA, part of the large ribonucleoprotein complex known as the small subunit (SSU) processome, required for 18S rRNA biogenesis, part of the active pre-rRNA processing complex	9620
	gi|151945015	Utp10p	A3a	3	Utp10p (3)	1.8276	0.802217	nucleolus	Nucleolar protein, component of the small subunit (SSU) processome containing the U3 snoRNA that is involved in processing of pre-18S rRNA	18200
	gi|83722564	Utp11p	A3a	1	Utp11p (1)	1.51973	0	0	Subunit of U3-containing Small Subunit (SSU) processome complex involved in production of 18S rRNA and assembly of small ribosomal subunit	not visualized
	gi|151943408	Utp8p	A3a	1	Utp8p (1)	1.49692	0	nucleolus	Nucleolar protein required for export of tRNAs from the nucleus; also copurifies with the small subunit (SSU) processome containing the U3 snoRNA that is involved in processing of pre-18S rRNA	16800
	gi|116666730	Snu13	A3a	1	Snu13 (1)	1.28267	0	0	RNA binding protein, part of U3 snoRNP involved in rRNA processing, part of U4/U6-U5 tri-snRNP involved in mRNA splicing, similar to human 15.5K protein	not visualized
	gi|151943367	Utp22p	A3a	1	Utp22p (1)	1.14074	0	nucleolus,nucleus	Possible U3 snoRNP protein involved in maturation of pre-18S rRNA, based on computational analysis of large-scale protein-protein interaction data	3260
	gi|45271026	Fap7p	A3b	1	Fap7p (1)	2.46838	0	cytoplasm,nucleus	Essential NTPase required for small ribosome subunit synthesis, mediates processing of the 20S pre-rRNA at site D in the cytoplasm but associates only transiently with 43S preribosomes via Rps14p, may be the endonuclease for site D	8350
	gi|6319988	Nop6p	A4	2	Nop6p (2)	3.11769	0.225503	nucleolus	Putative RNA-binding protein implicated in A3/4; contains an RNA recognition motif (RRM) and has similarity to hydrophilins; NOP6 may be a fungal-specific gene as no homologs have been yet identified in higher eukaryotes	8970
	gi|6321964	Nmd3p	A4	2	Nmd3p (2)	2.76797	0.707572	cytoplasm	Protein involved in nuclear export of the large ribosomal subunit; acts as a Crm1p-dependent adapter protein for export of nascent ribosomal subunits through the nuclear pore complex	11900
	gi|190407303	Nop12p	A4	8	Nop12p (8)	2.06193	0.402559	nucleolus	Nucleolar protein involved in pre-25S rRNA processing and biogenesis of large 60S ribosomal subunit; contains an RNA recognition motif (RRM); binds to Ebp2; similar to Nop13p and Nsr1p	5910
	gi|160409988	Mak5p	A4	1	Mak5p (1)	1.83391	0	nucleolus,nucleus	Essential nucleolar protein, putative DEAD-box RNA helicase required for maintenance of M1 dsRNA virus; involved in biogenesis of large (60S) ribosomal subunits	981
	gi|151941273	Rea1p/Mdn1p	A4	1	Rea1p/Mdn1p (1)	1.79617	0	cytoplasm,nucleus	Huge dynein-related AAA-type ATPase (midasin), forms extended pre-60S particle with the Rix1 complex (Rix1p-Ipi1p-Ipi3p), may mediate ATP-dependent remodeling of 60S subunits and subsequent export from nucleoplasm to cytoplasm	538
	gi|6325213	Nop4p	A4	15	Nop4p (15)	1.75515	0.317888	nucleolus,nucleus	Nucleolar protein, essential for processing and maturation of 27S pre-rRNA and large ribosomal subunit biogenesis; constituent of 66S pre-ribosomal particles; contains four RNA recognition motifs (RRMs)	4990
	gi|6320292	Rrp1p	A4	4	Rrp1p (4)	1.43689	0.172984	nucleolus,nucleus	Essential evolutionarily conserved nucleolar protein necessary for biogenesis of 60S ribosomal subunits and processing of pre-rRNAs to mature rRNAs, associated with several distinct 66S pre-ribosomal particles	6960
	gi|151942049	Noc1p	A4	12	Noc1p (12)	1.42286	0.255022	nucleolus	Constituent of 66S pre-ribosomal particles, required for large (60S) ribosomal subunit biogenesis; involved in nuclear export of pre-ribosomes; required for maintenance of dsRNA virus; homolog of human CAATT-binding protein	15000
	gi|151942459	Puf6p	A4	2	Puf6p (2)	1.40582	0.284867	nucleolus,nucleus	Pumilio-homology domain protein that binds ASH1 mRNA at PUF consensus sequences in the 3' UTR and represses its translation, resulting in proper asymmetric localization of ASH1 mRNA	21500
	gi|6323885	Rrp5p	A4	26	Rrp5p (26)	1.37029	0.333658	nucleolus	RNA binding protein with preference for single stranded tracts of U's involved in synthesis of both 18S and 5.8S rRNAs; component of both the ribosomal small subunit (SSU) processosome and the 90S preribosome	8860
	gi|190406043	Noc3p	A4	7	Noc3p (7)	1.34315	0.293334	nucleolus,nucleus	Protein that forms a nuclear complex with Noc2p that binds to 66S ribosomal precursors to mediate their intranuclear transport; also binds to chromatin to promote the association of DNA replication factors and replication initiation	11700
	gi|51013571	Nop2p	A4	6	Nop2p (6)	1.31867	0.16461	nucleolus,nucleus	Probable RNA m(5)C methyltransferase, essential for processing and maturation of 27S pre-rRNA and large ribosomal subunit biogenesis; localized to the nucleolus; constituent of 66S pre-ribosomal particles	18700
	gi|151941367	Mak16p	A4	2	Mak16p (2)	1.31516	0.508752	0	Essential nuclear protein, constituent of 66S pre-ribosomal particles; required for maturation of 25S and 5.8S rRNAs;	not visualized
	gi|207340712	Nip7p	A4	4	Nip7p (4)	1.30611	0.27459	nucleolus,nucleus	Nucleolar protein required for 60S ribosome subunit biogenesis, constituent of 66S pre-ribosomal particles; physically interacts with Nop8p and the exosome subunit Rrp43p	5170
	gi|151945296	Noc2p	A4	16	Noc2p (16)	1.26677	0.272063	nucleolus,nucleus	Protein that forms a nucleolar complex with Mak21p that binds to 90S and 66S pre-ribosomes, as well as a nuclear complex with Noc3p that binds to 66S pre-ribosomes; both complexes mediate intranuclear transport of ribosomal precursors	29000
	gi|6325164	Nog1p	A4	7	Nog1p (7)	1.21486	0.225488	nucleus	Putative GTPase that associates with free 60S ribosomal subunits in the nucleolus and is required for 60S ribosomal subunit biogenesis; constituent of 66S pre-ribosomal particles; member of the ODN family of nucleolar G-proteins	28000
	gi|6323021	Drs1p	A4	3	Drs1p (3)	1.15548	0.210488	cytoplasm,nucleolus,nucleus	Nucleolar DEAD-box protein required for ribosome assembly and function, including synthesis of 60S ribosomal subunits; constituent of 66S pre-ribosomal particles	not visualized
	gi|151941620	Rpf2p	A4	4	Rpf2p (4)	1.12897	0.467818	nucleolus,nucleus	Essential protein involved in the processing of pre-rRNA and the assembly of the 60S ribosomal subunit; interacts with ribosomal protein L11; localizes predominantly to the nucleolus; constituent of 66S pre-ribosomal particles	32400
	gi|151944364	Nop13p	A4	1	Nop13p (1)	1.10991	0	nucleolus,nucleus	Nucleolar protein found in preribosomal complexes; contains an RNA recognition motif (RRM)	3830
	gi|6322843	Mrt4p	A4	3	Mrt4p (3)	1.02219	0.320355	nucleolus,nucleus	Protein involved in mRNA turnover and ribosome assembly, localizes to the nucleolus	18200
	gi|259147998	Rlp24p	A4	2	Rlp24p (2)	1.00702	0.00768163	0	Essential protein with similarity to Rpl24Ap and Rpl24Bp, associated with pre-60S ribosomal subunits and required for ribosomal large subunit biogenesis	not visualized
	gi|6325273	Tif6p	A4	1	Tif6p (1)	0.942186	0	nucleolus,nucleus	Constituent of 66S pre-ribosomal particles, has similarity to human B1 factor 6 (eIF6); may be involved in the biogenesis and or stability of 60S ribosomal subunits	18600
	gi|6324868	Rrs1p	A4	2	Rrs1p (2)	0.927672	0.227599	0	Essential protein that binds ribosomal protein L11 and is required for nuclear export of the 60S pre-ribosomal subunit during A3/4; mouse homolog shows altered expression in Huntington's disease model mice	not visualized
	gi|6321880	Rpf1p	A4	1	Rpf1p (1)	0.792677	0	0	Nucleolar protein involved in the assembly and export of the large ribosomal subunit; constituent of 66S pre-ribosomal particles; contains a sigma(70)-like motif, which is thought to bind RNA	784
	gi|190407271	Brx1p	A4	5	Brx1p (5)	0.783228	0.290578	nucleolus,nucleus	Nucleolar protein, constituent of 66S pre-ribosomal particles; depletion leads to defects in rRNA processing and a block in the assembly of large ribosomal subunits; possesses a sigma(70)-like RNA-binding motif	13200
	gi|6321857	Ssf1p	A4	1	Ssf1p (1)	0.652436	0	nucleolus,nucleus	Constituent of 66S pre-ribosomal particles, required for ribosomal large subunit maturation; functionally redundant with Ssf2p; member of the Brix family	8150
	gi|190407574	Ytm1p	A4	1	Ytm1p (1)	0.581374	0	nucleolus,nucleus	Constituent of 66S pre-ribosomal particles, forms a complex with Nop7p and Erb1p that is required for maturation of the large ribosomal subunit; has seven C-terminal WD repeats	6670
	gi|206558285	Nop16p	A4	1	Nop16p (1)	0.555708	0	nucleolus,nucleus	Constituent of 66S pre-ribosomal particles, involved in 60S ribosomal subunit biogenesis	2860
	gi|206558288	Nsa1p	A4	1	Nsa1p (1)	0.481114	0	nucleolus,nucleus	Constituent of 66S pre-ribosomal particles, involved in 60S ribosomal subunit biogenesis	2740
	gi|6323947	Has1p	A4	10	Has1p (10)	0.444293	0.215269	0	ATP-dependent RNA helicase; localizes to both the nuclear periphery and nucleolus; highly enriched in nuclear pore complex fractions; constituent of 66S pre-ribosomal particles	not visualized
	gi|6324326	Rlp7p	A4	5	Rlp7p (5)	0.410156	0.207686	0	Nucleolar protein with similarity to large ribosomal subunit L7 proteins; constituent of 66S pre-ribosomal particles; plays an essential role in processing of precursors to the large ribosomal subunit RNAs	7720
	gi|151944713	Nug1p	A4	4	Nug1p (4)	0.397979	0.163342	nucleolus,nucleus	GTPase that associates with nuclear 60S pre-ribosomes, required for export of 60S ribosomal subunits from the nucleus	7130
	gi|190406395	Spb1p	A4	1	Spb1p (1)	0.371173	0	0	AdoMet-dependent methyltransferase involved in rRNA processing and 60S ribosomal subunit maturation; methylates G2922 in the tRNA docking site of the large subunit rRNA and in the absence of snR52, U2921; suppressor of PAB1 mutants	not visualized
	gi|207344709	Cic1p/Nsa3p	A4	3	Cic1p/Nsa3p (3)	0.368009	0.0552703	nucleolus,nucleus	Essential protein that interacts with proteasome components and has a potential role in proteasome substrate specificity; also copurifies with 66S pre-ribosomal particles	45900
	gi|6323693	Erb1p	A4	17	Erb1p (17)	0.363845	0.179978	nucleolus,nucleus	Constituent of 66S pre-ribosomal particles, forms a complex with Nop7p and Ytm1p that is required for maturation of the large ribosomal subunit; required for maturation of the 25S and 5.8S ribosomal RNAs; homologous to mammalian Bop1	2680
	gi|6324219	Nop15p	A4	3	Nop15p (3)	0.357292	0.12073	nucleolus,nucleus	Constituent of 66S pre-ribosomal particles, involved in 60S ribosomal subunit biogenesis; localizes to both nucleolus and cytoplasm	4280
	gi|207345119	Nop7p	A4	7	Nop7p (7)	0.331608	0.253383	nucleolus,nucleus	Component of several different pre-ribosomal particles; forms a complex with Ytm1p and Erb1p that is required for maturation of the large ribosomal subunit; required for exit from G0 and the initiation of cell proliferation	4530
	gi|151941747	Ebp2p	A4	6	Ebp2p (6)	0.325966	0.088503	0	Essential protein required for the maturation of 25S rRNA and 60S ribosomal subunit assembly, localizes to the nucleolus; constituent of 66S pre-ribosomal particles	not visualized
	gi|190405562	Nop16p	A4	6	Nop16p (6)	0.322631	0.122169	nucleolus,nucleus	Constituent of 66S pre-ribosomal particles, involved in 60S ribosomal subunit biogenesis	2860
	gi|7839181	Nop10p	A5	1	Nop10p (1)	1.51509	0	nucleolus	Constituent of small nucleolar ribonucleoprotein particles containing H/ACA-type snoRNAs, which are required for pseudouridylation and processing of pre-18S rRNA	not visualized
	gi|666101	Nhp2p	A5	3	Nhp2p (3)	1.46863	0.137819	nucleolus	Nuclear protein related to mammalian high mobility group (HMG) proteins, essential for function of H/ACA-type snoRNPs, which are involved in 18S rRNA processing	not visualized
	gi|151941019	Cbf5p	A5	7	Cbf5p (7)	1.27218	0.35468	nucleolus	Pseudouridine synthase catalytic subunit of box H/ACA small nucleolar ribonucleoprotein particles (snoRNPs), acts on both large and small rRNAs and on snRNA U2; mutations in human ortholog dyskerin cause the disorder dyskeratosis congenita	33600
	gi|190405265	Nop56p	A5	7	Nop56p (7)	1.11707	0.169391	nucleolus	Essential evolutionarily-conserved nucleolar protein component of the box C/D snoRNP complexes that direct 2'-O-methylation of pre-rRNA during its maturation; overexpression causes spindle orientation defects	13500
	gi|6320190	Nop1p	A5	7	Nop1p (7)	1.03646	0.162949	0	Nucleolar protein, component of the small subunit processome complex, which is required for processing of pre-18S rRNA; has similarity to mammalian fibrillarin	not visualized
	gi|206558283	Nop58p	A5	6	Nop58p (6)	0.936934	0.17716	nucleolus	Protein involved in pre-rRNA processing, 18S rRNA synthesis, and snoRNA synthesis; component of the small subunit processome complex, which is required for processing of pre-18S rRNA	34700
	gi|577810	Rrp8p	A6	1	Rrp8p (1)	3.45419	0	nucleolus,nucleus	Nucleolar protein involved in rRNA processing, pre-rRNA cleavage at site A2; also involved in telomere maintenance; mutation is synthetically lethal with a gar1 mutation	2780
	gi|530998	Fpr3p	A6	6	Fpr3p (6)	2.32556	0.238294	nucleolus,nucleus	Nucleolar peptidyl-prolyl cis-trans isomerase (PPIase); FK506 binding protein; phosphorylated by casein kinase II (Cka1p-Cka2p-Ckb1p-Ckb2p) and dephosphorylated by Ptp1p	9490
	gi|160380616	Dbp3p	A6	1	Dbp3p (1)	2.13047	0	nucleolus,nucleus	Putative ATP-dependent RNA helicase of the DEAD-box family involved in ribosomal biogenesis	38900
	gi|151945554	Rex4p	A6	5	Rex4p (5)	1.85206	0.0995755	nucleolus,nucleus	Putative RNA exonuclease possibly involved in pre-rRNA processing and ribosome assembly	4280
	gi|207340445	Rrp12p	A6	2	Rrp12p (2)	1.50059	0.59056	cytoplasm,nucleus	Protein required for export of the ribosomal subunits; associates with the RNA components of the pre-ribosomes; contains HEAT-repeats	8170
	gi|259145944	Arb1p	A6	3	Arb1p (3)	1.31375	0.228632	cytoplasm	ATPase of the ATP-binding cassette (ABC) family involved in 40S and 60S ribosome biogenesis, has similarity to Gcn20p; shuttles from nucleus to cytoplasm, physically interacts with Tif6p, Lsg1p	17600
	gi|151943835	YCR016W	A6	1	YCR016W (1)	1.10949	0	nucleolus,nucleus	Putative protein of unknown function; green fluorescent protein (GFP)-fusion protein localizes to the nucleolus and nucleus; predicted to be involved in A3/4	1850
	gi|151941039	Pwp1p	A6	2	Pwp1p (2)	0.214503	0.00134567	cytoplasm,nucleolus,nucleus	Protein with WD-40 repeats involved in rRNA processing; associates with trans-acting ribosome biogenesis factors; similar to beta-transducin superfamily	43800
	gi|468605	Sup45p	B	2	Sup45p (2)	2.45973	0.794677	cytoplasm	Polypeptide release factor (eRF1) in translation termination; mutant form acts as a recessive omnipotent suppressor; methylated by Mtq2p-Trm112p in ternary complex eRF1-eRF3-GTP; mutation of methylation site confers resistance to zymocin	13100
	gi|151943621	GCN1	B	4	GCN1 (4)	1.83017	0.457755	cytoplasm	Positive regulator of the Gcn2p kinase activity, forms a complex with Gcn20p; proposed to stimulate Gcn2p activation by an uncharged tRNA	7330
	gi|3924	MES1	B	1	MES1 (1)	1.53966	0	cytoplasm	Methionyl-tRNA synthetase, forms a complex with glutamyl-tRNA synthetase (Gus1p) and Arc1p, which increases the catalytic efficiency of both tRNA synthetases; also has a role in nuclear export of tRNAs	85000
	gi|151946513	GRS1	B	1	GRS1 (1)	0.697352	0	cytoplasm	Cytoplasmic and mitochondrial glycyl-tRNA synthase that ligates glycine to the cognate anticodon bearing tRNA; transcription termination factor that may interact with the 3'-end of pre-mRNA to promote 3'-end formation	98400
	gi|6323795	TIF34	B1	1	TIF34 (1)	2.131	0	0	eIF3i subunit of the core complex of translation initiation factor 3 (eIF3), which is essential for translation	2400
	gi|6324433	Cdc33p	B1	2	Cdc33p (2)	1.80887	0.42972	cytoplasm	Cytoplasmic mRNA cap binding protein and translation initiation factor eIF4E; the eIF4E-cap complex is responsible for mediating cap-dependent mRNA translation via interactions with translation initiation factor eIF4G (Tif4631p or Tif4632p)	14200
	gi|6324778	Ded1p	B1	7	Ded1p (7)	1.69128	0.468135	0	ATP-dependent DEAD (Asp-Glu-Ala-Asp)-box RNA helicase, required for B1 of all yeast mRNAs; mutations in human DEAD-box DBY are a frequent cause of male infertility	not visualized
	gi|238686680	Prt1	B1	3	Prt1 (3)	1.57507	0.234339	cytoplasm	eIF3b subunit of the core complex of translation initiation factor 3 (eIF3), essential for translation; part of a subcomplex (Prt1p-Rpg1p-Nip1p) that stimulates binding of mRNA and tRNA(i)Met to ribosomes	47500
	gi|238686682	Tif35p	B1	4	Tif35p (4)	1.54319	0.252089	cytoplasm	eIF3g subunit of the core complex of translation initiation factor 3 (eIF3), which is essential for translation	not visualized
	gi|6322323	Tif2p	B1	11	Tif2p (11)	1.43232	0.269219	cytoplasm	Translation initiation factor eIF4A, identical to Tif1p; DEA(D/H)-box RNA helicase that couples ATPase activity to RNA binding and unwinding; forms a dumbbell structure of two compact domains connected by a linker; interacts with eIF4G	not quantitated
	gi|460044	Fun12p	B1	2	Fun12p (2)	1.37546	0.403471	cytoplasm	GTPase, required for general translation initiation by promoting Met-tRNAiMet binding to ribosomes and ribosomal subunit joining; homolog of bacterial IF2	13400
	gi|151946470	RPG1	B1	1	RPG1 (1)	1.3656	0	cytoplasm	eIF3a subunit of the core complex of translation initiation factor 3 (eIF3), essential for translation; part of a subcomplex (Prt1p-Rpg1p-Nip1p) that stimulates binding of mRNA and tRNA(i)Met to ribosomes	52700
	gi|151946172	Clu1p	B1	1	Clu1p (1)	0.954278	0	cytoplasm	eIF3 component of unknown function; deletion causes defects in mitochondrial organization but not in growth or translation initiation, can rescue cytokinesis and mitochondrial organization defects of the Dictyostelium cluA- mutant	17000
	gi|55670150	EF-2 (EFT1/EFT2)	B2	12	EF-2 (EFT1/EFT2) (12)	1.44114	0.352727	cytoplasm	Elongation factor 2 (EF-2), also encoded by EFT2; catalyzes ribosomal translocation during protein synthesis; contains diphthamide, the unique posttranslationally modified histidine residue specifically ADP-ribosylated by diphtheria toxin	82700
	gi|6319594	Tef2p	B2	18	Tef2p (18)	1.40301	0.381562	cytoplasm	Translational elongation factor EF-1 alpha; also encoded by TEF1; functions in the binding reaction of aminoacyl-tRNA (AA-tRNA) to ribosomes	450
	gi|6323278	Yef3p	B2	15	Yef3p (15)	1.30381	0.274611	cytoplasm	Translational elongation factor 3, stimulates the binding of aminoacyl-tRNA (AA-tRNA) to ribosomes by releasing EF-1 alpha from the ribosomal complex; contains two ABC cassettes; binds and hydrolyses ATP	871000
	gi|15988133	H4	C1	1	H4 (1)	2.17339	0	nucleus	Histone H4, core histone protein required for chromatin assembly and chromosome function; one of two identical histone proteins (see also HHF2); contributes to telomeric silencing; N-terminal domain involved in maintaining genomic integrity	524000
	gi|6320431	Hta1p/Hta2p	C1	1	Hta1p/Hta2p (1)	2.11482	0	vacuole	Histone H2A, core histone protein required for chromatin assembly and chromosome function; one of two nearly identical subtypes (see also HTA2); DNA damage-dependent phosphorylation by Mec1p facilitates DNA repair; acetylated by Nat4p	not visualized
	gi|6320430	Htb1p	C1	2	Htb1p (2)	2.02309	0.064523	nucleus	Histone H2B, core histone protein required for chromatin assembly and chromosome function; nearly identical to HTB1; Rad6p-Bre1p-Lge1p mediated ubiquitination regulates transcriptional activation, meiotic DSB formation and H3 methylation	443000
	gi|151944881	Chd1p	C3	1	Chd1p (1)	2.14874	0	nucleus	Nucleosome remodeling factor that functions in regulation of transcription elongation; contains a chromo domain, a helicase domain and a DNA-binding domain; component of both the SAGA and SLIK complexes	1620
	gi|259145314	Paa1p	C3	1	Paa1p (1)	1.67049	0	0	Polyamine acetyltransferase; acetylates polyamines (e.g. putrescine, spermidine, spermine) and also aralkylamines (e.g. tryptamine, phenylethylamine); may be involved in transcription and/or DNA replication	8680
	gi|151940964	Fpr4p	C4e	8	Fpr4p (8)	1.54813	0.34336	nucleolus,nucleus	Peptidyl-prolyl cis-trans isomerase (PPIase) (proline isomerase) localized to the nucleus; catalyzes isomerization of proline residues in histones H3 and H4, which affects lysine methylation of those histones	14100
	gi|170956	RPA49	E1	1	RPA49 (1)	1.93048	0	nucleolus	RNA polymerase I subunit A49	not quantitated
	gi|151942801	Rpa135p	E1	1	Rpa135p (1)	1.87351	0	nucleolus	RNA polymerase I subunit A135	14100
	gi|110590860	Rpb7p-CBP	E2	2	Rpb7p-CBP (2)	1.45757	0.348968	#N/A	RNA polymerase II subunit B16; forms two subunit dissociable complex with Rpb4p; involved recruitment of 3'-end processing factors to transcribing RNA polymerase II complex and in export of	#N/A
	gi|6325209	Cam1p	F2	1	Cam1p (1)	1.68632	0	cytoplasm	Nuclear protein required for transcription of MXR1; binds the MXR1 promoter in the presence of other nuclear factors; binds calcium and phospholipids; has similarity to translational cofactor EF-1 gamma	60900
	gi|259145620	Yra1p	F5	3	Yra1p (3)	2.99506	0.622398	nucleus	Nuclear protein that binds to RNA and to Mex67p, required for export of poly(A)+ mRNA from the nucleus; member of the REF (RNA and export factor binding proteins) family; another family member, Yra2p, can substitute for Yra1p function	not visualized
	gi|6324217	Dbp2p	F5	1	Dbp2p (1)	1.86011	0	cytoplasm,nucleus	Essential ATP-dependent RNA helicase of the DEAD-box protein family, involved in nonsense-mediated mRNA decay and rRNA processing	33100
	gi|6321265	Kem1p	F5	1	Kem1p (1)	1.81673	0	cytoplasm	Evolutionarily-conserved 5'-3' exonuclease component of cytoplasmic processing (P) bodies involved in mRNA decay; plays a role in microtubule-mediated processes, filamentous growth, ribosomal RNA maturation, and telomere maintenance	11700
	gi|172574	Sen1p	F5	1	Sen1p (1)	1.79898	0	nucleus	Presumed helicase required for RNA polymerase II transcription termination and processing of RNAs; homolog of Senataxin which causes Ataxia-Oculomotor Apraxia 2 and a dominant form of amyotrophic lateral sclerosis	125
	gi|256271306	Pab1p	F5	3	Pab1p (3)	1.77488	0.298759	cytoplasm	Poly(A) binding protein, part of the 3'-end RNA-processing complex, mediates interactions between the 5' cap structure and the 3' mRNA poly(A) tail, involved in control of poly(A) tail length, interacts with translation factor eIF-4G	198000
	gi|14318523	Loc1p	F5	3	Loc1p (3)	1.12111	0.202041	nucleolus,nucleus	Nuclear protein involved in asymmetric localization of ASH1 mRNA; binds double-stranded RNA in vitro; constituent of 66S pre-ribosomal particles	3650
	gi|1493831	Trf5p	F5b	1	Trf5p (1)	1.40162	0	nucleolus	Non-canonical poly(A) polymerase, involved in nuclear RNA degradation as a component of the TRAMP complex; catalyzes polyadenylation of hypomodified tRNAs, and snoRNA and rRNA precursors; overlapping but non-redundant functions with Pap2p	2240
	gi|160358710	Sub2p	F6	2	Sub2p (2)	1.60431	0.151546	nucleus	Component of the TREX complex required for nuclear mRNA export; member of the DEAD-box RNA helicase superfamily and is involved in early and late steps of spliceosome assembly; homolog of the human splicing factor hUAP56	51700
	gi|190405061	LHP1	F7	2	LHP1 (2)	0.819149	0.104332	nucleus	RNA binding protein required for maturation of tRNA and U6 snRNA precursors; acts as a molecular chaperone for RNAs transcribed by polymerase III; homologous to human La (SS-B) autoantigen	not visualized
	gi|259149922	Rvb2p	F8/C3c	1	Rvb2p (1)	1.71863	0	0	Essential protein involved in transcription regulation; component of chromatin remodeling complexes; required for assembly and function of the INO80 complex; also referred to as reptin; member of the RUVB-like protein family	3030
	gi|151942788	Lsp1	G	1	Lsp1 (1)	2.26372	0	punctate composite	Primary component of eisosomes, which are large immobile patch structures at the cell cortex associated with endocytosis, along with Pil1p and Sur7p; null mutants show activation of Pkc1p/Ypk1p stress resistance pathways	104000
	gi|151943814	Ilv6p	G	2	Ilv6p (2)	1.8917	0.302929	mitochondrion	Regulatory subunit of acetolactate synthase, which catalyzes the first step of branched-chain amino acid biosynthesis; enhances activity of the Ilv2p catalytic subunit, localizes to mitochondria	15800
	gi|151942417	PPN1	G	1	PPN1 (1)	1.63944	0	vacuole	Vacuolar endopolyphosphatase with a role in phosphate metabolism; functions as a homodimer	319
	gi|173146	Ura2p	G	6	Ura2p (6)	1.60004	0.38914	cytoplasm	Bifunctional carbamoylphosphate synthetase (CPSase)-aspartate transcarbamylase (ATCase), catalyzes the first two enzymatic steps in the de novo biosynthesis of pyrimidines; both activities are subject to feedback inhibition by UTP	11000
	gi|171504	Fas3p	G	6	Fas3p (6)	1.46845	0.324353	cytoplasm,punctate composite	Acetyl-CoA carboxylase, biotin containing enzyme that catalyzes the carboxylation of acetyl-CoA to form malonyl-CoA; required for de novo biosynthesis of long-chain fatty acids	20200
	gi|894204	Psa1p	G	1	Psa1p (1)	1.45011	0	cytoplasm	GDP-mannose pyrophosphorylase (mannose-1-phosphate guanyltransferase), synthesizes GDP-mannose from GTP and mannose-1-phosphate in cell wall biosynthesis; required for normal cell wall structure	97100
	gi|47420051	Gpd1p	G	1	Gpd1p (1)	1.43265	0	peroxisome	NAD-dependent glycerol-3-phosphate dehydrogenase, key enzyme of glycerol synthesis, essential for growth under osmotic stress; expression regulated by high-osmolarity glycerol response pathway; homolog of Gpd2p	807
	gi|151943263	Trp5p	G	2	Trp5p (2)	1.41551	0.0191446	cytoplasm,nucleus	Tryptophan synthase, catalyzes the last step of tryptophan biosynthesis; regulated by the general control system of amino acid biosynthesis	15500
	gi|256274388	Sam1p	G	4	Sam1p (4)	1.35648	0.119779	cytoplasm	S-adenosylmethionine synthetase, catalyzes transfer of the adenosyl group of ATP to the sulfur atom of methionine; one of two differentially regulated isozymes (Sam1p and Sam2p)	103000
	gi|171596	Gfa1p	G	3	Gfa1p (3)	1.32548	0.226404	0	Glutamine-fructose-6-phosphate amidotransferase, catalyzes the formation of glucosamine-6-P and glutamate from fructose-6-P and glutamine in the first step of chitin biosynthesis	14300
	gi|75766245	Gal1p	G	2	Gal1p (2)	1.28447	0.0932211	0	Galactokinase, phosphorylates alpha-D-galactose to alpha-D-galactose-1-phosphate in the first step of galactose catabolism; expression regulated by Gal4p	not visualized
	gi|6325025	Fas2p	G	2	Fas2p (2)	1.26916	0.533312	cytoplasm	Alpha subunit of fatty acid synthetase, which catalyzes the synthesis of long-chain saturated fatty acids; contains beta-ketoacyl reductase and beta-ketoacyl synthase activities; phosphorylated	17000
	gi|223143	Adh2p	G	1	Adh2p (1)	1.21865	0	cytoplasm	Glucose-repressible alcohol dehydrogenase II, catalyzes the conversion of ethanol to acetaldehyde; involved in the production of certain carboxylate esters; regulated by ADR1	1620
	gi|51013423	Ade5,7p	G	1	Ade5,7p (1)	1.20308	0	cytoplasm	Bifunctional enzyme of the 'de novo' purine nucleotide biosynthetic pathway, contains aminoimidazole ribotide synthetase and glycinamide ribotide synthetase activities	35800
	gi|171122	Vma2p	G	10	Vma2p (10)	1.17564	0.189571	vacuolar membrane	Subunit B of the eight-subunit V1 peripheral membrane domain of the vacuolar H+-ATPase (V-ATPase), an electrogenic proton pump found throughout the endomembrane system; contains nucleotide binding sites; also detected in the cytoplasm	131000
	gi|6321776	Prs3p	G	1	Prs3p (1)	1.16339	0	cytoplasm	5-phospho-ribosyl-1(alpha)-pyrophosphate synthetase, synthesizes PRPP, which is required for nucleotide, histidine, and tryptophan biosynthesis; one of five related enzymes, which are active as heteromultimeric complexes	not visualized
	gi|4180	Cdc19p	G	3	Cdc19p (3)	1.13369	0.122952	cytoplasm	Pyruvate kinase, functions as a homotetramer in glycolysis to convert phosphoenolpyruvate to pyruvate, the input for aerobic (TCA cycle) or anaerobic (glucose fermentation) respiration	291000
	gi|256270485	Pdc1p	G	4	Pdc1p (4)	1.11267	0.188273	ambiguous,cytoplasm,nucleus	Major of three pyruvate decarboxylase isozymes, key enzyme in alcoholic fermentation, decarboxylates pyruvate to acetaldehyde; subject to glucose-, ethanol-, and autoregulation; involved in amino acid catabolism	8970
	gi|6322468	TDH1	G	1	TDH1 (1)	1.01098	0	cytoplasm,nucleus	Glyceraldehyde-3-phosphate dehydrogenase, isozyme 1, involved in glycolysis and gluconeogenesis; tetramer that catalyzes the reaction of glyceraldehyde-3-phosphate to 1,3 bis-phosphoglycerate; detected in the cytoplasm and cell-wall	120000
	gi|6325221	PMA2	G	1	PMA2 (1)	0.977119	0	0	Plasma membrane H+-ATPase, isoform of Pma1p, involved in pumping protons out of the cell; regulator of cytoplasmic pH and plasma membrane potential	not visualized
	gi|6322666	Fas1p	G	2	Fas1p (2)	0.916015	0.0747148	cytoplasm	Beta subunit of fatty acid synthetase, which catalyzes the synthesis of long-chain saturated fatty acids; contains acetyltransacylase, dehydratase, enoyl reductase, malonyl transacylase, and palmitoyl transacylase activities	91800
	gi|207342498	Tsa1p	G	1	Tsa1p (1)	0.911172	0	cytoplasm,punctate composite	Thioredoxin peroxidase, acts as both a ribosome-associated and free cytoplasmic antioxidant; self-associates to form a high-molecular weight chaperone complex under oxidative stress; deletion results in mutator phenotype	378000
	gi|308191556	Ade12p	G	1	Ade12p (1)	0.906045	0	cytoplasm	Adenylosuccinate synthase, catalyzes the first step in synthesis of adenosine monophosphate from inosine 5'monophosphate during purine nucleotide biosynthesis; exhibits binding to single-stranded autonomously replicating (ARS) core sequence	56800
	gi|6324194	Fpr1p	G/C2	2	Fpr1p (2)	2.01711	0.530662	cytoplasm,nucleus	Peptidyl-prolyl cis-trans isomerase (PPIase), binds to the drugs FK506 and rapamycin; also binds to the nonhistone chromatin binding protein Hmo1p and may regulate its assembly or function	43300
	gi|259144783	Prx1p	H	1	Prx1p (1)	1.73759	0	mitochondrion	Mitochondrial peroxiredoxin (1-Cys Prx) with thioredoxin peroxidase activity, has a role in reduction of hydroperoxides; reactivation requires Trr2p and glutathione; induced during respiratory growth and oxidative stress; phosphorylated	4510
	gi|99031947	SBA1	K	1	SBA1 (1)	2.05366	0	cytoplasm,nucleus	Co-chaperone that binds to and regulates Hsp90 family chaperones; important for pp60v-src activity in yeast; homologous to the mammalian p23 proteins and like p23 can regulate telomerase activity	33700
	gi|6324120	Ssb2p	K	9	Ssb2p (9)	1.36151	0.282168	cytoplasm	Cytoplasmic ATPase that is a ribosome-associated molecular chaperone, functions with J-protein partner Zuo1p; may be involved in the folding of newly-synthesized polypeptide chains; member of the HSP70 family; homolog of SSB1	104000
	gi|6323002	HSP104	K	2	HSP104 (2)	1.34638	0.0974068	cytoplasm	Heat shock protein that cooperates with Ydj1p (Hsp40) and Ssa1p (Hsp70) to refold and reactivate previously denatured, aggregated proteins; responsive to stresses including: heat, ethanol, and sodium arsenite; involved in [PSI+] propagatio	32800
	gi|151944335	Ssb2p	K	1	Ssb2p (1)	1.23261	0	cytoplasm	Cytoplasmic ATPase that is a ribosome-associated molecular chaperone, functions with J-protein partner Zuo1p; may be involved in the folding of newly-synthesized polypeptide chains; member of the HSP70 family; homolog of SSB1	104000
	gi|99031945	Hsp82p	K1	14	Hsp82p (14)	1.82336	0.246729	cytoplasm	Hsp90 chaperone required for pheromone signaling and negative regulation of Hsf1p; docks with Tom70p for mitochondrial preprotein delivery; promotes telomerase DNA binding and nucleotide addition; interacts with Cns1p, Cpr6p, Cpr7p, Sti1p	445000
	gi|533365	Sse1p	K1	2	Sse1p (2)	1.30821	0.277526	cytoplasm	ATPase that is a component of the heat shock protein Hsp90 chaperone complex; binds unfolded proteins; member of the heat shock protein 70 (HSP70) family; localized to the cytoplasm	71700
	gi|151943024	Cct2p	K2	1	Cct2p (1)	1.96328	0	0	Subunit beta of the cytosolic chaperonin Cct ring complex, related to Tcp1p, required for the assembly of actin and tubulins in vivo	not visualized
	gi|151941057	Cpr6p	K2	1	Cpr6p (1)	1.73621	0	cytoplasm	Peptidyl-prolyl cis-trans isomerase (cyclophilin), catalyzes the cis-trans isomerization of peptide bonds N-terminal to proline residues; binds to Hsp82p and contributes to chaperone activity	18600
	gi|42543071	Ydj1p	K2	1	Ydj1p (1)	1.70271	0	cytoplasm,nucleus	Protein chaperone involved in regulation of the HSP90 and HSP70 functions; involved in protein translocation across membranes; member of the DnaJ family	119000
	gi|924930	Aha1p	K2	1	Aha1p (1)	1.66286	0	cytoplasm	Co-chaperone that binds to Hsp82p and activates its ATPase activity; similar to Hch1p; expression is regulated by stresses such as heat shock (	13900
	gi|151941387	Ssa1p	K2	12	Ssa1p (12)	1.56416	0.311817	cytoplasm	ATPase involved in protein folding and nuclear localization signal (NLS)-directed nuclear transport; member of heat shock protein 70 (HSP70) family; forms a chaperone complex with Ydj1p; localized to the nucleus, cytoplasm, and cell wall	269000
	gi|6323004	Ssa2p	K2	2	Ssa2p (2)	1.14995	0.0332352	cytoplasm,nucleus	ATP binding protein involved in protein folding and vacuolar import of proteins; member of heat shock protein 70 (HSP70) family; associated with the chaperonin-containing T-complex; present in the cytoplasm, vacuolar membrane and cell wall	364000
	gi|290771197	Cct8p	K2 oder N?	3	Cct8p (3)	1.68137	0.170705	0	Subunit of the cytosolic chaperonin Cct ring complex, related to Tcp1p, required for the assembly of actin and tubulins in vivo	not visualized
	gi|207347779	Ola1p	L	2	Ola1p (2)	1.26926	0.0381104	cytoplasm	P-loop ATPase with similarity to human OLA1 and bacterial YchF; identified as specifically interacting with the proteasome; protein levels are induced by hydrogen peroxide	36800
	gi|189041600	YKR018C	L2	1	YKR018C (1)	1.35555	0	cytoplasm,nucleus	Putative protein of unknown function; green fluorescent protein (GFP)-fusion protein localizes to the cytoplasm and nucleus	1770
	gi|37362625	Sro9p	M	1	Sro9p (1)	1.91315	0	cytoplasm	Cytoplasmic RNA-binding protein that associates with translating ribosomes; involved in heme regulation of Hap1p as a component of the HMC complex, also involved in the organization of actin filaments; contains a La motif	8430
	gi|6321025	Bmh1p	M	2	Bmh1p (2)	1.86827	0.452368	cytoplasm	14-3-3 protein, major isoform; controls proteome at post-transcriptional level, binds proteins and DNA, involved in regulation of many processes including exocytosis, vesicle transport, Ras/MAPK signaling, and rapamycin-sensitive signaling	158000
	gi|6323511	Tub3p	N	2	Tub3p (2)	2.51052	0.0428851	cytoplasm,nucleus,spindle pole	Alpha-tubulin; associates with beta-tubulin (Tub2p) to form tubulin dimer, which polymerizes to form microtubules; expressed at lower level than Tub1p	12300
	gi|14318481	TUB2	N	6	TUB2 (6)	1.61528	0.234704	0	Beta-tubulin; associates with alpha-tubulin (Tub1p and Tub3p) to form tubulin dimer, which polymerizes to form microtubules	not visualized
	gi|642334	Cof1p	N	1	Cof1p (1)	1.4703	0	0	Cofilin, promotes actin filament depolarization in a pH-dependent manner; binds both actin monomers and filaments and severs filaments; thought to be regulated by phosphorylation at SER4; ubiquitous and essential in eukaryotes	19600
	gi|14627173	Bbc1	N	1	Bbc1 (1)	1.43029	0	0	Protein possibly involved in assembly of actin patches; interacts with an actin assembly factor Las17p and with the SH3 domains of Type I myosins Myo3p and Myo5p; localized predominantly to cortical actin patches	not visualized
	gi|173183	Vps1p	N	4	Vps1p (4)	1.35048	0.452501	cytoplasm,punctate composite,endosome	Dynamin-ähnliche GTPase, die für vakuolären Sortierung; auch in Aktin-Zytoskelett Organisation beteiligt sind, Ende der Golgi-Vorratsspeicherung von einigen Proteinen, die Regulierung peroxisome biogenesis	5960
	gi|9650673	ACT1	N	1	ACT1 (1)	0.889632	0	0	Actin, structural protein involved in cell polarization, endocytosis, and other cytoskeletal functions	not visualized
	gi|151941877	Cdc48p	O	5	Cdc48p (5)	1.41116	0.331596	cytoplasm,nucleus	ATPase in ER, nuclear membrane and cytosol with homology to mammalian p97; in a complex with Npl4p and Ufd1p participates in retrotranslocation of ubiquitinated proteins from the ER into the cytosol for degradation by the proteasome	78400
	gi|6320056	COP1	O	1	COP1 (1)	1.23674	0	Golgi,Golgi to ER	Alpha subunit of COPI vesicle coatomer complex, which surrounds transport vesicles in the early secretory pathway	15200
	gi|165761044	Sec23p	O	1	Sec23p (1)	1.22524	0	0	GTPase-activating protein; component of the Sec23p-Sec24p heterodimeric complex of the COPII vesicle coat, involved in ER to Golgi transport and autophagy; stimulates the GDP-bound form of Sar1p	not visualized
	gi|30749262	Ykt6p	O	2	Ykt6p (2)	1.07678	0.228933	0	Vesicle membrane protein (v-SNARE) with acyltransferase activity; involved in trafficking to and within the Golgi, endocytic trafficking to the vacuole, and vacuolar fusion; membrane localization due to prenylation at the carboxy-terminus	not visualized
	gi|1149539	Sfb2	O	1	Sfb2 (1)	0.872551	0	ER to Golgi	Component of the Sec23p-Sfb2p heterodimer of the COPII vesicle coat, required for cargo selection during vesicle formation in ER to Golgi transport; homologous to Sec24p and Sfb3p	1720
	gi|229597871	Vtc2p	O	3	Vtc2p (3)	0.78155	0.0601156	ER	Subunit of the vacuolar transporter chaperone (VTC) complex involved in membrane trafficking, vacuolar polyphosphate accumulation, microautophagy and non-autophagic vacuolar fusion	2910
	gi|61679843	Dhh1p	Q	1	Dhh1p (1)	1.35719	0	cytoplasm	Cytoplasmic DExD/H-box helicase, stimulates mRNA decapping, coordinates distinct steps in mRNA function and decay, interacts with both the decapping and deadenylase complexes, may have a role in mRNA export and translation	42900
	gi|151944826	Kap123p	Q	7	Kap123p (7)	1.35687	0.223181	cytoplasm,nucleus	Karyopherin beta, mediates nuclear import of ribosomal proteins prior to assembly into ribosomes and import of histones H3 and H4; localizes to the nuclear pore, nucleus, and cytoplasm; exhibits genetic interactions with RAI1	38300
	gi|6323968	PSE1	Q	1	PSE1 (1)	1.33639	0	cytoplasm,nucleus	Karyopherin/importin that interacts with the nuclear pore complex; acts as the nuclear import receptor for specific proteins, including Pdr1p, Yap1p, Ste12p, and Aft1p	15500
	gi|6324759	Gsp2p	Q	1	Gsp2p (1)	1.21993	0	cytoplasm,nucleus	GTP binding protein (mammalian Ranp homolog) involved in the maintenance of nuclear organization, RNA processing and transport; interacts with Kap121p, Kap123p and Pdr6p (karyophilin betas); Gsp1p homolog that is not required for viability	2460
	gi|2131097	Ty1B	R	3	Ty1B (3)	1.70632	0.175942	#N/A	Retrotransposon TYA Gag and TYB Pol genes; transcribed/translated as one unit; polyprotein is processed to make a nucleocapsid-like protein (Gag), reverse transcriptase (RT), protease (PR), and integrase (IN); similar to retroviral genes	#N/A
	gi|151943971	Rpn1p	S1	1	Rpn1p (1)	2.2053	0	cytoplasm,nucleus	Non-ATPase base subunit of the 19S regulatory particle of the 26S proteasome; may participate in the recognition of several ligands of the proteasome; contains a leucine-rich repeat (LRR) domain, a site for protein-protein interactions	306000
	gi|1147800	Rpt4p	S1	1	Rpt4p (1)	1.83789	0	nucleus	One of six ATPases of the 19S regulatory particle of the 26S proteasome involved in the degradation of ubiquitinated substrates; required for spindle pole body duplication; localized mainly to the nucleus throughout the cell cycle	not visualized
	gi|45269968	Rpn8p	S1	1	Rpn8p (1)	1.79652	0	cytoplasm,nucleus	Essential, non-ATPase regulatory subunit of the 26S proteasome; has similarity to the human p40 proteasomal subunit and to another S. cerevisiae regulatory subunit, Rpn11p	19800
	gi|207343610	Rpt1p	S1	1	Rpt1p (1)	1.57184	0	nucleus	One of six ATPases of the 19S regulatory particle of the 26S proteasome involved in the degradation of ubiquitinated substrates; required for optimal CDC20 transcription; interacts with Rpn12p and the E3 ubiquitin-protein ligase Ubr1p	105
	gi|6320859	Rpn3p	S1	1	Rpn3p (1)	1.35451	0	cytoplasm,nucleus	Essential, non-ATPase regulatory subunit of the 26S proteasome lid, similar to the p58 subunit of the human 26S proteasome; temperature-sensitive alleles cause metaphase arrest, suggesting a role for the proteasome in cell cycle control	16700
	gi|188595916	Rpn13p	S1	1	Rpn13p (1)	1.23915	0	cytoplasm,nucleus	Subunit of the 19S regulatory particle of the 26S proteasome lid; acts as a ubiquitin receptor for the proteasome; null mutants accumulate ubiquitinated Gcn4p and display decreased 26S proteasome stability	12200
	gi|207341153	Rpt5p	S2	1	Rpt5p (1)	2.25668	0	nucleus	One of six ATPases of the 19S regulatory particle of the 26S proteasome involved in the degradation of ubiquitinated substrates; recruited to the GAL1-10 promoter region upon induction of transcription	not visualized
	gi|157830305	TOP2	T	1	TOP2 (1)	1.26529	0	nucleus	Essential type II topoisomerase, relieves torsional strain in DNA by cleaving and re-sealing the phosphodiester backbone of both positively and negatively supercoiled DNA; cleaves complementary strands; localizes to axial cores in meiosis	5730
	gi|14719687	Mms2p	U	1	Mms2p (1)	1.46552	0	cytoplasm,nucleus	Ubiquitin-conjugating enzyme variant involved in error-free postreplication repair; forms a heteromeric complex with Ubc13p, an active ubiquitin-conjugating enzyme; cooperates with chromatin-associated RING finger proteins, Rad18p and Rad5p	2760
	gi|4715	Uba1p	U	1	Uba1p (1)	0.658866	0	cytoplasm,nucleus	Ubiquitin activating enzyme (E1), involved in ubiquitin-mediated protein degradation and essential for viability	17700
	gi|6325441	Dpm1p	V	1	Dpm1p (1)	2.05422	0	ER	Dolichol phosphate mannose (Dol-P-Man) synthase of the ER membrane, catalyzes the formation of Dol-P-Man from Dol-P and GDP-Man; required for glycosyl phosphatidylinositol membrane anchoring, O mannosylation, and protein glycosylation	1890
	gi|1165216	Zpr1p	V	1	Zpr1p (1)	1.70323	0	cytoplasm,nucleus	Essential protein with two zinc fingers, present in the nucleus of growing cells but relocates to the cytoplasm in starved cells via a process mediated by Cpr1p; binds to translation elongation factor eEF-1 (Tef1p)	39900
	gi|6322381	Scp160p	V	1	Scp160p (1)	1.41123	0	ER	Essential RNA-binding G protein effector of mating response pathway, mainly associated with nuclear envelope and ER, interacts in mRNA-dependent manner with translating ribosomes via multiple KH domains, similar to vertebrate vigilins	not quantitated
	gi|1008483	Gus1p	V	3	Gus1p (3)	1.36922	0.363181	cytoplasm	Glutamyl-tRNA synthetase (GluRS), forms a complex with methionyl-tRNA synthetase (Mes1p) and Arc1p; complex formation increases the catalytic efficiency of both tRNA synthetases and ensures their correct localization to the cytoplasm	48700
	gi|6319432	Ura7p	V	2	Ura7p (2)	1.3235	0.411323	cytoplasm	Major CTP synthase isozyme (see also URA8), catalyzes the ATP-dependent transfer of the amide nitrogen from glutamine to UTP, forming CTP, the final step in de novo biosynthesis of pyrimidines; involved in phospholipid biosynthesis	57600
	gi|171099	Vma5p	V	5	Vma5p (5)	1.28886	0.217313	ambiguous,vacuolar membrane	Subunit C of the eight-subunit V1 peripheral membrane domain of vacuolar H+-ATPase (V-ATPase), an electrogenic proton pump found throughout the endomembrane system; required for the V1 domain to assemble onto the vacuolar membrane	21100
	gi|29420849	Tfp1p	V	4	Tfp1p (4)	1.19743	0.260011	vacuolar membrane	Subunit A of the eight-subunit V1 peripheral membrane domain of the vacuolar H+-ATPase; protein precursor undergoes self-catalyzed splicing to yield the extein Tfp1p and the intein Vde (PI-SceI), which is a site-specific endonuclease	200000
			A1	83		1.65352		Nucleolus	69
			A2	131		1.1886		Nucleus	80
			A3	52		2.49823		Cytoplasm	125
			A3a	52		2.32404		Ambiguous	2
			A3b	1		2.46838		Vacuole	2
			A4	203		1.0658		Punctate	4
			A5	31		1.22439		Spindle pole	1
			A6	21		1.73758		Cell periphery	0
			B	8		1.63173		Nuclear periphery	0
			B1	32		1.5419		Mitochondria	2
			B2	45		1.38265		Golgi	2
			C1	4		2.10377
			C3	2		1.90961
			C4e	8		1.54813
			E1	2		1.90199
			E2	2		1.45757
			F2	1		1.68632
			F5	12		1.89448
			F5b	1		1.40162
			F6	2		1.60431
			F7	2		0.819149
			F8/C3c	1		1.71863
			G	57		1.30981
			G/C2	2		2.01711
			H	1		1.73759
			K	13		1.49854
			K1	16		1.56579
			K2	18		1.62986
			K2 oder N?	3		1.68137
			L	2		1.26926
			L2	1		1.35555
			M	3		1.89071
			N	15		1.54442
			O	13		1.10067
			Q	10		1.3176
			R	3		1.70632
			S1	6		1.66753
			S2	1		2.25668
			T	1		1.26529
			U	2		1.06219
			V	17		1.47824

## Sheet: L16 vs WT
	Accession Number	Name	Class	Peptide Count	Name (PepNumber)	Avg iTRAQ ratio (116/114)	iTRAQ Standard Deviation (116/114)	Localisation	SGD Description	Copy Number per Cell
	gi|6323365	rpS25B	A1	2	rpS25B (2)	2.69096	0.832334	cytoplasm	Protein component of the small (40S) ribosomal subunit; nearly identical to Rps25Ap and has similarity to rat S25 ribosomal protein	162000
	gi|2131127	rpS21	A1	1	rpS21 (1)	2.57894	0	cytoplasm	Protein component of the small (40S) ribosomal subunit; nearly identical to Rps21Bp and has similarity to rat S21 ribosomal protein	27400
	gi|6323399	rpS22	A1	2	rpS22 (2)	2.53707	0.885867	nucleolus,nucleus	Protein component of the small (40S) ribosomal subunit; nearly identical to Rps22Bp and has similarity to E. coli S8 and rat S15a ribosomal proteins	40400
	gi|1164943	rpS7A	A1	4	rpS7A (4)	2.25516	0.372201	0	Protein component of the small (40S) ribosomal subunit, nearly identical to Rps7Bp; interacts with Kti11p; deletion causes hypersensitivity to zymocin; has similarity to rat S7 and Xenopus S8 ribosomal proteins	41000
	gi|6322583	rpS5	A1	4	rpS5 (4)	2.17299	0.334285	0	Protein component of the small (40S) ribosomal subunit, the least basic of the non-acidic ribosomal proteins; phosphorylated in vivo; essential for viability; has similarity to E. coli S7 and rat S5 ribosomal proteins	not visualized
	gi|256272110	rpS21B	A1	1	rpS21B (1)	2.07686	0	cytoplasm	Protein component of the small (40S) ribosomal subunit; nearly identical to Rps21Ap and has similarity to rat S21 ribosomal protein	15300
	gi|6320918	rpS24A	A1	4	rpS24A (4)	2.07526	0.102813	cytoplasm	Protein component of the small (40S) ribosomal subunit; identical to Rps24Bp and has similarity to rat S24 ribosomal protein	not visualized
	gi|49258828	rpS16	A1	1	rpS16 (1)	2.05513	0	cytoplasm	Protein component of the small (40S) ribosomal subunit; identical to Rps16Bp and has similarity to E. coli S9 and rat S16 ribosomal proteins	33800
	gi|49258836	rpS15	A1	2	rpS15 (2)	1.97953	0.237754	0	Protein component of the small (40S) ribosomal subunit; has similarity to E. coli S19 and rat S15 ribosomal proteins	not visualized
	gi|190404968	rpS13	A1	2	rpS13 (2)	1.96768	0.0853751	0	Protein component of the small (40S) ribosomal subunit; has similarity to E. coli S15 and rat S13 ribosomal proteins	not visualized
	gi|6323617	rpS17	A1	4	rpS17 (4)	1.95674	0.386101	cytoplasm	Ribosomal protein 51 (rp51) of the small (40s) subunit; nearly identical to Rps17Bp and has similarity to rat S17 ribosomal protein	30900
	gi|6321997	rpS4B	A1	6	rpS4B (6)	1.85434	0.423963	cytoplasm	Protein component of the small (40S) ribosomal subunit; identical to Rps4Ap and has similarity to rat S4 ribosomal protein	102000
	gi|49258832	rpS18A/B	A1	3	rpS18A/B (3)	1.82943	0.0730727	cytoplasm	Protein component of the small (40S) ribosomal subunit; nearly identical to Rps18Bp and has similarity to E. coli S13 and rat S18 ribosomal proteins	48100
	gi|1914797	rpS11B	A1	1	rpS11B (1)	1.80689	0	cytoplasm	Protein component of the small (40S) ribosomal subunit; identical to Rps11Ap and has similarity to E. coli S17 and rat S11 ribosomal proteins	1200
	gi|6324451	rpS19	A1	2	rpS19 (2)	1.79975	0.195989	cytoplasm	Protein component of the small (40S) ribosomal subunit, required for assembly and maturation of pre-40 S particles; mutations in human RPS19 are associated with Diamond Blackfan anemia; nearly identical to Rps19Bp	29000
	gi|6321772	rpS20	A1	4	rpS20 (4)	1.77836	0.29316	0	Protein component of the small (40S) ribosomal subunit; overproduction suppresses mutations affecting RNA polymerase III-dependent transcription; has similarity to E. coli S10 and rat S20 ribosomal proteins	not visualized
	gi|6321653	rpS0A	A1	5	rpS0A (5)	1.71381	0.259169	cytoplasm	Protein component of the small (40S) ribosomal subunit, nearly identical to Rps0Bp; required for maturation of 18S rRNA along with Rps0Bp; deletion of either RPS0 gene reduces growth rate, deletion of both genes is lethal	93700
	gi|256273384	rpS23A	A1	2	rpS23A (2)	1.69387	0.460759	cytoplasm	Ribosomal protein 28 (rp28) of the small (40S) ribosomal subunit, required for translational accuracy; nearly identical to Rps23Bp and similar to E. coli S12 and rat S23 ribosomal proteins; deletion of both RPS23A and RPS23B is lethal	10600
	gi|899490	rpS12	A1	2	rpS12 (2)	1.69202	0.203718	0	Protein component of the small (40S) ribosomal subunit; has similarity to rat ribosomal protein S12	not visualized
	gi|6319666	rpS9B	A1	4	rpS9B (4)	1.54079	0.231066	cytoplasm	Protein component of the small (40S) ribosomal subunit; nearly identical to Rps9Ap and has similarity to E. coli S4 and rat S9 ribosomal proteins	63300
	gi|6324151	rpS3	A1	6	rpS3 (6)	1.48237	0.297395	0	Protein component of the small (40S) ribosomal subunit, has apurinic/apyrimidinic (AP) endonuclease activity; essential for viability; has similarity to E. coli S3 and rat S3 ribosomal proteins	146000
	gi|171727	rpS8A	A1	3	rpS8A (3)	1.47805	0.0576242	cytoplasm	Protein component of the small (40S) ribosomal subunit; identical to Rps8Bp and has similarity to rat S8 ribosomal protein	15900
	gi|6323886	rpS10B	A1	2	rpS10B (2)	1.40948	0.272748	cytoplasm	Protein component of the small (40S) ribosomal subunit; nearly identical to Rps10Ap and has similarity to rat ribosomal protein S10	7650
	gi|1151236	rpS6A/B	A1	3	rpS6A/B (3)	1.38506	0.238424	cytoplasm	Protein component of the small (40S) ribosomal subunit; identical to Rps6Bp and has similarity to rat S6 ribosomal protein	66000
	gi|6321315	rpS2	A1	3	rpS2 (3)	1.33538	0.107166	0	Protein component of the small (40S) subunit, essential for control of translational accuracy; phosphorylation by C-terminal domain kinase I (CTDK-I) enhances translational accuracy; similar to E. coli S5 and rat S2 ribosomal proteins	not visualized
	gi|6323577	rpS1B	A1	8	rpS1B (8)	1.24075	0.26789	cytoplasm	Ribosomal protein 10 (rp10) of the small (40S) subunit; nearly identical to Rps1Ap and has similarity to rat S3a ribosomal protein	107000
	gi|55670021	Asc1p	A1	2	Asc1p (2)	1.13308	0.221166	0	G-protein beta subunit and guanine nucleotide dissociation inhibitor for Gpa2p; ortholog of RACK1 that inhibits translation; core component of the small (40S) ribosomal subunit; represses Gcn4p in the absence of amino acid starvation	333000
	gi|259149446	rpP2A	A2	2	rpP2A (2)	2.92725	0.970022	cytoplasm	Ribosomal protein P2 alpha, a component of the ribosomal stalk, which is involved in the interaction between translational elongation factors and the ribosome; regulates the accumulation of P1 (Rpp1Ap and Rpp1Bp) in the cytoplasm	428000
	gi|6320073	rpP1B	A2	1	rpP1B (1)	2.47729	0	cytoplasm	Ribosomal protein P1 beta, component of the ribosomal stalk, which is involved in interaction of translational elongation factors with ribosome; accumulation is regulated by phosphorylation and interaction with the P2 stalk component	22400
	gi|151940865	rpP0	A2	7	rpP0 (7)	2.05166	0.605948	0	Conserved ribosomal protein P0 similar to rat P0, human P0, and E. coli L10e; shown to be phosphorylated on serine 302	not visualized
	gi|49258849	rpL12	A2	2	rpL12 (2)	1.67254	0.279393	cytoplasm	Protein component of the large (60S) ribosomal subunit, nearly identical to Rpl12Bp; rpl12a rpl12b double mutant exhibits slow growth and slow translation; has similarity to E. coli L11 and rat L12 ribosomal proteins	68500
	gi|6324262	rpL9B	A2	1	rpL9B (1)	1.4966	0	cytoplasm	Protein component of the large (60S) ribosomal subunit, nearly identical to Rpl9Ap and has similarity to E. coli L6 and rat L9 ribosomal proteins	76000
	gi|6320679	rpL27	A2	6	rpL27 (6)	1.46553	0.499184	cytoplasm	Protein component of the large (60S) ribosomal subunit, nearly identical to Rpl27Ap and has similarity to rat L27 ribosomal protein	22900
	gi|6321407	rpL24A	A2	3	rpL24A (3)	1.43691	0.052797	cytoplasm	Ribosomal protein L30 of the large (60S) ribosomal subunit, nearly identical to Rpl24Bp and has similarity to rat L24 ribosomal protein; not essential for translation but may be required for normal translation rate	247000
	gi|6324028	rpL18	A2	5	rpL18 (5)	1.42789	0.305446	cytoplasm	Protein component of the large (60S) ribosomal subunit, identical to Rpl18Ap and has similarity to rat L18 ribosomal protein	63700
	gi|6325359	rpL11	A2	5	rpL11 (5)	1.40775	0.174991	cytoplasm	Protein component of the large (60S) ribosomal subunit, nearly identical to Rpl11Bp; involved in ribosomal assembly; depletion causes degradation of proteins and RNA of the 60S subunit; has similarity to E. coli L5 and rat L11	39000
	gi|124263216	rpL29	A2	1	rpL29 (1)	1.40446	0	cytoplasm	Protein component of the large (60S) ribosomal subunit, has similarity to rat L29 ribosomal protein; not essential for translation, but required for proper joining of the large and small ribosomal subunits and for normal translation rate	51100
	gi|6435677	rpL30	A2	1	rpL30 (1)	1.38662	0	0	Protein component of the large (60S) ribosomal subunit, has similarity to rat L30 ribosomal protein; involved in pre-rRNA processing in the nucleolus; autoregulates splicing of its transcript	59300
	gi|49258841	rpL3	A2	7	rpL3 (7)	1.31629	0.297426	cytoplasm	Protein component of the large (60S) ribosomal subunit, has similarity to E. coli L3 and rat L3 ribosomal proteins; involved in the replication and maintenance of killer double stranded RNA virus	450
	gi|6321362	rpL7A	A2	9	rpL7A (9)	1.24986	0.199664	cytoplasm	Protein component of the large (60S) ribosomal subunit, nearly identical to Rpl7Bp and has similarity to E. coli L30 and rat L7 ribosomal proteins; contains a conserved C-terminal Nucleic acid Binding Domain (NDB2)	101000
	gi|6321754	rpL8A	A2	7	rpL8A (7)	1.22553	0.206448	cytoplasm	Ribosomal protein L4 of the large (60S) ribosomal subunit, nearly identical to Rpl8Bp and has similarity to rat L7a ribosomal protein; mutation results in decreased amounts of free 60S subunits	238000
	gi|292659544	rpL23	A2	2	rpL23 (2)	1.20115	0.266284	nucleus	Protein component of the large (60S) ribosomal subunit, identical to Rpl23Bp and has similarity to E. coli L14 and rat L23 ribosomal proteins	not visualized
	gi|6323104	rpL10	A2	5	rpL10 (5)	1.18337	0.107144	cytoplasm	Protein component of the large (60S) ribosomal subunit, responsible for joining the 40S and 60S subunits; regulates translation initiation; has similarity to rat L10 ribosomal protein and to members of the QM gene family	not visualized
	gi|6320010	rpL35	A2	4	rpL35 (4)	1.12041	0.125281	cytoplasm	Protein component of the large (60S) ribosomal subunit, identical to Rpl35Bp and has similarity to rat L35 ribosomal protein	not visualized
	gi|49258840	rpL2	A2	3	rpL2 (3)	1.10571	0.123139	cytoplasm	Protein component of the large (60S) ribosomal subunit, identical to Rpl2Bp and has similarity to E. coli L2 and rat L8 ribosomal proteins	not quantitated
	gi|190408368	rpL13B	A2	6	rpL13B (6)	1.05887	0.0975794	cytoplasm	Protein component of the large (60S) ribosomal subunit, nearly identical to Rpl13Ap; not essential for viability; has similarity to rat L13 ribosomal protein	54200
	gi|6324445	rpL25	A2	2	rpL25 (2)	1.04299	0.080944	0	Primary rRNA-binding ribosomal protein component of the large (60S) ribosomal subunit, has similarity to E. coli L23 and rat L23a ribosomal proteins; binds to 26S rRNA via a conserved C-terminal motif	not visualized
	gi|6325126	rpL5	A2	8	rpL5 (8)	1.02027	0.158764	cytoplasm	Protein component of the large (60S) ribosomal subunit with similarity to E. coli L18 and rat L5 ribosomal proteins; binds 5S rRNA and is required for 60S subunit assembly	not visualized
	gi|6323848	rpL36A	A2	3	rpL36A (3)	0.96486	0.0601713	cytoplasm	N-terminally acetylated protein component of the large (60S) ribosomal subunit, nearly identical to Rpl36Bp and has similarity to rat L36 ribosomal protein; binds to 5.8 S rRNA	31600
	gi|49258850	rpL15	A2	6	rpL15 (6)	0.960377	0.0962588	0	Protein component of the large (60S) ribosomal subunit, nearly identical to Rpl15Bp and has similarity to rat L15 ribosomal protein; binds to 5.8 S rRNA	not visualized
	gi|6319505	rpL4	A2	8	rpL4 (8)	0.954807	0.218878	cytoplasm	N-terminally acetylated protein component of the large (60S) ribosomal subunit, nearly identical to Rpl4Bp and has similarity to E. coli L4 and rat L4 ribosomal proteins	not visualized
	gi|9755331	rpL34A	A2	1	rpL34A (1)	0.943134	0	cytoplasm	Protein component of the large (60S) ribosomal subunit, nearly identical to Rpl34Bp and has similarity to rat L34 ribosomal protein	23600
	gi|218511	rpL6B	A2	1	rpL6B (1)	0.893754	0	cytoplasm	N-terminally acetylated protein component of the large (60S) ribosomal subunit, has similarity to Rpl6Bp and to rat L6 ribosomal protein; binds to 5.8S rRNA	38400
	gi|49258859	rpL26B	A2	1	rpL26B (1)	0.884845	0	cytoplasm	Protein component of the large (60S) ribosomal subunit, nearly identical to Rpl26Bp and has similarity to E. coli L24 and rat L26 ribosomal proteins; binds to 5.8S rRNA	not quantitated
	gi|119390529	rpL1	A2	1	rpL1 (1)	0.855665	0	cytoplasm	N-terminally acetylated protein component of the large (60S) ribosomal subunit, nearly identical to Rpl1Ap and has similarity to E. coli L1 and rat L10a ribosomal proteins; rpl1a rpl1b double null mutation is lethal	265000
	gi|6323567	rpL6A	A2	4	rpL6A (4)	0.753578	0.135058	cytoplasm	N-terminally acetylated protein component of the large (60S) ribosomal subunit, has similarity to Rpl6Bp and to rat L6 ribosomal protein; binds to 5.8S rRNA	37100
	gi|154199621	rpL20	A2	6	rpL20 (6)	0.730934	0.178047	cytoplasm	Protein component of the large (60S) ribosomal subunit, nearly identical to Rpl20Bp and has similarity to rat L18a ribosomal protein	54300
	gi|49258862	rpL31	A2	1	rpL31 (1)	0.72215	0	0	Protein component of the large (60S) ribosomal subunit, nearly identical to Rpl31Bp and has similarity to rat L31 ribosomal protein; associates with the karyopherin Sxm1p; loss of both Rpl31p and Rpl39p confers lethality	not visualized
	gi|116006491	rpL26B	A2	1	rpL26B (1)	0.686747	0	cytoplasm	Protein component of the large (60S) ribosomal subunit, nearly identical to Rpl26Ap and has similarity to E. coli L24 and rat L26 ribosomal proteins; binds to 5.8S rRNA	33200
	gi|6319444	rpL19	A2	2	rpL19 (2)	0.667909	0.0599717	cytoplasm	Protein component of the large (60S) ribosomal subunit, nearly identical to Rpl19Ap and has similarity to rat L19 ribosomal protein; rpl19a and rpl19b single null mutations result in slow growth, while the double null mutation is lethal	225000
	gi|151944465	rpL16B	A2	3	rpL16B (3)	0.656698	0.0757497	0	N-terminally acetylated protein component of the large (60S) ribosomal subunit, binds to 5.8 S rRNA; has similarity to Rpl16Ap, E. coli L13 and rat L13a ribosomal proteins; transcriptionally regulated by Rap1p	not visualized
	gi|6322847	rpL14	A2	3	rpL14 (3)	0.635077	0.0519644	cytoplasm	N-terminally acetylated protein component of the large (60S) ribosomal subunit, nearly identical to Rpl14Bp and has similarity to rat L14 ribosomal protein; rpl14a csh5 double null mutant exhibits synthetic slow growth	45300
	gi|49258852	rpL17	A2	1	rpL17 (1)	0.633816	0	cytoplasm	Protein component of the large (60S) ribosomal subunit, nearly identical to Rpl17Bp and has similarity to E. coli L22 and rat L17 ribosomal proteins; copurifies with the Dam1 complex (aka DASH complex)	not visualized
	gi|256274177	rpL33A	A2	1	rpL33A (1)	0.517107	0	0	N-terminally acetylated ribosomal protein L37 of the large (60S) ribosomal subunit, nearly identical to Rpl33Bp and has similarity to rat L35a; rpl33a null mutant exhibits slow growth while rpl33a rpl33b double null mutant is inviable	not visualized
	gi|256271337	rpL17	A2	1	rpL17 (1)	0.506563	0	cytoplasm	Protein component of the large (60S) ribosomal subunit, nearly identical to Rpl17Ap and has similarity to E. coli L22 and rat L17 ribosomal proteins	21100
	gi|151944842	Lcp5p	A3	2	Lcp5p (2)	3.80411	0.952659	0	Essential protein involved in maturation of 18S rRNA; depletion leads to inhibited pre-rRNA processing and reduced polysome levels; localizes primarily to the nucleolus	1430
	gi|151941219	Fcf2p	A3	1	Fcf2p (1)	3.786	0	nucleolus	Essential nucleolar protein involved in the early steps of 35S rRNA processing; interacts with Faf1p; member of a transcriptionally co-regulated set of genes called the RRB regulon	not visualized
	gi|51830274	Bfr2p	A3	3	Bfr2p (3)	3.65798	0.545292	nucleolus	Essential protein that is a component of 90S preribosomes; may be involved in rRNA processing; multicopy suppressor of sensitivity to Brefeldin A; expression is induced during lag phase and also by cold shock	15400
	gi|6324564	Rcl1p	A3	3	Rcl1p (3)	3.34583	0.0960764	nucleolus,nucleus	Subunit of U3-containing 90S preribosome processome complex involved in 18S rRNA biogenesis and small ribosomal subunit assembly; stimulates Bms1p GTPase and U3 binding activity; similar to RNA cyclase-like proteins but no activity detected	10000
	gi|45269774	Emg1p	A3	2	Emg1p (2)	3.20196	0.707211	cytoplasm,nucleus	Member of the alpha/beta knot fold methyltransferase superfamily; required for maturation of 18S rRNA and for 40S ribosome production; interacts with RNA and with S-adenosylmethionine; associates with spindle/microtubules; forms homodimers	not visualized
	gi|151941158	Sof1p	A3	5	Sof1p (5)	2.92931	1.29401	nucleolus	Essential protein required for biogenesis of 40S (small) ribosomal subunit; has similarity to the beta subunit of trimeric G-proteins and the splicing factor Prp4p	6620
	gi|256270959	Krr1p	A3	2	Krr1p (2)	2.80978	0.617001	cytoplasm,nucleolus	Essential nucleolar protein required for the synthesis of 18S rRNA and for the assembly of 40S ribosomal subunit	4340
	gi|151944405	Kre33p	A3	9	Kre33p (9)	2.48203	0.720567	nucleolus	Essential protein of unknown function; heterozygous mutant shows haploinsufficiency in K1 killer toxin resistance	not quantitated
	gi|151946633	Enp1p	A3	3	Enp1p (3)	2.43547	0.25692	cytoplasm,nucleolus,nucleus	Protein associated with U3 and U14 snoRNAs, required for pre-rRNA processing and 40S ribosomal subunit synthesis; localized in the nucleus and concentrated in the nucleolus	21600
	gi|6323031	Cms1p	A3	1	Cms1p (1)	2.30458	0	nucleus	Subunit of U3-containing 90S preribosome processome complex involved in production of 18S rRNA and assembly of small ribosomal subunit; overexpression rescues supressor mutant of mcm10; null mutant is viable	1200
	gi|151943423	Enp2p	A3	3	Enp2p (3)	2.28573	0.211187	0	Protein associated with U3 and U14 snoRNAs, required for pre-rRNA processing and 40S ribosomal subunit synthesis; localized in the nucleus and concentrated in the nucleolus	not visualized
	gi|151942584	Bms1p	A3	5	Bms1p (5)	2.13947	0.976555	0	GTPase required for synthesis of 40S ribosomal subunits and for processing the 35S pre-rRNA at sites A0, A1, and A2; interacts with Rcl1p, which stimulates its GTPase and U3 snoRNA binding activities; has similarity to Tsr1p	not visualized
	gi|151942910	Rrp9p	A3	1	Rrp9p (1)	2.07971	0	nucleolus	Protein involved in pre-rRNA processing, associated with U3 snRNP; component of small ribosomal subunit (SSU) processosome; ortholog of the human U3-55k protein	5130
	gi|160358657	Rok1p	A3	2	Rok1p (2)	1.91418	0.68788	0	ATP-dependent RNA helicase of the DEAD box family; required for 18S rRNA synthesis	not visualized
	gi|151942575	New1p	A3	2	New1p (2)	1.81599	0.0741043	cytoplasm	ATP binding cassette family member; Asn/Gln-rich rich region supports [NU+] prion formation and susceptibility to [PSI+] prion induction; homologous to mRNA export factor from S. pombe and similar protein from C. albicans (	37600
	gi|253181	Nsr1p	A3	4	Nsr1p (4)	1.29575	0.102437	nucleolus	Nucleolar protein that binds nuclear localization sequences, required for pre-rRNA processing and ribosome biogenesis	77400
	gi|151945830	Ecm16p	A3	1	Ecm16p (1)	1.18984	0	nucleolus	Essential DEAH-box ATP-dependent RNA helicase specific to the U3 snoRNP, predominantly nucleolar in distribution, required for 18S rRNA synthesis	2000
	gi|190407071	Prp43p	A3	3	Prp43p (3)	1.09592	0.198215	nucleolus	RNA helicase in the DEAH-box family, functions in both RNA polymerase I and polymerase II transcript metabolism, involved in release of the lariat-intron from the spliceosome	16900
	gi|151943873	Pwp2p	A3a	1	Pwp2p (1)	4.27646	0	nucleolus	Conserved 90S pre-ribosomal component essential for proper endonucleolytic cleavage of the 35 S rRNA precursor at A0, A1, and A2 sites; contains eight WD-repeats; PWP2 deletion leads to defects in cell cycle and bud morphogenesis	16700
	gi|151945077	Mpp10p	A3a	1	Mpp10p (1)	4.0968	0	0	Component of the SSU processome and 90S preribosome, required for pre-18S rRNA processing, interacts with and controls the stability of Imp3p and Imp4p, essential for viability; similar to human Mpp10p	not visualized
	gi|151942372	Utp5p	A3a	1	Utp5p (1)	3.57211	0	nucleolus	Subunit of U3-containing Small Subunit (SSU) processome complex involved in production of 18S rRNA and assembly of small ribosomal subunit	33100
	gi|151946073	Utp14p	A3a	5	Utp14p (5)	3.36483	1.19379	nucleolus,nucleus	Subunit of U3-containing Small Subunit (SSU) processome complex involved in production of 18S rRNA and assembly of small ribosomal subunit	1470
	gi|6320049	Sas10p / Utp3p	A3a	3	Sas10p / Utp3p (3)	3.28695	0.646205	0	Essential subunit of U3-containing Small Subunit (SSU) processome complex involved in production of 18S rRNA and assembly of small ribosomal subunit; disrupts silencing when overproduced	not visualized
	gi|256269046	Noc4p	A3a	1	Noc4p (1)	3.10753	0	nucleus	Nucleolar protein, forms a complex with Nop14p that mediates maturation and nuclear export of 40S ribosomal subunits	1630
	gi|151941853	Nop14p/Noc5p	A3a	2	Nop14p/Noc5p (2)	3.04357	0.698485	0	Nucleolar protein, forms a complex with Noc4p that mediates maturation and nuclear export of 40S ribosomal subunits; also present in the small subunit processome complex, which is required for processing of pre-18S rRNA	not visualized
	gi|14270688	Utp20p	A3a	4	Utp20p (4)	2.71248	0.756488	cytoplasm,nucleolus	Component of the small-subunit (SSU) processome, which is involved in the biogenesis of the 18S rRNA	not visualized
	gi|6320531	Utp4p	A3a	5	Utp4p (5)	2.71192	0.82012	nucleolus	Subunit of U3-containing 90S preribosome and Small Subunit (SSU) processome complexes involved in production of 18S rRNA and assembly of small ribosomal subunit; member of t-Utp subcomplex involved with transcription of 35S rRNA transcript	5440
	gi|6323441	Utp21p	A3a	6	Utp21p (6)	2.65949	0.925884	nucleus	Subunit of U3-containing 90S preribosome and Small Subunit (SSU) processome complexes involved in production of 18S rRNA and assembly of small ribosomal subunit; synthetic defect with STI1 Hsp90 cochaperone; human homolog linked to glaucoma	2020
	gi|151944459	Imp4p	A3a	1	Imp4p (1)	2.6201	0	0	Component of the SSU processome, which is required for pre-18S rRNA processing; interacts with Mpp10p; member of a superfamily of proteins that contain a sigma(70)-like motif and associate with RNAs	not visualized
	gi|207342335	Utp15p	A3a	5	Utp15p (5)	2.53893	0.406289	nucleolus,nucleus	Nucleolar protein, component of the small subunit (SSU) processome containing the U3 snoRNA that is involved in processing of pre-18S rRNA	358
	gi|259148205	Utp13p	A3a	3	Utp13p (3)	2.36555	0.754335	nucleolus	Nucleolar protein, component of the small subunit (SSU) processome containing the U3 snoRNA that is involved in processing of pre-18S rRNA	8070
	gi|6321942	Imp3p	A3a	1	Imp3p (1)	2.35504	0	0	Component of the SSU processome, which is required for pre-18S rRNA processing, essential protein that interacts with Mpp10p and mediates interactions of Imp4p and Mpp10p with U3 snoRNA	not visualized
	gi|170992	Utp6p	A3a	1	Utp6p (1)	2.27385	0	nucleolus	Nucleolar protein, component of the small subunit (SSU) processome containing the U3 snoRNA that is involved in processing of pre-18S rRNA	7520
	gi|2204278	Dip2p / Utp12p	A3a	2	Dip2p / Utp12p (2)	2.06799	0.177189	cytoplasm,nucleus	Nucleolar protein, specifically associated with the U3 snoRNA, part of the large ribonucleoprotein complex known as the small subunit (SSU) processome, required for 18S rRNA biogenesis, part of the active pre-rRNA processing complex	9620
	gi|83722564	Utp11p	A3a	1	Utp11p (1)	2.06791	0	0	Subunit of U3-containing Small Subunit (SSU) processome complex involved in production of 18S rRNA and assembly of small ribosomal subunit	not visualized
	gi|6321990	Utp9p	A3a	2	Utp9p (2)	2.0323	0.121061	nucleolus	Nucleolar protein, component of the small subunit (SSU) processome containing the U3 snoRNA that is involved in processing of pre-18S rRNA	20000
	gi|151943408	Utp8p	A3a	1	Utp8p (1)	1.95036	0	nucleolus	Nucleolar protein required for export of tRNAs from the nucleus; also copurifies with the small subunit (SSU) processome containing the U3 snoRNA that is involved in processing of pre-18S rRNA	16800
	gi|151945015	Utp10p	A3a	3	Utp10p (3)	1.88944	0.668026	nucleolus	Nucleolar protein, component of the small subunit (SSU) processome containing the U3 snoRNA that is involved in processing of pre-18S rRNA	18200
	gi|151945258	Utp18p	A3a	1	Utp18p (1)	1.65359	0	nucleolus	Possible U3 snoRNP protein involved in maturation of pre-18S rRNA, based on computational analysis of large-scale protein-protein interaction data	9570
	gi|151943367	Utp22p	A3a	1	Utp22p (1)	1.60716	0	nucleolus,nucleus	Possible U3 snoRNP protein involved in maturation of pre-18S rRNA, based on computational analysis of large-scale protein-protein interaction data	3260
	gi|116666730	Snu13	A3a	1	Snu13 (1)	1.43692	0	0	RNA binding protein, part of U3 snoRNP involved in rRNA processing, part of U4/U6-U5 tri-snRNP involved in mRNA splicing, similar to human 15.5K protein	not visualized
	gi|45271026	Fap7p	A3b	1	Fap7p (1)	2.1948	0	cytoplasm,nucleus	Essential NTPase required for small ribosome subunit synthesis, mediates processing of the 20S pre-rRNA at site D in the cytoplasm but associates only transiently with 43S preribosomes via Rps14p, may be the endonuclease for site D	8350
	gi|6319988	Nop6p	A4	2	Nop6p (2)	2.79591	0.268218	nucleolus	Putative RNA-binding protein implicated in A3/4; contains an RNA recognition motif (RRM) and has similarity to hydrophilins; NOP6 may be a fungal-specific gene as no homologs have been yet identified in higher eukaryotes	8970
	gi|6321964	Nmd3p	A4	2	Nmd3p (2)	2.14926	0.0122262	cytoplasm	Protein involved in nuclear export of the large ribosomal subunit; acts as a Crm1p-dependent adapter protein for export of nascent ribosomal subunits through the nuclear pore complex	11900
	gi|151941273	Rea1p/Mdn1p	A4	1	Rea1p/Mdn1p (1)	1.97673	0	cytoplasm,nucleus	Huge dynein-related AAA-type ATPase (midasin), forms extended pre-60S particle with the Rix1 complex (Rix1p-Ipi1p-Ipi3p), may mediate ATP-dependent remodeling of 60S subunits and subsequent export from nucleoplasm to cytoplasm	538
	gi|6323021	Drs1p	A4	3	Drs1p (3)	1.76782	0.164489	cytoplasm,nucleolus,nucleus	Nucleolar DEAD-box protein required for ribosome assembly and function, including synthesis of 60S ribosomal subunits; constituent of 66S pre-ribosomal particles	not visualized
	gi|160409988	Mak5p	A4	1	Mak5p (1)	1.63461	0	nucleolus,nucleus	Essential nucleolar protein, putative DEAD-box RNA helicase required for maintenance of M1 dsRNA virus; involved in biogenesis of large (60S) ribosomal subunits	981
	gi|6323885	Rrp5p	A4	26	Rrp5p (26)	1.62418	0.417488	nucleolus	RNA binding protein with preference for single stranded tracts of U's involved in synthesis of both 18S and 5.8S rRNAs; component of both the ribosomal small subunit (SSU) processosome and the 90S preribosome	8860
	gi|6325213	Nop4p	A4	15	Nop4p (15)	1.60322	0.229145	nucleolus,nucleus	Nucleolar protein, essential for processing and maturation of 27S pre-rRNA and large ribosomal subunit biogenesis; constituent of 66S pre-ribosomal particles; contains four RNA recognition motifs (RRMs)	4990
	gi|151942049	Noc1p	A4	12	Noc1p (12)	1.48094	0.166809	nucleolus	Constituent of 66S pre-ribosomal particles, required for large (60S) ribosomal subunit biogenesis; involved in nuclear export of pre-ribosomes; required for maintenance of dsRNA virus; homolog of human CAATT-binding protein	15000
	gi|151941367	Mak16p	A4	2	Mak16p (2)	1.44423	0.319851	0	Essential nuclear protein, constituent of 66S pre-ribosomal particles; required for maturation of 25S and 5.8S rRNAs;	not visualized
	gi|6321880	Rpf1p	A4	1	Rpf1p (1)	1.33841	0	0	Nucleolar protein involved in the assembly and export of the large ribosomal subunit; constituent of 66S pre-ribosomal particles; contains a sigma(70)-like motif, which is thought to bind RNA	784
	gi|190407271	Brx1p	A4	5	Brx1p (5)	1.31678	0.290621	nucleolus,nucleus	Nucleolar protein, constituent of 66S pre-ribosomal particles; depletion leads to defects in rRNA processing and a block in the assembly of large ribosomal subunits; possesses a sigma(70)-like RNA-binding motif	13200
	gi|6320292	Rrp1p	A4	4	Rrp1p (4)	1.26194	0.0985777	nucleolus,nucleus	Essential evolutionarily conserved nucleolar protein necessary for biogenesis of 60S ribosomal subunits and processing of pre-rRNAs to mature rRNAs, associated with several distinct 66S pre-ribosomal particles	6960
	gi|151945296	Noc2p	A4	16	Noc2p (16)	1.25678	0.156258	nucleolus,nucleus	Protein that forms a nucleolar complex with Mak21p that binds to 90S and 66S pre-ribosomes, as well as a nuclear complex with Noc3p that binds to 66S pre-ribosomes; both complexes mediate intranuclear transport of ribosomal precursors	29000
	gi|190407574	Ytm1p	A4	1	Ytm1p (1)	1.2186	0	nucleolus,nucleus	Constituent of 66S pre-ribosomal particles, forms a complex with Nop7p and Erb1p that is required for maturation of the large ribosomal subunit; has seven C-terminal WD repeats	6670
	gi|207340712	Nip7p	A4	4	Nip7p (4)	1.20938	0.179465	nucleolus,nucleus	Nucleolar protein required for 60S ribosome subunit biogenesis, constituent of 66S pre-ribosomal particles; physically interacts with Nop8p and the exosome subunit Rrp43p	5170
	gi|206558285	Nop16p	A4	1	Nop16p (1)	1.20488	0	nucleolus,nucleus	Constituent of 66S pre-ribosomal particles, involved in 60S ribosomal subunit biogenesis	2860
	gi|6324219	Nop15p	A4	3	Nop15p (3)	1.18	0.151403	nucleolus,nucleus	Constituent of 66S pre-ribosomal particles, involved in 60S ribosomal subunit biogenesis; localizes to both nucleolus and cytoplasm	4280
	gi|190407303	Nop12p	A4	8	Nop12p (8)	1.17465	0.32316	nucleolus	Nucleolar protein involved in pre-25S rRNA processing and biogenesis of large 60S ribosomal subunit; contains an RNA recognition motif (RRM); binds to Ebp2; similar to Nop13p and Nsr1p	5910
	gi|6323947	Has1p	A4	10	Has1p (10)	1.14282	0.132248	0	ATP-dependent RNA helicase; localizes to both the nuclear periphery and nucleolus; highly enriched in nuclear pore complex fractions; constituent of 66S pre-ribosomal particles	not visualized
	gi|151942459	Puf6p	A4	2	Puf6p (2)	1.12271	0.0333614	nucleolus,nucleus	Pumilio-homology domain protein that binds ASH1 mRNA at PUF consensus sequences in the 3' UTR and represses its translation, resulting in proper asymmetric localization of ASH1 mRNA	21500
	gi|6323693	Erb1p	A4	17	Erb1p (17)	1.1186	0.213028	nucleolus,nucleus	Constituent of 66S pre-ribosomal particles, forms a complex with Nop7p and Ytm1p that is required for maturation of the large ribosomal subunit; required for maturation of the 25S and 5.8S ribosomal RNAs; homologous to mammalian Bop1	2680
	gi|6324326	Rlp7p	A4	5	Rlp7p (5)	1.08617	0.1578	0	Nucleolar protein with similarity to large ribosomal subunit L7 proteins; constituent of 66S pre-ribosomal particles; plays an essential role in processing of precursors to the large ribosomal subunit RNAs	7720
	gi|207345119	Nop7p	A4	7	Nop7p (7)	1.08014	0.252403	nucleolus,nucleus	Component of several different pre-ribosomal particles; forms a complex with Ytm1p and Erb1p that is required for maturation of the large ribosomal subunit; required for exit from G0 and the initiation of cell proliferation	4530
	gi|6325164	Nog1p	A4	7	Nog1p (7)	1.0767	0.194173	nucleus	Putative GTPase that associates with free 60S ribosomal subunits in the nucleolus and is required for 60S ribosomal subunit biogenesis; constituent of 66S pre-ribosomal particles; member of the ODN family of nucleolar G-proteins	28000
	gi|190405562	Nop16p	A4	6	Nop16p (6)	1.07239	0.138064	nucleolus,nucleus	Constituent of 66S pre-ribosomal particles, involved in 60S ribosomal subunit biogenesis	2860
	gi|259147998	Rlp24p	A4	2	Rlp24p (2)	1.03058	0.167366	0	Essential protein with similarity to Rpl24Ap and Rpl24Bp, associated with pre-60S ribosomal subunits and required for ribosomal large subunit biogenesis	not visualized
	gi|151941620	Rpf2p	A4	4	Rpf2p (4)	1.0262	0.345945	nucleolus,nucleus	Essential protein involved in the processing of pre-rRNA and the assembly of the 60S ribosomal subunit; interacts with ribosomal protein L11; localizes predominantly to the nucleolus; constituent of 66S pre-ribosomal particles	32400
	gi|207344709	Cic1p/Nsa3p	A4	3	Cic1p/Nsa3p (3)	1.02294	0.0626787	nucleolus,nucleus	Essential protein that interacts with proteasome components and has a potential role in proteasome substrate specificity; also copurifies with 66S pre-ribosomal particles	45900
	gi|6324868	Rrs1p	A4	2	Rrs1p (2)	1.00073	0.0833669	0	Essential protein that binds ribosomal protein L11 and is required for nuclear export of the 60S pre-ribosomal subunit during A3/4; mouse homolog shows altered expression in Huntington's disease model mice	not visualized
	gi|190406043	Noc3p	A4	7	Noc3p (7)	0.986413	0.200552	nucleolus,nucleus	Protein that forms a nuclear complex with Noc2p that binds to 66S ribosomal precursors to mediate their intranuclear transport; also binds to chromatin to promote the association of DNA replication factors and replication initiation	11700
	gi|151941747	Ebp2p	A4	6	Ebp2p (6)	0.940224	0.199878	0	Essential protein required for the maturation of 25S rRNA and 60S ribosomal subunit assembly, localizes to the nucleolus; constituent of 66S pre-ribosomal particles	not visualized
	gi|151944364	Nop13p	A4	1	Nop13p (1)	0.933244	0	nucleolus,nucleus	Nucleolar protein found in preribosomal complexes; contains an RNA recognition motif (RRM)	3830
	gi|51013571	Nop2p	A4	6	Nop2p (6)	0.925109	0.161174	nucleolus,nucleus	Probable RNA m(5)C methyltransferase, essential for processing and maturation of 27S pre-rRNA and large ribosomal subunit biogenesis; localized to the nucleolus; constituent of 66S pre-ribosomal particles	18700
	gi|6325273	Tif6p	A4	1	Tif6p (1)	0.800842	0	nucleolus,nucleus	Constituent of 66S pre-ribosomal particles, has similarity to human B1 factor 6 (eIF6); may be involved in the biogenesis and or stability of 60S ribosomal subunits	18600
	gi|6322843	Mrt4p	A4	3	Mrt4p (3)	0.79607	0.0484537	nucleolus,nucleus	Protein involved in mRNA turnover and ribosome assembly, localizes to the nucleolus	18200
	gi|206558288	Nsa1p	A4	1	Nsa1p (1)	0.747968	0	nucleolus,nucleus	Constituent of 66S pre-ribosomal particles, involved in 60S ribosomal subunit biogenesis	2740
	gi|6321857	Ssf1p	A4	1	Ssf1p (1)	0.6735	0	nucleolus,nucleus	Constituent of 66S pre-ribosomal particles, required for ribosomal large subunit maturation; functionally redundant with Ssf2p; member of the Brix family	8150
	gi|190406395	Spb1p	A4	1	Spb1p (1)	0.472956	0	0	AdoMet-dependent methyltransferase involved in rRNA processing and 60S ribosomal subunit maturation; methylates G2922 in the tRNA docking site of the large subunit rRNA and in the absence of snR52, U2921; suppressor of PAB1 mutants	not visualized
	gi|151944713	Nug1p	A4	4	Nug1p (4)	0.329413	0.0920771	nucleolus,nucleus	GTPase that associates with nuclear 60S pre-ribosomes, required for export of 60S ribosomal subunits from the nucleus	7130
	gi|7839181	Nop10p	A5	1	Nop10p (1)	1.50641	0	nucleolus	Constituent of small nucleolar ribonucleoprotein particles containing H/ACA-type snoRNAs, which are required for pseudouridylation and processing of pre-18S rRNA	not visualized
	gi|6320190	Nop1p	A5	7	Nop1p (7)	1.2474	0.278857	0	Nucleolar protein, component of the small subunit processome complex, which is required for processing of pre-18S rRNA; has similarity to mammalian fibrillarin	not visualized
	gi|190405265	Nop56p	A5	7	Nop56p (7)	1.16499	0.188115	nucleolus	Essential evolutionarily-conserved nucleolar protein component of the box C/D snoRNP complexes that direct 2'-O-methylation of pre-rRNA during its maturation; overexpression causes spindle orientation defects	13500
	gi|151941019	Cbf5p	A5	7	Cbf5p (7)	1.16035	0.190853	nucleolus	Pseudouridine synthase catalytic subunit of box H/ACA small nucleolar ribonucleoprotein particles (snoRNPs), acts on both large and small rRNAs and on snRNA U2; mutations in human ortholog dyskerin cause the disorder dyskeratosis congenita	33600
	gi|666101	Nhp2p	A5	3	Nhp2p (3)	1.15844	0.0733891	nucleolus	Nuclear protein related to mammalian high mobility group (HMG) proteins, essential for function of H/ACA-type snoRNPs, which are involved in 18S rRNA processing	not visualized
	gi|206558283	Nop58p	A5	6	Nop58p (6)	1.08077	0.238773	nucleolus	Protein involved in pre-rRNA processing, 18S rRNA synthesis, and snoRNA synthesis; component of the small subunit processome complex, which is required for processing of pre-18S rRNA	34700
	gi|577810	Rrp8p	A6	1	Rrp8p (1)	2.10655	0	nucleolus,nucleus	Nucleolar protein involved in rRNA processing, pre-rRNA cleavage at site A2; also involved in telomere maintenance; mutation is synthetically lethal with a gar1 mutation	2780
	gi|160380616	Dbp3p	A6	1	Dbp3p (1)	1.88833	0	nucleolus,nucleus	Putative ATP-dependent RNA helicase of the DEAD-box family involved in ribosomal biogenesis	38900
	gi|530998	Fpr3p	A6	6	Fpr3p (6)	1.72246	0.14711	nucleolus,nucleus	Nucleolar peptidyl-prolyl cis-trans isomerase (PPIase); FK506 binding protein; phosphorylated by casein kinase II (Cka1p-Cka2p-Ckb1p-Ckb2p) and dephosphorylated by Ptp1p	9490
	gi|207340445	Rrp12p	A6	2	Rrp12p (2)	1.56974	0.435266	cytoplasm,nucleus	Protein required for export of the ribosomal subunits; associates with the RNA components of the pre-ribosomes; contains HEAT-repeats	8170
	gi|151945554	Rex4p	A6	5	Rex4p (5)	1.54064	0.182119	nucleolus,nucleus	Putative RNA exonuclease possibly involved in pre-rRNA processing and ribosome assembly	4280
	gi|259145944	Arb1p	A6	3	Arb1p (3)	1.20373	0.173766	cytoplasm	ATPase of the ATP-binding cassette (ABC) family involved in 40S and 60S ribosome biogenesis, has similarity to Gcn20p; shuttles from nucleus to cytoplasm, physically interacts with Tif6p, Lsg1p	17600
	gi|151943835	YCR016W	A6	1	YCR016W (1)	0.751389	0	nucleolus,nucleus	Putative protein of unknown function; green fluorescent protein (GFP)-fusion protein localizes to the nucleolus and nucleus; predicted to be involved in A3/4	1850
	gi|151941039	Pwp1p	A6	2	Pwp1p (2)	0.334303	0.0132849	cytoplasm,nucleolus,nucleus	Protein with WD-40 repeats involved in rRNA processing; associates with trans-acting ribosome biogenesis factors; similar to beta-transducin superfamily	43800
	gi|468605	Sup45p	B	2	Sup45p (2)	2.42954	0.59869	cytoplasm	Polypeptide release factor (eRF1) in translation termination; mutant form acts as a recessive omnipotent suppressor; methylated by Mtq2p-Trm112p in ternary complex eRF1-eRF3-GTP; mutation of methylation site confers resistance to zymocin	13100
	gi|151943621	GCN1	B	4	GCN1 (4)	2.11505	0.385481	cytoplasm	Positive regulator of the Gcn2p kinase activity, forms a complex with Gcn20p; proposed to stimulate Gcn2p activation by an uncharged tRNA	7330
	gi|3924	MES1	B	1	MES1 (1)	1.55613	0	cytoplasm	Methionyl-tRNA synthetase, forms a complex with glutamyl-tRNA synthetase (Gus1p) and Arc1p, which increases the catalytic efficiency of both tRNA synthetases; also has a role in nuclear export of tRNAs	85000
	gi|151946513	GRS1	B	1	GRS1 (1)	0.619197	0	cytoplasm	Cytoplasmic and mitochondrial glycyl-tRNA synthase that ligates glycine to the cognate anticodon bearing tRNA; transcription termination factor that may interact with the 3'-end of pre-mRNA to promote 3'-end formation	98400
	gi|6324778	Ded1p	B1	7	Ded1p (7)	1.93984	0.148574	0	ATP-dependent DEAD (Asp-Glu-Ala-Asp)-box RNA helicase, required for B1 of all yeast mRNAs; mutations in human DEAD-box DBY are a frequent cause of male infertility	not visualized
	gi|6324433	Cdc33p	B1	2	Cdc33p (2)	1.93668	0.367944	cytoplasm	Cytoplasmic mRNA cap binding protein and translation initiation factor eIF4E; the eIF4E-cap complex is responsible for mediating cap-dependent mRNA translation via interactions with translation initiation factor eIF4G (Tif4631p or Tif4632p)	14200
	gi|6323795	TIF34	B1	1	TIF34 (1)	1.83278	0	0	eIF3i subunit of the core complex of translation initiation factor 3 (eIF3), which is essential for translation	2400
	gi|460044	Fun12p	B1	2	Fun12p (2)	1.82427	0.103108	cytoplasm	GTPase, required for general translation initiation by promoting Met-tRNAiMet binding to ribosomes and ribosomal subunit joining; homolog of bacterial IF2	13400
	gi|238686680	Prt1	B1	3	Prt1 (3)	1.55184	0.272155	cytoplasm	eIF3b subunit of the core complex of translation initiation factor 3 (eIF3), essential for translation; part of a subcomplex (Prt1p-Rpg1p-Nip1p) that stimulates binding of mRNA and tRNA(i)Met to ribosomes	47500
	gi|238686682	Tif35p	B1	4	Tif35p (4)	1.5322	0.45074	cytoplasm	eIF3g subunit of the core complex of translation initiation factor 3 (eIF3), which is essential for translation	not visualized
	gi|6322323	Tif2p	B1	11	Tif2p (11)	1.41471	0.193254	cytoplasm	Translation initiation factor eIF4A, identical to Tif1p; DEA(D/H)-box RNA helicase that couples ATPase activity to RNA binding and unwinding; forms a dumbbell structure of two compact domains connected by a linker; interacts with eIF4G	not quantitated
	gi|151946470	RPG1	B1	1	RPG1 (1)	1.2289	0	cytoplasm	eIF3a subunit of the core complex of translation initiation factor 3 (eIF3), essential for translation; part of a subcomplex (Prt1p-Rpg1p-Nip1p) that stimulates binding of mRNA and tRNA(i)Met to ribosomes	52700
	gi|151946172	Clu1p	B1	1	Clu1p (1)	1.12363	0	cytoplasm	eIF3 component of unknown function; deletion causes defects in mitochondrial organization but not in growth or translation initiation, can rescue cytokinesis and mitochondrial organization defects of the Dictyostelium cluA- mutant	17000
	gi|55670150	EF-2 (EFT1/EFT2)	B2	12	EF-2 (EFT1/EFT2) (12)	1.35666	0.337718	cytoplasm	Elongation factor 2 (EF-2), also encoded by EFT2; catalyzes ribosomal translocation during protein synthesis; contains diphthamide, the unique posttranslationally modified histidine residue specifically ADP-ribosylated by diphtheria toxin	82700
	gi|6323278	Yef3p	B2	15	Yef3p (15)	1.34897	0.179927	cytoplasm	Translational elongation factor 3, stimulates the binding of aminoacyl-tRNA (AA-tRNA) to ribosomes by releasing EF-1 alpha from the ribosomal complex; contains two ABC cassettes; binds and hydrolyses ATP	871000
	gi|6319594	Tef2p	B2	18	Tef2p (18)	1.32863	0.211983	cytoplasm	Translational elongation factor EF-1 alpha; also encoded by TEF1; functions in the binding reaction of aminoacyl-tRNA (AA-tRNA) to ribosomes	450
	gi|6320430	Htb1p	C1	2	Htb1p (2)	1.9714	0.190502	nucleus	Histone H2B, core histone protein required for chromatin assembly and chromosome function; nearly identical to HTB1; Rad6p-Bre1p-Lge1p mediated ubiquitination regulates transcriptional activation, meiotic DSB formation and H3 methylation	443000
	gi|15988133	H4	C1	1	H4 (1)	1.9269	0	nucleus	Histone H4, core histone protein required for chromatin assembly and chromosome function; one of two identical histone proteins (see also HHF2); contributes to telomeric silencing; N-terminal domain involved in maintaining genomic integrity	524000
	gi|6320431	Hta1p/Hta2p	C1	1	Hta1p/Hta2p (1)	1.26988	0	vacuole	Histone H2A, core histone protein required for chromatin assembly and chromosome function; one of two nearly identical subtypes (see also HTA2); DNA damage-dependent phosphorylation by Mec1p facilitates DNA repair; acetylated by Nat4p	not visualized
	gi|259145314	Paa1p	C3	1	Paa1p (1)	1.48709	0	0	Polyamine acetyltransferase; acetylates polyamines (e.g. putrescine, spermidine, spermine) and also aralkylamines (e.g. tryptamine, phenylethylamine); may be involved in transcription and/or DNA replication	8680
	gi|151944881	Chd1p	C3	1	Chd1p (1)	1.2113	0	nucleus	Nucleosome remodeling factor that functions in regulation of transcription elongation; contains a chromo domain, a helicase domain and a DNA-binding domain; component of both the SAGA and SLIK complexes	1620
	gi|151940964	Fpr4p	C4e	8	Fpr4p (8)	1.17141	0.326657	nucleolus,nucleus	Peptidyl-prolyl cis-trans isomerase (PPIase) (proline isomerase) localized to the nucleus; catalyzes isomerization of proline residues in histones H3 and H4, which affects lysine methylation of those histones	14100
	gi|170956	RPA49	E1	1	RPA49 (1)	2.21421	0	nucleolus	RNA polymerase I subunit A49	not quantitated
	gi|151942801	Rpa135p	E1	1	Rpa135p (1)	1.50804	0	nucleolus	RNA polymerase I subunit A135	14100
	gi|110590860	Rpb7p-CBP	E2	2	Rpb7p-CBP (2)	1.55885	0.075623	#N/A	RNA polymerase II subunit B16; forms two subunit dissociable complex with Rpb4p; involved recruitment of 3'-end processing factors to transcribing RNA polymerase II complex and in export of	#N/A
	gi|6325209	Cam1p	F2	1	Cam1p (1)	2.17447	0	cytoplasm	Nuclear protein required for transcription of MXR1; binds the MXR1 promoter in the presence of other nuclear factors; binds calcium and phospholipids; has similarity to translational cofactor EF-1 gamma	60900
	gi|6324217	Dbp2p	F5	1	Dbp2p (1)	2.8562	0	cytoplasm,nucleus	Essential ATP-dependent RNA helicase of the DEAD-box protein family, involved in nonsense-mediated mRNA decay and rRNA processing	33100
	gi|259145620	Yra1p	F5	3	Yra1p (3)	2.53467	0.784278	nucleus	Nuclear protein that binds to RNA and to Mex67p, required for export of poly(A)+ mRNA from the nucleus; member of the REF (RNA and export factor binding proteins) family; another family member, Yra2p, can substitute for Yra1p function	not visualized
	gi|6321265	Kem1p	F5	1	Kem1p (1)	2.15005	0	cytoplasm	Evolutionarily-conserved 5'-3' exonuclease component of cytoplasmic processing (P) bodies involved in mRNA decay; plays a role in microtubule-mediated processes, filamentous growth, ribosomal RNA maturation, and telomere maintenance	11700
	gi|256271306	Pab1p	F5	3	Pab1p (3)	2.12897	0.0856536	cytoplasm	Poly(A) binding protein, part of the 3'-end RNA-processing complex, mediates interactions between the 5' cap structure and the 3' mRNA poly(A) tail, involved in control of poly(A) tail length, interacts with translation factor eIF-4G	198000
	gi|172574	Sen1p	F5	1	Sen1p (1)	1.17204	0	nucleus	Presumed helicase required for RNA polymerase II transcription termination and processing of RNAs; homolog of Senataxin which causes Ataxia-Oculomotor Apraxia 2 and a dominant form of amyotrophic lateral sclerosis	125
	gi|14318523	Loc1p	F5	3	Loc1p (3)	0.888478	0.114888	nucleolus,nucleus	Nuclear protein involved in asymmetric localization of ASH1 mRNA; binds double-stranded RNA in vitro; constituent of 66S pre-ribosomal particles	3650
	gi|1493831	Trf5p	F5b	1	Trf5p (1)	1.44209	0	nucleolus	Non-canonical poly(A) polymerase, involved in nuclear RNA degradation as a component of the TRAMP complex; catalyzes polyadenylation of hypomodified tRNAs, and snoRNA and rRNA precursors; overlapping but non-redundant functions with Pap2p	2240
	gi|160358710	Sub2p	F6	2	Sub2p (2)	1.43011	0.0216294	nucleus	Component of the TREX complex required for nuclear mRNA export; member of the DEAD-box RNA helicase superfamily and is involved in early and late steps of spliceosome assembly; homolog of the human splicing factor hUAP56	51700
	gi|190405061	LHP1	F7	2	LHP1 (2)	0.609816	0.0847664	nucleus	RNA binding protein required for maturation of tRNA and U6 snRNA precursors; acts as a molecular chaperone for RNAs transcribed by polymerase III; homologous to human La (SS-B) autoantigen	not visualized
	gi|259149922	Rvb2p	F8/C3c	1	Rvb2p (1)	1.81933	0	0	Essential protein involved in transcription regulation; component of chromatin remodeling complexes; required for assembly and function of the INO80 complex; also referred to as reptin; member of the RUVB-like protein family	3030
	gi|151943814	Ilv6p	G	2	Ilv6p (2)	3.18313	0.594663	mitochondrion	Regulatory subunit of acetolactate synthase, which catalyzes the first step of branched-chain amino acid biosynthesis; enhances activity of the Ilv2p catalytic subunit, localizes to mitochondria	15800
	gi|151942788	Lsp1	G	1	Lsp1 (1)	3.06598	0	punctate composite	Primary component of eisosomes, which are large immobile patch structures at the cell cortex associated with endocytosis, along with Pil1p and Sur7p; null mutants show activation of Pkc1p/Ypk1p stress resistance pathways	104000
	gi|47420051	Gpd1p	G	1	Gpd1p (1)	2.20782	0	peroxisome	NAD-dependent glycerol-3-phosphate dehydrogenase, key enzyme of glycerol synthesis, essential for growth under osmotic stress; expression regulated by high-osmolarity glycerol response pathway; homolog of Gpd2p	807
	gi|151942417	PPN1	G	1	PPN1 (1)	2.06788	0	vacuole	Vacuolar endopolyphosphatase with a role in phosphate metabolism; functions as a homodimer	319
	gi|173146	Ura2p	G	6	Ura2p (6)	1.85758	0.525687	cytoplasm	Bifunctional carbamoylphosphate synthetase (CPSase)-aspartate transcarbamylase (ATCase), catalyzes the first two enzymatic steps in the de novo biosynthesis of pyrimidines; both activities are subject to feedback inhibition by UTP	11000
	gi|223143	Adh2p	G	1	Adh2p (1)	1.84031	0	cytoplasm	Glucose-repressible alcohol dehydrogenase II, catalyzes the conversion of ethanol to acetaldehyde; involved in the production of certain carboxylate esters; regulated by ADR1	1620
	gi|75766245	Gal1p	G	2	Gal1p (2)	1.81869	0.110719	0	Galactokinase, phosphorylates alpha-D-galactose to alpha-D-galactose-1-phosphate in the first step of galactose catabolism; expression regulated by Gal4p	not visualized
	gi|894204	Psa1p	G	1	Psa1p (1)	1.75303	0	cytoplasm	GDP-mannose pyrophosphorylase (mannose-1-phosphate guanyltransferase), synthesizes GDP-mannose from GTP and mannose-1-phosphate in cell wall biosynthesis; required for normal cell wall structure	97100
	gi|151943263	Trp5p	G	2	Trp5p (2)	1.70851	0.13079	cytoplasm,nucleus	Tryptophan synthase, catalyzes the last step of tryptophan biosynthesis; regulated by the general control system of amino acid biosynthesis	15500
	gi|171504	Fas3p	G	6	Fas3p (6)	1.57641	0.20046	cytoplasm,punctate composite	Acetyl-CoA carboxylase, biotin containing enzyme that catalyzes the carboxylation of acetyl-CoA to form malonyl-CoA; required for de novo biosynthesis of long-chain fatty acids	20200
	gi|171596	Gfa1p	G	3	Gfa1p (3)	1.49747	0.232669	0	Glutamine-fructose-6-phosphate amidotransferase, catalyzes the formation of glucosamine-6-P and glutamate from fructose-6-P and glutamine in the first step of chitin biosynthesis	14300
	gi|6325221	PMA2	G	1	PMA2 (1)	1.49516	0	0	Plasma membrane H+-ATPase, isoform of Pma1p, involved in pumping protons out of the cell; regulator of cytoplasmic pH and plasma membrane potential	not visualized
	gi|6325025	Fas2p	G	2	Fas2p (2)	1.40838	0.46211	cytoplasm	Alpha subunit of fatty acid synthetase, which catalyzes the synthesis of long-chain saturated fatty acids; contains beta-ketoacyl reductase and beta-ketoacyl synthase activities; phosphorylated	17000
	gi|171122	Vma2p	G	10	Vma2p (10)	1.3714	0.205735	vacuolar membrane	Subunit B of the eight-subunit V1 peripheral membrane domain of the vacuolar H+-ATPase (V-ATPase), an electrogenic proton pump found throughout the endomembrane system; contains nucleotide binding sites; also detected in the cytoplasm	131000
	gi|6322468	TDH1	G	1	TDH1 (1)	1.22771	0	cytoplasm,nucleus	Glyceraldehyde-3-phosphate dehydrogenase, isozyme 1, involved in glycolysis and gluconeogenesis; tetramer that catalyzes the reaction of glyceraldehyde-3-phosphate to 1,3 bis-phosphoglycerate; detected in the cytoplasm and cell-wall	120000
	gi|256274388	Sam1p	G	4	Sam1p (4)	1.21038	0.0878325	cytoplasm	S-adenosylmethionine synthetase, catalyzes transfer of the adenosyl group of ATP to the sulfur atom of methionine; one of two differentially regulated isozymes (Sam1p and Sam2p)	103000
	gi|308191556	Ade12p	G	1	Ade12p (1)	1.18764	0	cytoplasm	Adenylosuccinate synthase, catalyzes the first step in synthesis of adenosine monophosphate from inosine 5'monophosphate during purine nucleotide biosynthesis; exhibits binding to single-stranded autonomously replicating (ARS) core sequence	56800
	gi|256270485	Pdc1p	G	4	Pdc1p (4)	1.16269	0.139492	ambiguous,cytoplasm,nucleus	Major of three pyruvate decarboxylase isozymes, key enzyme in alcoholic fermentation, decarboxylates pyruvate to acetaldehyde; subject to glucose-, ethanol-, and autoregulation; involved in amino acid catabolism	8970
	gi|4180	Cdc19p	G	3	Cdc19p (3)	1.08937	0.291799	cytoplasm	Pyruvate kinase, functions as a homotetramer in glycolysis to convert phosphoenolpyruvate to pyruvate, the input for aerobic (TCA cycle) or anaerobic (glucose fermentation) respiration	291000
	gi|51013423	Ade5,7p	G	1	Ade5,7p (1)	1.05272	0	cytoplasm	Bifunctional enzyme of the 'de novo' purine nucleotide biosynthetic pathway, contains aminoimidazole ribotide synthetase and glycinamide ribotide synthetase activities	35800
	gi|6321776	Prs3p	G	1	Prs3p (1)	0.940194	0	cytoplasm	5-phospho-ribosyl-1(alpha)-pyrophosphate synthetase, synthesizes PRPP, which is required for nucleotide, histidine, and tryptophan biosynthesis; one of five related enzymes, which are active as heteromultimeric complexes	not visualized
	gi|6322666	Fas1p	G	2	Fas1p (2)	0.840559	0.128681	cytoplasm	Beta subunit of fatty acid synthetase, which catalyzes the synthesis of long-chain saturated fatty acids; contains acetyltransacylase, dehydratase, enoyl reductase, malonyl transacylase, and palmitoyl transacylase activities	91800
	gi|207342498	Tsa1p	G	1	Tsa1p (1)	0.710706	0	cytoplasm,punctate composite	Thioredoxin peroxidase, acts as both a ribosome-associated and free cytoplasmic antioxidant; self-associates to form a high-molecular weight chaperone complex under oxidative stress; deletion results in mutator phenotype	378000
	gi|6324194	Fpr1p	G/C2	2	Fpr1p (2)	1.98212	0.658075	cytoplasm,nucleus	Peptidyl-prolyl cis-trans isomerase (PPIase), binds to the drugs FK506 and rapamycin; also binds to the nonhistone chromatin binding protein Hmo1p and may regulate its assembly or function	43300
	gi|259144783	Prx1p	H	1	Prx1p (1)	2.0628	0	mitochondrion	Mitochondrial peroxiredoxin (1-Cys Prx) with thioredoxin peroxidase activity, has a role in reduction of hydroperoxides; reactivation requires Trr2p and glutathione; induced during respiratory growth and oxidative stress; phosphorylated	4510
	gi|99031947	SBA1	K	1	SBA1 (1)	2.23816	0	cytoplasm,nucleus	Co-chaperone that binds to and regulates Hsp90 family chaperones; important for pp60v-src activity in yeast; homologous to the mammalian p23 proteins and like p23 can regulate telomerase activity	33700
	gi|6324120	Ssb2p	K	9	Ssb2p (9)	1.33134	0.139917	cytoplasm	Cytoplasmic ATPase that is a ribosome-associated molecular chaperone, functions with J-protein partner Zuo1p; may be involved in the folding of newly-synthesized polypeptide chains; member of the HSP70 family; homolog of SSB1	104000
	gi|6323002	HSP104	K	2	HSP104 (2)	1.19356	0.0250215	cytoplasm	Heat shock protein that cooperates with Ydj1p (Hsp40) and Ssa1p (Hsp70) to refold and reactivate previously denatured, aggregated proteins; responsive to stresses including: heat, ethanol, and sodium arsenite; involved in [PSI+] propagatio	32800
	gi|151944335	Ssb2p	K	1	Ssb2p (1)	1.12172	0	cytoplasm	Cytoplasmic ATPase that is a ribosome-associated molecular chaperone, functions with J-protein partner Zuo1p; may be involved in the folding of newly-synthesized polypeptide chains; member of the HSP70 family; homolog of SSB1	104000
	gi|99031945	Hsp82p	K1	14	Hsp82p (14)	1.95344	0.306603	cytoplasm	Hsp90 chaperone required for pheromone signaling and negative regulation of Hsf1p; docks with Tom70p for mitochondrial preprotein delivery; promotes telomerase DNA binding and nucleotide addition; interacts with Cns1p, Cpr6p, Cpr7p, Sti1p	445000
	gi|533365	Sse1p	K1	2	Sse1p (2)	1.41166	0.239025	cytoplasm	ATPase that is a component of the heat shock protein Hsp90 chaperone complex; binds unfolded proteins; member of the heat shock protein 70 (HSP70) family; localized to the cytoplasm	71700
	gi|151941057	Cpr6p	K2	1	Cpr6p (1)	2.46312	0	cytoplasm	Peptidyl-prolyl cis-trans isomerase (cyclophilin), catalyzes the cis-trans isomerization of peptide bonds N-terminal to proline residues; binds to Hsp82p and contributes to chaperone activity	18600
	gi|151943024	Cct2p	K2	1	Cct2p (1)	1.83124	0	0	Subunit beta of the cytosolic chaperonin Cct ring complex, related to Tcp1p, required for the assembly of actin and tubulins in vivo	not visualized
	gi|924930	Aha1p	K2	1	Aha1p (1)	1.59685	0	cytoplasm	Co-chaperone that binds to Hsp82p and activates its ATPase activity; similar to Hch1p; expression is regulated by stresses such as heat shock (	13900
	gi|151941387	Ssa1p	K2	12	Ssa1p (12)	1.39843	0.261206	cytoplasm	ATPase involved in protein folding and nuclear localization signal (NLS)-directed nuclear transport; member of heat shock protein 70 (HSP70) family; forms a chaperone complex with Ydj1p; localized to the nucleus, cytoplasm, and cell wall	269000
	gi|42543071	Ydj1p	K2	1	Ydj1p (1)	1.33035	0	cytoplasm,nucleus	Protein chaperone involved in regulation of the HSP90 and HSP70 functions; involved in protein translocation across membranes; member of the DnaJ family	119000
	gi|6323004	Ssa2p	K2	2	Ssa2p (2)	1.05906	0.126431	cytoplasm,nucleus	ATP binding protein involved in protein folding and vacuolar import of proteins; member of heat shock protein 70 (HSP70) family; associated with the chaperonin-containing T-complex; present in the cytoplasm, vacuolar membrane and cell wall	364000
	gi|290771197	Cct8p	K2 oder N?	3	Cct8p (3)	1.53775	0.230491	0	Subunit of the cytosolic chaperonin Cct ring complex, related to Tcp1p, required for the assembly of actin and tubulins in vivo	not visualized
	gi|207347779	Ola1p	L	2	Ola1p (2)	1.39453	0.204694	cytoplasm	P-loop ATPase with similarity to human OLA1 and bacterial YchF; identified as specifically interacting with the proteasome; protein levels are induced by hydrogen peroxide	36800
	gi|189041600	YKR018C	L2	1	YKR018C (1)	1.4015	0	cytoplasm,nucleus	Putative protein of unknown function; green fluorescent protein (GFP)-fusion protein localizes to the cytoplasm and nucleus	1770
	gi|6321025	Bmh1p	M	2	Bmh1p (2)	2.51373	0.203063	cytoplasm	14-3-3 protein, major isoform; controls proteome at post-transcriptional level, binds proteins and DNA, involved in regulation of many processes including exocytosis, vesicle transport, Ras/MAPK signaling, and rapamycin-sensitive signaling	158000
	gi|37362625	Sro9p	M	1	Sro9p (1)	1.91546	0	cytoplasm	Cytoplasmic RNA-binding protein that associates with translating ribosomes; involved in heme regulation of Hap1p as a component of the HMC complex, also involved in the organization of actin filaments; contains a La motif	8430
	gi|6323511	Tub3p	N	2	Tub3p (2)	2.03036	0.327643	cytoplasm,nucleus,spindle pole	Alpha-tubulin; associates with beta-tubulin (Tub2p) to form tubulin dimer, which polymerizes to form microtubules; expressed at lower level than Tub1p	12300
	gi|642334	Cof1p	N	1	Cof1p (1)	1.99798	0	0	Cofilin, promotes actin filament depolarization in a pH-dependent manner; binds both actin monomers and filaments and severs filaments; thought to be regulated by phosphorylation at SER4; ubiquitous and essential in eukaryotes	19600
	gi|14318481	TUB2	N	6	TUB2 (6)	1.71836	0.288023	0	Beta-tubulin; associates with alpha-tubulin (Tub1p and Tub3p) to form tubulin dimer, which polymerizes to form microtubules	not visualized
	gi|173183	Vps1p	N	4	Vps1p (4)	1.56098	0.605435	cytoplasm,punctate composite,endosome	Dynamin-ähnliche GTPase, die für vakuolären Sortierung; auch in Aktin-Zytoskelett Organisation beteiligt sind, Ende der Golgi-Vorratsspeicherung von einigen Proteinen, die Regulierung peroxisome biogenesis	5960
	gi|14627173	Bbc1	N	1	Bbc1 (1)	1.50287	0	0	Protein possibly involved in assembly of actin patches; interacts with an actin assembly factor Las17p and with the SH3 domains of Type I myosins Myo3p and Myo5p; localized predominantly to cortical actin patches	not visualized
	gi|9650673	ACT1	N	1	ACT1 (1)	0.964015	0	0	Actin, structural protein involved in cell polarization, endocytosis, and other cytoskeletal functions	not visualized
	gi|165761044	Sec23p	O	1	Sec23p (1)	2.15696	0	0	GTPase-activating protein; component of the Sec23p-Sec24p heterodimeric complex of the COPII vesicle coat, involved in ER to Golgi transport and autophagy; stimulates the GDP-bound form of Sar1p	not visualized
	gi|6320056	COP1	O	1	COP1 (1)	1.64063	0	Golgi,Golgi to ER	Alpha subunit of COPI vesicle coatomer complex, which surrounds transport vesicles in the early secretory pathway	15200
	gi|151941877	Cdc48p	O	5	Cdc48p (5)	1.47228	0.206632	cytoplasm,nucleus	ATPase in ER, nuclear membrane and cytosol with homology to mammalian p97; in a complex with Npl4p and Ufd1p participates in retrotranslocation of ubiquitinated proteins from the ER into the cytosol for degradation by the proteasome	78400
	gi|1149539	Sfb2	O	1	Sfb2 (1)	1.39123	0	ER to Golgi	Component of the Sec23p-Sfb2p heterodimer of the COPII vesicle coat, required for cargo selection during vesicle formation in ER to Golgi transport; homologous to Sec24p and Sfb3p	1720
	gi|30749262	Ykt6p	O	2	Ykt6p (2)	1.2207	0.213327	0	Vesicle membrane protein (v-SNARE) with acyltransferase activity; involved in trafficking to and within the Golgi, endocytic trafficking to the vacuole, and vacuolar fusion; membrane localization due to prenylation at the carboxy-terminus	not visualized
	gi|229597871	Vtc2p	O	3	Vtc2p (3)	0.572373	0.101959	ER	Subunit of the vacuolar transporter chaperone (VTC) complex involved in membrane trafficking, vacuolar polyphosphate accumulation, microautophagy and non-autophagic vacuolar fusion	2910
	gi|6323968	PSE1	Q	1	PSE1 (1)	1.68615	0	cytoplasm,nucleus	Karyopherin/importin that interacts with the nuclear pore complex; acts as the nuclear import receptor for specific proteins, including Pdr1p, Yap1p, Ste12p, and Aft1p	15500
	gi|61679843	Dhh1p	Q	1	Dhh1p (1)	1.63019	0	cytoplasm	Cytoplasmic DExD/H-box helicase, stimulates mRNA decapping, coordinates distinct steps in mRNA function and decay, interacts with both the decapping and deadenylase complexes, may have a role in mRNA export and translation	42900
	gi|6324759	Gsp2p	Q	1	Gsp2p (1)	1.46234	0	cytoplasm,nucleus	GTP binding protein (mammalian Ranp homolog) involved in the maintenance of nuclear organization, RNA processing and transport; interacts with Kap121p, Kap123p and Pdr6p (karyophilin betas); Gsp1p homolog that is not required for viability	2460
	gi|151944826	Kap123p	Q	7	Kap123p (7)	1.44479	0.22168	cytoplasm,nucleus	Karyopherin beta, mediates nuclear import of ribosomal proteins prior to assembly into ribosomes and import of histones H3 and H4; localizes to the nuclear pore, nucleus, and cytoplasm; exhibits genetic interactions with RAI1	38300
	gi|2131097	Ty1B	R	3	Ty1B (3)	1.90925	0.225715	#N/A	Retrotransposon TYA Gag and TYB Pol genes; transcribed/translated as one unit; polyprotein is processed to make a nucleocapsid-like protein (Gag), reverse transcriptase (RT), protease (PR), and integrase (IN); similar to retroviral genes	#N/A
	gi|45269968	Rpn8p	S1	1	Rpn8p (1)	2.10916	0	cytoplasm,nucleus	Essential, non-ATPase regulatory subunit of the 26S proteasome; has similarity to the human p40 proteasomal subunit and to another S. cerevisiae regulatory subunit, Rpn11p	19800
	gi|1147800	Rpt4p	S1	1	Rpt4p (1)	2.01697	0	nucleus	One of six ATPases of the 19S regulatory particle of the 26S proteasome involved in the degradation of ubiquitinated substrates; required for spindle pole body duplication; localized mainly to the nucleus throughout the cell cycle	not visualized
	gi|151943971	Rpn1p	S1	1	Rpn1p (1)	1.93835	0	cytoplasm,nucleus	Non-ATPase base subunit of the 19S regulatory particle of the 26S proteasome; may participate in the recognition of several ligands of the proteasome; contains a leucine-rich repeat (LRR) domain, a site for protein-protein interactions	306000
	gi|207343610	Rpt1p	S1	1	Rpt1p (1)	1.61202	0	nucleus	One of six ATPases of the 19S regulatory particle of the 26S proteasome involved in the degradation of ubiquitinated substrates; required for optimal CDC20 transcription; interacts with Rpn12p and the E3 ubiquitin-protein ligase Ubr1p	105
	gi|6320859	Rpn3p	S1	1	Rpn3p (1)	1.58665	0	cytoplasm,nucleus	Essential, non-ATPase regulatory subunit of the 26S proteasome lid, similar to the p58 subunit of the human 26S proteasome; temperature-sensitive alleles cause metaphase arrest, suggesting a role for the proteasome in cell cycle control	16700
	gi|188595916	Rpn13p	S1	1	Rpn13p (1)	1.4754	0	cytoplasm,nucleus	Subunit of the 19S regulatory particle of the 26S proteasome lid; acts as a ubiquitin receptor for the proteasome; null mutants accumulate ubiquitinated Gcn4p and display decreased 26S proteasome stability	12200
	gi|207341153	Rpt5p	S2	1	Rpt5p (1)	1.65958	0	nucleus	One of six ATPases of the 19S regulatory particle of the 26S proteasome involved in the degradation of ubiquitinated substrates; recruited to the GAL1-10 promoter region upon induction of transcription	not visualized
	gi|157830305	TOP2	T	1	TOP2 (1)	1.67488	0	nucleus	Essential type II topoisomerase, relieves torsional strain in DNA by cleaving and re-sealing the phosphodiester backbone of both positively and negatively supercoiled DNA; cleaves complementary strands; localizes to axial cores in meiosis	5730
	gi|14719687	Mms2p	U	1	Mms2p (1)	1.25659	0	cytoplasm,nucleus	Ubiquitin-conjugating enzyme variant involved in error-free postreplication repair; forms a heteromeric complex with Ubc13p, an active ubiquitin-conjugating enzyme; cooperates with chromatin-associated RING finger proteins, Rad18p and Rad5p	2760
	gi|4715	Uba1p	U	1	Uba1p (1)	0.73064	0	cytoplasm,nucleus	Ubiquitin activating enzyme (E1), involved in ubiquitin-mediated protein degradation and essential for viability	17700
	gi|1165216	Zpr1p	V	1	Zpr1p (1)	2.13353	0	cytoplasm,nucleus	Essential protein with two zinc fingers, present in the nucleus of growing cells but relocates to the cytoplasm in starved cells via a process mediated by Cpr1p; binds to translation elongation factor eEF-1 (Tef1p)	39900
	gi|6322381	Scp160p	V	1	Scp160p (1)	1.82284	0	ER	Essential RNA-binding G protein effector of mating response pathway, mainly associated with nuclear envelope and ER, interacts in mRNA-dependent manner with translating ribosomes via multiple KH domains, similar to vertebrate vigilins	not quantitated
	gi|6325441	Dpm1p	V	1	Dpm1p (1)	1.69266	0	ER	Dolichol phosphate mannose (Dol-P-Man) synthase of the ER membrane, catalyzes the formation of Dol-P-Man from Dol-P and GDP-Man; required for glycosyl phosphatidylinositol membrane anchoring, O mannosylation, and protein glycosylation	1890
	gi|1008483	Gus1p	V	3	Gus1p (3)	1.63611	0.399707	cytoplasm	Glutamyl-tRNA synthetase (GluRS), forms a complex with methionyl-tRNA synthetase (Mes1p) and Arc1p; complex formation increases the catalytic efficiency of both tRNA synthetases and ensures their correct localization to the cytoplasm	48700
	gi|171099	Vma5p	V	5	Vma5p (5)	1.58205	0.242101	ambiguous,vacuolar membrane	Subunit C of the eight-subunit V1 peripheral membrane domain of vacuolar H+-ATPase (V-ATPase), an electrogenic proton pump found throughout the endomembrane system; required for the V1 domain to assemble onto the vacuolar membrane	21100
	gi|29420849	Tfp1p	V	4	Tfp1p (4)	1.50697	0.562701	vacuolar membrane	Subunit A of the eight-subunit V1 peripheral membrane domain of the vacuolar H+-ATPase; protein precursor undergoes self-catalyzed splicing to yield the extein Tfp1p and the intein Vde (PI-SceI), which is a site-specific endonuclease	200000
	gi|6319432	Ura7p	V	2	Ura7p (2)	1.37823	0.38216	cytoplasm	Major CTP synthase isozyme (see also URA8), catalyzes the ATP-dependent transfer of the amide nitrogen from glutamine to UTP, forming CTP, the final step in de novo biosynthesis of pyrimidines; involved in phospholipid biosynthesis	57600
			A1	83		1.83407		Nucleolus	69
			A2	131		1.1486		Nucleus	80
			A3	52		2.47631		Cytoplasm	125
			A3a	52		2.59527		Ambiguous	2
			A3b	1		2.1948		Vacuole	2
			A4	203		1.20574		Punctate	4
			A5	31		1.21973		Spindle pole	1
			A6	21		1.38964		Cell periphery	0
			B	8		1.67998		Nuclear periphery	0
			B1	32		1.59832		Mitochondria	2
			B2	45		1.34475		Golgi	2
			C1	4		1.72273
			C3	2		1.34919
			C4e	8		1.17141
			E1	2		1.86113
			E2	2		1.55885
			F2	1		2.17447
			F5	12		1.95507
			F5b	1		1.44209
			F6	2		1.43011
			F7	2		0.609816
			F8/C3c	1		1.81933
			G	57		1.57712
			G/C2	2		1.98212
			H	1		2.0628
			K	13		1.47119
			K1	16		1.68255
			K2	18		1.61317
			K2 oder N?	3		1.53775
			L	2		1.39453
			L2	1		1.4015
			M	3		2.21459
			N	15		1.62909
			O	13		1.40903
			Q	10		1.55587
			R	3		1.90925
			S1	6		1.78976
			S2	1		1.65958
			T	1		1.67488
			U	2		0.993614
			V	17		1.67891

## Sheet: L33 vs WT
	Accession Number	Name	Class	Peptide Count	Name (PepNumber)	Avg iTRAQ ratio (117/114)	iTRAQ Standard Deviation (117/114)	Localisation	SGD Description	Copy Number per Cell
	gi|6323399	rpS22	A1	2	rpS22 (2)	3.13159	1.32159	nucleolus,nucleus	Protein component of the small (40S) ribosomal subunit; nearly identical to Rps22Bp and has similarity to E. coli S8 and rat S15a ribosomal proteins	40400
	gi|2131127	rpS21	A1	1	rpS21 (1)	2.46354	0	cytoplasm	Protein component of the small (40S) ribosomal subunit; nearly identical to Rps21Bp and has similarity to rat S21 ribosomal protein	27400
	gi|1164943	rpS7A	A1	4	rpS7A (4)	2.36493	0.569347	0	Protein component of the small (40S) ribosomal subunit, nearly identical to Rps7Bp; interacts with Kti11p; deletion causes hypersensitivity to zymocin; has similarity to rat S7 and Xenopus S8 ribosomal proteins	41000
	gi|190404968	rpS13	A1	2	rpS13 (2)	2.31782	0.231863	0	Protein component of the small (40S) ribosomal subunit; has similarity to E. coli S15 and rat S13 ribosomal proteins	not visualized
	gi|256273384	rpS23A	A1	2	rpS23A (2)	2.26932	0.409062	cytoplasm	Ribosomal protein 28 (rp28) of the small (40S) ribosomal subunit, required for translational accuracy; nearly identical to Rps23Bp and similar to E. coli S12 and rat S23 ribosomal proteins; deletion of both RPS23A and RPS23B is lethal	10600
	gi|6322583	rpS5	A1	4	rpS5 (4)	2.15539	0.328492	0	Protein component of the small (40S) ribosomal subunit, the least basic of the non-acidic ribosomal proteins; phosphorylated in vivo; essential for viability; has similarity to E. coli S7 and rat S5 ribosomal proteins	not visualized
	gi|6323365	rpS25B	A1	2	rpS25B (2)	2.14476	0.372915	cytoplasm	Protein component of the small (40S) ribosomal subunit; nearly identical to Rps25Ap and has similarity to rat S25 ribosomal protein	162000
	gi|256272110	rpS21B	A1	1	rpS21B (1)	2.14003	0	cytoplasm	Protein component of the small (40S) ribosomal subunit; nearly identical to Rps21Ap and has similarity to rat S21 ribosomal protein	15300
	gi|49258828	rpS16	A1	1	rpS16 (1)	2.09157	0	cytoplasm	Protein component of the small (40S) ribosomal subunit; identical to Rps16Bp and has similarity to E. coli S9 and rat S16 ribosomal proteins	33800
	gi|49258836	rpS15	A1	2	rpS15 (2)	2.01796	0.275525	0	Protein component of the small (40S) ribosomal subunit; has similarity to E. coli S19 and rat S15 ribosomal proteins	not visualized
	gi|6321772	rpS20	A1	4	rpS20 (4)	2.00214	0.379628	0	Protein component of the small (40S) ribosomal subunit; overproduction suppresses mutations affecting RNA polymerase III-dependent transcription; has similarity to E. coli S10 and rat S20 ribosomal proteins	not visualized
	gi|49258832	rpS18A/B	A1	3	rpS18A/B (3)	1.96823	0.139002	cytoplasm	Protein component of the small (40S) ribosomal subunit; nearly identical to Rps18Bp and has similarity to E. coli S13 and rat S18 ribosomal proteins	48100
	gi|6320918	rpS24A	A1	4	rpS24A (4)	1.94913	0.222891	cytoplasm	Protein component of the small (40S) ribosomal subunit; identical to Rps24Bp and has similarity to rat S24 ribosomal protein	not visualized
	gi|6321997	rpS4B	A1	6	rpS4B (6)	1.91448	0.417809	cytoplasm	Protein component of the small (40S) ribosomal subunit; identical to Rps4Ap and has similarity to rat S4 ribosomal protein	102000
	gi|6321653	rpS0A	A1	5	rpS0A (5)	1.89075	0.42134	cytoplasm	Protein component of the small (40S) ribosomal subunit, nearly identical to Rps0Bp; required for maturation of 18S rRNA along with Rps0Bp; deletion of either RPS0 gene reduces growth rate, deletion of both genes is lethal	93700
	gi|1914797	rpS11B	A1	1	rpS11B (1)	1.88697	0	cytoplasm	Protein component of the small (40S) ribosomal subunit; identical to Rps11Ap and has similarity to E. coli S17 and rat S11 ribosomal proteins	1200
	gi|6323617	rpS17	A1	4	rpS17 (4)	1.88515	0.425709	cytoplasm	Ribosomal protein 51 (rp51) of the small (40s) subunit; nearly identical to Rps17Bp and has similarity to rat S17 ribosomal protein	30900
	gi|6323886	rpS10B	A1	2	rpS10B (2)	1.73917	0.13486	cytoplasm	Protein component of the small (40S) ribosomal subunit; nearly identical to Rps10Ap and has similarity to rat ribosomal protein S10	7650
	gi|899490	rpS12	A1	2	rpS12 (2)	1.71632	0.189942	0	Protein component of the small (40S) ribosomal subunit; has similarity to rat ribosomal protein S12	not visualized
	gi|6324151	rpS3	A1	6	rpS3 (6)	1.71109	0.246837	0	Protein component of the small (40S) ribosomal subunit, has apurinic/apyrimidinic (AP) endonuclease activity; essential for viability; has similarity to E. coli S3 and rat S3 ribosomal proteins	146000
	gi|171727	rpS8A	A1	3	rpS8A (3)	1.68875	0.25534	cytoplasm	Protein component of the small (40S) ribosomal subunit; identical to Rps8Bp and has similarity to rat S8 ribosomal protein	15900
	gi|1151236	rpS6A/B	A1	3	rpS6A/B (3)	1.57191	0.241723	cytoplasm	Protein component of the small (40S) ribosomal subunit; identical to Rps6Bp and has similarity to rat S6 ribosomal protein	66000
	gi|6324451	rpS19	A1	2	rpS19 (2)	1.53568	0.153121	cytoplasm	Protein component of the small (40S) ribosomal subunit, required for assembly and maturation of pre-40 S particles; mutations in human RPS19 are associated with Diamond Blackfan anemia; nearly identical to Rps19Bp	29000
	gi|6321315	rpS2	A1	3	rpS2 (3)	1.50475	0.192898	0	Protein component of the small (40S) subunit, essential for control of translational accuracy; phosphorylation by C-terminal domain kinase I (CTDK-I) enhances translational accuracy; similar to E. coli S5 and rat S2 ribosomal proteins	not visualized
	gi|6319666	rpS9B	A1	4	rpS9B (4)	1.49427	0.377171	cytoplasm	Protein component of the small (40S) ribosomal subunit; nearly identical to Rps9Ap and has similarity to E. coli S4 and rat S9 ribosomal proteins	63300
	gi|55670021	Asc1p	A1	2	Asc1p (2)	1.41821	0.059652	0	G-protein beta subunit and guanine nucleotide dissociation inhibitor for Gpa2p; ortholog of RACK1 that inhibits translation; core component of the small (40S) ribosomal subunit; represses Gcn4p in the absence of amino acid starvation	333000
	gi|6323577	rpS1B	A1	8	rpS1B (8)	1.40789	0.320363	cytoplasm	Ribosomal protein 10 (rp10) of the small (40S) subunit; nearly identical to Rps1Ap and has similarity to rat S3a ribosomal protein	107000
	gi|259149446	rpP2A	A2	2	rpP2A (2)	4.63797	2.10222	cytoplasm	Ribosomal protein P2 alpha, a component of the ribosomal stalk, which is involved in the interaction between translational elongation factors and the ribosome; regulates the accumulation of P1 (Rpp1Ap and Rpp1Bp) in the cytoplasm	428000
	gi|6320073	rpP1B	A2	1	rpP1B (1)	3.0763	0	cytoplasm	Ribosomal protein P1 beta, component of the ribosomal stalk, which is involved in interaction of translational elongation factors with ribosome; accumulation is regulated by phosphorylation and interaction with the P2 stalk component	22400
	gi|151940865	rpP0	A2	7	rpP0 (7)	2.74935	0.633152	0	Conserved ribosomal protein P0 similar to rat P0, human P0, and E. coli L10e; shown to be phosphorylated on serine 302	not visualized
	gi|49258849	rpL12	A2	2	rpL12 (2)	2.3615	0.307865	cytoplasm	Protein component of the large (60S) ribosomal subunit, nearly identical to Rpl12Bp; rpl12a rpl12b double mutant exhibits slow growth and slow translation; has similarity to E. coli L11 and rat L12 ribosomal proteins	68500
	gi|6325359	rpL11	A2	5	rpL11 (5)	2.02958	0.257701	cytoplasm	Protein component of the large (60S) ribosomal subunit, nearly identical to Rpl11Bp; involved in ribosomal assembly; depletion causes degradation of proteins and RNA of the 60S subunit; has similarity to E. coli L5 and rat L11	39000
	gi|6324262	rpL9B	A2	1	rpL9B (1)	1.92701	0	cytoplasm	Protein component of the large (60S) ribosomal subunit, nearly identical to Rpl9Ap and has similarity to E. coli L6 and rat L9 ribosomal proteins	76000
	gi|6321362	rpL7A	A2	9	rpL7A (9)	1.78726	0.283606	cytoplasm	Protein component of the large (60S) ribosomal subunit, nearly identical to Rpl7Bp and has similarity to E. coli L30 and rat L7 ribosomal proteins; contains a conserved C-terminal Nucleic acid Binding Domain (NDB2)	101000
	gi|49258841	rpL3	A2	7	rpL3 (7)	1.76002	0.40518	cytoplasm	Protein component of the large (60S) ribosomal subunit, has similarity to E. coli L3 and rat L3 ribosomal proteins; involved in the replication and maintenance of killer double stranded RNA virus	450
	gi|6321754	rpL8A	A2	7	rpL8A (7)	1.7555	0.212925	cytoplasm	Ribosomal protein L4 of the large (60S) ribosomal subunit, nearly identical to Rpl8Bp and has similarity to rat L7a ribosomal protein; mutation results in decreased amounts of free 60S subunits	238000
	gi|6435677	rpL30	A2	1	rpL30 (1)	1.71857	0	0	Protein component of the large (60S) ribosomal subunit, has similarity to rat L30 ribosomal protein; involved in pre-rRNA processing in the nucleolus; autoregulates splicing of its transcript	59300
	gi|6320010	rpL35	A2	4	rpL35 (4)	1.71748	0.0845873	cytoplasm	Protein component of the large (60S) ribosomal subunit, identical to Rpl35Bp and has similarity to rat L35 ribosomal protein	not visualized
	gi|6324028	rpL18	A2	5	rpL18 (5)	1.70497	0.309216	cytoplasm	Protein component of the large (60S) ribosomal subunit, identical to Rpl18Ap and has similarity to rat L18 ribosomal protein	63700
	gi|6320679	rpL27	A2	6	rpL27 (6)	1.70036	0.464359	cytoplasm	Protein component of the large (60S) ribosomal subunit, nearly identical to Rpl27Ap and has similarity to rat L27 ribosomal protein	22900
	gi|6324445	rpL25	A2	2	rpL25 (2)	1.58956	0.111799	0	Primary rRNA-binding ribosomal protein component of the large (60S) ribosomal subunit, has similarity to E. coli L23 and rat L23a ribosomal proteins; binds to 26S rRNA via a conserved C-terminal motif	not visualized
	gi|49258850	rpL15	A2	6	rpL15 (6)	1.46922	0.0884338	0	Protein component of the large (60S) ribosomal subunit, nearly identical to Rpl15Bp and has similarity to rat L15 ribosomal protein; binds to 5.8 S rRNA	not visualized
	gi|6325126	rpL5	A2	8	rpL5 (8)	1.43838	0.210563	cytoplasm	Protein component of the large (60S) ribosomal subunit with similarity to E. coli L18 and rat L5 ribosomal proteins; binds 5S rRNA and is required for 60S subunit assembly	not visualized
	gi|6321407	rpL24A	A2	3	rpL24A (3)	1.41052	0.0624259	cytoplasm	Ribosomal protein L30 of the large (60S) ribosomal subunit, nearly identical to Rpl24Bp and has similarity to rat L24 ribosomal protein; not essential for translation but may be required for normal translation rate	247000
	gi|9755331	rpL34A	A2	1	rpL34A (1)	1.38336	0	cytoplasm	Protein component of the large (60S) ribosomal subunit, nearly identical to Rpl34Bp and has similarity to rat L34 ribosomal protein	23600
	gi|151944465	rpL16B	A2	3	rpL16B (3)	1.38141	0.153614	0	N-terminally acetylated protein component of the large (60S) ribosomal subunit, binds to 5.8 S rRNA; has similarity to Rpl16Ap, E. coli L13 and rat L13a ribosomal proteins; transcriptionally regulated by Rap1p	not visualized
	gi|190408368	rpL13B	A2	6	rpL13B (6)	1.36874	0.187081	cytoplasm	Protein component of the large (60S) ribosomal subunit, nearly identical to Rpl13Ap; not essential for viability; has similarity to rat L13 ribosomal protein	54200
	gi|119390529	rpL1	A2	1	rpL1 (1)	1.35451	0	cytoplasm	N-terminally acetylated protein component of the large (60S) ribosomal subunit, nearly identical to Rpl1Ap and has similarity to E. coli L1 and rat L10a ribosomal proteins; rpl1a rpl1b double null mutation is lethal	265000
	gi|6323848	rpL36A	A2	3	rpL36A (3)	1.32066	0.0894795	cytoplasm	N-terminally acetylated protein component of the large (60S) ribosomal subunit, nearly identical to Rpl36Bp and has similarity to rat L36 ribosomal protein; binds to 5.8 S rRNA	31600
	gi|292659544	rpL23	A2	2	rpL23 (2)	1.28114	0.32195	nucleus	Protein component of the large (60S) ribosomal subunit, identical to Rpl23Bp and has similarity to E. coli L14 and rat L23 ribosomal proteins	not visualized
	gi|49258859	rpL26B	A2	1	rpL26B (1)	1.26081	0	cytoplasm	Protein component of the large (60S) ribosomal subunit, nearly identical to Rpl26Bp and has similarity to E. coli L24 and rat L26 ribosomal proteins; binds to 5.8S rRNA	not quantitated
	gi|6319505	rpL4	A2	8	rpL4 (8)	1.23995	0.193695	cytoplasm	N-terminally acetylated protein component of the large (60S) ribosomal subunit, nearly identical to Rpl4Bp and has similarity to E. coli L4 and rat L4 ribosomal proteins	not visualized
	gi|6323104	rpL10	A2	5	rpL10 (5)	1.22907	0.104661	cytoplasm	Protein component of the large (60S) ribosomal subunit, responsible for joining the 40S and 60S subunits; regulates translation initiation; has similarity to rat L10 ribosomal protein and to members of the QM gene family	not visualized
	gi|124263216	rpL29	A2	1	rpL29 (1)	1.17953	0	cytoplasm	Protein component of the large (60S) ribosomal subunit, has similarity to rat L29 ribosomal protein; not essential for translation, but required for proper joining of the large and small ribosomal subunits and for normal translation rate	51100
	gi|49258840	rpL2	A2	3	rpL2 (3)	1.11787	0.0185261	cytoplasm	Protein component of the large (60S) ribosomal subunit, identical to Rpl2Bp and has similarity to E. coli L2 and rat L8 ribosomal proteins	not quantitated
	gi|218511	rpL6B	A2	1	rpL6B (1)	0.925559	0	cytoplasm	N-terminally acetylated protein component of the large (60S) ribosomal subunit, has similarity to Rpl6Bp and to rat L6 ribosomal protein; binds to 5.8S rRNA	38400
	gi|116006491	rpL26B	A2	1	rpL26B (1)	0.876217	0	cytoplasm	Protein component of the large (60S) ribosomal subunit, nearly identical to Rpl26Ap and has similarity to E. coli L24 and rat L26 ribosomal proteins; binds to 5.8S rRNA	33200
	gi|6319444	rpL19	A2	2	rpL19 (2)	0.855165	0.0885185	cytoplasm	Protein component of the large (60S) ribosomal subunit, nearly identical to Rpl19Ap and has similarity to rat L19 ribosomal protein; rpl19a and rpl19b single null mutations result in slow growth, while the double null mutation is lethal	225000
	gi|154199621	rpL20	A2	6	rpL20 (6)	0.81026	0.155259	cytoplasm	Protein component of the large (60S) ribosomal subunit, nearly identical to Rpl20Bp and has similarity to rat L18a ribosomal protein	54300
	gi|256271337	rpL17	A2	1	rpL17 (1)	0.73952	0	cytoplasm	Protein component of the large (60S) ribosomal subunit, nearly identical to Rpl17Ap and has similarity to E. coli L22 and rat L17 ribosomal proteins	21100
	gi|49258862	rpL31	A2	1	rpL31 (1)	0.728392	0	0	Protein component of the large (60S) ribosomal subunit, nearly identical to Rpl31Bp and has similarity to rat L31 ribosomal protein; associates with the karyopherin Sxm1p; loss of both Rpl31p and Rpl39p confers lethality	not visualized
	gi|6323567	rpL6A	A2	4	rpL6A (4)	0.72794	0.383236	cytoplasm	N-terminally acetylated protein component of the large (60S) ribosomal subunit, has similarity to Rpl6Bp and to rat L6 ribosomal protein; binds to 5.8S rRNA	37100
	gi|256274177	rpL33A	A2	1	rpL33A (1)	0.611558	0	0	N-terminally acetylated ribosomal protein L37 of the large (60S) ribosomal subunit, nearly identical to Rpl33Bp and has similarity to rat L35a; rpl33a null mutant exhibits slow growth while rpl33a rpl33b double null mutant is inviable	not visualized
	gi|49258852	rpL17	A2	1	rpL17 (1)	0.565941	0	cytoplasm	Protein component of the large (60S) ribosomal subunit, nearly identical to Rpl17Bp and has similarity to E. coli L22 and rat L17 ribosomal proteins; copurifies with the Dam1 complex (aka DASH complex)	not visualized
	gi|6322847	rpL14	A2	3	rpL14 (3)	0.427337	0.0335129	cytoplasm	N-terminally acetylated protein component of the large (60S) ribosomal subunit, nearly identical to Rpl14Bp and has similarity to rat L14 ribosomal protein; rpl14a csh5 double null mutant exhibits synthetic slow growth	45300
	gi|151941219	Fcf2p	A3	1	Fcf2p (1)	4.9413	0	nucleolus	Essential nucleolar protein involved in the early steps of 35S rRNA processing; interacts with Faf1p; member of a transcriptionally co-regulated set of genes called the RRB regulon	not visualized
	gi|151944842	Lcp5p	A3	2	Lcp5p (2)	4.61569	1.16797	0	Essential protein involved in maturation of 18S rRNA; depletion leads to inhibited pre-rRNA processing and reduced polysome levels; localizes primarily to the nucleolus	1430
	gi|51830274	Bfr2p	A3	3	Bfr2p (3)	4.4344	1.37669	nucleolus	Essential protein that is a component of 90S preribosomes; may be involved in rRNA processing; multicopy suppressor of sensitivity to Brefeldin A; expression is induced during lag phase and also by cold shock	15400
	gi|6324564	Rcl1p	A3	3	Rcl1p (3)	4.42627	0.508109	nucleolus,nucleus	Subunit of U3-containing 90S preribosome processome complex involved in 18S rRNA biogenesis and small ribosomal subunit assembly; stimulates Bms1p GTPase and U3 binding activity; similar to RNA cyclase-like proteins but no activity detected	10000
	gi|45269774	Emg1p	A3	2	Emg1p (2)	4.1239	0.480058	cytoplasm,nucleus	Member of the alpha/beta knot fold methyltransferase superfamily; required for maturation of 18S rRNA and for 40S ribosome production; interacts with RNA and with S-adenosylmethionine; associates with spindle/microtubules; forms homodimers	not visualized
	gi|151946633	Enp1p	A3	3	Enp1p (3)	3.81421	0.237832	cytoplasm,nucleolus,nucleus	Protein associated with U3 and U14 snoRNAs, required for pre-rRNA processing and 40S ribosomal subunit synthesis; localized in the nucleus and concentrated in the nucleolus	21600
	gi|151941158	Sof1p	A3	5	Sof1p (5)	3.78792	1.52338	nucleolus	Essential protein required for biogenesis of 40S (small) ribosomal subunit; has similarity to the beta subunit of trimeric G-proteins and the splicing factor Prp4p	6620
	gi|256270959	Krr1p	A3	2	Krr1p (2)	3.52711	0.64258	cytoplasm,nucleolus	Essential nucleolar protein required for the synthesis of 18S rRNA and for the assembly of 40S ribosomal subunit	4340
	gi|151944405	Kre33p	A3	9	Kre33p (9)	2.91462	0.725375	nucleolus	Essential protein of unknown function; heterozygous mutant shows haploinsufficiency in K1 killer toxin resistance	not quantitated
	gi|151942584	Bms1p	A3	5	Bms1p (5)	2.50796	0.969397	0	GTPase required for synthesis of 40S ribosomal subunits and for processing the 35S pre-rRNA at sites A0, A1, and A2; interacts with Rcl1p, which stimulates its GTPase and U3 snoRNA binding activities; has similarity to Tsr1p	not visualized
	gi|151943423	Enp2p	A3	3	Enp2p (3)	2.50573	0.259816	0	Protein associated with U3 and U14 snoRNAs, required for pre-rRNA processing and 40S ribosomal subunit synthesis; localized in the nucleus and concentrated in the nucleolus	not visualized
	gi|160358657	Rok1p	A3	2	Rok1p (2)	2.29946	0.591422	0	ATP-dependent RNA helicase of the DEAD box family; required for 18S rRNA synthesis	not visualized
	gi|151942910	Rrp9p	A3	1	Rrp9p (1)	2.23391	0	nucleolus	Protein involved in pre-rRNA processing, associated with U3 snRNP; component of small ribosomal subunit (SSU) processosome; ortholog of the human U3-55k protein	5130
	gi|151945830	Ecm16p	A3	1	Ecm16p (1)	1.91383	0	nucleolus	Essential DEAH-box ATP-dependent RNA helicase specific to the U3 snoRNP, predominantly nucleolar in distribution, required for 18S rRNA synthesis	2000
	gi|6323031	Cms1p	A3	1	Cms1p (1)	1.89398	0	nucleus	Subunit of U3-containing 90S preribosome processome complex involved in production of 18S rRNA and assembly of small ribosomal subunit; overexpression rescues supressor mutant of mcm10; null mutant is viable	1200
	gi|151942575	New1p	A3	2	New1p (2)	1.87171	0.104275	cytoplasm	ATP binding cassette family member; Asn/Gln-rich rich region supports [NU+] prion formation and susceptibility to [PSI+] prion induction; homologous to mRNA export factor from S. pombe and similar protein from C. albicans (	37600
	gi|190407071	Prp43p	A3	3	Prp43p (3)	1.38125	0.328778	nucleolus	RNA helicase in the DEAH-box family, functions in both RNA polymerase I and polymerase II transcript metabolism, involved in release of the lariat-intron from the spliceosome	16900
	gi|253181	Nsr1p	A3	4	Nsr1p (4)	1.27716	0.258	nucleolus	Nucleolar protein that binds nuclear localization sequences, required for pre-rRNA processing and ribosome biogenesis	77400
	gi|151942372	Utp5p	A3a	1	Utp5p (1)	4.78292	0	nucleolus	Subunit of U3-containing Small Subunit (SSU) processome complex involved in production of 18S rRNA and assembly of small ribosomal subunit	33100
	gi|151945077	Mpp10p	A3a	1	Mpp10p (1)	4.74486	0	0	Component of the SSU processome and 90S preribosome, required for pre-18S rRNA processing, interacts with and controls the stability of Imp3p and Imp4p, essential for viability; similar to human Mpp10p	not visualized
	gi|151941853	Nop14p/Noc5p	A3a	2	Nop14p/Noc5p (2)	4.0281	1.15355	0	Nucleolar protein, forms a complex with Noc4p that mediates maturation and nuclear export of 40S ribosomal subunits; also present in the small subunit processome complex, which is required for processing of pre-18S rRNA	not visualized
	gi|151946073	Utp14p	A3a	5	Utp14p (5)	3.75274	1.52351	nucleolus,nucleus	Subunit of U3-containing Small Subunit (SSU) processome complex involved in production of 18S rRNA and assembly of small ribosomal subunit	1470
	gi|259148205	Utp13p	A3a	3	Utp13p (3)	3.61079	0.842147	nucleolus	Nucleolar protein, component of the small subunit (SSU) processome containing the U3 snoRNA that is involved in processing of pre-18S rRNA	8070
	gi|14270688	Utp20p	A3a	4	Utp20p (4)	3.58981	0.933944	cytoplasm,nucleolus	Component of the small-subunit (SSU) processome, which is involved in the biogenesis of the 18S rRNA	not visualized
	gi|6323441	Utp21p	A3a	6	Utp21p (6)	3.39947	1.07696	nucleus	Subunit of U3-containing 90S preribosome and Small Subunit (SSU) processome complexes involved in production of 18S rRNA and assembly of small ribosomal subunit; synthetic defect with STI1 Hsp90 cochaperone; human homolog linked to glaucoma	2020
	gi|151943873	Pwp2p	A3a	1	Pwp2p (1)	3.33428	0	nucleolus	Conserved 90S pre-ribosomal component essential for proper endonucleolytic cleavage of the 35 S rRNA precursor at A0, A1, and A2 sites; contains eight WD-repeats; PWP2 deletion leads to defects in cell cycle and bud morphogenesis	16700
	gi|6320049	Sas10p / Utp3p	A3a	3	Sas10p / Utp3p (3)	3.32074	0.442088	0	Essential subunit of U3-containing Small Subunit (SSU) processome complex involved in production of 18S rRNA and assembly of small ribosomal subunit; disrupts silencing when overproduced	not visualized
	gi|256269046	Noc4p	A3a	1	Noc4p (1)	3.23951	0	nucleus	Nucleolar protein, forms a complex with Nop14p that mediates maturation and nuclear export of 40S ribosomal subunits	1630
	gi|6320531	Utp4p	A3a	5	Utp4p (5)	3.14439	1.16646	nucleolus	Subunit of U3-containing 90S preribosome and Small Subunit (SSU) processome complexes involved in production of 18S rRNA and assembly of small ribosomal subunit; member of t-Utp subcomplex involved with transcription of 35S rRNA transcript	5440
	gi|207342335	Utp15p	A3a	5	Utp15p (5)	3.01669	0.767195	nucleolus,nucleus	Nucleolar protein, component of the small subunit (SSU) processome containing the U3 snoRNA that is involved in processing of pre-18S rRNA	358
	gi|83722564	Utp11p	A3a	1	Utp11p (1)	2.70398	0	0	Subunit of U3-containing Small Subunit (SSU) processome complex involved in production of 18S rRNA and assembly of small ribosomal subunit	not visualized
	gi|6321990	Utp9p	A3a	2	Utp9p (2)	2.65066	0.0196299	nucleolus	Nucleolar protein, component of the small subunit (SSU) processome containing the U3 snoRNA that is involved in processing of pre-18S rRNA	20000
	gi|151944459	Imp4p	A3a	1	Imp4p (1)	2.60424	0	0	Component of the SSU processome, which is required for pre-18S rRNA processing; interacts with Mpp10p; member of a superfamily of proteins that contain a sigma(70)-like motif and associate with RNAs	not visualized
	gi|6321942	Imp3p	A3a	1	Imp3p (1)	2.42576	0	0	Component of the SSU processome, which is required for pre-18S rRNA processing, essential protein that interacts with Mpp10p and mediates interactions of Imp4p and Mpp10p with U3 snoRNA	not visualized
	gi|2204278	Dip2p / Utp12p	A3a	2	Dip2p / Utp12p (2)	2.42065	0.677938	cytoplasm,nucleus	Nucleolar protein, specifically associated with the U3 snoRNA, part of the large ribonucleoprotein complex known as the small subunit (SSU) processome, required for 18S rRNA biogenesis, part of the active pre-rRNA processing complex	9620
	gi|151945258	Utp18p	A3a	1	Utp18p (1)	2.27432	0	nucleolus	Possible U3 snoRNP protein involved in maturation of pre-18S rRNA, based on computational analysis of large-scale protein-protein interaction data	9570
	gi|170992	Utp6p	A3a	1	Utp6p (1)	2.26784	0	nucleolus	Nucleolar protein, component of the small subunit (SSU) processome containing the U3 snoRNA that is involved in processing of pre-18S rRNA	7520
	gi|151945015	Utp10p	A3a	3	Utp10p (3)	2.15634	0.691975	nucleolus	Nucleolar protein, component of the small subunit (SSU) processome containing the U3 snoRNA that is involved in processing of pre-18S rRNA	18200
	gi|116666730	Snu13	A3a	1	Snu13 (1)	1.86998	0	0	RNA binding protein, part of U3 snoRNP involved in rRNA processing, part of U4/U6-U5 tri-snRNP involved in mRNA splicing, similar to human 15.5K protein	not visualized
	gi|151943367	Utp22p	A3a	1	Utp22p (1)	1.8324	0	nucleolus,nucleus	Possible U3 snoRNP protein involved in maturation of pre-18S rRNA, based on computational analysis of large-scale protein-protein interaction data	3260
	gi|151943408	Utp8p	A3a	1	Utp8p (1)	1.63351	0	nucleolus	Nucleolar protein required for export of tRNAs from the nucleus; also copurifies with the small subunit (SSU) processome containing the U3 snoRNA that is involved in processing of pre-18S rRNA	16800
	gi|45271026	Fap7p	A3b	1	Fap7p (1)	2.59225	0	cytoplasm,nucleus	Essential NTPase required for small ribosome subunit synthesis, mediates processing of the 20S pre-rRNA at site D in the cytoplasm but associates only transiently with 43S preribosomes via Rps14p, may be the endonuclease for site D	8350
	gi|6319988	Nop6p	A4	2	Nop6p (2)	3.81864	0.17281	nucleolus	Putative RNA-binding protein implicated in A3/4; contains an RNA recognition motif (RRM) and has similarity to hydrophilins; NOP6 may be a fungal-specific gene as no homologs have been yet identified in higher eukaryotes	8970
	gi|6321964	Nmd3p	A4	2	Nmd3p (2)	3.0922	0.0463926	cytoplasm	Protein involved in nuclear export of the large ribosomal subunit; acts as a Crm1p-dependent adapter protein for export of nascent ribosomal subunits through the nuclear pore complex	11900
	gi|6323021	Drs1p	A4	3	Drs1p (3)	2.65221	0.330762	cytoplasm,nucleolus,nucleus	Nucleolar DEAD-box protein required for ribosome assembly and function, including synthesis of 60S ribosomal subunits; constituent of 66S pre-ribosomal particles	not visualized
	gi|6325213	Nop4p	A4	15	Nop4p (15)	2.44036	0.342385	nucleolus,nucleus	Nucleolar protein, essential for processing and maturation of 27S pre-rRNA and large ribosomal subunit biogenesis; constituent of 66S pre-ribosomal particles; contains four RNA recognition motifs (RRMs)	4990
	gi|151942459	Puf6p	A4	2	Puf6p (2)	2.12139	0.265715	nucleolus,nucleus	Pumilio-homology domain protein that binds ASH1 mRNA at PUF consensus sequences in the 3' UTR and represses its translation, resulting in proper asymmetric localization of ASH1 mRNA	21500
	gi|6320292	Rrp1p	A4	4	Rrp1p (4)	2.10612	0.089302	nucleolus,nucleus	Essential evolutionarily conserved nucleolar protein necessary for biogenesis of 60S ribosomal subunits and processing of pre-rRNAs to mature rRNAs, associated with several distinct 66S pre-ribosomal particles	6960
	gi|151941367	Mak16p	A4	2	Mak16p (2)	2.09977	0.393567	0	Essential nuclear protein, constituent of 66S pre-ribosomal particles; required for maturation of 25S and 5.8S rRNAs;	not visualized
	gi|6323885	Rrp5p	A4	26	Rrp5p (26)	2.09775	0.509549	nucleolus	RNA binding protein with preference for single stranded tracts of U's involved in synthesis of both 18S and 5.8S rRNAs; component of both the ribosomal small subunit (SSU) processosome and the 90S preribosome	8860
	gi|190407271	Brx1p	A4	5	Brx1p (5)	2.0354	0.307423	nucleolus,nucleus	Nucleolar protein, constituent of 66S pre-ribosomal particles; depletion leads to defects in rRNA processing and a block in the assembly of large ribosomal subunits; possesses a sigma(70)-like RNA-binding motif	13200
	gi|207340712	Nip7p	A4	4	Nip7p (4)	2.02217	0.290987	nucleolus,nucleus	Nucleolar protein required for 60S ribosome subunit biogenesis, constituent of 66S pre-ribosomal particles; physically interacts with Nop8p and the exosome subunit Rrp43p	5170
	gi|190407574	Ytm1p	A4	1	Ytm1p (1)	1.94147	0	nucleolus,nucleus	Constituent of 66S pre-ribosomal particles, forms a complex with Nop7p and Erb1p that is required for maturation of the large ribosomal subunit; has seven C-terminal WD repeats	6670
	gi|190405562	Nop16p	A4	6	Nop16p (6)	1.91244	0.279252	nucleolus,nucleus	Constituent of 66S pre-ribosomal particles, involved in 60S ribosomal subunit biogenesis	2860
	gi|6323693	Erb1p	A4	17	Erb1p (17)	1.75093	0.383697	nucleolus,nucleus	Constituent of 66S pre-ribosomal particles, forms a complex with Nop7p and Ytm1p that is required for maturation of the large ribosomal subunit; required for maturation of the 25S and 5.8S ribosomal RNAs; homologous to mammalian Bop1	2680
	gi|6324219	Nop15p	A4	3	Nop15p (3)	1.72794	0.0741826	nucleolus,nucleus	Constituent of 66S pre-ribosomal particles, involved in 60S ribosomal subunit biogenesis; localizes to both nucleolus and cytoplasm	4280
	gi|151941620	Rpf2p	A4	4	Rpf2p (4)	1.71531	0.475184	nucleolus,nucleus	Essential protein involved in the processing of pre-rRNA and the assembly of the 60S ribosomal subunit; interacts with ribosomal protein L11; localizes predominantly to the nucleolus; constituent of 66S pre-ribosomal particles	32400
	gi|51013571	Nop2p	A4	6	Nop2p (6)	1.69359	0.0616786	nucleolus,nucleus	Probable RNA m(5)C methyltransferase, essential for processing and maturation of 27S pre-rRNA and large ribosomal subunit biogenesis; localized to the nucleolus; constituent of 66S pre-ribosomal particles	18700
	gi|207345119	Nop7p	A4	7	Nop7p (7)	1.68017	0.232901	nucleolus,nucleus	Component of several different pre-ribosomal particles; forms a complex with Ytm1p and Erb1p that is required for maturation of the large ribosomal subunit; required for exit from G0 and the initiation of cell proliferation	4530
	gi|151941273	Rea1p/Mdn1p	A4	1	Rea1p/Mdn1p (1)	1.6701	0	cytoplasm,nucleus	Huge dynein-related AAA-type ATPase (midasin), forms extended pre-60S particle with the Rix1 complex (Rix1p-Ipi1p-Ipi3p), may mediate ATP-dependent remodeling of 60S subunits and subsequent export from nucleoplasm to cytoplasm	538
	gi|151941747	Ebp2p	A4	6	Ebp2p (6)	1.65562	0.281476	0	Essential protein required for the maturation of 25S rRNA and 60S ribosomal subunit assembly, localizes to the nucleolus; constituent of 66S pre-ribosomal particles	not visualized
	gi|6323947	Has1p	A4	10	Has1p (10)	1.64372	0.382635	0	ATP-dependent RNA helicase; localizes to both the nuclear periphery and nucleolus; highly enriched in nuclear pore complex fractions; constituent of 66S pre-ribosomal particles	not visualized
	gi|160409988	Mak5p	A4	1	Mak5p (1)	1.6435	0	nucleolus,nucleus	Essential nucleolar protein, putative DEAD-box RNA helicase required for maintenance of M1 dsRNA virus; involved in biogenesis of large (60S) ribosomal subunits	981
	gi|6325164	Nog1p	A4	7	Nog1p (7)	1.62696	0.257053	nucleus	Putative GTPase that associates with free 60S ribosomal subunits in the nucleolus and is required for 60S ribosomal subunit biogenesis; constituent of 66S pre-ribosomal particles; member of the ODN family of nucleolar G-proteins	28000
	gi|6324326	Rlp7p	A4	5	Rlp7p (5)	1.60655	0.133909	0	Nucleolar protein with similarity to large ribosomal subunit L7 proteins; constituent of 66S pre-ribosomal particles; plays an essential role in processing of precursors to the large ribosomal subunit RNAs	7720
	gi|151942049	Noc1p	A4	12	Noc1p (12)	1.51779	0.12458	nucleolus	Constituent of 66S pre-ribosomal particles, required for large (60S) ribosomal subunit biogenesis; involved in nuclear export of pre-ribosomes; required for maintenance of dsRNA virus; homolog of human CAATT-binding protein	15000
	gi|207344709	Cic1p/Nsa3p	A4	3	Cic1p/Nsa3p (3)	1.48687	0.150115	nucleolus,nucleus	Essential protein that interacts with proteasome components and has a potential role in proteasome substrate specificity; also copurifies with 66S pre-ribosomal particles	45900
	gi|190407303	Nop12p	A4	8	Nop12p (8)	1.46807	0.330935	nucleolus	Nucleolar protein involved in pre-25S rRNA processing and biogenesis of large 60S ribosomal subunit; contains an RNA recognition motif (RRM); binds to Ebp2; similar to Nop13p and Nsr1p	5910
	gi|190406043	Noc3p	A4	7	Noc3p (7)	1.43671	0.392623	nucleolus,nucleus	Protein that forms a nuclear complex with Noc2p that binds to 66S ribosomal precursors to mediate their intranuclear transport; also binds to chromatin to promote the association of DNA replication factors and replication initiation	11700
	gi|151945296	Noc2p	A4	16	Noc2p (16)	1.4164	0.195192	nucleolus,nucleus	Protein that forms a nucleolar complex with Mak21p that binds to 90S and 66S pre-ribosomes, as well as a nuclear complex with Noc3p that binds to 66S pre-ribosomes; both complexes mediate intranuclear transport of ribosomal precursors	29000
	gi|6324868	Rrs1p	A4	2	Rrs1p (2)	1.39613	0.103411	0	Essential protein that binds ribosomal protein L11 and is required for nuclear export of the 60S pre-ribosomal subunit during A3/4; mouse homolog shows altered expression in Huntington's disease model mice	not visualized
	gi|6325273	Tif6p	A4	1	Tif6p (1)	1.35172	0	nucleolus,nucleus	Constituent of 66S pre-ribosomal particles, has similarity to human B1 factor 6 (eIF6); may be involved in the biogenesis and or stability of 60S ribosomal subunits	18600
	gi|6322843	Mrt4p	A4	3	Mrt4p (3)	1.34899	0.24821	nucleolus,nucleus	Protein involved in mRNA turnover and ribosome assembly, localizes to the nucleolus	18200
	gi|259147998	Rlp24p	A4	2	Rlp24p (2)	1.25148	0.240957	0	Essential protein with similarity to Rpl24Ap and Rpl24Bp, associated with pre-60S ribosomal subunits and required for ribosomal large subunit biogenesis	not visualized
	gi|206558285	Nop16p	A4	1	Nop16p (1)	1.21014	0	nucleolus,nucleus	Constituent of 66S pre-ribosomal particles, involved in 60S ribosomal subunit biogenesis	2860
	gi|151944364	Nop13p	A4	1	Nop13p (1)	1.16242	0	nucleolus,nucleus	Nucleolar protein found in preribosomal complexes; contains an RNA recognition motif (RRM)	3830
	gi|6321880	Rpf1p	A4	1	Rpf1p (1)	1.14862	0	0	Nucleolar protein involved in the assembly and export of the large ribosomal subunit; constituent of 66S pre-ribosomal particles; contains a sigma(70)-like motif, which is thought to bind RNA	784
	gi|6321857	Ssf1p	A4	1	Ssf1p (1)	1.06846	0	nucleolus,nucleus	Constituent of 66S pre-ribosomal particles, required for ribosomal large subunit maturation; functionally redundant with Ssf2p; member of the Brix family	8150
	gi|190406395	Spb1p	A4	1	Spb1p (1)	0.520531	0	0	AdoMet-dependent methyltransferase involved in rRNA processing and 60S ribosomal subunit maturation; methylates G2922 in the tRNA docking site of the large subunit rRNA and in the absence of snR52, U2921; suppressor of PAB1 mutants	not visualized
	gi|151944713	Nug1p	A4	4	Nug1p (4)	0.400114	0.183865	nucleolus,nucleus	GTPase that associates with nuclear 60S pre-ribosomes, required for export of 60S ribosomal subunits from the nucleus	7130
	gi|206558288	Nsa1p	A4	1	Nsa1p (1)	0.151053	0	nucleolus,nucleus	Constituent of 66S pre-ribosomal particles, involved in 60S ribosomal subunit biogenesis	2740
	gi|7839181	Nop10p	A5	1	Nop10p (1)	1.70316	0	nucleolus	Constituent of small nucleolar ribonucleoprotein particles containing H/ACA-type snoRNAs, which are required for pseudouridylation and processing of pre-18S rRNA	not visualized
	gi|190405265	Nop56p	A5	7	Nop56p (7)	1.58288	0.364228	nucleolus	Essential evolutionarily-conserved nucleolar protein component of the box C/D snoRNP complexes that direct 2'-O-methylation of pre-rRNA during its maturation; overexpression causes spindle orientation defects	13500
	gi|6320190	Nop1p	A5	7	Nop1p (7)	1.57146	0.19692	0	Nucleolar protein, component of the small subunit processome complex, which is required for processing of pre-18S rRNA; has similarity to mammalian fibrillarin	not visualized
	gi|151941019	Cbf5p	A5	7	Cbf5p (7)	1.37411	0.265833	nucleolus	Pseudouridine synthase catalytic subunit of box H/ACA small nucleolar ribonucleoprotein particles (snoRNPs), acts on both large and small rRNAs and on snRNA U2; mutations in human ortholog dyskerin cause the disorder dyskeratosis congenita	33600
	gi|206558283	Nop58p	A5	6	Nop58p (6)	1.35244	0.0919629	nucleolus	Protein involved in pre-rRNA processing, 18S rRNA synthesis, and snoRNA synthesis; component of the small subunit processome complex, which is required for processing of pre-18S rRNA	34700
	gi|666101	Nhp2p	A5	3	Nhp2p (3)	1.32194	0.0449928	nucleolus	Nuclear protein related to mammalian high mobility group (HMG) proteins, essential for function of H/ACA-type snoRNPs, which are involved in 18S rRNA processing	not visualized
	gi|530998	Fpr3p	A6	6	Fpr3p (6)	3.40794	0.393526	nucleolus,nucleus	Nucleolar peptidyl-prolyl cis-trans isomerase (PPIase); FK506 binding protein; phosphorylated by casein kinase II (Cka1p-Cka2p-Ckb1p-Ckb2p) and dephosphorylated by Ptp1p	9490
	gi|160380616	Dbp3p	A6	1	Dbp3p (1)	2.71483	0	nucleolus,nucleus	Putative ATP-dependent RNA helicase of the DEAD-box family involved in ribosomal biogenesis	38900
	gi|577810	Rrp8p	A6	1	Rrp8p (1)	2.27441	0	nucleolus,nucleus	Nucleolar protein involved in rRNA processing, pre-rRNA cleavage at site A2; also involved in telomere maintenance; mutation is synthetically lethal with a gar1 mutation	2780
	gi|151945554	Rex4p	A6	5	Rex4p (5)	2.2541	0.505261	nucleolus,nucleus	Putative RNA exonuclease possibly involved in pre-rRNA processing and ribosome assembly	4280
	gi|207340445	Rrp12p	A6	2	Rrp12p (2)	1.88444	0.605638	cytoplasm,nucleus	Protein required for export of the ribosomal subunits; associates with the RNA components of the pre-ribosomes; contains HEAT-repeats	8170
	gi|259145944	Arb1p	A6	3	Arb1p (3)	1.44587	0.216761	cytoplasm	ATPase of the ATP-binding cassette (ABC) family involved in 40S and 60S ribosome biogenesis, has similarity to Gcn20p; shuttles from nucleus to cytoplasm, physically interacts with Tif6p, Lsg1p	17600
	gi|151943835	YCR016W	A6	1	YCR016W (1)	1.09967	0	nucleolus,nucleus	Putative protein of unknown function; green fluorescent protein (GFP)-fusion protein localizes to the nucleolus and nucleus; predicted to be involved in A3/4	1850
	gi|151941039	Pwp1p	A6	2	Pwp1p (2)	0.34993	0.0511277	cytoplasm,nucleolus,nucleus	Protein with WD-40 repeats involved in rRNA processing; associates with trans-acting ribosome biogenesis factors; similar to beta-transducin superfamily	43800
	gi|468605	Sup45p	B	2	Sup45p (2)	3.02363	1.08844	cytoplasm	Polypeptide release factor (eRF1) in translation termination; mutant form acts as a recessive omnipotent suppressor; methylated by Mtq2p-Trm112p in ternary complex eRF1-eRF3-GTP; mutation of methylation site confers resistance to zymocin	13100
	gi|151943621	GCN1	B	4	GCN1 (4)	2.41423	0.765995	cytoplasm	Positive regulator of the Gcn2p kinase activity, forms a complex with Gcn20p; proposed to stimulate Gcn2p activation by an uncharged tRNA	7330
	gi|3924	MES1	B	1	MES1 (1)	2.23691	0	cytoplasm	Methionyl-tRNA synthetase, forms a complex with glutamyl-tRNA synthetase (Gus1p) and Arc1p, which increases the catalytic efficiency of both tRNA synthetases; also has a role in nuclear export of tRNAs	85000
	gi|151946513	GRS1	B	1	GRS1 (1)	1.06726	0	cytoplasm	Cytoplasmic and mitochondrial glycyl-tRNA synthase that ligates glycine to the cognate anticodon bearing tRNA; transcription termination factor that may interact with the 3'-end of pre-mRNA to promote 3'-end formation	98400
	gi|460044	Fun12p	B1	2	Fun12p (2)	2.34688	0.0974452	cytoplasm	GTPase, required for general translation initiation by promoting Met-tRNAiMet binding to ribosomes and ribosomal subunit joining; homolog of bacterial IF2	13400
	gi|238686680	Prt1	B1	3	Prt1 (3)	2.32304	0.658176	cytoplasm	eIF3b subunit of the core complex of translation initiation factor 3 (eIF3), essential for translation; part of a subcomplex (Prt1p-Rpg1p-Nip1p) that stimulates binding of mRNA and tRNA(i)Met to ribosomes	47500
	gi|6324433	Cdc33p	B1	2	Cdc33p (2)	2.06692	0.272053	cytoplasm	Cytoplasmic mRNA cap binding protein and translation initiation factor eIF4E; the eIF4E-cap complex is responsible for mediating cap-dependent mRNA translation via interactions with translation initiation factor eIF4G (Tif4631p or Tif4632p)	14200
	gi|238686682	Tif35p	B1	4	Tif35p (4)	2.04772	0.239188	cytoplasm	eIF3g subunit of the core complex of translation initiation factor 3 (eIF3), which is essential for translation	not visualized
	gi|6324778	Ded1p	B1	7	Ded1p (7)	1.97485	0.255369	0	ATP-dependent DEAD (Asp-Glu-Ala-Asp)-box RNA helicase, required for B1 of all yeast mRNAs; mutations in human DEAD-box DBY are a frequent cause of male infertility	not visualized
	gi|151946470	RPG1	B1	1	RPG1 (1)	1.93055	0	cytoplasm	eIF3a subunit of the core complex of translation initiation factor 3 (eIF3), essential for translation; part of a subcomplex (Prt1p-Rpg1p-Nip1p) that stimulates binding of mRNA and tRNA(i)Met to ribosomes	52700
	gi|6323795	TIF34	B1	1	TIF34 (1)	1.90855	0	0	eIF3i subunit of the core complex of translation initiation factor 3 (eIF3), which is essential for translation	2400
	gi|6322323	Tif2p	B1	11	Tif2p (11)	1.71146	0.212367	cytoplasm	Translation initiation factor eIF4A, identical to Tif1p; DEA(D/H)-box RNA helicase that couples ATPase activity to RNA binding and unwinding; forms a dumbbell structure of two compact domains connected by a linker; interacts with eIF4G	not quantitated
	gi|151946172	Clu1p	B1	1	Clu1p (1)	1.15784	0	cytoplasm	eIF3 component of unknown function; deletion causes defects in mitochondrial organization but not in growth or translation initiation, can rescue cytokinesis and mitochondrial organization defects of the Dictyostelium cluA- mutant	17000
	gi|55670150	EF-2 (EFT1/EFT2)	B2	12	EF-2 (EFT1/EFT2) (12)	1.75705	0.407495	cytoplasm	Elongation factor 2 (EF-2), also encoded by EFT2; catalyzes ribosomal translocation during protein synthesis; contains diphthamide, the unique posttranslationally modified histidine residue specifically ADP-ribosylated by diphtheria toxin	82700
	gi|6319594	Tef2p	B2	18	Tef2p (18)	1.58454	0.27257	cytoplasm	Translational elongation factor EF-1 alpha; also encoded by TEF1; functions in the binding reaction of aminoacyl-tRNA (AA-tRNA) to ribosomes	450
	gi|6323278	Yef3p	B2	15	Yef3p (15)	1.21422	0.20026	cytoplasm	Translational elongation factor 3, stimulates the binding of aminoacyl-tRNA (AA-tRNA) to ribosomes by releasing EF-1 alpha from the ribosomal complex; contains two ABC cassettes; binds and hydrolyses ATP	871000
	gi|15988133	H4	C1	1	H4 (1)	1.8947	0	nucleus	Histone H4, core histone protein required for chromatin assembly and chromosome function; one of two identical histone proteins (see also HHF2); contributes to telomeric silencing; N-terminal domain involved in maintaining genomic integrity	524000
	gi|6320430	Htb1p	C1	2	Htb1p (2)	1.73772	0.17894	nucleus	Histone H2B, core histone protein required for chromatin assembly and chromosome function; nearly identical to HTB1; Rad6p-Bre1p-Lge1p mediated ubiquitination regulates transcriptional activation, meiotic DSB formation and H3 methylation	443000
	gi|6320431	Hta1p/Hta2p	C1	1	Hta1p/Hta2p (1)	1.72366	0	vacuole	Histone H2A, core histone protein required for chromatin assembly and chromosome function; one of two nearly identical subtypes (see also HTA2); DNA damage-dependent phosphorylation by Mec1p facilitates DNA repair; acetylated by Nat4p	not visualized
	gi|151944881	Chd1p	C3	1	Chd1p (1)	2.92807	0	nucleus	Nucleosome remodeling factor that functions in regulation of transcription elongation; contains a chromo domain, a helicase domain and a DNA-binding domain; component of both the SAGA and SLIK complexes	1620
	gi|259145314	Paa1p	C3	1	Paa1p (1)	1.38771	0	0	Polyamine acetyltransferase; acetylates polyamines (e.g. putrescine, spermidine, spermine) and also aralkylamines (e.g. tryptamine, phenylethylamine); may be involved in transcription and/or DNA replication	8680
	gi|151940964	Fpr4p	C4e	8	Fpr4p (8)	2.33275	0.469622	nucleolus,nucleus	Peptidyl-prolyl cis-trans isomerase (PPIase) (proline isomerase) localized to the nucleus; catalyzes isomerization of proline residues in histones H3 and H4, which affects lysine methylation of those histones	14100
	gi|151942801	Rpa135p	E1	1	Rpa135p (1)	2.4028	0	nucleolus	RNA polymerase I subunit A135	14100
	gi|170956	RPA49	E1	1	RPA49 (1)	2.16655	0	nucleolus	RNA polymerase I subunit A49	not quantitated
	gi|110590860	Rpb7p-CBP	E2	2	Rpb7p-CBP (2)	1.789	0.338775	#N/A	RNA polymerase II subunit B16; forms two subunit dissociable complex with Rpb4p; involved recruitment of 3'-end processing factors to transcribing RNA polymerase II complex and in export of	#N/A
	gi|6325209	Cam1p	F2	1	Cam1p (1)	2.79406	0	cytoplasm	Nuclear protein required for transcription of MXR1; binds the MXR1 promoter in the presence of other nuclear factors; binds calcium and phospholipids; has similarity to translational cofactor EF-1 gamma	60900
	gi|259145620	Yra1p	F5	3	Yra1p (3)	3.13083	0.787554	nucleus	Nuclear protein that binds to RNA and to Mex67p, required for export of poly(A)+ mRNA from the nucleus; member of the REF (RNA and export factor binding proteins) family; another family member, Yra2p, can substitute for Yra1p function	not visualized
	gi|6324217	Dbp2p	F5	1	Dbp2p (1)	2.62089	0	cytoplasm,nucleus	Essential ATP-dependent RNA helicase of the DEAD-box protein family, involved in nonsense-mediated mRNA decay and rRNA processing	33100
	gi|6321265	Kem1p	F5	1	Kem1p (1)	2.15359	0	cytoplasm	Evolutionarily-conserved 5'-3' exonuclease component of cytoplasmic processing (P) bodies involved in mRNA decay; plays a role in microtubule-mediated processes, filamentous growth, ribosomal RNA maturation, and telomere maintenance	11700
	gi|172574	Sen1p	F5	1	Sen1p (1)	1.91524	0	nucleus	Presumed helicase required for RNA polymerase II transcription termination and processing of RNAs; homolog of Senataxin which causes Ataxia-Oculomotor Apraxia 2 and a dominant form of amyotrophic lateral sclerosis	125
	gi|256271306	Pab1p	F5	3	Pab1p (3)	1.65732	0.585552	cytoplasm	Poly(A) binding protein, part of the 3'-end RNA-processing complex, mediates interactions between the 5' cap structure and the 3' mRNA poly(A) tail, involved in control of poly(A) tail length, interacts with translation factor eIF-4G	198000
	gi|14318523	Loc1p	F5	3	Loc1p (3)	1.3885	0.13001	nucleolus,nucleus	Nuclear protein involved in asymmetric localization of ASH1 mRNA; binds double-stranded RNA in vitro; constituent of 66S pre-ribosomal particles	3650
	gi|1493831	Trf5p	F5b	1	Trf5p (1)	2.16636	0	nucleolus	Non-canonical poly(A) polymerase, involved in nuclear RNA degradation as a component of the TRAMP complex; catalyzes polyadenylation of hypomodified tRNAs, and snoRNA and rRNA precursors; overlapping but non-redundant functions with Pap2p	2240
	gi|160358710	Sub2p	F6	2	Sub2p (2)	1.93346	0.132728	nucleus	Component of the TREX complex required for nuclear mRNA export; member of the DEAD-box RNA helicase superfamily and is involved in early and late steps of spliceosome assembly; homolog of the human splicing factor hUAP56	51700
	gi|190405061	LHP1	F7	2	LHP1 (2)	0.741849	0.120324	nucleus	RNA binding protein required for maturation of tRNA and U6 snRNA precursors; acts as a molecular chaperone for RNAs transcribed by polymerase III; homologous to human La (SS-B) autoantigen	not visualized
	gi|259149922	Rvb2p	F8/C3c	1	Rvb2p (1)	1.8572	0	0	Essential protein involved in transcription regulation; component of chromatin remodeling complexes; required for assembly and function of the INO80 complex; also referred to as reptin; member of the RUVB-like protein family	3030
	gi|151942788	Lsp1	G	1	Lsp1 (1)	5.10457	0	punctate composite	Primary component of eisosomes, which are large immobile patch structures at the cell cortex associated with endocytosis, along with Pil1p and Sur7p; null mutants show activation of Pkc1p/Ypk1p stress resistance pathways	104000
	gi|151943814	Ilv6p	G	2	Ilv6p (2)	3.39593	0.369146	mitochondrion	Regulatory subunit of acetolactate synthase, which catalyzes the first step of branched-chain amino acid biosynthesis; enhances activity of the Ilv2p catalytic subunit, localizes to mitochondria	15800
	gi|151942417	PPN1	G	1	PPN1 (1)	2.54861	0	vacuole	Vacuolar endopolyphosphatase with a role in phosphate metabolism; functions as a homodimer	319
	gi|223143	Adh2p	G	1	Adh2p (1)	2.25155	0	cytoplasm	Glucose-repressible alcohol dehydrogenase II, catalyzes the conversion of ethanol to acetaldehyde; involved in the production of certain carboxylate esters; regulated by ADR1	1620
	gi|894204	Psa1p	G	1	Psa1p (1)	2.11397	0	cytoplasm	GDP-mannose pyrophosphorylase (mannose-1-phosphate guanyltransferase), synthesizes GDP-mannose from GTP and mannose-1-phosphate in cell wall biosynthesis; required for normal cell wall structure	97100
	gi|75766245	Gal1p	G	2	Gal1p (2)	2.09128	0.294068	0	Galactokinase, phosphorylates alpha-D-galactose to alpha-D-galactose-1-phosphate in the first step of galactose catabolism; expression regulated by Gal4p	not visualized
	gi|173146	Ura2p	G	6	Ura2p (6)	2.06557	0.488219	cytoplasm	Bifunctional carbamoylphosphate synthetase (CPSase)-aspartate transcarbamylase (ATCase), catalyzes the first two enzymatic steps in the de novo biosynthesis of pyrimidines; both activities are subject to feedback inhibition by UTP	11000
	gi|6325221	PMA2	G	1	PMA2 (1)	2.0362	0	0	Plasma membrane H+-ATPase, isoform of Pma1p, involved in pumping protons out of the cell; regulator of cytoplasmic pH and plasma membrane potential	not visualized
	gi|151943263	Trp5p	G	2	Trp5p (2)	2.00616	0.0887193	cytoplasm,nucleus	Tryptophan synthase, catalyzes the last step of tryptophan biosynthesis; regulated by the general control system of amino acid biosynthesis	15500
	gi|47420051	Gpd1p	G	1	Gpd1p (1)	1.9468	0	peroxisome	NAD-dependent glycerol-3-phosphate dehydrogenase, key enzyme of glycerol synthesis, essential for growth under osmotic stress; expression regulated by high-osmolarity glycerol response pathway; homolog of Gpd2p	807
	gi|171596	Gfa1p	G	3	Gfa1p (3)	1.79841	0.0895462	0	Glutamine-fructose-6-phosphate amidotransferase, catalyzes the formation of glucosamine-6-P and glutamate from fructose-6-P and glutamine in the first step of chitin biosynthesis	14300
	gi|6325025	Fas2p	G	2	Fas2p (2)	1.68783	0.125546	cytoplasm	Alpha subunit of fatty acid synthetase, which catalyzes the synthesis of long-chain saturated fatty acids; contains beta-ketoacyl reductase and beta-ketoacyl synthase activities; phosphorylated	17000
	gi|171122	Vma2p	G	10	Vma2p (10)	1.67884	0.189686	vacuolar membrane	Subunit B of the eight-subunit V1 peripheral membrane domain of the vacuolar H+-ATPase (V-ATPase), an electrogenic proton pump found throughout the endomembrane system; contains nucleotide binding sites; also detected in the cytoplasm	131000
	gi|171504	Fas3p	G	6	Fas3p (6)	1.6587	0.182689	cytoplasm,punctate composite	Acetyl-CoA carboxylase, biotin containing enzyme that catalyzes the carboxylation of acetyl-CoA to form malonyl-CoA; required for de novo biosynthesis of long-chain fatty acids	20200
	gi|308191556	Ade12p	G	1	Ade12p (1)	1.59994	0	cytoplasm	Adenylosuccinate synthase, catalyzes the first step in synthesis of adenosine monophosphate from inosine 5'monophosphate during purine nucleotide biosynthesis; exhibits binding to single-stranded autonomously replicating (ARS) core sequence	56800
	gi|6321776	Prs3p	G	1	Prs3p (1)	1.36952	0	cytoplasm	5-phospho-ribosyl-1(alpha)-pyrophosphate synthetase, synthesizes PRPP, which is required for nucleotide, histidine, and tryptophan biosynthesis; one of five related enzymes, which are active as heteromultimeric complexes	not visualized
	gi|256274388	Sam1p	G	4	Sam1p (4)	1.31437	0.163983	cytoplasm	S-adenosylmethionine synthetase, catalyzes transfer of the adenosyl group of ATP to the sulfur atom of methionine; one of two differentially regulated isozymes (Sam1p and Sam2p)	103000
	gi|6322468	TDH1	G	1	TDH1 (1)	1.23283	0	cytoplasm,nucleus	Glyceraldehyde-3-phosphate dehydrogenase, isozyme 1, involved in glycolysis and gluconeogenesis; tetramer that catalyzes the reaction of glyceraldehyde-3-phosphate to 1,3 bis-phosphoglycerate; detected in the cytoplasm and cell-wall	120000
	gi|4180	Cdc19p	G	3	Cdc19p (3)	1.22914	0.12591	cytoplasm	Pyruvate kinase, functions as a homotetramer in glycolysis to convert phosphoenolpyruvate to pyruvate, the input for aerobic (TCA cycle) or anaerobic (glucose fermentation) respiration	291000
	gi|51013423	Ade5,7p	G	1	Ade5,7p (1)	1.03164	0	cytoplasm	Bifunctional enzyme of the 'de novo' purine nucleotide biosynthetic pathway, contains aminoimidazole ribotide synthetase and glycinamide ribotide synthetase activities	35800
	gi|6322666	Fas1p	G	2	Fas1p (2)	0.935509	0.272523	cytoplasm	Beta subunit of fatty acid synthetase, which catalyzes the synthesis of long-chain saturated fatty acids; contains acetyltransacylase, dehydratase, enoyl reductase, malonyl transacylase, and palmitoyl transacylase activities	91800
	gi|207342498	Tsa1p	G	1	Tsa1p (1)	0.651996	0	cytoplasm,punctate composite	Thioredoxin peroxidase, acts as both a ribosome-associated and free cytoplasmic antioxidant; self-associates to form a high-molecular weight chaperone complex under oxidative stress; deletion results in mutator phenotype	378000
	gi|256270485	Pdc1p	G	4	Pdc1p (4)	0.620048	0.112015	ambiguous,cytoplasm,nucleus	Major of three pyruvate decarboxylase isozymes, key enzyme in alcoholic fermentation, decarboxylates pyruvate to acetaldehyde; subject to glucose-, ethanol-, and autoregulation; involved in amino acid catabolism	8970
	gi|6324194	Fpr1p	G/C2	2	Fpr1p (2)	2.34176	0.700639	cytoplasm,nucleus	Peptidyl-prolyl cis-trans isomerase (PPIase), binds to the drugs FK506 and rapamycin; also binds to the nonhistone chromatin binding protein Hmo1p and may regulate its assembly or function	43300
	gi|259144783	Prx1p	H	1	Prx1p (1)	2.12215	0	mitochondrion	Mitochondrial peroxiredoxin (1-Cys Prx) with thioredoxin peroxidase activity, has a role in reduction of hydroperoxides; reactivation requires Trr2p and glutathione; induced during respiratory growth and oxidative stress; phosphorylated	4510
	gi|99031947	SBA1	K	1	SBA1 (1)	2.52023	0	cytoplasm,nucleus	Co-chaperone that binds to and regulates Hsp90 family chaperones; important for pp60v-src activity in yeast; homologous to the mammalian p23 proteins and like p23 can regulate telomerase activity	33700
	gi|6324120	Ssb2p	K	9	Ssb2p (9)	1.63106	0.297398	cytoplasm	Cytoplasmic ATPase that is a ribosome-associated molecular chaperone, functions with J-protein partner Zuo1p; may be involved in the folding of newly-synthesized polypeptide chains; member of the HSP70 family; homolog of SSB1	104000
	gi|151944335	Ssb2p	K	1	Ssb2p (1)	1.4228	0	cytoplasm	Cytoplasmic ATPase that is a ribosome-associated molecular chaperone, functions with J-protein partner Zuo1p; may be involved in the folding of newly-synthesized polypeptide chains; member of the HSP70 family; homolog of SSB1	104000
	gi|6323002	HSP104	K	2	HSP104 (2)	1.14986	0.25403	cytoplasm	Heat shock protein that cooperates with Ydj1p (Hsp40) and Ssa1p (Hsp70) to refold and reactivate previously denatured, aggregated proteins; responsive to stresses including: heat, ethanol, and sodium arsenite; involved in [PSI+] propagatio	32800
	gi|99031945	Hsp82p	K1	14	Hsp82p (14)	2.38389	0.383476	cytoplasm	Hsp90 chaperone required for pheromone signaling and negative regulation of Hsf1p; docks with Tom70p for mitochondrial preprotein delivery; promotes telomerase DNA binding and nucleotide addition; interacts with Cns1p, Cpr6p, Cpr7p, Sti1p	445000
	gi|533365	Sse1p	K1	2	Sse1p (2)	1.75301	0.272635	cytoplasm	ATPase that is a component of the heat shock protein Hsp90 chaperone complex; binds unfolded proteins; member of the heat shock protein 70 (HSP70) family; localized to the cytoplasm	71700
	gi|151943024	Cct2p	K2	1	Cct2p (1)	2.03176	0	0	Subunit beta of the cytosolic chaperonin Cct ring complex, related to Tcp1p, required for the assembly of actin and tubulins in vivo	not visualized
	gi|151941057	Cpr6p	K2	1	Cpr6p (1)	1.84121	0	cytoplasm	Peptidyl-prolyl cis-trans isomerase (cyclophilin), catalyzes the cis-trans isomerization of peptide bonds N-terminal to proline residues; binds to Hsp82p and contributes to chaperone activity	18600
	gi|924930	Aha1p	K2	1	Aha1p (1)	1.80032	0	cytoplasm	Co-chaperone that binds to Hsp82p and activates its ATPase activity; similar to Hch1p; expression is regulated by stresses such as heat shock (	13900
	gi|151941387	Ssa1p	K2	12	Ssa1p (12)	1.6613	0.324763	cytoplasm	ATPase involved in protein folding and nuclear localization signal (NLS)-directed nuclear transport; member of heat shock protein 70 (HSP70) family; forms a chaperone complex with Ydj1p; localized to the nucleus, cytoplasm, and cell wall	269000
	gi|42543071	Ydj1p	K2	1	Ydj1p (1)	1.64157	0	cytoplasm,nucleus	Protein chaperone involved in regulation of the HSP90 and HSP70 functions; involved in protein translocation across membranes; member of the DnaJ family	119000
	gi|6323004	Ssa2p	K2	2	Ssa2p (2)	1.05861	0.270161	cytoplasm,nucleus	ATP binding protein involved in protein folding and vacuolar import of proteins; member of heat shock protein 70 (HSP70) family; associated with the chaperonin-containing T-complex; present in the cytoplasm, vacuolar membrane and cell wall	364000
	gi|290771197	Cct8p	K2 oder N?	3	Cct8p (3)	1.47942	0.119781	0	Subunit of the cytosolic chaperonin Cct ring complex, related to Tcp1p, required for the assembly of actin and tubulins in vivo	not visualized
	gi|207347779	Ola1p	L	2	Ola1p (2)	1.33188	0.0252376	cytoplasm	P-loop ATPase with similarity to human OLA1 and bacterial YchF; identified as specifically interacting with the proteasome; protein levels are induced by hydrogen peroxide	36800
	gi|189041600	YKR018C	L2	1	YKR018C (1)	1.93316	0	cytoplasm,nucleus	Putative protein of unknown function; green fluorescent protein (GFP)-fusion protein localizes to the cytoplasm and nucleus	1770
	gi|6321025	Bmh1p	M	2	Bmh1p (2)	2.74069	0.436383	cytoplasm	14-3-3 protein, major isoform; controls proteome at post-transcriptional level, binds proteins and DNA, involved in regulation of many processes including exocytosis, vesicle transport, Ras/MAPK signaling, and rapamycin-sensitive signaling	158000
	gi|37362625	Sro9p	M	1	Sro9p (1)	2.61488	0	cytoplasm	Cytoplasmic RNA-binding protein that associates with translating ribosomes; involved in heme regulation of Hap1p as a component of the HMC complex, also involved in the organization of actin filaments; contains a La motif	8430
	gi|6323511	Tub3p	N	2	Tub3p (2)	2.58563	0.242846	cytoplasm,nucleus,spindle pole	Alpha-tubulin; associates with beta-tubulin (Tub2p) to form tubulin dimer, which polymerizes to form microtubules; expressed at lower level than Tub1p	12300
	gi|642334	Cof1p	N	1	Cof1p (1)	2.05258	0	0	Cofilin, promotes actin filament depolarization in a pH-dependent manner; binds both actin monomers and filaments and severs filaments; thought to be regulated by phosphorylation at SER4; ubiquitous and essential in eukaryotes	19600
	gi|14318481	TUB2	N	6	TUB2 (6)	1.96921	0.336129	0	Beta-tubulin; associates with alpha-tubulin (Tub1p and Tub3p) to form tubulin dimer, which polymerizes to form microtubules	not visualized
	gi|173183	Vps1p	N	4	Vps1p (4)	1.83689	0.813399	cytoplasm,punctate composite,endosome	Dynamin-ähnliche GTPase, die für vakuolären Sortierung; auch in Aktin-Zytoskelett Organisation beteiligt sind, Ende der Golgi-Vorratsspeicherung von einigen Proteinen, die Regulierung peroxisome biogenesis	5960
	gi|14627173	Bbc1	N	1	Bbc1 (1)	1.59829	0	0	Protein possibly involved in assembly of actin patches; interacts with an actin assembly factor Las17p and with the SH3 domains of Type I myosins Myo3p and Myo5p; localized predominantly to cortical actin patches	not visualized
	gi|9650673	ACT1	N	1	ACT1 (1)	0.960006	0	0	Actin, structural protein involved in cell polarization, endocytosis, and other cytoskeletal functions	not visualized
	gi|6320056	COP1	O	1	COP1 (1)	1.99866	0	Golgi,Golgi to ER	Alpha subunit of COPI vesicle coatomer complex, which surrounds transport vesicles in the early secretory pathway	15200
	gi|165761044	Sec23p	O	1	Sec23p (1)	1.67832	0	0	GTPase-activating protein; component of the Sec23p-Sec24p heterodimeric complex of the COPII vesicle coat, involved in ER to Golgi transport and autophagy; stimulates the GDP-bound form of Sar1p	not visualized
	gi|151941877	Cdc48p	O	5	Cdc48p (5)	1.58829	0.263135	cytoplasm,nucleus	ATPase in ER, nuclear membrane and cytosol with homology to mammalian p97; in a complex with Npl4p and Ufd1p participates in retrotranslocation of ubiquitinated proteins from the ER into the cytosol for degradation by the proteasome	78400
	gi|30749262	Ykt6p	O	2	Ykt6p (2)	1.13044	0.179833	0	Vesicle membrane protein (v-SNARE) with acyltransferase activity; involved in trafficking to and within the Golgi, endocytic trafficking to the vacuole, and vacuolar fusion; membrane localization due to prenylation at the carboxy-terminus	not visualized
	gi|1149539	Sfb2	O	1	Sfb2 (1)	1.0271	0	ER to Golgi	Component of the Sec23p-Sfb2p heterodimer of the COPII vesicle coat, required for cargo selection during vesicle formation in ER to Golgi transport; homologous to Sec24p and Sfb3p	1720
	gi|229597871	Vtc2p	O	3	Vtc2p (3)	0.718459	0.107859	ER	Subunit of the vacuolar transporter chaperone (VTC) complex involved in membrane trafficking, vacuolar polyphosphate accumulation, microautophagy and non-autophagic vacuolar fusion	2910
	gi|6323968	PSE1	Q	1	PSE1 (1)	2.03737	0	cytoplasm,nucleus	Karyopherin/importin that interacts with the nuclear pore complex; acts as the nuclear import receptor for specific proteins, including Pdr1p, Yap1p, Ste12p, and Aft1p	15500
	gi|6324759	Gsp2p	Q	1	Gsp2p (1)	1.62486	0	cytoplasm,nucleus	GTP binding protein (mammalian Ranp homolog) involved in the maintenance of nuclear organization, RNA processing and transport; interacts with Kap121p, Kap123p and Pdr6p (karyophilin betas); Gsp1p homolog that is not required for viability	2460
	gi|61679843	Dhh1p	Q	1	Dhh1p (1)	1.61571	0	cytoplasm	Cytoplasmic DExD/H-box helicase, stimulates mRNA decapping, coordinates distinct steps in mRNA function and decay, interacts with both the decapping and deadenylase complexes, may have a role in mRNA export and translation	42900
	gi|151944826	Kap123p	Q	7	Kap123p (7)	1.48653	0.244388	cytoplasm,nucleus	Karyopherin beta, mediates nuclear import of ribosomal proteins prior to assembly into ribosomes and import of histones H3 and H4; localizes to the nuclear pore, nucleus, and cytoplasm; exhibits genetic interactions with RAI1	38300
	gi|2131097	Ty1B	R	3	Ty1B (3)	2.23979	0.0357295	#N/A	Retrotransposon TYA Gag and TYB Pol genes; transcribed/translated as one unit; polyprotein is processed to make a nucleocapsid-like protein (Gag), reverse transcriptase (RT), protease (PR), and integrase (IN); similar to retroviral genes	#N/A
	gi|45269968	Rpn8p	S1	1	Rpn8p (1)	2.49671	0	cytoplasm,nucleus	Essential, non-ATPase regulatory subunit of the 26S proteasome; has similarity to the human p40 proteasomal subunit and to another S. cerevisiae regulatory subunit, Rpn11p	19800
	gi|1147800	Rpt4p	S1	1	Rpt4p (1)	2.412	0	nucleus	One of six ATPases of the 19S regulatory particle of the 26S proteasome involved in the degradation of ubiquitinated substrates; required for spindle pole body duplication; localized mainly to the nucleus throughout the cell cycle	not visualized
	gi|151943971	Rpn1p	S1	1	Rpn1p (1)	2.09885	0	cytoplasm,nucleus	Non-ATPase base subunit of the 19S regulatory particle of the 26S proteasome; may participate in the recognition of several ligands of the proteasome; contains a leucine-rich repeat (LRR) domain, a site for protein-protein interactions	306000
	gi|6320859	Rpn3p	S1	1	Rpn3p (1)	1.86868	0	cytoplasm,nucleus	Essential, non-ATPase regulatory subunit of the 26S proteasome lid, similar to the p58 subunit of the human 26S proteasome; temperature-sensitive alleles cause metaphase arrest, suggesting a role for the proteasome in cell cycle control	16700
	gi|207343610	Rpt1p	S1	1	Rpt1p (1)	1.62244	0	nucleus	One of six ATPases of the 19S regulatory particle of the 26S proteasome involved in the degradation of ubiquitinated substrates; required for optimal CDC20 transcription; interacts with Rpn12p and the E3 ubiquitin-protein ligase Ubr1p	105
	gi|188595916	Rpn13p	S1	1	Rpn13p (1)	1.01114	0	cytoplasm,nucleus	Subunit of the 19S regulatory particle of the 26S proteasome lid; acts as a ubiquitin receptor for the proteasome; null mutants accumulate ubiquitinated Gcn4p and display decreased 26S proteasome stability	12200
	gi|207341153	Rpt5p	S2	1	Rpt5p (1)	2.17572	0	nucleus	One of six ATPases of the 19S regulatory particle of the 26S proteasome involved in the degradation of ubiquitinated substrates; recruited to the GAL1-10 promoter region upon induction of transcription	not visualized
	gi|157830305	TOP2	T	1	TOP2 (1)	1.53554	0	nucleus	Essential type II topoisomerase, relieves torsional strain in DNA by cleaving and re-sealing the phosphodiester backbone of both positively and negatively supercoiled DNA; cleaves complementary strands; localizes to axial cores in meiosis	5730
	gi|14719687	Mms2p	U	1	Mms2p (1)	2.13138	0	cytoplasm,nucleus	Ubiquitin-conjugating enzyme variant involved in error-free postreplication repair; forms a heteromeric complex with Ubc13p, an active ubiquitin-conjugating enzyme; cooperates with chromatin-associated RING finger proteins, Rad18p and Rad5p	2760
	gi|4715	Uba1p	U	1	Uba1p (1)	0.688995	0	cytoplasm,nucleus	Ubiquitin activating enzyme (E1), involved in ubiquitin-mediated protein degradation and essential for viability	17700
	gi|1165216	Zpr1p	V	1	Zpr1p (1)	1.97555	0	cytoplasm,nucleus	Essential protein with two zinc fingers, present in the nucleus of growing cells but relocates to the cytoplasm in starved cells via a process mediated by Cpr1p; binds to translation elongation factor eEF-1 (Tef1p)	39900
	gi|1008483	Gus1p	V	3	Gus1p (3)	1.92799	0.287279	cytoplasm	Glutamyl-tRNA synthetase (GluRS), forms a complex with methionyl-tRNA synthetase (Mes1p) and Arc1p; complex formation increases the catalytic efficiency of both tRNA synthetases and ensures their correct localization to the cytoplasm	48700
	gi|29420849	Tfp1p	V	4	Tfp1p (4)	1.85427	0.732736	vacuolar membrane	Subunit A of the eight-subunit V1 peripheral membrane domain of the vacuolar H+-ATPase; protein precursor undergoes self-catalyzed splicing to yield the extein Tfp1p and the intein Vde (PI-SceI), which is a site-specific endonuclease	200000
	gi|6325441	Dpm1p	V	1	Dpm1p (1)	1.81281	0	ER	Dolichol phosphate mannose (Dol-P-Man) synthase of the ER membrane, catalyzes the formation of Dol-P-Man from Dol-P and GDP-Man; required for glycosyl phosphatidylinositol membrane anchoring, O mannosylation, and protein glycosylation	1890
	gi|6319432	Ura7p	V	2	Ura7p (2)	1.78176	0.493613	cytoplasm	Major CTP synthase isozyme (see also URA8), catalyzes the ATP-dependent transfer of the amide nitrogen from glutamine to UTP, forming CTP, the final step in de novo biosynthesis of pyrimidines; involved in phospholipid biosynthesis	57600
	gi|6322381	Scp160p	V	1	Scp160p (1)	1.72435	0	ER	Essential RNA-binding G protein effector of mating response pathway, mainly associated with nuclear envelope and ER, interacts in mRNA-dependent manner with translating ribosomes via multiple KH domains, similar to vertebrate vigilins	not quantitated
	gi|171099	Vma5p	V	5	Vma5p (5)	1.65761	0.0675554	ambiguous,vacuolar membrane	Subunit C of the eight-subunit V1 peripheral membrane domain of vacuolar H+-ATPase (V-ATPase), an electrogenic proton pump found throughout the endomembrane system; required for the V1 domain to assemble onto the vacuolar membrane	21100
			A1	83		1.94007		Nucleolus	69
			A2	131		1.47943		Nucleus	80
			A3	52		3.02613		Cytoplasm	125
			A3a	52		2.99148		Ambiguous	2
			A3b	1		2.59225		Vacuole	2
			A4	203		1.66897		Punctate	4
			A5	31		1.48433		Spindle pole	1
			A6	21		1.9289		Cell periphery	0
			B	8		2.18551		Nuclear periphery	0
			B1	32		1.94087		Mitochondria	2
			B2	45		1.5186		Golgi	2
			C1	4		1.78536
			C3	2		2.15789
			C4e	8		2.33275
			E1	2		2.28467
			E2	2		1.789
			F2	1		2.79406
			F5	12		2.1444
			F5b	1		2.16636
			F6	2		1.93346
			F7	2		0.741849
			F8/C3c	1		1.8572
			G	57		1.84215
			G/C2	2		2.34176
			H	1		2.12215
			K	13		1.68099
			K1	16		2.06845
			K2	18		1.67246
			K2 oder N?	3		1.47942
			L	2		1.33188
			L2	1		1.93316
			M	3		2.67778
			N	15		1.83377
			O	13		1.35688
			Q	10		1.69112
			R	3		2.23979
			S1	6		1.9183
			S2	1		2.17572
			T	1		1.53554
			U	2		1.41019
			V	17		1.81919

## Sheet: prot_summary
	Confirmed	Result Type	Rank	Protein Name	Species	Accession Number	Protein MW	Protein PI	Peptide Count	Frame	Molecular Function	Biological Process	Total Ion Score	Total Ion Score C.I. %	Best Ion Score	Best Ion Score C.I. %	Avg iTRAQ ratio (115/114)	Avg iTRAQ ratio (116/114)	Avg iTRAQ ratio (117/114)	iTRAQ Standard Deviation (115/114)	iTRAQ Standard Deviation (116/114)	iTRAQ Standard Deviation (117/114)	iTRAQ Peptides (115/114)	iTRAQ Peptides (116/114)	iTRAQ Peptides (117/114)
1	FALSE	Mascot	1	Rrp5p [Saccharomyces cerevisiae S288c]		gi|6323885	219794	5.86	26	0			1614.84	100	111.64	100	1.33141	1.57753	2.03676	0.360957	0.419464	0.564815	26	26	26
2	FALSE	Mascot	2	nucleolar complex associated [Saccharomyces cerevisiae YJM789]		gi|151945296	93091.3	8.59	15	0			1112.1	100	152.19	100	1.23667	1.24689	1.40352	0.308044	0.167951	0.201314	16	16	16
3	FALSE	Mascot	3	Erb1p [Saccharomyces cerevisiae S288c]		gi|6323693	101965	5.04	16	0			1039.42	100	113.57	100	0.313746	1.09827	1.7117	0.24362	0.23325	0.40095	17	17	17
gewählt: Avg iTRAQ ratio (117/114)	FALSE	Mascot	4	Tef2p [Saccharomyces cerevisiae S288c]		gi|6319594	57528.2	9.14	16	0			1018.2	100	104.6	100	1.3521	1.3115	1.56031	0.423814	0.230699	0.303106	18	18	18
5	FALSE	Mascot	5	Nop4p [Saccharomyces cerevisiae S288c]		gi|6325213	90878	9.12	15	0			944.379	100	120.49	100	1.72582	1.58674	2.41632	0.351553	0.246004	0.366298	15	15	15
6	FALSE	Mascot	6	stress-seventy subfamily A protein [Saccharomyces cerevisiae YJM789]		gi|151941387	77520.1	5	13	0			913.64	100	142.99	100	1.50836	1.35512	1.63158	0.349382	0.283987	0.340093	13	13	13
7	FALSE	Mascot	7	Ssa2p [Saccharomyces cerevisiae S288c]		gi|6323004	77202.9	4.95	12	0			875.406	100	142.99	100	1.36426	1.25241	1.44867	0.280183	0.246618	0.389891	12	12	12
8	FALSE	Mascot	8	translation elongation factor 1-alpha [Saccharomyces cerevisiae]		gi|32693293	45688.4	8.13	14	0			858.046	100	104.6	100	1.30035	1.30127	1.5516	0.386048	0.221877	0.289883	15	15	15
9	FALSE	Mascot	9	maintenance of killer [Saccharomyces cerevisiae YJM789]		gi|151942049	132504	4.88	12	0			815.8	100	83.2	100	1.4003	1.47189	1.51274	0.274691	0.170841	0.128368	12	12	12
10	FALSE	Mascot	10	Chain A, Crystal Structure Of An Hsp90-Sba1 Closed Chaperone Complex		gi|99031945	89166.6	5.06	14	0			808.942	100	100.82	100	1.80593	1.92733	2.35222	0.272121	0.352121	0.422526	14	14	14
11	FALSE	Mascot	11	Tif2p [Saccharomyces cerevisiae S288c]		gi|6322323	47977.2	5.02	12	0			795.31	100	96.58	100	1.31692	1.36887	1.70148	0.43293	0.225842	0.21895	12	12	12
12	FALSE	Mascot	12	Chain A, Yeast Initiation Factor 4a		gi|11513344	47625.7	5.02	12	0			795.31	100	96.58	100	1.31692	1.36887	1.70148	0.43293	0.225842	0.21895	12	12	12
13	FALSE	Mascot	13	Chain A, Crystal Structure Of Adp-Ribosylated Ribosomal Translocase From Saccharomyces Cerevisiae		gi|55670150	102506	5.89	11	0			754.176	100	112.26	100	1.39353	1.31127	1.70403	0.429043	0.405789	0.498771	12	12	12
14	FALSE	Mascot	14	Rpl4ap [Saccharomyces cerevisiae S288c]		gi|6319505	43869.6	10.64	8	0			700.5	100	160.44	100	0.943026	0.927621	1.22264	0.192031	0.258744	0.232387	8	8	8
15	FALSE	Mascot	15	vacuolar H+-ATPase 52 kDa subunit [Saccharomyces cerevisiae]		gi|171122	61406.2	5.09	10	0			682.499	100	109.69	100	1.16118	1.35467	1.66864	0.195382	0.235444	0.192579	10	10	10
16	FALSE	Mascot	16	Yef3p [Saccharomyces cerevisiae S288c]		gi|6323278	128810	5.73	12	0			625.986	100	148.07	100	1.27868	1.36683	1.23586	0.291632	0.221213	0.275116	16	16	16
17	FALSE	Mascot	17	Rpl5p [Saccharomyces cerevisiae S288c]		gi|6325126	37054.5	6.36	7	0			611.04	100	146.41	100	1.05704	1.00714	1.42318	0.177955	0.179253	0.222727	8	8	8
18	FALSE	Mascot	33	Ded1p [Saccharomyces cerevisiae S288c]		gi|6324778	69154.9	7.67	6	0			415.79	100	86.63	100	1.61368	1.93428	1.95823	0.618839	0.151411	0.272804	7	7	7
19	FALSE	Mascot	32	ribosomal protein P0 [Saccharomyces cerevisiae YJM789]		gi|151940865	36004.9	4.71	7	0			437.93	100	121.88	100	1.98655	1.96433	2.68097	0.466616	0.676863	0.667034	7	7	7
20	FALSE	Mascot	31	YGR103Wp-like protein [Saccharomyces cerevisiae AWRI1631]		gi|207345119	81041.7	5.44	7	0			440.9	100	100.16	100	0.255721	1.04726	1.66469	0.262823	0.307762	0.240631	7	7	7
21	FALSE	Mascot	30	Tub2p [Saccharomyces cerevisiae S288c]		gi|14318481	53472	4.64	6	0			444.166	100	120.33	100	1.59792	1.69046	1.93472	0.254668	0.350063	0.422299	6	6	6
22	FALSE	Mascot	29	proline rotamase [Saccharomyces cerevisiae]		gi|530998	53861.8	4.35	7	0			447.84	100	118.67	100	2.21219	1.64922	3.17848	0.351804	0.222107	0.661096	7	7	7
23	FALSE	Mascot	18	Rpl7ap [Saccharomyces cerevisiae S288c]		gi|6321362	31944.2	10.15	9	0			569.17	100	117.07	100	1.31093	1.23377	1.76302	0.231581	0.216438	0.324579	9	9	9
24	FALSE	Mascot	19	nucleolar complex-associated protein 3 [Saccharomyces cerevisiae RM11-1a]		gi|190406043	84955.2	5.73	7	0			548.43	100	115.76	100	1.30084	0.962928	1.37562	0.408252	0.247074	0.496626	7	7	7
25	FALSE	Mascot	20	Has1p [Saccharomyces cerevisiae S288c]		gi|6323947	63540.6	9.38	8	0			535.83	100	89.57	100	0.392928	1.13556	1.59645	0.257349	0.134181	0.445867	10	10	10
26	FALSE	Mascot	21	Ssb2p [Saccharomyces cerevisiae S288c]		gi|6324120	73562.6	5.37	9	0			532.83	100	85.84	100	1.32891	1.32371	1.60235	0.340437	0.151538	0.339738	9	9	9
27	FALSE	Mascot	51	Rlp7p [Saccharomyces cerevisiae S288c]		gi|6324326	41528.2	9.47	5	0			318.436	100	85.43	100	0.361111	1.07417	1.60112	0.236454	0.17503	0.136421	5	5	5
28	FALSE	Mascot	50	ribosome biogenesis protein BRX1 [Saccharomyces cerevisiae RM11-1a]		gi|190407271	37925.5	9.31	5	0			321.06	100	91.6	100	0.712852	1.28904	2.01231	0.426748	0.284548	0.328214	5	5	5
29	FALSE	Mascot	49	RecName: Full=Nucleolar protein 58; AltName: Full=Nucleolar protein 5		gi|206558283	68207.2	8.96	5	0			327.51	100	112.06	100	0.922812	1.05793	1.3492	0.168012	0.234564	0.0977828	6	6	6
30	FALSE	Mascot	48	conserved protein [Saccharomyces cerevisiae YJM789]		gi|151941158	51517.4	8.89	5	0			328.24	100	104.23	100	2.82288	2.61113	3.46771	1.81698	1.72217	1.8677	5	5	5
31	FALSE	Mascot	47	YMR093Wp-like protein [Saccharomyces cerevisiae AWRI1631]		gi|207342335	62505.8	9.35	5	0			331.89	100	117.87	100	2.45657	2.50841	2.93752	0.377543	0.416204	0.719558	5	5	5
32	FALSE	Mascot	46	Rpl27bp [Saccharomyces cerevisiae S288c]		gi|6320679	18954.1	10.36	6	0			332.61	100	93.15	100	1.39475	1.39104	1.64065	0.443681	0.514023	0.49726	6	6	6
33	FALSE	Mascot	44	Rps4bp [Saccharomyces cerevisiae S288c]		gi|6321997	33472.9	10.09	5	0			336.716	100	87.52	100	1.64005	1.80851	1.86487	0.416027	0.448279	0.493173	6	6	6
34	FALSE	Mascot	43	Rps3p [Saccharomyces cerevisiae S288c]		gi|6324151	29270.1	9.42	6	0			344.74	100	112.98	100	1.36026	1.4492	1.69264	0.346376	0.356082	0.271436	6	6	6
35	FALSE	Mascot	42	Rps0ap [Saccharomyces cerevisiae S288c]		gi|6321653	29206	4.65	5	0			346.89	100	82.12	100	1.29021	1.69357	1.84439	0.117486	0.285328	0.460243	5	5	5
36	FALSE	Mascot	69	Rps17ap [Saccharomyces cerevisiae S288c]		gi|6323617	17986.2	10.51	4	0			235.926	100	106.01	100	1.79286	1.9174	1.83259	0.476602	0.432949	0.506355	4	4	4
37	FALSE	Mascot	68	YDR299W [Saccharomyces cerevisiae]		gi|51830274	68733.7	4.68	3	0			241.54	100	111.65	100	3.18639	3.61979	4.22783	1.36471	0.555264	1.52454	3	3	3
38	FALSE	Mascot	67	nuclear GTPase [Saccharomyces cerevisiae YJM789]		gi|151944713	65804.9	8.92	3	0			248.38	100	116.3	100	0.369769	0.318151	0.367388	0.16572	0.092847	0.174627	4	4	4
39	FALSE	Mascot	66	Rps5p [Saccharomyces cerevisiae S288c]		gi|6322583	27374.9	8.63	3	0			250.28	100	100.58	100	1.69844	2.14927	2.1314	0.657283	0.33629	0.340556	4	4	4
40	FALSE	Mascot	64	Rpl10p [Saccharomyces cerevisiae S288c]		gi|6323104	28843.7	10.03	4	0			254.656	100	99.69	100	1.20825	1.17847	1.2243	0.119496	0.112659	0.115074	5	5	5
41	FALSE	Mascot	63	Rpl14ap [Saccharomyces cerevisiae S288c]		gi|6322847	17797.4	10.94	3	0			254.94	100	134.84	100	0.965806	0.632985	0.425988	0.0407597	0.0533683	0.0355089	3	3	3
42	FALSE	Mascot	62	YPL211Wp-like protein [Saccharomyces cerevisiae AWRI1631]		gi|207340712	22691.3	9.28	4	0			257.33	100	81.98	100	1.2789	1.19602	2.0025	0.287563	0.192646	0.295925	4	4	4
43	FALSE	Mascot	59	RNA exonuclease [Saccharomyces cerevisiae YJM789]		gi|151945554	38670.5	9.82	5	0			278.25	100	95.97	100	1.84938	1.52868	2.19582	0.102415	0.209216	0.571168	5	5	5
44	FALSE	Mascot	56	carbamyl phosphate synthetase [Saccharomyces cerevisiae]		gi|173146	264475	5.59	6	0			287.349	100	84.13	100	1.54642	1.78838	2.00324	0.480923	0.56022	0.581102	6	6	6
45	FALSE	Mascot	55	cell division cycle-related protein [Saccharomyces cerevisiae YJM789]		gi|151941877	99341.8	4.83	5	0			301.32	100	111.88	100	1.37348	1.45935	1.56539	0.357887	0.20115	0.295422	5	5	5
46	FALSE	Mascot	53	V-ATPase [Saccharomyces cerevisiae]		gi|171099	47346.8	6.69	5	0			313.06	100	105.49	100	1.26938	1.56374	1.65623	0.246933	0.257388	0.0693676	5	5	5
47	FALSE	Mascot	91	YHR052Wp-like protein [Saccharomyces cerevisiae AWRI1631]		gi|207344709	48747.3	8.92	3	0			188.47	100	90.22	100	0.363845	1.02106	1.47955	0.0593931	0.0635676	0.153267	3	3	3
48	FALSE	Mascot	90	Rps2p [Saccharomyces cerevisiae S288c]		gi|6321315	30505.1	10.44	3	0			190.87	100	97.72	100	1.2218	1.3309	1.49254	0.198415	0.114897	0.202728	3	3	3
49	FALSE	Mascot	89	RecName: Full=ATP-dependent RNA helicase ROK1; AltName: Full=Rescuer of KEM1 protein 1		gi|160358657	73121.1	9.27	3	0			190.91	100	124.65	100	1.74475	1.65069	1.9376	0.807518	0.638024	0.650033	3	3	3
50	FALSE	Mascot	83	pre-mRNA splicing factor ATP-dependent RNA helicase PRP43 [Saccharomyces cerevisiae RM11-1a]		gi|190407071	95303.1	5.97	3	0			213.26	100	85.53	100	0.888318	1.07804	1.34556	0.309903	0.214687	0.337562	3	3	3
51	FALSE	Mascot	82	Nop15p [Saccharomyces cerevisiae S288c]		gi|6324219	31051.4	9.26	3	0			216.88	100	91.54	100	0.338597	1.17057	1.72633	0.12869	0.157024	0.0765063	3	3	3
52	FALSE	Mascot	81	Rpl36ap [Saccharomyces cerevisiae S288c]		gi|6323848	13278.8	11.6	3	0			218.23	100	86.09	100	0.385398	0.962994	1.31771	0.0822032	0.0617671	0.0904468	3	3	3
53	FALSE	Mascot	80	Utp20p [Saccharomyces cerevisiae S288c]		gi|14270688	314191	6.59	4	0			218.072	100	81.33	100	2.56681	2.6207	3.47473	0.88031	0.758295	1.00178	4	4	4
54	FALSE	Mascot	79	Sam1p [Saccharomyces cerevisiae JAY291]		gi|256274388	46042.9	5.04	4	0			219.42	100	109.06	100	1.35109	1.20734	1.30418	0.126768	0.0877891	0.173271	4	4	4
55	FALSE	Mascot	77	translational activator [Saccharomyces cerevisiae YJM789]		gi|151943621	322812	5.18	4	0			223.266	100	100.45	100	1.77449	2.07627	2.30821	0.49941	0.453917	0.780393	4	4	4
56	FALSE	Mascot	74	Drs1p [Saccharomyces cerevisiae S288c]		gi|6323021	96653.2	5.59	3	0			223.486	100	114.67	100	1.13572	1.75985	2.63247	0.234261	0.177434	0.338499	3	3	3
57	FALSE	Mascot	73	Rpp2ap [Saccharomyces cerevisiae EC1118]		gi|259149446	11848.1	4.02	2	0			226.62	100	124.35	100	3.35458	2.76185	4.13418	1.9288	1.13542	2.60602	2	2	2
58	FALSE	Mascot	72	Rpl6ap [Saccharomyces cerevisiae S288c]		gi|6323567	23984	10.1	4	0			229.02	100	118.4	100	1.09027	0.74075	0.641434	0.29112	0.153618	0.407482	4	4	4
59	FALSE	Mascot	71	Pab1p [Saccharomyces cerevisiae JAY291]		gi|256271306	71324.9	5.71	3	0			232.82	100	125.2	100	1.75063	2.12726	1.52704	0.313215	0.086963	0.821652	3	3	3
60	FALSE	Mascot	108	ribosomal protein YL16 [Saccharomyces cerevisiae]		gi|218511	23881	10.08	2	0			160.19	100	118.4	100	0.96769	0.705404	0.577849	0.229818	0.18835	0.34771	2	2	2
61	FALSE	Mascot	105	RecName: Full=Eukaryotic translation initiation factor 3 subunit G; Short=eIF3g; AltName: Full=Euka		gi|238686682	34097.9	6.42	3	0			165.606	100	87.01	100	1.52303	1.47346	2.03378	0.267259	0.461881	0.252177	4	4	4
62	FALSE	Mascot	104	Nop6p [Saccharomyces cerevisiae S288c]		gi|6319988	30820.6	10.08	2	0			171.65	100	94.86	100	3.10953	2.78301	3.81473	0.233669	0.281113	0.176722	2	2	2
63	FALSE	Mascot	102	SSE1 protein [Saccharomyces cerevisiae]		gi|533365	87102.2	5.12	2	0			173.79	100	91.86	100	1.27843	1.39128	1.73168	0.307302	0.259408	0.293965	2	2	2
64	FALSE	Mascot	101	Arb1p [Saccharomyces cerevisiae EC1118]		gi|259145944	75678.6	6	3	0			174.37	100	83.44	100	1.29483	1.19092	1.42883	0.237406	0.188923	0.241185	3	3	3
65	FALSE	Mascot	99	ATP binding cassette family member [Saccharomyces cerevisiae YJM789]		gi|151942575	149212	5.57	2	0			175.65	100	108.06	100	1.3402	1.81448	1.8688	0.00815036	0.0756169	0.107182	2	2	2
66	FALSE	Mascot	96	RecName: Full=Eukaryotic translation initiation factor 3 subunit B; Short=eIF3b; AltName: Full=Euka		gi|238686680	97339.6	5.77	3	0			178.436	100	85.34	100	1.55693	1.52558	2.23838	0.259027	0.318053	0.683648	3	3	3
67	FALSE	Mascot	95	pyruvate kinase [Saccharomyces cerevisiae]		gi|4180	60362.2	8	3	0			178.89	100	94.26	100	1.12713	1.0483	1.22287	0.127801	0.341529	0.129138	3	3	3
68	FALSE	Mascot	94	Utp13p [Saccharomyces cerevisiae EC1118]		gi|259148205	100138	5.22	3	0			181.9	100	87.88	100	2.72135	2.25732	3.49844	1.41529	0.78621	1.04071	3	3	3
69	FALSE	Mascot	131	Sas10p [Saccharomyces cerevisiae S288c]		gi|6320049	79773.6	4.59	2	0			128.27	100	91.14	100	2.44841	3.22656	3.29289	0.73295	0.677008	0.449788	3	3	3
70	FALSE	Mascot	130	RecName: Full=ATP-dependent RNA helicase SUB2; AltName: Full=Suppressor of BRR1 protein 2		gi|160358710	55134.9	5.34	2	0			128.69	100	103.29	100	1.59714	1.42995	1.9289	0.15872	0.021793	0.137289	2	2	2
71	FALSE	Mascot	128	Rpl25p [Saccharomyces cerevisiae S288c]		gi|6324445	19062.1	10.11	2	0			129.42	100	80.22	100	1.26928	1.03985	1.58562	0.0783103	0.0840897	0.115735	2	2	2
72	FALSE	Mascot	126	pumilio-homology domain family [Saccharomyces cerevisiae YJM789]		gi|151942459	85747.7	6.67	2	0			131.326	100	97.81	100	1.37666	1.12221	2.10468	0.314032	0.0338572	0.282421	2	2	2
73	FALSE	Mascot	125	Rps23ap [Saccharomyces cerevisiae JAY291]		gi|256273384	19755.4	10.66	2	0			132.97	100	80.96	100	1.7311	1.63	2.23215	0.0340372	0.52463	0.446235	2	2	2
74	FALSE	Mascot	119	Chain A, Solution Structure Of Ykt6p (1-140)		gi|30749262	17170.8	4.93	2	0			140.14	100	81.47	100	1.05216	1.20192	1.11604	0.25355	0.232111	0.194228	2	2	2
75	FALSE	Mascot	117	Chain G, 12-Subunit Rna Polymerase Ii		gi|110590860	27023.3	8.95	2	0			143.46	100	93.99	100	1.41518	1.55702	1.75663	0.391359	0.0774584	0.371144	2	2	2
76	FALSE	Mascot	116	ribosomal protein S12 [Saccharomyces cerevisiae]		gi|899490	16857.1	4.56	2	0			145.51	100	88.8	100	1.38005	1.67971	1.70578	0.37633	0.216026	0.200485	2	2	2
77	FALSE	Mascot	114	ribosomal protein L16B [Saccharomyces cerevisiae YJM789]		gi|151944465	26096.1	10.54	3	0			148.26	100	95.8	100	1.1634	0.652526	1.37274	0.220024	0.0770683	0.163828	3	3	3
78	FALSE	Mascot	113	tryptophan synthase [Saccharomyces cerevisiae YJM789]		gi|151943263	83371.7	5.99	2	0			148.286	100	100.56	100	1.41538	1.7035	2.0042	0.0192741	0.135803	0.090682	2	2	2
79	FALSE	Mascot	112	Htb1p [Saccharomyces cerevisiae S288c]		gi|6320430	17269.8	10.1	2	0			150.02	100	105.06	100	2.02206	1.96217	1.72848	0.0655522	0.199728	0.188178	2	2	2
80	FALSE	Mascot	111	Rps10bp [Saccharomyces cerevisiae]		gi|1151236	31088.8	10.49	3	0			151.926	100	82.19	100	1.42436	1.3659	1.5544	0.225383	0.243762	0.24708	3	3	3
81	FALSE	Mascot	110	Rrs1p [Saccharomyces cerevisiae S288c]		gi|6324868	26984	9.46	2	0			154.24	100	83.92	100	0.899319	0.997247	1.39229	0.255952	0.0868454	0.107246	2	2	2
82	FALSE	Mascot	152	Tub3p [Saccharomyces cerevisiae S288c]		gi|6323511	53626.8	5.05	2	0			110.1	100	80.33	100	2.51015	2.00375	2.5742	0.0432514	0.354253	0.254276	2	2	2
83	FALSE	Mascot	151	Pse1p [Saccharomyces cerevisiae S288c]		gi|6323968	129569	4.61	1	0			110.32	100	110.32	100	1.33639	1.68615	2.03737	0	0	0	1	1	1
84	FALSE	Mascot	149	Rps25bp [Saccharomyces cerevisiae S288c]		gi|6323365	14739.7	10.32	2	0			112.23	100	81	100	1.99487	2.559	2.11209	0.791396	0.964294	0.405584	2	2	2
85	FALSE	Mascot	146	Rps19ap [Saccharomyces cerevisiae S288c]		gi|6324451	17636.6	9.61	1	0			113.24	100	113.24	100	1.41947	1.78905	1.52803	0.339168	0.206692	0.160774	2	2	2
86	FALSE	Mascot	145	Hsp104p [Saccharomyces cerevisiae S288c]		gi|6323002	112479	5.31	2	0			117.25	100	90.85	100	1.34285	1.19329	1.12145	0.100935	0.0252838	0.282441	2	2	2
87	FALSE	Mascot	140	endopolyphosphatase [Saccharomyces cerevisiae YJM789]		gi|151942417	88596.9	6.72	1	0			121.08	100	121.08	100	1.63944	2.06788	2.54861	0	0	0	1	1	1
88	FALSE	Mascot	139	Rps22bp [Saccharomyces cerevisiae S288c]		gi|6323399	16392.1	9.94	2	0			123.54	100	91.44	100	2.28406	2.37739	2.83905	1.54488	1.04555	1.61413	2	2	2
89	FALSE	Mascot	135	Chain A, Homology Model Of Yeast Rack1 Protein Fitted Into 11.7a Cryo-Em Map Of Yeast 80s Ribosome		gi|55670021	37241.3	5.8	2	0			126.91	100	86.17	100	1.14817	1.11129	1.41695	0.0955636	0.24296	0.0609071	2	2	2
90	FALSE	Mascot	134	Dbp2p [Saccharomyces cerevisiae S288c]		gi|6324217	65226.4	8.9	2	0			127.07	100	82.7	100	1.98413	2.45958	2.4946	0.132286	0.396619	0.126292	2	2	2
91	FALSE	Mascot	178	Chain A, Topoisomerase Residues 410-1202		gi|157830305	103192	6.34	1	0			81.36	100	81.36	100	1.26529	1.67488	1.53554	0	0	0	1	1	1
92	FALSE	Mascot	177	Rpl33ap [Saccharomyces cerevisiae JAY291]		gi|256274177	13754.5	10.88	1	0			82.6	100	82.6	100	0.879686	0.517107	0.611558	0	0	0	1	1	1
93	FALSE	Mascot	176	Rpl26bp [Saccharomyces cerevisiae S288c]		gi|116006491	16964	10.47	1	0			83.42	100	83.42	100	0.646699	0.686747	0.876217	0	0	0	1	1	1
94	FALSE	Mascot	175	RPS18B [Saccharomyces cerevisiae]		gi|1914797	18975.9	10.9	1	0			83.65	100	83.65	100	1.76467	1.80689	1.88697	0	0	0	1	1	1
95	FALSE	Mascot	173	Chain G, Structure Of Ribosome-Bound Cricket Paralysis Virus Ires Rna		gi|119390529	28179.7	9.72	1	0			85.04	100	85.04	100	1.1245	0.855665	1.35451	0	0	0	1	1	1
96	FALSE	Mascot	172	Kem1p [Saccharomyces cerevisiae S288c]		gi|6321265	195656	7.04	1	0			85.24	100	85.24	100	1.81673	2.15005	2.15359	0	0	0	1	1	1
97	FALSE	Mascot	171	Ssf1p [Saccharomyces cerevisiae S288c]		gi|6321857	59893.8	9.28	1	0			85.31	100	85.31	100	0.652436	0.6735	1.06846	0	0	0	1	1	1
98	FALSE	Mascot	170	Sro9p [Saccharomyces cerevisiae S288c]		gi|37362625	53218.5	8.88	1	0			86.1	100	86.1	100	1.91315	1.91546	2.61488	0	0	0	1	1	1
99	FALSE	Mascot	168	YML028Wp-like protein [Saccharomyces cerevisiae AWRI1631]		gi|207342498	15261.2	4.95	1	0			86.95	100	86.95	100	0.911173	0.710706	0.651996	0	0	0	1	1	1
100	FALSE	Mascot	167	Rpp1bp [Saccharomyces cerevisiae S288c]		gi|6320073	11525.7	3.88	1	0			90.32	100	90.32	100	2.62037	2.47729	3.0763	0	0	0	1	1	1
101	FALSE	Mascot	165	Rps21bp [Saccharomyces cerevisiae JAY291]		gi|256272110	10763.6	5.76	1	0			91.89	100	91.89	100	1.98795	2.07686	2.14003	0	0	0	1	1	1
102	FALSE	Mascot	164	Tif6p [Saccharomyces cerevisiae S288c]		gi|6325273	27057.6	4.54	1	0			94.16	100	94.16	100	0.942186	0.800842	1.35172	0	0	0	1	1	1
103	FALSE	Mascot	159	RecName: Full=ATP-dependent RNA helicase DBP3; AltName: Full=DEAD box protein 3; AltName: Full=Heli		gi|160380616	69038.5	9.2	1	0			99.66	100	99.66	100	2.13047	1.88833	2.71483	0	0	0	1	1	1
104	FALSE	Mascot	156	RPS21A [Saccharomyces cerevisiae]		gi|2131127	9590.98	6.75	1	0			104.82	100	104.82	100	2.36336	2.57894	2.46354	0	0	0	1	1	1
105	FALSE	Mascot	41	Nog1p [Saccharomyces cerevisiae S288c]		gi|6325164	83187.3	8.91	6	0			354.02	100	95.5	100	1.19277	1.05696	1.60701	0.25612	0.232755	0.272546	7	7	7
106	FALSE	Mascot	40	Rps1bp [Saccharomyces cerevisiae S288c]		gi|6323577	33740.1	10.02	7	0			359.97	100	92.92	100	1.16087	1.21354	1.372	0.351178	0.281087	0.35182	8	8	8
107	FALSE	Mascot	38	Chain L, Structure Of The Ribosomal 80s-Eef2-Sordarin Complex From Yeast Obtained By Docking Atomic		gi|49258850	27636.6	11.38	6	0			370.55	100	110.23	100	0.490356	0.955544	1.46662	0.104333	0.101121	0.0893055	6	6	6
108	FALSE	Mascot	37	ribosomal protein L13B [Saccharomyces cerevisiae RM11-1a]		gi|190408368	25519.6	11.08	6	0			371.51	100	103.84	100	0.529283	1.0544	1.35381	0.140033	0.101415	0.225612	6	6	6
109	FALSE	Mascot	36	Utp21p [Saccharomyces cerevisiae S288c]		gi|6323441	114316	7.65	6	0			380.586	100	108.55	100	2.59005	2.50004	3.23228	0.796822	1.06349	1.21375	6	6	6
110	FALSE	Mascot	22	stress-seventy subfamily B protein [Saccharomyces cerevisiae YJM789]		gi|151944335	73563.5	5.32	9	0			528.9	100	85.84	100	1.32428	1.28258	1.57027	0.340719	0.150025	0.33647	9	9	9
111	FALSE	Mascot	23	killer toxin resistant protein [Saccharomyces cerevisiae YJM789]		gi|151944405	131984	7.63	9	0			523.336	100	116.59	100	2.4992	2.37429	2.82305	0.551198	0.837308	0.819775	9	9	9
112	FALSE	Mascot	24	pseudouridine synthase [Saccharomyces cerevisiae YJM789]		gi|151941019	64581.2	9.01	8	0			495.06	100	104.36	100	1.25944	1.1526	1.3915	0.35484	0.182452	0.271533	8	8	8
113	FALSE	Mascot	25	protein SIK1 [Saccharomyces cerevisiae RM11-1a]		gi|190405265	67378.2	8.96	6	0			472.93	100	111.67	100	1.10482	1.1495	1.5457	0.175007	0.205735	0.366116	7	7	7
114	FALSE	Mascot	26	nucleolar protein 12 [Saccharomyces cerevisiae RM11-1a]		gi|190407303	61822.1	9.34	8	0			463.562	100	85.19	100	2.02663	1.13303	1.43293	0.40421	0.346674	0.349049	8	8	8
115	FALSE	Mascot	27	FKBP proline rotamase [Saccharomyces cerevisiae YJM789]		gi|151940964	50696.4	4.55	8	0			463.33	100	110.74	100	1.57091	1.16825	2.40084	0.518197	0.523309	0.712507	9	9	9
116	FALSE	Mascot	98	Mrt4p [Saccharomyces cerevisiae S288c]		gi|6322843	30591.5	8.64	3	0			176.18	100	79.56	99.9999	0.969389	0.794626	1.3256	0.381728	0.0491021	0.27515	3	3	3
117	FALSE	Mascot	28	karyopherin beta 4 [Saccharomyces cerevisiae YJM789]		gi|151944826	131267	4.53	7	0			457.8	100	78.82	99.9999	1.3378	1.42512	1.46473	0.248648	0.267881	0.28224	7	7	7
118	FALSE	Mascot	180	26S proteasome PA700 subunit [Saccharomyces cerevisiae YJM789]		gi|151943971	118899	4.52	1	0			78.52	99.9999	78.52	99.9999	2.2053	1.93835	2.09885	0	0	0	1	1	1
119	FALSE	Mascot	107	Yra1p [Saccharomyces cerevisiae EC1118]		gi|259145620	28281.8	11.33	3	0			162.79	100	78.28	99.9999	2.92543	2.42644	3.0355	0.725164	0.808529	0.851049	3	3	3
120	FALSE	Mascot	57	U3 snoRNP protein [Saccharomyces cerevisiae YJM789]		gi|151946073	117647	4.97	5	0			285.186	100	78.18	99.9999	3.16921	3.15569	3.46642	1.29288	1.37029	1.68356	5	5	5
121	FALSE	Mascot	142	recessive omnipotent supressor [Saccharomyces cerevisiae]		gi|468605	54558	5.01	2	0			119.29	100	78.03	99.9999	2.32782	2.35462	2.82093	0.926585	0.67361	1.29115	2	2	2
122	FALSE	Mascot	181	Chain K, Structure Of The Ribosomal 80s-Eef2-Sordarin Complex From Yeast Obtained By Docking Atomic		gi|49258849	16272.4	10.11	1	0			77.9	99.9999	77.9	99.9999	1.56367	1.64903	2.34134	0.0346863	0.302894	0.328019	2	2	2
123	FALSE	Mascot	182	U3 snoRNP protein [Saccharomyces cerevisiae YJM789]		gi|151943408	88352.4	5.01	1	0			77.46	99.9999	77.46	99.9999	1.49692	1.95036	1.63351	0	0	0	1	1	1
124	FALSE	Mascot	92	Loc1p [Saccharomyces cerevisiae S288c]		gi|14318523	29628.5	10.31	3	0			187.68	100	77.27	99.9999	1.10266	0.880611	1.38213	0.221587	0.127664	0.140786	3	3	3
125	FALSE	Mascot	124	Rlp24p [Saccharomyces cerevisiae EC1118]		gi|259147998	27678.8	9.61	3	0			133.16	100	76.91	99.9999	1.06627	0.998275	1.30621	0.0901247	0.145789	0.260013	3	3	3
126	FALSE	Mascot	61	Utp4p [Saccharomyces cerevisiae S288c]		gi|6320531	96990.6	6.15	5	0			269.19	100	76.66	99.9999	2.08722	2.58236	2.91971	0.953741	0.97525	1.41223	5	5	5
127	FALSE	Mascot	34	Nop1p [Saccharomyces cerevisiae S288c]		gi|6320190	37319.8	10.24	7	0			400.07	100	76.28	99.9999	1.0245	1.21861	1.5581	0.165767	0.289913	0.222912	7	7	7
128	FALSE	Mascot	183	Cms1p [Saccharomyces cerevisiae S288c]		gi|6323031	39373.7	8.22	1	0			75.04	99.9999	75.04	99.9999	0.979539	2.30458	1.89398	0	0	0	1	1	1
129	FALSE	Mascot	184	ORF L0596 [Saccharomyces cerevisiae]		gi|642334	19808.3	5.51	1	0			74.86	99.9999	74.86	99.9999	1.4703	1.99798	2.05258	0	0	0	1	1	1
130	FALSE	Mascot	185	Chain X, Crystal Structure Of An Hsp90-Sba1 Closed Chaperone Complex		gi|99031947	18090.6	5.48	1	0			74.72	99.9998	74.72	99.9998	2.05366	2.23816	2.52023	0	0	0	1	1	1
131	FALSE	Mascot	75	Pdc1p [Saccharomyces cerevisiae JAY291]		gi|256270485	51487.4	5.74	4	0			224.42	100	74.62	99.9998	1.09649	1.15354	0.60954	0.205853	0.158305	0.125328	4	4	4
132	FALSE	Mascot	187	U3 snoRNP protein [Saccharomyces cerevisiae YJM789]		gi|151945077	75449.1	4.57	1	0			73.92	99.9998	73.92	99.9998	3.67788	4.0968	4.74486	0	0	0	1	1	1
133	FALSE	Mascot	188	microtubule-associated protein YTM1 [Saccharomyces cerevisiae RM11-1a]		gi|190407574	56369.6	6.65	1	0			73.7	99.9998	73.7	99.9998	0.581374	1.2186	1.94147	0	0	0	1	1	1
134	FALSE	Mascot	45	YNL061W [Saccharomyces cerevisiae]		gi|51013571	78418.8	4.95	6	0			335.716	100	73.35	99.9998	1.30947	0.909895	1.69244	0.159874	0.186231	0.0641586	6	6	6
135	FALSE	Mascot	148	Fun12p [Saccharomyces cerevisiae]		gi|460044	113296	8.74	2	0			112.67	100	72.94	99.9998	1.31495	1.82135	2.34485	0.463978	0.106024	0.0994691	2	2	2
136	FALSE	Mascot	190	U3 snoRNP protein [Saccharomyces cerevisiae YJM789]		gi|151942372	78178.3	4.85	1	0			72.83	99.9998	72.83	99.9998	2.72979	3.57211	4.78292	0	0	0	1	1	1
137	FALSE	Mascot	143	Chain S, Structure Of The Ribosomal 80s-Eef2-Sordarin Complex From Yeast Obtained By Docking Atomic		gi|49258836	9891.36	9.9	2	0			118.83	100	72.21	99.9997	1.7851	1.9652	1.99906	0.223105	0.252083	0.294423	2	2	2
138	FALSE	Mascot	191	Gsp2p [Saccharomyces cerevisiae S288c]		gi|6324759	27850.6	6.22	1	0			71.61	99.9997	71.61	99.9997	1.21993	1.46234	1.62486	0	0	0	1	1	1
139	FALSE	Mascot	192	Chain A, Crystal Structure Of Yeast Rna Splicing Factor Snu13p		gi|116666730	16059.7	7.05	1	0			71.55	99.9997	71.55	99.9997	1.28267	1.43692	1.86998	0	0	0	1	1	1
140	FALSE	Mascot	35	Rpl8ap [Saccharomyces cerevisiae S288c]		gi|6321754	33485.1	10.04	7	0			391.91	100	71.4	99.9997	0.49491	1.20783	1.74222	0.132495	0.226328	0.230508	7	7	7
141	FALSE	Mascot	193	Scp160p [Saccharomyces cerevisiae S288c]		gi|6322381	152347	5.64	1	0			71.31	99.9997	71.31	99.9997	1.41123	1.82284	1.72435	0	0	0	1	1	1
142	FALSE	Mascot	52	ribosome biogenesis [Saccharomyces cerevisiae RM11-1a]		gi|190405562	31712.4	9.17	6	0			316.282	100	71.09	99.9996	0.294789	1.06343	1.89071	0.170905	0.147549	0.314389	6	6	6
143	FALSE	Mascot	70	RecName: Full=Nucleolar protein 16		gi|206558285	31945.6	9.27	5	0			235.222	100	71.09	99.9996	0.358163	1.13936	1.7705	0.101347	0.129684	0.424922	5	5	5
144	FALSE	Mascot	100	YOR3177w [Saccharomyces cerevisiae]		gi|1164943	24902.1	9.73	3	0			174.8	100	70.79	99.9996	1.79207	2.22512	2.29612	0.453806	0.394173	0.636553	4	4	4
145	FALSE	Mascot	133	Krr1p [Saccharomyces cerevisiae JAY291]		gi|256270959	43199.7	9.42	2	0			128.156	100	70.64	99.9996	2.83394	2.7412	3.46808	0.374698	0.685582	0.701608	2	2	2
146	FALSE	Mascot	123	cytosolic glutamyl-tRNA synthetase [Saccharomyces cerevisiae]		gi|1008483	95983.2	7.24	3	0			133.86	100	70.54	99.9996	1.31573	1.57998	1.90602	0.444163	0.498258	0.31425	3	3	3
147	FALSE	Mascot	154	lethal with conditional pap1 [Saccharomyces cerevisiae YJM789]		gi|151944842	45544.8	6.45	2	0			107.936	100	70.53	99.9996	4.00481	3.68289	4.46547	1.22189	1.07388	1.31819	2	2	2
148	FALSE	Mascot	155	Utp9p [Saccharomyces cerevisiae S288c]		gi|6321990	73576.8	4.75	2	0			105.46	100	70.26	99.9996	2.00616	2.02869	2.65058	0.0650212	0.12467	0.0197026	2	2	2
149	FALSE	Mascot	86	Hef3p [Saccharomyces cerevisiae JAY291]		gi|256274162	128949	5.8	5	0			205.196	100	69.64	99.9995	1.36962	1.47207	1.3378	0.326522	0.253102	0.304091	8	8	8
150	FALSE	Mascot	97	translation elongation factor 3 (EF-3) [Saccharomyces cerevisiae YJM789]		gi|151944517	108155	5.62	4	0			177.196	100	69.64	99.9995	1.31508	1.4692	1.33116	0.287305	0.271418	0.325102	7	7	7
151	FALSE	Mascot	58	bmh sensitive protein [Saccharomyces cerevisiae YJM789]		gi|151942584	153690	6.32	5	0			285.06	100	69.13	99.9994	2.06941	1.93935	2.34461	0.882602	1.06609	1.01057	5	5	5
152	FALSE	Mascot	198	Tif34p [Saccharomyces cerevisiae S288c]		gi|6323795	43186	5.41	1	0			67.9462	99.9993	68.91	99.9994	2.131	1.83278	1.90855	0	0	0	1	1	1
153	FALSE	Mascot	196	mannose-1-phosphate guanyltransferase [Saccharomyces cerevisiae]		gi|894204	44118.1	5.95	1	0			68.74	99.9994	68.74	99.9994	1.45011	1.75303	2.11397	0	0	0	1	1	1
154	FALSE	Mascot	60	Rpl11ap [Saccharomyces cerevisiae S288c]		gi|6325359	22347.2	9.92	5	0			270	100	68.55	99.9994	1.72668	1.39696	2.01273	0.374157	0.184367	0.279763	5	5	5
155	FALSE	Mascot	197	Chain A, The Crystal Structure Of Hsp40 Ydj1		gi|42543071	31870.9	8.53	1	0			68.41	99.9993	68.41	99.9993	1.70271	1.33035	1.64157	0	0	0	1	1	1
156	FALSE	Mascot	76	Rps24ap [Saccharomyces cerevisiae S288c]		gi|6320918	18201.5	10.51	4	0			223.976	100	68.27	99.9993	1.92852	2.07268	1.93653	0.422811	0.106568	0.233044	4	4	4
157	FALSE	Mascot	129	YPL012Wp-like protein [Saccharomyces cerevisiae AWRI1631]		gi|207340445	125529	7.29	2	0			128.85	100	68.16	99.9993	1.3795	1.50818	1.78446	0.711654	0.49682	0.705613	2	2	2
158	FALSE	Mascot	153	Chain C, Mechanism Of Eif6s Anti-Association Activity		gi|292659544	15838.7	10.33	2	0			108.77	100	67.68	99.9992	1.15474	1.17126	1.24003	0.0955336	0.296172	0.363062	2	2	2
159	FALSE	Mascot	199	integral membrane protein that along with Pil1p is a primary component of eisosomes [Saccharomyces		gi|151942788	41204.2	4.62	1	0			67.35	99.9992	67.35	99.9992	2.26372	3.06598	5.10457	0	0	0	1	1	1
160	FALSE	Mascot	137	Rpl19bp [Saccharomyces cerevisiae S288c]		gi|6319444	25149.6	11.35	2	0			125.13	100	67.31	99.9992	0.776663	0.665211	0.850571	0.0751536	0.0626696	0.0931121	2	2	2
161	FALSE	Mascot	54	Rpl20ap [Saccharomyces cerevisiae S288c]		gi|154199621	23306	10.3	6	0			307.66	100	67.3	99.9992	1.19025	0.712729	0.795412	0.597171	0.171597	0.169312	6	6	6
162	FALSE	Mascot	78	NSR1=nucleolin homolog [Saccharomyces cerevisiae, Peptide, 249 aa]		gi|253181	29100.8	9.14	4	0			219.73	100	67.03	99.9991	0.823267	1.29156	1.25099	0.085957	0.109181	0.283005	4	4	4
163	FALSE	Mascot	87	conserved protein [Saccharomyces cerevisiae YJM789]		gi|151941620	45889.7	9.04	4	0			201.43	100	67	99.9991	1.03349	0.967276	1.65347	0.549624	0.404074	0.509411	4	4	4
164	FALSE	Mascot	85	GTP-binding protein (VPS1) [Saccharomyces cerevisiae]		gi|173183	88174.3	7.23	4	0			208.046	100	66.89	99.9991	1.27726	1.43039	1.67478	0.507687	0.780971	0.886433	4	4	4
165	FALSE	Mascot	201	U3 snoRNP protein [Saccharomyces cerevisiae YJM789]		gi|151943367	156612	8.6	1	0			66.74	99.999	66.74	99.999	1.14074	1.60716	1.8324	0	0	0	1	1	1
166	FALSE	Mascot	109	conserved protein [Saccharomyces cerevisiae YJM789]		gi|151943423	91136.4	6.19	3	0			154.806	100	66.1	99.9989	2.31719	2.27632	2.49173	0.889717	0.21456	0.281186	3	3	3
167	FALSE	Mascot	106	Chain M, Structure Of The Ribosomal 80s-Eef2-Sordarin Complex From Yeast Obtained By Docking Atomic		gi|49258832	17218.6	10.39	3	0			163.546	100	65.75	99.9988	1.60323	1.82799	1.9634	0.19045	0.0736229	0.142099	3	3	3
168	FALSE	Mascot	202	Rpf1p [Saccharomyces cerevisiae S288c]		gi|6321880	39901	9.47	1	0			65.32	99.9987	65.32	99.9987	0.792677	1.33841	1.14862	0	0	0	1	1	1
169	FALSE	Mascot	39	Chain C, Structure Of The Ribosomal 80s-Eef2-Sordarin Complex From Yeast Obtained By Docking Atomic		gi|49258841	50031.8	10.29	7	0			366.69	100	65.31	99.9987	1.28261	1.27865	1.7196	0.29085	0.361745	0.399565	7	7	7
170	FALSE	Mascot	204	Chain N, Structure Of The Ribosomal 80s-Eef2-Sordarin Complex From Yeast Obtained By Docking Atomic		gi|49258852	22999.9	10.92	1	0			64.28	99.9983	64.28	99.9983	0.626359	0.633816	0.565941	0	0	0	1	1	1
171	FALSE	Mascot	65	acetyl-CoA carboxylase [Saccharomyces cerevisiae]		gi|171504	270961	5.87	6	0			251.306	100	64.23	99.9983	1.43629	1.56348	1.64879	0.328348	0.215067	0.1902	6	6	6
172	FALSE	Mascot	88	vacuolar membrane ATPase subunit a precursor [Saccharomyces cerevisiae]		gi|29420849	123057	6.02	4	0			196.32	100	64.23	99.9983	1.17175	1.42193	1.73756	0.264894	0.544592	0.710707	4	4	4
173	FALSE	Mascot	158	high mobility group-like nuclear protein 2 [Saccharomyces cerevisiae]		gi|666101	23371.4	9.71	2	0			101.93	100	63.78	99.9981	1.46211	1.15616	1.32117	0.144954	0.0745427	0.0460279	3	3	3
174	FALSE	Mascot	162	Chain A, Crystal Structure Of Saccharomyces Cerevisiae Galactokinase In Complex With Galactose And		gi|75766245	66518	6.42	2	0			96.57	100	63.75	99.9981	1.28108	1.81532	2.0705	0.0966083	0.114092	0.314846	2	2	2
175	FALSE	Mascot	205	Chain W, Structure Of The Ribosomal 80s-Eef2-Sordarin Complex From Yeast Obtained By Docking Atomic		gi|49258862	14831.5	9.99	1	0			63.44	99.9979	63.44	99.9979	0.803782	0.72215	0.728392	0	0	0	1	1	1
176	FALSE	Mascot	161	ribosomal protein S13 [Saccharomyces cerevisiae RM11-1a]		gi|190404968	21231	10.28	2	0			97.97	100	62.97	99.9977	1.83821	1.96583	2.30619	0.126425	0.0872281	0.243489	2	2	2
177	FALSE	Mascot	122	conserved protein [Saccharomyces cerevisiae YJM789]		gi|151946633	60872.6	4.8	3	0			136.396	100	62.88	99.9976	2.67183	2.42116	3.80692	0.467947	0.281693	0.241922	3	3	3
178	FALSE	Mascot	206	faf1p copurifying factor [Saccharomyces cerevisiae YJM789]		gi|151941219	30540.8	9.47	1	0			62.62	99.9975	62.62	99.9975	4.994	3.786	4.9413	0	0	0	1	1	1
179	FALSE	Mascot	147	periodic tryptophan protein [Saccharomyces cerevisiae YJM789]		gi|151941039	69639.7	4.45	2	0			113.08	100	61.93	99.9971	0.214499	0.334039	0.346174	0.00134989	0.013549	0.054883	2	2	2
180	FALSE	Mascot	208	U3 snoRNP protein [Saccharomyces cerevisiae YJM789]		gi|151945830	163331	5.98	1	0			61.67	99.9969	61.67	99.9969	1.6892	1.18984	1.91383	0	0	0	1	1	1
181	FALSE	Mascot	209	SEN1 [Saccharomyces cerevisiae]		gi|172574	266427	8.86	1	0			61.39	99.9967	61.39	99.9967	1.79898	1.17204	1.91524	0	0	0	1	1	1
182	FALSE	Mascot	210	YGL234W [Saccharomyces cerevisiae]		gi|51013423	91794	5.08	1	0			60.44	99.9959	60.44	99.9959	1.20308	1.05272	1.03164	0	0	0	1	1	1
183	FALSE	Mascot	84	Rps20p [Saccharomyces cerevisiae S288c]		gi|6321772	16060.1	9.52	4	0			211.566	100	60.31	99.9958	1.53104	1.75601	1.96386	0.114134	0.296851	0.435468	4	4	4
184	FALSE	Mascot	211	Prs3p [Saccharomyces cerevisiae S288c]		gi|6321776	38357.7	8.51	1	0			60.31	99.9958	60.31	99.9958	1.16339	0.940194	1.36952	0	0	0	1	1	1
185	FALSE	Mascot	213	dehydrogenase isozyme II,alcohol		gi|223143	33312.5	6.64	1	0			59.31	99.9947	59.31	99.9947	1.21865	1.84031	2.25155	0	0	0	1	1	1
186	FALSE	Mascot	214	RecName: Full=Ribosome biogenesis protein NSA1; AltName: Full=NOP7-associated protein 1		gi|206558288	59721.5	7.1	1	0			59.25	99.9946	59.25	99.9946	0.481114	0.747968	0.151053	0	0	0	1	1	1
187	FALSE	Mascot	115	unknown gene; putative [Saccharomyces cerevisiae]		gi|171727	16695	9.73	3	0			148.16	100	58.81	99.994	1.27076	1.47694	1.67052	0.0731817	0.0581948	0.261298	3	3	3
188	FALSE	Mascot	215	Rpl34ap [Saccharomyces cerevisiae S288c]		gi|9755331	16696.6	10.84	1	0			58.77	99.9939	58.77	99.9939	1.13223	0.943134	1.38336	0	0	0	1	1	1
189	FALSE	Mascot	118	U3 snoRNP protein [Saccharomyces cerevisiae YJM789]		gi|151945015	218875	6.02	3	0			141.15	100	58.66	99.9938	1.65742	1.77429	2.03119	0.924716	0.756179	0.875857	3	3	3
190	FALSE	Mascot	216	hypothetical protein SCRG_00550 [Saccharomyces cerevisiae RM11-1a]		gi|190405061	36753.7	8.62	1	0			58.6	99.9937	58.6	99.9937	0.812477	0.603895	0.732026	0.111003	0.0906866	0.130146	2	2	2
191	FALSE	Mascot	217	U3 snoRNP protein [Saccharomyces cerevisiae YJM789]		gi|151942910	72723.2	5.55	1	0			58.15	99.993	58.15	99.993	2.13127	2.07971	2.23391	0	0	0	1	1	1
192	FALSE	Mascot	218	Cop1p [Saccharomyces cerevisiae S288c]		gi|6320056	147557	5.66	1	0			57.68	99.9922	57.68	99.9922	1.23674	1.64063	1.99866	0	0	0	1	1	1
193	FALSE	Mascot	150	U3 snoRNP protein [Saccharomyces cerevisiae YJM789]		gi|151941853	108635	6.95	2	0			111.61	100	57.37	99.9916	3.50131	2.96234	3.8594	1.55463	0.779718	1.32225	2	2	2
194	FALSE	Mascot	157	YBR025Cp-like protein [Saccharomyces cerevisiae AWRI1631]		gi|207347779	46954.5	7.05	2	0			103.02	100	57.27	99.9914	1.26869	1.37942	1.33165	0.0386827	0.219798	0.0254768	2	2	2
195	FALSE	Mascot	219	YKL145Wp-like protein [Saccharomyces cerevisiae AWRI1631]		gi|207343610	33040.4	8.91	1	0			57.26	99.9914	57.26	99.9914	1.57184	1.61202	1.62244	0	0	0	1	1	1
196	FALSE	Mascot	220	Nop10p [Saccharomyces cerevisiae S288c]		gi|7839181	7784.36	10.16	1	0			57.18	99.9913	57.18	99.9913	1.51509	1.50641	1.70316	0	0	0	1	1	1
197	FALSE	Mascot	221	ubiquitin-activating enzyme [Saccharomyces cerevisiae]		gi|4715	126353	5	1	0			57.07	99.991	57.07	99.991	0.658866	0.73064	0.688995	0	0	0	1	1	1
198	FALSE	Mascot	222	clustered mitochondria [Saccharomyces cerevisiae YJM789]		gi|151946172	162519	6.03	1	0			57.03	99.991	57.03	99.991	0.954278	1.12363	1.15784	0	0	0	1	1	1
199	FALSE	Mascot	223	glycerol-3-phosphate dehydrogenase [Saccharomyces cerevisiae]		gi|47420051	46517.8	5.3	1	0			57.02	99.9909	57.02	99.9909	1.43265	2.20782	1.9468	0	0	0	1	1	1
200	FALSE	Mascot	224	chaperonin containing tcp-1 [Saccharomyces cerevisiae YJM789]		gi|151943024	63610.2	5.8	1	0			56.56	99.9899	56.56	99.9899	1.96328	1.83124	2.03176	0	0	0	1	1	1
201	FALSE	Mascot	120	Chain B, Structure Of The Ribosomal 80s-Eef2-Sordarin Complex From Yeast Obtained By Docking Atomic		gi|49258840	30142.9	11.1	3	0			139.04	100	56.31	99.9893	1.10962	1.09854	1.11772	0.0257122	0.134323	0.0186126	3	3	3
202	FALSE	Mascot	132	Rpl24ap [Saccharomyces cerevisiae S288c]		gi|6321407	22070.1	11.28	3	0			128.17	100	56.24	99.9892	1.17355	1.43592	1.40916	0.238527	0.0544339	0.0628889	3	3	3
203	FALSE	Mascot	225	Chain I, Structure Of The Ribosomal 80s-Eef2-Sordarin Complex From Yeast Obtained By Docking Atomic		gi|49258828	18300.5	10.26	1	0			56.11	99.9888	56.11	99.9888	1.74846	2.05513	2.09157	0	0	0	1	1	1
204	FALSE	Mascot	226	Chain U, Structure Of The Ribosomal 80s-Eef2-Sordarin Complex From Yeast Obtained By Docking Atomic		gi|49258859	16832	10.57	1	0			55.66	99.9876	55.66	99.9876	0.695384	0.884845	1.26081	0	0	0	1	1	1
205	FALSE	Mascot	166	Cdc33p [Saccharomyces cerevisiae S288c]		gi|6324433	26977.3	5.29	2	0			90.42	100	55.03	99.9857	1.75708	1.90141	2.04893	0.481504	0.403217	0.290036	2	2	2
206	FALSE	Mascot	160	Rps10bp [Saccharomyces cerevisiae S288c]		gi|6323886	14171.5	9.05	2	0			99.09	100	54.84	99.985	1.23776	1.38283	1.73394	0.0892871	0.29939	0.140097	2	2	2
207	FALSE	Mascot	227	conserved protein [Saccharomyces cerevisiae YJM789]		gi|151943835	40718.6	7.66	1	0			54.32	99.9831	54.32	99.9831	1.10949	0.751389	1.09967	0	0	0	1	1	1
208	FALSE	Mascot	141	Cct8p [Saccharomyces cerevisiae EC1118]		gi|290771197	67942.3	5.47	3	0			119.48	100	53.37	99.979	1.67274	1.52033	1.47438	0.178534	0.248676	0.12832	3	3	3
209	FALSE	Mascot	136	D-fructose-6-phosphate amidotransferase (EC 2.6.1.16) [Saccharomyces cerevisiae]		gi|171596	87275.6	5.98	3	0			126.29	100	53.26	99.9785	1.30565	1.4788	1.79619	0.249855	0.256426	0.0914869	3	3	3
210	FALSE	Mascot	229	ORFS8; Method: conceptual translation supplied by author [Saccharomyces cerevisiae]		gi|1165216	22075.9	4.59	1	0			53.1	99.9777	53.1	99.9777	1.70323	2.13353	1.97555	0	0	0	1	1	1
211	FALSE	Mascot	230	RecName: Full=Adenylosuccinate synthetase; Short=AMPSase; Short=AdSS; AltName: Full=IMP--aspartate		gi|308191556	53862.2	8.43	1	0			53	99.9771	53	99.9771	0.906045	1.18764	1.59994	0	0	0	1	1	1
212	FALSE	Mascot	231	Chain A, Crystal Structure Of The Dead Box Protein Dhh1p		gi|61679843	49680.6	8.54	1	0			51.49	99.9676	51.49	99.9676	1.35719	1.63019	1.61571	0	0	0	1	1	1
213	FALSE	Mascot	169	Fpr1p [Saccharomyces cerevisiae S288c]		gi|6324194	13349.1	5.72	2	0			86.64	100	51.38	99.9668	1.94606	1.86969	2.23449	0.601717	0.770506	0.807909	2	2	2
214	FALSE	Mascot	232	Rpn3p [Saccharomyces cerevisiae S288c]		gi|6320859	66584.8	5.37	1	0			50.91	99.963	50.91	99.963	1.35451	1.58665	1.86868	0	0	0	1	1	1
215	FALSE	Mascot	103	ebna1-binding protein [Saccharomyces cerevisiae YJM789]		gi|151941747	60451.8	5.75	5	0			173.652	100	50.69	99.9611	0.312444	0.919769	1.63325	0.110181	0.214162	0.288597	6	6	6
216	FALSE	Mascot	233	Rpl9bp [Saccharomyces cerevisiae S288c]		gi|6324262	24715.8	9.66	1	0			50.19	99.9563	50.19	99.9563	1.34479	1.4966	1.92701	0	0	0	1	1	1
217	FALSE	Mascot	234	actin [Candida glabrata]		gi|9650673	38883.1	5.67	1	0			50.11	99.9555	50.11	99.9555	0.889632	0.964015	0.960006	0	0	0	1	1	1
218	FALSE	Mascot	235	Chain B, Crystal Structure Of The Yeast Nucleosome Core Particle Reveals Fundamental Differences In		gi|15988133	12959.6	11.36	1	0			49.77	99.9519	49.77	99.9519	2.17339	1.9269	1.8947	0	0	0	1	1	1
219	FALSE	Mascot	236	YOR261C [Saccharomyces cerevisiae]		gi|45269968	43327.4	5.27	1	0			49.37	99.9472	49.37	99.9472	1.79652	2.10916	2.49671	0	0	0	1	1	1
220	FALSE	Mascot	237	nucleolar protein [Saccharomyces cerevisiae YJM789]		gi|151944364	53979.1	9.33	1	0			49.23	99.9455	49.23	99.9455	1.10991	0.933244	1.16242	0	0	0	1	1	1
221	FALSE	Mascot	238	Chain A, Structure Of Sec23-Sar1 Complexed With The Active Fragment Of Sec31		gi|165761044	90720	5.39	1	0			49.19	99.945	49.19	99.945	1.22524	2.15696	1.67832	0	0	0	1	1	1
222	FALSE	Mascot	239	RecName: Full=Mitochondrial outer membrane protein SCY_3392		gi|189041600	90540.7	5.1	1	0			49.02	99.9428	49.02	99.9428	1.35555	1.4015	1.93316	0	0	0	1	1	1
223	FALSE	Mascot	179	Bmh1p [Saccharomyces cerevisiae S288c]		gi|6321025	32758.6	4.82	2	0			79.38	99.9999	48.53	99.936	1.81267	2.50551	2.70573	0.507961	0.211278	0.471347	2	2	2
224	FALSE	Mascot	121	Rps9bp [Saccharomyces cerevisiae S288c]		gi|6319666	24878.9	10.09	3	0			138.95	100	48.37	99.9336	1.29694	1.52395	1.44874	0.348783	0.242084	0.40587	4	4	4
225	FALSE	Mascot	174	YLR186W [Saccharomyces cerevisiae]		gi|45269774	31455.9	8.65	2	0			84.8	100	47.96	99.927	3.28936	3.12288	4.09587	0.294546	0.786287	0.508094	2	2	2
226	FALSE	Mascot	241	Sug2p [Saccharomyces cerevisiae]		gi|1147800	54222.9	5.53	1	0			46.9462	99.9078	47.91	99.9262	1.83789	2.01697	2.412	0	0	0	1	1	1
227	FALSE	Mascot	240	Chain A, Yeast (Saccharomyces Cerevisiae) Ribosomal Protein L30		gi|6435677	13150.6	9.8	1	0			47.47	99.9183	47.47	99.9183	1.30037	1.38662	1.71857	0	0	0	1	1	1
228	FALSE	Mascot	242	A49 [Saccharomyces cerevisiae]		gi|170956	53210.6	9.52	1	0			46.78	99.9042	46.78	99.9042	1.93048	2.21421	2.16655	0	0	0	1	1	1
229	FALSE	Mascot	243	YDL166C [Saccharomyces cerevisiae]		gi|45271026	24752.1	4.54	1	0			45.95	99.884	45.95	99.884	2.46838	2.1948	2.59225	0	0	0	1	1	1
230	FALSE	Mascot	244	Tdh2p [Saccharomyces cerevisiae S288c]		gi|6322468	39807.1	6.46	1	0			45.45	99.8699	45.45	99.8699	1.01098	1.22771	1.23283	0	0	0	1	1	1
231	FALSE	Mascot	245	Paa1p [Saccharomyces cerevisiae EC1118]		gi|259145314	24403.2	5.73	1	0			44.85	99.8506	44.85	99.8506	1.67049	1.48709	1.38771	0	0	0	1	1	1
232	FALSE	Mascot	246	unknown [Saccharomyces cerevisiae]		gi|924930	28358.1	8.5	1	0			44.85	99.8506	44.85	99.8506	1.66286	1.59685	1.80032	0	0	0	1	1	1
233	FALSE	Mascot	247	RNA polymerase A [Saccharomyces cerevisiae YJM789]		gi|151942801	146303	7.55	1	0			44.79	99.8485	44.79	99.8485	1.87351	1.50804	2.4028	0	0	0	1	1	1
234	FALSE	Mascot	248	AdoMet-dependent rRNA methyltransferase SPB1 [Saccharomyces cerevisiae RM11-1a]		gi|190406395	77766.1	6.02	1	0			43.46	99.7943	43.46	99.7943	0.371173	0.472956	0.520531	0	0	0	1	1	1
235	FALSE	Mascot	249	Chain B, Mms2UBC13 UBIQUITIN CONJUGATING ENZYME COMPLEX		gi|14719687	17539	6.48	1	0			43.42	99.7924	43.42	99.7924	1.46552	1.25659	2.13138	0	0	0	1	1	1
236	FALSE	Mascot	93	Rpl18bp [Saccharomyces cerevisiae S288c]		gi|6324028	23478.5	11.7	5	0			183.77	100	43.08	99.7755	1.1968	1.39835	1.67992	0.57659	0.310084	0.306515	5	5	5
237	FALSE	Mascot	250	midasin [Saccharomyces cerevisiae YJM789]		gi|151941273	614172	4.9	1	0			42.14	99.7212	42.14	99.7212	1.79617	1.97673	1.6701	0	0	0	1	1	1
238	FALSE	Mascot	200	Ura7p [Saccharomyces cerevisiae S288c]		gi|6319432	71665.7	5.67	2	0			66.79	99.999	41.58	99.6828	1.25796	1.32419	1.71202	0.476861	0.436202	0.563353	2	2	2
239	FALSE	Mascot	186	maintenance of killer [Saccharomyces cerevisiae YJM789]		gi|151941367	40704.7	5.16	2	0			74.57	99.9998	41.22	99.6554	1.21278	1.40837	2.06256	0.611139	0.355714	0.430781	2	2	2
240	FALSE	Mascot	144	TY1B [Saccharomyces cerevisiae]		gi|2131097	217438	8.05	3	0			118.71	100	41.15	99.6498	1.69679	1.89583	2.23951	0.191984	0.239658	0.0358998	3	3	3
241	FALSE	Mascot	251	Rpl17bp [Saccharomyces cerevisiae JAY291]		gi|256271337	23232	10.92	1	0			41.15	99.6498	41.15	99.6498	0.614431	0.506563	0.73952	0	0	0	1	1	1
242	FALSE	Mascot	252	RecName: Full=ATP-dependent RNA helicase MAK5; AltName: Full=Maintenance of killer protein 5		gi|160409988	98645.7	8.67	1	0			41.08	99.6441	41.08	99.6441	1.83391	1.63461	1.6435	0	0	0	1	1	1
243	FALSE	Mascot	253	Chain A, Nmr Structures Of Yeast Proteasome Component Rpn13		gi|188595916	12159.3	4.74	1	0			40.88	99.6274	40.88	99.6274	1.23915	1.4754	1.01114	0	0	0	1	1	1
244	FALSE	Mascot	254	Noc4p [Saccharomyces cerevisiae JAY291]		gi|256269046	69739.1	5.74	1	0			40.82	99.6222	40.82	99.6222	2.29267	3.10753	3.23951	0	0	0	1	1	1
245	FALSE	Mascot	255	Prx1p [Saccharomyces cerevisiae EC1118]		gi|259144783	33245.9	8.98	1	0			40.21	99.5652	40.21	99.5652	1.73759	2.0628	2.12215	0	0	0	1	1	1
246	FALSE	Mascot	256	Imp3p [Saccharomyces cerevisiae S288c]		gi|6321942	24701.5	9.77	1	0			39.32	99.4663	39.32	99.4663	2.13501	2.35504	2.42576	0	0	0	1	1	1
247	FALSE	Mascot	189	Fas1p [Saccharomyces cerevisiae S288c]		gi|6322666	249411	5.64	2	0			73.62	99.9998	38.66	99.3787	0.912963	0.83065	0.894935	0.0777669	0.138589	0.313097	2	2	2
248	FALSE	Mascot	257	glycyl-tRNA synthetase [Saccharomyces cerevisiae YJM789]		gi|151946513	84332.8	5.58	1	0			38.64	99.3759	38.64	99.3759	0.697352	0.619197	1.06726	0	0	0	1	1	1
249	FALSE	Mascot	258	Cam1p [Saccharomyces cerevisiae S288c]		gi|6325209	53490.5	8.43	1	0			38.57	99.3657	38.57	99.3657	1.68632	2.17447	2.79406	0	0	0	1	1	1
250	FALSE	Mascot	194	Nmd3p [Saccharomyces cerevisiae S288c]		gi|6321964	64266.8	5.27	2	0			70.68	99.9996	38.25	99.3172	2.676	2.14923	3.09185	0.799537	0.0122609	0.0467407	2	2	2
251	FALSE	Mascot	259	Chain D, Crystal Structure Of Sc Rrp44		gi|178847337	93297.2	6.18	1	0			37.94	99.2667	37.94	99.2667	1.79987	2.00728	2.01624	0	0	0	1	1	1
252	FALSE	Mascot	260	Rpl29p [Saccharomyces cerevisiae]		gi|124263216	7102.16	11.27	1	0			37.39	99.1677	37.39	99.1677	1.68771	1.40446	1.17953	0	0	0	1	1	1
253	FALSE	Mascot	261	unknown [Saccharomyces cerevisiae]		gi|577810	57320.6	9.51	1	0			36.94	99.0768	36.94	99.0768	3.45419	2.10655	2.27441	0	0	0	1	1	1
254	FALSE	Mascot	203	Fas2p [Saccharomyces cerevisiae S288c]		gi|6325025	228028	5.32	2	0			64.0662	99.9982	36.62	99.0063	1.15167	1.33041	1.68315	0.650801	0.540081	0.130221	2	2	2
255	FALSE	Mascot	195	isoleucine-plus-valine requiring protein [Saccharomyces cerevisiae YJM789]		gi|151943814	35840.5	6.07	2	0			70.55	99.9996	36.24	98.9154	1.86729	3.12709	3.37581	0.327341	0.650703	0.389269	2	2	2
256	FALSE	Mascot	262	Bbc1p [Saccharomyces cerevisiae S288c]		gi|14627173	140179	5.17	1	0			35.75	98.7858	35.75	98.7858	1.43029	1.50287	1.59829	0	0	0	1	1	1
257	FALSE	Mascot	263	Dpm1p [Saccharomyces cerevisiae S288c]		gi|6325441	32930.4	7.7	1	0			35.73	98.7802	35.73	98.7802	2.05422	1.69266	1.81281	0	0	0	1	1	1
258	FALSE	Mascot	264	U3 snoRNP protein [Saccharomyces cerevisiae YJM789]		gi|151944459	36261.4	9.11	1	0			35.6	98.7432	35.6	98.7432	1.97316	2.6201	2.60424	0	0	0	1	1	1
259	FALSE	Mascot	265	open reading frame found c-terminal of ADA2 that was sequenced during the cloneing of ADA2. There i		gi|170992	59167.5	8.98	1	0			35.52	98.7198	35.52	98.7198	2.09352	2.27385	2.26784	0	0	0	1	1	1
260	FALSE	Mascot	266	Utp11p [Saccharomyces cerevisiae S288c]		gi|83722564	35769.1	10.18	1	0			35.51	98.7169	35.51	98.7169	1.51973	2.06791	2.70398	0	0	0	1	1	1
261	FALSE	Mascot	163	Rcl1p [Saccharomyces cerevisiae S288c]		gi|6324564	44652.3	8.95	3	0			95.41	100	35.39	98.6809	3.07458	3.34446	4.39769	0.597661	0.0972452	0.527712	3	3	3
262	FALSE	Mascot	138	Rpl35ap [Saccharomyces cerevisiae S288c]		gi|6320010	17261.3	10.58	4	0			123.976	100	34.97	98.547	0.754844	1.11282	1.71534	0.109748	0.14057	0.0882944	4	4	4
263	FALSE	Mascot	267	PPIase [Saccharomyces cerevisiae YJM789]		gi|151941057	50403.5	5.92	1	0			34.73	98.4644	34.73	98.4644	1.73621	2.46312	1.84121	0	0	0	1	1	1
264	FALSE	Mascot	268	Pma2p [Saccharomyces cerevisiae S288c]		gi|6325221	109294	4.91	1	0			34.41	98.347	34.41	98.347	0.977119	1.49516	2.0362	0	0	0	1	1	1
265	FALSE	Mascot	127	Rrp1p [Saccharomyces cerevisiae S288c]		gi|6320292	37551	5.18	4	0			130.576	100	34.04	98.2	1.42537	1.25787	2.10424	0.198173	0.106697	0.0907703	4	4	4
266	FALSE	Mascot	269	translation initiation factor eIF3 subunit [Saccharomyces cerevisiae YJM789]		gi|151946470	124061	5.97	1	0			33.82	98.1065	33.82	98.1065	1.3656	1.2289	1.93055	0	0	0	1	1	1
267	FALSE	Mascot	270	N2505 [Saccharomyces cerevisiae]		gi|1149539	66156.6	5.25	1	0			33.74	98.0713	33.74	98.0713	0.87255	1.39123	1.0271	0	0	0	1	1	1
268	FALSE	Mascot	271	YOR117Wp-like protein [Saccharomyces cerevisiae AWRI1631]		gi|207341153	25461.6	5.83	1	0			33.42	97.9238	33.42	97.9238	2.25668	1.65958	2.17572	0	0	0	1	1	1
269	FALSE	Mascot	272	RecName: Full=Uncharacterized protein YER181C, mitochondrial		gi|731381	13020.2	8.57	1	0			32.64	97.5153	32.64	97.5153	3.89197	3.33541	5.10029	0	0	0	1	1	1
270	FALSE	Mascot	273	RNA polymerase II elongation factor [Saccharomyces cerevisiae YJM789]		gi|151944881	188478	5.98	1	0			32.48	97.4221	32.48	97.4221	2.14874	1.2113	2.92807	0	0	0	1	1	1
271	FALSE	Mascot	274	Chain A, Crystal Structure Of The Cytoplasmic Tunnel Domain In Yeast Vtc2p		gi|229597871	49563.1	5.85	1	0			32.05	97.1537	32.05	97.1537	0.779148	0.563285	0.710464	0.0642573	0.110629	0.114428	3	3	3
272	FALSE	Mascot	207	DIP2 [Saccharomyces cerevisiae]		gi|2204278	77452.9	5.45	2	0			62.61	99.9975	32.02	97.134	1.86104	2.06039	2.32378	0.328626	0.184794	0.774809	2	2	2
273	FALSE	Mascot	275	heavy chain of cytoplasmic dynein [Saccharomyces cerevisiae YJM789]		gi|151941594	517611	5.83	1	0			31.74	96.9432	31.74	96.9432	0.325179	1.04174	1.27106	0	0	0	1	1	1
274	FALSE	Mascot	277	Chain A, Nmr Structure Of The Hrdc Domain From Saccharomyces Cerevisiae Recq Helicase		gi|6980735	10499.7	10.15	1	0			30.7762	96.1836	31.74	96.9432	0.325179	1.04174	1.27106	0	0	0	1	1	1
275	FALSE	Mascot	276	U3 snoRNP protein [Saccharomyces cerevisiae YJM789]		gi|151943873	111809	4.91	1	0			31.06	96.425	31.06	96.425	2.78874	4.27646	3.33428	0	0	0	1	1	1
276	FALSE	Mascot	212	RNA splicing factor [Saccharomyces cerevisiae YJM789]		gi|151946445	115993	8.32	2	0			59.81	99.9952	30.81	96.2132	0.332091	1.13581	1.90201	0.0447507	0.186299	0.298786	2	2	2
277	FALSE	Mascot	278	U3 snoRNP protein [Saccharomyces cerevisiae YJM789]		gi|151945258	71635	4.81	1	0			30.36	95.7998	30.36	95.7998	1.93603	1.65359	2.27432	0	0	0	1	1	1
278	FALSE	Mascot	279	Hta1p [Saccharomyces cerevisiae S288c]		gi|6320431	15710	10.67	1	0			30.33	95.7707	30.33	95.7707	2.11482	1.26988	1.72366	0	0	0	1	1	1
279	FALSE	Mascot	280	Ygr016wp [Saccharomyces cerevisiae S288c]		gi|6321453	24557.5	8.99	1	0			30.2	95.6421	30.2	95.6421	1.37915	1.56874	1.79486	0	0	0	1	1	1
280	FALSE	Mascot	281	Rvb2p [Saccharomyces cerevisiae EC1118]		gi|259149922	56355	5.26	1	0			30.06	95.4994	30.06	95.4994	1.71863	1.81933	1.8572	0	0	0	1	1	1
281	FALSE	Mascot	282	tRNA synthetase [Saccharomyces cerevisiae]		gi|3924	95132.6	6.15	1	0			29.97	95.4051	29.97	95.4051	1.53966	1.55613	2.23691	0	0	0	1	1	1
282	FALSE	Mascot	283	ATPase [Saccharomyces cerevisiae]		gi|557599	55307.9	5.67	1	0			29.41	94.7728	29.41	94.7728	2.03469	1.31813	1.99014	0	0	0	1	1	1
283	FALSE	Mascot	284	conserved hypothetical protein [Saccharomyces cerevisiae RM11-1a]		gi|190407914	36365.5	7.03	1	0			29.38	94.7365	29.38	94.7365	0.999338	0.86321	1.01052	0	0	0	1	1	1
284	FALSE	Mascot	285	Ncs6p [Saccharomyces cerevisiae S288c]		gi|50593215	44882.4	9.04	1	0			29.21	94.5264	29.21	94.5264	0.505099	0.894835	1.24464	0	0	0	1	1	1
285	FALSE	Mascot	286	Cin2p [Saccharomyces cerevisiae]		gi|1006803	34884	6.99	1	0			28.86	94.067	28.86	94.067	1.60406	1.53241	2.12467	0	0	0	1	1	1
286	FALSE	Mascot	287	YJL103C [Saccharomyces cerevisiae]		gi|51830406	78191.9	8.16	1	0			28.44	93.4646	28.44	93.4646	0.464127	0.52886	0.690523	0	0	0	1	1	1
287	FALSE	Mascot	288	cystathionine beta-synthase [Saccharomyces cerevisiae]		gi|416161	63556.7	6.25	1	0			28.26	93.188	28.26	93.188	0.435401	0.7599	0.557799	0	0	0	1	1	1
288	FALSE	Mascot	289	RecName: Full=ATP-dependent RNA helicase DBP7; AltName: Full=DEAD box protein 7		gi|160380629	93627	9.33	1	0			28.15	93.0133	28.15	93.0133	3.02697	2.69656	3.26769	0	0	0	1	1	1
289	FALSE	Mascot	290	conserved protein [Saccharomyces cerevisiae YJM789]		gi|151945880	35098.1	5.71	1	0			28.09	92.9161	28.09	92.9161	1.14731	1.55813	1.49494	0	0	0	1	1	1
290	FALSE	Mascot	291	NUM1 protein		gi|228467	355628	5.3	1	0			27.86	92.5308	27.86	92.5308	2.42626	2.09547	2.64411	0	0	0	1	1	1
291	FALSE	Mascot	292	conserved protein [Saccharomyces cerevisiae YJM789]		gi|151944179	57730.8	7.21	1	0			27.43	91.7534	27.43	91.7534	1.35719	1.63019	1.61571	0	0	0	1	1	1
292	FALSE	Mascot	228	Trf5p [Saccharomyces cerevisiae]		gi|1493831	81390	6.97	2	0			53.23	99.9783	27.05	90.9994	1.28697	0.83185	1.99413	0.114646	0.610244	0.172226	2	2	2
293	FALSE	Mascot	293	MAP kinase kinase kinase (MEKK) [Saccharomyces cerevisiae YJM789]		gi|151944558	196822	5.56	1	0			27	90.8951	27	90.8951	1.22634	1.22855	1.05949	0.0450627	0.000657907	0.0983853	2	2	2
294	FALSE	Mascot	294	RNA polymerase A(I) large subunit [Saccharomyces cerevisiae]		gi|172215	206282	6.65	1	0			26.95	90.7897	26.95	90.7897	2.36243	1.99556	2.44115	0	0	0	1	1	1
295	FALSE	Mascot	295	Chain V, Structure Of The Ribosomal 80s-Eef2-Sordarin Complex From Yeast Obtained By Docking Atomic		gi|49258860	19318.9	10.52	1	0			26.88	90.6401	26.88	90.6401	0.692568	0.97732	0.927968	0	0	0	1	1	1
296	FALSE	Mascot	296	J0925 [Saccharomyces cerevisiae]		gi|929867	18060.5	6.5	1	0			26.5	89.7842	26.5	89.7842	0.584759	0.730574	1.24617	0	0	0	1	1	1
297	FALSE	Mascot	297	RecName: Full=Structure-specific endonuclease subunit SLX1		gi|259511453	40644.3	9.14	1	0			26.5	89.7842	26.5	89.7842	0.584759	0.730574	1.24617	0	0	0	1	1	1
298	FALSE	Mascot	298	Rvs161p [Saccharomyces cerevisiae EC1118]		gi|290770661	34246.4	5.9	1	0			26.46	89.6897	26.46	89.6897	0.405052	0.954888	1.41618	0	0	0	1	1	1
299	FALSE	Mascot	299	conserved protein [Saccharomyces cerevisiae YJM789]		gi|151941017	74166.6	4.82	1	0			26.18	89.003	26.18	89.003	1.1817	0.47984	1.8356	0	0	0	1	1	1
300	FALSE	Mascot	300	ribosome control [Saccharomyces cerevisiae YJM789]		gi|151941208	137469	5.94	1	0			26.18	89.003	26.18	89.003	1.1817	0.47984	1.8356	0	0	0	1	1	1
301	FALSE	Mascot	301	Cka1p [Saccharomyces cerevisiae S288c]		gi|6322154	50351.1	8.63	1	0			26.18	89.003	26.18	89.003	1.1817	0.47984	1.8356	0	0	0	1	1	1
302	FALSE	Mascot	302	DNA helicase [Saccharomyces cerevisiae]		gi|172327	103394	5.73	1	0			26.18	89.003	26.18	89.003	1.1817	0.47984	1.8356	0	0	0	1	1	1
303	FALSE	Mascot	303	YDL237W [Saccharomyces cerevisiae]		gi|51012587	48665.3	5.34	1	0			26.16	88.9523	26.16	88.9523	0.283878	0.987448	1.69692	0	0	0	1	1	1
304	FALSE	Mascot	304	glutaredoxin [Saccharomyces cerevisiae YJM789]		gi|151942086	34980.2	4.54	1	0			26.15	88.9268	26.15	88.9268	1.42619	0.900992	1.6865	0	0	0	1	1	1
305	FALSE	Mascot	305	DNA-directed RNA polymerases I and III 40 kDa polypeptide [Saccharomyces cerevisiae RM11-1a]		gi|190408037	41367.6	5.34	1	0			25.91	88.2976	25.91	88.2976	0.536125	1.15234	1.74007	0	0	0	1	1	1
306	FALSE	Mascot	306	HIS4 protein [Saccharomyces cerevisiae]		gi|3785	97600.9	5.21	1	0			25.89	88.2436	25.89	88.2436	3.58391	3.90917	4.60396	0	0	0	1	1	1
307	FALSE	Mascot	307	Fob1p [Saccharomyces cerevisiae S288c]		gi|6320315	72320.1	5.84	1	0			25.85	88.1349	25.85	88.1349	3.9131	3.53905	5.19276	0	0	0	1	1	1
308	FALSE	Mascot	315	IMP dehydrogenase [Saccharomyces cerevisiae YJM789]		gi|151944202	62035.4	8.59	1	0			24.6262	84.2729	25.59	87.4028	2.29079	2.29401	2.54952	0	0	0	1	1	1
309	FALSE	Mascot	308	nucleolar protein [Saccharomyces cerevisiae YJM789]		gi|151945492	66010.4	5.69	1	0			25.46	87.02	25.46	87.02	0.775319	0.79493	1.03934	0	0	0	1	1	1
310	FALSE	Mascot	309	Chain A, Crystal Structure Of The Yeast Nucleosome Core Particle Reveals Fundamental Differences In		gi|15988132	17679.4	11.43	1	0			25.35	86.6871	25.35	86.6871	1.95316	1.51957	1.75184	0	0	0	1	1	1
311	FALSE	Mascot	310	uracil phosphoribosyl transferase [Saccharomyces cerevisiae]		gi|7546185	31139.4	6.75	1	0			25.18	86.1556	25.18	86.1556	1.00423	1.64876	1.16829	0	0	0	1	1	1
312	FALSE	Mascot	316	conserved protein [Saccharomyces cerevisiae YJM789]		gi|151942117	63908.6	7.06	1	0			24.1862	82.596	25.15	86.0597	0.929997	1.48264	1.35668	0	0	0	1	1	1
313	FALSE	Mascot	311	kelch repeat-containing protein 2 [Saccharomyces cerevisiae RM11-1a]		gi|190406756	112027	8.24	1	0			25.05	85.735	25.05	85.735	2.318	2.1843	1.8018	0	0	0	1	1	1
314	FALSE	Mascot	317	Rrp17p [Saccharomyces cerevisiae S288c]		gi|6320620	33289.4	9.37	1	0			24.0562	82.0671	25.02	85.6361	0.589835	0.506339	0.558105	0	0	0	1	1	1
315	FALSE	Mascot	312	EC1118_1L10_1937p [Saccharomyces cerevisiae EC1118]		gi|259148100	17159.1	10.7	1	0			24.91	85.2676	24.91	85.2676	1.82905	1.69412	2.07221	0	0	0	1	1	1
316	FALSE	Mascot	313	p150 [Saccharomyces cerevisiae]		gi|295675	120323	5.82	1	0			24.87	85.1313	24.87	85.1313	1.83134	2.03364	2.12936	0	0	0	1	1	1
317	FALSE	Mascot	314	Chain A, Substrate Specificity And Assembly Of Catalytic Center Derived From Two Structures Of Liga		gi|157834086	25565.5	6.17	1	0			24.85	85.0627	24.85	85.0627	0.731736	0.867736	1.28648	0	0	0	1	1	1

## Sheet: msms_summary
	Submit To DeNovo	Plate Number	Spot Index	Spot Label	Protein Name	Species	Accession Number	Total Ion Score	Total Ion Score C.I. %	Protein MW	Protein PI	Best Peptide Sequence	Start Sequence Position	End Sequence Position	Modification	Ion Score	Ion Score C.I. %	Calculated Mass	Observed Mass	Match Error Da	Match Error PPM	Total MS/MS Ion Cluster Area	MS/MS Ion Cluster Area Matched %	Custom1	Custom2	Acquisition Time	iTRAQ Ratio (115/114)	iTRAQ Ratio (116/114)	iTRAQ Ratio (117/114)	Avg. iTRAQ Ratio (115/114)	Avg. iTRAQ Ratio (116/114)	Avg. iTRAQ Ratio (117/114)	iTRAQ Peptides (115/114)	iTRAQ Peptides (116/114)	iTRAQ Peptides (117/114)	iTRAQ 114 Reagent Cluster Area	iTRAQ 115 Reagent Cluster Area	iTRAQ 116 Reagent Cluster Area	iTRAQ 117 Reagent Cluster Area
751	FALSE	1	164	G15	cytosolic glutamyl-tRNA synthetase [Saccharomyces cerevisiae]		gi|1008483	133.86	100	95983.2	7.24	IGDIIQFER	682	690	(N-term)_iTRAQ[0]	38.48	99.352	1234.69	1234.75	0.05896	47.7528	30507.7	60.5957			2013-03-30 02:07:19	1.75744	1.96314	2.26442	1.31573	1.57998	1.90602	3	3	3	792.563	1392.88	1555.91	1794.69
752	FALSE	1	243	J19	cytosolic glutamyl-tRNA synthetase [Saccharomyces cerevisiae]		gi|1008483	133.86	100	95983.2	7.24	NAQYDWMLQALR	424	435	(N-term)_iTRAQ[0]	24.84	85.028	1652.83	1652.92	0.0858154	51.9202	8142.82	61.6333			2013-03-30 06:35:20	1.46632	1.8719	1.95703	1.31573	1.57998	1.90602	3	3	3	439.83	644.932	823.318	860.758
753	FALSE	1	250	K2	cytosolic glutamyl-tRNA synthetase [Saccharomyces cerevisiae]		gi|1008483	133.86	100	95983.2	7.24	APIVAYAELIAAR	27	39	(N-term)_iTRAQ[0]	70.54	100	1501.89	1501.89	0.00842285	5.60818	14590.3	61.9019			2013-03-30 08:14:53	0.883881	1.0733	1.56253	1.31573	1.57998	1.90602	3	3	3	1068.39	944.328	1146.7	1669.39
796	FALSE	1	68	C17	Chain G, 12-Subunit Rna Polymerase Ii		gi|110590860	143.46	100	27023.3	8.95	KNFIAVSAANR	180	190	(N-term)_iTRAQ[0], Lysine(K)_iTRAQ[1]	49.47	99.948	1478.87	1478.94	0.0693359	46.8844	33038	30.3111			2013-03-29 20:01:36	1.80654	1.63448	2.12778	1.41518	1.55702	1.75663	2	2	2	2509.44	4533.39	4101.61	5339.53
797	FALSE	1	93	D18	Chain G, 12-Subunit Rna Polymerase Ii		gi|110590860	143.46	100	27023.3	8.95	NFIAVSAANR	181	190	(N-term)_iTRAQ[0]	93.99	100	1206.67	1206.73	0.0603027	49.9744	95816.9	73.0561			2013-03-29 22:02:04	1.1086	1.48323	1.45023	1.41518	1.55702	1.75663	2	2	2	3560.54	3947.22	5281.1	5163.59
184	FALSE	1	178	H5	Sug2p [Saccharomyces cerevisiae]		gi|1147800	46.9462	99.908	54222.9	5.53	EVIELPLKNPEIFQR	195	209	(N-term)_iTRAQ[0], Lysine(K)_iTRAQ[8]	47.91	99.926	2113.23	2113.22	-0.00317383	-1.50189	12451.5	53.4158			2013-03-30 03:50:00	1.83789	2.01697	2.412	1.83789	2.01697	2.412	1	1	1	681.091	1251.77	1373.74	1642.79
613	FALSE	1	300	M2	N2505 [Saccharomyces cerevisiae]		gi|1149539	33.74	98.071	66156.6	5.25	VVNQLYPVDLFTELPPPIR	67	85	(N-term)_iTRAQ[0]	33.74	98.071	2354.32	2354.33	0.00976562	4.14795	5203.68	67.509			2013-03-30 09:49:36	0.872551	1.39123	1.0271	0.87255	1.39123	1.0271	1	1	1	349.364	304.838	486.046	358.833
310	FALSE	1	74	C23	Rps10bp [Saccharomyces cerevisiae]		gi|1151236	151.926	100	31088.8	10.49	VFFDKR	26	31	(N-term)_iTRAQ[0], Lysine(K)_iTRAQ[5]	33.01	97.718	1099.65	1099.73	0.076416	69.4912	88644.2	51.6384			2013-03-29 19:40:28	1.43964	1.72121	1.91168	1.42436	1.3659	1.5544	3	3	3	3614.32	5203.33	6221.02	6909.45
311	FALSE	1	103	E2	Rps10bp [Saccharomyces cerevisiae]		gi|1151236	151.926	100	31088.8	10.49	KFFGLSK	143	149	(N-term)_iTRAQ[0], Lysine(K)_iTRAQ[1,7]	37.69	99.223	1258.79	1258.8	0.00756836	6.01241	37775	34.2647			2013-03-29 22:30:40	1.18378	1.19417	1.43456	1.42436	1.3659	1.5544	3	3	3	3630	4297.12	4334.84	5207.44
312	FALSE	1	320	M22	Rps10bp [Saccharomyces cerevisiae]		gi|1151236	151.926	100	31088.8	10.49	GAIVGPDLAVLALVIVK	99	115	(N-term)_iTRAQ[0], Lysine(K)_iTRAQ[17]	82.19	100	1936.25	1936.35	0.105835	54.6599	18140.2	63.254			2013-03-30 10:59:39	1.69564	1.2398	1.36948	1.42436	1.3659	1.5544	3	3	3	743.217	1260.23	921.442	1017.82
377	FALSE	1	58	C7	Rpl26bp [Saccharomyces cerevisiae S288c]		gi|116006491	83.42	100	16964	10.47	KAYFTAPSSER	17	27	(N-term)_iTRAQ[0], Lysine(K)_iTRAQ[1]	83.42	100	1544.83	1544.86	0.0297852	19.2805	90304.1	47.9892			2013-03-29 20:36:58	0.646699	0.686747	0.876217	0.646699	0.686747	0.876217	1	1	1	11840.4	7657.16	8131.35	10374.8
10	FALSE	1	76	D1	YOR3177w [Saccharomyces cerevisiae]		gi|1164943	174.8	100	24902.1	9.73	HVIFLAER	92	99	(N-term)_iTRAQ[0]	70.79	100	1128.66	1128.66	-0.000610352	-0.540773	24339.8	58.1125			2013-03-29 21:02:37	1.87645	1.97849	2.4027	1.79207	2.22512	2.29612	4	4	4	1109.49	2081.91	2195.11	2665.77
11	FALSE	1	102	E1	YOR3177w [Saccharomyces cerevisiae]		gi|1164943	174.8	100	24902.1	9.73	HVIFLAER	92	99	(N-term)_iTRAQ[0]	27.34	91.581	1128.66	1128.67	0.00012207	0.108155	8654.39	41.0748			2013-03-29 22:28:07	1.52072	2.40915	1.61334	1.79207	2.22512	2.29612	4	4	4	521.834	793.566	1257.18	841.896
12	FALSE	1	108	E7	YOR3177w [Saccharomyces cerevisiae]		gi|1164943	174.8	100	24902.1	9.73	AELRPLQFK	36	44	(N-term)_iTRAQ[0], Lysine(K)_iTRAQ[9]	38.44	99.346	1389.85	1389.87	0.027832	20.0253	616565	47.1561			2013-03-29 22:47:36	2.53975	2.78892	3.20946	1.79207	2.22512	2.29612	4	4	4	10781.8	27383.2	30069.6	34603.8
13	FALSE	1	250	K2	YOR3177w [Saccharomyces cerevisiae]		gi|1164943	174.8	100	24902.1	9.73	ALAIFVPVPSLAGFHK	60	75	(N-term)_iTRAQ[0], Lysine(K)_iTRAQ[16]	65.57	99.999	1955.17	1955.18	0.00927734	4.74503	29365.8	79.5081			2013-03-30 08:13:55	1.42311	1.84409	2.23422	1.79207	2.22512	2.29612	4	4	4	772.949	1099.99	1425.39	1726.94
531	FALSE	1	261	K13	ORFS8; Method: conceptual translation supplied by author [Saccharomyces cerevisiae]		gi|1165216	53.1	99.978	22075.9	4.59	LLLTSIPYFR	65	74	(N-term)_iTRAQ[0]	53.1	99.978	1366.82	1366.87	0.0516357	37.778	68245.1	69.0712			2013-03-30 07:34:05	1.70323	2.13353	1.97555	1.70323	2.13353	1.97555	1	1	1	1790.14	3049.02	3819.31	3536.51
822	FALSE	1	141	F16	Chain A, Crystal Structure Of Yeast Rna Splicing Factor Snu13p		gi|116666730	71.55	100	16059.7	7.05	NVPYVFVPSR	75	84	(N-term)_iTRAQ[0]	71.55	100	1321.74	1321.8	0.0622559	47.1015	62593	77.3375			2013-03-30 00:21:25	1.28267	1.43692	1.86998	1.28267	1.43692	1.86998	1	1	1	1923.97	2467.81	2764.58	3597.78
795	FALSE	1	270	K22	Chain G, Structure Of Ribosome-Bound Cricket Paralysis Virus Ires Rna		gi|119390529	85.04	100	28179.7	9.72	NFLETVELQVGLK	24	36	(N-term)_iTRAQ[0], Lysine(K)_iTRAQ[13]	85.04	100	1778.03	1778.14	0.104248	58.6312	72018.9	63.9952			2013-03-30 07:02:53	1.1245	0.855665	1.35451	1.1245	0.855665	1.35451	1	1	1	3926.76	4415.62	3359.99	5318.85
370	FALSE	1	68	C17	Rpl29p [Saccharomyces cerevisiae]		gi|124263216	37.39	99.168	7102.16	11.27	TYKYPSLK	26	33	(N-term)_iTRAQ[0], Lysine(K)_iTRAQ[3,8]	37.39	99.168	1431.86	1431.92	0.0627441	43.8201	20625.4	59.8975			2013-03-29 20:02:15	1.68771	1.40446	1.17953	1.68771	1.40446	1.17953	1	1	1	1412.83	2384.44	1984.25	1666.47
96	FALSE	1	99	D24	Utp20p [Saccharomyces cerevisiae S288c]		gi|14270688	218.072	100	314191	6.59	MHEYDFPR	1316	1323	(N-term)_iTRAQ[0]	42.57	99.747	1238.57	1238.66	0.085083	68.6943	10034	62.7963			2013-03-29 22:24:33	2.26566	2.17643	3.50307	2.56681	2.6207	3.47473	4	4	4	347.086	786.381	755.408	1215.87
97	FALSE	1	213	I13	Utp20p [Saccharomyces cerevisiae S288c]		gi|14270688	218.072	100	314191	6.59	HIMLPELYDIADTTR	2010	2024	(N-term)_iTRAQ[0]	48.8	99.94	1932	1932.06	0.0581055	30.0753	8832.06	53.4475			2013-03-30 04:47:08	1.97459	2.10312	2.4879	2.56681	2.6207	3.47473	4	4	4	527.234	1041.07	1108.84	1311.71
98	FALSE	1	301	M3	Utp20p [Saccharomyces cerevisiae S288c]		gi|14270688	218.072	100	314191	6.59	VSLTELFIELGR	1282	1293	(N-term)_iTRAQ[0]	81.33	100	1520.88	1520.9	0.0164795	10.8355	102158	75.2649			2013-03-30 09:51:51	4.2343	3.9832	5.06754	2.56681	2.6207	3.47473	4	4	4	1098.8	4652.66	4376.75	5568.23
99	FALSE	1	318	M20	Utp20p [Saccharomyces cerevisiae S288c]		gi|14270688	218.072	100	314191	6.59	ILLPLYGYLETYYSR	2383	2397	(N-term)_iTRAQ[0]	46.9	99.907	2008.09	2008.19	0.103149	51.3669	33844.5	64.0839			2013-03-30 10:51:18	2.29149	2.58719	3.30071	2.56681	2.6207	3.47473	4	4	4	942.657	2160.09	2438.84	3111.44
137	FALSE	1	162	G13	Tub2p [Saccharomyces cerevisiae S288c]		gi|14318481	444.166	100	53472	4.64	KLAVNLVPFPR	252	262	(N-term)_iTRAQ[0], Lysine(K)_iTRAQ[1]	65.28	99.999	1541.98	1542.04	0.0583496	37.8408	327749	56.7264			2013-03-30 01:58:21	1.83866	1.70699	2.12194	1.59792	1.69046	1.93472	6	6	6	11798.2	21692.9	20139.4	25035
138	FALSE	1	203	I3	Tub2p [Saccharomyces cerevisiae S288c]		gi|14318481	444.166	100	53472	4.64	LAVNLVPFPR	253	262	(N-term)_iTRAQ[0]	50.86	99.963	1269.78	1269.79	0.0057373	4.51834	18608.8	75.3017			2013-03-30 05:21:48	1.2711	1.14405	1.26739	1.59792	1.69046	1.93472	6	6	6	664.903	845.158	760.683	842.693
139	FALSE	1	252	K4	Tub2p [Saccharomyces cerevisiae S288c]		gi|14318481	444.166	100	53472	4.64	NSAIGNLFRPDNYIFGQSSAGNVWAK	78	103	(N-term)_iTRAQ[0], Lysine(K)_iTRAQ[26]	54.65	99.984	3114.6	3114.61	0.00537109	1.72449	37051.6	60.7688			2013-03-30 08:06:32	1.46111	1.69811	2.05108	1.59792	1.69046	1.93472	6	6	6	1090.37	1593.16	1851.58	2236.44
140	FALSE	1	255	K7	Tub2p [Saccharomyces cerevisiae S288c]		gi|14318481	444.166	100	53472	4.64	YLTVAAFFR	310	318	(N-term)_iTRAQ[0]	65.88	99.999	1231.7	1231.72	0.0252686	20.5153	261410	65.064			2013-03-30 07:54:56	1.45385	2.00195	1.92554	1.59792	1.69046	1.93472	6	6	6	8225.75	11959	16467.5	15839
141	FALSE	1	269	K21	Tub2p [Saccharomyces cerevisiae S288c]		gi|14318481	444.166	100	53472	4.64	GHYTEGAELVDSVMDVIR	104	121	(N-term)_iTRAQ[0]	88.13	100	2135.06	2135.17	0.115723	54.2012	49518.2	72.4238			2013-03-30 07:06:07	1.74103	1.74722	2.11766	1.59792	1.69046	1.93472	6	6	6	1412.89	2459.89	2468.63	2992.02
142	FALSE	1	284	L12	Tub2p [Saccharomyces cerevisiae S288c]		gi|14318481	444.166	100	53472	4.64	LHFFMVGYAPLTAIGSQSFR	263	282	(N-term)_iTRAQ[0]	120.33	100	2386.25	2386.33	0.0761719	31.9212	31741.6	64.9406			2013-03-30 08:58:31	1.92595	2.01182	2.33167	1.59792	1.69046	1.93472	6	6	6	1434.74	2763.23	2886.43	3345.34
634	FALSE	1	84	D9	Loc1p [Saccharomyces cerevisiae S288c]		gi|14318523	187.68	100	29628.5	10.31	EVAPEVFQDSQAR	15	27	(N-term)_iTRAQ[0]	77.27	100	1619.81	1619.85	0.0345459	21.3271	219326	74.5062			2013-03-29 21:30:00	1.1172	0.939306	1.49819	1.10266	0.880611	1.38213	3	3	3	5501.63	6146.39	5167.71	8242.51
635	FALSE	1	109	E8	Loc1p [Saccharomyces cerevisiae S288c]		gi|14318523	187.68	100	29628.5	10.31	KFIADNDTLTLNR	98	110	(N-term)_iTRAQ[0], Lysine(K)_iTRAQ[1]	69.62	100	1809.01	1809.04	0.0314941	17.4096	48373.7	57.1043			2013-03-29 22:52:05	1.37049	0.99671	1.46144	1.10266	0.880611	1.38213	3	3	3	3154.34	4322.98	3143.96	4609.89
636	FALSE	1	116	E15	Loc1p [Saccharomyces cerevisiae S288c]		gi|14318523	187.68	100	29628.5	10.31	DLNIPTLNR	74	82	(N-term)_iTRAQ[0]	40.79	99.62	1199.69	1199.74	0.0556641	46.3988	20169.9	74.6024			2013-03-29 23:18:08	0.875635	0.729419	1.20587	1.10266	0.880611	1.38213	3	3	3	752.825	659.2	549.125	907.807
880	FALSE	1	282	L10	Bbc1p [Saccharomyces cerevisiae S288c]		gi|14627173	35.75	98.786	140179	5.17	AIPVMPFVDPSSNPFFR	476	492	(N-term)_iTRAQ[0]	35.75	98.786	2065.07	2065.12	0.0488281	23.6448	43323.4	74.7848			2013-03-30 08:51:46	1.43029	1.50287	1.59829	1.43029	1.50287	1.59829	1	1	1	1028.86	1471.57	1546.25	1644.42
810	FALSE	1	282	L10	Chain B, Mms2UBC13 UBIQUITIN CONJUGATING ENZYME COMPLEX		gi|14719687	43.42	99.792	17539	6.48	AYTMETLLLDLR	107	118	(N-term)_iTRAQ[0]	43.42	99.792	1582.86	1582.91	0.0473633	29.9225	12061.3	68.8537			2013-03-30 08:52:44	1.46552	1.25659	2.13138	1.46552	1.25659	2.13138	1	1	1	509.901	747.27	640.736	1086.79
146	FALSE	1	121	E20	Trf5p [Saccharomyces cerevisiae]		gi|1493831	53.23	99.978	81390	6.97	SAIPSPPPDFGVSR	553	566	(N-term)_iTRAQ[0]	27.05	90.999	1570.83	1570.93	0.0959473	61.0804	5915.29	60.9705			2013-03-29 23:36:06	1.40162	1.44209	2.16636	1.28697	0.83185	1.99413	2	2	2	389.693	546.201	561.974	844.216
442	FALSE	1	53	C2	ribosomal protein P0 [Saccharomyces cerevisiae YJM789]		gi|151940865	437.93	100	36004.9	4.71	KAEYFAK	8	14	(N-term)_iTRAQ[0], Lysine(K)_iTRAQ[1,7]	26.96	90.811	1288.76	1288.77	0.0109863	8.5247	35913.7	31.9398			2013-03-29 20:55:16	2.03438	2.12939	2.52952	1.98655	1.96433	2.68097	7	7	7	1369.29	2785.65	2915.76	3463.64
443	FALSE	1	133	F8	ribosomal protein P0 [Saccharomyces cerevisiae YJM789]		gi|151940865	437.93	100	36004.9	4.71	AGAVAPEDIWVR	111	122	(N-term)_iTRAQ[0]	71.91	100	1427.78	1427.81	0.0377197	26.4185	1.01915e+06	83.423			2013-03-30 00:47:45	2.43685	2.53139	3.2418	1.98655	1.96433	2.68097	7	7	7	7954.92	19384.9	20137	25788.3
444	FALSE	1	133	F8	ribosomal protein P0 [Saccharomyces cerevisiae YJM789]		gi|151940865	437.93	100	36004.9	4.71	LREYLEEYK	15	23	(N-term)_iTRAQ[0], Lysine(K)_iTRAQ[9]	34.94	98.537	1530.84	1530.88	0.0354004	23.1248	69254.4	36.3974			2013-03-30 00:49:01	2.86405	3.17225	3.98432	1.98655	1.96433	2.68097	7	7	7	1901.85	5447	6033.15	7577.58
445	FALSE	1	163	G14	ribosomal protein P0 [Saccharomyces cerevisiae YJM789]		gi|151940865	437.93	100	36004.9	4.71	SLFVVGVDNVSSQQMHEVR	24	42	(N-term)_iTRAQ[0]	121.88	100	2275.16	2275.26	0.0932617	40.9912	37626.9	78.9337			2013-03-30 02:03:28	1.4993	2.02722	2.76833	1.98655	1.96433	2.68097	7	7	7	910.143	1364.58	1845.06	2519.58
446	FALSE	1	177	H4	ribosomal protein P0 [Saccharomyces cerevisiae YJM789]		gi|151940865	437.93	100	36004.9	4.71	TSFFQALGVPTK	133	144	(N-term)_iTRAQ[0], Lysine(K)_iTRAQ[12]	64.51	99.998	1583.9	1583.91	0.00610352	3.85346	59756.6	74.4001			2013-03-30 03:51:37	1.5817	1.22554	1.90684	1.98655	1.96433	2.68097	7	7	7	1943.11	3073.41	2381.36	3705.2
447	FALSE	1	208	I8	ribosomal protein P0 [Saccharomyces cerevisiae YJM789]		gi|151940865	437.93	100	36004.9	4.71	GNVGFVFTNEPLTEIK	82	97	(N-term)_iTRAQ[0], Lysine(K)_iTRAQ[16]	84.31	100	2053.12	2053.13	0.0124512	6.06451	147949	65.7255			2013-03-30 05:02:14	1.86809	1.80051	2.55898	1.98655	1.96433	2.68097	7	7	7	3791.84	7083.51	6827.25	9703.26
448	FALSE	1	219	I19	ribosomal protein P0 [Saccharomyces cerevisiae YJM789]		gi|151940865	437.93	100	36004.9	4.71	GFLSDLPDFEK	65	75	(N-term)_iTRAQ[0], Lysine(K)_iTRAQ[11]	33.42	97.924	1555.83	1555.91	0.0821533	52.8037	110027	35.5833			2013-03-30 04:24:00	1.94112	1.47533	2.25563	1.98655	1.96433	2.68097	7	7	7	2838.17	5509.24	4187.24	6401.87
696	FALSE	1	62	C11	FKBP proline rotamase [Saccharomyces cerevisiae YJM789]		gi|151940964	463.33	100	50696.4	4.55	LGQGEVIK	336	343	(N-term)_iTRAQ[0], Lysine(K)_iTRAQ[8]	31.26	96.586	1131.7	1131.73	0.0324707	28.692	3738.89	46.385			2013-03-29 20:25:44	1.1817	0.47984	1.8356	1.57091	1.16825	2.40084	9	9	9	313.758	370.77	150.554	575.935
697	FALSE	1	90	D15	FKBP proline rotamase [Saccharomyces cerevisiae YJM789]		gi|151940964	463.33	100	50696.4	4.55	GKPFVFK	329	335	(N-term)_iTRAQ[0], Lysine(K)_iTRAQ[2,7]	41.59	99.684	1254.79	1254.85	0.0526123	41.929	279150	63.9464			2013-03-29 21:51:29	1.62554	1.3219	2.51759	1.57091	1.16825	2.40084	9	9	9	10084.9	16393.5	13331.3	25389.7
698	FALSE	1	147	F22	FKBP proline rotamase [Saccharomyces cerevisiae YJM789]		gi|151940964	463.33	100	50696.4	4.55	RIVIPAPYAYGK	359	370	(N-term)_iTRAQ[0], Lysine(K)_iTRAQ[12]	57.61	99.992	1635.98	1636.08	0.101196	61.8566	609504	61.8243			2013-03-29 23:58:12	1.90163	1.55198	2.90074	1.57091	1.16825	2.40084	9	9	9	10045	19101.9	15589.7	29138
699	FALSE	1	151	G2	FKBP proline rotamase [Saccharomyces cerevisiae YJM789]		gi|151940964	463.33	100	50696.4	4.55	ITMAAIDPEPFDDDKKPSTLR	33	53	(N-term)_iTRAQ[0], Lysine(K)_iTRAQ[15,16]	53.3	99.979	2792.49	2792.48	-0.00390625	-1.39884	777899	34.9766			2013-03-30 01:19:51	1.83368	1.39588	2.77784	1.57091	1.16825	2.40084	9	9	9	6701.45	12288.3	9354.4	18615.5
700	FALSE	1	152	G3	FKBP proline rotamase [Saccharomyces cerevisiae YJM789]		gi|151940964	463.33	100	50696.4	4.55	IVIPAPYAYGK	360	370	(N-term)_iTRAQ[0], Lysine(K)_iTRAQ[11]	57.1	99.991	1479.88	1479.89	0.00683594	4.61924	104373	77.0334			2013-03-30 01:24:20	1.64016	1.14715	2.43704	1.57091	1.16825	2.40084	9	9	9	1853.31	3039.73	2126.03	4516.61
701	FALSE	1	170	G21	FKBP proline rotamase [Saccharomyces cerevisiae YJM789]		gi|151940964	463.33	100	50696.4	4.55	LLEGGIIIEDR	285	295	(N-term)_iTRAQ[0]	60.07	99.996	1371.8	1371.89	0.0906982	66.1164	50441.1	49.4933			2013-03-30 02:28:31	0.81041	0.836078	1.40831	1.57091	1.16825	2.40084	9	9	9	3313.78	2685.52	2770.57	4666.82
702	FALSE	1	172	G23	FKBP proline rotamase [Saccharomyces cerevisiae YJM789]		gi|151940964	463.33	100	50696.4	4.55	GWDIGVAGMAVGGER	344	358	(N-term)_iTRAQ[0]	103.23	100	1618.81	1618.92	0.103638	64.0208	596626	77.777			2013-03-30 02:33:39	1.69664	1.33886	2.60425	1.57091	1.16825	2.40084	9	9	9	10883.3	18465.1	14571.2	28342.8
703	FALSE	1	185	H12	FKBP proline rotamase [Saccharomyces cerevisiae YJM789]		gi|151940964	463.33	100	50696.4	4.55	QALPGIPANSELTFDVK	371	387	(N-term)_iTRAQ[0], Lysine(K)_iTRAQ[17]	51.66	99.969	2088.16	2088.21	0.0527344	25.254	37798.7	37.9954			2013-03-30 03:24:02	1.69525	1.29957	2.18064	1.57091	1.16825	2.40084	9	9	9	1424.71	2415.24	1851.51	3106.78
492	FALSE	1	61	C10	pseudouridine synthase [Saccharomyces cerevisiae YJM789]		gi|151941019	495.06	100	64581.2	9.01	VNENTPEQWKK	374	384	(N-term)_iTRAQ[0], Lysine(K)_iTRAQ[10,11]	36.84	99.055	1804.99	1805.02	0.0279541	15.4871	49334	39.0724			2013-03-29 20:27:02	2.04186	1.56581	1.98605	1.25944	1.1526	1.3915	8	8	8	2561.62	5230.47	4011.01	5087.52
493	FALSE	1	67	C16	pseudouridine synthase [Saccharomyces cerevisiae YJM789]		gi|151941019	495.06	100	64581.2	9.01	SGHYTPIPAGSSPLKR	36	51	(N-term)_iTRAQ[0], Lysine(K)_iTRAQ[15]	80.97	100	1956.09	1956.17	0.0782471	40.0017	47556.8	57.2886			2013-03-29 20:05:07	1.32057	1.14469	1.3364	1.25944	1.1526	1.3915	8	8	8	3134.84	4139.78	3588.4	4189.4
494	FALSE	1	88	D13	pseudouridine synthase [Saccharomyces cerevisiae YJM789]		gi|151941019	495.06	100	64581.2	9.01	RWGLGPVAQK	349	358	(N-term)_iTRAQ[0], Lysine(K)_iTRAQ[10]	47.98	99.927	1399.84	1399.89	0.0483398	34.5324	127692	38.3666			2013-03-29 21:44:24	1.38613	1.23366	1.414	1.25944	1.1526	1.3915	8	8	8	6878.29	9534.19	8485.49	9725.94
495	FALSE	1	110	E9	pseudouridine synthase [Saccharomyces cerevisiae YJM789]		gi|151941019	495.06	100	64581.2	9.01	WGLGPVAQK	350	358	(N-term)_iTRAQ[0], Lysine(K)_iTRAQ[9]	57.38	99.992	1243.74	1243.77	0.0285645	22.9666	22337.6	64.1636			2013-03-29 22:56:55	1.11678	1.0445	1.2018	1.25944	1.1526	1.3915	8	8	8	1394.48	1557.33	1456.54	1675.88
496	FALSE	1	134	F9	pseudouridine synthase [Saccharomyces cerevisiae YJM789]		gi|151941019	495.06	100	64581.2	9.01	TIYESNLIEFDNKR	168	181	(N-term)_iTRAQ[0], Lysine(K)_iTRAQ[13]	60.98	99.996	2030.08	2030.12	0.0435791	21.4667	37919.8	63.9483			2013-03-30 00:45:29	1.10528	1.09245	1.34024	1.25944	1.1526	1.3915	8	8	8	2572.48	2843.3	2810.3	3447.73
497	FALSE	1	256	K8	pseudouridine synthase [Saccharomyces cerevisiae YJM789]		gi|151941019	495.06	100	64581.2	9.01	SLENLTGALFQRPPLISAVK	142	161	(N-term)_iTRAQ[0], Lysine(K)_iTRAQ[20]	104.36	100	2442.43	2442.46	0.0300293	12.2948	198725	59.9173			2013-03-30 07:51:45	0.835094	0.902552	1.13053	1.25944	1.1526	1.3915	8	8	8	8991.15	7508.46	8114.98	10164.7
498	FALSE	1	269	K21	pseudouridine synthase [Saccharomyces cerevisiae YJM789]		gi|151941019	495.06	100	64581.2	9.01	SIIQPLETLLVGYKR	254	268	(N-term)_iTRAQ[0], Lysine(K)_iTRAQ[14]	76.4	100	2018.23	2018.33	0.105103	52.0767	85330	64.0589			2013-03-30 07:05:28	1.09953	1.13877	1.20976	1.25944	1.1526	1.3915	8	8	8	5899.25	6486.37	6717.89	7136.68
520	FALSE	1	154	G5	periodic tryptophan protein [Saccharomyces cerevisiae YJM789]		gi|151941039	113.08	100	69639.7	4.45	MISATNWVPR	1	10	(N-term)_iTRAQ[0]	61.93	99.997	1318.71	1318.73	0.0234375	17.7731	11542.3	61.8456			2013-03-30 01:33:00	0.213157	0.347588	0.401057	0.214499	0.334039	0.346174	2	2	2	1512.2	322.336	525.621	606.478
521	FALSE	1	203	I3	periodic tryptophan protein [Saccharomyces cerevisiae YJM789]		gi|151941039	113.08	100	69639.7	4.45	LWDVFTNR	503	510	(N-term)_iTRAQ[0]	51.15	99.965	1194.64	1194.65	0.00646973	5.41563	47330.8	67.5716			2013-03-30 05:20:31	0.215849	0.321018	0.298802	0.214499	0.334039	0.346174	2	2	2	5713.61	1233.27	1834.17	1707.24
518	FALSE	1	155	G6	PPIase [Saccharomyces cerevisiae YJM789]		gi|151941057	34.73	98.464	50403.5	5.92	TFFDISIGGKPQGR	6	19	(N-term)_iTRAQ[0], Lysine(K)_iTRAQ[10]	34.73	98.464	1811.01	1811.02	0.0169678	9.36925	39322	47.2284			2013-03-30 01:34:36	1.73621	2.46312	1.84121	1.73621	2.46312	1.84121	1	1	1	1893.58	3287.65	4664.11	3486.48
756	FALSE	1	104	E3	conserved protein [Saccharomyces cerevisiae YJM789]		gi|151941158	328.24	100	51517.4	8.89	NLNPELHPFER	27	37	(N-term)_iTRAQ[0]	55.83	99.988	1509.79	1509.81	0.0142822	9.45972	74672	69.4082			2013-03-29 22:34:10	3.3611	3.00293	3.964	2.82288	2.61113	3.46771	5	5	5	1162.8	3908.28	3491.8	4609.33
758	FALSE	1	114	E13	conserved protein [Saccharomyces cerevisiae YJM789]		gi|151941158	328.24	100	51517.4	8.89	TFDGESAFQGIDSHR	175	189	(N-term)_iTRAQ[0]	75.08	100	1810.85	1810.92	0.0718994	39.7048	100696	61.1937			2013-03-29 23:09:06	1.81802	2.24011	2.47644	2.82288	2.61113	3.46771	5	5	5	2242.1	4076.18	5022.55	5552.43
759	FALSE	1	123	E22	conserved protein [Saccharomyces cerevisiae YJM789]		gi|151941158	328.24	100	51517.4	8.89	IHLWDVNR	201	208	(N-term)_iTRAQ[0]	62.91	99.998	1196.67	1196.74	0.0780029	65.1835	130292	64.2111			2013-03-29 23:41:13	5.7192	5.02518	6.13953	2.82288	2.61113	3.46771	5	5	5	1764.86	10093.6	8868.75	10835.4
762	FALSE	1	130	F5	conserved protein [Saccharomyces cerevisiae YJM789]		gi|151941158	328.24	100	51517.4	8.89	MFAKPFVGQLGYGHR	53	67	(N-term)_iTRAQ[0], Lysine(K)_iTRAQ[4]	104.23	100	1996.08	1996.11	0.0284424	14.2491	65598.3	56.8034			2013-03-30 00:58:40	3.57159	3.28544	4.51823	2.82288	2.61113	3.46771	5	5	5	1964.25	7015.51	6453.44	8874.95
766	FALSE	1	234	J10	conserved protein [Saccharomyces cerevisiae YJM789]		gi|151941158	328.24	100	51517.4	8.89	FNQNETDILASTGSDNSIVLYDLR	227	250	(N-term)_iTRAQ[0]	30.19	95.632	2829.4	2829.46	0.0539551	19.0694	9392.17	67.9346			2013-03-30 06:03:32	1.4361	1.09291	1.8414	2.82288	2.61113	3.46771	5	5	5	400.386	574.996	437.584	737.268
708	FALSE	1	232	J8	faf1p copurifying factor [Saccharomyces cerevisiae YJM789]		gi|151941219	62.62	99.998	30540.8	9.47	FAIGTIIEDKSEFYSSR	147	163	(N-term)_iTRAQ[0], Lysine(K)_iTRAQ[10]	62.62	99.998	2251.19	2251.2	0.0109863	4.88024	30371.3	54.3856			2013-03-30 05:55:48	4.994	3.786	4.9413	4.994	3.786	4.9413	1	1	1	835.752	4173.75	3164.16	4129.71
617	FALSE	1	212	I12	midasin [Saccharomyces cerevisiae YJM789]		gi|151941273	42.14	99.721	614172	4.9	SGEFLWHDAPFLR	1792	1804	(N-term)_iTRAQ[0]	42.14	99.721	1718.88	1718.92	0.0395508	23.0097	23486.9	73.8711			2013-03-30 04:49:23	1.79617	1.97673	1.6701	1.79617	1.97673	1.6701	1	1	1	643.818	1156.41	1272.66	1075.24
620	FALSE	1	59	C8	maintenance of killer [Saccharomyces cerevisiae YJM789]		gi|151941367	74.57	100	40704.7	5.16	SGAYGDKPLNVDEK	172	185	(N-term)_iTRAQ[0], Lysine(K)_iTRAQ[7,14]	33.35	97.89	1925.04	1925.06	0.0249023	12.936	19605.2	50.9082			2013-03-29 20:34:44	1.82392	1.76408	2.49334	1.21278	1.40837	2.06256	2	2	2	995.456	1815.63	1756.07	2482.01
622	FALSE	1	107	E6	maintenance of killer [Saccharomyces cerevisiae YJM789]		gi|151941367	74.57	100	40704.7	5.16	LTQVMITER	115	123	(N-term)_iTRAQ[0]	41.22	99.655	1234.69	1234.72	0.024292	19.6745	7343.2	55.2235			2013-03-29 22:46:38	0.806413	1.12438	1.70621	1.21278	1.40837	2.06256	2	2	2	519.256	418.735	583.842	885.958
186	FALSE	1	59	C8	stress-seventy subfamily A protein [Saccharomyces cerevisiae YJM789]		gi|151941387	913.64	100	77520.1	5	ATAGDTHLGGEDFDNR	218	233	(N-term)_iTRAQ[0]	76.21	100	1819.83	1819.87	0.0336914	18.5135	19831.1	73.3737			2013-03-29 20:34:24	1.23422	1.28908	1.61761	1.50836	1.35512	1.63158	13	13	13	765.988	945.399	987.416	1239.07
187	FALSE	1	130	F5	stress-seventy subfamily A protein [Saccharomyces cerevisiae YJM789]		gi|151941387	913.64	100	77520.1	5	DAGTIAGLNVLR	158	169	(N-term)_iTRAQ[0]	77.42	100	1343.78	1343.8	0.0202637	15.0796	43723.2	69.7693			2013-03-30 00:59:18	1.26882	1.444	1.22805	1.50836	1.35512	1.63158	13	13	13	1556.28	1974.65	2247.28	1911.19
188	FALSE	1	134	F9	stress-seventy subfamily A protein [Saccharomyces cerevisiae YJM789]		gi|151941387	913.64	100	77520.1	5	TTPSFVAFTDTER	35	47	(N-term)_iTRAQ[0]	54.77	99.985	1615.81	1615.85	0.0446777	27.6504	210485	47.088			2013-03-30 00:44:51	1.78147	1.61263	2.00374	1.50836	1.35512	1.63158	13	13	13	4849.42	8639.11	7820.3	9716.97
189	FALSE	1	151	G2	stress-seventy subfamily A protein [Saccharomyces cerevisiae YJM789]		gi|151941387	913.64	100	77520.1	5	LDKSQVDEIVLVGGSTR	323	339	(N-term)_iTRAQ[0], Lysine(K)_iTRAQ[3]	142.99	100	2104.19	2104.19	0.000244141	0.116026	131332	59.9421			2013-03-30 01:20:10	1.88328	1.67903	1.74576	1.50836	1.35512	1.63158	13	13	13	4219.73	7946.92	7085.07	7366.64
190	FALSE	1	156	G7	stress-seventy subfamily A protein [Saccharomyces cerevisiae YJM789]		gi|151941387	913.64	100	77520.1	5	VNDAVVTVPAYFNDSQR	137	153	(N-term)_iTRAQ[0]	93.99	100	2039.03	2039.06	0.0269775	13.2306	119526	67.6227			2013-03-30 01:38:28	0.964544	0.999002	1.12687	1.50836	1.35512	1.63158	13	13	13	2177.68	2100.47	2175.51	2453.96
191	FALSE	1	165	G16	stress-seventy subfamily A protein [Saccharomyces cerevisiae YJM789]		gi|151941387	913.64	100	77520.1	5	LIDVDGKPQIQVEFK	92	106	(N-term)_iTRAQ[0], Lysine(K)_iTRAQ[7,15]	41.09	99.645	2161.26	2161.35	0.0869141	40.2145	84818.6	46.6865			2013-03-30 02:09:14	1.56817	1.38441	1.847	1.50836	1.35512	1.63158	13	13	13	3947.08	6189.67	5464.38	7290.25
192	FALSE	1	174	H1	stress-seventy subfamily A protein [Saccharomyces cerevisiae YJM789]		gi|151941387	913.64	100	77520.1	5	LVNHFIQEFK	234	243	(N-term)_iTRAQ[0], Lysine(K)_iTRAQ[10]	63.68	99.998	1562.89	1562.88	-0.0172119	-11.0128	102712	42.1805			2013-03-30 04:02:12	1.74607	0.952704	1.42773	1.50836	1.35512	1.63158	13	13	13	5348.24	9338.4	5095.29	7635.82
193	FALSE	1	190	H17	stress-seventy subfamily A protein [Saccharomyces cerevisiae YJM789]		gi|151941387	913.64	100	77520.1	5	LVNHFIQEFKR	234	244	(N-term)_iTRAQ[0], Lysine(K)_iTRAQ[10]	46.43	99.896	1719	1719.08	0.0864258	50.2769	40965.8	40.4483			2013-03-30 03:06:19	1.43739	1.4517	1.50089	1.50836	1.35512	1.63158	13	13	13	3020.86	4342.16	4385.37	4533.99
194	FALSE	1	220	I20	stress-seventy subfamily A protein [Saccharomyces cerevisiae YJM789]		gi|151941387	913.64	100	77520.1	5	NFTPEQISSMVLGK	111	124	(N-term)_iTRAQ[0], Lysine(K)_iTRAQ[14]	65.61	99.999	1838.99	1839.08	0.088501	48.1247	29432.4	44.4069			2013-03-30 04:21:07	1.61792	1.354	1.83301	1.50836	1.35512	1.63158	13	13	13	1719.69	2782.33	2328.47	3152.21
195	FALSE	1	259	K11	stress-seventy subfamily A protein [Saccharomyces cerevisiae YJM789]		gi|151941387	913.64	100	77520.1	5	KSEIFSTYADNQPGVLIQVFEGER	421	444	(N-term)_iTRAQ[0], Lysine(K)_iTRAQ[1]	67.84	99.999	3015.57	3015.61	0.0422363	14.0061	65865.2	34.5201			2013-03-30 07:40:50	2.15408	1.93555	2.36215	1.50836	1.35512	1.63158	13	13	13	1610.33	3468.79	3116.88	3803.85
196	FALSE	1	285	L13	stress-seventy subfamily A protein [Saccharomyces cerevisiae YJM789]		gi|151941387	913.64	100	77520.1	5	SEIFSTYADNQPGVLIQVFEGER	422	444	(N-term)_iTRAQ[0]	40.56	99.599	2743.37	2743.47	0.0952148	34.7073	19572.3	47.4642			2013-03-30 09:02:42	1.73287	1.236	1.50436	1.50836	1.35512	1.63158	13	13	13	646.627	1120.52	799.234	972.763
197	FALSE	1	315	M17	stress-seventy subfamily A protein [Saccharomyces cerevisiae YJM789]		gi|151941387	913.64	100	77520.1	5	FEELCADLFR	299	308	(N-term)_iTRAQ[0], MMTS (C)[5]	81.27	100	1432.67	1432.75	0.0777588	54.2754	440080	70.0618			2013-03-30 10:41:02	1.38102	1.44303	1.73844	1.50836	1.35512	1.63158	13	13	13	10898.4	15051	15726.8	18946.3
760	FALSE	1	126	F1	conserved protein [Saccharomyces cerevisiae YJM789]		gi|151941620	201.43	100	45889.7	9.04	NVELDIMGDKLGR	262	274	(N-term)_iTRAQ[0], Lysine(K)_iTRAQ[10]	36.92	99.073	1747.96	1747.97	0.010498	6.00588	192628	32.4022			2013-03-30 01:13:27	1.09145	0.958762	1.64151	1.03349	0.967276	1.65347	4	4	4	6339.42	6919.19	6078	10406.3
761	FALSE	1	129	F4	conserved protein [Saccharomyces cerevisiae YJM789]		gi|151941620	201.43	100	45889.7	9.04	IELVEIGPR	221	229	(N-term)_iTRAQ[0]	67	99.999	1169.7	1169.72	0.0201416	17.2194	274487	76.6338			2013-03-30 01:02:10	1.00655	1.01634	1.58479	1.03349	0.967276	1.65347	4	4	4	7763.43	7814.26	7890.26	12303.4
767	FALSE	1	251	K3	conserved protein [Saccharomyces cerevisiae YJM789]		gi|151941620	201.43	100	45889.7	9.04	NLHDIMVDLSALK	41	53	(N-term)_iTRAQ[0], Lysine(K)_iTRAQ[13]	54.23	99.983	1756.99	1757.02	0.0317383	18.064	166709	29.1167			2013-03-30 08:09:43	1.85942	1.55017	2.47315	1.03349	0.967276	1.65347	4	4	4	4020.69	7476.15	6232.78	9943.77
771	FALSE	1	278	L6	conserved protein [Saccharomyces cerevisiae YJM789]		gi|151941620	201.43	100	45889.7	9.04	SLFLDFFR	159	166	(N-term)_iTRAQ[0]	43.28	99.786	1188.65	1188.68	0.022583	18.9988	47040.6	65.942			2013-03-30 08:37:59	0.558474	0.579527	1.16178	1.03349	0.967276	1.65347	4	4	4	2483.94	1387.22	1439.51	2885.79
727	FALSE	1	76	D1	ebna1-binding protein [Saccharomyces cerevisiae YJM789]		gi|151941747	173.652	100	60451.8	5.75	ELAFYK	247	252	(N-term)_iTRAQ[0], Lysine(K)_iTRAQ[6]	35.67	98.763	1058.61	1058.61	-0.00524902	-4.9584	9299.43	43.2562			2013-03-29 21:04:13	0.433798	0.886056	1.3048	0.312444	0.919769	1.63325	6	6	6	549.83	238.516	487.18	717.419
728	FALSE	1	82	D7	ebna1-binding protein [Saccharomyces cerevisiae YJM789]		gi|151941747	173.652	100	60451.8	5.75	LKELLSHQK	7	15	(N-term)_iTRAQ[0], Lysine(K)_iTRAQ[2,9]	28.2	93.093	1527.96	1527.98	0.0183105	11.9837	6222.37	30.5515			2013-03-29 21:25:12	0.407755	0.645671	1.59263	0.312444	0.919769	1.63325	6	6	6	1029.83	419.919	664.933	1640.14
729	FALSE	1	102	E1	ebna1-binding protein [Saccharomyces cerevisiae YJM789]		gi|151941747	173.652	100	60451.8	5.75	ELAFYK	247	252	(N-term)_iTRAQ[0], Lysine(K)_iTRAQ[6]	34.13	98.237	1058.61	1058.61	-0.00549316	-5.18902	30087.9	50.6615			2013-03-29 22:27:47	0.264317	0.889294	1.44782	0.312444	0.919769	1.63325	6	6	6	1894.11	500.647	1684.42	2742.35
730	FALSE	1	108	E7	ebna1-binding protein [Saccharomyces cerevisiae YJM789]		gi|151941747	173.652	100	60451.8	5.75	VQLPWKK	212	218	(N-term)_iTRAQ[0], Lysine(K)_iTRAQ[6,7]	32.02	97.134	1330.86	1330.88	0.0235596	17.7025	198462	59.75			2013-03-29 22:47:55	0.376842	1.32211	2.2008	0.312444	0.919769	1.63325	6	6	6	7402.01	2789.39	9786.28	16290.3
731	FALSE	1	138	F13	ebna1-binding protein [Saccharomyces cerevisiae YJM789]		gi|151941747	173.652	100	60451.8	5.75	VQLPWK	212	217	(N-term)_iTRAQ[0], Lysine(K)_iTRAQ[6]	29	94.255	1058.66	1058.7	0.0349121	32.9776	51904.5	61.4551			2013-03-30 00:32:39	0.292655	0.975764	1.64379	0.312444	0.919769	1.63325	6	6	6	1753.75	513.244	1711.25	2882.8
732	FALSE	1	178	H5	ebna1-binding protein [Saccharomyces cerevisiae YJM789]		gi|151941747	173.652	100	60451.8	5.75	RPLDYFAEMVK	274	284	(N-term)_iTRAQ[0], Lysine(K)_iTRAQ[11]	50.69	99.961	1656.9	1656.91	0.00744629	4.4941	679244	49.188			2013-03-30 03:47:46	0.18043	0.922448	1.74388	0.312444	0.919769	1.63325	6	6	6	44811.3	8085.3	41336.1	78145.5
113	FALSE	1	71	C20	U3 snoRNP protein [Saccharomyces cerevisiae YJM789]		gi|151941853	111.61	100	108635	6.95	FNEDDAELQQPQR	191	203	(N-term)_iTRAQ[0]	54.24	99.983	1733.82	1733.92	0.0974121	56.1835	14084	65.938			2013-03-29 19:51:40	2.42471	2.34508	2.87456	3.50131	2.96234	3.8594	2	2	2	468.042	1134.87	1097.6	1345.41
125	FALSE	1	246	J22	U3 snoRNP protein [Saccharomyces cerevisiae YJM789]		gi|151941853	111.61	100	108635	6.95	AIAEIREEFNPFEIK	47	61	(N-term)_iTRAQ[0], Lysine(K)_iTRAQ[15]	57.37	99.992	2094.15	2094.26	0.109619	52.3455	68708.4	44.9986			2013-03-30 06:44:37	5.05593	3.74205	5.18165	3.50131	2.96234	3.8594	2	2	2	1145.24	5790.25	4285.54	5934.22
856	FALSE	1	52	C1	cell division cycle-related protein [Saccharomyces cerevisiae YJM789]		gi|151941877	301.32	100	99341.8	4.83	RYEAYSQQMK	776	785	(N-term)_iTRAQ[0], Lysine(K)_iTRAQ[10]	39	99.426	1591.81	1591.82	0.0090332	5.67478	30878.2	29.6736			2013-03-29 20:58:47	1.93759	1.8792	1.92286	1.37348	1.45935	1.56539	5	5	5	1903.01	3687.26	3576.13	3659.23
857	FALSE	1	164	G15	cell division cycle-related protein [Saccharomyces cerevisiae YJM789]		gi|151941877	301.32	100	99341.8	4.83	EMVELPLRHPQLFK	228	241	(N-term)_iTRAQ[0], Lysine(K)_iTRAQ[14]	64.09	99.998	2025.16	2025.23	0.0750732	37.0703	36588.5	57.63			2013-03-30 02:06:22	1.36745	1.37472	1.40532	1.37348	1.45935	1.56539	5	5	5	1852.77	2533.58	2547.04	2603.75
858	FALSE	1	222	I22	cell division cycle-related protein [Saccharomyces cerevisiae YJM789]		gi|151941877	301.32	100	99341.8	4.83	LDQLIYVPLPDENAR	649	663	(N-term)_iTRAQ[0]	55.87	99.988	1900.03	1900.12	0.0905762	47.6709	17617.6	63.2606			2013-03-30 04:14:43	1.04331	1.42931	1.64754	1.37348	1.45935	1.56539	5	5	5	562.522	586.886	804.018	926.777
859	FALSE	1	230	J6	cell division cycle-related protein [Saccharomyces cerevisiae YJM789]		gi|151941877	301.32	100	99341.8	4.83	GPELLSMWYGESESNIR	554	570	(N-term)_iTRAQ[0]	30.48	95.914	2112.02	2112.04	0.0236816	11.2128	4004.74	46.3106			2013-03-30 05:50:20	1.09992	1.31611	1.18702	1.37348	1.45935	1.56539	5	5	5	472.358	519.555	621.676	560.697
860	FALSE	1	240	J16	cell division cycle-related protein [Saccharomyces cerevisiae YJM789]		gi|151941877	301.32	100	99341.8	4.83	ATQGFSGADLLYIVQR	688	703	(N-term)_iTRAQ[0]	111.88	100	1883.01	1883.09	0.074707	39.6742	60642.8	76.8075			2013-03-30 06:23:09	1.60752	1.36206	1.7787	1.37348	1.45935	1.56539	5	5	5	1928.21	3099.65	2626.33	3429.71
621	FALSE	1	106	E5	maintenance of killer [Saccharomyces cerevisiae YJM789]		gi|151942049	815.8	100	132504	4.88	NDLQNFMK	99	106	(N-term)_iTRAQ[0], Lysine(K)_iTRAQ[8]	50.97	99.964	1297.68	1297.7	0.0213623	16.4619	12617.8	56.2393			2013-03-29 22:42:48	1.24978	1.28236	1.4359	1.4003	1.47189	1.51274	12	12	12	799.81	999.589	1025.65	1148.44
623	FALSE	1	116	E15	maintenance of killer [Saccharomyces cerevisiae YJM789]		gi|151942049	815.8	100	132504	4.88	EALALGASEEDLK	55	67	(N-term)_iTRAQ[0], Lysine(K)_iTRAQ[13]	71.71	100	1633.89	1633.96	0.0692139	42.3614	31785.6	45.5045			2013-03-29 23:16:52	1.61904	1.40211	1.72804	1.4003	1.47189	1.51274	12	12	12	1464.22	2370.63	2053	2530.23
624	FALSE	1	123	E22	maintenance of killer [Saccharomyces cerevisiae YJM789]		gi|151942049	815.8	100	132504	4.88	GKQTLEADNQTYYEEFTK	249	266	(N-term)_iTRAQ[0], Lysine(K)_iTRAQ[2,18]	74.41	100	2597.31	2597.47	0.159912	61.5683	123481	41.0058			2013-03-29 23:40:54	1.9585	1.68552	1.58334	1.4003	1.47189	1.51274	12	12	12	4578.67	8967.34	7717.44	7249.6
625	FALSE	1	138	F13	maintenance of killer [Saccharomyces cerevisiae YJM789]		gi|151942049	815.8	100	132504	4.88	QTLEADNQTYYEEFTK	251	266	(N-term)_iTRAQ[0], Lysine(K)_iTRAQ[16]	83.2	100	2268.09	2268.17	0.0742188	32.723	26682	56.4305			2013-03-30 00:31:22	1.30631	1.3312	1.47655	1.4003	1.47189	1.51274	12	12	12	1726.93	2255.91	2298.89	2549.9
626	FALSE	1	151	G2	maintenance of killer [Saccharomyces cerevisiae YJM789]		gi|151942049	815.8	100	132504	4.88	GTSIMQPLFSGSR	802	814	(N-term)_iTRAQ[0]	68.81	99.999	1524.8	1524.8	0.0045166	2.9621	855941	69.8369			2013-03-30 01:19:32	1.62785	1.52119	1.63725	1.4003	1.47189	1.51274	12	12	12	15991.8	26032.3	24326.7	26182.7
627	FALSE	1	153	G4	maintenance of killer [Saccharomyces cerevisiae YJM789]		gi|151942049	815.8	100	132504	4.88	ASDIMHDQGPVNTEDWLTK	823	841	(N-term)_iTRAQ[0], Lysine(K)_iTRAQ[19]	74.9	100	2445.2	2445.21	0.00952148	3.89395	97877.8	43.6106			2013-03-30 01:26:54	1.43997	1.51256	1.35481	1.4003	1.47189	1.51274	12	12	12	3243.17	4670.05	4905.48	4393.87
628	FALSE	1	193	H20	maintenance of killer [Saccharomyces cerevisiae YJM789]		gi|151942049	815.8	100	132504	4.88	FFYQYFTTKK	852	861	(N-term)_iTRAQ[0], Lysine(K)_iTRAQ[9,10]	46.68	99.902	1805	1805.11	0.105103	58.2285	20889.4	41.6418			2013-03-30 02:56:23	1.25855	1.56932	1.45445	1.4003	1.47189	1.51274	12	12	12	1838.84	2314.28	2885.72	2674.5
629	FALSE	1	206	I6	maintenance of killer [Saccharomyces cerevisiae YJM789]		gi|151942049	815.8	100	132504	4.88	TLYESLFDPR	621	630	(N-term)_iTRAQ[0]	66.85	99.999	1384.72	1384.73	0.0113525	8.19842	776291	92.2968			2013-03-30 05:09:17	1.22419	1.26993	1.33747	1.4003	1.47189	1.51274	12	12	12	6758.74	8274.02	8583.15	9039.61
630	FALSE	1	214	I14	maintenance of killer [Saccharomyces cerevisiae YJM789]		gi|151942049	815.8	100	132504	4.88	FFYQYFTTK	852	860	(N-term)_iTRAQ[0], Lysine(K)_iTRAQ[9]	50.95	99.963	1532.8	1532.85	0.0429688	28.0328	258082	54.1786			2013-03-30 04:40:44	1.26395	1.32884	1.52416	1.4003	1.47189	1.51274	12	12	12	13051.3	16496.2	17343	19892.2
631	FALSE	1	257	K9	maintenance of killer [Saccharomyces cerevisiae YJM789]		gi|151942049	815.8	100	132504	4.88	LFSALLTGINR	556	566	(N-term)_iTRAQ[0]	78.71	100	1348.81	1348.84	0.0302734	22.4446	935666	62.5369			2013-03-30 07:47:53	0.973771	1.85365	1.41426	1.4003	1.47189	1.51274	12	12	12	29651.6	28873.9	54963.9	41935.1
632	FALSE	1	270	K22	maintenance of killer [Saccharomyces cerevisiae YJM789]		gi|151942049	815.8	100	132504	4.88	SSLWEINNFINHFHPTVK	741	758	(N-term)_iTRAQ[0], Lysine(K)_iTRAQ[18]	69.27	99.999	2471.31	2471.44	0.134766	54.5321	123796	50.7517			2013-03-30 07:01:56	1.69612	1.45445	1.71841	1.4003	1.47189	1.51274	12	12	12	2410.32	4088.2	3505.7	4141.93
633	FALSE	1	283	L11	maintenance of killer [Saccharomyces cerevisiae YJM789]		gi|151942049	815.8	100	132504	4.88	TYANAYVTGETEQIAKPDLGLFTLSHFLDR	759	788	(N-term)_iTRAQ[0], Lysine(K)_iTRAQ[16]	79.34	100	3658.9	3658.97	0.0725098	19.8174	122457	68.6577			2013-03-30 08:54:59	1.4563	1.56014	1.54881	1.4003	1.47189	1.51274	12	12	12	2908.88	4236.21	4538.26	4505.28
690	FALSE	1	260	K12	glutaredoxin [Saccharomyces cerevisiae YJM789]		gi|151942086	26.15	88.927	34980.2	4.54	FGFFDILRDESVR	228	240	(N-term)_iTRAQ[0]	26.15	88.927	1744.91	1744.97	0.0600586	34.4192	12342.7	37.5966			2013-03-30 07:39:13	1.42619	0.900992	1.6865	1.42619	0.900992	1.6865	1	1	1	703.445	1003.24	633.799	1186.36
122	FALSE	1	232	J8	U3 snoRNP protein [Saccharomyces cerevisiae YJM789]		gi|151942372	72.83	100	78178.3	4.85	LKPALAVILLER	472	483	(N-term)_iTRAQ[0], Lysine(K)_iTRAQ[2]	72.83	100	1624.08	1624.1	0.0213623	13.1535	74772.4	54.9051			2013-03-30 05:55:29	2.72979	3.57211	4.78292	2.72979	3.57211	4.78292	1	1	1	2482.3	6776.15	8867.06	11872.6
726	FALSE	1	262	K14	endopolyphosphatase [Saccharomyces cerevisiae YJM789]		gi|151942417	121.08	100	88596.9	6.72	YSIVNIGGSVIPTFNPSFR	482	500	(N-term)_iTRAQ[0]	121.08	100	2212.19	2212.26	0.0715332	32.3359	84597.7	70.5989			2013-03-30 07:30:51	1.63944	2.06788	2.54861	1.63944	2.06788	2.54861	1	1	1	1851.11	3034.78	3827.88	4717.75
490	FALSE	1	57	C6	pumilio-homology domain family [Saccharomyces cerevisiae YJM789]		gi|151942459	131.326	100	85747.7	6.67	EGKPFLK	624	630	(N-term)_iTRAQ[0], Lysine(K)_iTRAQ[3,7]	34.48	98.373	1250.78	1250.8	0.0174561	13.9561	7234.76	52.9501			2013-03-29 20:42:45	1.69069	1.08935	2.3871	1.37666	1.12221	2.10468	2	2	2	503.865	851.879	548.885	1202.78
491	FALSE	1	212	I12	pumilio-homology domain family [Saccharomyces cerevisiae YJM789]		gi|151942459	131.326	100	85747.7	6.67	EFWGSEYAVFR	265	275	(N-term)_iTRAQ[0]	97.81	100	1534.74	1534.79	0.0444336	28.9518	92221.6	65.4674			2013-03-30 04:48:26	1.12095	1.15607	1.85568	1.37666	1.12221	2.10468	2	2	2	4654.83	5217.85	5381.32	8637.85
882	FALSE	1	120	E19	ATP binding cassette family member [Saccharomyces cerevisiae YJM789]		gi|151942575	175.65	100	149212	5.57	TANQYLQWR	896	904	(N-term)_iTRAQ[0]	67.59	99.999	1323.69	1323.77	0.0751953	56.8072	46974.9	63.6341			2013-03-29 23:30:22	1.3321	1.8901	1.97598	1.3402	1.81448	1.8688	2	2	2	1850.31	2464.8	3497.26	3656.18
883	FALSE	1	322	M24	ATP binding cassette family member [Saccharomyces cerevisiae YJM789]		gi|151942575	175.65	100	149212	5.57	TLLDYVSILDNLDLSPR	332	348	(N-term)_iTRAQ[0]	108.06	100	2091.15	2091.25	0.104004	49.7354	81791.9	89.7208			2013-03-30 11:05:26	1.34835	1.74189	1.76743	1.3402	1.81448	1.8688	2	2	2	1092.83	1473.52	1903.59	1931.51
875	FALSE	1	70	C19	bmh sensitive protein [Saccharomyces cerevisiae YJM789]		gi|151942584	285.06	100	153690	6.32	NEEPSFVPGQER	379	390	(N-term)_iTRAQ[0]	30.93	96.316	1532.75	1532.86	0.110229	71.9163	13683.5	30.8975			2013-03-29 19:56:10	1.49434	1.20109	1.70017	2.06941	1.93935	2.34461	5	5	5	798.444	1193.14	958.999	1357.49
876	FALSE	1	171	G22	bmh sensitive protein [Saccharomyces cerevisiae YJM789]		gi|151942584	285.06	100	153690	6.32	VAIYGYLHGTPLPSAPGTR	269	287	(N-term)_iTRAQ[0]	58.29	99.993	2114.15	2114.28	0.131104	62.0123	9850.74	56.9006			2013-03-30 02:31:44	1.81298	2.30561	2.36001	2.06941	1.93935	2.34461	5	5	5	479.649	869.592	1105.88	1131.98
877	FALSE	1	211	I11	bmh sensitive protein [Saccharomyces cerevisiae YJM789]		gi|151942584	285.06	100	153690	6.32	FVPYFDTFEK	611	620	(N-term)_iTRAQ[0], Lysine(K)_iTRAQ[10]	69.13	99.999	1580.82	1580.86	0.0351562	22.2392	66427.3	65.4677			2013-03-30 04:52:37	3.83568	3.87519	4.27234	2.06941	1.93935	2.34461	5	5	5	1359.03	5212.8	5266.5	5806.24
878	FALSE	1	232	J8	bmh sensitive protein [Saccharomyces cerevisiae YJM789]		gi|151942584	285.06	100	153690	6.32	LIYMDNISPEECIR	552	565	(N-term)_iTRAQ[0], MMTS (C)[12]	68.61	99.999	1885.9	1885.92	0.0192871	10.227	21533.2	64.5418			2013-03-30 05:56:27	1.50526	1.21998	1.56315	2.06941	1.93935	2.34461	5	5	5	919.506	1384.09	1121.78	1437.32
879	FALSE	1	233	J9	bmh sensitive protein [Saccharomyces cerevisiae YJM789]		gi|151942584	285.06	100	153690	6.32	ILMSDIVILR	995	1004	(N-term)_iTRAQ[0]	58.1	99.993	1316.81	1316.83	0.0235596	17.8914	12443.7	66.6656			2013-03-30 05:59:40	2.42626	2.09547	2.64411	2.06941	1.93935	2.34461	5	5	5	390.658	947.839	818.611	1032.94
660	FALSE	1	184	H11	integral membrane protein that along with Pil1p is a primary component of eisosomes [Saccharomyces		gi|151942788	67.35	99.999	41204.2	4.62	AAYSYMFDSLR	197	207	(N-term)_iTRAQ[0]	67.35	99.999	1467.71	1467.74	0.0379639	25.8661	65974.5	62.3638			2013-03-30 03:27:15	2.26372	3.06598	5.10457	2.26372	3.06598	5.10457	1	1	1	935.826	2118.45	2869.22	4776.99
413	FALSE	1	158	G9	RNA polymerase A [Saccharomyces cerevisiae YJM789]		gi|151942801	44.79	99.849	146303	7.55	GQYPGLYLFGGHSR	635	648	(N-term)_iTRAQ[0]	44.79	99.849	1695.87	1695.91	0.0340576	20.0826	16886.6	43.5465			2013-03-30 01:46:10	1.87351	1.50804	2.4028	1.87351	1.50804	2.4028	1	1	1	1054.51	1975.64	1590.25	2533.78
120	FALSE	1	177	H4	U3 snoRNP protein [Saccharomyces cerevisiae YJM789]		gi|151942910	58.15	99.993	72723.2	5.55	IAHGILPEPSFNDISGETDEELR	438	460	(N-term)_iTRAQ[0]	58.15	99.993	2683.33	2683.32	-0.017334	-6.45987	12049.8	74.4731			2013-03-30 03:52:34	2.13127	2.07971	2.23391	2.13127	2.07971	2.23391	1	1	1	418.094	891.07	869.512	933.985
775	FALSE	1	165	G16	chaperonin containing tcp-1 [Saccharomyces cerevisiae YJM789]		gi|151943024	56.56	99.99	63610.2	5.8	FGINTFINR	279	287	(N-term)_iTRAQ[0]	56.56	99.99	1225.68	1225.74	0.0612793	49.9961	39690.7	54.5083			2013-03-30 02:09:33	1.96328	1.83124	2.03176	1.96328	1.83124	2.03176	1	1	1	1695.04	3327.84	3104.03	3443.92
143	FALSE	1	103	E2	tryptophan synthase [Saccharomyces cerevisiae YJM789]		gi|151943263	148.286	100	83371.7	5.99	FHSATLTAGRPGVFHGVK	564	581	(N-term)_iTRAQ[0], Lysine(K)_iTRAQ[18]	48.69	99.938	2170.21	2170.22	0.00854492	3.93737	25867.4	39.259			2013-03-29 22:30:21	1.39636	1.57772	1.91744	1.41538	1.7035	2.0042	2	2	2	1827.61	2552	2883.46	3504.33
144	FALSE	1	314	M16	tryptophan synthase [Saccharomyces cerevisiae YJM789]		gi|151943263	148.286	100	83371.7	5.99	NEGVTVPIILMGYYNPILNYGEER	91	114	(N-term)_iTRAQ[0]	100.56	100	2898.48	2898.6	0.119873	41.3572	46642.9	79.0395			2013-03-30 10:37:12	1.43465	1.8393	2.09488	1.41538	1.7035	2.0042	2	2	2	1052.21	1509.55	1935.33	2204.25
116	FALSE	1	129	F4	U3 snoRNP protein [Saccharomyces cerevisiae YJM789]		gi|151943367	66.74	99.999	156612	8.6	GIQMNFTNLR	1019	1028	(N-term)_iTRAQ[0]	66.74	99.999	1337.71	1337.74	0.0234375	17.5206	13034.8	65.9309			2013-03-30 01:05:04	1.14074	1.60716	1.8324	1.14074	1.60716	1.8324	1	1	1	662.655	755.918	1064.99	1214.25
130	FALSE	1	309	M11	U3 snoRNP protein [Saccharomyces cerevisiae YJM789]		gi|151943408	77.46	100	88352.4	5.01	TLTFLLTHPLFPLSR	522	536	(N-term)_iTRAQ[0]	77.46	100	1900.12	1900.18	0.0593262	31.2224	29804.1	64.7496			2013-03-30 10:20:31	1.49692	1.95036	1.63351	1.49692	1.95036	1.63351	1	1	1	734.989	1100.22	1433.49	1200.61
757	FALSE	1	106	E5	conserved protein [Saccharomyces cerevisiae YJM789]		gi|151943423	154.806	100	91136.4	6.19	GEAELTFIPQRK	645	656	(N-term)_iTRAQ[0], Lysine(K)_iTRAQ[12]	66.1	99.999	1676.96	1676.98	0.0219727	13.1027	18648.2	52.5717			2013-03-29 22:42:10	1.51345	2.09818	2.15188	2.31719	2.27632	2.49173	3	3	3	776.982	1175.93	1630.25	1671.97
763	FALSE	1	131	F6	conserved protein [Saccharomyces cerevisiae YJM789]		gi|151943423	154.806	100	91136.4	6.19	SLPDWIAK	24	31	(N-term)_iTRAQ[0], Lysine(K)_iTRAQ[8]	28.34	93.312	1217.71	1217.73	0.0196533	16.1395	15480.6	37.8145			2013-03-30 00:57:23	3.32906	2.17821	2.59692	2.31719	2.27632	2.49173	3	3	3	428.186	1425.46	932.678	1111.97
765	FALSE	1	147	F22	conserved protein [Saccharomyces cerevisiae YJM789]		gi|151943423	154.806	100	91136.4	6.19	GEAELTFIPQR	645	655	(N-term)_iTRAQ[0]	61.33	99.997	1404.76	1404.85	0.0889893	63.3483	36842.9	66.2502			2013-03-29 23:59:09	2.46943	2.5808	2.76838	2.31719	2.27632	2.49173	3	3	3	560.269	1383.55	1445.94	1551.04
147	FALSE	1	178	H5	translational activator [Saccharomyces cerevisiae YJM789]		gi|151943621	223.266	100	322812	5.18	LGEEQFPDLIPR	1638	1649	(N-term)_iTRAQ[0]	44.78	99.848	1557.84	1557.85	0.0108643	6.97393	76932.1	47.2177			2013-03-30 03:49:22	1.29006	1.50422	1.66429	1.77449	2.07627	2.30821	4	4	4	1329.96	1715.73	2000.54	2213.43
148	FALSE	1	256	K8	translational activator [Saccharomyces cerevisiae YJM789]		gi|151943621	223.266	100	322812	5.18	GYGISALSEFDIIR	1357	1370	(N-term)_iTRAQ[0]	100.45	100	1684.9	1684.93	0.0296631	17.6052	40239.2	75.1545			2013-03-30 07:52:42	1.5715	2.29525	2.18616	1.77449	2.07627	2.30821	4	4	4	1265.32	1988.45	2904.22	2766.19
149	FALSE	1	278	L6	translational activator [Saccharomyces cerevisiae YJM789]		gi|151943621	223.266	100	322812	5.18	VPFLQDISQLVR	27	38	(N-term)_iTRAQ[0]	46.99	99.909	1558.91	1558.94	0.0296631	19.0281	8403.99	62.0348			2013-03-30 08:39:34	2.51285	2.54953	3.69517	1.77449	2.07627	2.30821	4	4	4	292.764	735.672	746.412	1081.81
150	FALSE	1	291	L19	translational activator [Saccharomyces cerevisiae YJM789]		gi|151943621	223.266	100	322812	5.18	LIPVAVSNLDEIAWR	1448	1462	(N-term)_iTRAQ[0]	32.01	97.127	1840.05	1840.15	0.105225	57.1859	12651.3	55.3245			2013-03-30 09:25:13	1.94629	2.1112	2.11131	1.77449	2.07627	2.30821	4	4	4	437.01	850.546	922.617	922.666
658	FALSE	1	123	E22	isoleucine-plus-valine requiring protein [Saccharomyces cerevisiae YJM789]		gi|151943814	70.55	100	35840.5	6.07	QFHPANLPASEVLR	203	216	(N-term)_iTRAQ[0]	34.31	98.308	1722.94	1723.05	0.113403	65.8196	11267.5	43.6658			2013-03-29 23:43:08	1.58877	2.58847	3.02678	1.86729	3.12709	3.37581	2	2	2	548.682	871.729	1420.24	1660.74
659	FALSE	1	250	K2	isoleucine-plus-valine requiring protein [Saccharomyces cerevisiae YJM789]		gi|151943814	70.55	100	35840.5	6.07	LVEPFGVLECAR	261	272	(N-term)_iTRAQ[0], MMTS (C)[10]	36.24	98.915	1522.79	1522.82	0.0294189	19.3192	10357.1	60.0451			2013-03-30 08:15:31	2.19463	3.77779	3.76508	1.86729	3.12709	3.37581	2	2	2	257.616	565.371	973.22	969.944
768	FALSE	1	253	K5	conserved protein [Saccharomyces cerevisiae YJM789]		gi|151943835	54.32	99.983	40718.6	7.66	YLIEFFR	103	109	(N-term)_iTRAQ[0]	54.32	99.983	1131.63	1131.65	0.0202637	17.9066	282658	62.2517			2013-03-30 08:02:01	1.10949	0.751389	1.09967	1.10949	0.751389	1.09967	1	1	1	16248.9	18028.1	12209.3	17868.5
121	FALSE	1	189	H16	U3 snoRNP protein [Saccharomyces cerevisiae YJM789]		gi|151943873	31.06	96.425	111809	4.91	FSNLLGTVYR	7	16	(N-term)_iTRAQ[0]	31.06	96.425	1313.73	1313.8	0.0661621	50.3619	11262.2	46.5897			2013-03-30 03:11:31	2.78874	4.27646	3.33428	2.78874	4.27646	3.33428	1	1	1	341.316	951.842	1459.63	1138.04
896	FALSE	1	252	K4	26S proteasome PA700 subunit [Saccharomyces cerevisiae YJM789]		gi|151943971	78.52	100	118899	4.52	LLSDVSDFEGWGHEYIR	139	155	(N-term)_iTRAQ[0]	78.52	100	2167.06	2167.08	0.0197754	9.12545	51181.4	47.3687			2013-03-30 08:06:12	2.2053	1.93835	2.09885	2.2053	1.93835	2.09885	1	1	1	916.959	2022.17	1777.39	1924.56
662	FALSE	1	128	F3	IMP dehydrogenase [Saccharomyces cerevisiae YJM789]		gi|151944202	24.6262	84.273	62035.4	8.59	YGFAGFPVTEDGKR	144	157	(N-term)_iTRAQ[0], Lysine(K)_iTRAQ[13]	25.59	87.403	1831.96	1831.98	0.0174561	9.52863	12742.9	54.3748			2013-03-30 01:06:39	2.29079	2.29401	2.54952	2.29079	2.29401	2.54952	1	1	1	651.954	1493.49	1495.59	1662.17
185	FALSE	1	158	G9	stress-seventy subfamily B protein [Saccharomyces cerevisiae YJM789]		gi|151944335	528.9	100	73563.5	5.32	VTPSFVAFTPEER	39	51	(N-term)_iTRAQ[0]	72.81	100	1623.85	1623.88	0.0328369	20.2216	103117	65.5672			2013-03-30 01:45:13	1.23261	1.12172	1.4228	1.32428	1.28258	1.57027	9	9	9	3971.52	4895.32	4454.94	5650.68
542	FALSE	1	233	J9	nucleolar protein [Saccharomyces cerevisiae YJM789]		gi|151944364	49.23	99.946	53979.1	9.33	YGVWIGNLSFDTTKDDLVR	125	143	(N-term)_iTRAQ[0], Lysine(K)_iTRAQ[14]	49.23	99.946	2487.31	2487.33	0.0200195	8.04866	25880.6	57.3303			2013-03-30 05:58:42	1.10991	0.933244	1.16242	1.10991	0.933244	1.16242	1	1	1	2001.38	2221.34	1867.78	2326.44
641	FALSE	1	78	D3	killer toxin resistant protein [Saccharomyces cerevisiae YJM789]		gi|151944405	523.336	100	131984	7.63	IATNPEYASMGYGSR	638	652	(N-term)_iTRAQ[0]	97.27	100	1760.84	1760.86	0.0178223	10.1215	33887.2	68.8241			2013-03-29 21:09:04	3.0793	3.36616	3.7979	2.4992	2.37429	2.82305	9	9	9	665.074	2047.96	2238.75	2525.88
642	FALSE	1	94	D19	killer toxin resistant protein [Saccharomyces cerevisiae YJM789]		gi|151944405	523.336	100	131984	7.63	FTDMSEDVRPK	665	675	(N-term)_iTRAQ[0], Lysine(K)_iTRAQ[11]	32.29	97.307	1612.83	1612.92	0.0942383	58.4306	9391.65	55.2255			2013-03-29 22:07:51	3.10311	2.27214	2.82794	2.4992	2.37429	2.82305	9	9	9	385.952	1197.65	876.937	1091.45
643	FALSE	1	151	G2	killer toxin resistant protein [Saccharomyces cerevisiae YJM789]		gi|151944405	523.336	100	131984	7.63	NNSFVPVYLR	739	748	(N-term)_iTRAQ[0]	54.66	99.984	1352.74	1352.75	0.000854492	0.631673	12143.7	70.0586			2013-03-30 01:22:44	2.35742	2.53728	3.29974	2.4992	2.37429	2.82305	9	9	9	401.392	946.25	1018.45	1324.49
644	FALSE	1	176	H3	killer toxin resistant protein [Saccharomyces cerevisiae YJM789]		gi|151944405	523.336	100	131984	7.63	ESNWLVEFAK	770	779	(N-term)_iTRAQ[0], Lysine(K)_iTRAQ[10]	29.62	95.019	1510.82	1510.82	0.00109863	0.727179	6319	25.076			2013-03-30 03:57:23	1.8882	1.6109	1.91899	2.4992	2.37429	2.82305	9	9	9	591.636	1117.13	953.065	1135.34
645	FALSE	1	181	H8	killer toxin resistant protein [Saccharomyces cerevisiae YJM789]		gi|151944405	523.336	100	131984	7.63	THLDDIFSPFDLKR	828	841	(N-term)_iTRAQ[0], Lysine(K)_iTRAQ[13]	33.36	97.895	1992.08	1992.1	0.020752	10.4172	21583.8	49.3942			2013-03-30 03:39:46	3.34823	3.6347	4.12746	2.4992	2.37429	2.82305	9	9	9	511.381	1712.22	1858.72	2110.7
646	FALSE	1	221	I21	killer toxin resistant protein [Saccharomyces cerevisiae YJM789]		gi|151944405	523.336	100	131984	7.63	THLDDIFSPFDLK	828	840	(N-term)_iTRAQ[0], Lysine(K)_iTRAQ[13]	26.01	88.564	1835.98	1836.07	0.0904541	49.2675	26198.4	33.1426			2013-03-30 04:17:16	2.41613	1.54869	2.16408	2.4992	2.37429	2.82305	9	9	9	1239.04	2993.68	1918.89	2681.38
647	FALSE	1	230	J6	killer toxin resistant protein [Saccharomyces cerevisiae YJM789]		gi|151944405	523.336	100	131984	7.63	EVNEMDPFESFISNQNIR	87	104	(N-term)_iTRAQ[0]	98.74	100	2313.09	2313.11	0.0161133	6.96612	47035.7	86.0346			2013-03-30 05:48:24	1.82905	1.69412	2.07221	2.4992	2.37429	2.82305	9	9	9	740.248	1353.95	1254.07	1533.95
648	FALSE	1	232	J8	killer toxin resistant protein [Saccharomyces cerevisiae YJM789]		gi|151944405	523.336	100	131984	7.63	LLCLDVTLIKNPR	489	501	(N-term)_iTRAQ[0], Lysine(K)_iTRAQ[10], MMTS (C)[3]	35.76	98.789	1832.07	1832.09	0.0168457	9.19489	8171.94	49.4192			2013-03-30 05:57:05	2.42372	2.91624	3.1624	2.4992	2.37429	2.82305	9	9	9	381.883	925.577	1113.66	1207.67
649	FALSE	1	319	M21	killer toxin resistant protein [Saccharomyces cerevisiae YJM789]		gi|151944405	523.336	100	131984	7.63	AGGDLIPWLISQQFQDEEFASLSGAR	609	634	(N-term)_iTRAQ[0]	116.59	100	2979.5	2979.64	0.141846	47.6073	76716.7	74.8382			2013-03-30 10:55:09	2.4936	2.75804	2.86083	2.4992	2.37429	2.82305	9	9	9	540.067	1346.71	1489.53	1545.04
117	FALSE	1	132	F7	U3 snoRNP protein [Saccharomyces cerevisiae YJM789]		gi|151944459	35.6	98.743	36261.4	9.11	LLFPNAVR	109	116	(N-term)_iTRAQ[0]	35.6	98.743	1073.66	1073.68	0.0198975	18.5324	20431	59.7611			2013-03-30 00:53:32	1.97316	2.6201	2.60424	1.97316	2.6201	2.60424	1	1	1	536.92	1059.43	1406.79	1398.27
449	FALSE	1	99	D24	ribosomal protein L16B [Saccharomyces cerevisiae YJM789]		gi|151944465	148.26	100	26096.1	10.54	GPFHFR	68	73	(N-term)_iTRAQ[0]	26.95	90.79	904.491	904.553	0.0614014	67.885	23220.8	28.6556			2013-03-29 22:24:14	1.21488	0.59284	1.39389	1.1634	0.652526	1.37274	3	3	3	939.142	1140.95	556.761	1309.06
450	FALSE	1	146	F21	ribosomal protein L16B [Saccharomyces cerevisiae YJM789]		gi|151944465	148.26	100	26096.1	10.54	IFEGIPPPYDKK	103	114	(N-term)_iTRAQ[0], Lysine(K)_iTRAQ[11,12]	25.51	87.169	1836.06	1836.17	0.107056	58.3071	59314.2	70.6289			2013-03-30 00:03:00	1.40285	0.763116	1.56299	1.1634	0.652526	1.37274	3	3	3	1609.47	2257.84	1228.21	2515.59
451	FALSE	1	179	H6	ribosomal protein L16B [Saccharomyces cerevisiae YJM789]		gi|151944465	148.26	100	26096.1	10.54	AEALNISGEFFR	37	48	(N-term)_iTRAQ[0]	95.8	100	1497.78	1497.8	0.0142822	9.53558	145229	77.2831			2013-03-30 03:44:15	0.923945	0.614137	1.18734	1.1634	0.652526	1.37274	3	3	3	6916.35	6390.33	4247.59	8212.06
567	FALSE	1	268	K20	nuclear GTPase [Saccharomyces cerevisiae YJM789]		gi|151944713	248.38	100	65804.9	8.92	EFDLDGLFSSLDK	495	507	(N-term)_iTRAQ[0], Lysine(K)_iTRAQ[13]	45.82	99.881	1773.92	1774.02	0.0997314	56.2211	58427.3	35.577			2013-03-30 07:09:57	0.672568	0.484104	0.717898	0.369769	0.318151	0.367388	4	4	4	5203.63	3499.79	2519.1	3735.67
568	FALSE	1	273	L1	nuclear GTPase [Saccharomyces cerevisiae YJM789]		gi|151944713	248.38	100	65804.9	8.92	GGIPNLASAGLSVLNDWR	428	445	(N-term)_iTRAQ[0]	53.45	99.979	1984.07	1984.07	-0.000244141	-0.12305	21834.7	79.5243			2013-03-30 08:21:57	0.318104	0.242936	0.289696	0.369769	0.318151	0.367388	4	4	4	2003.92	637.455	486.825	580.528
569	FALSE	1	299	M1	nuclear GTPase [Saccharomyces cerevisiae YJM789]		gi|151944713	248.38	100	65804.9	8.92	GGIPNLASAGLSVLNDWR	428	445	(N-term)_iTRAQ[0]	86.26	100	1984.07	1984.08	0.00695801	3.50693	61606	79.7732			2013-03-30 09:45:45	0.355334	0.285852	0.312945	0.369769	0.318151	0.367388	4	4	4	3688.86	1310.77	1054.47	1154.41
570	FALSE	1	321	M23	nuclear GTPase [Saccharomyces cerevisiae YJM789]		gi|151944713	248.38	100	65804.9	8.92	SVIDASDVILYVLDAR	171	186	(N-term)_iTRAQ[0]	116.3	100	1893.05	1893.15	0.103027	54.4241	216600	79.7383			2013-03-30 11:01:53	0.245912	0.304761	0.279914	0.369769	0.318151	0.367388	4	4	4	7748.93	1905.56	2361.58	2169.04
651	FALSE	1	78	D3	karyopherin beta 4 [Saccharomyces cerevisiae YJM789]		gi|151944826	457.8	100	131267	4.53	LYQENSPVITNETPR	1028	1042	(N-term)_iTRAQ[0]	64.81	99.998	1904.98	1905	0.0205078	10.7653	8349.46	52.2276			2013-03-29 21:09:43	1.47075	1.43475	1.50542	1.3378	1.42512	1.46473	7	7	7	641.302	943.196	920.109	965.43
652	FALSE	1	120	E19	karyopherin beta 4 [Saccharomyces cerevisiae YJM789]		gi|151944826	457.8	100	131267	4.53	VLNEQVDESYGLR	694	706	(N-term)_iTRAQ[0]	78.82	100	1665.86	1665.95	0.0924072	55.4713	55787.3	61.0317			2013-03-29 23:30:03	1.22401	1.72281	1.43594	1.3378	1.42512	1.46473	7	7	7	2636.02	3226.52	4541.35	3785.17
653	FALSE	1	120	E19	karyopherin beta 4 [Saccharomyces cerevisiae YJM789]		gi|151944826	457.8	100	131267	4.53	ANTFENISTMAR	550	561	(N-term)_iTRAQ[0]	61.01	99.996	1498.74	1498.83	0.0870361	58.0727	26745	53.6514			2013-03-29 23:30:59	1.69972	1.51685	1.87036	1.3378	1.42512	1.46473	7	7	7	1169.92	1988.54	1774.6	2188.18
654	FALSE	1	183	H10	karyopherin beta 4 [Saccharomyces cerevisiae YJM789]		gi|151944826	457.8	100	131267	4.53	VYGENFAPFLK	604	614	(N-term)_iTRAQ[0], Lysine(K)_iTRAQ[11]	35.97	98.846	1572.87	1572.9	0.0294189	18.704	10825.2	67.4775			2013-03-30 03:32:22	1.37696	1.47777	1.56994	1.3378	1.42512	1.46473	7	7	7	582.616	802.239	860.974	914.675
655	FALSE	1	291	L19	karyopherin beta 4 [Saccharomyces cerevisiae YJM789]		gi|151944826	457.8	100	131267	4.53	GIPASSYVNADVLAVIQAAR	734	753	(N-term)_iTRAQ[0]	77.56	100	2159.19	2159.32	0.127441	59.0227	22850.4	66.9088			2013-03-30 09:24:15	1.54288	1.61302	1.64515	1.3378	1.42512	1.46473	7	7	7	840.28	1296.45	1355.39	1382.39
656	FALSE	1	301	M3	karyopherin beta 4 [Saccharomyces cerevisiae YJM789]		gi|151944826	457.8	100	131267	4.53	IIEIFSAVFTK	1043	1053	(N-term)_iTRAQ[0], Lysine(K)_iTRAQ[11]	63.11	99.998	1555.93	1555.95	0.0125732	8.08083	54240.4	57.2619			2013-03-30 09:52:10	1.20387	1.38094	1.36147	1.3378	1.42512	1.46473	7	7	7	1979.66	2383.26	2733.81	2695.25
657	FALSE	1	304	M6	karyopherin beta 4 [Saccharomyces cerevisiae YJM789]		gi|151944826	457.8	100	131267	4.53	EQNPFVHEMLEALVIR	896	911	(N-term)_iTRAQ[0]	76.52	100	2069.1	2069.13	0.0292969	14.1593	24678.9	65.7074			2013-03-30 10:02:47	0.979923	0.967359	1.01741	1.3378	1.42512	1.46473	7	7	7	1598.65	1566.55	1546.46	1626.48
637	FALSE	1	109	E8	lethal with conditional pap1 [Saccharomyces cerevisiae YJM789]		gi|151944842	107.936	100	45544.8	6.45	VTSFEEDNFTR	286	296	(N-term)_iTRAQ[0]	38.37	99.336	1488.71	1488.74	0.0291748	19.5974	13420	53.3224			2013-03-29 22:53:23	3.06857	2.85145	3.44772	4.00481	3.68289	4.46547	2	2	2	332.02	1018.83	946.739	1144.71
638	FALSE	1	140	F15	lethal with conditional pap1 [Saccharomyces cerevisiae YJM789]		gi|151944842	107.936	100	45544.8	6.45	MQAMEEYIR	242	250	(N-term)_iTRAQ[0]	70.53	100	1314.63	1314.69	0.0583496	44.3848	162489	64.3725			2013-03-30 00:23:01	5.22669	4.75677	5.78366	4.00481	3.68289	4.46547	2	2	2	2195.8	11476.8	10444.9	12699.8
411	FALSE	1	317	M19	RNA polymerase II elongation factor [Saccharomyces cerevisiae YJM789]		gi|151944881	32.48	97.422	188478	5.98	ELAALVNFLMPGR	551	563	(N-term)_iTRAQ[0]	32.48	97.422	1574.88	1574.97	0.0838623	53.2498	2276.97	64.2609			2013-03-30 10:50:40	2.14874	1.2113	2.92807	2.14874	1.2113	2.92807	1	1	1	113.213	243.266	137.134	331.495
123	FALSE	1	233	J9	U3 snoRNP protein [Saccharomyces cerevisiae YJM789]		gi|151945015	141.15	100	218875	6.02	VVENVLGEPFDRYLD	1755	1769	(N-term)_iTRAQ[0]	49.26	99.946	1908.98	1909.01	0.0307617	16.1142	97214.4	63.0692			2013-03-30 05:58:23	2.90589	2.77707	2.92525	1.65742	1.77429	2.03119	3	3	3	1437.97	4178.57	3993.34	4206.42
129	FALSE	1	307	M9	U3 snoRNP protein [Saccharomyces cerevisiae YJM789]		gi|151945015	141.15	100	218875	6.02	DSEAWLSGFLNEYVTENYDISR	618	639	(N-term)_iTRAQ[0]	33.23	97.831	2752.29	2752.33	0.048584	17.6522	5533.73	65.9351			2013-03-30 10:15:03	0.983001	1.1655	1.24765	1.65742	1.77429	2.03119	3	3	3	280.203	275.44	326.576	349.595
131	FALSE	1	314	M16	U3 snoRNP protein [Saccharomyces cerevisiae YJM789]		gi|151945015	141.15	100	218875	6.02	LLLSLFEFR	1503	1511	(N-term)_iTRAQ[0]	58.66	99.994	1281.77	1281.83	0.0632324	49.3321	25836.2	63.5677			2013-03-30 10:37:31	1.59391	1.72576	2.29612	1.65742	1.77429	2.03119	3	3	3	1013.52	1615.46	1749.08	2327.16
128	FALSE	1	282	L10	U3 snoRNP protein [Saccharomyces cerevisiae YJM789]		gi|151945077	73.92	100	75449.1	4.57	TAKPVPVITSEVTESLEDMIR	350	370	(N-term)_iTRAQ[0], Lysine(K)_iTRAQ[3]	73.92	100	2603.42	2603.47	0.0507812	19.5056	40838.9	70.886			2013-03-30 08:51:27	3.67788	4.0968	4.74486	3.67788	4.0968	4.74486	1	1	1	827.793	3044.52	3391.31	3927.76
124	FALSE	1	233	J9	U3 snoRNP protein [Saccharomyces cerevisiae YJM789]		gi|151945258	30.36	95.8	71635	4.81	WLAVGSESGFVNLYDR	481	496	(N-term)_iTRAQ[0]	30.36	95.8	1956.99	1957.06	0.0618896	31.6249	21052.1	41.2769			2013-03-30 05:59:01	1.93603	1.65359	2.27432	1.93603	1.65359	2.27432	1	1	1	998.723	1933.56	1651.48	2271.42
551	FALSE	1	52	C1	nucleolar complex associated [Saccharomyces cerevisiae YJM789]		gi|151945296	1112.1	100	93091.3	8.59	RSDVEFGPTNK	630	640	(N-term)_iTRAQ[0], Lysine(K)_iTRAQ[11]	56.58	99.99	1537.82	1537.84	0.0152588	9.92234	49458.7	42.0997			2013-03-29 20:58:28	1.05923	1.1935	1.396	1.23667	1.24689	1.40352	16	16	16	3367.86	3567.34	4019.56	4701.55
552	FALSE	1	59	C8	nucleolar complex associated [Saccharomyces cerevisiae YJM789]		gi|151945296	1112.1	100	93091.3	8.59	GIEIPKENK	79	87	(N-term)_iTRAQ[0], Lysine(K)_iTRAQ[6,9]	40.79	99.62	1459.89	1459.91	0.0227051	15.5526	12703.8	65.598			2013-03-29 20:35:22	1.61682	1.00093	1.75829	1.23667	1.24689	1.40352	16	16	16	666.023	1076.84	666.646	1171.06
553	FALSE	1	76	D1	nucleolar complex associated [Saccharomyces cerevisiae YJM789]		gi|151945296	1112.1	100	93091.3	8.59	TPLGSYVAVQR	655	665	(N-term)_iTRAQ[0]	83.46	100	1334.76	1334.75	-0.00268555	-2.01201	101337	61.7609			2013-03-29 21:01:59	1.37041	1.412	1.47417	1.23667	1.24689	1.40352	16	16	16	4936.68	6765.3	6970.59	7277.53
554	FALSE	1	90	D15	nucleolar complex associated [Saccharomyces cerevisiae YJM789]		gi|151945296	1112.1	100	93091.3	8.59	LAEKDPEFYK	118	127	(N-term)_iTRAQ[0], Lysine(K)_iTRAQ[4,10]	49.67	99.951	1671.93	1671.99	0.0620117	37.0898	330770	60.926			2013-03-29 21:51:10	1.31529	1.14518	1.48682	1.23667	1.24689	1.40352	16	16	16	12054.5	15855.2	13804.6	17922.8
555	FALSE	1	92	D17	nucleolar complex associated [Saccharomyces cerevisiae YJM789]		gi|151945296	1112.1	100	93091.3	8.59	LNQNSTFIQEK	619	629	(N-term)_iTRAQ[0], Lysine(K)_iTRAQ[11]	81.1	100	1609.88	1609.95	0.0686035	42.6141	38518.2	56.7539			2013-03-29 21:58:31	1.02205	1.12797	1.4016	1.23667	1.24689	1.40352	16	16	16	2351.63	2403.49	2652.58	3296.04
556	FALSE	1	102	E1	nucleolar complex associated [Saccharomyces cerevisiae YJM789]		gi|151945296	1112.1	100	93091.3	8.59	TPLGSYVAVQR	655	665	(N-term)_iTRAQ[0]	73.17	100	1334.76	1334.75	-0.00354004	-2.6522	111735	56.7065			2013-03-29 22:26:50	1.48538	1.26963	1.44605	1.23667	1.24689	1.40352	16	16	16	5375.28	7984.36	6824.6	7772.94
557	FALSE	1	131	F6	nucleolar complex associated [Saccharomyces cerevisiae YJM789]		gi|151945296	1112.1	100	93091.3	8.59	SMPLINFQK	377	385	(N-term)_iTRAQ[0], Lysine(K)_iTRAQ[9]	53.9	99.981	1365.78	1365.8	0.0233154	17.0711	37461	65.7812			2013-03-30 00:56:25	1.3586	1.14446	1.17209	1.23667	1.24689	1.40352	16	16	16	1887.55	2564.41	2160.23	2212.38
558	FALSE	1	139	F14	nucleolar complex associated [Saccharomyces cerevisiae YJM789]		gi|151945296	1112.1	100	93091.3	8.59	KSPNLAAFDFEHNIK	535	549	(N-term)_iTRAQ[0], Lysine(K)_iTRAQ[1,15]	59	99.994	2163.19	2163.27	0.0722656	33.4069	115866	40.1073			2013-03-30 00:26:34	1.27003	1.36791	1.46916	1.23667	1.24689	1.40352	16	16	16	5090.57	6465.15	6963.43	7478.83
559	FALSE	1	154	G5	nucleolar complex associated [Saccharomyces cerevisiae YJM789]		gi|151945296	1112.1	100	93091.3	8.59	FLNDVAWNK	646	654	(N-term)_iTRAQ[0], Lysine(K)_iTRAQ[9]	71.58	100	1394.77	1394.78	0.0169678	12.1653	185297	70.2276			2013-03-30 01:31:04	1.06391	1.20329	1.25836	1.23667	1.24689	1.40352	16	16	16	8405.32	8942.52	10114.1	10577
560	FALSE	1	193	H20	nucleolar complex associated [Saccharomyces cerevisiae YJM789]		gi|151945296	1112.1	100	93091.3	8.59	DMSVETFFEK	69	78	(N-term)_iTRAQ[0], Lysine(K)_iTRAQ[10]	51.52	99.968	1520.76	1520.84	0.0869141	57.1519	13617.1	47.2615			2013-03-30 02:57:39	1.34596	1.48294	1.15751	1.23667	1.24689	1.40352	16	16	16	982.77	1322.77	1457.39	1137.57
561	FALSE	1	222	I22	nucleolar complex associated [Saccharomyces cerevisiae YJM789]		gi|151945296	1112.1	100	93091.3	8.59	EEVFKDMSVETFFEK	64	78	(N-term)_iTRAQ[0], Lysine(K)_iTRAQ[5,15]	39.23	99.455	2297.17	2297.28	0.108887	47.4003	30597.5	39.043			2013-03-30 04:13:26	1.82561	1.33305	1.66212	1.23667	1.24689	1.40352	16	16	16	1825.82	3333.24	2433.9	3034.73
562	FALSE	1	242	J18	nucleolar complex associated [Saccharomyces cerevisiae YJM789]		gi|151945296	1112.1	100	93091.3	8.59	FLNDVAWNKTPLGSYVAVQR	646	665	(N-term)_iTRAQ[0], Lysine(K)_iTRAQ[9]	114.66	100	2566.4	2566.51	0.105225	41.0008	60206.1	49.6684			2013-03-30 06:30:13	1.54815	1.47181	1.3422	1.23667	1.24689	1.40352	16	16	16	3111.35	4816.83	4579.32	4176.07
563	FALSE	1	262	K14	nucleolar complex associated [Saccharomyces cerevisiae YJM789]		gi|151945296	1112.1	100	93091.3	8.59	AFHELMFMVLK	231	241	(N-term)_iTRAQ[0], Lysine(K)_iTRAQ[11]	67	99.999	1653.91	1653.97	0.0626221	37.863	214147	66.1596			2013-03-30 07:30:13	1.31472	1.44037	1.83949	1.23667	1.24689	1.40352	16	16	16	6583.19	8655.08	9482.22	12109.7
564	FALSE	1	301	M3	nucleolar complex associated [Saccharomyces cerevisiae YJM789]		gi|151945296	1112.1	100	93091.3	8.59	NIAFPELVTPVIISLR	582	597	(N-term)_iTRAQ[0]	92.86	100	1926.15	1926.18	0.0229492	11.9145	585085	77.0368			2013-03-30 09:51:13	0.936373	1.11773	1.36012	1.23667	1.24689	1.40352	16	16	16	13350.6	12501.1	14922.3	18158.4
565	FALSE	1	310	M12	nucleolar complex associated [Saccharomyces cerevisiae YJM789]		gi|151945296	1112.1	100	93091.3	8.59	QLIYPLVQVTLGVIR	471	485	(N-term)_iTRAQ[0]	98.56	100	1856.15	1856.21	0.0627441	33.8034	76130.3	78.6369			2013-03-30 10:23:25	0.765703	1.00247	1.25534	1.23667	1.24689	1.40352	16	16	16	3295.31	2523.22	3303.44	4136.74
566	FALSE	1	315	M17	nucleolar complex associated [Saccharomyces cerevisiae YJM789]		gi|151945296	1112.1	100	93091.3	8.59	NSAAELFGIDEVLGYQVGFEYIR	386	408	(N-term)_iTRAQ[0]	152.19	100	2734.38	2734.5	0.111572	40.8034	53917.9	78.499			2013-03-30 10:41:41	0.970069	1.39517	1.18306	1.23667	1.24689	1.40352	16	16	16	1465.95	1422.07	2045.25	1734.31
543	FALSE	1	252	K4	nucleolar protein [Saccharomyces cerevisiae YJM789]		gi|151945492	25.46	87.02	66010.4	5.69	ETMLSNWDEEFWANR	447	461	(N-term)_iTRAQ[0]	25.46	87.02	2071.93	2071.95	0.0192871	9.30876	351890	28.0945			2013-03-30 08:05:53	0.775319	0.79493	1.03934	0.775319	0.79493	1.03934	1	1	1	14713	11407.3	11695.8	15291.9
414	FALSE	1	65	C14	RNA exonuclease [Saccharomyces cerevisiae YJM789]		gi|151945554	278.25	100	38670.5	9.82	EKVVEWR	162	168	(N-term)_iTRAQ[0], Lysine(K)_iTRAQ[2]	41.18	99.652	1233.72	1233.77	0.048584	39.3801	5636.82	46.5427			2013-03-29 20:13:52	1.93265	1.69776	2.54426	1.84938	1.52868	2.19582	5	5	5	375.913	726.509	638.211	956.42
415	FALSE	1	66	C15	RNA exonuclease [Saccharomyces cerevisiae YJM789]		gi|151945554	278.25	100	38670.5	9.82	TVNVSSTTQYAPR	39	51	(N-term)_iTRAQ[0]	60.88	99.996	1567.82	1567.89	0.0671387	42.8229	16757.7	45.626			2013-03-29 20:09:36	1.70809	1.65553	1.72036	1.84938	1.52868	2.19582	5	5	5	1014.18	1732.31	1679	1744.74
416	FALSE	1	110	E9	RNA exonuclease [Saccharomyces cerevisiae YJM789]		gi|151945554	278.25	100	38670.5	9.82	VFEFNPNK	82	89	(N-term)_iTRAQ[0], Lysine(K)_iTRAQ[8]	40.79	99.62	1282.7	1282.74	0.0311279	24.2674	48104.9	67.5916			2013-03-29 22:55:57	1.79338	1.19473	2.41912	1.84938	1.52868	2.19582	5	5	5	1639.63	2940.48	1958.93	3966.48
417	FALSE	1	173	G24	RNA exonuclease [Saccharomyces cerevisiae YJM789]		gi|151945554	278.25	100	38670.5	9.82	IMDMVYNMNK	59	68	(N-term)_iTRAQ[0], Lysine(K)_iTRAQ[10]	39.43	99.48	1546.77	1546.86	0.0913086	59.0319	8999.26	38.2197			2013-03-30 02:40:22	1.83738	1.63036	1.63117	1.84938	1.52868	2.19582	5	5	5	650.813	1195.79	1061.06	1061.59
418	FALSE	1	307	M9	RNA exonuclease [Saccharomyces cerevisiae YJM789]		gi|151945554	278.25	100	38670.5	9.82	ISIVNYFGHVVLDEFVKPR	143	161	(N-term)_iTRAQ[0], Lysine(K)_iTRAQ[17]	95.97	100	2520.42	2520.47	0.0476074	18.8887	133293	71.9113			2013-03-30 10:12:30	1.98879	1.52483	2.9556	1.84938	1.52868	2.19582	5	5	5	3019.31	6004.77	4603.92	8923.85
127	FALSE	1	265	K17	U3 snoRNP protein [Saccharomyces cerevisiae YJM789]		gi|151945830	61.67	99.997	163331	5.98	TSIINIPYIPVLATR	1110	1124	(N-term)_iTRAQ[0]	61.67	99.997	1815.09	1815.16	0.0784912	43.2438	33541.4	68.2666			2013-03-30 07:19:38	1.6892	1.18984	1.91383	1.6892	1.18984	1.91383	1	1	1	1229.49	2076.86	1462.9	2353.04
770	FALSE	1	277	L5	conserved protein [Saccharomyces cerevisiae YJM789]		gi|151945880	28.09	92.916	35098.1	5.71	MYILPGIPQLFAR	152	164	(N-term)_iTRAQ[0]	28.09	92.916	1662.95	1662.97	0.0214844	12.9194	16758.7	54.5192			2013-03-30 08:33:49	1.14731	1.55813	1.49494	1.14731	1.55813	1.49494	1	1	1	716.739	822.325	1116.77	1071.48
114	FALSE	1	91	D16	U3 snoRNP protein [Saccharomyces cerevisiae YJM789]		gi|151946073	285.186	100	117647	4.97	SSTYEVPLPQR	267	277	(N-term)_iTRAQ[0]	38.73	99.389	1420.76	1420.82	0.0656738	46.2246	5362.97	68.969			2013-03-29 21:57:15	2.52919	2.41856	2.49826	3.16921	3.15569	3.46642	5	5	5	199.379	504.265	482.209	498.1
115	FALSE	1	113	E12	U3 snoRNP protein [Saccharomyces cerevisiae YJM789]		gi|151946073	285.186	100	117647	4.97	MPIGQEWTSR	863	872	(N-term)_iTRAQ[0]	56.73	99.99	1348.68	1348.73	0.0460205	34.1226	112981	54.4122			2013-03-29 23:05:34	5.15386	5.2447	6.38626	3.16921	3.15569	3.46642	5	5	5	1887.76	9729.23	9900.72	12055.7
118	FALSE	1	156	G7	U3 snoRNP protein [Saccharomyces cerevisiae YJM789]		gi|151946073	285.186	100	117647	4.97	YQSSAVPFPFENR	842	854	(N-term)_iTRAQ[0]	78.18	100	1685.84	1685.87	0.0246582	14.6267	525825	75.4071			2013-03-30 01:37:10	3.23213	3.1622	3.53708	3.16921	3.15569	3.46642	5	5	5	6602.4	21339.8	20878.1	23353.2
119	FALSE	1	157	G8	U3 snoRNP protein [Saccharomyces cerevisiae YJM789]		gi|151946073	285.186	100	117647	4.97	IMTKPGQVIDPLKAPFK	883	899	(N-term)_iTRAQ[0], Lysine(K)_iTRAQ[4,13,17]	35.64	98.755	2459.49	2459.51	0.015625	6.35294	42895	51.6045			2013-03-30 01:41:22	1.92315	1.90662	2.08178	3.16921	3.15569	3.46642	5	5	5	1647.16	3167.74	3140.51	3429.02
126	FALSE	1	263	K15	U3 snoRNP protein [Saccharomyces cerevisiae YJM789]		gi|151946073	285.186	100	117647	4.97	LSLTDMMNVIDDR	242	254	(N-term)_iTRAQ[0]	76.87	100	1666.83	1666.9	0.0703125	42.1835	87824.2	75.6198			2013-03-30 07:27:19	3.94581	4.09205	4.26034	3.16921	3.15569	3.46642	5	5	5	919.875	3629.65	3764.17	3918.98
774	FALSE	1	265	K17	clustered mitochondria [Saccharomyces cerevisiae YJM789]		gi|151946172	57.03	99.991	162519	6.03	YLLTTVVEFAGR	473	484	(N-term)_iTRAQ[0]	57.03	99.991	1512.85	1512.92	0.0695801	45.9926	10408.6	59.2154			2013-03-30 07:20:55	0.954278	1.12363	1.15784	0.954278	1.12363	1.15784	1	1	1	836.226	797.992	939.609	968.219
151	FALSE	1	180	H7	translation initiation factor eIF3 subunit [Saccharomyces cerevisiae YJM789]		gi|151946470	33.82	98.106	124061	5.97	TYFSQYIAPLR	415	425	(N-term)_iTRAQ[0]	33.82	98.106	1502.81	1502.83	0.0133057	8.85384	22909.8	44.2803			2013-03-30 03:42:00	1.3656	1.2289	1.93055	1.3656	1.2289	1.93055	1	1	1	1044.71	1426.65	1283.84	2016.86
688	FALSE	1	151	G2	glycyl-tRNA synthetase [Saccharomyces cerevisiae YJM789]		gi|151946513	38.64	99.376	84332.8	5.58	GYLRPETAQGQFLNFNK	223	239	(N-term)_iTRAQ[0], Lysine(K)_iTRAQ[17]	38.64	99.376	2271.21	2271.22	0.00952148	4.19225	13084.2	33.2117			2013-03-30 01:21:46	0.697352	0.619197	1.06726	0.697352	0.619197	1.06726	1	1	1	1774.85	1237.69	1098.98	1894.22
764	FALSE	1	136	F11	conserved protein [Saccharomyces cerevisiae YJM789]		gi|151946633	136.396	100	60872.6	4.8	AFLTFAQR	420	427	(N-term)_iTRAQ[0]	47.77	99.924	1097.62	1097.66	0.0369873	33.6976	41813.1	56.6605			2013-03-30 00:38:07	3.29025	2.608	4.13603	2.67183	2.42116	3.80692	3	3	3	779.935	2566.18	2034.07	3225.83
769	FALSE	1	266	K18	conserved protein [Saccharomyces cerevisiae YJM789]		gi|151946633	136.396	100	60872.6	4.8	FINLILLER	278	286	(N-term)_iTRAQ[0]	62.88	99.998	1274.8	1274.87	0.0732422	57.4541	24298.8	70.6275			2013-03-30 07:18:02	2.22038	2.62613	3.738	2.67183	2.42116	3.80692	3	3	3	544.939	1209.97	1431.08	2036.98
772	FALSE	1	283	L11	conserved protein [Saccharomyces cerevisiae YJM789]		gi|151946633	136.396	100	60872.6	4.8	GFLFPLVETGCNVR	320	333	(N-term)_iTRAQ[0], MMTS (C)[11]	26.71	90.266	1741.89	1741.95	0.0631104	36.231	2204.39	51.0786			2013-03-30 08:58:12	2.61079	2.07228	3.56861	2.67183	2.42116	3.80692	3	3	3		291.393	231.289	398.296
383	FALSE	1	57	C6	Rpl20ap [Saccharomyces cerevisiae S288c]		gi|154199621	307.66	100	23306	10.3	EYQVIGR	6	12	(N-term)_iTRAQ[0]	48.55	99.936	1008.56	1008.58	0.0166016	16.4607	34733.3	68.1571			2013-03-29 20:41:28	1.30608	0.671936	0.901808	1.19025	0.712729	0.795412	6	6	6	1718.06	2243.92	1154.42	1549.36
384	FALSE	1	65	C14	Rpl20ap [Saccharomyces cerevisiae S288c]		gi|154199621	307.66	100	23306	10.3	RLPTESVPEPK	13	23	(N-term)_iTRAQ[0], Lysine(K)_iTRAQ[11]	37.12	99.114	1540.89	1540.95	0.057373	37.2336	29971.9	53.7172			2013-03-29 20:12:35	1.09201	0.668086	0.805075	1.19025	0.712729	0.795412	6	6	6	1930.48	2108.1	1289.73	1554.18
385	FALSE	1	97	D22	Rpl20ap [Saccharomyces cerevisiae S288c]		gi|154199621	307.66	100	23306	10.3	AHFKEYQVIGR	2	12	(N-term)_iTRAQ[0], Lysine(K)_iTRAQ[4]	67.3	99.999	1635.92	1636.03	0.103638	63.3513	61123.8	43.0997			2013-03-29 22:15:54	2.72139	1.10668	1.07082	1.19025	0.712729	0.795412	6	6	6	4096.99	11149.5	4534.05	4387.16
386	FALSE	1	141	F16	Rpl20ap [Saccharomyces cerevisiae S288c]		gi|154199621	307.66	100	23306	10.3	NFGVWVR	74	80	(N-term)_iTRAQ[0]	50.17	99.956	1021.57	1021.62	0.0505981	49.5298	199088	51.7302			2013-03-30 00:20:07	0.779671	0.762067	0.664356	1.19025	0.712729	0.795412	6	6	6	10954.5	8540.91	8348.07	7277.69
387	FALSE	1	209	I9	Rpl20ap [Saccharomyces cerevisiae S288c]		gi|154199621	307.66	100	23306	10.3	YWYFLQK	41	47	(N-term)_iTRAQ[0], Lysine(K)_iTRAQ[7]	45.76	99.879	1335.73	1335.75	0.0158691	11.8805	60140.1	58.2257			2013-03-30 04:59:02	0.859776	0.588355	0.593909	1.19025	0.712729	0.795412	6	6	6	5671.49	4876.21	3336.85	3368.34
388	FALSE	1	216	I16	Rpl20ap [Saccharomyces cerevisiae S288c]		gi|154199621	307.66	100	23306	10.3	VAAVETLYQDMAAR	100	113	(N-term)_iTRAQ[0]	58.76	99.994	1681.87	1681.94	0.0649414	38.6126	109506	48.9486			2013-03-30 04:35:16	1.09281	0.588482	0.825587	1.19025	0.712729	0.795412	6	6	6	3233.9	3534.05	1903.09	2669.87
813	FALSE	1	306	M8	Chain A, Topoisomerase Residues 410-1202		gi|157830305	81.36	100	103192	6.34	NAIIQELENLGFPR	638	651	(N-term)_iTRAQ[0]	81.36	100	1757.97	1758	0.0375977	21.387	11281.3	71.784			2013-03-30 10:10:11	1.26529	1.67488	1.53554	1.26529	1.67488	1.53554	1	1	1	530.151	670.796	887.941	814.068
815	FALSE	1	261	K13	Chain A, Substrate Specificity And Assembly Of Catalytic Center Derived From Two Structures Of Liga		gi|157834086	24.85	85.063	25565.5	6.17	EGQIVPQEITLALLR	71	85	(N-term)_iTRAQ[0]	24.85	85.063	1824.07	1824.13	0.0566406	31.0518	11059.6	47.9372			2013-03-30 07:35:22	0.731736	0.867735	1.28648	0.731736	0.867736	1.28648	1	1	1	762.106	557.66	661.306	980.435
823	FALSE	1	60	C9	Chain A, Crystal Structure Of The Yeast Nucleosome Core Particle Reveals Fundamental Differences In		gi|15988132	25.35	86.687	17679.4	11.43	YKPGTVALR	41	49	(N-term)_iTRAQ[0], Lysine(K)_iTRAQ[2]	25.35	86.687	1292.79	1292.82	0.0288086	22.284	11235.4	26.4673			2013-03-29 20:31:13	1.95316	1.51957	1.75184	1.95316	1.51957	1.75184	1	1	1	998.121	1949.49	1516.71	1748.55
811	FALSE	1	96	D21	Chain B, Crystal Structure Of The Yeast Nucleosome Core Particle Reveals Fundamental Differences In		gi|15988133	49.77	99.952	12959.6	11.36	DNIQGITKPAIR	24	35	(N-term)_iTRAQ[0], Lysine(K)_iTRAQ[8]	49.77	99.952	1613.96	1614.05	0.0950928	58.919	61708.6	35.4718			2013-03-29 22:12:23	2.17339	1.9269	1.8947	2.17339	1.9269	1.8947	1	1	1	2451.98	5329.12	4724.72	4645.77
476	FALSE	1	152	G3	RecName: Full=ATP-dependent RNA helicase ROK1; AltName: Full=Rescuer of KEM1 protein 1		gi|160358657	190.91	100	73121.1	9.27	GVNLVINYDVPGSSQAYVHR	440	459	(N-term)_iTRAQ[0]	35.21	98.625	2332.22	2332.22	0.00756836	3.24514	19953	68.6548			2013-03-30 01:24:58	1.36422	1.22631	1.70804	1.74475	1.65069	1.9376	3	3	3	682.803	931.495	837.324	1166.25
477	FALSE	1	309	M11	RecName: Full=ATP-dependent RNA helicase ROK1; AltName: Full=Rescuer of KEM1 protein 1		gi|160358657	190.91	100	73121.1	9.27	GNVSGIDIPLPIGSFEDLISR	106	126	(N-term)_iTRAQ[0]	124.65	100	2343.27	2343.34	0.0700684	29.902	83874.8	63.3194			2013-03-30 10:20:12	2.9859	2.60206	2.89088	1.74475	1.65069	1.9376	3	3	3	592.829	1770.13	1542.58	1713.8
474	FALSE	1	140	F15	RecName: Full=ATP-dependent RNA helicase SUB2; AltName: Full=Suppressor of BRR1 protein 2		gi|160358710	128.69	100	55134.9	5.34	DFLLKPELSR	66	75	(N-term)_iTRAQ[0], Lysine(K)_iTRAQ[5]	25.4	86.839	1505.89	1505.96	0.0646973	42.9627	16561.3	26.826			2013-03-30 00:24:57	1.75586	1.40848	2.06619	1.59714	1.42995	1.9289	2	2	2	937.958	1646.92	1321.1	1938
475	FALSE	1	239	J15	RecName: Full=ATP-dependent RNA helicase SUB2; AltName: Full=Suppressor of BRR1 protein 2		gi|160358710	128.69	100	55134.9	5.34	INLAINYDLTNEADQYLHR	375	393	(N-term)_iTRAQ[0]	103.29	100	2420.23	2420.31	0.0805664	33.2887	29356.2	82.8785			2013-03-30 06:20:16	1.45277	1.45174	1.80073	1.59714	1.42995	1.9289	2	2	2	801.435	1164.3	1163.48	1443.17
480	FALSE	1	255	K7	RecName: Full=ATP-dependent RNA helicase DBP3; AltName: Full=DEAD box protein 3; AltName: Full=Heli		gi|160380616	99.66	100	69038.5	9.2	TVINLTFPLTVEDYVHR	430	446	(N-term)_iTRAQ[0]	99.66	100	2161.18	2161.2	0.0251465	11.6355	80455.7	75.9015			2013-03-30 07:55:16	2.13047	1.88833	2.71483	2.13047	1.88833	2.71483	1	1	1	1100.26	2344.08	2077.66	2987.03
479	FALSE	1	239	J15	RecName: Full=ATP-dependent RNA helicase DBP7; AltName: Full=DEAD box protein 7		gi|160380629	28.15	93.013	93627	9.33	TLPADSQFVSSLFTSNR	100	116	(N-term)_iTRAQ[0]	28.15	93.013	2014.04	2014.11	0.0748291	37.1538	4930.08	55.0521			2013-03-30 06:21:33	3.02697	2.69656	3.26769	3.02697	2.69656	3.26769	1	1	1	225.117	681.422	607.041	735.612
478	FALSE	1	168	G19	RecName: Full=ATP-dependent RNA helicase MAK5; AltName: Full=Maintenance of killer protein 5		gi|160409988	41.08	99.644	98645.7	8.67	GLDIPGVQHVIHYHLPR	538	554	(N-term)_iTRAQ[0]	41.08	99.644	2095.17	2095.29	0.118896	56.7479	40853.8	35.5908			2013-03-30 02:20:10	1.83391	1.63461	1.6435	1.83391	1.63461	1.6435	1	1	1	1044.54	1915.6	1707.42	1716.71
816	FALSE	1	201	I1	Chain A, Structure Of Sec23-Sar1 Complexed With The Active Fragment Of Sec31		gi|165761044	49.19	99.945	90720	5.39	FTWNVFPSTR	18	27	(N-term)_iTRAQ[0]	49.19	99.945	1398.73	1398.72	-0.00683594	-4.88725	33483.7	64.272			2013-03-30 05:28:32	1.22524	2.15696	1.67832	1.22524	2.15696	1.67832	1	1	1	1331.86	1631.84	2872.76	2235.27
895	FALSE	1	122	E21	A49 [Saccharomyces cerevisiae]		gi|170956	46.78	99.904	53210.6	9.52	FTVIKPGQFGR	302	312	(N-term)_iTRAQ[0], Lysine(K)_iTRAQ[5]	46.78	99.904	1537.91	1538.01	0.100586	65.4043	62103.5	48.5035			2013-03-29 23:38:00	1.93048	2.21421	2.16655	1.93048	2.21421	2.16655	1	1	1	2856.26	5513.93	6324.36	6188.22
533	FALSE	1	322	M24	open reading frame found c-terminal of ADA2 that was sequenced during the cloneing of ADA2. There i		gi|170992	35.52	98.72	59167.5	8.98	ILDLIISKL	431	439	(N-term)_iTRAQ[0], Lysine(K)_iTRAQ[8]	35.52	98.72	1315.88	1315.95	0.0666504	50.6508	17602.8	61.5713			2013-03-30 11:06:04	2.09352	2.27385	2.26784	2.09352	2.27385	2.26784	1	1	1	516.356	1081	1174.11	1171.01
64	FALSE	1	175	H2	V-ATPase [Saccharomyces cerevisiae]		gi|171099	313.06	100	47346.8	6.69	AFVSDFKIPEFK	24	35	(N-term)_iTRAQ[0], Lysine(K)_iTRAQ[7,12]	32.1	97.186	1860.06	1860.05	-0.0163574	-8.79401	15191.1	60.8189			2013-03-30 03:59:57	1.50762	1.35428	1.70755	1.26938	1.56374	1.65623	5	5	5	789.843	1190.78	1069.67	1348.69
65	FALSE	1	181	H8	V-ATPase [Saccharomyces cerevisiae]		gi|171099	313.06	100	47346.8	6.69	TDSWFNETLIGGR	11	23	(N-term)_iTRAQ[0]	74	100	1639.82	1639.85	0.0255127	15.5582	91376.2	44.8253			2013-03-30 03:38:29	1.2241	1.64659	1.69059	1.26938	1.56374	1.65623	5	5	5	2140.88	2620.65	3525.15	3619.34
66	FALSE	1	258	K10	V-ATPase [Saccharomyces cerevisiae]		gi|171099	313.06	100	47346.8	6.69	IIEILQGLNETSTNAYR	63	79	(N-term)_iTRAQ[0]	105.49	100	2079.12	2079.16	0.0405273	19.4925	43876.5	74.6403			2013-03-30 07:45:20	1.24226	1.96196	1.58677	1.26938	1.56374	1.65623	5	5	5	1264.14	1570.38	2480.19	2005.89
67	FALSE	1	290	L18	V-ATPase [Saccharomyces cerevisiae]		gi|171099	313.06	100	47346.8	6.69	TLPINNMPVPEYLENFQWQTR	80	100	(N-term)_iTRAQ[0]	68.88	99.999	2734.38	2734.5	0.12207	44.6428	21877.1	56.7322			2013-03-30 09:19:27	1.53194	1.65972	1.73569	1.26938	1.56374	1.65623	5	5	5	644.3	987.03	1069.36	1118.3
68	FALSE	1	313	M15	V-ATPase [Saccharomyces cerevisiae]		gi|171099	313.06	100	47346.8	6.69	SIKDLITLISNESSQLDADVR	107	127	(N-term)_iTRAQ[0], Lysine(K)_iTRAQ[3]	32.59	97.487	2605.43	2605.52	0.0930176	35.7014	19718.3	39.9208			2013-03-30 10:35:56	0.938407	1.28768	1.56748	1.26938	1.56374	1.65623	5	5	5	765.984	718.805	986.34	1200.67
73	FALSE	1	61	C10	vacuolar H+-ATPase 52 kDa subunit [Saccharomyces cerevisiae]		gi|171122	682.499	100	61406.2	5.09	AVEQGFNVKPR	15	25	(N-term)_iTRAQ[0], Lysine(K)_iTRAQ[9]	83.32	100	1532.88	1532.91	0.0332031	21.6606	56978.6	54.4736			2013-03-29 20:26:42	1.05402	1.11555	1.51855	1.16118	1.35467	1.66864	10	10	10	4314.5	4547.57	4813.03	6551.79
74	FALSE	1	166	G17	vacuolar H+-ATPase 52 kDa subunit [Saccharomyces cerevisiae]		gi|171122	682.499	100	61406.2	5.09	ILDEFYDR	480	487	(N-term)_iTRAQ[0]	51.03	99.964	1214.62	1214.68	0.0665283	54.773	76748.1	66.8737			2013-03-30 02:13:27	1.18096	1.42961	1.52976	1.16118	1.35467	1.66864	10	10	10	2961.39	3497.27	4233.64	4530.22
75	FALSE	1	178	H5	vacuolar H+-ATPase 52 kDa subunit [Saccharomyces cerevisiae]		gi|171122	682.499	100	61406.2	5.09	YNEIVNLTLPDGTVR	49	63	(N-term)_iTRAQ[0]	26.57	89.948	1848	1848	0.00146484	0.792665	26145.7	50.0777			2013-03-30 03:50:39	1.1128	1.40609	2.09409	1.16118	1.35467	1.66864	10	10	10	490.549	545.882	689.756	1027.25
76	FALSE	1	206	I6	vacuolar H+-ATPase 52 kDa subunit [Saccharomyces cerevisiae]		gi|171122	682.499	100	61406.2	5.09	TSLFLNLANDPTIER	238	252	(N-term)_iTRAQ[0]	65.32	99.999	1848	1848.01	0.0098877	5.35049	101932	81.6565			2013-03-30 05:10:33	1.0604	1.24242	1.42853	1.16118	1.35467	1.66864	10	10	10	1672.81	1773.84	2078.33	2389.66
77	FALSE	1	215	I15	vacuolar H+-ATPase 52 kDa subunit [Saccharomyces cerevisiae]		gi|171122	682.499	100	61406.2	5.09	GYPGYMYTDLSTIYER	303	318	(N-term)_iTRAQ[0]	95	100	2072.98	2073.04	0.0683594	32.9764	134454	73.7359			2013-03-30 04:37:31	1.30098	1.60818	1.83308	1.16118	1.35467	1.66864	10	10	10	4594.7	5977.6	7389.1	8422.48
78	FALSE	1	216	I16	vacuolar H+-ATPase 52 kDa subunit [Saccharomyces cerevisiae]		gi|171122	682.499	100	61406.2	5.09	GIYPPINVLPSLSR	368	381	(N-term)_iTRAQ[0]	99.03	100	1669.98	1670.04	0.0635986	38.0836	65003.6	84.3067			2013-03-30 04:35:36	1.52144	1.61911	1.85501	1.16118	1.35467	1.66864	10	10	10	1396.62	2124.86	2261.28	2590.74
79	FALSE	1	257	K9	vacuolar H+-ATPase 52 kDa subunit [Saccharomyces cerevisiae]		gi|171122	682.499	100	61406.2	5.09	IPIFSASGLPHNEIAAQICR	170	189	(N-term)_iTRAQ[0], MMTS (C)[19]	46.29	99.893	2327.21	2327.25	0.0432129	18.5685	10497.2	48.0729			2013-03-30 07:48:32	1.48182	1.55244	1.60146	1.16118	1.35467	1.66864	10	10	10	690.156	1022.69	1071.43	1105.26
80	FALSE	1	287	L15	vacuolar H+-ATPase 52 kDa subunit [Saccharomyces cerevisiae]		gi|171122	682.499	100	61406.2	5.09	HVLTILTDMSSYADALR	273	289	(N-term)_iTRAQ[0]	77.42	100	2050.08	2050.17	0.0922852	45.0155	20046.8	68.9492			2013-03-30 09:09:26	1.12532	1.48524	1.68396	1.16118	1.35467	1.66864	10	10	10	1071.88	1206.22	1592	1805.01
81	FALSE	1	307	M9	vacuolar H+-ATPase 52 kDa subunit [Saccharomyces cerevisiae]		gi|171122	682.499	100	61406.2	5.09	IYPEEMISTGVSAIDTMNSIAR	145	166	(N-term)_iTRAQ[0]	31.72	96.929	2542.27	2542.32	0.0534668	21.0312	6457.82	79.6965			2013-03-30 10:15:22	0.926195	0.962428	1.69091	1.16118	1.35467	1.66864	10	10	10	255.159	236.326	245.572	431.449
82	FALSE	1	315	M17	vacuolar H+-ATPase 52 kDa subunit [Saccharomyces cerevisiae]		gi|171122	682.499	100	61406.2	5.09	TVFESLDQAWSLLR	453	466	(N-term)_iTRAQ[0]	109.69	100	1808.97	1809.06	0.0894775	49.4633	189150	79.9436			2013-03-30 10:41:22	0.992509	1.29291	1.55309	1.16118	1.35467	1.66864	10	10	10	4825.4	4789.25	6238.81	7494.27
889	FALSE	1	148	F23	acetyl-CoA carboxylase [Saccharomyces cerevisiae]		gi|171504	251.306	100	270961	5.87	KVIFIGPPGNAMR	169	181	(N-term)_iTRAQ[0], Lysine(K)_iTRAQ[1]	46.73	99.903	1687.99	1688.09	0.0980225	58.0704	53055.3	48.0924			2013-03-29 23:55:58	2.12199	1.81499	1.96113	1.43629	1.56348	1.64879	6	6	6	2199.69	4667.72	3992.42	4313.89
890	FALSE	1	158	G9	acetyl-CoA carboxylase [Saccharomyces cerevisiae]		gi|171504	251.306	100	270961	5.87	VIFIGPPGNAMR	170	181	(N-term)_iTRAQ[0]	45.62	99.875	1415.8	1415.83	0.0318604	22.5035	14097.5	63.7481			2013-03-30 01:46:48	1.21088	1.82063	1.79747	1.43629	1.56348	1.64879	6	6	6	688.994	834.29	1254.41	1238.44
891	FALSE	1	174	H1	acetyl-CoA carboxylase [Saccharomyces cerevisiae]		gi|171504	251.306	100	270961	5.87	HIEPALAFQLELGR	1291	1304	(N-term)_iTRAQ[0]	33.57	97.994	1737.98	1737.96	-0.0217285	-12.5022	11394.7	30.5806			2013-03-30 04:04:45	1.09932	1.59141	1.66366	1.43629	1.56348	1.64879	6	6	6	995.18	1094.02	1583.74	1655.64
892	FALSE	1	210	I10	acetyl-CoA carboxylase [Saccharomyces cerevisiae]		gi|171504	251.306	100	270961	5.87	LGGIPLGVIGVETR	1888	1901	(N-term)_iTRAQ[0]	64.23	99.998	1524.92	1524.95	0.0229492	15.0494	70180.1	71.1323			2013-03-30 04:55:30	1.46767	1.57586	1.46117	1.43629	1.56348	1.64879	6	6	6	2168.69	3182.93	3417.55	3168.83
893	FALSE	1	252	K4	acetyl-CoA carboxylase [Saccharomyces cerevisiae]		gi|171504	251.306	100	270961	5.87	LSVDSMTTLLEVENDPTQLR	685	704	(N-term)_iTRAQ[0]	25.18	86.156	2405.24	2405.25	0.0153809	6.39474	5847.18	83.1422			2013-03-30 08:08:08	1.43115	1.34613	1.63336	1.43629	1.56348	1.64879	6	6	6	184.483	264.023	248.338	301.327
894	FALSE	1	296	L24	acetyl-CoA carboxylase [Saccharomyces cerevisiae]		gi|171504	251.306	100	270961	5.87	ELLPIYGQISLQFADLHDR	2085	2103	(N-term)_iTRAQ[0]	36.94	99.077	2372.27	2372.42	0.142334	59.999	5496.59	72.5759			2013-03-30 09:42:51	1.47969	1.30941	1.43543	1.43629	1.56348	1.64879	6	6	6	291.96	432.01	382.297	419.089
739	FALSE	1	145	F20	D-fructose-6-phosphate amidotransferase (EC 2.6.1.16) [Saccharomyces cerevisiae]		gi|171596	126.29	100	87275.6	5.98	EIYEQPESTFNTMR	359	372	(N-term)_iTRAQ[0]	53.26	99.978	1888.89	1889.01	0.118408	62.6868	14952.9	46.5398			2013-03-30 00:07:09	1.04137	1.19862	1.69341	1.30565	1.4788	1.79619	3	3	3	945.74	984.869	1133.58	1601.52
740	FALSE	1	234	J10	D-fructose-6-phosphate amidotransferase (EC 2.6.1.16) [Saccharomyces cerevisiae]		gi|171596	126.29	100	87275.6	5.98	EFEAGSQNANLLPIAANEFNLR	248	269	(N-term)_iTRAQ[0]	30.8	96.204	2562.31	2562.34	0.0327148	12.7677	14276	51.9338			2013-03-30 06:02:34	1.5954	1.76614	1.78962	1.30565	1.4788	1.79619	3	3	3	664.252	1059.75	1173.16	1188.76
741	FALSE	1	278	L6	D-fructose-6-phosphate amidotransferase (EC 2.6.1.16) [Saccharomyces cerevisiae]		gi|171596	126.29	100	87275.6	5.98	HGVLALVDENLPIIAFGTR	608	626	(N-term)_iTRAQ[0]	42.23	99.727	2179.24	2179.27	0.0317383	14.5639	19505	57.7132			2013-03-30 08:38:18	1.33967	1.52765	1.91222	1.30565	1.4788	1.79619	3	3	3	1161.13	1555.53	1773.8	2220.33
107	FALSE	1	112	E11	unknown gene; putative [Saccharomyces cerevisiae]		gi|171727	148.16	100	16695	9.73	IAGVVYHPSNNELVR	9	23	(N-term)_iTRAQ[0]	43.81	99.81	1811.99	1812.04	0.0548096	30.2483	20090.3	37.9151			2013-03-29 23:03:58	1.24631	1.42002	1.46869	1.27076	1.47694	1.67052	3	3	3	1136.44	1416.36	1613.77	1669.09
108	FALSE	1	118	E17	unknown gene; putative [Saccharomyces cerevisiae]		gi|171727	148.16	100	16695	9.73	QWFEAHYGQTLGKK	42	55	(N-term)_iTRAQ[0], Lysine(K)_iTRAQ[13,14]	45.54	99.873	2125.16	2125.25	0.0917969	43.1953	13888.5	44.6172			2013-03-29 23:23:56	1.37137	1.45753	2.04673	1.27076	1.47694	1.67052	3	3	3	1075.93	1475.51	1568.2	2202.14
109	FALSE	1	141	F16	unknown gene; putative [Saccharomyces cerevisiae]		gi|171727	148.16	100	16695	9.73	QWFEAHYGQTLGK	42	54	(N-term)_iTRAQ[0], Lysine(K)_iTRAQ[13]	58.81	99.994	1852.96	1853.04	0.083252	44.9292	47237.9	55.3951			2013-03-30 00:20:46	1.20064	1.55662	1.55082	1.27076	1.47694	1.67052	3	3	3	1929.67	2316.84	3003.75	2992.57
412	FALSE	1	211	I11	RNA polymerase A(I) large subunit [Saccharomyces cerevisiae]		gi|172215	26.95	90.79	206282	6.65	LTYPEPVTAYNIAELR	505	520	(N-term)_iTRAQ[0]	26.95	90.79	1994.07	1994.11	0.0358887	17.9977	9337.91	52.5341			2013-03-30 04:53:54	2.36243	1.99556	2.44115	2.36243	1.99556	2.44115	1	1	1	528.027	1247.43	1053.71	1289
213	FALSE	1	319	M21	SEN1 [Saccharomyces cerevisiae]		gi|172574	61.39	99.997	266427	8.86	VAIELVDYLFR	1605	1615	(N-term)_iTRAQ[0]	61.39	99.997	1481.85	1481.93	0.0828857	55.934	6714.25	76.3639			2013-03-30 10:57:05	1.79898	1.17204	1.91524	1.79898	1.17204	1.91524	1	1	1	252.126	453.569	295.502	482.881
866	FALSE	1	128	F3	carbamyl phosphate synthetase [Saccharomyces cerevisiae]		gi|173146	287.349	100	264475	5.59	VPQFSFPR	1311	1318	(N-term)_iTRAQ[0]	34.2	98.265	1121.62	1121.64	0.0170898	15.2367	29618.5	55.8953			2013-03-30 01:06:20	1.29104	1.45678	1.99712	1.54642	1.78838	2.00324	6	6	6	1224.78	1581.25	1784.23	2446.03
867	FALSE	1	168	G19	carbamyl phosphate synthetase [Saccharomyces cerevisiae]		gi|173146	287.349	100	264475	5.59	EIGFPVIVR	590	598	(N-term)_iTRAQ[0]	74.02	100	1173.71	1173.78	0.0675049	57.514	20966.8	78.4087			2013-03-30 02:22:06	1.99024	2.18632	1.87415	1.54642	1.78838	2.00324	6	6	6	540.653	1076.03	1182.04	1013.26
868	FALSE	1	175	H2	carbamyl phosphate synthetase [Saccharomyces cerevisiae]		gi|173146	287.349	100	264475	5.59	WLQNEGIPAVYGVDTR	130	145	(N-term)_iTRAQ[0]	84.13	100	1962.02	1962.01	-0.0107422	-5.47506	62644.9	74.9137			2013-03-30 03:58:40	1.51329	1.85692	2.09068	1.54642	1.78838	2.00324	6	6	6	1984.24	3002.74	3684.58	4148.42
869	FALSE	1	206	I6	carbamyl phosphate synthetase [Saccharomyces cerevisiae]		gi|173146	287.349	100	264475	5.59	ELVAPGAIQNLIR	1891	1903	(N-term)_iTRAQ[0]	41.39	99.669	1537.92	1537.93	0.0111084	7.22301	35934.8	62.0937			2013-03-30 05:11:13	1.88826	1.59951	2.33892	1.54642	1.78838	2.00324	6	6	6	935.088	1765.69	1495.68	2187.09
870	FALSE	1	224	I24	carbamyl phosphate synthetase [Saccharomyces cerevisiae]		gi|173146	287.349	100	264475	5.59	GLADKVYFVPVTAEFVR	490	506	(N-term)_iTRAQ[0], Lysine(K)_iTRAQ[5]	24.94	85.369	2199.24	2199.32	0.0825195	37.5218	11550.3	35.506			2013-03-30 04:06:03	1.97362	2.81924	2.85645	1.54642	1.78838	2.00324	6	6	6	474.123	935.741	1336.67	1354.31
871	FALSE	1	244	J20	carbamyl phosphate synthetase [Saccharomyces cerevisiae]		gi|173146	287.349	100	264475	5.59	VYFVPVTAEFVR	495	506	(N-term)_iTRAQ[0]	31.56	96.814	1570.88	1570.96	0.0858154	54.6291	17701.6	55.9476			2013-03-30 06:38:33	0.943777	1.22672	1.23612	1.54642	1.78838	2.00324	6	6	6	801.121	756.08	982.753	990.284
683	FALSE	1	146	F21	GTP-binding protein (VPS1) [Saccharomyces cerevisiae]		gi|173183	208.046	100	88174.3	7.23	FYNFDEIRK	133	141	(N-term)_iTRAQ[0], Lysine(K)_iTRAQ[9]	26.39	89.522	1519.82	1519.92	0.103516	68.1107	15202.5	26.9969			2013-03-30 00:03:57	1.32262	1.78857	1.77951	1.27726	1.43039	1.67478	4	4	4	1041.9	1378.04	1863.51	1854.08
684	FALSE	1	153	G4	GTP-binding protein (VPS1) [Saccharomyces cerevisiae]		gi|173183	208.046	100	88174.3	7.23	FYNFDEIR	133	140	(N-term)_iTRAQ[0]	50.55	99.96	1247.62	1247.63	0.013916	11.1541	29795.4	55.5481			2013-03-30 01:28:10	1.22074	1.33344	1.43774	1.27726	1.43039	1.67478	4	4	4	1721.21	2101.14	2295.12	2474.65
685	FALSE	1	288	L16	GTP-binding protein (VPS1) [Saccharomyces cerevisiae]		gi|173183	208.046	100	88174.3	7.23	VDLMDQGTDVIDILAGR	249	265	(N-term)_iTRAQ[0]	66.89	99.999	1975.03	1975.13	0.0991211	50.1872	21108.5	70.0799			2013-03-30 09:12:43	2.05738	2.38637	3.15594	1.27726	1.43039	1.67478	4	4	4	353.24	726.748	842.961	1114.8
686	FALSE	1	316	M18	GTP-binding protein (VPS1) [Saccharomyces cerevisiae]		gi|173183	208.046	100	88174.3	7.23	LVTLVFDELVR	466	476	(N-term)_iTRAQ[0]	65.18	99.999	1447.86	1447.95	0.0809326	55.8979	11931.8	65.6968			2013-03-30 10:46:28	0.801197	0.73553	0.974356	1.27726	1.43039	1.67478	4	4	4	772.849	619.204	568.454	753.03
819	FALSE	1	240	J16	Chain A, Nmr Structures Of Yeast Proteasome Component Rpn13		gi|188595916	40.88	99.627	12159.3	4.74	IFALVFSSNER	81	91	(N-term)_iTRAQ[0]	40.88	99.627	1426.78	1426.85	0.06604	46.286	12807.1	60.4275			2013-03-30 06:24:25	1.23915	1.4754	1.01114	1.23915	1.4754	1.01114	1	1	1	713.482	884.11	1052.67	721.427
466	FALSE	1	280	L8	RecName: Full=Mitochondrial outer membrane protein SCY_3392		gi|189041600	49.02	99.943	90540.7	5.1	ALFPNSALWLLNEAR	406	420	(N-term)_iTRAQ[0]	49.02	99.943	1859.03	1859.07	0.0368652	19.8304	20210.5	53.9203			2013-03-30 08:44:43	1.35555	1.4015	1.93316	1.35555	1.4015	1.93316	1	1	1	1052.16	1426.26	1474.61	2034
438	FALSE	1	107	E6	ribosomal protein S13 [Saccharomyces cerevisiae RM11-1a]		gi|190404968	97.97	100	21231	10.28	NAPAWFK	35	41	(N-term)_iTRAQ[0], Lysine(K)_iTRAQ[7]	35	98.557	1121.64	1121.66	0.0205078	18.2838	125221	57.004			2013-03-29 22:44:42	1.71992	1.88231	2.08595	1.83821	1.96583	2.30619	2	2	2	3782.95	6506.38	7120.66	7891.06
439	FALSE	1	155	G6	ribosomal protein S13 [Saccharomyces cerevisiae RM11-1a]		gi|190404968	97.97	100	21231	10.28	KGLTPSQIGVLLR	57	69	(N-term)_iTRAQ[0], Lysine(K)_iTRAQ[1]	62.97	99.998	1670.06	1670.07	0.0166016	9.94071	274973	45.0666			2013-03-30 01:33:39	1.96464	2.05306	2.54968	1.83821	1.96583	2.30619	2	2	2	14236.9	27970.4	29229.2	36299.6
663	FALSE	1	272	K24	hypothetical protein SCRG_00550 [Saccharomyces cerevisiae RM11-1a]		gi|190405061	58.6	99.994	36753.7	8.62	QVEFYFSEFNFPYDR	36	50	(N-term)_iTRAQ[0]	58.6	99.994	2131.99	2132.1	0.106934	50.1567	16847.1	68.6709			2013-03-30 06:55:31	0.923481	0.694582	0.621525	0.812477	0.603895	0.732026	2	2	2	1443.77	1333.29	1002.82	897.339
664	FALSE	1	296	L24	hypothetical protein SCRG_00550 [Saccharomyces cerevisiae RM11-1a]		gi|190405061	58.6	99.994	36753.7	8.62	QVEFYFSEFNFPYDR	36	50	(N-term)_iTRAQ[0]	53.68	99.98	2131.99	2132.14	0.147217	69.0514	16738.1	61.366			2013-03-30 09:41:54	0.714817	0.525049	0.862172	0.812477	0.603895	0.732026	2	2	2	1319.35	943.095	692.725	1137.51
502	FALSE	1	126	F1	protein SIK1 [Saccharomyces cerevisiae RM11-1a]		gi|190405265	472.93	100	67378.2	8.96	YGLIYHSGFISK	355	366	(N-term)_iTRAQ[0], Lysine(K)_iTRAQ[12]	42.73	99.757	1672.93	1672.93	0.0020752	1.24045	15458.5	61.6745			2013-03-30 01:15:22	0.960943	0.907047	1.37969	1.10482	1.1495	1.5457	7	7	7	1114.85	1071.31	1011.22	1538.15
503	FALSE	1	254	K6	protein SIK1 [Saccharomyces cerevisiae RM11-1a]		gi|190405265	472.93	100	67378.2	8.96	ISMGQDISETDMENVCVFAQR	257	277	(N-term)_iTRAQ[0], MMTS (C)[16]	111.67	100	2563.14	2563.17	0.0270996	10.5728	33335.9	67.4267			2013-03-30 07:59:08	1.4391	1.39657	1.65333	1.10482	1.1495	1.5457	7	7	7	912.443	1313.1	1274.29	1508.57
504	FALSE	1	273	L1	protein SIK1 [Saccharomyces cerevisiae RM11-1a]		gi|190405265	472.93	100	67378.2	8.96	APIEYLLFEEPTGYAVFK	2	19	(N-term)_iTRAQ[0], Lysine(K)_iTRAQ[18]	100.59	100	2375.28	2375.28	-0.00244141	-1.02784	58532.4	75.8018			2013-03-30 08:20:59	1.12907	1.18308	1.24805	1.10482	1.1495	1.5457	7	7	7	2054.58	2319.75	2430.73	2564.22
505	FALSE	1	291	L19	protein SIK1 [Saccharomyces cerevisiae RM11-1a]		gi|190405265	472.93	100	67378.2	8.96	LIELVSFAPFK	47	57	(N-term)_iTRAQ[0], Lysine(K)_iTRAQ[11]	81.03	100	1551.94	1552.03	0.0950928	61.2735	141818	79.6302			2013-03-30 09:23:18	0.95357	0.956302	1.21867	1.10482	1.1495	1.5457	7	7	7	4468.41	4260.94	4273.15	5445.5
506	FALSE	1	299	M1	protein SIK1 [Saccharomyces cerevisiae RM11-1a]		gi|190405265	472.93	100	67378.2	8.96	APIEYLLFEEPTGYAVFK	2	19	(N-term)_iTRAQ[0], Lysine(K)_iTRAQ[18]	90.4	100	2375.28	2375.29	0.00830078	3.49466	19739.4	71.0794			2013-03-30 09:46:24	1.23181	1.0308	1.46307	1.10482	1.1495	1.5457	7	7	7	858.121	1057.04	884.551	1255.49
507	FALSE	1	304	M6	protein SIK1 [Saccharomyces cerevisiae RM11-1a]		gi|190405265	472.93	100	67378.2	8.96	MHTVAPNLSELIGEVIGAR	296	314	(N-term)_iTRAQ[0]	94.89	100	2151.17	2151.21	0.034668	16.1159	353255	63.225			2013-03-30 10:01:49	0.942057	1.29573	1.76671	1.10482	1.1495	1.5457	7	7	7	12882.3	12135.9	16692	22759.4
508	FALSE	1	320	M22	protein SIK1 [Saccharomyces cerevisiae RM11-1a]		gi|190405265	472.93	100	67378.2	8.96	NLGPSIKEEFPYVDCISNELAQDLIR	104	129	(N-term)_iTRAQ[0], Lysine(K)_iTRAQ[7], MMTS (C)[15]	42.02	99.713	3297.67	3297.84	0.163086	49.4549	5936.31	63.3298			2013-03-30 11:00:17	1.16293	1.38538	2.35065	1.10482	1.1495	1.5457	7	7	7	328.895	382.483	455.643	773.117
431	FALSE	1	77	D2	ribosome biogenesis [Saccharomyces cerevisiae RM11-1a]		gi|190405562	316.282	100	31712.4	9.17	LNIYQQSEGDLKR	205	217	(N-term)_iTRAQ[0], Lysine(K)_iTRAQ[12]	71.09	100	1852.02	1852.03	0.00878906	4.74567	36762.6	57.2364			2013-03-29 21:05:11	0.2836	1.27441	2.03958	0.294789	1.06343	1.89071	6	6	6	2872.7	814.696	3661.01	5859.09
432	FALSE	1	85	D10	ribosome biogenesis [Saccharomyces cerevisiae RM11-1a]		gi|190405562	316.282	100	31712.4	9.17	NFDADEDVNEIK	137	148	(N-term)_iTRAQ[0], Lysine(K)_iTRAQ[12]	56.86	99.991	1696.83	1696.87	0.0432129	25.4669	20752.1	40.0394			2013-03-29 21:33:51	0.521983	0.885149	1.45728	0.294789	1.06343	1.89071	6	6	6	1848.15	964.703	1635.89	2693.27
433	FALSE	1	90	D15	ribosome biogenesis [Saccharomyces cerevisiae RM11-1a]		gi|190405562	316.282	100	31712.4	9.17	MFFDKK	199	204	(N-term)_iTRAQ[0], Lysine(K)_iTRAQ[5,6]	32.33	97.331	1247.72	1247.77	0.0554199	44.417	48563.8	47.9918			2013-03-29 21:52:46	0.300482	1.14113	1.95345	0.294789	1.06343	1.89071	6	6	6	3868.81	1162.51	4414.81	7557.53
434	FALSE	1	93	D18	ribosome biogenesis [Saccharomyces cerevisiae RM11-1a]		gi|190405562	316.282	100	31712.4	9.17	SQSEREEEWLEK	176	187	(N-term)_iTRAQ[0], Lysine(K)_iTRAQ[12]	59	99.994	1837.92	1838.01	0.0874023	47.5551	101216	37.0225			2013-03-29 22:01:45	0.118535	1.02537	2.18052	0.294789	1.06343	1.89071	6	6	6	6881.99	815.759	7056.57	15006.3
435	FALSE	1	106	E5	ribosome biogenesis [Saccharomyces cerevisiae RM11-1a]		gi|190405562	316.282	100	31712.4	9.17	KLEELASRPVIR	161	172	(N-term)_iTRAQ[0], Lysine(K)_iTRAQ[1]	28.46	93.495	1699.05	1699.07	0.0257568	15.1596	163552	17.1297			2013-03-29 22:40:34	0.31105	1.17843	2.21417	0.294789	1.06343	1.89071	6	6	6	6271.2	1950.66	7390.18	13885.5
436	FALSE	1	114	E13	ribosome biogenesis [Saccharomyces cerevisiae RM11-1a]		gi|190405562	316.282	100	31712.4	9.17	LNIYQQSEGDLK	205	216	(N-term)_iTRAQ[0], Lysine(K)_iTRAQ[12]	70.47	100	1695.92	1695.98	0.0603027	35.5576	16237.3	49.8251			2013-03-29 23:11:44	0.400132	0.929857	1.62966	0.294789	1.06343	1.89071	6	6	6	1364.19	545.855	1268.5	2223.15
544	FALSE	1	93	D18	nucleolar complex-associated protein 3 [Saccharomyces cerevisiae RM11-1a]		gi|190406043	548.43	100	84955.2	5.73	VMEEPEENTAALGR	148	161	(N-term)_iTRAQ[0]	86.36	100	1689.82	1689.91	0.0853271	50.4947	34423.3	60.4387			2013-03-29 22:02:43	1.59671	1.0738	1.80323	1.30084	0.962928	1.37562	7	7	7	1203.7	1921.96	1292.53	2170.55
545	FALSE	1	106	E5	nucleolar complex-associated protein 3 [Saccharomyces cerevisiae RM11-1a]		gi|190406043	548.43	100	84955.2	5.73	KEMQQIEEEMR	378	388	(N-term)_iTRAQ[0], Lysine(K)_iTRAQ[1]	56.95	99.991	1738.87	1738.9	0.0279541	16.076	98543.4	44.6544			2013-03-29 22:40:53	1.31303	1.02737	1.54424	1.30084	0.962928	1.37562	7	7	7	6873.22	9024.78	7061.33	10613.9
546	FALSE	1	141	F16	nucleolar complex-associated protein 3 [Saccharomyces cerevisiae RM11-1a]		gi|190406043	548.43	100	84955.2	5.73	GSSWDEEEQDYEMVPR	48	63	(N-term)_iTRAQ[0]	115.76	100	2100.89	2100.99	0.0949707	45.2049	206450	83.0714			2013-03-30 00:19:48	1.28832	1.07683	1.47221	1.30084	0.962928	1.37562	7	7	7	3937.63	5072.95	4240.17	5797.03
547	FALSE	1	203	I3	nucleolar complex-associated protein 3 [Saccharomyces cerevisiae RM11-1a]		gi|190406043	548.43	100	84955.2	5.73	SNPEAATLWDNALLEK	626	641	(N-term)_iTRAQ[0], Lysine(K)_iTRAQ[16]	98.51	100	2060.09	2060.09	-0.000244141	-0.11851	19329.6	59.7766			2013-03-30 05:21:09	1.45057	1.08877	1.26097	1.30084	0.962928	1.37562	7	7	7	1509.31	2189.35	1643.29	1903.2
548	FALSE	1	275	L3	nucleolar complex-associated protein 3 [Saccharomyces cerevisiae RM11-1a]		gi|190406043	548.43	100	84955.2	5.73	FSMLALVPVFK	176	186	(N-term)_iTRAQ[0], Lysine(K)_iTRAQ[11]	49.31	99.947	1539.92	1539.94	0.0150146	9.75027	70733.3	80.3054			2013-03-30 08:27:04	1.42988	0.780477	1.21275	1.30084	0.962928	1.37562	7	7	7	1513.6	2164.26	1181.33	1835.62
549	FALSE	1	287	L15	nucleolar complex-associated protein 3 [Saccharomyces cerevisiae RM11-1a]		gi|190406043	548.43	100	84955.2	5.73	TDIFTLLLR	270	278	(N-term)_iTRAQ[0]	67.7	99.999	1235.75	1235.81	0.0634766	51.3669	45684.3	72.3566			2013-03-30 09:08:47	0.687831	0.609026	0.731837	1.30084	0.962928	1.37562	7	7	7	2306.87	1586.74	1404.94	1688.25
550	FALSE	1	291	L19	nucleolar complex-associated protein 3 [Saccharomyces cerevisiae RM11-1a]		gi|190406043	548.43	100	84955.2	5.73	ILQLKEDIADLVTK	134	147	(N-term)_iTRAQ[0], Lysine(K)_iTRAQ[5,14]	73.84	100	2031.24	2031.36	0.119751	58.9545	25976.4	40.906			2013-03-30 09:24:34	1.63574	1.24862	2.03171	1.30084	0.962928	1.37562	7	7	7	1453.42	2377.41	1814.77	2952.93
887	FALSE	1	63	C12	AdoMet-dependent rRNA methyltransferase SPB1 [Saccharomyces cerevisiae RM11-1a]		gi|190406395	43.46	99.794	77766.1	6.02	NKHDLVDEGFNR	405	416	(N-term)_iTRAQ[0], Lysine(K)_iTRAQ[2]	43.46	99.794	1731.9	1731.99	0.0830078	47.9287	28269.3	40.4552			2013-03-29 20:19:38	0.371173	0.472956	0.520531	0.371173	0.472956	0.520531	1	1	1	3725.6	1382.84	1762.04	1939.29
515	FALSE	1	172	G23	pre-mRNA splicing factor ATP-dependent RNA helicase PRP43 [Saccharomyces cerevisiae RM11-1a]		gi|190407071	213.26	100	95303.1	5.97	ELIEQSYPEILR	448	459	(N-term)_iTRAQ[0]	47.03	99.91	1633.89	1633.99	0.0998535	61.1139	24926.9	58.1719			2013-03-30 02:35:53	1.27326	1.34845	1.8458	0.888318	1.07804	1.34556	3	3	3	1079.41	1374.36	1455.52	1992.37
516	FALSE	1	181	H8	pre-mRNA splicing factor ATP-dependent RNA helicase PRP43 [Saccharomyces cerevisiae RM11-1a]		gi|190407071	213.26	100	95303.1	5.97	TYPVELYYTPEFQR	271	284	(N-term)_iTRAQ[0]	80.7	100	1949.98	1950.01	0.0281982	14.4608	73126.8	72.5617			2013-03-30 03:38:10	0.611932	0.864269	1.1321	0.888318	1.07804	1.34556	3	3	3	4226.74	2586.48	3653.04	4785.09
517	FALSE	1	301	M3	pre-mRNA splicing factor ATP-dependent RNA helicase PRP43 [Saccharomyces cerevisiae RM11-1a]		gi|190407071	213.26	100	95303.1	5.97	ALEELNYLACLDDEGNLTPLGR	494	515	(N-term)_iTRAQ[0], MMTS (C)[10]	85.53	100	2609.27	2609.3	0.0297852	11.4151	20113.9	83.0196			2013-03-30 09:52:30	0.899676	1.07503	1.16584	0.888318	1.07804	1.34556	3	3	3	637.436	573.486	685.264	743.147
426	FALSE	1	61	C10	ribosome biogenesis protein BRX1 [Saccharomyces cerevisiae RM11-1a]		gi|190407271	321.06	100	37925.5	9.31	QYVSPNVVR	241	249	(N-term)_iTRAQ[0]	45.44	99.87	1205.68	1205.69	0.0125732	10.4284	9583.47	50.052			2013-03-29 20:28:19	1.01451	1.8752	2.46546	0.712852	1.28904	2.01231	5	5	5	406.9	412.805	763.019	1003.19
427	FALSE	1	106	E5	ribosome biogenesis protein BRX1 [Saccharomyces cerevisiae RM11-1a]		gi|190407271	321.06	100	37925.5	9.31	FESSPHYQLIK	143	153	(N-term)_iTRAQ[0], Lysine(K)_iTRAQ[11]	46.49	99.898	1636.89	1636.91	0.0184326	11.2607	64052.6	40.4027			2013-03-29 22:41:12	1.03209	1.30973	1.87071	0.712852	1.28904	2.01231	5	5	5	3234.51	3338.3	4236.32	6050.83
428	FALSE	1	145	F20	ribosome biogenesis protein BRX1 [Saccharomyces cerevisiae RM11-1a]		gi|190407271	321.06	100	37925.5	9.31	ELLVHNFGVPPNAR	154	167	(N-term)_iTRAQ[0]	76.71	100	1706.95	1707.04	0.0939941	55.0657	46032.1	68.7408			2013-03-30 00:05:53	0.575012	1.18492	1.62602	0.712852	1.28904	2.01231	5	5	5	1587.43	912.791	1880.98	2581.2
429	FALSE	1	207	I7	ribosome biogenesis protein BRX1 [Saccharomyces cerevisiae RM11-1a]		gi|190407271	321.06	100	37925.5	9.31	HLIQDLSGLLPHSR	47	60	(N-term)_iTRAQ[0]	91.6	100	1729.98	1730	0.015625	9.03188	200957	70.6679			2013-03-30 05:05:26	0.310791	1.05686	1.90427	0.712852	1.28904	2.01231	5	5	5	10733.4	3335.84	11343.7	20439.3
430	FALSE	1	209	I9	ribosome biogenesis protein BRX1 [Saccharomyces cerevisiae RM11-1a]		gi|190407271	321.06	100	37925.5	9.31	ENVLAADPLSNDALFK	276	291	(N-term)_iTRAQ[0], Lysine(K)_iTRAQ[16]	60.82	99.996	2005.09	2005.1	0.0153809	7.67093	23818.8	68.8467			2013-03-30 04:59:59	0.983735	1.15718	2.31052	0.712852	1.28904	2.01231	5	5	5	1232.81	1212.76	1426.58	2848.42
534	FALSE	1	52	C1	nucleolar protein 12 [Saccharomyces cerevisiae RM11-1a]		gi|190407303	463.562	100	61822.1	9.34	KVAFVQQK	220	227	(N-term)_iTRAQ[0], Lysine(K)_iTRAQ[1,8]	29.66	95.065	1379.87	1379.87	-0.0020752	-1.5039	20037	41.4986			2013-03-29 21:00:04	2.10829	1.22682	1.38398	2.02663	1.13303	1.43293	8	8	8	962.262	2028.73	1180.53	1331.75
535	FALSE	1	78	D3	nucleolar protein 12 [Saccharomyces cerevisiae RM11-1a]		gi|190407303	463.562	100	61822.1	9.34	ALLLNEKPMK	336	345	(N-term)_iTRAQ[0], Lysine(K)_iTRAQ[7,10]	42.45	99.74	1588.98	1588.99	0.0109863	6.91406	9739.07	52.0613			2013-03-29 21:10:47	2.98431	1.86126	2.13386	2.02663	1.13303	1.43293	8	8	8	454.28	1355.71	845.534	969.369
536	FALSE	1	82	D7	nucleolar protein 12 [Saccharomyces cerevisiae RM11-1a]		gi|190407303	463.562	100	61822.1	9.34	KSDNNEFAIESIR	195	207	(N-term)_iTRAQ[0], Lysine(K)_iTRAQ[1]	65.04	99.999	1810.95	1810.98	0.026123	14.425	13619	52.2593			2013-03-29 21:23:56	1.89566	1.13363	1.41973	2.02663	1.13303	1.43293	8	8	8	1141.34	2163.59	1293.86	1620.4
537	FALSE	1	136	F11	nucleolar protein 12 [Saccharomyces cerevisiae RM11-1a]		gi|190407303	463.562	100	61822.1	9.34	GFAYVQFK	321	328	(N-term)_iTRAQ[0], Lysine(K)_iTRAQ[8]	49.07	99.943	1247.7	1247.74	0.0352783	28.2746	49165.1	60.9915			2013-03-30 00:38:26	1.62837	0.774967	1.05095	2.02663	1.13303	1.43293	8	8	8	2520.67	4104.58	1953.43	2649.09
538	FALSE	1	143	F18	nucleolar protein 12 [Saccharomyces cerevisiae RM11-1a]		gi|190407303	463.562	100	61822.1	9.34	SISFDEALPR	210	219	(N-term)_iTRAQ[0]	67.45	99.999	1278.68	1278.75	0.0717773	56.1339	10488.8	76.1925			2013-03-30 00:15:18	1.98554	1.37907	1.71532	2.02663	1.13303	1.43293	8	8	8	326.936	649.146	450.869	560.8
539	FALSE	1	160	G11	nucleolar protein 12 [Saccharomyces cerevisiae RM11-1a]		gi|190407303	463.562	100	61822.1	9.34	ATLGQEITIEGLR	408	420	(N-term)_iTRAQ[0]	65.82	99.999	1544.88	1544.91	0.0310059	20.0701	383315	55.3441			2013-03-30 01:51:17	2.11645	1.13575	1.26547	2.02663	1.13303	1.43293	8	8	8	10962.7	23202	12451	13873.1
540	FALSE	1	283	L11	nucleolar protein 12 [Saccharomyces cerevisiae RM11-1a]		gi|190407303	463.562	100	61822.1	9.34	TVFIGNILSTVITSK	149	163	(N-term)_iTRAQ[0], Lysine(K)_iTRAQ[15]	85.19	100	1881.13	1881.18	0.053833	28.6174	15600.3	60.919			2013-03-30 08:56:35	1.6066	0.786157	1.12845	2.02663	1.13303	1.43293	8	8	8	864.443	1388.81	679.588	975.481
541	FALSE	1	313	M15	nucleolar protein 12 [Saccharomyces cerevisiae RM11-1a]		gi|190407303	463.562	100	61822.1	9.34	SIFVGNLDFEEIEESLWK	280	297	(N-term)_iTRAQ[0], Lysine(K)_iTRAQ[18]	60.81	99.996	2443.26	2443.36	0.0942383	38.5706	23331.2	44.1942			2013-03-30 10:34:58	2.17026	1.09955	1.64681	2.02663	1.13303	1.43293	8	8	8	1091.32	2368.45	1199.96	1797.19
618	FALSE	1	56	C5	microtubule-associated protein YTM1 [Saccharomyces cerevisiae RM11-1a]		gi|190407574	73.7	100	56369.6	6.65	VTQQQLIGHK	366	375	(N-term)_iTRAQ[0], Lysine(K)_iTRAQ[10]	73.7	100	1439.86	1439.88	0.0223389	15.5146	28361.1	68.6548			2013-03-29 20:44:21	0.581374	1.2186	1.94147	0.581374	1.2186	1.94147	1	1	1	1388.28	807.111	1691.75	2695.31
452	FALSE	1	55	C4	ribosomal protein L13B [Saccharomyces cerevisiae RM11-1a]		gi|190408368	371.51	100	25519.6	11.08	VKVHFDQAGK	22	31	(N-term)_iTRAQ[0], Lysine(K)_iTRAQ[2,10]	75.33	100	1560.92	1560.94	0.0205078	13.1383	107458	61.4542			2013-03-29 20:47:53	0.498729	0.981229	1.50621	0.529283	1.0544	1.35381	6	6	6	7231.49	3606.55	7095.74	10892.1
453	FALSE	1	62	C11	ribosomal protein L13B [Saccharomyces cerevisiae RM11-1a]		gi|190408368	371.51	100	25519.6	11.08	AAGLTAAYAR	82	91	(N-term)_iTRAQ[0]	46.86	99.906	1108.62	1108.66	0.0389404	35.125	4233.78	46.4629			2013-03-29 20:24:27	0.678471	1.16188	0.970686	0.529283	1.0544	1.35381	6	6	6	402.398	273.015	467.54	390.602
454	FALSE	1	98	D23	ribosomal protein L13B [Saccharomyces cerevisiae RM11-1a]		gi|190408368	371.51	100	25519.6	11.08	NQEIFDANVQR	105	115	(N-term)_iTRAQ[0]	103.84	100	1477.75	1477.84	0.0927734	62.7801	225800	74.9013			2013-03-29 22:19:26	0.377001	0.9692	1.40972	0.529283	1.0544	1.35381	6	6	6	9345.22	3523.16	9057.39	13174.2
455	FALSE	1	138	F13	ribosomal protein L13B [Saccharomyces cerevisiae RM11-1a]		gi|190408368	371.51	100	25519.6	11.08	IIVFPR	123	128	(N-term)_iTRAQ[0]	36.51	98.981	888.579	888.612	0.0325317	36.611	281477	70.2747			2013-03-30 00:30:06	0.410097	1.10371	1.5092	0.529283	1.0544	1.35381	6	6	6	8300.71	3404.1	9161.56	12527.4
456	FALSE	1	171	G22	ribosomal protein L13B [Saccharomyces cerevisiae RM11-1a]		gi|190408368	371.51	100	25519.6	11.08	IAPRPLDLLRPVVR	46	59	(N-term)_iTRAQ[0]	39.41	99.477	1759.12	1759.23	0.114502	65.0905	511966	34.8799			2013-03-30 02:30:08	0.673731	1.19159	1.47199	0.529283	1.0544	1.35381	6	6	6	8798.76	5928	10484.5	12951.7
457	FALSE	1	213	I13	ribosomal protein L13B [Saccharomyces cerevisiae RM11-1a]		gi|190408368	371.51	100	25519.6	11.08	DGKAPEAEQVLSAAATFPIAQPATDVEAR	129	157	(N-term)_iTRAQ[0], Lysine(K)_iTRAQ[3]	69.56	99.999	3241.7	3241.74	0.0488281	15.0625	20027.4	45.2434			2013-03-30 04:45:52	0.623757	0.945621	1.34464	0.529283	1.0544	1.35381	6	6	6	1115.78	695.974	1055.1	1500.31
305	FALSE	1	160	G11	RPS18B [Saccharomyces cerevisiae]		gi|1914797	83.65	100	18975.9	10.9	VQVGDIVTVGQCRPISK	102	118	(N-term)_iTRAQ[0], Lysine(K)_iTRAQ[17], MMTS (C)[12]	83.65	100	2133.18	2133.23	0.0517578	24.2633	86872.3	56.5712			2013-03-30 01:51:36	1.76467	1.80689	1.88697	1.76467	1.80689	1.88697	1	1	1	3014.8	5320.14	5447.41	5688.85
459	FALSE	1	109	E8	RecName: Full=Nucleolar protein 58; AltName: Full=Nucleolar protein 5		gi|206558283	327.51	100	68207.2	8.96	EQLSNYLSAR	270	279	(N-term)_iTRAQ[0]	37.86	99.253	1324.7	1324.73	0.0269775	20.365	9804.6	30.8491			2013-03-29 22:54:02	0.900191	0.819322	1.3035	0.922812	1.05793	1.3492	6	6	6	853.855	768.633	699.583	1113
460	FALSE	1	167	G18	RecName: Full=Nucleolar protein 58; AltName: Full=Nucleolar protein 5		gi|206558283	327.51	100	68207.2	8.96	IILTMGIR	208	215	(N-term)_iTRAQ[0]	44.92	99.853	1060.67	1060.73	0.0605469	57.0838	27056.7	52.3848			2013-03-30 02:18:53	0.786588	1.02555	1.18102	0.922812	1.05793	1.3492	6	6	6	1110.52	873.525	1138.9	1311.55
461	FALSE	1	168	G19	RecName: Full=Nucleolar protein 58; AltName: Full=Nucleolar protein 5		gi|206558283	327.51	100	68207.2	8.96	SKASETDLSEILPEEIEER	216	234	(N-term)_iTRAQ[0], Lysine(K)_iTRAQ[2]	24.99	85.537	2463.27	2463.41	0.137207	55.7011	4021.56	42.3125			2013-03-30 02:22:44	1.32498	1.58214	1.45716	0.922812	1.05793	1.3492	6	6	6	401.91	532.524	635.877	585.649
462	FALSE	1	273	L1	RecName: Full=Nucleolar protein 58; AltName: Full=Nucleolar protein 5		gi|206558283	327.51	100	68207.2	8.96	LGLNFNVVSDAVTLDIYR	101	118	(N-term)_iTRAQ[0]	107.68	100	2153.17	2153.17	-0.00463867	-2.15434	210959	71.5348			2013-03-30 08:20:21	0.876246	1.06684	1.43929	0.922812	1.05793	1.3492	6	6	6	3688.2	3231.77	3934.72	5308.38
463	FALSE	1	299	M1	RecName: Full=Nucleolar protein 58; AltName: Full=Nucleolar protein 5		gi|206558283	327.51	100	68207.2	8.96	LGLNFNVVSDAVTLDIYR	101	118	(N-term)_iTRAQ[0]	84.07	100	2153.17	2153.17	-0.00170898	-0.793705	184508	60.306			2013-03-30 09:44:48	0.855469	0.947819	1.36246	0.922812	1.05793	1.3492	6	6	6	3090.03	2643.42	2928.79	4210.05
464	FALSE	1	313	M15	RecName: Full=Nucleolar protein 58; AltName: Full=Nucleolar protein 5		gi|206558283	327.51	100	68207.2	8.96	AIAPNLTQLVGELVGAR	282	298	(N-term)_iTRAQ[0]	112.06	100	1866.09	1866.18	0.0826416	44.2859	814508	74.1006			2013-03-30 10:33:41	0.878126	1.04296	1.37123	0.922812	1.05793	1.3492	6	6	6	19384	17021.6	20216.7	26580
465	FALSE	1	93	D18	RecName: Full=Nucleolar protein 16		gi|206558285	235.222	100	31945.6	9.27	CQSEREEEWLEK	176	187	(N-term)_iTRAQ[0], Lysine(K)_iTRAQ[12], MMTS (C)[1]	34.8	98.489	1899.88	1899.93	0.0449219	23.6446	9996.15	41.6715			2013-03-29 22:04:19	0.555708	1.20488	1.21014	0.358163	1.13936	1.7705	5	5	5	640.375	355.862	771.578	774.941
458	FALSE	1	204	I4	RecName: Full=Ribosome biogenesis protein NSA1; AltName: Full=NOP7-associated protein 1		gi|206558288	59.25	99.995	59721.5	7.1	VPVWPMALR	244	252	(N-term)_iTRAQ[0]	59.25	99.995	1212.7	1212.71	0.0065918	5.43562	56247.3	71.1234			2013-03-30 05:17:38	0.481114	0.747968	0.151053	0.481114	0.747968	0.151053	1	1	1	5480.89	2636.93	4099.53	827.907
8	FALSE	1	258	K10	YPL012Wp-like protein [Saccharomyces cerevisiae AWRI1631]		gi|207340445	128.85	100	125529	7.29	AWLLPLIR	293	300	(N-term)_iTRAQ[0]	60.69	99.996	1125.73	1125.76	0.0307617	27.3261	116608	73.4171			2013-03-30 07:45:01	2.09115	2.005	2.49007	1.3795	1.50818	1.78446	2	2	2	2051.94	4290.91	4114.14	5109.47
9	FALSE	1	300	M2	YPL012Wp-like protein [Saccharomyces cerevisiae AWRI1631]		gi|207340445	128.85	100	125529	7.29	TIVELLPLDHLDFIVR	592	607	(N-term)_iTRAQ[0]	68.16	99.999	2037.19	2037.19	0.000854492	0.419447	40627.2	79.714			2013-03-30 09:48:19	0.910032	1.13447	1.2788	1.3795	1.50818	1.78446	2	2	2	1147.02	1043.82	1301.26	1466.8
4	FALSE	1	94	D19	YPL211Wp-like protein [Saccharomyces cerevisiae AWRI1631]		gi|207340712	257.33	100	22691.3	9.28	VYYVPDHVAK	44	53	(N-term)_iTRAQ[0], Lysine(K)_iTRAQ[10]	51.67	99.969	1478.83	1478.91	0.0827637	55.9658	74469	62.6741			2013-03-29 22:05:36	1.1413	1.33154	1.77113	1.2789	1.19602	2.0025	4	4	4	2182.02	2490.33	2905.43	3864.65
5	FALSE	1	149	F24	YPL211Wp-like protein [Saccharomyces cerevisiae AWRI1631]		gi|207340712	257.33	100	22691.3	9.28	NMQPTGIVAFR	155	165	(N-term)_iTRAQ[0]	75.86	100	1377.74	1377.83	0.083374	60.5149	496955	60.8544			2013-03-29 23:51:09	1.0095	1.07589	2.03697	1.2789	1.19602	2.0025	4	4	4	19329.1	19512.8	20796	39372.8
6	FALSE	1	205	I5	YPL211Wp-like protein [Saccharomyces cerevisiae AWRI1631]		gi|207340712	257.33	100	22691.3	9.28	NISFLVDNKELPHVFR	23	38	(N-term)_iTRAQ[0], Lysine(K)_iTRAQ[9]	81.98	100	2216.24	2216.24	-0.00708008	-3.19463	133064	66.6242			2013-03-30 05:12:31	1.73683	1.43417	2.49211	1.2789	1.19602	2.0025	4	4	4	4632.8	8046.38	6644.22	11545.5
7	FALSE	1	246	J22	YPL211Wp-like protein [Saccharomyces cerevisiae AWRI1631]		gi|207340712	257.33	100	22691.3	9.28	QADIGEYLRDEDTLFT	166	181	(N-term)_iTRAQ[0]	47.82	99.925	2029.98	2030.1	0.113647	55.9844	89209.3	26.2606			2013-03-30 06:44:18	1.33683	0.995932	1.78848	1.2789	1.19602	2.0025	4	4	4	3640.65	4866.93	3625.84	6511.22
15	FALSE	1	283	L11	YOR117Wp-like protein [Saccharomyces cerevisiae AWRI1631]		gi|207341153	33.42	97.924	25461.6	5.83	TMLELLNQLDGFSSDDRVK	81	99	(N-term)_iTRAQ[0], Lysine(K)_iTRAQ[19]	33.42	97.924	2469.29	2469.35	0.0637207	25.8053	32156	51.9719			2013-03-30 08:55:57	2.25668	1.65958	2.17572	2.25668	1.65958	2.17572	1	1	1	924.805	2086.99	1534.79	2012.12
22	FALSE	1	52	C1	YMR093Wp-like protein [Saccharomyces cerevisiae AWRI1631]		gi|207342335	331.89	100	62505.8	9.35	GSEYQGDQEHIIHNDKVR	363	380	(N-term)_iTRAQ[0], Lysine(K)_iTRAQ[16]	27.29	91.483	2413.21	2413.21	0.00244141	1.01168	3392.04	37.0682			2013-03-29 21:00:23	2.41931	2.55591	2.67905	2.45657	2.50841	2.93752	5	5	5		360.379	380.727	399.071
23	FALSE	1	72	C21	YMR093Wp-like protein [Saccharomyces cerevisiae AWRI1631]		gi|207342335	331.89	100	62505.8	9.35	APLLPQQTTPEQR	13	25	(N-term)_iTRAQ[0]	34.74	98.468	1622.9	1623.01	0.106323	65.5144	7948.31	42.0445			2013-03-29 19:49:26	2.78562	2.41222	4.54968	2.45657	2.50841	2.93752	5	5	5	371.998	1036.25	897.339	1692.47
24	FALSE	1	232	J8	YMR093Wp-like protein [Saccharomyces cerevisiae AWRI1631]		gi|207342335	331.89	100	62505.8	9.35	TLSFIPAAPHLVATGSYDGLIR	173	194	(N-term)_iTRAQ[0]	107.89	100	2443.35	2443.36	0.00952148	3.8969	86585	84.0119			2013-03-30 05:55:10	1.89212	2.41581	2.62249	2.45657	2.50841	2.93752	5	5	5	868.464	1643.24	2098.04	2277.53
25	FALSE	1	236	J12	YMR093Wp-like protein [Saccharomyces cerevisiae AWRI1631]		gi|207342335	331.89	100	62505.8	9.35	ELTLTVLQELR	412	422	(N-term)_iTRAQ[0]	44.1	99.822	1458.87	1458.91	0.0427246	29.2862	15923.2	58.4137			2013-03-30 06:10:36	2.80603	3.27452	2.65173	2.45657	2.50841	2.93752	5	5	5	382.64	1073.7	1252.96	1014.66
26	FALSE	1	260	K12	YMR093Wp-like protein [Saccharomyces cerevisiae AWRI1631]		gi|207342335	331.89	100	62505.8	9.35	LWDISNAYEPQLELTGATDYVR	151	172	(N-term)_iTRAQ[0]	117.87	100	2698.35	2698.41	0.0664062	24.61	92629.6	62.5241			2013-03-30 07:37:56	2.50028	2.03619	2.58048	2.45657	2.50841	2.93752	5	5	5	980.909	2452.55	1997.31	2531.22
27	FALSE	1	204	I4	YML028Wp-like protein [Saccharomyces cerevisiae AWRI1631]		gi|207342498	86.95	100	15261.2	4.95	DYGVLIEEEGVALR	111	124	(N-term)_iTRAQ[0]	86.95	100	1706.91	1706.91	0.00585938	3.43274	69763.9	61.7161			2013-03-30 05:17:19	0.911172	0.710706	0.651996	0.911173	0.710706	0.651996	1	1	1	3103.69	2828	2205.81	2023.6
30	FALSE	1	310	M12	YKL145Wp-like protein [Saccharomyces cerevisiae AWRI1631]		gi|207343610	57.26	99.991	33040.4	8.91	TMLELITQLDGFDPR	136	150	(N-term)_iTRAQ[0]	57.26	99.991	1892.99	1893.06	0.0662842	35.0156	100385	89.9099			2013-03-30 10:23:45	1.57184	1.61202	1.62244	1.57184	1.61202	1.62244	1	1	1	906.26	1424.5	1460.91	1470.35
32	FALSE	1	84	D9	YHR052Wp-like protein [Saccharomyces cerevisiae AWRI1631]		gi|207344709	188.47	100	48747.3	8.92	AYNKVETTPISIR	198	210	(N-term)_iTRAQ[0], Lysine(K)_iTRAQ[4]	42.69	99.754	1780.02	1780.05	0.0323486	18.1732	39196.8	30.0833			2013-03-29 21:30:39	0.365068	0.998241	1.34438	0.363845	1.02106	1.47955	3	3	3	3435.34	1254.14	3429.3	4618.4
33	FALSE	1	152	G3	YHR052Wp-like protein [Saccharomyces cerevisiae AWRI1631]		gi|207344709	188.47	100	48747.3	8.92	VYMNQLPVKLPR	229	240	(N-term)_iTRAQ[0], Lysine(K)_iTRAQ[9]	55.56	99.987	1746.03	1746.05	0.0161133	9.2285	163367	57.197			2013-03-30 01:23:41	0.301835	1.10902	1.6944	0.363845	1.02106	1.47955	3	3	3	10751.7	3245.24	11923.8	18217.7
34	FALSE	1	266	K18	YHR052Wp-like protein [Saccharomyces cerevisiae AWRI1631]		gi|207344709	188.47	100	48747.3	8.92	GLMEIANPSELGSIFSK	332	348	(N-term)_iTRAQ[0], Lysine(K)_iTRAQ[17]	90.22	100	2081.12	2081.23	0.107422	51.6173	67805.1	66.2292			2013-03-30 07:16:45	0.437123	0.961569	1.42184	0.363845	1.02106	1.47955	3	3	3	3040.19	1328.94	2923.35	4322.66
35	FALSE	1	72	C21	YGR103Wp-like protein [Saccharomyces cerevisiae AWRI1631]		gi|207345119	440.9	100	81041.7	5.44	VTHQIVDRPVLK	407	418	(N-term)_iTRAQ[0], Lysine(K)_iTRAQ[12]	81.5	100	1693.04	1693.14	0.100464	59.3394	166389	65.6612			2013-03-29 19:47:30	0.240578	1.32891	2.14504	0.255721	1.04726	1.66469	7	7	7	6321.89	1520.91	8401.24	13560.7
36	FALSE	1	85	D10	YGR103Wp-like protein [Saccharomyces cerevisiae AWRI1631]		gi|207345119	440.9	100	81041.7	5.44	GSTAPTTFYYAK	55	66	(N-term)_iTRAQ[0], Lysine(K)_iTRAQ[12]	53.78	99.981	1594.84	1594.87	0.0356445	22.35	42557.8	42.2074			2013-03-29 21:33:32	0.479856	1.17121	1.7645	0.255721	1.04726	1.66469	7	7	7	2167.33	1040	2538.39	3824.26
37	FALSE	1	93	D18	YGR103Wp-like protein [Saccharomyces cerevisiae AWRI1631]		gi|207345119	440.9	100	81041.7	5.44	GVYYQANIKGEEVR	185	198	(N-term)_iTRAQ[0], Lysine(K)_iTRAQ[9]	41.08	99.644	1914.03	1914.12	0.0895996	46.8119	5152.17	38.7238			2013-03-29 22:04:00	0.155274	0.620252	1.34034	0.255721	1.04726	1.66469	7	7	7	1053.7	163.613	653.563	1412.32
38	FALSE	1	132	F7	YGR103Wp-like protein [Saccharomyces cerevisiae AWRI1631]		gi|207345119	440.9	100	81041.7	5.44	KLQVSLADFR	24	33	(N-term)_iTRAQ[0], Lysine(K)_iTRAQ[1]	51.15	99.965	1464.88	1464.91	0.0299072	20.4162	83443.8	46.4369			2013-03-30 00:52:15	0.103609	0.991767	1.56947	0.255721	1.04726	1.66469	7	7	7	7687.97	796.541	7624.68	12066
39	FALSE	1	138	F13	YGR103Wp-like protein [Saccharomyces cerevisiae AWRI1631]		gi|207345119	440.9	100	81041.7	5.44	YPSFPDAIR	122	130	(N-term)_iTRAQ[0]	66.68	99.999	1209.64	1209.68	0.0461426	38.1457	87415.8	68.4231			2013-03-30 00:30:25	0.13121	0.93504	1.57496	0.255721	1.04726	1.66469	7	7	7	5864.97	769.545	5483.98	9237.08
40	FALSE	1	170	G21	YGR103Wp-like protein [Saccharomyces cerevisiae AWRI1631]		gi|207345119	440.9	100	81041.7	5.44	DIQYLMHEPVLAK	67	79	(N-term)_iTRAQ[0], Lysine(K)_iTRAQ[13]	46.55	99.899	1845.02	1845.17	0.151733	82.2395	92376.4	40.3315			2013-03-30 02:27:53	0.875582	1.06593	1.5895	0.255721	1.04726	1.66469	7	7	7	4952.64	4336.45	5279.16	7872.2
41	FALSE	1	229	J5	YGR103Wp-like protein [Saccharomyces cerevisiae AWRI1631]		gi|207345119	440.9	100	81041.7	5.44	IISGLSSYILESR	255	267	(N-term)_iTRAQ[0]	100.16	100	1581.9	1581.91	0.0158691	10.0317	95223.4	71.9516			2013-03-30 05:45:12	0.33515	1.44784	1.77742	0.255721	1.04726	1.66469	7	7	7	4093.91	1372.07	5927.34	7276.58
62	FALSE	1	79	D4	YBR025Cp-like protein [Saccharomyces cerevisiae AWRI1631]		gi|207347779	103.02	100	46954.5	7.05	LKDIEFAQK	154	162	(N-term)_iTRAQ[0], Lysine(K)_iTRAQ[2,9]	45.75	99.879	1523.92	1523.93	0.0126953	8.33071	12740.9	47.7258			2013-03-29 21:14:19	1.30737	1.18983	1.35712	1.26869	1.37942	1.33165	2	2	2	1005.41	1314.44	1196.27	1364.47
63	FALSE	1	152	G3	YBR025Cp-like protein [Saccharomyces cerevisiae AWRI1631]		gi|207347779	103.02	100	46954.5	7.05	STFFQAITR	34	42	(N-term)_iTRAQ[0]	57.27	99.991	1214.67	1214.68	0.0100098	8.24076	22220.3	58.1148			2013-03-30 01:25:18	1.23115	1.59922	1.30665	1.26869	1.37942	1.33165	2	2	2	1030.68	1268.92	1648.28	1346.73
132	FALSE	1	184	H11	TY1B [Saccharomyces cerevisiae]		gi|2131097	118.71	100	217438	8.05	KYVRPPPMLTSPNDFPNWVK	167	186	(N-term)_iTRAQ[0], Lysine(K)_iTRAQ[1,20]	37.06	99.102	2818.54	2818.58	0.0383301	13.5992	187678	29.5957			2013-03-30 03:26:36	1.80118	2.187	2.20199	1.69679	1.89583	2.23951	3	3	3	4450.22	8015.65	9732.66	9799.36
133	FALSE	1	216	I16	TY1B [Saccharomyces cerevisiae]		gi|2131097	118.71	100	217438	8.05	YVRPPPMLTSPNDFPNWVK	168	186	(N-term)_iTRAQ[0], Lysine(K)_iTRAQ[19]	41.15	99.65	2546.35	2546.43	0.0861816	33.8452	277534	31.8824			2013-03-30 04:33:59	1.8581	1.9066	2.22965	1.69679	1.89583	2.23951	3	3	3	4334.47	8053.87	8264.1	9664.37
134	FALSE	1	236	J12	TY1B [Saccharomyces cerevisiae]		gi|2131097	118.71	100	217438	8.05	LDQFNYDALTFDEDLNR	896	912	(N-term)_iTRAQ[0]	40.5	99.593	2233.05	2233.1	0.0461426	20.6634	13160.1	59.9662			2013-03-30 06:11:55	1.45968	1.63414	2.28773	1.69679	1.89583	2.23951	3	3	3	315.499	460.527	515.569	721.778
290	FALSE	1	232	J8	RPS21A [Saccharomyces cerevisiae]		gi|2131127	104.82	100	9590.98	6.75	AIPGEYVTYALSGYVR	37	52	(N-term)_iTRAQ[0]	104.82	100	1903.01	1903.03	0.0223389	11.7387	230820	77.8588			2013-03-30 05:54:50	2.36336	2.57894	2.46354	2.36336	2.57894	2.46354	1	1	1	3855.83	9112.73	9943.94	9499.01
437	FALSE	1	109	E8	ribosomal protein YL16 [Saccharomyces cerevisiae]		gi|218511	160.19	100	23881	10.08	WYPSEDVAAPK	9	19	(N-term)_iTRAQ[0], Lysine(K)_iTRAQ[11]	41.79	99.698	1550.81	1550.83	0.0235596	15.1918	103378	52.9877			2013-03-29 22:51:46	1.19751	0.893754	0.925559	0.96769	0.705404	0.577849	2	2	2	4592.02	5498.98	4104.14	4250.19
737	FALSE	1	285	L13	DIP2 [Saccharomyces cerevisiae]		gi|2204278	62.61	99.997	77452.9	5.45	TPEQYIMDTLLR	467	478	(N-term)_iTRAQ[0]	30.59	96.016	1623.85	1623.93	0.0793457	48.8626	7427.68	49.0178			2013-03-30 09:04:18	1.58173	1.8908	1.74271	1.86104	2.06039	2.32378	2	2	2	381.061	602.738	720.513	664.08
738	FALSE	1	308	M10	DIP2 [Saccharomyces cerevisiae]		gi|2204278	62.61	99.997	77452.9	5.45	FLPGGLLVILGTR	105	117	(N-term)_iTRAQ[0]	32.02	97.134	1499.94	1499.99	0.0418701	27.9145	4698.41	39.86			2013-03-30 10:17:57	2.18967	2.24518	3.09859	1.86104	2.06039	2.32378	2	2	2	252.332	552.522	566.531	781.872
742	FALSE	1	163	G14	dehydrogenase isozyme II,alcohol		gi|223143	59.31	99.995	33312.5	6.64	EALDFFAR	240	247	(N-term)_iTRAQ[0]	59.31	99.995	1112.59	1112.64	0.0517578	46.5203	91853	70.1136			2013-03-30 02:03:48	1.21865	1.84031	2.25155	1.21865	1.84031	2.25155	1	1	1	2017.4	2458.5	3712.65	4542.27
825	FALSE	1	237	J13	Chain A, Crystal Structure Of The Cytoplasmic Tunnel Domain In Yeast Vtc2p		gi|229597871	32.05	97.154	49563.1	5.85	FPYSVXEIK	308	316	(N-term)_iTRAQ[0], Lysine(K)_iTRAQ[9]	29.88	95.309	1327.75	1327.7	-0.055542	-41.8316	59482.8	41.1957			2013-03-30 06:13:12	0.826235	0.701332	0.858287	0.779148	0.563285	0.710464	3	3	3	2132.89	1762.27	1495.86	1830.63
826	FALSE	1	256	K8	Chain A, Crystal Structure Of The Cytoplasmic Tunnel Domain In Yeast Vtc2p		gi|229597871	32.05	97.154	49563.1	5.85	FPYSVXEIK	308	316	(N-term)_iTRAQ[0], Lysine(K)_iTRAQ[9]	27.42	91.734	1327.75	1327.67	-0.0769043	-57.9207	136196	45.2317			2013-03-30 07:52:04	0.821845	0.563759	0.701332	0.779148	0.563285	0.710464	3	3	3	5677.36	4665.91	3200.67	3981.72
827	FALSE	1	306	M8	Chain A, Crystal Structure Of The Cytoplasmic Tunnel Domain In Yeast Vtc2p		gi|229597871	32.05	97.154	49563.1	5.85	FPYSVXEIK	308	316	(N-term)_iTRAQ[0], Lysine(K)_iTRAQ[9]	32.05	97.154	1327.75	1327.66	-0.0911865	-68.6774	371195	45.6219			2013-03-30 10:08:54	0.696572	0.452029	0.595758	0.779148	0.563285	0.710464	3	3	3	15878.5	11060.5	7177.55	9459.75
471	FALSE	1	62	C11	RecName: Full=Eukaryotic translation initiation factor 3 subunit B; Short=eIF3b; AltName: Full=Euka		gi|238686680	178.436	100	97339.6	5.77	FYHPDVR	267	273	(N-term)_iTRAQ[0]	32.19	97.244	1077.56	1077.59	0.0310059	28.7741	12411.4	67.3937			2013-03-29 20:23:48	1.26786	1.7604	1.7628	1.55693	1.52558	2.23838	3	3	3	522.825	662.868	920.383	921.638
472	FALSE	1	204	I4	RecName: Full=Eukaryotic translation initiation factor 3 subunit B; Short=eIF3b; AltName: Full=Euka		gi|238686680	178.436	100	97339.6	5.77	FVVVGALVGPNMR	562	574	(N-term)_iTRAQ[0]	85.34	100	1502.86	1502.87	0.00427246	2.84288	218971	66.2657			2013-03-30 05:16:21	1.62102	1.7277	1.95942	1.55693	1.52558	2.23838	3	3	3	5124.81	8307.4	8854.14	10041.7
473	FALSE	1	265	K17	RecName: Full=Eukaryotic translation initiation factor 3 subunit B; Short=eIF3b; AltName: Full=Euka		gi|238686680	178.436	100	97339.6	5.77	TSVFWNSMFNEEDSLVESR	210	228	(N-term)_iTRAQ[0]	61.87	99.997	2421.12	2421.23	0.117432	48.5031	9693.38	70.8981			2013-03-30 07:20:36	1.83633	1.16742	3.24689	1.55693	1.52558	2.23838	3	3	3	364.927	670.125	426.023	1184.88
467	FALSE	1	90	D15	RecName: Full=Eukaryotic translation initiation factor 3 subunit G; Short=eIF3g; AltName: Full=Euka		gi|238686682	165.606	100	34097.9	6.42	AGQVGGAGSIPGQYVPPSR	151	169	(N-term)_iTRAQ[0]	48.44	99.935	1942.03	1942.1	0.0761719	39.2229	9215.39	66.8954			2013-03-29 21:53:05	1.23673	1.38936	2.36474	1.52303	1.47346	2.03378	4	4	4	463.233	572.893	643.596	1095.42
468	FALSE	1	266	K18	RecName: Full=Eukaryotic translation initiation factor 3 subunit G; Short=eIF3g; AltName: Full=Euka		gi|238686682	165.606	100	34097.9	6.42	EELLFPFAPIPR	209	220	(N-term)_iTRAQ[0]	31.12	96.474	1572.89	1572.98	0.0865479	55.0247	4264.08	62.9109			2013-03-30 07:19:19	1.41412	1.07657	1.75833	1.52303	1.47346	2.03378	4	4	4	187.975	265.82	202.368	330.523
469	FALSE	1	270	K22	RecName: Full=Eukaryotic translation initiation factor 3 subunit G; Short=eIF3g; AltName: Full=Euka		gi|238686682	165.606	100	34097.9	6.42	GLAFVTFSSEEVAEQALR	234	251	(N-term)_iTRAQ[0]	61.76	99.997	2098.09	2098.21	0.116943	55.7379	26223.2	60.2168			2013-03-30 07:03:12	1.6048	1.38112	1.88521	1.52303	1.47346	2.03378	4	4	4	874.67	1403.67	1208.03	1648.94
470	FALSE	1	296	L24	RecName: Full=Eukaryotic translation initiation factor 3 subunit G; Short=eIF3g; AltName: Full=Euka		gi|238686682	165.606	100	34097.9	6.42	GLAFVTFSSEEVAEQALR	234	251	(N-term)_iTRAQ[0]	87.01	100	2098.09	2098.22	0.12915	61.5561	25395.7	77.236			2013-03-30 09:41:34	1.91712	2.28176	2.18259	1.52303	1.47346	2.03378	4	4	4	707.095	1355.58	1613.42	1543.3
571	FALSE	1	79	D4	NSR1=nucleolin homolog [Saccharomyces cerevisiae, Peptide, 249 aa]		gi|253181	219.73	100	29100.8	9.14	KEFEHIGGVIGAR	21	33	(N-term)_iTRAQ[0], Lysine(K)_iTRAQ[1]	59.38	99.995	1700.97	1700.99	0.0201416	11.8412	8299.87	45.6559			2013-03-29 21:13:40	0.863265	1.40849	1.58431	0.823267	1.29156	1.25099	4	4	4	886.447	765.239	1248.55	1404.4
572	FALSE	1	108	E7	NSR1=nucleolin homolog [Saccharomyces cerevisiae, Peptide, 249 aa]		gi|253181	219.73	100	29100.8	9.14	GYGYVDFENK	45	54	(N-term)_iTRAQ[0], Lysine(K)_iTRAQ[10]	67.03	99.999	1479.74	1479.76	0.0262451	17.7363	69315.7	55.9861			2013-03-29 22:48:33	0.700729	1.1365	1.48034	0.823267	1.29156	1.25099	4	4	4	3894.34	2728.87	4425.9	5764.95
573	FALSE	1	160	G11	NSR1=nucleolin homolog [Saccharomyces cerevisiae, Peptide, 249 aa]		gi|253181	219.73	100	29100.8	9.14	GFGYVQFSNMEDAK	144	157	(N-term)_iTRAQ[0], Lysine(K)_iTRAQ[14]	42.12	99.72	1880.91	1880.96	0.0465088	24.7268	15830.5	36.03			2013-03-30 01:53:32	0.915008	1.28145	1.03647	0.823267	1.29156	1.25099	4	4	4	1772.46	1621.81	2271.31	1837.1
574	FALSE	1	239	J15	NSR1=nucleolin homolog [Saccharomyces cerevisiae, Peptide, 249 aa]		gi|253181	219.73	100	29100.8	9.14	LSWSIDDEWLK	10	20	(N-term)_iTRAQ[0], Lysine(K)_iTRAQ[11]	51.2	99.965	1679.89	1679.95	0.060791	36.1875	16809	53.7426			2013-03-30 06:20:35	0.829934	1.35656	1.00752	0.823267	1.29156	1.25099	4	4	4	1415.44	1174.72	1920.13	1426.09
610	FALSE	1	103	E2	Noc4p [Saccharomyces cerevisiae JAY291]		gi|256269046	40.82	99.622	69739.1	5.74	IFAQPFKK	483	490	(N-term)_iTRAQ[0], Lysine(K)_iTRAQ[7,8]	40.82	99.622	1410.88	1410.89	0.00610352	4.32602	20521.8	60.2406			2013-03-29 22:30:59	2.29267	3.10753	3.23951	2.29267	3.10753	3.23951	1	1	1	656.765	1505.74	2040.92	2127.6
522	FALSE	1	53	C2	Pdc1p [Saccharomyces cerevisiae JAY291]		gi|256270485	224.42	100	51487.4	5.74	GYKPVAVPAR	206	215	(N-term)_iTRAQ[0], Lysine(K)_iTRAQ[3]	74.62	100	1345.82	1345.83	0.0118408	8.79822	96151.2	62.437			2013-03-29 20:54:37	0.985758	1.21505	0.560875	1.09649	1.15354	0.60954	4	4	4	6620.14	6525.85	8043.78	3713.07
523	FALSE	1	117	E16	Pdc1p [Saccharomyces cerevisiae JAY291]		gi|256270485	224.42	100	51487.4	5.74	YGGVYVGTLSKPEVK	122	136	(N-term)_iTRAQ[0], Lysine(K)_iTRAQ[11,15]	44.31	99.831	2029.17	2029.26	0.0874023	43.0729	18885.2	45.7911			2013-03-29 23:21:22	1.24904	1.29108	0.702849	1.09649	1.15354	0.60954	4	4	4	1477.79	1845.82	1907.95	1038.66
524	FALSE	1	236	J12	Pdc1p [Saccharomyces cerevisiae JAY291]		gi|256270485	224.42	100	51487.4	5.74	TTYVTQRPVYLGLPANLVDLNVPAK	18	42	(N-term)_iTRAQ[0], Lysine(K)_iTRAQ[25]	60.51	99.996	3030.72	3030.77	0.0415039	13.6944	108617	45.4954			2013-03-30 06:08:59	0.876597	1.21769	0.467605	1.09649	1.15354	0.60954	4	4	4	3655.38	3204.29	4451.1	1709.27
525	FALSE	1	302	M4	Pdc1p [Saccharomyces cerevisiae JAY291]		gi|256270485	224.42	100	51487.4	5.74	MIEIMLPVFDAPQNLVEQAK	398	417	(N-term)_iTRAQ[0], Lysine(K)_iTRAQ[20]	44.98	99.855	2574.39	2574.42	0.0302734	11.7595	16926.5	66.4169			2013-03-30 09:55:04	1.33928	0.926932	0.748864	1.09649	1.15354	0.60954	4	4	4	827.446	1108.18	766.986	619.644
639	FALSE	1	145	F20	Krr1p [Saccharomyces cerevisiae JAY291]		gi|256270959	128.156	100	43199.7	9.42	KVYTPFPPAQLPR	246	258	(N-term)_iTRAQ[0], Lysine(K)_iTRAQ[1]	58.48	99.994	1802.06	1802.16	0.101074	56.0882	26903.3	51.9124			2013-03-30 00:06:31	2.503	2.19278	2.88453	2.83394	2.7412	3.46808	2	2	2	1182.84	2960.64	2593.7	3411.92
640	FALSE	1	156	G7	Krr1p [Saccharomyces cerevisiae JAY291]		gi|256270959	128.156	100	43199.7	9.42	VYTPFPPAQLPR	247	258	(N-term)_iTRAQ[0]	70.64	100	1529.86	1529.88	0.0227051	14.8413	267716	68.4818			2013-03-30 01:37:30	3.20864	3.42678	4.16969	2.83394	2.7412	3.46808	2	2	2	2719.52	8725.96	9319.19	11339.5
526	FALSE	1	135	F10	Pab1p [Saccharomyces cerevisiae JAY291]		gi|256271306	232.82	100	71324.9	5.71	NQQIVAGKPLYVAIAQR	383	399	(N-term)_iTRAQ[0], Lysine(K)_iTRAQ[8]	76.03	100	2157.28	2157.32	0.0466309	21.6156	130595	54.3625			2013-03-30 00:40:41	1.68245	2.03206	2.021	1.75063	2.12726	1.52704	3	3	3	6126.31	10307.2	12449.1	12381.3
527	FALSE	1	273	L1	Pab1p [Saccharomyces cerevisiae JAY291]		gi|256271306	232.82	100	71324.9	5.71	YQQATAAAAAAAAGMPGQFMPPMFYGVMPPR	419	449	(N-term)_iTRAQ[0]	31.59	96.836	3343.6	3343.57	-0.0317383	-9.49225	4194.64	86.975			2013-03-30 08:22:16	1.46406	2.11449	0.831185	1.75063	2.12726	1.52704	3	3	3	118.652	173.714	250.889
528	FALSE	1	308	M10	Pab1p [Saccharomyces cerevisiae JAY291]		gi|256271306	232.82	100	71324.9	5.71	ALYDTFSVFGDILSSK	141	156	(N-term)_iTRAQ[0], Lysine(K)_iTRAQ[16]	125.2	100	2051.09	2051.15	0.0568848	27.7339	76248.3	71.5743			2013-03-30 10:16:01	2.17814	2.24037	2.11976	1.75063	2.12726	1.52704	3	3	3	2053.56	4472.94	4600.73	4353.05
396	FALSE	1	147	F22	Rpl17bp [Saccharomyces cerevisiae JAY291]		gi|256271337	41.15	99.65	23232	10.92	YLDQVLDHQR	47	56	(N-term)_iTRAQ[0]	41.15	99.65	1430.75	1430.84	0.0922852	64.5012	13604.4	69.6527			2013-03-29 23:59:47	0.614431	0.506563	0.73952	0.614431	0.506563	0.73952	1	1	1	1095.11	672.873	554.745	809.86
289	FALSE	1	266	K18	Rps21bp [Saccharomyces cerevisiae JAY291]		gi|256272110	91.89	100	10763.6	5.76	AIPGEYITYALSGYVR	46	61	(N-term)_iTRAQ[0]	91.89	100	1917.02	1917.12	0.0997314	52.0241	487180	71.3489			2013-03-30 07:16:26	1.98795	2.07686	2.14003	1.98795	2.07686	2.14003	1	1	1	7837.46	15580.5	16277.3	16772.4
285	FALSE	1	61	C10	Rps23ap [Saccharomyces cerevisiae JAY291]		gi|256273384	132.97	100	19755.4	10.66	WAENNYK	25	31	(N-term)_iTRAQ[0], Lysine(K)_iTRAQ[7]	52.01	99.971	1212.63	1212.65	0.0263672	21.7439	11293.3	43.9164			2013-03-29 20:28:38	1.76514	2.15463	2.67838	1.7311	1.63	2.23215	2	2	2	668.391	1179.8	1440.13	1790.21
286	FALSE	1	258	K10	Rps23ap [Saccharomyces cerevisiae JAY291]		gi|256273384	132.97	100	19755.4	10.66	VSGVSLLALWK	128	138	(N-term)_iTRAQ[0], Lysine(K)_iTRAQ[11]	80.96	100	1460.91	1460.94	0.0339355	23.2291	45714.9	73.7674			2013-03-30 07:45:40	1.69772	1.23311	1.86026	1.7311	1.63	2.23215	2	2	2	1522.98	2585.59	1878	2833.14
[truncated: 2,966 more rows]
