# Supplementary material for: Studies on the Coordination of Ribosomal Protein Assembly Events Involved in Processing and Stabilization of Yeast Early Large Ribosomal Subunit Precursors
Source: PLoS One. 2015 Dec 7;10(12):e0143768. doi: 10.1371/journal.pone.0143768 (PMC4671574; doi:10.1371/journal.pone.0143768)
Supplement: S1 File — (ZIP) [file pone.0143768.s004.zip › E2T2_(L8_L16_L33).xlsx]

## Sheet: L8 vs WT
	Accession Number	Name	Class	Peptide Count	Name (PepNumber)	Avg iTRAQ ratio (115/114)	iTRAQ Standard Deviation (115/114)	Localisation	SGD Description	Copy Number per Cell
	gi|207347694	0	0	1	0 (1)	1.73644	0	0	0	0
	gi|259145408	0	0	1	0 (1)	1.04653	0	#N/A	0	#N/A
	gi|6323399	rpS22	A1	3	rpS22 (3)	2.45813	0.701344	nucleolus,nucleus	Protein component of the small (40S) ribosomal subunit; nearly identical to Rps22Bp and has similarity to E. coli S8 and rat S15a ribosomal proteins	40400
	gi|6324741	rpS28A	A1	2	rpS28A (2)	2.40405	0.160257	cytoplasm	Protein component of the small (40S) ribosomal subunit; nearly identical to Rps28Bp and has similarity to rat S28 ribosomal protein	94500
	gi|190404968	rpS13	A1	2	rpS13 (2)	2.13365	0.0705299	0	Protein component of the small (40S) ribosomal subunit; has similarity to E. coli S15 and rat S13 ribosomal proteins	not visualized
	gi|6324451	rpS19	A1	2	rpS19 (2)	2.12781	0.0794771	cytoplasm	Protein component of the small (40S) ribosomal subunit, required for assembly and maturation of pre-40 S particles; mutations in human RPS19 are associated with Diamond Blackfan anemia; nearly identical to Rps19Bp	29000
	gi|6321249	rpS26A	A1	1	rpS26A (1)	2.11413	0	cytoplasm	Protein component of the small (40S) ribosomal subunit; nearly identical to Rps26Bp and has similarity to rat S26 ribosomal protein	16300
	gi|256272110	rpS21B	A1	2	rpS21B (2)	2.05864	0.0816924	cytoplasm	Protein component of the small (40S) ribosomal subunit; nearly identical to Rps21Ap and has similarity to rat S21 ribosomal protein	15300
	gi|1164943	rpS7A	A1	6	rpS7A (6)	2.01689	0.371441	0	Protein component of the small (40S) ribosomal subunit, nearly identical to Rps7Bp; interacts with Kti11p; deletion causes hypersensitivity to zymocin; has similarity to rat S7 and Xenopus S8 ribosomal proteins	41000
	gi|6323617	rpS17	A1	6	rpS17 (6)	1.96688	0.212347	cytoplasm	Ribosomal protein 51 (rp51) of the small (40s) subunit; nearly identical to Rps17Bp and has similarity to rat S17 ribosomal protein	30900
	gi|1151236	rpS6A/B	A1	5	rpS6A/B (5)	1.88416	0.414773	cytoplasm	Protein component of the small (40S) ribosomal subunit; identical to Rps6Bp and has similarity to rat S6 ribosomal protein	66000
	gi|49258831	rpS23	A1	3	rpS23 (3)	1.86313	0.154261	#N/A	Ribosomal protein 28 (rp28) of the small (40S) ribosomal subunit, required for translational accuracy; nearly identical to Rps23Ap and similar to E. coli S12 and rat S23 ribosomal proteins; deletion of both RPS23A and RPS23B is lethal	#N/A
	gi|6320918	rpS24A	A1	5	rpS24A (5)	1.82348	0.315941	cytoplasm	Protein component of the small (40S) ribosomal subunit; identical to Rps24Bp and has similarity to rat S24 ribosomal protein	not visualized
	gi|6324533	rpS15	A1	3	rpS15 (3)	1.80353	0.0468805	0	Protein component of the small (40S) ribosomal subunit; has similarity to E. coli S19 and rat S15 ribosomal proteins	not visualized
	gi|6321772	rpS20	A1	4	rpS20 (4)	1.75546	0.199949	0	Protein component of the small (40S) ribosomal subunit; overproduction suppresses mutations affecting RNA polymerase III-dependent transcription; has similarity to E. coli S10 and rat S20 ribosomal proteins	not visualized
	gi|49258828	rpS16	A1	2	rpS16 (2)	1.73218	0.212236	cytoplasm	Protein component of the small (40S) ribosomal subunit; identical to Rps16Bp and has similarity to E. coli S9 and rat S16 ribosomal proteins	33800
	gi|2131127	rpS21	A1	2	rpS21 (2)	1.70067	0.232615	cytoplasm	Protein component of the small (40S) ribosomal subunit; nearly identical to Rps21Bp and has similarity to rat S21 ribosomal protein	27400
	gi|6324151	rpS3	A1	7	rpS3 (7)	1.66815	0.298027	0	Protein component of the small (40S) ribosomal subunit, has apurinic/apyrimidinic (AP) endonuclease activity; essential for viability; has similarity to E. coli S3 and rat S3 ribosomal proteins	146000
	gi|6323365	rpS25B	A1	2	rpS25B (2)	1.66699	0.105089	cytoplasm	Protein component of the small (40S) ribosomal subunit; nearly identical to Rps25Ap and has similarity to rat S25 ribosomal protein	162000
	gi|6321809	rpS27B	A1	1	rpS27B (1)	1.65641	0	cytoplasm	Protein component of the small (40S) ribosomal subunit; nearly identical to Rps27Ap and has similarity to rat S27 ribosomal protein	not quantitated
	gi|1914797	rpS11B	A1	4	rpS11B (4)	1.64452	0.184088	cytoplasm	Protein component of the small (40S) ribosomal subunit; identical to Rps11Ap and has similarity to E. coli S17 and rat S11 ribosomal proteins	1200
	gi|71064104	rpS7B	A1	1	rpS7B (1)	1.63638	0	cytoplasm	Protein component of the small (40S) ribosomal subunit, nearly identical to Rps7Ap; interacts with Kti11p; deletion causes hypersensitivity to zymocin; has similarity to rat S7 and Xenopus S8 ribosomal proteins	43500
	gi|151946577	rpS9B	A1	4	rpS9B (4)	1.61527	0.178124	cytoplasm	Protein component of the small (40S) ribosomal subunit; nearly identical to Rps9Ap and has similarity to E. coli S4 and rat S9 ribosomal proteins	63300
	gi|49258832	rpS18A/B	A1	4	rpS18A/B (4)	1.58578	0.142481	cytoplasm	Protein component of the small (40S) ribosomal subunit; nearly identical to Rps18Bp and has similarity to E. coli S13 and rat S18 ribosomal proteins	48100
	gi|6322583	rpS5	A1	9	rpS5 (9)	1.50123	0.607351	0	Protein component of the small (40S) ribosomal subunit, the least basic of the non-acidic ribosomal proteins; phosphorylated in vivo; essential for viability; has similarity to E. coli S7 and rat S5 ribosomal proteins	not visualized
	gi|6321997	rpS4B	A1	9	rpS4B (9)	1.49029	0.252962	cytoplasm	Protein component of the small (40S) ribosomal subunit; identical to Rps4Ap and has similarity to rat S4 ribosomal protein	102000
	gi|171727	rpS8A	A1	3	rpS8A (3)	1.42536	0.113376	cytoplasm	Protein component of the small (40S) ribosomal subunit; identical to Rps8Bp and has similarity to rat S8 ribosomal protein	15900
	gi|6321653	rpS0A	A1	9	rpS0A (9)	1.41762	0.387012	cytoplasm	Protein component of the small (40S) ribosomal subunit, nearly identical to Rps0Bp; required for maturation of 18S rRNA along with Rps0Bp; deletion of either RPS0 gene reduces growth rate, deletion of both genes is lethal	93700
	gi|6321315	rpS2	A1	4	rpS2 (4)	1.37929	0.135353	0	Protein component of the small (40S) subunit, essential for control of translational accuracy; phosphorylation by C-terminal domain kinase I (CTDK-I) enhances translational accuracy; similar to E. coli S5 and rat S2 ribosomal proteins	not visualized
	gi|10383793	rpS14A	A1	4	rpS14A (4)	1.3554	0.304728	0	Ribosomal protein 59 of the small subunit, required for ribosome assembly and 20S pre-rRNA processing; mutations confer cryptopleurine resistance; nearly identical to Rps14Bp and similar to E. coli S11 and rat S14 ribosomal proteins	29600
	gi|899490	rpS12	A1	3	rpS12 (3)	1.34264	0.200455	0	Protein component of the small (40S) ribosomal subunit; has similarity to rat ribosomal protein S12	not visualized
	gi|55670021	Asc1p	A1	3	Asc1p (3)	1.28213	0.294117	0	G-protein beta subunit and guanine nucleotide dissociation inhibitor for Gpa2p; ortholog of RACK1 that inhibits translation; core component of the small (40S) ribosomal subunit; represses Gcn4p in the absence of amino acid starvation	333000
	gi|6323577	rpS1B	A1	8	rpS1B (8)	1.25087	0.219844	cytoplasm	Ribosomal protein 10 (rp10) of the small (40S) subunit; nearly identical to Rps1Ap and has similarity to rat S3a ribosomal protein	107000
	gi|6323886	rpS10B	A1	1	rpS10B (1)	0.890413	0	cytoplasm	Protein component of the small (40S) ribosomal subunit; nearly identical to Rps10Ap and has similarity to rat ribosomal protein S10	7650
	gi|259149446	rpP2A	A2	2	rpP2A (2)	2.73498	0.925258	cytoplasm	Ribosomal protein P2 alpha, a component of the ribosomal stalk, which is involved in the interaction between translational elongation factors and the ribosome; regulates the accumulation of P1 (Rpp1Ap and Rpp1Bp) in the cytoplasm	428000
	gi|6320122	rpP1A	A2	1	rpP1A (1)	2.15904	0	cytoplasm	Ribosomal stalk protein P1 alpha, involved in the interaction between translational elongation factors and the ribosome; accumulation of P1 in the cytoplasm is regulated by phosphorylation and interaction with the P2 stalk component	not visualized
	gi|6320073	rpP1B	A2	2	rpP1B (2)	2.13361	0.419151	cytoplasm	Ribosomal protein P1 beta, component of the ribosomal stalk, which is involved in interaction of translational elongation factors with ribosome; accumulation is regulated by phosphorylation and interaction with the P2 stalk component	22400
	gi|49258849	rpL12	A2	1	rpL12 (1)	2.01219	0	cytoplasm	Protein component of the large (60S) ribosomal subunit, nearly identical to Rpl12Bp; rpl12a rpl12b double mutant exhibits slow growth and slow translation; has similarity to E. coli L11 and rat L12 ribosomal proteins	68500
	gi|151940865	rpP0	A2	9	rpP0 (9)	2.00368	0.536573	0	Conserved ribosomal protein P0 similar to rat P0, human P0, and E. coli L10e; shown to be phosphorylated on serine 302	not visualized
	gi|6324262	rpL9	A2	1	rpL9 (1)	1.67363	0	cytoplasm	Protein component of the large (60S) ribosomal subunit, nearly identical to Rpl9Ap and has similarity to E. coli L6 and rat L9 ribosomal proteins	76000
	gi|6325359	rpL11	A2	8	rpL11 (8)	1.51212	0.215547	cytoplasm	Protein component of the large (60S) ribosomal subunit, nearly identical to Rpl11Bp; involved in ribosomal assembly; depletion causes degradation of proteins and RNA of the 60S subunit; has similarity to E. coli L5 and rat L11	39000
	gi|6324028	rpL18	A2	8	rpL18 (8)	1.45209	0.293379	cytoplasm	Protein component of the large (60S) ribosomal subunit, identical to Rpl18Ap and has similarity to rat L18 ribosomal protein	63700
	gi|6321362	rpL7	A2	17	rpL7 (17)	1.4292	0.310139	cytoplasm	Protein component of the large (60S) ribosomal subunit, nearly identical to Rpl7Bp and has similarity to E. coli L30 and rat L7 ribosomal proteins; contains a conserved C-terminal Nucleic acid Binding Domain (NDB2)	101000
	gi|6320679	rpL27	A2	7	rpL27 (7)	1.38165	0.256948	cytoplasm	Protein component of the large (60S) ribosomal subunit, nearly identical to Rpl27Ap and has similarity to rat L27 ribosomal protein	22900
	gi|154199621	rpL20	A2	8	rpL20 (8)	1.32372	0.527935	cytoplasm	Protein component of the large (60S) ribosomal subunit, nearly identical to Rpl20Bp and has similarity to rat L18a ribosomal protein	54300
	gi|6321407	rpL24	A2	3	rpL24 (3)	1.31106	0.271866	cytoplasm	Ribosomal protein L30 of the large (60S) ribosomal subunit, nearly identical to Rpl24Bp and has similarity to rat L24 ribosomal protein; not essential for translation but may be required for normal translation rate	247000
	gi|9755331	rpL34	A2	2	rpL34 (2)	1.30465	0.19066	cytoplasm	Protein component of the large (60S) ribosomal subunit, nearly identical to Rpl34Bp and has similarity to rat L34 ribosomal protein	23600
	gi|49258841	rpL3	A2	11	rpL3 (11)	1.29331	0.173255	cytoplasm	Protein component of the large (60S) ribosomal subunit, has similarity to E. coli L3 and rat L3 ribosomal proteins; involved in the replication and maintenance of killer double stranded RNA virus	450
	gi|6324445	rpL25	A2	2	rpL25 (2)	1.27004	0.0861612	0	Primary rRNA-binding ribosomal protein component of the large (60S) ribosomal subunit, has similarity to E. coli L23 and rat L23a ribosomal proteins; binds to 26S rRNA via a conserved C-terminal motif	not visualized
	gi|6325126	rpL5	A2	13	rpL5 (13)	1.26271	0.35909	cytoplasm	Protein component of the large (60S) ribosomal subunit with similarity to E. coli L18 and rat L5 ribosomal proteins; binds 5S rRNA and is required for 60S subunit assembly	not visualized
	gi|151944465	rpL16	A2	6	rpL16 (6)	1.25656	0.40372	0	N-terminally acetylated protein component of the large (60S) ribosomal subunit, binds to 5.8 S rRNA; has similarity to Rpl16Ap, E. coli L13 and rat L13a ribosomal proteins; transcriptionally regulated by Rap1p	not visualized
	gi|6320590	rpP2B	A2	1	rpP2B (1)	1.25411	0	cytoplasm	Ribosomal protein P2 beta, a component of the ribosomal stalk, which is involved in the interaction between translational elongation factors and the ribosome; regulates the accumulation of P1 (Rpp1Ap and Rpp1Bp) in the cytoplasm	602000
	gi|190406606	rpL29	A2	2	rpL29 (2)	1.25347	0.106437	cytoplasm	Protein component of the large (60S) ribosomal subunit, has similarity to rat L29 ribosomal protein; not essential for translation, but required for proper joining of the large and small ribosomal subunits and for normal translation rate	51100
	gi|292659544	rpL23	A2	4	rpL23 (4)	1.23246	0.197304	nucleus	Protein component of the large (60S) ribosomal subunit, identical to Rpl23Bp and has similarity to E. coli L14 and rat L23 ribosomal proteins	not visualized
	gi|6323104	rpL10	A2	8	rpL10 (8)	1.21628	0.13643	cytoplasm	Protein component of the large (60S) ribosomal subunit, responsible for joining the 40S and 60S subunits; regulates translation initiation; has similarity to rat L10 ribosomal protein and to members of the QM gene family	not visualized
	gi|49258851	rpL16	A2	1	rpL16 (1)	1.15266	0	cytoplasm	N-terminally acetylated protein component of the large (60S) ribosomal subunit, binds to 5.8 S rRNA; has similarity to Rpl16Bp, E. coli L13 and rat L13a ribosomal proteins; transcriptionally regulated by Rap1p	43300
	gi|119390529	rpL1	A2	3	rpL1 (3)	1.144	0.0490229	cytoplasm	N-terminally acetylated protein component of the large (60S) ribosomal subunit, nearly identical to Rpl1Ap and has similarity to E. coli L1 and rat L10a ribosomal proteins; rpl1a rpl1b double null mutation is lethal	265000
	gi|218511	rpL6	A2	3	rpL6 (3)	1.11054	0.206671	cytoplasm	N-terminally acetylated protein component of the large (60S) ribosomal subunit, has similarity to Rpl6Bp and to rat L6 ribosomal protein; binds to 5.8S rRNA	38400
	gi|6323567	rpL6	A2	1	rpL6 (1)	1.10191	0	cytoplasm	N-terminally acetylated protein component of the large (60S) ribosomal subunit, has similarity to Rpl6Bp and to rat L6 ribosomal protein; binds to 5.8S rRNA	37100
	gi|6319505	rpL4	A2	12	rpL4 (12)	1.09783	0.197164	cytoplasm	N-terminally acetylated protein component of the large (60S) ribosomal subunit, nearly identical to Rpl4Bp and has similarity to E. coli L4 and rat L4 ribosomal proteins	not visualized
	gi|124263182	rpL32	A2	2	rpL32 (2)	1.06952	0.0181496	0	Protein component of the large (60S) ribosomal subunit, has similarity to rat L32 ribosomal protein; overexpression disrupts telomeric silencing	not visualized
	gi|6322847	rpL14	A2	4	rpL14 (4)	1.06299	0.0640541	cytoplasm	N-terminally acetylated protein component of the large (60S) ribosomal subunit, nearly identical to Rpl14Bp and has similarity to rat L14 ribosomal protein; rpl14a csh5 double null mutant exhibits synthetic slow growth	45300
	gi|6435677	rpL30	A2	1	rpL30 (1)	1.01505	0	0	Protein component of the large (60S) ribosomal subunit, has similarity to rat L30 ribosomal protein; involved in pre-rRNA processing in the nucleolus; autoregulates splicing of its transcript	59300
	gi|49258862	rpL31	A2	2	rpL31 (2)	0.984712	0.103282	0	Protein component of the large (60S) ribosomal subunit, nearly identical to Rpl31Bp and has similarity to rat L31 ribosomal protein; associates with the karyopherin Sxm1p; loss of both Rpl31p and Rpl39p confers lethality	not visualized
	gi|49258840	rpL2	A2	5	rpL2 (5)	0.967197	0.15101	cytoplasm	Protein component of the large (60S) ribosomal subunit, identical to Rpl2Bp and has similarity to E. coli L2 and rat L8 ribosomal proteins	not quantitated
	gi|256274177	rpL33	A2	1	rpL33 (1)	0.893592	0	0	N-terminally acetylated ribosomal protein L37 of the large (60S) ribosomal subunit, nearly identical to Rpl33Bp and has similarity to rat L35a; rpl33a null mutant exhibits slow growth while rpl33a rpl33b double null mutant is inviable	not visualized
	gi|207344160	rpL39	A2	3	rpL39 (3)	0.863806	0.0620253	0	Protein component of the large (60S) ribosomal subunit, has similarity to rat L39 ribosomal protein; required for A3/4; loss of both Rpl31p and Rpl39p confers lethality; also exhibits genetic interactions with SIS1 and PAB1	not visualized
	gi|6319444	rpL19	A2	4	rpL19 (4)	0.851118	0.18585	cytoplasm	Protein component of the large (60S) ribosomal subunit, nearly identical to Rpl19Ap and has similarity to rat L19 ribosomal protein; rpl19a and rpl19b single null mutations result in slow growth, while the double null mutation is lethal	225000
	gi|49258859	rpL26	A2	2	rpL26 (2)	0.804534	0.140157	cytoplasm	Protein component of the large (60S) ribosomal subunit, nearly identical to Rpl26Bp and has similarity to E. coli L24 and rat L26 ribosomal proteins; binds to 5.8S rRNA	not quantitated
	gi|151941815	rpL35	A2	3	rpL35 (3)	0.764157	0.054495	cytoplasm	Protein component of the large (60S) ribosomal subunit, identical to Rpl35Bp and has similarity to rat L35 ribosomal protein	not visualized
	gi|6322284	rpL17	A2	3	rpL17 (3)	0.739398	0.126387	cytoplasm	Protein component of the large (60S) ribosomal subunit, nearly identical to Rpl17Ap and has similarity to E. coli L22 and rat L17 ribosomal proteins	21100
	gi|49258860	rpL28	A2	2	rpL28 (2)	0.708512	0.151721	0	Ribosomal protein of the large (60S) ribosomal subunit, has similarity to E. coli L15 and rat L27a ribosomal proteins; may have peptidyl transferase activity; can mutate to cycloheximide resistance	not visualized
	gi|6322984	rpL8	A2	12	rpL8 (12)	0.685572	0.304928	cytoplasm	Ribosomal protein L4 of the large (60S) ribosomal subunit, nearly identical to Rpl8Ap and has similarity to rat L7a ribosomal protein; mutation results in decreased amounts of free 60S subunits	80200
	gi|116006491	rpL26	A2	1	rpL26 (1)	0.672213	0	cytoplasm	Protein component of the large (60S) ribosomal subunit, nearly identical to Rpl26Ap and has similarity to E. coli L24 and rat L26 ribosomal proteins; binds to 5.8S rRNA	33200
	gi|256270643	rpL36	A2	7	rpL36 (7)	0.650096	0.256636	cytoplasm	N-terminally acetylated protein component of the large (60S) ribosomal subunit, nearly identical to Rpl36Bp and has similarity to rat L36 ribosomal protein; binds to 5.8 S rRNA	5370
	gi|49258850	rpL15	A2	6	rpL15 (6)	0.629473	0.244468	0	Protein component of the large (60S) ribosomal subunit, nearly identical to Rpl15Bp and has similarity to rat L15 ribosomal protein; binds to 5.8 S rRNA	not visualized
	gi|49258852	rpL17	A2	1	rpL17 (1)	0.561266	0	cytoplasm	Protein component of the large (60S) ribosomal subunit, nearly identical to Rpl17Bp and has similarity to E. coli L22 and rat L17 ribosomal proteins; copurifies with the Dam1 complex (aka DASH complex)	not visualized
	gi|190408368	rpL13	A2	9	rpL13 (9)	0.488288	0.0804853	cytoplasm	Protein component of the large (60S) ribosomal subunit, nearly identical to Rpl13Ap; not essential for viability; has similarity to rat L13 ribosomal protein	54200
	gi|190405088	rpL13	A2	1	rpL13 (1)	0.324179	0	cytoplasm	Protein component of the large (60S) ribosomal subunit, nearly identical to Rpl13Bp; not essential for viability; has similarity to rat L13 ribosomal protein	133000
	gi|1164988	Pno1p	A3	1	Pno1p (1)	3.29277	0	#N/A	Essential nucleolar protein required for pre-18S rRNA processing, interacts with Dim1p, an 18S rRNA dimethyltransferase, and also with Nob1p, which is involved in proteasome biogenesis; contains a KH domain	#N/A
	gi|151944842	Lcp5p	A3	5	Lcp5p (5)	3.22637	1.33825	0	Essential protein involved in maturation of 18S rRNA; depletion leads to inhibited pre-rRNA processing and reduced polysome levels; localizes primarily to the nucleolus	1430
	gi|51830274	Bfr2p	A3	7	Bfr2p (7)	3.16494	1.26862	nucleolus	Essential protein that is a component of 90S preribosomes; may be involved in rRNA processing; multicopy suppressor of sensitivity to Brefeldin A; expression is induced during lag phase and also by cold shock	15400
	gi|259147979	Sof1p	A3	7	Sof1p (7)	3.15146	1.24808	nucleolus	Essential protein required for biogenesis of 40S (small) ribosomal subunit; has similarity to the beta subunit of trimeric G-proteins and the splicing factor Prp4p	6620
	gi|151941219	Fcf2p	A3	4	Fcf2p (4)	2.96668	1.14698	nucleolus	Essential nucleolar protein involved in the early steps of 35S rRNA processing; interacts with Faf1p; member of a transcriptionally co-regulated set of genes called the RRB regulon	not visualized
	gi|45269774	Emg1p	A3	3	Emg1p (3)	2.91684	0.661054	cytoplasm,nucleus	Member of the alpha/beta knot fold methyltransferase superfamily; required for maturation of 18S rRNA and for 40S ribosome production; interacts with RNA and with S-adenosylmethionine; associates with spindle/microtubules; forms homodimers	not visualized
	gi|151942910	Rrp9p	A3	5	Rrp9p (5)	2.64453	0.484811	nucleolus	Protein involved in pre-rRNA processing, associated with U3 snRNP; component of small ribosomal subunit (SSU) processosome; ortholog of the human U3-55k protein	5130
	gi|151943423	Enp2p	A3	2	Enp2p (2)	2.61743	0.410313	0	Protein associated with U3 and U14 snoRNAs, required for pre-rRNA processing and 40S ribosomal subunit synthesis; localized in the nucleus and concentrated in the nucleolus	not visualized
	gi|151944405	Kre33p	A3	10	Kre33p (10)	2.52373	0.657596	nucleolus	Essential protein of unknown function; heterozygous mutant shows haploinsufficiency in K1 killer toxin resistance	not quantitated
	gi|256270959	Krr1p	A3	6	Krr1p (6)	2.50498	0.847005	cytoplasm,nucleolus	Essential nucleolar protein required for the synthesis of 18S rRNA and for the assembly of 40S ribosomal subunit	4340
	gi|6324564	Rcl1p	A3	1	Rcl1p (1)	2.48825	0	nucleolus,nucleus	Subunit of U3-containing 90S preribosome processome complex involved in 18S rRNA biogenesis and small ribosomal subunit assembly; stimulates Bms1p GTPase and U3 binding activity; similar to RNA cyclase-like proteins but no activity detected	10000
	gi|151941853	Nop14p /Utp2p	A3	6	Nop14p /Utp2p (6)	2.44779	1.34581	0	Nucleolar protein, forms a complex with Noc4p that mediates maturation and nuclear export of 40S ribosomal subunits; also present in the small subunit processome complex, which is required for processing of pre-18S rRNA	not visualized
	gi|160358657	Rok1p	A3	7	Rok1p (7)	2.16969	0.603148	0	ATP-dependent RNA helicase of the DEAD box family; required for 18S rRNA synthesis	not visualized
	gi|151946633	Enp1p	A3	4	Enp1p (4)	2.16712	0.794046	cytoplasm,nucleolus,nucleus	Protein associated with U3 and U14 snoRNAs, required for pre-rRNA processing and 40S ribosomal subunit synthesis; localized in the nucleus and concentrated in the nucleolus	21600
	gi|151942584	Bms1p	A3	10	Bms1p (10)	2.09246	0.83591	0	GTPase required for synthesis of 40S ribosomal subunits and for processing the 35S pre-rRNA at sites A0, A1, and A2; interacts with Rcl1p, which stimulates its GTPase and U3 snoRNA binding activities; has similarity to Tsr1p	not visualized
	gi|414604	Dhr2p	A3	1	Dhr2p (1)	1.9278	0	nucleolus	Predominantly nucleolar DEAH-box ATP-dependent RNA helicase, required for 18S rRNA synthesis	721
	gi|151946391	Utp20p	A3	4	Utp20p (4)	1.75875	0.819724	cytoplasm,nucleolus	Component of the small-subunit (SSU) processome, which is involved in the biogenesis of the 18S rRNA	not visualized
	gi|207341971	Kri1p	A3	2	Kri1p (2)	1.69743	0.118236	cytoplasm,nucleolus	Essential nucleolar protein required for 40S ribosome biogenesis; physically and functionally interacts with Krr1p	1780
	gi|151945830	Ecm16p	A3	1	Ecm16p (1)	1.66917	0	nucleolus	Essential DEAH-box ATP-dependent RNA helicase specific to the U3 snoRNP, predominantly nucleolar in distribution, required for 18S rRNA synthesis	2000
	gi|151942575	New1p	A3	3	New1p (3)	1.50135	0.0998637	cytoplasm	ATP binding cassette family member; Asn/Gln-rich rich region supports [NU+] prion formation and susceptibility to [PSI+] prion induction; homologous to mRNA export factor from S. pombe and similar protein from C. albicans (	37600
	gi|6323031	Cms1p	A3	1	Cms1p (1)	1.24853	0	nucleus	Subunit of U3-containing 90S preribosome processome complex involved in production of 18S rRNA and assembly of small ribosomal subunit; overexpression rescues supressor mutant of mcm10; null mutant is viable	1200
	gi|190407071	Prp43p	A3	8	Prp43p (8)	1.11311	0.2673	nucleolus	RNA helicase in the DEAH-box family, functions in both RNA polymerase I and polymerase II transcript metabolism, involved in release of the lariat-intron from the spliceosome	16900
	gi|151945015	Utp10p	A3a	3	Utp10p (3)	3.29404	0.940474	nucleolus	Nucleolar protein, component of the small subunit (SSU) processome containing the U3 snoRNA that is involved in processing of pre-18S rRNA	18200
	gi|151941600	Utp30p	A3a	3	Utp30p (3)	3.23635	0.875228	nucleolus,nucleus	Subunit of U3-containing 90S preribosome complex involved in production of 18S rRNA and assembly of small ribosomal subunit	3060
	gi|6323546	Utp14p	A3a	6	Utp14p (6)	3.12821	1.6383	nucleolus,nucleus	Subunit of U3-containing Small Subunit (SSU) processome complex involved in production of 18S rRNA and assembly of small ribosomal subunit	1470
	gi|151945077	Mpp10p	A3a	6	Mpp10p (6)	3.06392	0.780269	0	Component of the SSU processome and 90S preribosome, required for pre-18S rRNA processing, interacts with and controls the stability of Imp3p and Imp4p, essential for viability; similar to human Mpp10p	not visualized
	gi|170992	Utp6p	A3a	1	Utp6p (1)	2.99751	0	nucleolus	Nucleolar protein, component of the small subunit (SSU) processome containing the U3 snoRNA that is involved in processing of pre-18S rRNA	7520
	gi|151942372	Utp5p	A3a	1	Utp5p (1)	2.96199	0	nucleolus	Subunit of U3-containing Small Subunit (SSU) processome complex involved in production of 18S rRNA and assembly of small ribosomal subunit	33100
	gi|6321990	Utp9p	A3a	2	Utp9p (2)	2.91344	0.221535	nucleolus	Nucleolar protein, component of the small subunit (SSU) processome containing the U3 snoRNA that is involved in processing of pre-18S rRNA	20000
	gi|6325402	Noc4p	A3a	2	Noc4p (2)	2.85352	0.34465	nucleus	Nucleolar protein, forms a complex with Nop14p that mediates maturation and nuclear export of 40S ribosomal subunits	1630
	gi|6323158	Dip2p / Utp12p	A3a	4	Dip2p / Utp12p (4)	2.78241	1.73344	cytoplasm,nucleus	Nucleolar protein, specifically associated with the U3 snoRNA, part of the large ribonucleoprotein complex known as the small subunit (SSU) processome, required for 18S rRNA biogenesis, part of the active pre-rRNA processing complex	9620
	gi|207342335	Utp15p	A3a	8	Utp15p (8)	2.68351	0.428555	nucleolus,nucleus	Nucleolar protein, component of the small subunit (SSU) processome containing the U3 snoRNA that is involved in processing of pre-18S rRNA	358
	gi|151944459	Imp4p	A3a	2	Imp4p (2)	2.66945	0.274792	0	Component of the SSU processome, which is required for pre-18S rRNA processing; interacts with Mpp10p; member of a superfamily of proteins that contain a sigma(70)-like motif and associate with RNAs	not visualized
	gi|6321942	Imp3p	A3a	1	Imp3p (1)	2.57365	0	0	Component of the SSU processome, which is required for pre-18S rRNA processing, essential protein that interacts with Mpp10p and mediates interactions of Imp4p and Mpp10p with U3 snoRNA	not visualized
	gi|151945258	Utp18p	A3a	2	Utp18p (2)	2.57289	0.323084	nucleolus	Possible U3 snoRNP protein involved in maturation of pre-18S rRNA, based on computational analysis of large-scale protein-protein interaction data	9570
	gi|259148205	Utp13p	A3a	7	Utp13p (7)	2.57235	0.48891	nucleolus	Nucleolar protein, component of the small subunit (SSU) processome containing the U3 snoRNA that is involved in processing of pre-18S rRNA	8070
	gi|6324577	Utp23p	A3a	1	Utp23p (1)	2.56576	0	mitochondrion	Essential nucleolar protein that is a component of the SSU (small subunit) processome involved in 40S ribosomal subunit biogenesis; has homology to PINc domain protein Fcf1p, although the PINc domain of Utp23p is not required for function	6960
	gi|151943873	Pwp2p	A3a	2	Pwp2p (2)	2.5496	0.357086	nucleolus	Conserved 90S pre-ribosomal component essential for proper endonucleolytic cleavage of the 35 S rRNA precursor at A0, A1, and A2 sites; contains eight WD-repeats; PWP2 deletion leads to defects in cell cycle and bud morphogenesis	16700
	gi|151942889	Mrd1p	A3a	3	Mrd1p (3)	2.46802	0.494094	0	Essential conserved protein that is part of the 90S preribosome; required for production of 18S rRNA and small ribosomal subunit; contains five consensus RNA-binding domains	2220
	gi|151941850	Sas10p / Utp3p	A3a	5	Sas10p / Utp3p (5)	2.36364	0.530557	0	Essential subunit of U3-containing Small Subunit (SSU) processome complex involved in production of 18S rRNA and assembly of small ribosomal subunit; disrupts silencing when overproduced	not visualized
	gi|151940928	Utp21p	A3a	9	Utp21p (9)	2.33496	0.740353	nucleus	Subunit of U3-containing 90S preribosome and Small Subunit (SSU) processome complexes involved in production of 18S rRNA and assembly of small ribosomal subunit; synthetic defect with STI1 Hsp90 cochaperone; human homolog linked to glaucoma	2020
	gi|6320531	Utp4p	A3a	7	Utp4p (7)	2.12058	0.396639	nucleolus	Subunit of U3-containing 90S preribosome and Small Subunit (SSU) processome complexes involved in production of 18S rRNA and assembly of small ribosomal subunit; member of t-Utp subcomplex involved with transcription of 35S rRNA transcript	5440
	gi|151944799	Utp7p	A3a	2	Utp7p (2)	2.10218	0.657765	0	Nucleolar protein, component of the small subunit (SSU) processome containing the U3 snoRNA that is involved in processing of pre-18S rRNA	5800
	gi|151943408	Utp8p	A3a	4	Utp8p (4)	2.03036	0.464213	nucleolus	Nucleolar protein required for export of tRNAs from the nucleus; also copurifies with the small subunit (SSU) processome containing the U3 snoRNA that is involved in processing of pre-18S rRNA	16800
	gi|190407832	Nan1p	A3a	6	Nan1p (6)	1.96802	0.252941	nucleolus	U3 snoRNP protein, component of the small (ribosomal) subunit (SSU) processosome containing U3 snoRNA; required for the biogenesis of18S rRNA	6560
	gi|151943367	Utp22p	A3a	4	Utp22p (4)	1.72121	0.497003	nucleolus,nucleus	Possible U3 snoRNP protein involved in maturation of pre-18S rRNA, based on computational analysis of large-scale protein-protein interaction data	3260
	gi|83722564	Utp11p	A3a	2	Utp11p (2)	1.71715	0.308266	0	Subunit of U3-containing Small Subunit (SSU) processome complex involved in production of 18S rRNA and assembly of small ribosomal subunit	not visualized
	gi|6324635	Cka2p	A3a	2	Cka2p (2)	1.57334	0.29156	cytoplasm,nucleus	Alpha' catalytic subunit of casein kinase 2, a Ser/Thr protein kinase with roles in cell growth and proliferation; the holoenzyme also contains CKA1, CKB1 and CKB2, the many substrates include transcription factors and all RNA polymerases	4540
	gi|207345280	Ckb1p	A3a	1	Ckb1p (1)	1.34279	0	cytoplasm,nucleus	Beta regulatory subunit of casein kinase 2, a Ser/Thr protein kinase with roles in cell growth and proliferation; the holoenzyme also contains CKA1, CKA2 and CKB2, the many substrates include transcription factors and all RNA polymerases	8120
	gi|116666730	Snu13	A3a	3	Snu13 (3)	1.32526	0.0849559	0	RNA binding protein, part of U3 snoRNP involved in rRNA processing, part of U4/U6-U5 tri-snRNP involved in mRNA splicing, similar to human 15.5K protein	not visualized
	gi|190409747	Rrp14p	A4	2	Rrp14p (2)	2.88875	0.335023	0	Essential protein, constituent of 66S pre-ribosomal particles; interacts with proteins involved in ribosomal biogenesis and cell polarity; member of the SURF-6 family	not visualized
	gi|6319988	Nop6p	A4	3	Nop6p (3)	2.77039	0.901698	nucleolus	Putative RNA-binding protein implicated in A3/4; contains an RNA recognition motif (RRM) and has similarity to hydrophilins; NOP6 may be a fungal-specific gene as no homologs have been yet identified in higher eukaryotes	8970
	gi|6321964	Nmd3p	A4	2	Nmd3p (2)	2.71665	0.193508	cytoplasm	Protein involved in nuclear export of the large ribosomal subunit; acts as a Crm1p-dependent adapter protein for export of nascent ribosomal subunits through the nuclear pore complex	11900
	gi|151943709	Lsg1p	A4	1	Lsg1p (1)	2.65895	0	cytoplasm	Putative GTPase involved in 60S ribosomal subunit biogenesis; required for the release of Nmd3p from 60S subunits in the cytoplasm	19400
	gi|151942654	Nop53p	A4	1	Nop53p (1)	2.55691	0	nucleus	Nucleolar protein; involved in biogenesis of the 60S subunit of the ribosome; interacts with rRNA processing factors Cbf5p and Nop2p; null mutant is viable but growth is severely impaired	1600
	gi|160409988	Mak5p	A4	4	Mak5p (4)	2.41584	0.779345	nucleolus,nucleus	Essential nucleolar protein, putative DEAD-box RNA helicase required for maintenance of M1 dsRNA virus; involved in biogenesis of large (60S) ribosomal subunits	981
	gi|190407303	Nop12p	A4	8	Nop12p (8)	2.01953	0.348233	nucleolus	Nucleolar protein involved in pre-25S rRNA processing and biogenesis of large 60S ribosomal subunit; contains an RNA recognition motif (RRM); binds to Ebp2; similar to Nop13p and Nsr1p	5910
	gi|6325213	Nop4p	A4	23	Nop4p (23)	1.94413	0.384801	nucleolus,nucleus	Nucleolar protein, essential for processing and maturation of 27S pre-rRNA and large ribosomal subunit biogenesis; constituent of 66S pre-ribosomal particles; contains four RNA recognition motifs (RRMs)	4990
	gi|6320292	Rrp1p	A4	10	Rrp1p (10)	1.72088	0.32496	nucleolus,nucleus	Essential evolutionarily conserved nucleolar protein necessary for biogenesis of 60S ribosomal subunits and processing of pre-rRNAs to mature rRNAs, associated with several distinct 66S pre-ribosomal particles	6960
	gi|151941367	Mak16p	A4	5	Mak16p (5)	1.52078	0.416371	0	Essential nuclear protein, constituent of 66S pre-ribosomal particles; required for maturation of 25S and 5.8S rRNAs;	not visualized
	gi|151941273	Rea1p/Mdn1p	A4	3	Rea1p/Mdn1p (3)	1.50566	0.192199	cytoplasm,nucleus	Huge dynein-related AAA-type ATPase (midasin), forms extended pre-60S particle with the Rix1 complex (Rix1p-Ipi1p-Ipi3p), may mediate ATP-dependent remodeling of 60S subunits and subsequent export from nucleoplasm to cytoplasm	538
	gi|151942049	Noc1p	A4	18	Noc1p (18)	1.48593	0.25443	nucleolus	Constituent of 66S pre-ribosomal particles, required for large (60S) ribosomal subunit biogenesis; involved in nuclear export of pre-ribosomes; required for maintenance of dsRNA virus; homolog of human CAATT-binding protein	15000
	gi|151944364	Nop13p	A4	2	Nop13p (2)	1.45506	0.0514293	nucleolus,nucleus	Nucleolar protein found in preribosomal complexes; contains an RNA recognition motif (RRM)	3830
	gi|6323885	Rrp5p	A4	45	Rrp5p (45)	1.40594	0.278495	nucleolus	RNA binding protein with preference for single stranded tracts of U's involved in synthesis of both 18S and 5.8S rRNAs; component of both the ribosomal small subunit (SSU) processosome and the 90S preribosome	8860
	gi|6325164	Nog1p	A4	14	Nog1p (14)	1.3639	0.203338	nucleus	Putative GTPase that associates with free 60S ribosomal subunits in the nucleolus and is required for 60S ribosomal subunit biogenesis; constituent of 66S pre-ribosomal particles; member of the ODN family of nucleolar G-proteins	28000
	gi|6320704	Puf6p	A4	3	Puf6p (3)	1.3534	0.113527	nucleolus,nucleus	Pumilio-homology domain protein that binds the 3' UTR of ASH1 mRNA and represses its translation, resulting in proper asymmetric localization of ASH1 mRNA; also co-sediments with the 60S ribosomal subunit and is required for its biogenesis	21500
	gi|151941620	Rpf2p	A4	6	Rpf2p (6)	1.34073	0.222475	nucleolus,nucleus	Essential protein involved in the processing of pre-rRNA and the assembly of the 60S ribosomal subunit; interacts with ribosomal protein L11; localizes predominantly to the nucleolus; constituent of 66S pre-ribosomal particles	32400
	gi|51830470	Dbp9p	A4	2	Dbp9p (2)	1.3056	0.307434	0	ATP-dependent RNA helicase of the DEAD-box family involved in biogenesis of the 60S ribosomal subunit	not visualized
	gi|151945296	Noc2p	A4	23	Noc2p (23)	1.29471	0.393865	nucleolus,nucleus	Protein that forms a nucleolar complex with Mak21p that binds to 90S and 66S pre-ribosomes, as well as a nuclear complex with Noc3p that binds to 66S pre-ribosomes; both complexes mediate intranuclear transport of ribosomal precursors	29000
	gi|207340712	Nip7p	A4	7	Nip7p (7)	1.25431	0.274115	nucleolus,nucleus	Nucleolar protein required for 60S ribosome subunit biogenesis, constituent of 66S pre-ribosomal particles; physically interacts with Nop8p and the exosome subunit Rrp43p	5170
	gi|6324868	Rrs1p	A4	5	Rrs1p (5)	1.25201	0.0565356	0	Essential protein that binds ribosomal protein L11 and is required for nuclear export of the 60S pre-ribosomal subunit during A3/4; mouse homolog shows altered expression in Huntington's disease model mice	not visualized
	gi|259147998	Rlp24p	A4	3	Rlp24p (3)	1.24227	0.0862783	0	Essential protein with similarity to Rpl24Ap and Rpl24Bp, associated with pre-60S ribosomal subunits and required for ribosomal large subunit biogenesis	not visualized
	gi|51013571	Nop2p	A4	10	Nop2p (10)	1.21928	0.185221	nucleolus,nucleus	Probable RNA m(5)C methyltransferase, essential for processing and maturation of 27S pre-rRNA and large ribosomal subunit biogenesis; localized to the nucleolus; constituent of 66S pre-ribosomal particles	18700
	gi|190406043	Noc3p	A4	11	Noc3p (11)	1.17162	0.215897	nucleolus,nucleus	Protein that forms a nuclear complex with Noc2p that binds to 66S ribosomal precursors to mediate their intranuclear transport; also binds to chromatin to promote the association of DNA replication factors and replication initiation	11700
	gi|151941061	Rsa3p	A4	1	Rsa3p (1)	1.14824	0	nucleolus	Protein with a likely role in ribosomal maturation, required for accumulation of wild-type levels of large (60S) ribosomal subunits; binds to the helicase Dbp6p in pre-60S ribosomal particles in the nucleolus	2940
	gi|6325273	Tif6p	A4	4	Tif6p (4)	1.12965	0.0551785	nucleolus,nucleus	Constituent of 66S pre-ribosomal particles, has similarity to human B1 factor 6 (eIF6); may be involved in the biogenesis and or stability of 60S ribosomal subunits	18600
	gi|6322843	Mrt4p	A4	5	Mrt4p (5)	1.10736	0.208429	nucleolus,nucleus	Protein involved in mRNA turnover and ribosome assembly, localizes to the nucleolus	18200
	gi|151941136	Rix7p	A4	2	Rix7p (2)	1.10587	0.343594	nucleolus,nucleus	Putative ATPase of the AAA family, required for export of pre-ribosomal large subunits from the nucleus; distributed between the nucleolus, nucleoplasm, and nuclear periphery depending on growth conditions	4490
	gi|6323021	Drs1p	A4	7	Drs1p (7)	0.917309	0.196005	cytoplasm,nucleolus,nucleus	Nucleolar DEAD-box protein required for ribosome assembly and function, including synthesis of 60S ribosomal subunits; constituent of 66S pre-ribosomal particles	not visualized
	gi|6321857	Ssf1p	A4	1	Ssf1p (1)	0.848953	0	nucleolus,nucleus	Constituent of 66S pre-ribosomal particles, required for ribosomal large subunit maturation; functionally redundant with Ssf2p; member of the Brix family	8150
	gi|151944581	Nog2p	A4	1	Nog2p (1)	0.748126	0	nucleus	Putative GTPase that associates with pre-60S ribosomal subunits in the nucleolus and is required for their nuclear export and maturation	67700
	gi|190407271	Brx1p	A4	5	Brx1p (5)	0.658259	0.363574	nucleolus,nucleus	Nucleolar protein, constituent of 66S pre-ribosomal particles; depletion leads to defects in rRNA processing and a block in the assembly of large ribosomal subunits; possesses a sigma(70)-like RNA-binding motif	13200
	gi|6323947	Has1p	A4	17	Has1p (17)	0.629382	0.341267	0	ATP-dependent RNA helicase; localizes to both the nuclear periphery and nucleolus; highly enriched in nuclear pore complex fractions; constituent of 66S pre-ribosomal particles	not visualized
	gi|207345119	Nop7p	A4	18	Nop7p (18)	0.472094	0.251397	nucleolus,nucleus	Component of several different pre-ribosomal particles; forms a complex with Ytm1p and Erb1p that is required for maturation of the large ribosomal subunit; required for exit from G0 and the initiation of cell proliferation	4530
	gi|151941747	Ebp2p	A4	12	Ebp2p (12)	0.46777	0.209324	0	Essential protein required for the maturation of 25S rRNA and 60S ribosomal subunit assembly, localizes to the nucleolus; constituent of 66S pre-ribosomal particles	not visualized
	gi|206558288	Nsa1p	A4	2	Nsa1p (2)	0.463538	0.0519064	nucleolus,nucleus	Constituent of 66S pre-ribosomal particles, involved in 60S ribosomal subunit biogenesis	2740
	gi|207344709	Cic1p/Nsa3p	A4	5	Cic1p/Nsa3p (5)	0.452572	0.192086	nucleolus,nucleus	Essential protein that interacts with proteasome components and has a potential role in proteasome substrate specificity; also copurifies with 66S pre-ribosomal particles	45900
	gi|6324326	Rlp7p	A4	7	Rlp7p (7)	0.434939	0.223392	0	Nucleolar protein with similarity to large ribosomal subunit L7 proteins; constituent of 66S pre-ribosomal particles; plays an essential role in processing of precursors to the large ribosomal subunit RNAs	7720
	gi|6324846	Ytm1p	A4	6	Ytm1p (6)	0.416583	0.211402	nucleolus,nucleus	Constituent of 66S pre-ribosomal particles, forms a complex with Nop7p and Erb1p that is required for maturation of the large ribosomal subunit; has seven C-terminal WD repeats	6670
	gi|6324219	Nop15p	A4	3	Nop15p (3)	0.413004	0.0411241	nucleolus,nucleus	Constituent of 66S pre-ribosomal particles, involved in 60S ribosomal subunit biogenesis; localizes to both nucleolus and cytoplasm	4280
	gi|256270950	Spb1p	A4	4	Spb1p (4)	0.410759	0.133044	0	AdoMet-dependent methyltransferase involved in rRNA processing and 60S ribosomal subunit maturation; methylates G2922 in the tRNA docking site of the large subunit rRNA and in the absence of snR52, U2921; suppressor of PAB1 mutants	not visualized
	gi|6323693	Erb1p	A4	22	Erb1p (22)	0.396287	0.20466	nucleolus,nucleus	Constituent of 66S pre-ribosomal particles, forms a complex with Nop7p and Ytm1p that is required for maturation of the large ribosomal subunit; required for maturation of the 25S and 5.8S ribosomal RNAs; homologous to mammalian Bop1	2680
	gi|151944713	Nug1p	A4	4	Nug1p (4)	0.384719	0.0903976	nucleolus,nucleus	GTPase that associates with nuclear 60S pre-ribosomes, required for export of 60S ribosomal subunits from the nucleus	7130
	gi|190405562	Nop16p	A4	9	Nop16p (9)	0.378128	0.179602	nucleolus,nucleus	Constituent of 66S pre-ribosomal particles, involved in 60S ribosomal subunit biogenesis	2860
	gi|6320973	Nsa2p	A4	1	Nsa2p (1)	0.264927	0	cytoplasm	Protein constituent of 66S pre-ribosomal particles, contributes to processing of the 27S pre-rRNA	8660
	gi|190406571	Spb4p	A4	1	Spb4p (1)	0.204205	0	nucleolus,nucleus	Putative ATP-dependent RNA helicase, nucleolar protein required for synthesis of 60S ribosomal subunits at a late step in the pathway; sediments with 66S pre-ribosomes in sucrose gradients	5740
	gi|666101	Nhp2p	A5	3	Nhp2p (3)	1.43938	0.206814	nucleolus	Nuclear protein related to mammalian high mobility group (HMG) proteins, essential for function of H/ACA-type snoRNPs, which are involved in 18S rRNA processing	not visualized
	gi|7839181	Nop10p	A5	2	Nop10p (2)	1.33331	0.324092	nucleolus	Constituent of small nucleolar ribonucleoprotein particles containing H/ACA-type snoRNAs, which are required for pseudouridylation and processing of pre-18S rRNA	not visualized
	gi|190405265	Nop56p	A5	12	Nop56p (12)	1.30798	0.343748	nucleolus	Essential evolutionarily-conserved nucleolar protein component of the box C/D snoRNP complexes that direct 2'-O-methylation of pre-rRNA during its maturation; overexpression causes spindle orientation defects	13500
	gi|151941019	Cbf5p	A5	8	Cbf5p (8)	1.24243	0.327449	nucleolus	Pseudouridine synthase catalytic subunit of box H/ACA small nucleolar ribonucleoprotein particles (snoRNPs), acts on both large and small rRNAs and on snRNA U2; mutations in human ortholog dyskerin cause the disorder dyskeratosis congenita	33600
	gi|190405871	Gar1p	A5	1	Gar1p (1)	1.08288	0	nucleolus	Protein component of the H/ACA snoRNP pseudouridylase complex, involved in the modification and cleavage of the 18S pre-rRNA	5730
	gi|206558283	Nop58p	A5	10	Nop58p (10)	1.06725	0.280793	nucleolus	Protein involved in pre-rRNA processing, 18S rRNA synthesis, and snoRNA synthesis; component of the small subunit processome complex, which is required for processing of pre-18S rRNA	34700
	gi|6320190	Nop1p	A5	12	Nop1p (12)	0.982388	0.133614	0	Nucleolar protein, component of the small subunit processome complex, which is required for processing of pre-18S rRNA; has similarity to mammalian fibrillarin	not visualized
	gi|71064091	YIL127C	A6	1	YIL127C (1)	4.57739	0	nucleolus	Putative protein of unknown function; identified in a screen for mutants with decreased levels of rDNA transcription; green fluorescent protein (GFP)-fusion protein localizes to the nucleolus; predicted to be involved in ribosome biogenesis	3670
	gi|530998	Fpr3p	A6	12	Fpr3p (12)	1.99836	0.532354	nucleolus,nucleus	Nucleolar peptidyl-prolyl cis-trans isomerase (PPIase); FK506 binding protein; phosphorylated by casein kinase II (Cka1p-Cka2p-Ckb1p-Ckb2p) and dephosphorylated by Ptp1p	9490
	gi|577810	Rrp8p	A6	1	Rrp8p (1)	1.95137	0	nucleolus,nucleus	Nucleolar protein involved in rRNA processing, pre-rRNA cleavage at site A2; also involved in telomere maintenance; mutation is synthetically lethal with a gar1 mutation	2780
	gi|160380616	Dbp3p	A6	2	Dbp3p (2)	1.9303	0.332743	nucleolus,nucleus	Putative ATP-dependent RNA helicase of the DEAD-box family involved in ribosomal biogenesis	38900
	gi|163310814	Npl3p	A6	1	Npl3p (1)	1.91309	0	nucleus	is Nop3, req. for ribos. biogenesis. also for mRNA metabolism. For RNA-binding protein that promotes elongation, regulates termination, and carries poly(A) mRNA from nucleus to cytoplasm; required for pre-mRNA splicing; dissociation from mRNAs promoted by Mtr10p; phosphorylated by Sky1p in the cytoplasm	78700
	gi|160380629	Dbp7p	A6	1	Dbp7p (1)	1.86536	0	nucleolus,nucleus	Putative ATP-dependent RNA helicase of the DEAD-box family involved in ribosomal biogenesis; essential for growth under anaerobic conditions	1460
	gi|151942780	Rrp12p	A6	5	Rrp12p (5)	1.71687	0.4444	cytoplasm,nucleus	Protein required for export of the ribosomal subunits; associates with the RNA components of the pre-ribosomes; contains HEAT-repeats	8170
	gi|151945554	Rex4p	A6	5	Rex4p (5)	1.69968	0.559258	nucleolus,nucleus	Putative RNA exonuclease possibly involved in pre-rRNA processing and ribosome assembly	4280
	gi|151943057	Hpm1p	A6	1	Hpm1p (1)	1.47094	0	cytoplasm,nucleus	AdoMet-dependent methyltransferase involved in a novel 3-methylhistidine modification of ribosomal protein Rpl3p; seven beta-strand MTase family member; null mutant exhibits a weak vacuolar protein sorting defect and caspofungin resistance	not visualized
	gi|259145944	Arb1p	A6	4	Arb1p (4)	1.42404	0.319433	cytoplasm	ATPase of the ATP-binding cassette (ABC) family involved in 40S and 60S ribosome biogenesis, has similarity to Gcn20p; shuttles from nucleus to cytoplasm, physically interacts with Tif6p, Lsg1p	17600
	gi|151945976	Tma23p	A6	1	Tma23p (1)	1.3477	0	nucleolus	Nucleolar protein of unknown function implicated in ribosome biogenesis; TMA23 may be a fungal-specific gene as no homologs have been yet identified in higher eukaryotes	not quantitated
	gi|151943835	YCR016W	A6	1	YCR016W (1)	1.06341	0	nucleolus,nucleus	Putative protein of unknown function; green fluorescent protein (GFP)-fusion protein localizes to the nucleolus and nucleus; predicted to be involved in A3/4	1850
	gi|151943436	Nsr1p	A6	7	Nsr1p (7)	1.03596	0.294246	nucleolus	Nucleolar protein that binds nuclear localization sequences, required for pre-rRNA processing and ribosome biogenesis	77400
	gi|151941039	Pwp1p	A6	1	Pwp1p (1)	0.227337	0	cytoplasm,nucleolus,nucleus	Protein with WD-40 repeats involved in rRNA processing; associates with trans-acting ribosome biogenesis factors; similar to beta-transducin superfamily	43800
	gi|190409546	NPA3	B	3	NPA3 (3)	1.75354	0.139701	cytoplasm	Essential, conserved, cytoplasmic ATPase; phosphorylated by the Pcl1p-Pho85p kinase complex	15200
	gi|468605	Sup45p	B	2	Sup45p (2)	1.73741	0.00643487	cytoplasm	Polypeptide release factor (eRF1) in translation termination; mutant form acts as a recessive omnipotent suppressor; methylated by Mtq2p-Trm112p in ternary complex eRF1-eRF3-GTP; mutation of methylation site confers resistance to zymocin	13100
	gi|151943621	Gcn1p	B	7	Gcn1p (7)	1.67697	0.528048	cytoplasm	Positive regulator of the Gcn2p kinase activity, forms a complex with Gcn20p; proposed to stimulate Gcn2p activation by an uncharged tRNA	7330
	gi|3712	SUP35	B	1	SUP35 (1)	1.66436	0	cytoplasm	Translation termination factor eRF3; altered protein conformation creates the [PSI(+)] prion, a dominant cytoplasmically inherited protein aggregate that alters translational fidelity and creates a nonsense suppressor phenotype	78900
	gi|151946513	GRS1	B	1	GRS1 (1)	1.13469	0	cytoplasm	Cytoplasmic and mitochondrial glycyl-tRNA synthase that ligates glycine to the cognate anticodon bearing tRNA; transcription termination factor that may interact with the 3'-end of pre-mRNA to promote 3'-end formation	98400
	gi|984682	NIP1	B1	1	NIP1 (1)	1.90488	0	cytoplasm	eIF3c subunit of the eukaryotic translation initiation factor 3 (eIF3), involved in the assembly of preinitiation complex and start codon selection	78900
	gi|6324778	Ded1p	B1	11	Ded1p (11)	1.69304	0.410286	0	ATP-dependent DEAD (Asp-Glu-Ala-Asp)-box RNA helicase, required for B1 of all yeast mRNAs; mutations in human DEAD-box DBY are a frequent cause of male infertility	not visualized
	gi|151946470	RPG1	B1	3	RPG1 (3)	1.67347	0.175076	cytoplasm	eIF3a subunit of the core complex of translation initiation factor 3 (eIF3), essential for translation; part of a subcomplex (Prt1p-Rpg1p-Nip1p) that stimulates binding of mRNA and tRNA(i)Met to ribosomes	52700
	gi|6324433	Cdc33p	B1	4	Cdc33p (4)	1.63096	0.35563	cytoplasm	Cytoplasmic mRNA cap binding protein and translation initiation factor eIF4E; the eIF4E-cap complex is responsible for mediating cap-dependent mRNA translation via interactions with translation initiation factor eIF4G (Tif4631p or Tif4632p)	14200
	gi|238686680	Prt1	B1	7	Prt1 (7)	1.57166	0.340755	cytoplasm	eIF3b subunit of the core complex of translation initiation factor 3 (eIF3), essential for translation; part of a subcomplex (Prt1p-Rpg1p-Nip1p) that stimulates binding of mRNA and tRNA(i)Met to ribosomes	47500
	gi|460044	Fun12p	B1	4	Fun12p (4)	1.53964	0.234176	cytoplasm	GTPase, required for general translation initiation by promoting Met-tRNAiMet binding to ribosomes and ribosomal subunit joining; homolog of bacterial IF2	13400
	gi|6323795	TIF34	B1	3	TIF34 (3)	1.53263	0.0987978	0	eIF3i subunit of the core complex of translation initiation factor 3 (eIF3), which is essential for translation	2400
	gi|151941085	Yef3p	B1	27	Yef3p (27)	1.40843	0.344388	cytoplasm	Translational elongation factor 3, stimulates the binding of aminoacyl-tRNA (AA-tRNA) to ribosomes by releasing EF-1 alpha from the ribosomal complex; contains two ABC cassettes; binds and hydrolyses ATP	871000
	gi|11513344	Tif2p	B1	4	Tif2p (4)	1.38288	0.243755	cytoplasm	Translation initiation factor eIF4A, identical to Tif1p; DEA(D/H)-box RNA helicase that couples ATPase activity to RNA binding and unwinding; forms a dumbbell structure of two compact domains connected by a linker; interacts with eIF4G	not quantitated
	gi|151946172	Clu1p	B1	1	Clu1p (1)	1.29463	0	cytoplasm	eIF3 component of unknown function; deletion causes defects in mitochondrial organization but not in growth or translation initiation, can rescue cytokinesis and mitochondrial organization defects of the Dictyostelium cluA- mutant	17000
	gi|238686682	Tif35p	B1	6	Tif35p (6)	1.25128	0.582555	cytoplasm	eIF3g subunit of the core complex of translation initiation factor 3 (eIF3), which is essential for translation	not visualized
	gi|6322323	Tif2p	B1	14	Tif2p (14)	1.22408	0.299682	cytoplasm	Translation initiation factor eIF4A, identical to Tif1p; DEA(D/H)-box RNA helicase that couples ATPase activity to RNA binding and unwinding; forms a dumbbell structure of two compact domains connected by a linker; interacts with eIF4G	not quantitated
	gi|6322769	Tef4p	B2	3	Tef4p (3)	2.21319	0.819376	cytoplasm	Gamma subunit of translational elongation factor eEF1B, stimulates the binding of aminoacyl-tRNA (AA-tRNA) to ribosomes by releasing eEF1A (Tef1p/Tef2p) from the ribosomal complex	102000
	gi|55670150	EF-2 (EFT1/EFT2)	B2	17	EF-2 (EFT1/EFT2) (17)	1.62204	0.198497	cytoplasm	Elongation factor 2 (EF-2), also encoded by EFT2; catalyzes ribosomal translocation during protein synthesis; contains diphthamide, the unique posttranslationally modified histidine residue specifically ADP-ribosylated by diphtheria toxin	82700
	gi|6319594	Tef2p	B2	24	Tef2p (24)	1.48801	0.411079	cytoplasm	Translational elongation factor EF-1 alpha; also encoded by TEF1; functions in the binding reaction of aminoacyl-tRNA (AA-tRNA) to ribosomes	450
	gi|15988133	H4	C1	1	H4 (1)	2.19521	0	nucleus	Histone H4, core histone protein required for chromatin assembly and chromosome function; one of two identical histone proteins (see also HHF2); contributes to telomeric silencing; N-terminal domain involved in maintaining genomic integrity	524000
	gi|6320430	Htb1p	C1	2	Htb1p (2)	1.90497	0.217158	nucleus	Histone H2B, core histone protein required for chromatin assembly and chromosome function; nearly identical to HTB1; Rad6p-Bre1p-Lge1p mediated ubiquitination regulates transcriptional activation, meiotic DSB formation and H3 methylation	443000
	gi|6320431	Hta1p/Hta2p	C1	2	Hta1p/Hta2p (2)	1.51146	0.181842	vacuole	Histone H2A, core histone protein required for chromatin assembly and chromosome function; one of two nearly identical subtypes (see also HTA2); DNA damage-dependent phosphorylation by Mec1p facilitates DNA repair; acetylated by Nat4p	not visualized
	gi|151944881	Chd1p	C3	1	Chd1p (1)	1.91832	0	nucleus	Nucleosome remodeling factor that functions in regulation of transcription elongation; contains a chromo domain, a helicase domain and a DNA-binding domain; component of both the SAGA and SLIK complexes	1620
	gi|259145314	Paa1p	C3	1	Paa1p (1)	1.5102	0	0	Polyamine acetyltransferase; acetylates polyamines (e.g. putrescine, spermidine, spermine) and also aralkylamines (e.g. tryptamine, phenylethylamine); may be involved in transcription and/or DNA replication	8680
	gi|51013133	Rsc8p	C3a	1	Rsc8p (1)	1.65655	0	nucleus	Component of the RSC chromatin remodeling complex; essential for viability and mitotic growth; homolog of SWI/SNF subunit Swi3p, but unlike Swi3p, does not activate transcription of reporters	3380
	gi|151940964	Fpr4p	C4e	9	Fpr4p (9)	1.70747	0.370889	nucleolus,nucleus	Peptidyl-prolyl cis-trans isomerase (PPIase) (proline isomerase) localized to the nucleus; catalyzes isomerization of proline residues in histones H3 and H4, which affects lysine methylation of those histones	14100
	gi|169791784	Nap1p	C6	1	Nap1p (1)	2.29501	0	cytoplasm	Protein that interacts with mitotic cyclin Clb2p; required for the regulation of microtubule dynamics during mitosis; controls bud morphogenesis; involved in the transport of H2A and H2B histones to the nucleus; phosphorylated by CK2	8070
	gi|151942801	Rpa135p	E1	1	Rpa135p (1)	1.86206	0	nucleolus	RNA polymerase I subunit A135	14100
	gi|172215	Rpa190p	E1	1	Rpa190p (1)	1.74692	0	nucleolus	RNA polymerase I subunit; largest subunit of RNA polymerase I	2840
	gi|110590860	RPA12	E1	2	RPA12 (2)	1.44756	0.288492	nucleolus	RNA polymerase I subunit A12.2; contains two zinc binding domains, and the N terminal domain is responsible for anchoring to the RNA pol I complex	8450
	gi|190407445	Rpo31p	E3	1	Rpo31p (1)	2.3647	0	nucleus	RNA polymerase III subunit C160, part of core enzyme; similar to bacterial beta-prime subunit	6020
	gi|190408037	Rpc40p (AC40)	E5	1	Rpc40p (AC40) (1)	1.39544	0	nucleolus,nucleus	RNA polymerase subunit, common to RNA polymerase I and III	13000
	gi|259145620	Yra1p	F5	4	Yra1p (4)	3.40012	0.764637	nucleus	Nuclear protein that binds to RNA and to Mex67p, required for export of poly(A)+ mRNA from the nucleus; member of the REF (RNA and export factor binding proteins) family; another family member, Yra2p, can substitute for Yra1p function	not visualized
	gi|6324217	Dbp2p	F5	1	Dbp2p (1)	3.35039	0	cytoplasm,nucleus	Essential ATP-dependent RNA helicase of the DEAD-box protein family, involved in nonsense-mediated mRNA decay and rRNA processing	33100
	gi|172574	Sen1p	F5	2	Sen1p (2)	2.58801	0.660539	nucleus	Presumed helicase required for RNA polymerase II transcription termination and processing of RNAs; homolog of Senataxin which causes Ataxia-Oculomotor Apraxia 2 and a dominant form of amyotrophic lateral sclerosis	125
	gi|6321265	Kem1p	F5	3	Kem1p (3)	2.18781	0.583003	cytoplasm	Evolutionarily-conserved 5'-3' exonuclease component of cytoplasmic processing (P) bodies involved in mRNA decay; plays a role in microtubule-mediated processes, filamentous growth, ribosomal RNA maturation, and telomere maintenance	11700
	gi|190407384	Dbp5p	F5	2	Dbp5p (2)	1.96319	0.637513	nuclear periphery	Cytoplasmic ATP-dependent RNA helicase of the DEAD-box family involved in mRNA export from the nucleus; involved in translation termination	14900
	gi|6321013	Pab1p	F5	8	Pab1p (8)	1.75031	0.899522	cytoplasm	Poly(A) binding protein, part of the 3'-end RNA-processing complex, mediates interactions between the 5' cap structure and the 3' mRNA poly(A) tail, involved in control of poly(A) tail length, interacts with translation factor eIF-4G	198000
	gi|51013079	HEK2	F5	1	HEK2 (1)	1.39513	0	cytoplasm	RNA binding protein involved in the asymmetric localization of ASH1 mRNA; represses translation of ASH1 mRNA, an effect reversed by Yck1p-dependent phosphoryation; regulates telomere position effect and length; similarity to hnRNP-K	15600
	gi|6322854	Pap1p	F5	1	Pap1p (1)	1.24008	0	nucleus	Poly(A) polymerase, one of three factors required for mRNA 3'-end polyadenylation, forms multiprotein complex with polyadenylation factor I (PF I), also required for mRNA nuclear export; may also polyadenylate rRNAs	17100
	gi|14318523	Loc1p	F5	6	Loc1p (6)	1.23534	0.210873	nucleolus,nucleus	Nuclear protein involved in asymmetric localization of ASH1 mRNA; binds double-stranded RNA in vitro; constituent of 66S pre-ribosomal particles	3650
	gi|256271022	Prp6p	F5	1	Prp6p (1)	0.970063	0	cytoplasm,nucleus	Splicing factor, component of the U4/U6-U5 snRNP complex	2250
	gi|190406294	Air1p	F5b	3	Air1p (3)	2.20342	0.235282	cytoplasm,nucleus	Zinc knuckle protein, involved in nuclear RNA processing and degradation as a component of the TRAMP complex; stimulates the poly(A) polymerase activity of Pap2p in vitro; functionally redundant with Air2p	1550
	gi|1493831	Trf5p	F5b	1	Trf5p (1)	1.47556	0	nucleolus	Non-canonical poly(A) polymerase, involved in nuclear RNA degradation as a component of the TRAMP complex; catalyzes polyadenylation of hypomodified tRNAs, and snoRNA and rRNA precursors; overlapping but non-redundant functions with Pap2p	2240
	gi|160358710	Sub2p	F6	6	Sub2p (6)	1.45781	0.229843	nucleus	Component of the TREX complex required for nuclear mRNA export; member of the DEAD-box RNA helicase superfamily and is involved in early and late steps of spliceosome assembly; homolog of the human splicing factor hUAP56	51700
	gi|1002712	ARC1	F7	1	ARC1 (1)	1.83543	0	cytoplasm	Protein that binds tRNA and methionyl- and glutamyl-tRNA synthetases (Mes1p and Gus1p), delivering tRNA to them, stimulating catalysis, and ensuring their localization to the cytoplasm; also binds quadruplex nucleic acids	57700
	gi|207344772	Ded81p	F7	1	Ded81p (1)	1.24643	0	0	Cytosolic asparaginyl-tRNA synthetase, required for protein synthesis, catalyzes the specific attachment of asparagine to its cognate tRNA	not visualized
	gi|151942642	Tgs1p	F7	1	Tgs1p (1)	0.940209	0	nucleolus	Trimethyl guanosine synthase, conserved nucleolar methyl transferase that converts the m(7)G cap structure of snRNAs, snoRNAs, and telomerase TLC1 RNA to m(2,2,7)G; also required for nucleolar assembly and splicing of meiotic pre-mRNAs	not visualized
	gi|151946151	Spt5p	F8	1	Spt5p (1)	1.56044	0	nucleus	Protein involved in regulating Pol I and Pol II transcription and pre-mRNA processing; forms a complex with Spt4p; contains a C-terminal repeat domain that is a target for phosphorylation by Sgv1p	2340
	gi|151942316	Ydr341cp	G	1	Ydr341cp (1)	2.75711	0	0	Arginyl-tRNA synthetase, proposed to be cytoplasmic but the authentic, non-tagged protein is detected in highly purified mitochondria in high-throughput studies	20600
	gi|151942788	Lsp1	G	4	Lsp1 (4)	2.62986	0.68893	punctate composite	Primary component of eisosomes, which are large immobile patch structures at the cell cortex associated with endocytosis, along with Pil1p and Sur7p; null mutants show activation of Pkc1p/Ypk1p stress resistance pathways	104000
	gi|117958129	Ser33p	G	1	Ser33p (1)	2.18466	0	cytoplasm	3-phosphoglycerate dehydrogenase, catalyzes the first step in serine and glycine biosynthesis; isozyme of Ser3p	2010
	gi|151943789	Glk1p	G	2	Glk1p (2)	2.04814	0.0853064	cytoplasm,punctate composite	Glucokinase, catalyzes the phosphorylation of glucose at C6 in the first irreversible step of glucose metabolism; one of three glucose phosphorylating enzymes; expression regulated by non-fermentable carbon sources	21100
	gi|706818	DET1	G	1	DET1 (1)	1.87227	0	cytoplasm,nucleus	Acid phosphatase involved in the non-vesicular transport of sterols in both directions between the endoplasmic reticulum and plasma membrane; deletion confers sensitivity to nickel	3170
	gi|151943814	Ilv6p	G	1	Ilv6p (1)	1.82606	0	mitochondrion	Regulatory subunit of acetolactate synthase, which catalyzes the first step of branched-chain amino acid biosynthesis; enhances activity of the Ilv2p catalytic subunit, localizes to mitochondria	15800
	gi|151942417	PPN1	G	5	PPN1 (5)	1.77089	0.447114	vacuole	Vacuolar endopolyphosphatase with a role in phosphate metabolism; functions as a homodimer	319
	gi|6322097	Lys12p	G	3	Lys12p (3)	1.76552	0.166544	mitochondrion	Homo-Isocitrat-Dehydrogenase, ein NAD-Linked-mitochondriale Enzym für den vierten Schritt in der Biosynthese von Lysin, in denen Homo-Isocitrat wird oxidativ in alpha-decarboxyliert erforderlich ketoadipate	19100
	gi|256271116	Imd3p	G	2	Imd3p (2)	1.72065	0.370613	cytoplasm	Inosine monophosphate dehydrogenase, catalyzes the first step of GMP biosynthesis, member of a four-gene family in S. cerevisiae, constitutively expressed	26300
	gi|6320616	Ade8p	G	1	Ade8p (1)	1.67082	0	cytoplasm,nucleus	Phosphoribosyl-glycinamide transformylase; catalyzes a step in the 'de novo' purine nucleotide biosynthetic pathway	3910
	gi|171504	Fas3p	G	11	Fas3p (11)	1.6537	0.251771	cytoplasm,punctate composite	Acetyl-CoA carboxylase, biotin containing enzyme that catalyzes the carboxylation of acetyl-CoA to form malonyl-CoA; required for de novo biosynthesis of long-chain fatty acids	20200
	gi|6321776	Prs3p	G	1	Prs3p (1)	1.59059	0	cytoplasm	5-phospho-ribosyl-1(alpha)-pyrophosphate synthetase, synthesizes PRPP, which is required for nucleotide, histidine, and tryptophan biosynthesis; one of five related enzymes, which are active as heteromultimeric complexes	not visualized
	gi|732946	FAA4	G	1	FAA4 (1)	1.58509	0	lipid particle	Long chain fatty acyl-CoA synthetase, regulates protein modification during growth in the presence of ethanol, functions to incorporate palmitic acid into phospholipids and neutral lipids	31200
	gi|151940771	Gcn20p	G	2	Gcn20p (2)	1.58357	0.0917667	cytoplasm	Positive regulator of the Gcn2p kinase activity, forms a complex with Gcn1p; proposed to stimulate Gcn2p activation by an uncharged tRNA	14600
	gi|151943508	Yhb1p	G	1	Yhb1p (1)	1.56823	0	cytoplasm	Nitric oxide oxidoreductase, flavohemoglobin involved in nitric oxide detoxification; plays a role in the oxidative and nitrosative stress responses	13000
	gi|151944399	Srv2p	G	2	Srv2p (2)	1.52642	0.361677	actin	CAP (cyclase-associated protein) subunit of adenylyl cyclase complex; N-terminus binds adenylyl cyclase and facilitates activation by RAS; C-terminus binds ADP-actin monomers, facilitating regulation of actin dynamics and cell morphogenesis	8760
	gi|173146	Ura2p	G	11	Ura2p (11)	1.49904	0.228765	cytoplasm	Bifunctional carbamoylphosphate synthetase (CPSase)-aspartate transcarbamylase (ATCase), catalyzes the first two enzymatic steps in the de novo biosynthesis of pyrimidines; both activities are subject to feedback inhibition by UTP	11000
	gi|51013423	Ade5,7p	G	2	Ade5,7p (2)	1.47624	0.076944	cytoplasm	Bifunctional enzyme of the 'de novo' purine nucleotide biosynthetic pathway, contains aminoimidazole ribotide synthetase and glycinamide ribotide synthetase activities	35800
	gi|171596	Gfa1p	G	4	Gfa1p (4)	1.47084	0.282458	0	Glutamine-fructose-6-phosphate amidotransferase, catalyzes the formation of glucosamine-6-P and glutamate from fructose-6-P and glutamine in the first step of chitin biosynthesis	14300
	gi|6980562	Ypd1p	G	1	Ypd1p (1)	1.42548	0	cytoplasm,nucleus	Phosphorelay intermediate protein, phosphorylated by the plasma membrane sensor Sln1p in response to osmotic stress and then in turn phosphorylates the response regulators Ssk1p in the cytosol and Skn7p in the nucleus	6330
	gi|6322569	Cpa2	G	1	Cpa2 (1)	1.42061	0	cytoplasm	Large subunit of carbamoyl phosphate synthetase, which catalyzes a step in the synthesis of citrulline, an arginine precursor	18000
	gi|894204	Psa1p	G	2	Psa1p (2)	1.41834	0.0452317	cytoplasm	GDP-mannose pyrophosphorylase (mannose-1-phosphate guanyltransferase), synthesizes GDP-mannose from GTP and mannose-1-phosphate in cell wall biosynthesis; required for normal cell wall structure	97100
	gi|151942086	GRX3	G	1	GRX3 (1)	1.38542	0	cytoplasm,nucleus	Hydroperoxide and superoxide-radical responsive glutathione-dependent oxidoreductase; monothiol glutaredoxin subfamily member along with Grx4p and Grx5p; protects cells from oxidative damage	11000
	gi|167013430	Idh1p	G	1	Idh1p (1)	1.38263	0	mitochondrion	Subunit of mitochondrial NAD(+)-dependent isocitrate dehydrogenase, which catalyzes the oxidation of isocitrate to alpha-ketoglutarate in the TCA cycle	10500
	gi|256274388	Sam1p	G	5	Sam1p (5)	1.31151	0.145231	cytoplasm	S-adenosylmethionine synthetase, catalyzes transfer of the adenosyl group of ATP to the sulfur atom of methionine; one of two differentially regulated isozymes (Sam1p and Sam2p)	103000
	gi|151943263	Trp5p	G	5	Trp5p (5)	1.30774	0.56415	cytoplasm,nucleus	Tryptophan synthase, catalyzes the last step of tryptophan biosynthesis; regulated by the general control system of amino acid biosynthesis	15500
	gi|62738905	Gal10p	G	1	Gal10p (1)	1.29417	0	0	UDP-glucose-4-epimerase, catalyzes the interconversion of UDP-galactose and UDP-D-glucose in galactose metabolism; also catalyzes the conversion of alpha-D-glucose or alpha-D-galactose to their beta-anomers	not visualized
	gi|112491285	Adh1p	G	3	Adh1p (3)	1.263	0.243333	0	Alcohol dehydrogenase, fermentative isozyme active as homo- or heterotetramers; required for the reduction of acetaldehyde to ethanol, the last step in the glycolytic pathway	not visualized
	gi|6322123	Rrn3p	G	1	Rrn3p (1)	1.25594	0	cytoplasm	Minor isoform of the large subunit of ribonucleotide-diphosphate reductase; the RNR complex catalyzes rate-limiting step in dNTP synthesis, regulated by DNA replication and DNA damage checkpoint pathways via localization of small subunits	1360
	gi|207344936	Pfk1p	G	1	Pfk1p (1)	1.24817	0	cytoplasm	Alpha subunit of heterooctameric phosphofructokinase involved in glycolysis, indispensable for anaerobic growth, activated by fructose-2,6-bisphosphate and AMP, mutation inhibits glucose induction of cell cycle-related genes	89800
	gi|75766245	Gal1p	G	1	Gal1p (1)	1.23883	0	0	Galactokinase, phosphorylates alpha-D-galactose to alpha-D-galactose-1-phosphate in the first step of galactose catabolism; expression regulated by Gal4p	not visualized
	gi|171122	Vma2p	G	10	Vma2p (10)	1.23768	0.197022	vacuolar membrane	Subunit B of the eight-subunit V1 peripheral membrane domain of the vacuolar H+-ATPase (V-ATPase), an electrogenic proton pump found throughout the endomembrane system; contains nucleotide binding sites; also detected in the cytoplasm	131000
	gi|3720	Tdh3p	G	2	Tdh3p (2)	1.17757	0.0504645	cytoplasm,nucleus	Glyceraldehyde-3-phosphate dehydrogenase, isozyme 3, involved in glycolysis and gluconeogenesis; tetramer that catalyzes the reaction of glyceraldehyde-3-phosphate to 1,3 bis-phosphoglycerate; detected in the cytoplasm and cell-wall	169000
	gi|6322666	Fas1p	G	3	Fas1p (3)	1.15897	0.164695	cytoplasm	Beta subunit of fatty acid synthetase, which catalyzes the synthesis of long-chain saturated fatty acids; contains acetyltransacylase, dehydratase, enoyl reductase, malonyl transacylase, and palmitoyl transacylase activities	91800
	gi|47420051	Gpd1p	G	2	Gpd1p (2)	1.12397	0.042889	peroxisome	NAD-dependent glycerol-3-phosphate dehydrogenase, key enzyme of glycerol synthesis, essential for growth under osmotic stress; expression regulated by high-osmolarity glycerol response pathway; homolog of Gpd2p	807
	gi|6325025	Fas2p	G	3	Fas2p (3)	1.09435	0.153078	cytoplasm	Alpha subunit of fatty acid synthetase, which catalyzes the synthesis of long-chain saturated fatty acids; contains beta-ketoacyl reductase and beta-ketoacyl synthase activities; phosphorylated	17000
	gi|4180	Cdc19p	G	5	Cdc19p (5)	1.08459	0.259539	cytoplasm	Pyruvate kinase, functions as a homotetramer in glycolysis to convert phosphoenolpyruvate to pyruvate, the input for aerobic (TCA cycle) or anaerobic (glucose fermentation) respiration	291000
	gi|172436	Rna1p	G	2	Rna1p (2)	1.0716	0.074395	cytoplasm	GTPase activating protein (GAP) for Gsp1p, involved in nuclear transport	52200
	gi|6323073	Pdc1p	G	7	Pdc1p (7)	1.06358	0.220775	ambiguous,cytoplasm,nucleus	Major of three pyruvate decarboxylase isozymes, key enzyme in alcoholic fermentation, decarboxylates pyruvate to acetaldehyde; subject to glucose-, ethanol-, and autoregulation; involved in amino acid catabolism	8970
	gi|6320930	ILV1	G	2	ILV1 (2)	1.05549	0.231864	mitochondrion	Threonine deaminase, catalyzes the first step in isoleucine biosynthesis; expression is under general amino acid control; ILV1 locus exhibits highly positioned nucleosomes whose organization is independent of known ILV1 regulation	11900
	gi|6323619	Apt1p	G	1	Apt1p (1)	1.01623	0	cytoplasm,nucleus	Adenine phosphoribosyltransferase, catalyzes the formation of AMP from adenine and 5-phosphoribosylpyrophosphate; involved in the salvage pathway of purine nucleotide biosynthesis	11200
	gi|256270877	Tsa1p	G	4	Tsa1p (4)	0.985622	0.123443	cytoplasm,punctate composite	Thioredoxin peroxidase, acts as both a ribosome-associated and free cytoplasmic antioxidant; self-associates to form a high-molecular weight chaperone complex under oxidative stress; deletion results in mutator phenotype	378000
	gi|6323138	Ahp1p	G	1	Ahp1p (1)	0.933393	0	cytoplasm,nucleus	Thiol-specific peroxiredoxin, reduces hydroperoxides to protect against oxidative damage; function in vivo requires covalent conjugation to Urm1p	16200
	gi|6319641	Arl1p	G	1	Arl1p (1)	0.876933	0	punctate composite,Golgi to ER	Soluble GTPase with a role in regulation of membrane traffic; regulates potassium influx; G protein of the Ras superfamily, similar to ADP-ribosylation factor	5190
	gi|640053	SER1	G	1	SER1 (1)	0.841415	0	cytoplasm	3-phosphoserine aminotransferase, catalyzes the formation of phosphoserine from 3-phosphohydroxypyruvate, required for serine and glycine biosynthesis; regulated by the general control of amino acid biosynthesis mediated by Gcn4p	15900
	gi|157834086	URA6	G	2	URA6 (2)	0.747312	0.336792	cytoplasm,nucleus	Uridylate kinase, catalyzes the seventh enzymatic step in the de novo biosynthesis of pyrimidines, converting uridine monophosphate (UMP) into uridine-5'-diphosphate (UDP)	1500
	gi|416161	Cys4p	G	3	Cys4p (3)	0.518361	0.138635	cytoplasm	Cystathionine beta-synthase, catalyzes synthesis of cystathionine from serine and homocysteine, the first committed step in cysteine biosynthesis; responsible for hydrogen sulfide generation; mutations in human ortholog cause homocystinuria	41900
	gi|6320667	Pfa5p	G	1	Pfa5p (1)	0	0	0	Palmitoyltransferase with autoacylation activity; likely functions in pathway(s) outside Ras; member of a family of putative palmitoyltransferases containing an Asp-His-His-Cys-cysteine rich (DHHC-CRD) domain	not visualized
	gi|6324194	Fpr1p	G/C2	1	Fpr1p (1)	2.43532	0	cytoplasm,nucleus	Peptidyl-prolyl cis-trans isomerase (PPIase), binds to the drugs FK506 and rapamycin; also binds to the nonhistone chromatin binding protein Hmo1p and may regulate its assembly or function	43300
	gi|460064	Gua1p	G/V	4	Gua1p (4)	1.19293	0.132865	0	GMP synthase, an enzyme that catalyzes the second step in the biosynthesis of GMP from inosine 5'-phosphate (IMP); transcription is not subject to regulation by guanine but is negatively regulated by nutrient starvation	not visualized
	gi|171644	PIM1	H	1	PIM1 (1)	1.93795	0	mitochondrion	ATP-dependent Lon protease, involved in degradation of misfolded proteins in mitochondria; required for biogenesis and maintenance of mitochondria	14500
	gi|151945474	Tuf1p	H	2	Tuf1p (2)	1.38698	0.154426	mitochondrion	Mitochondrial translation elongation factor Tu; comprises both GTPase and guanine nucleotide exchange factor activities, while these activities are found in separate proteins in S. pombe and humans	58500
	gi|171704583	Sds23p	I	1	Sds23p (1)	2.56266	0	cytoplasm,nucleus	One of two S. cerevisiae homologs (Sds23p and Sds24p) of the S. pombe Sds23 protein, which is implicated in APC/cyclosome regulation; involved in cell separation during budding	21200
	gi|190406538	Tub2p	I	8	Tub2p (8)	1.68358	0.329466	0	Beta-tubulin; associates with alpha-tubulin (Tub1p and Tub3p) to form tubulin dimer, which polymerizes to form microtubules	not visualized
	gi|190408634	SDS24	I	1	SDS24 (1)	1.39969	0	cytoplasm	One of two S. cerevisiae homologs (Sds23p and Sds24p) of the S. pombe Sds23 protein, which is implicated in APC/cyclosome regulation; involved in cell separation during budding; may play an indirect role in fluid-phase endocytosis	2840
	gi|406272	Scp160p	I	2	Scp160p (2)	1.24219	0.0452419	ER	Essential RNA-binding G protein effector of mating response pathway, mainly associated with nuclear envelope and ER, interacts in mRNA-dependent manner with translating ribosomes via multiple KH domains, similar to vertebrate vigilins	not quantitated
	gi|151941768	Lrg1p	J	1	Lrg1p (1)	1.61605	0	bud neck,cytoplasm,cell periphery	Putative GTPase-activating protein (GAP) involved in the Pkc1p-mediated signaling pathway that controls cell wall integrity; appears to specifically regulate 1,3-beta-glucan synthesis	468
	gi|6323002	HSP104	K	6	HSP104 (6)	1.90635	0.15512	cytoplasm	Heat shock protein that cooperates with Ydj1p (Hsp40) and Ssa1p (Hsp70) to refold and reactivate previously denatured, aggregated proteins; responsive to stresses including: heat, ethanol, and sodium arsenite; involved in [PSI+] propagatio	32800
	gi|171723	Hsc82p	K	21	Hsc82p (21)	1.7325	0.304879	cytoplasm	Cytoplasmic chaperone of the Hsp90 family, redundant in function and nearly identical with Hsp82p, and together they are essential; expressed constitutively at 10-fold higher basal levels than HSP82 and induced 2-3 fold by heat shock	132000
	gi|99031947	SBA1	K	1	SBA1 (1)	1.709	0	cytoplasm,nucleus	Co-chaperone that binds to and regulates Hsp90 family chaperones; important for pp60v-src activity in yeast; homologous to the mammalian p23 proteins and like p23 can regulate telomerase activity	33700
	gi|6319972	Ssb1p	K	12	Ssb1p (12)	1.27984	0.302661	cytoplasm	Cytoplasmic ATPase that is a ribosome-associated molecular chaperone, functions with J-protein partner Zuo1p; may be involved in folding of newly-made polypeptide chains; member of the HSP70 family; interacts with phosphatase subunit Reg1p	170000
	gi|6324120	Ssb2p	K	1	Ssb2p (1)	1.22794	0	cytoplasm	Cytoplasmic ATPase that is a ribosome-associated molecular chaperone, functions with J-protein partner Zuo1p; may be involved in the folding of newly-synthesized polypeptide chains; member of the HSP70 family; homolog of SSB1	104000
	gi|207341845	Ssb2p	K	1	Ssb2p (1)	1.03282	0	cytoplasm	Cytoplasmic ATPase that is a ribosome-associated molecular chaperone, functions with J-protein partner Zuo1p; may be involved in the folding of newly-synthesized polypeptide chains; member of the HSP70 family; homolog of SSB1	104000
	gi|99031945	Hsp82p	K1	3	Hsp82p (3)	1.85625	0.332663	cytoplasm	Hsp90 chaperone required for pheromone signaling and negative regulation of Hsf1p; docks with Tom70p for mitochondrial preprotein delivery; promotes telomerase DNA binding and nucleotide addition; interacts with Cns1p, Cpr6p, Cpr7p, Sti1p	445000
	gi|533365	Sse1p	K1	5	Sse1p (5)	1.20648	0.275504	cytoplasm	ATPase that is a component of the heat shock protein Hsp90 chaperone complex; binds unfolded proteins; member of the heat shock protein 70 (HSP70) family; localized to the cytoplasm	71700
	gi|42543071	Ydj1p	K2	1	Ydj1p (1)	2.44695	0	cytoplasm,nucleus	Protein chaperone involved in regulation of the HSP90 and HSP70 functions; involved in protein translocation across membranes; member of the DnaJ family	119000
	gi|207346587	Tcp1p	K2	1	Tcp1p (1)	1.71447	0	0	Alpha subunit of chaperonin-containing T-complex, which mediates protein folding in the cytosol; involved in actin cytoskeleton maintenance; overexpression in neurons suppresses formation of pathogenic conformations of huntingtin protein	not visualized
	gi|272718727	Ssa1p	K2	19	Ssa1p (19)	1.63245	0.292969	cytoplasm	ATPase involved in protein folding and nuclear localization signal (NLS)-directed nuclear transport; member of heat shock protein 70 (HSP70) family; forms a chaperone complex with Ydj1p; localized to the nucleus, cytoplasm, and cell wall	269000
	gi|151943024	Cct2p	K2	1	Cct2p (1)	1.4092	0	0	Subunit beta of the cytosolic chaperonin Cct ring complex, related to Tcp1p, required for the assembly of actin and tubulins in vivo	not visualized
	gi|151945064	Cct3p	K2	2	Cct3p (2)	1.26037	0.121452	0	Subunit of the cytosolic chaperonin Cct ring complex, related to Tcp1p, required for the assembly of actin and tubulins in vivo	not visualized
	gi|6323004	Ssa2p	K2	3	Ssa2p (3)	1.10516	0.0898274	cytoplasm,nucleus	ATP binding protein involved in protein folding and vacuolar import of proteins; member of heat shock protein 70 (HSP70) family; associated with the chaperonin-containing T-complex; present in the cytoplasm, vacuolar membrane and cell wall	364000
	gi|151941387	Ssa1p	K2	1	Ssa1p (1)	1.02545	0	cytoplasm	ATPase involved in protein folding and nuclear localization signal (NLS)-directed nuclear transport; member of heat shock protein 70 (HSP70) family; forms a chaperone complex with Ydj1p; localized to the nucleus, cytoplasm, and cell wall	269000
	gi|924930	Aha1p	K2	1	Aha1p (1)	0.986995	0	cytoplasm	Co-chaperone that binds to Hsp82p and activates its ATPase activity; similar to Hch1p; expression is regulated by stresses such as heat shock (	13900
	gi|290771197	Cct8p	K2 oder N?	3	Cct8p (3)	1.64938	0.394151	0	Subunit of the cytosolic chaperonin Cct ring complex, related to Tcp1p, required for the assembly of actin and tubulins in vivo	not visualized
	gi|6319499	Ola1p	L	6	Ola1p (6)	1.44995	0.136436	cytoplasm	P-loop ATPase with similarity to human OLA1 and bacterial YchF; identified as specifically interacting with the proteasome; protein levels are induced by hydrogen peroxide	36800
	gi|151940753	Wwm1p	L	1	Wwm1p (1)	1.41902	0	cytoplasm,nucleus	WW domain containing protein of unknown function; binds to Mca1p, a caspase-related protease that regulates H2O2-induced apoptosis; overexpression causes Gi phase growth arrest and clonal death that is suppressed by overexpression of MCA1	6020
	gi|6319526	Rfs1p	L	1	Rfs1p (1)	1.27657	0	punctate composite	Protein of unknown function; member of a flavodoxin-like fold protein family that includes Pst2p and Ycp4p; green fluorescent protein (GFP)-fusion protein localizes to the cytoplasm in a punctate pattern	7060
	gi|151943555	YGR283C	L	1	YGR283C (1)	1.19701	0	nucleolus	Protein of unknown function; may interact with ribosomes, based on co-purification experiments; predicted to be involved in ribosome biogenesis; null mutant is resistant to fluconazole; GFP-fusion protein localizes to the nucleolus	2820
	gi|151943402	YGR122Wp	L	1	YGR122Wp (1)	1.18054	0	cytoplasm	Probable ortholog of A. nidulans PalC, which is involved in pH regulation and binds to the ESCRT-III complex; null mutant does not properly process Rim101p and has decreased resistance to rapamycin; GFP-fusion protein is cytoplasmic	not quantitated
	gi|151940939	YLR422W	L2	1	YLR422W (1)	1.92672	0	cytoplasm	Protein of unknown function with similarity to human DOCK proteins (guanine nucleotide exchange factors); interacts with Ino4p; green fluorescent protein (GFP)-fusion protein localizes to the cytoplasm, YLR422W is not an essential protein	238
	gi|151944696	EDC3	L2	1	EDC3 (1)	1.56443	0	punctate composite	Non-essential conserved protein of unknown function, plays a role in mRNA decapping by specifically affecting the function of the decapping enzyme Dcp1p; localizes to cytoplasmic mRNA processing bodies	2340
	gi|189041600	YKR018C	L2	2	YKR018C (2)	1.53014	0.201888	cytoplasm,nucleus	Putative protein of unknown function; green fluorescent protein (GFP)-fusion protein localizes to the cytoplasm and nucleus	1770
	gi|6321025	Bmh1p	M	3	Bmh1p (3)	2.03208	0.375762	cytoplasm	14-3-3 protein, major isoform; controls proteome at post-transcriptional level, binds proteins and DNA, involved in regulation of many processes including exocytosis, vesicle transport, Ras/MAPK signaling, and rapamycin-sensitive signaling	158000
	gi|6323028	Dnm1p	M	2	Dnm1p (2)	1.84863	0.334027	mitochondrion,punctate composite	Dynamin-related GTPase required for mitochondrial fission and morphology; assembles on the cytoplasmic face of mitochondrial tubules at sites at which division will occur; also participates in endocytosis and regulating peroxisome abundance	9620
	gi|37362625	Sro9p	M	3	Sro9p (3)	1.64616	0.131389	cytoplasm	Cytoplasmic RNA-binding protein that associates with translating ribosomes; involved in heme regulation of Hap1p as a component of the HMC complex, also involved in the organization of actin filaments; contains a La motif	8430
	gi|207347490	Rgd1p	M/N	1	Rgd1p (1)	1.17858	0	ambiguous,bud neck,cytoplasm,bud	GTPase-activating protein (RhoGAP) for Rho3p and Rho4p, possibly involved in control of actin cytoskeleton organization	1500
	gi|151945133	Arp3p	N	1	Arp3p (1)	2.03074	0	0	Essential component of the Arp2/3 complex, which is a highly conserved actin nucleation center required for the motility and integrity of actin patches; involved in endocytosis and membrane growth and polarity	6650
	gi|151942171	Cct6p	N	1	Cct6p (1)	1.90637	0	0	Subunit of the cytosolic chaperonin Cct ring complex, related to Tcp1p, essential protein that is required for the assembly of actin and tubulins in vivo; contains an ATP-binding motif	not visualized
	gi|151942363	Rvs167p	N	2	Rvs167p (2)	1.8653	0.19342	actin	Actin-associated protein, interacts with Rvs161p to regulate actin cytoskeleton, endocytosis, and viability following starvation or osmotic stress; homolog of mammalian amphiphysin	14600
	gi|6323511	Tub3p	N	3	Tub3p (3)	1.71926	0.189957	cytoplasm,nucleus,spindle pole	Alpha-tubulin; associates with beta-tubulin (Tub2p) to form tubulin dimer, which polymerizes to form microtubules; expressed at lower level than Tub1p	12300
	gi|6324902	Myo2	N	1	Myo2 (1)	1.65128	0	ambiguous,bud neck,cytoplasm,cell periphery,bud	One of two type V myosin motors (along with MYO4) involved in actin-based transport of cargos; required for the polarized delivery of secretory vesicles, the vacuole, late Golgi elements, peroxisomes, and the mitotic spindle	4340
	gi|173183	Vps1p	N	5	Vps1p (5)	1.60801	0.331357	cytoplasm,punctate composite,endosome	Dynamin-ähnliche GTPase, die für vakuolären Sortierung; auch in Aktin-Zytoskelett Organisation beteiligt sind, Ende der Golgi-Vorratsspeicherung von einigen Proteinen, die Regulierung peroxisome biogenesis	5960
	gi|14627173	Bbc1	N	1	Bbc1 (1)	1.29203	0	0	Protein possibly involved in assembly of actin patches; interacts with an actin assembly factor Las17p and with the SH3 domains of Type I myosins Myo3p and Myo5p; localized predominantly to cortical actin patches	not visualized
	gi|836779	Lsb3	N	1	Lsb3 (1)	1.23974	0	bud neck,cytoplasm,mitochondrion,cell periphery	Protein containing a C-terminal SH3 domain; binds Las17p, which is a homolog of human Wiskott-Aldrich Syndrome protein involved in actin patch assembly and actin polymerization	3670
	gi|151942115	SAC6	N	1	SAC6 (1)	0.976445	0	actin	Fimbrin, actin-bundling protein; cooperates with Scp1p (calponin/transgelin) in the organization and maintenance of the actin cytoskeleton	3510
	gi|9650673	ACT1	N	2	ACT1 (2)	0.96695	0.11898	0	Actin, structural protein involved in cell polarization, endocytosis, and other cytoskeletal functions	not visualized
	gi|642334	Cof1p	N	1	Cof1p (1)	0.912886	0	0	Cofilin, promotes actin filament depolarization in a pH-dependent manner; binds both actin monomers and filaments and severs filaments; thought to be regulated by phosphorylation at SER4; ubiquitous and essential in eukaryotes	19600
	gi|259146589	Pil1p	O	9	Pil1p (9)	2.20023	0.791711	punctate composite	Primary component of eisosomes, which are large immobile cell cortex structures associated with endocytosis; null mutants show activation of Pkc1p/Ypk1p stress resistance pathways; detected in phosphorylated state in mitochondria	115000
	gi|558403	Cog8p	O	1	Cog8p (1)	2.03452	0	punctate composite	Component of the conserved oligomeric Golgi complex (Cog1p through Cog8p), a cytosolic tethering complex that functions in protein trafficking to mediate fusion of transport vesicles to Golgi compartments	6440
	gi|151943611	Chc1p	O	1	Chc1p (1)	1.9572	0	Golgi to vacuole	Clathrin heavy chain, subunit of the major coat protein involved in intracellular protein transport and endocytosis; two heavy chains form the clathrin triskelion structural component; the light chain (CLC1) is thought to regulate function	28700
	gi|6320056	COP1	O	1	COP1 (1)	1.90903	0	Golgi,Golgi to ER	Alpha subunit of COPI vesicle coatomer complex, which surrounds transport vesicles in the early secretory pathway	15200
	gi|151941877	Cdc48p	O	9	Cdc48p (9)	1.69221	0.280704	cytoplasm,nucleus	ATPase in ER, nuclear membrane and cytosol with homology to mammalian p97; in a complex with Npl4p and Ufd1p participates in retrotranslocation of ubiquitinated proteins from the ER into the cytosol for degradation by the proteasome	78400
	gi|473152	Mrs6p	O	1	Mrs6p (1)	1.6091	0	cytoplasm,nucleus	Rab escort protein, forms a complex with the Ras-like small GTPase Ypt1p that is required for the prenylation of Ypt1p by protein geranylgeranyltransferase type II (Bet2p-Bet4p); sequence similarity to mammalian choroideraemia gene	23800
	gi|30749262	Ykt6p	O	1	Ykt6p (1)	1.5946	0	0	Vesicle membrane protein (v-SNARE) with acyltransferase activity; involved in trafficking to and within the Golgi, endocytic trafficking to the vacuole, and vacuolar fusion; membrane localization due to prenylation at the carboxy-terminus	not visualized
	gi|290771181	Kar2p	O	1	Kar2p (1)	1.38596	0	ambiguous	ATPase involved in protein import into the ER, also acts as a chaperone to mediate protein folding in the ER and may play a role in ER export of soluble proteins; regulates the unfolded protein response via interaction with Ire1p	337000
	gi|165761044	Sec23p	O	1	Sec23p (1)	1.30656	0	0	GTPase-activating protein; component of the Sec23p-Sec24p heterodimeric complex of the COPII vesicle coat, involved in ER to Golgi transport and autophagy; stimulates the GDP-bound form of Sar1p	not visualized
	gi|256271056	Aps3p	O	1	Aps3p (1)	1.0936	0	punctate composite,Golgi to ER	Small subunit of the clathrin-associated adaptor complex AP-3, which is involved in vacuolar protein sorting; related to the sigma subunit of the mammalian clathrin AP-3 complex; suppressor of loss of casein kinase 1 function	1240
	gi|229597871	Vtc2p	O	3	Vtc2p (3)	0.841623	0.0990899	ER	Subunit of the vacuolar transporter chaperone (VTC) complex involved in membrane trafficking, vacuolar polyphosphate accumulation, microautophagy and non-autophagic vacuolar fusion	2910
	gi|3480	POL3	P1	1	POL3 (1)	1.49371	0	nucleus	Catalytic subunit of DNA polymerase delta; required for chromosomal DNA replication during mitosis and meiosis, intragenic recombination, repair of double strand DNA breaks, and DNA replication during nucleotide excision repair (NER)	not visualized
	gi|207344962	Crm1p	Q	1	Crm1p (1)	2.36082	0	nucleus	Major karyopherin, involved in export of proteins, RNAs, and ribosomal subunits from the nucleus; exportin	7080
	gi|67464126	Kap95p	Q	1	Kap95p (1)	2.10656	0	cytoplasm,nuclear periphery,punctate composite	Karyopherin beta, forms a complex with Srp1p/Kap60p; interacts with nucleoporins to mediate nuclear import of NLS-containing cargo proteins via the nuclear pore complex; regulates PC biosynthesis; GDP-to-GTP exchange factor for Gsp1p	51700
	gi|6323968	PSE1	Q	1	PSE1 (1)	1.80442	0	cytoplasm,nucleus	Karyopherin/importin that interacts with the nuclear pore complex; acts as the nuclear import receptor for specific proteins, including Pdr1p, Yap1p, Ste12p, and Aft1p	15500
	gi|151944826	Kap123p	Q	7	Kap123p (7)	1.63643	0.377725	cytoplasm,nucleus	Karyopherin beta, mediates nuclear import of ribosomal proteins prior to assembly into ribosomes and import of histones H3 and H4; localizes to the nuclear pore, nucleus, and cytoplasm; exhibits genetic interactions with RAI1	38300
	gi|7546354	Srp1p	Q	2	Srp1p (2)	1.52017	0.00777074	cytoplasm,nuclear periphery	Karyopherin alpha homolog, forms a dimer with karyopherin beta Kap95p to mediate import of nuclear proteins, binds the nuclear localization signal of the substrate during import; may also play a role in regulation of protein degradation	2790
	gi|61679843	Dhh1p	Q	3	Dhh1p (3)	1.50326	0.344177	cytoplasm	Cytoplasmic DExD/H-box helicase, stimulates mRNA decapping, coordinates distinct steps in mRNA function and decay, interacts with both the decapping and deadenylase complexes, may have a role in mRNA export and translation	42900
	gi|151942370	Sxm1p	Q	1	Sxm1p (1)	0.861002	0	cytoplasm,nucleus	Nuclear transport factor (karyopherin) involved in protein transport between the cytoplasm and nucleoplasm; similar to Nmd5p, Cse1p, Lph2p, and the human cellular apoptosis susceptibility protein, CAS1	16300
	gi|2131097	Ty1B	R	6	Ty1B (6)	1.6409	0.274753	#N/A	Retrotransposon TYA Gag and TYB Pol genes; transcribed/translated as one unit; polyprotein is processed to make a nucleocapsid-like protein (Gag), reverse transcriptase (RT), protease (PR), and integrase (IN); similar to retroviral genes	#N/A
	gi|151944169	Ecm29	S	2	Ecm29 (2)	1.79956	0.190097	cytoplam, nucleus	Major component of the proteasome; tethers the proteasome core particle to the regulatory particle, and enhances the stability of the proteasome	12100
	gi|6321390	Rpt6p	S1	1	Rpt6p (1)	2.8695	0	nucleus	One of six ATPases of the 19S regulatory particle of the 26S proteasome involved in the degradation of ubiquitinated substrates; bound by ubiquitin-protein ligases Ubr1p and Ufd4p; localized mainly to the nucleus throughout the cell cycle	4700
	gi|1147800	Rpt4p	S1	2	Rpt4p (2)	2.47131	0.388381	nucleus	One of six ATPases of the 19S regulatory particle of the 26S proteasome involved in the degradation of ubiquitinated substrates; required for spindle pole body duplication; localized mainly to the nucleus throughout the cell cycle	not visualized
	gi|6320602	Rpt3p	S1	3	Rpt3p (3)	1.81073	0.511306	ambiguous	One of six ATPases of the 19S regulatory particle of the 26S proteasome involved in the degradation of ubiquitinated substrates; substrate of N-acetyltransferase B	not visualized
	gi|557599	RPT2	S1	1	RPT2 (1)	1.66307	0	0	One of six ATPases of the 19S regulatory particle of the 26S proteasome involved in the degradation of ubiquitinated substrates; required for normal peptide hydrolysis by the core 20S particle	not visualized
	gi|45269968	Rpn8p	S1	2	Rpn8p (2)	1.61325	0.261952	cytoplasm,nucleus	Essential, non-ATPase regulatory subunit of the 26S proteasome; has similarity to the human p40 proteasomal subunit and to another S. cerevisiae regulatory subunit, Rpn11p	19800
	gi|207343610	Rpt1p	S1	1	Rpt1p (1)	1.60801	0	nucleus	One of six ATPases of the 19S regulatory particle of the 26S proteasome involved in the degradation of ubiquitinated substrates; required for optimal CDC20 transcription; interacts with Rpn12p and the E3 ubiquitin-protein ligase Ubr1p	105
	gi|151943971	Rpn1p	S1	2	Rpn1p (2)	1.5726	0.107137	cytoplasm,nucleus	Non-ATPase base subunit of the 19S regulatory particle of the 26S proteasome; may participate in the recognition of several ligands of the proteasome; contains a leucine-rich repeat (LRR) domain, a site for protein-protein interactions	306000
	gi|6320859	Rpn3p	S1	1	Rpn3p (1)	1.45587	0	cytoplasm,nucleus	Essential, non-ATPase regulatory subunit of the 26S proteasome lid, similar to the p58 subunit of the human 26S proteasome; temperature-sensitive alleles cause metaphase arrest, suggesting a role for the proteasome in cell cycle control	16700
	gi|6324691	Rpt5p	S2	3	Rpt5p (3)	1.50381	0.187051	nucleus	One of six ATPases of the 19S regulatory particle of the 26S proteasome involved in the degradation of ubiquitinated substrates; recruited to the GAL1-10 promoter region upon induction of transcription	not visualized
	gi|151943890	Pat1p	T2	1	Pat1p (1)	1.75521	0	cytoplasm	Topoisomerase II-associated deadenylation-dependent mRNA-decapping factor; also required for faithful chromosome transmission, maintenance of rDNA locus stability, and protection of mRNA 3'-UTRs from trimming; functionally linked to Pab1p	656
	gi|151942421	Tom1p	U	2	Tom1p (2)	2.1108	0.579094	nucleolus,nucleus	E3 ubiquitin ligase of the hect-domain class; has a role in mRNA export from the nucleus and may regulate transcriptional coactivators; involved in degradation of excess histones (	358
	gi|151941535	UFD4	U	1	UFD4 (1)	1.77645	0	cytoplasm,nucleus	Ubiquitin-protein ligase (E3) that interacts with Rpt4p and Rpt6p, two subunits of the 19S particle of the 26S proteasome; cytoplasmic E3 involved in the degradation of ubiquitin fusion proteins	7380
	gi|4715	Uba1p	U	1	Uba1p (1)	1.4479	0	cytoplasm,nucleus	Ubiquitin activating enzyme (E1), involved in ubiquitin-mediated protein degradation and essential for viability	17700
	gi|14719687	Mms2p	U	1	Mms2p (1)	1.11365	0	cytoplasm,nucleus	Ubiquitin-conjugating enzyme variant involved in error-free postreplication repair; forms a heteromeric complex with Ubc13p, an active ubiquitin-conjugating enzyme; cooperates with chromatin-associated RING finger proteins, Rad18p and Rad5p	2760
	gi|6319432	Ura7p	V	5	Ura7p (5)	1.89456	0.411269	cytoplasm	Major CTP synthase isozyme (see also URA8), catalyzes the ATP-dependent transfer of the amide nitrogen from glutamine to UTP, forming CTP, the final step in de novo biosynthesis of pyrimidines; involved in phospholipid biosynthesis	57600
	gi|171099	Vma5p	V	6	Vma5p (6)	1.86101	0.43193	ambiguous,vacuolar membrane	Subunit C of the eight-subunit V1 peripheral membrane domain of vacuolar H+-ATPase (V-ATPase), an electrogenic proton pump found throughout the endomembrane system; required for the V1 domain to assemble onto the vacuolar membrane	21100
	gi|6320016	Vma1p	V	6	Vma1p (6)	1.59141	0.699585	vacuolar membrane	Subunit A of the eight-subunit V1 peripheral membrane domain of the vacuolar H+-ATPase; protein precursor undergoes self-catalyzed splicing to yield the extein Tfp1p and the intein Vde (PI-SceI), which is a site-specific endonuclease	200000
	gi|1165216	Zpr1p	V	3	Zpr1p (3)	1.56296	0.256389	cytoplasm,nucleus	Essential protein with two zinc fingers, present in the nucleus of growing cells but relocates to the cytoplasm in starved cells via a process mediated by Cpr1p; binds to translation elongation factor eEF-1 (Tef1p)	39900
	gi|1008483	Gus1p	V	3	Gus1p (3)	0.875667	0.619195	cytoplasm	Glutamyl-tRNA synthetase (GluRS), forms a complex with methionyl-tRNA synthetase (Mes1p) and Arc1p; complex formation increases the catalytic efficiency of both tRNA synthetases and ensures their correct localization to the cytoplasm	48700
			0	2		1.39149		Nucleolus	84
			A1	124		1.70786		Nucleus	108
			A2	205		1.17363		Cytoplasm	176
			A3	98		2.33142		Ambiguous	6
			A3a	99		2.44593		Vacuole	3
			A4	348		1.20252		Punctate	13
			A5	48		1.20795		Spindle pole	1
			A6	43		1.73013		Cell periphery	3
			B	14		1.5934		Nuclear periphery	3
			B1	85		1.50896		Mitochondria	9
			B2	44		1.77441		Golgi	4
			C1	5		1.87055
			C3	2		1.71426
			C3a	1		1.65655
			C4e	9		1.70747
			C6	1		2.29501
			E1	4		1.68551
			E3	1		2.3647
			E5	1		1.39544
			F5	29		2.00805
			F5b	4		1.83949
			F6	6		1.45781
			F7	3		1.34069
			F8	1		1.56044
			G	129		1.37789
			G/C2	1		2.43532
			G/V	4		1.19293
			H	3		1.66246
			I	12		1.72203
			J	1		1.61605
			K	42		1.48141
			K1	8		1.53136
			K2	29		1.44763
			K2 oder N?	3		1.64938
			L	10		1.30462
			L2	4		1.67376
			M	8		1.84229
			M/N	1		1.17858
			N	19		1.46991
			O	29		1.60224
			P1	1		1.49371
			Q	16		1.68467
			R	6		1.6409
			S	2		1.79956
			S1	13		1.88304
			S2	3		1.50381
			T2	1		1.75521
			U	5		1.6122
			V	23		1.55712

## Sheet: L16 vs WT
	Accession Number	Name	Class	Peptide Count	Name (PepNumber)	Avg iTRAQ ratio (116/114)	iTRAQ Standard Deviation (116/114)	Localisation	SGD Description	Copy Number per Cell
	gi|207347694	0	0	1	0 (1)	1.67433	0	0	0	0
	gi|259145408	0	0	1	0 (1)	1.31302	0	#N/A	0	#N/A
	gi|6323399	rpS22	A1	3	rpS22 (3)	2.45512	0.630582	nucleolus,nucleus	Protein component of the small (40S) ribosomal subunit; nearly identical to Rps22Bp and has similarity to E. coli S8 and rat S15a ribosomal proteins	40400
	gi|6324451	rpS19	A1	2	rpS19 (2)	2.26947	0.0111225	cytoplasm	Protein component of the small (40S) ribosomal subunit, required for assembly and maturation of pre-40 S particles; mutations in human RPS19 are associated with Diamond Blackfan anemia; nearly identical to Rps19Bp	29000
	gi|190404968	rpS13	A1	2	rpS13 (2)	2.21192	0.163111	0	Protein component of the small (40S) ribosomal subunit; has similarity to E. coli S15 and rat S13 ribosomal proteins	not visualized
	gi|6324741	rpS28A	A1	2	rpS28A (2)	2.20106	0.329795	cytoplasm	Protein component of the small (40S) ribosomal subunit; nearly identical to Rps28Bp and has similarity to rat S28 ribosomal protein	94500
	gi|6323365	rpS25B	A1	2	rpS25B (2)	2.05796	0.136811	cytoplasm	Protein component of the small (40S) ribosomal subunit; nearly identical to Rps25Ap and has similarity to rat S25 ribosomal protein	162000
	gi|49258831	rpS23	A1	3	rpS23 (3)	2.0124	0.3888	#N/A	Ribosomal protein 28 (rp28) of the small (40S) ribosomal subunit, required for translational accuracy; nearly identical to Rps23Ap and similar to E. coli S12 and rat S23 ribosomal proteins; deletion of both RPS23A and RPS23B is lethal	#N/A
	gi|49258828	rpS16	A1	2	rpS16 (2)	1.94836	0.0822898	cytoplasm	Protein component of the small (40S) ribosomal subunit; identical to Rps16Bp and has similarity to E. coli S9 and rat S16 ribosomal proteins	33800
	gi|6320918	rpS24A	A1	5	rpS24A (5)	1.94555	0.292417	cytoplasm	Protein component of the small (40S) ribosomal subunit; identical to Rps24Bp and has similarity to rat S24 ribosomal protein	not visualized
	gi|256272110	rpS21B	A1	2	rpS21B (2)	1.94438	0.0364125	cytoplasm	Protein component of the small (40S) ribosomal subunit; nearly identical to Rps21Ap and has similarity to rat S21 ribosomal protein	15300
	gi|1164943	rpS7A	A1	6	rpS7A (6)	1.94319	0.561496	0	Protein component of the small (40S) ribosomal subunit, nearly identical to Rps7Bp; interacts with Kti11p; deletion causes hypersensitivity to zymocin; has similarity to rat S7 and Xenopus S8 ribosomal proteins	41000
	gi|6323617	rpS17	A1	6	rpS17 (6)	1.93631	0.22821	cytoplasm	Ribosomal protein 51 (rp51) of the small (40s) subunit; nearly identical to Rps17Bp and has similarity to rat S17 ribosomal protein	30900
	gi|2131127	rpS21	A1	2	rpS21 (2)	1.93404	0.26348	cytoplasm	Protein component of the small (40S) ribosomal subunit; nearly identical to Rps21Bp and has similarity to rat S21 ribosomal protein	27400
	gi|6321772	rpS20	A1	4	rpS20 (4)	1.88054	0.0481279	0	Protein component of the small (40S) ribosomal subunit; overproduction suppresses mutations affecting RNA polymerase III-dependent transcription; has similarity to E. coli S10 and rat S20 ribosomal proteins	not visualized
	gi|6324533	rpS15	A1	3	rpS15 (3)	1.86752	0.127092	0	Protein component of the small (40S) ribosomal subunit; has similarity to E. coli S19 and rat S15 ribosomal proteins	not visualized
	gi|6324151	rpS3	A1	7	rpS3 (7)	1.86391	0.464804	0	Protein component of the small (40S) ribosomal subunit, has apurinic/apyrimidinic (AP) endonuclease activity; essential for viability; has similarity to E. coli S3 and rat S3 ribosomal proteins	146000
	gi|1151236	rpS6A/B	A1	5	rpS6A/B (5)	1.8116	0.407338	cytoplasm	Protein component of the small (40S) ribosomal subunit; identical to Rps6Bp and has similarity to rat S6 ribosomal protein	66000
	gi|49258832	rpS18A/B	A1	4	rpS18A/B (4)	1.78934	0.148855	cytoplasm	Protein component of the small (40S) ribosomal subunit; nearly identical to Rps18Bp and has similarity to E. coli S13 and rat S18 ribosomal proteins	48100
	gi|1914797	rpS11B	A1	4	rpS11B (4)	1.74996	0.255187	cytoplasm	Protein component of the small (40S) ribosomal subunit; identical to Rps11Ap and has similarity to E. coli S17 and rat S11 ribosomal proteins	1200
	gi|6321809	rpS27B	A1	1	rpS27B (1)	1.70614	0	cytoplasm	Protein component of the small (40S) ribosomal subunit; nearly identical to Rps27Ap and has similarity to rat S27 ribosomal protein	not quantitated
	gi|6321653	rpS0A	A1	9	rpS0A (9)	1.68403	0.393181	cytoplasm	Protein component of the small (40S) ribosomal subunit, nearly identical to Rps0Bp; required for maturation of 18S rRNA along with Rps0Bp; deletion of either RPS0 gene reduces growth rate, deletion of both genes is lethal	93700
	gi|10383793	rpS14A	A1	4	rpS14A (4)	1.68125	0.376414	0	Ribosomal protein 59 of the small subunit, required for ribosome assembly and 20S pre-rRNA processing; mutations confer cryptopleurine resistance; nearly identical to Rps14Bp and similar to E. coli S11 and rat S14 ribosomal proteins	29600
	gi|6322583	rpS5	A1	9	rpS5 (9)	1.64309	0.727633	0	Protein component of the small (40S) ribosomal subunit, the least basic of the non-acidic ribosomal proteins; phosphorylated in vivo; essential for viability; has similarity to E. coli S7 and rat S5 ribosomal proteins	not visualized
	gi|6321997	rpS4B	A1	9	rpS4B (9)	1.62914	0.243346	cytoplasm	Protein component of the small (40S) ribosomal subunit; identical to Rps4Ap and has similarity to rat S4 ribosomal protein	102000
	gi|6321315	rpS2	A1	4	rpS2 (4)	1.62278	0.150932	0	Protein component of the small (40S) subunit, essential for control of translational accuracy; phosphorylation by C-terminal domain kinase I (CTDK-I) enhances translational accuracy; similar to E. coli S5 and rat S2 ribosomal proteins	not visualized
	gi|899490	rpS12	A1	3	rpS12 (3)	1.61484	0.289187	0	Protein component of the small (40S) ribosomal subunit; has similarity to rat ribosomal protein S12	not visualized
	gi|71064104	rpS7B	A1	1	rpS7B (1)	1.61237	0	cytoplasm	Protein component of the small (40S) ribosomal subunit, nearly identical to Rps7Ap; interacts with Kti11p; deletion causes hypersensitivity to zymocin; has similarity to rat S7 and Xenopus S8 ribosomal proteins	43500
	gi|151946577	rpS9B	A1	4	rpS9B (4)	1.6098	0.126467	cytoplasm	Protein component of the small (40S) ribosomal subunit; nearly identical to Rps9Ap and has similarity to E. coli S4 and rat S9 ribosomal proteins	63300
	gi|171727	rpS8A	A1	3	rpS8A (3)	1.3664	0.247035	cytoplasm	Protein component of the small (40S) ribosomal subunit; identical to Rps8Bp and has similarity to rat S8 ribosomal protein	15900
	gi|55670021	Asc1p	A1	3	Asc1p (3)	1.35434	0.245114	0	G-protein beta subunit and guanine nucleotide dissociation inhibitor for Gpa2p; ortholog of RACK1 that inhibits translation; core component of the small (40S) ribosomal subunit; represses Gcn4p in the absence of amino acid starvation	333000
	gi|6323577	rpS1B	A1	8	rpS1B (8)	1.33075	0.150052	cytoplasm	Ribosomal protein 10 (rp10) of the small (40S) subunit; nearly identical to Rps1Ap and has similarity to rat S3a ribosomal protein	107000
	gi|6321249	rpS26A	A1	1	rpS26A (1)	1.27056	0	cytoplasm	Protein component of the small (40S) ribosomal subunit; nearly identical to Rps26Bp and has similarity to rat S26 ribosomal protein	16300
	gi|6323886	rpS10B	A1	1	rpS10B (1)	1.00239	0	cytoplasm	Protein component of the small (40S) ribosomal subunit; nearly identical to Rps10Ap and has similarity to rat ribosomal protein S10	7650
	gi|259149446	rpP2A	A2	2	rpP2A (2)	2.23121	0.806809	cytoplasm	Ribosomal protein P2 alpha, a component of the ribosomal stalk, which is involved in the interaction between translational elongation factors and the ribosome; regulates the accumulation of P1 (Rpp1Ap and Rpp1Bp) in the cytoplasm	428000
	gi|151940865	rpP0	A2	9	rpP0 (9)	2.12139	0.709228	0	Conserved ribosomal protein P0 similar to rat P0, human P0, and E. coli L10e; shown to be phosphorylated on serine 302	not visualized
	gi|49258849	rpL12	A2	1	rpL12 (1)	2.00788	0	cytoplasm	Protein component of the large (60S) ribosomal subunit, nearly identical to Rpl12Bp; rpl12a rpl12b double mutant exhibits slow growth and slow translation; has similarity to E. coli L11 and rat L12 ribosomal proteins	68500
	gi|6320073	rpP1B	A2	2	rpP1B (2)	1.79381	0.191066	cytoplasm	Ribosomal protein P1 beta, component of the ribosomal stalk, which is involved in interaction of translational elongation factors with ribosome; accumulation is regulated by phosphorylation and interaction with the P2 stalk component	22400
	gi|6320122	rpP1A	A2	1	rpP1A (1)	1.69668	0	cytoplasm	Ribosomal stalk protein P1 alpha, involved in the interaction between translational elongation factors and the ribosome; accumulation of P1 in the cytoplasm is regulated by phosphorylation and interaction with the P2 stalk component	not visualized
	gi|6321407	rpL24	A2	3	rpL24 (3)	1.45212	0.10604	cytoplasm	Ribosomal protein L30 of the large (60S) ribosomal subunit, nearly identical to Rpl24Bp and has similarity to rat L24 ribosomal protein; not essential for translation but may be required for normal translation rate	247000
	gi|151941815	rpL35	A2	3	rpL35 (3)	1.41059	0.224185	cytoplasm	Protein component of the large (60S) ribosomal subunit, identical to Rpl35Bp and has similarity to rat L35 ribosomal protein	not visualized
	gi|190406606	rpL29	A2	2	rpL29 (2)	1.38091	0.043745	cytoplasm	Protein component of the large (60S) ribosomal subunit, has similarity to rat L29 ribosomal protein; not essential for translation, but required for proper joining of the large and small ribosomal subunits and for normal translation rate	51100
	gi|6322984	rpL8	A2	12	rpL8 (12)	1.37308	0.35533	cytoplasm	Ribosomal protein L4 of the large (60S) ribosomal subunit, nearly identical to Rpl8Ap and has similarity to rat L7a ribosomal protein; mutation results in decreased amounts of free 60S subunits	80200
	gi|6325359	rpL11	A2	8	rpL11 (8)	1.34781	0.210883	cytoplasm	Protein component of the large (60S) ribosomal subunit, nearly identical to Rpl11Bp; involved in ribosomal assembly; depletion causes degradation of proteins and RNA of the 60S subunit; has similarity to E. coli L5 and rat L11	39000
	gi|6324028	rpL18	A2	8	rpL18 (8)	1.34328	0.213734	cytoplasm	Protein component of the large (60S) ribosomal subunit, identical to Rpl18Ap and has similarity to rat L18 ribosomal protein	63700
	gi|6321362	rpL7	A2	17	rpL7 (17)	1.30115	0.286485	cytoplasm	Protein component of the large (60S) ribosomal subunit, nearly identical to Rpl7Bp and has similarity to E. coli L30 and rat L7 ribosomal proteins; contains a conserved C-terminal Nucleic acid Binding Domain (NDB2)	101000
	gi|6324262	rpL9	A2	1	rpL9 (1)	1.27152	0	cytoplasm	Protein component of the large (60S) ribosomal subunit, nearly identical to Rpl9Ap and has similarity to E. coli L6 and rat L9 ribosomal proteins	76000
	gi|6320590	rpP2B	A2	1	rpP2B (1)	1.23672	0	cytoplasm	Ribosomal protein P2 beta, a component of the ribosomal stalk, which is involved in the interaction between translational elongation factors and the ribosome; regulates the accumulation of P1 (Rpp1Ap and Rpp1Bp) in the cytoplasm	602000
	gi|6435677	rpL30	A2	1	rpL30 (1)	1.23014	0	0	Protein component of the large (60S) ribosomal subunit, has similarity to rat L30 ribosomal protein; involved in pre-rRNA processing in the nucleolus; autoregulates splicing of its transcript	59300
	gi|6320679	rpL27	A2	7	rpL27 (7)	1.2266	0.1046	cytoplasm	Protein component of the large (60S) ribosomal subunit, nearly identical to Rpl27Ap and has similarity to rat L27 ribosomal protein	22900
	gi|49258841	rpL3	A2	11	rpL3 (11)	1.22196	0.254557	cytoplasm	Protein component of the large (60S) ribosomal subunit, has similarity to E. coli L3 and rat L3 ribosomal proteins; involved in the replication and maintenance of killer double stranded RNA virus	450
	gi|256270643	rpL36	A2	7	rpL36 (7)	1.20882	0.194431	cytoplasm	N-terminally acetylated protein component of the large (60S) ribosomal subunit, nearly identical to Rpl36Bp and has similarity to rat L36 ribosomal protein; binds to 5.8 S rRNA	5370
	gi|292659544	rpL23	A2	4	rpL23 (4)	1.1978	0.150442	nucleus	Protein component of the large (60S) ribosomal subunit, identical to Rpl23Bp and has similarity to E. coli L14 and rat L23 ribosomal proteins	not visualized
	gi|6325126	rpL5	A2	13	rpL5 (13)	1.17568	0.211827	cytoplasm	Protein component of the large (60S) ribosomal subunit with similarity to E. coli L18 and rat L5 ribosomal proteins; binds 5S rRNA and is required for 60S subunit assembly	not visualized
	gi|6323104	rpL10	A2	8	rpL10 (8)	1.15287	0.120307	cytoplasm	Protein component of the large (60S) ribosomal subunit, responsible for joining the 40S and 60S subunits; regulates translation initiation; has similarity to rat L10 ribosomal protein and to members of the QM gene family	not visualized
	gi|49258840	rpL2	A2	5	rpL2 (5)	1.11232	0.179319	cytoplasm	Protein component of the large (60S) ribosomal subunit, identical to Rpl2Bp and has similarity to E. coli L2 and rat L8 ribosomal proteins	not quantitated
	gi|119390529	rpL1	A2	3	rpL1 (3)	1.11177	0.0253776	cytoplasm	N-terminally acetylated protein component of the large (60S) ribosomal subunit, nearly identical to Rpl1Ap and has similarity to E. coli L1 and rat L10a ribosomal proteins; rpl1a rpl1b double null mutation is lethal	265000
	gi|6319505	rpL4	A2	12	rpL4 (12)	1.0679	0.185586	cytoplasm	N-terminally acetylated protein component of the large (60S) ribosomal subunit, nearly identical to Rpl4Bp and has similarity to E. coli L4 and rat L4 ribosomal proteins	not visualized
	gi|207344160	rpL39	A2	3	rpL39 (3)	1.04586	0.181258	0	Protein component of the large (60S) ribosomal subunit, has similarity to rat L39 ribosomal protein; required for A3/4; loss of both Rpl31p and Rpl39p confers lethality; also exhibits genetic interactions with SIS1 and PAB1	not visualized
	gi|49258850	rpL15	A2	6	rpL15 (6)	1.03096	0.0759392	0	Protein component of the large (60S) ribosomal subunit, nearly identical to Rpl15Bp and has similarity to rat L15 ribosomal protein; binds to 5.8 S rRNA	not visualized
	gi|124263182	rpL32	A2	2	rpL32 (2)	1.02717	0.113778	0	Protein component of the large (60S) ribosomal subunit, has similarity to rat L32 ribosomal protein; overexpression disrupts telomeric silencing	not visualized
	gi|9755331	rpL34	A2	2	rpL34 (2)	1.00613	0.172587	cytoplasm	Protein component of the large (60S) ribosomal subunit, nearly identical to Rpl34Bp and has similarity to rat L34 ribosomal protein	23600
	gi|190408368	rpL13	A2	9	rpL13 (9)	0.973965	0.117709	cytoplasm	Protein component of the large (60S) ribosomal subunit, nearly identical to Rpl13Ap; not essential for viability; has similarity to rat L13 ribosomal protein	54200
	gi|49258862	rpL31	A2	2	rpL31 (2)	0.970691	0.00581649	0	Protein component of the large (60S) ribosomal subunit, nearly identical to Rpl31Bp and has similarity to rat L31 ribosomal protein; associates with the karyopherin Sxm1p; loss of both Rpl31p and Rpl39p confers lethality	not visualized
	gi|154199621	rpL20	A2	8	rpL20 (8)	0.938659	0.197763	cytoplasm	Protein component of the large (60S) ribosomal subunit, nearly identical to Rpl20Bp and has similarity to rat L18a ribosomal protein	54300
	gi|49258859	rpL26	A2	2	rpL26 (2)	0.937009	0.0644074	cytoplasm	Protein component of the large (60S) ribosomal subunit, nearly identical to Rpl26Bp and has similarity to E. coli L24 and rat L26 ribosomal proteins; binds to 5.8S rRNA	not quantitated
	gi|151944465	rpL16	A2	6	rpL16 (6)	0.906582	0.273305	0	N-terminally acetylated protein component of the large (60S) ribosomal subunit, binds to 5.8 S rRNA; has similarity to Rpl16Ap, E. coli L13 and rat L13a ribosomal proteins; transcriptionally regulated by Rap1p	not visualized
	gi|6324445	rpL25	A2	2	rpL25 (2)	0.886661	0.245949	0	Primary rRNA-binding ribosomal protein component of the large (60S) ribosomal subunit, has similarity to E. coli L23 and rat L23a ribosomal proteins; binds to 26S rRNA via a conserved C-terminal motif	not visualized
	gi|190405088	rpL13	A2	1	rpL13 (1)	0.875128	0	cytoplasm	Protein component of the large (60S) ribosomal subunit, nearly identical to Rpl13Bp; not essential for viability; has similarity to rat L13 ribosomal protein	133000
	gi|6319444	rpL19	A2	4	rpL19 (4)	0.836569	0.175248	cytoplasm	Protein component of the large (60S) ribosomal subunit, nearly identical to Rpl19Ap and has similarity to rat L19 ribosomal protein; rpl19a and rpl19b single null mutations result in slow growth, while the double null mutation is lethal	225000
	gi|49258860	rpL28	A2	2	rpL28 (2)	0.800521	0.0399943	0	Ribosomal protein of the large (60S) ribosomal subunit, has similarity to E. coli L15 and rat L27a ribosomal proteins; may have peptidyl transferase activity; can mutate to cycloheximide resistance	not visualized
	gi|218511	rpL6	A2	3	rpL6 (3)	0.775297	0.184371	cytoplasm	N-terminally acetylated protein component of the large (60S) ribosomal subunit, has similarity to Rpl6Bp and to rat L6 ribosomal protein; binds to 5.8S rRNA	38400
	gi|116006491	rpL26	A2	1	rpL26 (1)	0.755541	0	cytoplasm	Protein component of the large (60S) ribosomal subunit, nearly identical to Rpl26Ap and has similarity to E. coli L24 and rat L26 ribosomal proteins; binds to 5.8S rRNA	33200
	gi|6322284	rpL17	A2	3	rpL17 (3)	0.711742	0.0666939	cytoplasm	Protein component of the large (60S) ribosomal subunit, nearly identical to Rpl17Ap and has similarity to E. coli L22 and rat L17 ribosomal proteins	21100
	gi|6323567	rpL6	A2	1	rpL6 (1)	0.694327	0	cytoplasm	N-terminally acetylated protein component of the large (60S) ribosomal subunit, has similarity to Rpl6Bp and to rat L6 ribosomal protein; binds to 5.8S rRNA	37100
	gi|6322847	rpL14	A2	4	rpL14 (4)	0.626005	0.0430537	cytoplasm	N-terminally acetylated protein component of the large (60S) ribosomal subunit, nearly identical to Rpl14Bp and has similarity to rat L14 ribosomal protein; rpl14a csh5 double null mutant exhibits synthetic slow growth	45300
	gi|49258852	rpL17	A2	1	rpL17 (1)	0.600277	0	cytoplasm	Protein component of the large (60S) ribosomal subunit, nearly identical to Rpl17Bp and has similarity to E. coli L22 and rat L17 ribosomal proteins; copurifies with the Dam1 complex (aka DASH complex)	not visualized
	gi|256274177	rpL33	A2	1	rpL33 (1)	0.589515	0	0	N-terminally acetylated ribosomal protein L37 of the large (60S) ribosomal subunit, nearly identical to Rpl33Bp and has similarity to rat L35a; rpl33a null mutant exhibits slow growth while rpl33a rpl33b double null mutant is inviable	not visualized
	gi|49258851	rpL16	A2	1	rpL16 (1)	0.460858	0	cytoplasm	N-terminally acetylated protein component of the large (60S) ribosomal subunit, binds to 5.8 S rRNA; has similarity to Rpl16Bp, E. coli L13 and rat L13a ribosomal proteins; transcriptionally regulated by Rap1p	43300
	gi|51830274	Bfr2p	A3	7	Bfr2p (7)	3.50631	1.03213	nucleolus	Essential protein that is a component of 90S preribosomes; may be involved in rRNA processing; multicopy suppressor of sensitivity to Brefeldin A; expression is induced during lag phase and also by cold shock	15400
	gi|1164988	Pno1p	A3	1	Pno1p (1)	3.0521	0	#N/A	Essential nucleolar protein required for pre-18S rRNA processing, interacts with Dim1p, an 18S rRNA dimethyltransferase, and also with Nob1p, which is involved in proteasome biogenesis; contains a KH domain	#N/A
	gi|259147979	Sof1p	A3	7	Sof1p (7)	3.02885	1.06095	nucleolus	Essential protein required for biogenesis of 40S (small) ribosomal subunit; has similarity to the beta subunit of trimeric G-proteins and the splicing factor Prp4p	6620
	gi|6324564	Rcl1p	A3	1	Rcl1p (1)	3.01833	0	nucleolus,nucleus	Subunit of U3-containing 90S preribosome processome complex involved in 18S rRNA biogenesis and small ribosomal subunit assembly; stimulates Bms1p GTPase and U3 binding activity; similar to RNA cyclase-like proteins but no activity detected	10000
	gi|151944842	Lcp5p	A3	5	Lcp5p (5)	2.93779	1.17673	0	Essential protein involved in maturation of 18S rRNA; depletion leads to inhibited pre-rRNA processing and reduced polysome levels; localizes primarily to the nucleolus	1430
	gi|151941219	Fcf2p	A3	4	Fcf2p (4)	2.84089	0.713453	nucleolus	Essential nucleolar protein involved in the early steps of 35S rRNA processing; interacts with Faf1p; member of a transcriptionally co-regulated set of genes called the RRB regulon	not visualized
	gi|45269774	Emg1p	A3	3	Emg1p (3)	2.6639	0.763137	cytoplasm,nucleus	Member of the alpha/beta knot fold methyltransferase superfamily; required for maturation of 18S rRNA and for 40S ribosome production; interacts with RNA and with S-adenosylmethionine; associates with spindle/microtubules; forms homodimers	not visualized
	gi|151944405	Kre33p	A3	10	Kre33p (10)	2.63544	0.609486	nucleolus	Essential protein of unknown function; heterozygous mutant shows haploinsufficiency in K1 killer toxin resistance	not quantitated
	gi|256270959	Krr1p	A3	6	Krr1p (6)	2.63168	0.646325	cytoplasm,nucleolus	Essential nucleolar protein required for the synthesis of 18S rRNA and for the assembly of 40S ribosomal subunit	4340
	gi|151942910	Rrp9p	A3	5	Rrp9p (5)	2.50024	0.338963	nucleolus	Protein involved in pre-rRNA processing, associated with U3 snRNP; component of small ribosomal subunit (SSU) processosome; ortholog of the human U3-55k protein	5130
	gi|151946633	Enp1p	A3	4	Enp1p (4)	2.35624	0.744949	cytoplasm,nucleolus,nucleus	Protein associated with U3 and U14 snoRNAs, required for pre-rRNA processing and 40S ribosomal subunit synthesis; localized in the nucleus and concentrated in the nucleolus	21600
	gi|151945830	Ecm16p	A3	1	Ecm16p (1)	2.32796	0	nucleolus	Essential DEAH-box ATP-dependent RNA helicase specific to the U3 snoRNP, predominantly nucleolar in distribution, required for 18S rRNA synthesis	2000
	gi|160358657	Rok1p	A3	7	Rok1p (7)	2.29691	0.567833	0	ATP-dependent RNA helicase of the DEAD box family; required for 18S rRNA synthesis	not visualized
	gi|151941853	Nop14p /Utp2p	A3	6	Nop14p /Utp2p (6)	2.26833	1.13149	0	Nucleolar protein, forms a complex with Noc4p that mediates maturation and nuclear export of 40S ribosomal subunits; also present in the small subunit processome complex, which is required for processing of pre-18S rRNA	not visualized
	gi|151943423	Enp2p	A3	2	Enp2p (2)	2.23347	0.0613387	0	Protein associated with U3 and U14 snoRNAs, required for pre-rRNA processing and 40S ribosomal subunit synthesis; localized in the nucleus and concentrated in the nucleolus	not visualized
	gi|151942584	Bms1p	A3	10	Bms1p (10)	2.08149	0.585564	0	GTPase required for synthesis of 40S ribosomal subunits and for processing the 35S pre-rRNA at sites A0, A1, and A2; interacts with Rcl1p, which stimulates its GTPase and U3 snoRNA binding activities; has similarity to Tsr1p	not visualized
	gi|151942575	New1p	A3	3	New1p (3)	2.01609	0.115763	cytoplasm	ATP binding cassette family member; Asn/Gln-rich rich region supports [NU+] prion formation and susceptibility to [PSI+] prion induction; homologous to mRNA export factor from S. pombe and similar protein from C. albicans (	37600
	gi|6323031	Cms1p	A3	1	Cms1p (1)	1.90542	0	nucleus	Subunit of U3-containing 90S preribosome processome complex involved in production of 18S rRNA and assembly of small ribosomal subunit; overexpression rescues supressor mutant of mcm10; null mutant is viable	1200
	gi|151946391	Utp20p	A3	4	Utp20p (4)	1.88162	0.617174	cytoplasm,nucleolus	Component of the small-subunit (SSU) processome, which is involved in the biogenesis of the 18S rRNA	not visualized
	gi|207341971	Kri1p	A3	2	Kri1p (2)	1.33803	0.175478	cytoplasm,nucleolus	Essential nucleolar protein required for 40S ribosome biogenesis; physically and functionally interacts with Krr1p	1780
	gi|190407071	Prp43p	A3	8	Prp43p (8)	1.23178	0.241649	nucleolus	RNA helicase in the DEAH-box family, functions in both RNA polymerase I and polymerase II transcript metabolism, involved in release of the lariat-intron from the spliceosome	16900
	gi|414604	Dhr2p	A3	1	Dhr2p (1)	1.03761	0	nucleolus	Predominantly nucleolar DEAH-box ATP-dependent RNA helicase, required for 18S rRNA synthesis	721
	gi|151943873	Pwp2p	A3a	2	Pwp2p (2)	3.98539	0.35505	nucleolus	Conserved 90S pre-ribosomal component essential for proper endonucleolytic cleavage of the 35 S rRNA precursor at A0, A1, and A2 sites; contains eight WD-repeats; PWP2 deletion leads to defects in cell cycle and bud morphogenesis	16700
	gi|151942372	Utp5p	A3a	1	Utp5p (1)	3.87866	0	nucleolus	Subunit of U3-containing Small Subunit (SSU) processome complex involved in production of 18S rRNA and assembly of small ribosomal subunit	33100
	gi|170992	Utp6p	A3a	1	Utp6p (1)	3.73218	0	nucleolus	Nucleolar protein, component of the small subunit (SSU) processome containing the U3 snoRNA that is involved in processing of pre-18S rRNA	7520
	gi|6323158	Dip2p / Utp12p	A3a	4	Dip2p / Utp12p (4)	3.63035	1.7538	cytoplasm,nucleus	Nucleolar protein, specifically associated with the U3 snoRNA, part of the large ribonucleoprotein complex known as the small subunit (SSU) processome, required for 18S rRNA biogenesis, part of the active pre-rRNA processing complex	9620
	gi|151941600	Utp30p	A3a	3	Utp30p (3)	3.59865	0.809627	nucleolus,nucleus	Subunit of U3-containing 90S preribosome complex involved in production of 18S rRNA and assembly of small ribosomal subunit	3060
	gi|6321942	Imp3p	A3a	1	Imp3p (1)	3.35105	0	0	Component of the SSU processome, which is required for pre-18S rRNA processing, essential protein that interacts with Mpp10p and mediates interactions of Imp4p and Mpp10p with U3 snoRNA	not visualized
	gi|151945015	Utp10p	A3a	3	Utp10p (3)	3.14167	0.893923	nucleolus	Nucleolar protein, component of the small subunit (SSU) processome containing the U3 snoRNA that is involved in processing of pre-18S rRNA	18200
	gi|6323546	Utp14p	A3a	6	Utp14p (6)	3.08664	1.38115	nucleolus,nucleus	Subunit of U3-containing Small Subunit (SSU) processome complex involved in production of 18S rRNA and assembly of small ribosomal subunit	1470
	gi|6321990	Utp9p	A3a	2	Utp9p (2)	2.95804	0.322976	nucleolus	Nucleolar protein, component of the small subunit (SSU) processome containing the U3 snoRNA that is involved in processing of pre-18S rRNA	20000
	gi|6325402	Noc4p	A3a	2	Noc4p (2)	2.91877	0.386411	nucleus	Nucleolar protein, forms a complex with Nop14p that mediates maturation and nuclear export of 40S ribosomal subunits	1630
	gi|151945077	Mpp10p	A3a	6	Mpp10p (6)	2.90704	0.880523	0	Component of the SSU processome and 90S preribosome, required for pre-18S rRNA processing, interacts with and controls the stability of Imp3p and Imp4p, essential for viability; similar to human Mpp10p	not visualized
	gi|207342335	Utp15p	A3a	8	Utp15p (8)	2.83186	0.537448	nucleolus,nucleus	Nucleolar protein, component of the small subunit (SSU) processome containing the U3 snoRNA that is involved in processing of pre-18S rRNA	358
	gi|259148205	Utp13p	A3a	7	Utp13p (7)	2.79968	0.65257	nucleolus	Nucleolar protein, component of the small subunit (SSU) processome containing the U3 snoRNA that is involved in processing of pre-18S rRNA	8070
	gi|151940928	Utp21p	A3a	9	Utp21p (9)	2.69275	1.11667	nucleus	Subunit of U3-containing 90S preribosome and Small Subunit (SSU) processome complexes involved in production of 18S rRNA and assembly of small ribosomal subunit; synthetic defect with STI1 Hsp90 cochaperone; human homolog linked to glaucoma	2020
	gi|151945258	Utp18p	A3a	2	Utp18p (2)	2.67104	0.247383	nucleolus	Possible U3 snoRNP protein involved in maturation of pre-18S rRNA, based on computational analysis of large-scale protein-protein interaction data	9570
	gi|151943408	Utp8p	A3a	4	Utp8p (4)	2.55782	0.852009	nucleolus	Nucleolar protein required for export of tRNAs from the nucleus; also copurifies with the small subunit (SSU) processome containing the U3 snoRNA that is involved in processing of pre-18S rRNA	16800
	gi|151944459	Imp4p	A3a	2	Imp4p (2)	2.42925	0.051407	0	Component of the SSU processome, which is required for pre-18S rRNA processing; interacts with Mpp10p; member of a superfamily of proteins that contain a sigma(70)-like motif and associate with RNAs	not visualized
	gi|151942889	Mrd1p	A3a	3	Mrd1p (3)	2.27899	0.0352227	0	Essential conserved protein that is part of the 90S preribosome; required for production of 18S rRNA and small ribosomal subunit; contains five consensus RNA-binding domains	2220
	gi|190407832	Nan1p	A3a	6	Nan1p (6)	2.20417	0.278093	nucleolus	U3 snoRNP protein, component of the small (ribosomal) subunit (SSU) processosome containing U3 snoRNA; required for the biogenesis of18S rRNA	6560
	gi|151941850	Sas10p / Utp3p	A3a	5	Sas10p / Utp3p (5)	2.19837	0.389967	0	Essential subunit of U3-containing Small Subunit (SSU) processome complex involved in production of 18S rRNA and assembly of small ribosomal subunit; disrupts silencing when overproduced	not visualized
	gi|151944799	Utp7p	A3a	2	Utp7p (2)	2.08399	0.496566	0	Nucleolar protein, component of the small subunit (SSU) processome containing the U3 snoRNA that is involved in processing of pre-18S rRNA	5800
	gi|6324577	Utp23p	A3a	1	Utp23p (1)	2.02967	0	mitochondrion	Essential nucleolar protein that is a component of the SSU (small subunit) processome involved in 40S ribosomal subunit biogenesis; has homology to PINc domain protein Fcf1p, although the PINc domain of Utp23p is not required for function	6960
	gi|6320531	Utp4p	A3a	7	Utp4p (7)	2.00965	0.423927	nucleolus	Subunit of U3-containing 90S preribosome and Small Subunit (SSU) processome complexes involved in production of 18S rRNA and assembly of small ribosomal subunit; member of t-Utp subcomplex involved with transcription of 35S rRNA transcript	5440
	gi|151943367	Utp22p	A3a	4	Utp22p (4)	1.86722	0.410213	nucleolus,nucleus	Possible U3 snoRNP protein involved in maturation of pre-18S rRNA, based on computational analysis of large-scale protein-protein interaction data	3260
	gi|83722564	Utp11p	A3a	2	Utp11p (2)	1.85461	0.0637712	0	Subunit of U3-containing Small Subunit (SSU) processome complex involved in production of 18S rRNA and assembly of small ribosomal subunit	not visualized
	gi|6324635	Cka2p	A3a	2	Cka2p (2)	1.35865	0.176873	cytoplasm,nucleus	Alpha' catalytic subunit of casein kinase 2, a Ser/Thr protein kinase with roles in cell growth and proliferation; the holoenzyme also contains CKA1, CKB1 and CKB2, the many substrates include transcription factors and all RNA polymerases	4540
	gi|116666730	Snu13	A3a	3	Snu13 (3)	1.35215	0.100964	0	RNA binding protein, part of U3 snoRNP involved in rRNA processing, part of U4/U6-U5 tri-snRNP involved in mRNA splicing, similar to human 15.5K protein	not visualized
	gi|207345280	Ckb1p	A3a	1	Ckb1p (1)	1.2993	0	cytoplasm,nucleus	Beta regulatory subunit of casein kinase 2, a Ser/Thr protein kinase with roles in cell growth and proliferation; the holoenzyme also contains CKA1, CKA2 and CKB2, the many substrates include transcription factors and all RNA polymerases	8120
	gi|151943709	Lsg1p	A4	1	Lsg1p (1)	3.43731	0	cytoplasm	Putative GTPase involved in 60S ribosomal subunit biogenesis; required for the release of Nmd3p from 60S subunits in the cytoplasm	19400
	gi|6319988	Nop6p	A4	3	Nop6p (3)	2.79389	0.964344	nucleolus	Putative RNA-binding protein implicated in A3/4; contains an RNA recognition motif (RRM) and has similarity to hydrophilins; NOP6 may be a fungal-specific gene as no homologs have been yet identified in higher eukaryotes	8970
	gi|160409988	Mak5p	A4	4	Mak5p (4)	2.32244	0.441406	nucleolus,nucleus	Essential nucleolar protein, putative DEAD-box RNA helicase required for maintenance of M1 dsRNA virus; involved in biogenesis of large (60S) ribosomal subunits	981
	gi|190409747	Rrp14p	A4	2	Rrp14p (2)	2.21922	0.0419367	0	Essential protein, constituent of 66S pre-ribosomal particles; interacts with proteins involved in ribosomal biogenesis and cell polarity; member of the SURF-6 family	not visualized
	gi|6321964	Nmd3p	A4	2	Nmd3p (2)	2.2081	0.220593	cytoplasm	Protein involved in nuclear export of the large ribosomal subunit; acts as a Crm1p-dependent adapter protein for export of nascent ribosomal subunits through the nuclear pore complex	11900
	gi|151941273	Rea1p/Mdn1p	A4	3	Rea1p/Mdn1p (3)	1.74594	0.238726	cytoplasm,nucleus	Huge dynein-related AAA-type ATPase (midasin), forms extended pre-60S particle with the Rix1 complex (Rix1p-Ipi1p-Ipi3p), may mediate ATP-dependent remodeling of 60S subunits and subsequent export from nucleoplasm to cytoplasm	538
	gi|6325213	Nop4p	A4	23	Nop4p (23)	1.70025	0.298169	nucleolus,nucleus	Nucleolar protein, essential for processing and maturation of 27S pre-rRNA and large ribosomal subunit biogenesis; constituent of 66S pre-ribosomal particles; contains four RNA recognition motifs (RRMs)	4990
	gi|151942654	Nop53p	A4	1	Nop53p (1)	1.62644	0	nucleus	Nucleolar protein; involved in biogenesis of the 60S subunit of the ribosome; interacts with rRNA processing factors Cbf5p and Nop2p; null mutant is viable but growth is severely impaired	1600
	gi|151942049	Noc1p	A4	18	Noc1p (18)	1.58999	0.310062	nucleolus	Constituent of 66S pre-ribosomal particles, required for large (60S) ribosomal subunit biogenesis; involved in nuclear export of pre-ribosomes; required for maintenance of dsRNA virus; homolog of human CAATT-binding protein	15000
	gi|6323885	Rrp5p	A4	45	Rrp5p (45)	1.53882	0.263515	nucleolus	RNA binding protein with preference for single stranded tracts of U's involved in synthesis of both 18S and 5.8S rRNAs; component of both the ribosomal small subunit (SSU) processosome and the 90S preribosome	8860
	gi|151941367	Mak16p	A4	5	Mak16p (5)	1.46751	0.217691	0	Essential nuclear protein, constituent of 66S pre-ribosomal particles; required for maturation of 25S and 5.8S rRNAs;	not visualized
	gi|6320292	Rrp1p	A4	10	Rrp1p (10)	1.46461	0.207384	nucleolus,nucleus	Essential evolutionarily conserved nucleolar protein necessary for biogenesis of 60S ribosomal subunits and processing of pre-rRNAs to mature rRNAs, associated with several distinct 66S pre-ribosomal particles	6960
	gi|6323021	Drs1p	A4	7	Drs1p (7)	1.36089	0.220476	cytoplasm,nucleolus,nucleus	Nucleolar DEAD-box protein required for ribosome assembly and function, including synthesis of 60S ribosomal subunits; constituent of 66S pre-ribosomal particles	not visualized
	gi|151944364	Nop13p	A4	2	Nop13p (2)	1.31849	0.321592	nucleolus,nucleus	Nucleolar protein found in preribosomal complexes; contains an RNA recognition motif (RRM)	3830
	gi|151941620	Rpf2p	A4	6	Rpf2p (6)	1.28184	0.180453	nucleolus,nucleus	Essential protein involved in the processing of pre-rRNA and the assembly of the 60S ribosomal subunit; interacts with ribosomal protein L11; localizes predominantly to the nucleolus; constituent of 66S pre-ribosomal particles	32400
	gi|6323947	Has1p	A4	17	Has1p (17)	1.27203	0.298579	0	ATP-dependent RNA helicase; localizes to both the nuclear periphery and nucleolus; highly enriched in nuclear pore complex fractions; constituent of 66S pre-ribosomal particles	not visualized
	gi|151945296	Noc2p	A4	23	Noc2p (23)	1.27025	0.221655	nucleolus,nucleus	Protein that forms a nucleolar complex with Mak21p that binds to 90S and 66S pre-ribosomes, as well as a nuclear complex with Noc3p that binds to 66S pre-ribosomes; both complexes mediate intranuclear transport of ribosomal precursors	29000
	gi|6320704	Puf6p	A4	3	Puf6p (3)	1.25173	0.231287	nucleolus,nucleus	Pumilio-homology domain protein that binds the 3' UTR of ASH1 mRNA and represses its translation, resulting in proper asymmetric localization of ASH1 mRNA; also co-sediments with the 60S ribosomal subunit and is required for its biogenesis	21500
	gi|6325164	Nog1p	A4	14	Nog1p (14)	1.21231	0.180449	nucleus	Putative GTPase that associates with free 60S ribosomal subunits in the nucleolus and is required for 60S ribosomal subunit biogenesis; constituent of 66S pre-ribosomal particles; member of the ODN family of nucleolar G-proteins	28000
	gi|151941136	Rix7p	A4	2	Rix7p (2)	1.20817	0.208834	nucleolus,nucleus	Putative ATPase of the AAA family, required for export of pre-ribosomal large subunits from the nucleus; distributed between the nucleolus, nucleoplasm, and nuclear periphery depending on growth conditions	4490
	gi|207340712	Nip7p	A4	7	Nip7p (7)	1.18966	0.172644	nucleolus,nucleus	Nucleolar protein required for 60S ribosome subunit biogenesis, constituent of 66S pre-ribosomal particles; physically interacts with Nop8p and the exosome subunit Rrp43p	5170
	gi|190405562	Nop16p	A4	9	Nop16p (9)	1.16205	0.0923369	nucleolus,nucleus	Constituent of 66S pre-ribosomal particles, involved in 60S ribosomal subunit biogenesis	2860
	gi|190407303	Nop12p	A4	8	Nop12p (8)	1.16144	0.100011	nucleolus	Nucleolar protein involved in pre-25S rRNA processing and biogenesis of large 60S ribosomal subunit; contains an RNA recognition motif (RRM); binds to Ebp2; similar to Nop13p and Nsr1p	5910
	gi|190407271	Brx1p	A4	5	Brx1p (5)	1.15019	0.19815	nucleolus,nucleus	Nucleolar protein, constituent of 66S pre-ribosomal particles; depletion leads to defects in rRNA processing and a block in the assembly of large ribosomal subunits; possesses a sigma(70)-like RNA-binding motif	13200
	gi|259147998	Rlp24p	A4	3	Rlp24p (3)	1.1423	0.0490974	0	Essential protein with similarity to Rpl24Ap and Rpl24Bp, associated with pre-60S ribosomal subunits and required for ribosomal large subunit biogenesis	not visualized
	gi|6324219	Nop15p	A4	3	Nop15p (3)	1.13283	0.106114	nucleolus,nucleus	Constituent of 66S pre-ribosomal particles, involved in 60S ribosomal subunit biogenesis; localizes to both nucleolus and cytoplasm	4280
	gi|6324326	Rlp7p	A4	7	Rlp7p (7)	1.11303	0.233776	0	Nucleolar protein with similarity to large ribosomal subunit L7 proteins; constituent of 66S pre-ribosomal particles; plays an essential role in processing of precursors to the large ribosomal subunit RNAs	7720
	gi|207345119	Nop7p	A4	18	Nop7p (18)	1.1115	0.228649	nucleolus,nucleus	Component of several different pre-ribosomal particles; forms a complex with Ytm1p and Erb1p that is required for maturation of the large ribosomal subunit; required for exit from G0 and the initiation of cell proliferation	4530
	gi|6323693	Erb1p	A4	22	Erb1p (22)	1.11022	0.257775	nucleolus,nucleus	Constituent of 66S pre-ribosomal particles, forms a complex with Nop7p and Ytm1p that is required for maturation of the large ribosomal subunit; required for maturation of the 25S and 5.8S ribosomal RNAs; homologous to mammalian Bop1	2680
	gi|6324846	Ytm1p	A4	6	Ytm1p (6)	1.09748	0.132627	nucleolus,nucleus	Constituent of 66S pre-ribosomal particles, forms a complex with Nop7p and Erb1p that is required for maturation of the large ribosomal subunit; has seven C-terminal WD repeats	6670
	gi|51013571	Nop2p	A4	10	Nop2p (10)	1.09666	0.176063	nucleolus,nucleus	Probable RNA m(5)C methyltransferase, essential for processing and maturation of 27S pre-rRNA and large ribosomal subunit biogenesis; localized to the nucleolus; constituent of 66S pre-ribosomal particles	18700
	gi|207344709	Cic1p/Nsa3p	A4	5	Cic1p/Nsa3p (5)	1.06019	0.152631	nucleolus,nucleus	Essential protein that interacts with proteasome components and has a potential role in proteasome substrate specificity; also copurifies with 66S pre-ribosomal particles	45900
	gi|151941747	Ebp2p	A4	12	Ebp2p (12)	1.05419	0.156428	0	Essential protein required for the maturation of 25S rRNA and 60S ribosomal subunit assembly, localizes to the nucleolus; constituent of 66S pre-ribosomal particles	not visualized
	gi|51830470	Dbp9p	A4	2	Dbp9p (2)	1.03662	0.0384577	0	ATP-dependent RNA helicase of the DEAD-box family involved in biogenesis of the 60S ribosomal subunit	not visualized
	gi|6325273	Tif6p	A4	4	Tif6p (4)	1.02544	0.0894208	nucleolus,nucleus	Constituent of 66S pre-ribosomal particles, has similarity to human B1 factor 6 (eIF6); may be involved in the biogenesis and or stability of 60S ribosomal subunits	18600
	gi|6324868	Rrs1p	A4	5	Rrs1p (5)	0.994772	0.0615822	0	Essential protein that binds ribosomal protein L11 and is required for nuclear export of the 60S pre-ribosomal subunit during A3/4; mouse homolog shows altered expression in Huntington's disease model mice	not visualized
	gi|190406043	Noc3p	A4	11	Noc3p (11)	0.99303	0.13505	nucleolus,nucleus	Protein that forms a nuclear complex with Noc2p that binds to 66S ribosomal precursors to mediate their intranuclear transport; also binds to chromatin to promote the association of DNA replication factors and replication initiation	11700
	gi|151941061	Rsa3p	A4	1	Rsa3p (1)	0.82537	0	nucleolus	Protein with a likely role in ribosomal maturation, required for accumulation of wild-type levels of large (60S) ribosomal subunits; binds to the helicase Dbp6p in pre-60S ribosomal particles in the nucleolus	2940
	gi|6322843	Mrt4p	A4	5	Mrt4p (5)	0.823808	0.109428	nucleolus,nucleus	Protein involved in mRNA turnover and ribosome assembly, localizes to the nucleolus	18200
	gi|151944581	Nog2p	A4	1	Nog2p (1)	0.803806	0	nucleus	Putative GTPase that associates with pre-60S ribosomal subunits in the nucleolus and is required for their nuclear export and maturation	67700
	gi|6321857	Ssf1p	A4	1	Ssf1p (1)	0.753794	0	nucleolus,nucleus	Constituent of 66S pre-ribosomal particles, required for ribosomal large subunit maturation; functionally redundant with Ssf2p; member of the Brix family	8150
	gi|206558288	Nsa1p	A4	2	Nsa1p (2)	0.689225	0.0121621	nucleolus,nucleus	Constituent of 66S pre-ribosomal particles, involved in 60S ribosomal subunit biogenesis	2740
	gi|256270950	Spb1p	A4	4	Spb1p (4)	0.447695	0.167759	0	AdoMet-dependent methyltransferase involved in rRNA processing and 60S ribosomal subunit maturation; methylates G2922 in the tRNA docking site of the large subunit rRNA and in the absence of snR52, U2921; suppressor of PAB1 mutants	not visualized
	gi|151944713	Nug1p	A4	4	Nug1p (4)	0.382922	0.120334	nucleolus,nucleus	GTPase that associates with nuclear 60S pre-ribosomes, required for export of 60S ribosomal subunits from the nucleus	7130
	gi|190406571	Spb4p	A4	1	Spb4p (1)	0.290993	0	nucleolus,nucleus	Putative ATP-dependent RNA helicase, nucleolar protein required for synthesis of 60S ribosomal subunits at a late step in the pathway; sediments with 66S pre-ribosomes in sucrose gradients	5740
	gi|6320973	Nsa2p	A4	1	Nsa2p (1)	0.239255	0	cytoplasm	Protein constituent of 66S pre-ribosomal particles, contributes to processing of the 27S pre-rRNA	8660
	gi|7839181	Nop10p	A5	2	Nop10p (2)	1.39339	0.142478	nucleolus	Constituent of small nucleolar ribonucleoprotein particles containing H/ACA-type snoRNAs, which are required for pseudouridylation and processing of pre-18S rRNA	not visualized
	gi|190405265	Nop56p	A5	12	Nop56p (12)	1.29764	0.27006	nucleolus	Essential evolutionarily-conserved nucleolar protein component of the box C/D snoRNP complexes that direct 2'-O-methylation of pre-rRNA during its maturation; overexpression causes spindle orientation defects	13500
	gi|206558283	Nop58p	A5	10	Nop58p (10)	1.21997	0.240365	nucleolus	Protein involved in pre-rRNA processing, 18S rRNA synthesis, and snoRNA synthesis; component of the small subunit processome complex, which is required for processing of pre-18S rRNA	34700
	gi|666101	Nhp2p	A5	3	Nhp2p (3)	1.19668	0.152267	nucleolus	Nuclear protein related to mammalian high mobility group (HMG) proteins, essential for function of H/ACA-type snoRNPs, which are involved in 18S rRNA processing	not visualized
	gi|6320190	Nop1p	A5	12	Nop1p (12)	1.17839	0.185153	0	Nucleolar protein, component of the small subunit processome complex, which is required for processing of pre-18S rRNA; has similarity to mammalian fibrillarin	not visualized
	gi|190405871	Gar1p	A5	1	Gar1p (1)	1.15626	0	nucleolus	Protein component of the H/ACA snoRNP pseudouridylase complex, involved in the modification and cleavage of the 18S pre-rRNA	5730
	gi|151941019	Cbf5p	A5	8	Cbf5p (8)	1.15376	0.219108	nucleolus	Pseudouridine synthase catalytic subunit of box H/ACA small nucleolar ribonucleoprotein particles (snoRNPs), acts on both large and small rRNAs and on snRNA U2; mutations in human ortholog dyskerin cause the disorder dyskeratosis congenita	33600
	gi|71064091	YIL127C	A6	1	YIL127C (1)	3.67527	0	nucleolus	Putative protein of unknown function; identified in a screen for mutants with decreased levels of rDNA transcription; green fluorescent protein (GFP)-fusion protein localizes to the nucleolus; predicted to be involved in ribosome biogenesis	3670
	gi|160380629	Dbp7p	A6	1	Dbp7p (1)	1.8887	0	nucleolus,nucleus	Putative ATP-dependent RNA helicase of the DEAD-box family involved in ribosomal biogenesis; essential for growth under anaerobic conditions	1460
	gi|160380616	Dbp3p	A6	2	Dbp3p (2)	1.7227	0.219087	nucleolus,nucleus	Putative ATP-dependent RNA helicase of the DEAD-box family involved in ribosomal biogenesis	38900
	gi|151942780	Rrp12p	A6	5	Rrp12p (5)	1.69023	0.451768	cytoplasm,nucleus	Protein required for export of the ribosomal subunits; associates with the RNA components of the pre-ribosomes; contains HEAT-repeats	8170
	gi|530998	Fpr3p	A6	12	Fpr3p (12)	1.63899	0.264287	nucleolus,nucleus	Nucleolar peptidyl-prolyl cis-trans isomerase (PPIase); FK506 binding protein; phosphorylated by casein kinase II (Cka1p-Cka2p-Ckb1p-Ckb2p) and dephosphorylated by Ptp1p	9490
	gi|163310814	Npl3p	A6	1	Npl3p (1)	1.57587	0	nucleus	is Nop3, req. for ribos. biogenesis. also for mRNA metabolism. For RNA-binding protein that promotes elongation, regulates termination, and carries poly(A) mRNA from nucleus to cytoplasm; required for pre-mRNA splicing; dissociation from mRNAs promoted by Mtr10p; phosphorylated by Sky1p in the cytoplasm	78700
	gi|151945976	Tma23p	A6	1	Tma23p (1)	1.57412	0	nucleolus	Nucleolar protein of unknown function implicated in ribosome biogenesis; TMA23 may be a fungal-specific gene as no homologs have been yet identified in higher eukaryotes	not quantitated
	gi|577810	Rrp8p	A6	1	Rrp8p (1)	1.54577	0	nucleolus,nucleus	Nucleolar protein involved in rRNA processing, pre-rRNA cleavage at site A2; also involved in telomere maintenance; mutation is synthetically lethal with a gar1 mutation	2780
	gi|259145944	Arb1p	A6	4	Arb1p (4)	1.52705	0.292895	cytoplasm	ATPase of the ATP-binding cassette (ABC) family involved in 40S and 60S ribosome biogenesis, has similarity to Gcn20p; shuttles from nucleus to cytoplasm, physically interacts with Tif6p, Lsg1p	17600
	gi|151943057	Hpm1p	A6	1	Hpm1p (1)	1.49689	0	cytoplasm,nucleus	AdoMet-dependent methyltransferase involved in a novel 3-methylhistidine modification of ribosomal protein Rpl3p; seven beta-strand MTase family member; null mutant exhibits a weak vacuolar protein sorting defect and caspofungin resistance	not visualized
	gi|151943436	Nsr1p	A6	7	Nsr1p (7)	1.31421	0.18112	nucleolus	Nucleolar protein that binds nuclear localization sequences, required for pre-rRNA processing and ribosome biogenesis	77400
	gi|151945554	Rex4p	A6	5	Rex4p (5)	1.30548	0.358556	nucleolus,nucleus	Putative RNA exonuclease possibly involved in pre-rRNA processing and ribosome assembly	4280
	gi|151943835	YCR016W	A6	1	YCR016W (1)	0.815657	0	nucleolus,nucleus	Putative protein of unknown function; green fluorescent protein (GFP)-fusion protein localizes to the nucleolus and nucleus; predicted to be involved in A3/4	1850
	gi|151941039	Pwp1p	A6	1	Pwp1p (1)	0.30053	0	cytoplasm,nucleolus,nucleus	Protein with WD-40 repeats involved in rRNA processing; associates with trans-acting ribosome biogenesis factors; similar to beta-transducin superfamily	43800
	gi|190409546	NPA3	B	3	NPA3 (3)	2.09686	0.426805	cytoplasm	Essential, conserved, cytoplasmic ATPase; phosphorylated by the Pcl1p-Pho85p kinase complex	15200
	gi|468605	Sup45p	B	2	Sup45p (2)	1.98248	0.189359	cytoplasm	Polypeptide release factor (eRF1) in translation termination; mutant form acts as a recessive omnipotent suppressor; methylated by Mtq2p-Trm112p in ternary complex eRF1-eRF3-GTP; mutation of methylation site confers resistance to zymocin	13100
	gi|151943621	Gcn1p	B	7	Gcn1p (7)	1.8493	0.393876	cytoplasm	Positive regulator of the Gcn2p kinase activity, forms a complex with Gcn20p; proposed to stimulate Gcn2p activation by an uncharged tRNA	7330
	gi|3712	SUP35	B	1	SUP35 (1)	1.55943	0	cytoplasm	Translation termination factor eRF3; altered protein conformation creates the [PSI(+)] prion, a dominant cytoplasmically inherited protein aggregate that alters translational fidelity and creates a nonsense suppressor phenotype	78900
	gi|151946513	GRS1	B	1	GRS1 (1)	1.34094	0	cytoplasm	Cytoplasmic and mitochondrial glycyl-tRNA synthase that ligates glycine to the cognate anticodon bearing tRNA; transcription termination factor that may interact with the 3'-end of pre-mRNA to promote 3'-end formation	98400
	gi|984682	NIP1	B1	1	NIP1 (1)	1.9951	0	cytoplasm	eIF3c subunit of the eukaryotic translation initiation factor 3 (eIF3), involved in the assembly of preinitiation complex and start codon selection	78900
	gi|151946470	RPG1	B1	3	RPG1 (3)	1.89126	0.211205	cytoplasm	eIF3a subunit of the core complex of translation initiation factor 3 (eIF3), essential for translation; part of a subcomplex (Prt1p-Rpg1p-Nip1p) that stimulates binding of mRNA and tRNA(i)Met to ribosomes	52700
	gi|6324778	Ded1p	B1	11	Ded1p (11)	1.86373	0.445835	0	ATP-dependent DEAD (Asp-Glu-Ala-Asp)-box RNA helicase, required for B1 of all yeast mRNAs; mutations in human DEAD-box DBY are a frequent cause of male infertility	not visualized
	gi|6323795	TIF34	B1	3	TIF34 (3)	1.81779	0.13352	0	eIF3i subunit of the core complex of translation initiation factor 3 (eIF3), which is essential for translation	2400
	gi|6324433	Cdc33p	B1	4	Cdc33p (4)	1.68063	0.182738	cytoplasm	Cytoplasmic mRNA cap binding protein and translation initiation factor eIF4E; the eIF4E-cap complex is responsible for mediating cap-dependent mRNA translation via interactions with translation initiation factor eIF4G (Tif4631p or Tif4632p)	14200
	gi|238686680	Prt1	B1	7	Prt1 (7)	1.67029	0.260002	cytoplasm	eIF3b subunit of the core complex of translation initiation factor 3 (eIF3), essential for translation; part of a subcomplex (Prt1p-Rpg1p-Nip1p) that stimulates binding of mRNA and tRNA(i)Met to ribosomes	47500
	gi|460044	Fun12p	B1	4	Fun12p (4)	1.63639	0.155804	cytoplasm	GTPase, required for general translation initiation by promoting Met-tRNAiMet binding to ribosomes and ribosomal subunit joining; homolog of bacterial IF2	13400
	gi|151946172	Clu1p	B1	1	Clu1p (1)	1.59368	0	cytoplasm	eIF3 component of unknown function; deletion causes defects in mitochondrial organization but not in growth or translation initiation, can rescue cytokinesis and mitochondrial organization defects of the Dictyostelium cluA- mutant	17000
	gi|151941085	Yef3p	B1	27	Yef3p (27)	1.40826	0.383385	cytoplasm	Translational elongation factor 3, stimulates the binding of aminoacyl-tRNA (AA-tRNA) to ribosomes by releasing EF-1 alpha from the ribosomal complex; contains two ABC cassettes; binds and hydrolyses ATP	871000
	gi|11513344	Tif2p	B1	4	Tif2p (4)	1.30235	0.0584832	cytoplasm	Translation initiation factor eIF4A, identical to Tif1p; DEA(D/H)-box RNA helicase that couples ATPase activity to RNA binding and unwinding; forms a dumbbell structure of two compact domains connected by a linker; interacts with eIF4G	not quantitated
	gi|6322323	Tif2p	B1	14	Tif2p (14)	1.30131	0.305167	cytoplasm	Translation initiation factor eIF4A, identical to Tif1p; DEA(D/H)-box RNA helicase that couples ATPase activity to RNA binding and unwinding; forms a dumbbell structure of two compact domains connected by a linker; interacts with eIF4G	not quantitated
	gi|238686682	Tif35p	B1	6	Tif35p (6)	1.22293	0.559799	cytoplasm	eIF3g subunit of the core complex of translation initiation factor 3 (eIF3), which is essential for translation	not visualized
	gi|6322769	Tef4p	B2	3	Tef4p (3)	2.54396	0.52495	cytoplasm	Gamma subunit of translational elongation factor eEF1B, stimulates the binding of aminoacyl-tRNA (AA-tRNA) to ribosomes by releasing eEF1A (Tef1p/Tef2p) from the ribosomal complex	102000
	gi|55670150	EF-2 (EFT1/EFT2)	B2	17	EF-2 (EFT1/EFT2) (17)	1.62055	0.215867	cytoplasm	Elongation factor 2 (EF-2), also encoded by EFT2; catalyzes ribosomal translocation during protein synthesis; contains diphthamide, the unique posttranslationally modified histidine residue specifically ADP-ribosylated by diphtheria toxin	82700
	gi|6319594	Tef2p	B2	24	Tef2p (24)	1.38314	0.274816	cytoplasm	Translational elongation factor EF-1 alpha; also encoded by TEF1; functions in the binding reaction of aminoacyl-tRNA (AA-tRNA) to ribosomes	450
	gi|15988133	H4	C1	1	H4 (1)	1.92242	0	nucleus	Histone H4, core histone protein required for chromatin assembly and chromosome function; one of two identical histone proteins (see also HHF2); contributes to telomeric silencing; N-terminal domain involved in maintaining genomic integrity	524000
	gi|6320430	Htb1p	C1	2	Htb1p (2)	1.7175	0.0918402	nucleus	Histone H2B, core histone protein required for chromatin assembly and chromosome function; nearly identical to HTB1; Rad6p-Bre1p-Lge1p mediated ubiquitination regulates transcriptional activation, meiotic DSB formation and H3 methylation	443000
	gi|6320431	Hta1p/Hta2p	C1	2	Hta1p/Hta2p (2)	1.70687	0.0979863	vacuole	Histone H2A, core histone protein required for chromatin assembly and chromosome function; one of two nearly identical subtypes (see also HTA2); DNA damage-dependent phosphorylation by Mec1p facilitates DNA repair; acetylated by Nat4p	not visualized
	gi|151944881	Chd1p	C3	1	Chd1p (1)	2.20537	0	nucleus	Nucleosome remodeling factor that functions in regulation of transcription elongation; contains a chromo domain, a helicase domain and a DNA-binding domain; component of both the SAGA and SLIK complexes	1620
	gi|259145314	Paa1p	C3	1	Paa1p (1)	1.60662	0	0	Polyamine acetyltransferase; acetylates polyamines (e.g. putrescine, spermidine, spermine) and also aralkylamines (e.g. tryptamine, phenylethylamine); may be involved in transcription and/or DNA replication	8680
	gi|51013133	Rsc8p	C3a	1	Rsc8p (1)	1.96397	0	nucleus	Component of the RSC chromatin remodeling complex; essential for viability and mitotic growth; homolog of SWI/SNF subunit Swi3p, but unlike Swi3p, does not activate transcription of reporters	3380
	gi|151940964	Fpr4p	C4e	9	Fpr4p (9)	1.44126	0.222808	nucleolus,nucleus	Peptidyl-prolyl cis-trans isomerase (PPIase) (proline isomerase) localized to the nucleus; catalyzes isomerization of proline residues in histones H3 and H4, which affects lysine methylation of those histones	14100
	gi|169791784	Nap1p	C6	1	Nap1p (1)	2.61338	0	cytoplasm	Protein that interacts with mitotic cyclin Clb2p; required for the regulation of microtubule dynamics during mitosis; controls bud morphogenesis; involved in the transport of H2A and H2B histones to the nucleus; phosphorylated by CK2	8070
	gi|151942801	Rpa135p	E1	1	Rpa135p (1)	1.78997	0	nucleolus	RNA polymerase I subunit A135	14100
	gi|110590860	RPA12	E1	2	RPA12 (2)	1.59647	0.0800189	nucleolus	RNA polymerase I subunit A12.2; contains two zinc binding domains, and the N terminal domain is responsible for anchoring to the RNA pol I complex	8450
	gi|172215	Rpa190p	E1	1	Rpa190p (1)	1.47121	0	nucleolus	RNA polymerase I subunit; largest subunit of RNA polymerase I	2840
	gi|190407445	Rpo31p	E3	1	Rpo31p (1)	1.65389	0	nucleus	RNA polymerase III subunit C160, part of core enzyme; similar to bacterial beta-prime subunit	6020
	gi|190408037	Rpc40p (AC40)	E5	1	Rpc40p (AC40) (1)	1.35501	0	nucleolus,nucleus	RNA polymerase subunit, common to RNA polymerase I and III	13000
	gi|259145620	Yra1p	F5	4	Yra1p (4)	3.32284	0.72761	nucleus	Nuclear protein that binds to RNA and to Mex67p, required for export of poly(A)+ mRNA from the nucleus; member of the REF (RNA and export factor binding proteins) family; another family member, Yra2p, can substitute for Yra1p function	not visualized
	gi|6321265	Kem1p	F5	3	Kem1p (3)	2.54838	0.864003	cytoplasm	Evolutionarily-conserved 5'-3' exonuclease component of cytoplasmic processing (P) bodies involved in mRNA decay; plays a role in microtubule-mediated processes, filamentous growth, ribosomal RNA maturation, and telomere maintenance	11700
	gi|6324217	Dbp2p	F5	1	Dbp2p (1)	2.53969	0	cytoplasm,nucleus	Essential ATP-dependent RNA helicase of the DEAD-box protein family, involved in nonsense-mediated mRNA decay and rRNA processing	33100
	gi|190407384	Dbp5p	F5	2	Dbp5p (2)	2.13975	0.655735	nuclear periphery	Cytoplasmic ATP-dependent RNA helicase of the DEAD-box family involved in mRNA export from the nucleus; involved in translation termination	14900
	gi|172574	Sen1p	F5	2	Sen1p (2)	2.0755	0.238137	nucleus	Presumed helicase required for RNA polymerase II transcription termination and processing of RNAs; homolog of Senataxin which causes Ataxia-Oculomotor Apraxia 2 and a dominant form of amyotrophic lateral sclerosis	125
	gi|6321013	Pab1p	F5	8	Pab1p (8)	2.02573	0.579503	cytoplasm	Poly(A) binding protein, part of the 3'-end RNA-processing complex, mediates interactions between the 5' cap structure and the 3' mRNA poly(A) tail, involved in control of poly(A) tail length, interacts with translation factor eIF-4G	198000
	gi|51013079	HEK2	F5	1	HEK2 (1)	1.74547	0	cytoplasm	RNA binding protein involved in the asymmetric localization of ASH1 mRNA; represses translation of ASH1 mRNA, an effect reversed by Yck1p-dependent phosphoryation; regulates telomere position effect and length; similarity to hnRNP-K	15600
	gi|6322854	Pap1p	F5	1	Pap1p (1)	1.4117	0	nucleus	Poly(A) polymerase, one of three factors required for mRNA 3'-end polyadenylation, forms multiprotein complex with polyadenylation factor I (PF I), also required for mRNA nuclear export; may also polyadenylate rRNAs	17100
	gi|14318523	Loc1p	F5	6	Loc1p (6)	1.16236	0.167117	nucleolus,nucleus	Nuclear protein involved in asymmetric localization of ASH1 mRNA; binds double-stranded RNA in vitro; constituent of 66S pre-ribosomal particles	3650
	gi|256271022	Prp6p	F5	1	Prp6p (1)	1.15787	0	cytoplasm,nucleus	Splicing factor, component of the U4/U6-U5 snRNP complex	2250
	gi|190406294	Air1p	F5b	3	Air1p (3)	2.10194	0.255166	cytoplasm,nucleus	Zinc knuckle protein, involved in nuclear RNA processing and degradation as a component of the TRAMP complex; stimulates the poly(A) polymerase activity of Pap2p in vitro; functionally redundant with Air2p	1550
	gi|1493831	Trf5p	F5b	1	Trf5p (1)	1.08664	0	nucleolus	Non-canonical poly(A) polymerase, involved in nuclear RNA degradation as a component of the TRAMP complex; catalyzes polyadenylation of hypomodified tRNAs, and snoRNA and rRNA precursors; overlapping but non-redundant functions with Pap2p	2240
	gi|160358710	Sub2p	F6	6	Sub2p (6)	1.63611	0.149061	nucleus	Component of the TREX complex required for nuclear mRNA export; member of the DEAD-box RNA helicase superfamily and is involved in early and late steps of spliceosome assembly; homolog of the human splicing factor hUAP56	51700
	gi|151942642	Tgs1p	F7	1	Tgs1p (1)	1.5164	0	nucleolus	Trimethyl guanosine synthase, conserved nucleolar methyl transferase that converts the m(7)G cap structure of snRNAs, snoRNAs, and telomerase TLC1 RNA to m(2,2,7)G; also required for nucleolar assembly and splicing of meiotic pre-mRNAs	not visualized
	gi|1002712	ARC1	F7	1	ARC1 (1)	1.31558	0	cytoplasm	Protein that binds tRNA and methionyl- and glutamyl-tRNA synthetases (Mes1p and Gus1p), delivering tRNA to them, stimulating catalysis, and ensuring their localization to the cytoplasm; also binds quadruplex nucleic acids	57700
	gi|207344772	Ded81p	F7	1	Ded81p (1)	0.987298	0	0	Cytosolic asparaginyl-tRNA synthetase, required for protein synthesis, catalyzes the specific attachment of asparagine to its cognate tRNA	not visualized
	gi|151946151	Spt5p	F8	1	Spt5p (1)	1.86334	0	nucleus	Protein involved in regulating Pol I and Pol II transcription and pre-mRNA processing; forms a complex with Spt4p; contains a C-terminal repeat domain that is a target for phosphorylation by Sgv1p	2340
	gi|151942316	Ydr341cp	G	1	Ydr341cp (1)	4.10045	0	0	Arginyl-tRNA synthetase, proposed to be cytoplasmic but the authentic, non-tagged protein is detected in highly purified mitochondria in high-throughput studies	20600
	gi|151942788	Lsp1	G	4	Lsp1 (4)	3.15763	0.731206	punctate composite	Primary component of eisosomes, which are large immobile patch structures at the cell cortex associated with endocytosis, along with Pil1p and Sur7p; null mutants show activation of Pkc1p/Ypk1p stress resistance pathways	104000
	gi|151943789	Glk1p	G	2	Glk1p (2)	3.03091	0.200077	cytoplasm,punctate composite	Glucokinase, catalyzes the phosphorylation of glucose at C6 in the first irreversible step of glucose metabolism; one of three glucose phosphorylating enzymes; expression regulated by non-fermentable carbon sources	21100
	gi|151943814	Ilv6p	G	1	Ilv6p (1)	2.37458	0	mitochondrion	Regulatory subunit of acetolactate synthase, which catalyzes the first step of branched-chain amino acid biosynthesis; enhances activity of the Ilv2p catalytic subunit, localizes to mitochondria	15800
	gi|706818	DET1	G	1	DET1 (1)	2.15224	0	cytoplasm,nucleus	Acid phosphatase involved in the non-vesicular transport of sterols in both directions between the endoplasmic reticulum and plasma membrane; deletion confers sensitivity to nickel	3170
	gi|6322097	Lys12p	G	3	Lys12p (3)	2.0417	0.462561	mitochondrion	Homo-Isocitrat-Dehydrogenase, ein NAD-Linked-mitochondriale Enzym für den vierten Schritt in der Biosynthese von Lysin, in denen Homo-Isocitrat wird oxidativ in alpha-decarboxyliert erforderlich ketoadipate	19100
	gi|256271116	Imd3p	G	2	Imd3p (2)	1.98695	0.143003	cytoplasm	Inosine monophosphate dehydrogenase, catalyzes the first step of GMP biosynthesis, member of a four-gene family in S. cerevisiae, constitutively expressed	26300
	gi|6321776	Prs3p	G	1	Prs3p (1)	1.91887	0	cytoplasm	5-phospho-ribosyl-1(alpha)-pyrophosphate synthetase, synthesizes PRPP, which is required for nucleotide, histidine, and tryptophan biosynthesis; one of five related enzymes, which are active as heteromultimeric complexes	not visualized
	gi|75766245	Gal1p	G	1	Gal1p (1)	1.91214	0	0	Galactokinase, phosphorylates alpha-D-galactose to alpha-D-galactose-1-phosphate in the first step of galactose catabolism; expression regulated by Gal4p	not visualized
	gi|151942417	PPN1	G	5	PPN1 (5)	1.86162	0.245562	vacuole	Vacuolar endopolyphosphatase with a role in phosphate metabolism; functions as a homodimer	319
	gi|6320616	Ade8p	G	1	Ade8p (1)	1.86076	0	cytoplasm,nucleus	Phosphoribosyl-glycinamide transformylase; catalyzes a step in the 'de novo' purine nucleotide biosynthetic pathway	3910
	gi|6322569	Cpa2	G	1	Cpa2 (1)	1.8531	0	cytoplasm	Large subunit of carbamoyl phosphate synthetase, which catalyzes a step in the synthesis of citrulline, an arginine precursor	18000
	gi|151943508	Yhb1p	G	1	Yhb1p (1)	1.8398	0	cytoplasm	Nitric oxide oxidoreductase, flavohemoglobin involved in nitric oxide detoxification; plays a role in the oxidative and nitrosative stress responses	13000
	gi|151944399	Srv2p	G	2	Srv2p (2)	1.76504	0.197068	actin	CAP (cyclase-associated protein) subunit of adenylyl cyclase complex; N-terminus binds adenylyl cyclase and facilitates activation by RAS; C-terminus binds ADP-actin monomers, facilitating regulation of actin dynamics and cell morphogenesis	8760
	gi|47420051	Gpd1p	G	2	Gpd1p (2)	1.73881	0.345536	peroxisome	NAD-dependent glycerol-3-phosphate dehydrogenase, key enzyme of glycerol synthesis, essential for growth under osmotic stress; expression regulated by high-osmolarity glycerol response pathway; homolog of Gpd2p	807
	gi|171504	Fas3p	G	11	Fas3p (11)	1.7325	0.442372	cytoplasm,punctate composite	Acetyl-CoA carboxylase, biotin containing enzyme that catalyzes the carboxylation of acetyl-CoA to form malonyl-CoA; required for de novo biosynthesis of long-chain fatty acids	20200
	gi|112491285	Adh1p	G	3	Adh1p (3)	1.71856	0.232574	0	Alcohol dehydrogenase, fermentative isozyme active as homo- or heterotetramers; required for the reduction of acetaldehyde to ethanol, the last step in the glycolytic pathway	not visualized
	gi|151942086	GRX3	G	1	GRX3 (1)	1.70911	0	cytoplasm,nucleus	Hydroperoxide and superoxide-radical responsive glutathione-dependent oxidoreductase; monothiol glutaredoxin subfamily member along with Grx4p and Grx5p; protects cells from oxidative damage	11000
	gi|173146	Ura2p	G	11	Ura2p (11)	1.70108	0.275953	cytoplasm	Bifunctional carbamoylphosphate synthetase (CPSase)-aspartate transcarbamylase (ATCase), catalyzes the first two enzymatic steps in the de novo biosynthesis of pyrimidines; both activities are subject to feedback inhibition by UTP	11000
	gi|151943263	Trp5p	G	5	Trp5p (5)	1.68601	0.754267	cytoplasm,nucleus	Tryptophan synthase, catalyzes the last step of tryptophan biosynthesis; regulated by the general control system of amino acid biosynthesis	15500
	gi|6980562	Ypd1p	G	1	Ypd1p (1)	1.6815	0	cytoplasm,nucleus	Phosphorelay intermediate protein, phosphorylated by the plasma membrane sensor Sln1p in response to osmotic stress and then in turn phosphorylates the response regulators Ssk1p in the cytosol and Skn7p in the nucleus	6330
	gi|62738905	Gal10p	G	1	Gal10p (1)	1.67032	0	0	UDP-glucose-4-epimerase, catalyzes the interconversion of UDP-galactose and UDP-D-glucose in galactose metabolism; also catalyzes the conversion of alpha-D-glucose or alpha-D-galactose to their beta-anomers	not visualized
	gi|167013430	Idh1p	G	1	Idh1p (1)	1.644	0	mitochondrion	Subunit of mitochondrial NAD(+)-dependent isocitrate dehydrogenase, which catalyzes the oxidation of isocitrate to alpha-ketoglutarate in the TCA cycle	10500
	gi|151940771	Gcn20p	G	2	Gcn20p (2)	1.62195	0.188318	cytoplasm	Positive regulator of the Gcn2p kinase activity, forms a complex with Gcn1p; proposed to stimulate Gcn2p activation by an uncharged tRNA	14600
	gi|207344936	Pfk1p	G	1	Pfk1p (1)	1.60137	0	cytoplasm	Alpha subunit of heterooctameric phosphofructokinase involved in glycolysis, indispensable for anaerobic growth, activated by fructose-2,6-bisphosphate and AMP, mutation inhibits glucose induction of cell cycle-related genes	89800
	gi|171596	Gfa1p	G	4	Gfa1p (4)	1.57244	0.21707	0	Glutamine-fructose-6-phosphate amidotransferase, catalyzes the formation of glucosamine-6-P and glutamate from fructose-6-P and glutamine in the first step of chitin biosynthesis	14300
	gi|51013423	Ade5,7p	G	2	Ade5,7p (2)	1.46219	0.0849807	cytoplasm	Bifunctional enzyme of the 'de novo' purine nucleotide biosynthetic pathway, contains aminoimidazole ribotide synthetase and glycinamide ribotide synthetase activities	35800
	gi|6320930	ILV1	G	2	ILV1 (2)	1.45198	0.0463582	mitochondrion	Threonine deaminase, catalyzes the first step in isoleucine biosynthesis; expression is under general amino acid control; ILV1 locus exhibits highly positioned nucleosomes whose organization is independent of known ILV1 regulation	11900
	gi|894204	Psa1p	G	2	Psa1p (2)	1.42431	0.178261	cytoplasm	GDP-mannose pyrophosphorylase (mannose-1-phosphate guanyltransferase), synthesizes GDP-mannose from GTP and mannose-1-phosphate in cell wall biosynthesis; required for normal cell wall structure	97100
	gi|117958129	Ser33p	G	1	Ser33p (1)	1.41725	0	cytoplasm	3-phosphoglycerate dehydrogenase, catalyzes the first step in serine and glycine biosynthesis; isozyme of Ser3p	2010
	gi|3720	Tdh3p	G	2	Tdh3p (2)	1.40839	0.0369068	cytoplasm,nucleus	Glyceraldehyde-3-phosphate dehydrogenase, isozyme 3, involved in glycolysis and gluconeogenesis; tetramer that catalyzes the reaction of glyceraldehyde-3-phosphate to 1,3 bis-phosphoglycerate; detected in the cytoplasm and cell-wall	169000
	gi|6323073	Pdc1p	G	7	Pdc1p (7)	1.38558	0.167808	ambiguous,cytoplasm,nucleus	Major of three pyruvate decarboxylase isozymes, key enzyme in alcoholic fermentation, decarboxylates pyruvate to acetaldehyde; subject to glucose-, ethanol-, and autoregulation; involved in amino acid catabolism	8970
	gi|171122	Vma2p	G	10	Vma2p (10)	1.32899	0.160113	vacuolar membrane	Subunit B of the eight-subunit V1 peripheral membrane domain of the vacuolar H+-ATPase (V-ATPase), an electrogenic proton pump found throughout the endomembrane system; contains nucleotide binding sites; also detected in the cytoplasm	131000
	gi|6322666	Fas1p	G	3	Fas1p (3)	1.30553	0.189355	cytoplasm	Beta subunit of fatty acid synthetase, which catalyzes the synthesis of long-chain saturated fatty acids; contains acetyltransacylase, dehydratase, enoyl reductase, malonyl transacylase, and palmitoyl transacylase activities	91800
	gi|256274388	Sam1p	G	5	Sam1p (5)	1.22549	0.195157	cytoplasm	S-adenosylmethionine synthetase, catalyzes transfer of the adenosyl group of ATP to the sulfur atom of methionine; one of two differentially regulated isozymes (Sam1p and Sam2p)	103000
	gi|6325025	Fas2p	G	3	Fas2p (3)	1.21209	0.358632	cytoplasm	Alpha subunit of fatty acid synthetase, which catalyzes the synthesis of long-chain saturated fatty acids; contains beta-ketoacyl reductase and beta-ketoacyl synthase activities; phosphorylated	17000
	gi|640053	SER1	G	1	SER1 (1)	1.19033	0	cytoplasm	3-phosphoserine aminotransferase, catalyzes the formation of phosphoserine from 3-phosphohydroxypyruvate, required for serine and glycine biosynthesis; regulated by the general control of amino acid biosynthesis mediated by Gcn4p	15900
	gi|732946	FAA4	G	1	FAA4 (1)	1.17442	0	lipid particle	Long chain fatty acyl-CoA synthetase, regulates protein modification during growth in the presence of ethanol, functions to incorporate palmitic acid into phospholipids and neutral lipids	31200
	gi|4180	Cdc19p	G	5	Cdc19p (5)	1.16672	0.155758	cytoplasm	Pyruvate kinase, functions as a homotetramer in glycolysis to convert phosphoenolpyruvate to pyruvate, the input for aerobic (TCA cycle) or anaerobic (glucose fermentation) respiration	291000
	gi|6319641	Arl1p	G	1	Arl1p (1)	1.11647	0	punctate composite,Golgi to ER	Soluble GTPase with a role in regulation of membrane traffic; regulates potassium influx; G protein of the Ras superfamily, similar to ADP-ribosylation factor	5190
	gi|6320667	Pfa5p	G	1	Pfa5p (1)	1.09079	0	0	Palmitoyltransferase with autoacylation activity; likely functions in pathway(s) outside Ras; member of a family of putative palmitoyltransferases containing an Asp-His-His-Cys-cysteine rich (DHHC-CRD) domain	not visualized
	gi|172436	Rna1p	G	2	Rna1p (2)	1.07976	0.0214594	cytoplasm	GTPase activating protein (GAP) for Gsp1p, involved in nuclear transport	52200
	gi|6323619	Apt1p	G	1	Apt1p (1)	1.05551	0	cytoplasm,nucleus	Adenine phosphoribosyltransferase, catalyzes the formation of AMP from adenine and 5-phosphoribosylpyrophosphate; involved in the salvage pathway of purine nucleotide biosynthesis	11200
	gi|157834086	URA6	G	2	URA6 (2)	0.952576	0.355068	cytoplasm,nucleus	Uridylate kinase, catalyzes the seventh enzymatic step in the de novo biosynthesis of pyrimidines, converting uridine monophosphate (UMP) into uridine-5'-diphosphate (UDP)	1500
	gi|6323138	Ahp1p	G	1	Ahp1p (1)	0.939478	0	cytoplasm,nucleus	Thiol-specific peroxiredoxin, reduces hydroperoxides to protect against oxidative damage; function in vivo requires covalent conjugation to Urm1p	16200
	gi|6322123	Rrn3p	G	1	Rrn3p (1)	0.844472	0	cytoplasm	Minor isoform of the large subunit of ribonucleotide-diphosphate reductase; the RNR complex catalyzes rate-limiting step in dNTP synthesis, regulated by DNA replication and DNA damage checkpoint pathways via localization of small subunits	1360
	gi|256270877	Tsa1p	G	4	Tsa1p (4)	0.829959	0.10082	cytoplasm,punctate composite	Thioredoxin peroxidase, acts as both a ribosome-associated and free cytoplasmic antioxidant; self-associates to form a high-molecular weight chaperone complex under oxidative stress; deletion results in mutator phenotype	378000
	gi|416161	Cys4p	G	3	Cys4p (3)	0.576871	0.125987	cytoplasm	Cystathionine beta-synthase, catalyzes synthesis of cystathionine from serine and homocysteine, the first committed step in cysteine biosynthesis; responsible for hydrogen sulfide generation; mutations in human ortholog cause homocystinuria	41900
	gi|6324194	Fpr1p	G/C2	1	Fpr1p (1)	2.54469	0	cytoplasm,nucleus	Peptidyl-prolyl cis-trans isomerase (PPIase), binds to the drugs FK506 and rapamycin; also binds to the nonhistone chromatin binding protein Hmo1p and may regulate its assembly or function	43300
	gi|460064	Gua1p	G/V	4	Gua1p (4)	1.40193	0.265458	0	GMP synthase, an enzyme that catalyzes the second step in the biosynthesis of GMP from inosine 5'-phosphate (IMP); transcription is not subject to regulation by guanine but is negatively regulated by nutrient starvation	not visualized
	gi|171644	PIM1	H	1	PIM1 (1)	1.83236	0	mitochondrion	ATP-dependent Lon protease, involved in degradation of misfolded proteins in mitochondria; required for biogenesis and maintenance of mitochondria	14500
	gi|151945474	Tuf1p	H	2	Tuf1p (2)	1.69591	0.0740199	mitochondrion	Mitochondrial translation elongation factor Tu; comprises both GTPase and guanine nucleotide exchange factor activities, while these activities are found in separate proteins in S. pombe and humans	58500
	gi|171704583	Sds23p	I	1	Sds23p (1)	3.13552	0	cytoplasm,nucleus	One of two S. cerevisiae homologs (Sds23p and Sds24p) of the S. pombe Sds23 protein, which is implicated in APC/cyclosome regulation; involved in cell separation during budding	21200
	gi|190408634	SDS24	I	1	SDS24 (1)	2.47746	0	cytoplasm	One of two S. cerevisiae homologs (Sds23p and Sds24p) of the S. pombe Sds23 protein, which is implicated in APC/cyclosome regulation; involved in cell separation during budding; may play an indirect role in fluid-phase endocytosis	2840
	gi|190406538	Tub2p	I	8	Tub2p (8)	1.81866	0.452694	0	Beta-tubulin; associates with alpha-tubulin (Tub1p and Tub3p) to form tubulin dimer, which polymerizes to form microtubules	not visualized
	gi|406272	Scp160p	I	2	Scp160p (2)	1.73275	0.00818539	ER	Essential RNA-binding G protein effector of mating response pathway, mainly associated with nuclear envelope and ER, interacts in mRNA-dependent manner with translating ribosomes via multiple KH domains, similar to vertebrate vigilins	not quantitated
	gi|151941768	Lrg1p	J	1	Lrg1p (1)	1.07727	0	bud neck,cytoplasm,cell periphery	Putative GTPase-activating protein (GAP) involved in the Pkc1p-mediated signaling pathway that controls cell wall integrity; appears to specifically regulate 1,3-beta-glucan synthesis	468
	gi|6323002	HSP104	K	6	HSP104 (6)	1.99188	0.233547	cytoplasm	Heat shock protein that cooperates with Ydj1p (Hsp40) and Ssa1p (Hsp70) to refold and reactivate previously denatured, aggregated proteins; responsive to stresses including: heat, ethanol, and sodium arsenite; involved in [PSI+] propagatio	32800
	gi|171723	Hsc82p	K	21	Hsc82p (21)	1.79947	0.36241	cytoplasm	Cytoplasmic chaperone of the Hsp90 family, redundant in function and nearly identical with Hsp82p, and together they are essential; expressed constitutively at 10-fold higher basal levels than HSP82 and induced 2-3 fold by heat shock	132000
	gi|99031947	SBA1	K	1	SBA1 (1)	1.7765	0	cytoplasm,nucleus	Co-chaperone that binds to and regulates Hsp90 family chaperones; important for pp60v-src activity in yeast; homologous to the mammalian p23 proteins and like p23 can regulate telomerase activity	33700
	gi|6324120	Ssb2p	K	1	Ssb2p (1)	1.4657	0	cytoplasm	Cytoplasmic ATPase that is a ribosome-associated molecular chaperone, functions with J-protein partner Zuo1p; may be involved in the folding of newly-synthesized polypeptide chains; member of the HSP70 family; homolog of SSB1	104000
	gi|6319972	Ssb1p	K	12	Ssb1p (12)	1.35826	0.192735	cytoplasm	Cytoplasmic ATPase that is a ribosome-associated molecular chaperone, functions with J-protein partner Zuo1p; may be involved in folding of newly-made polypeptide chains; member of the HSP70 family; interacts with phosphatase subunit Reg1p	170000
	gi|207341845	Ssb2p	K	1	Ssb2p (1)	1.0691	0	cytoplasm	Cytoplasmic ATPase that is a ribosome-associated molecular chaperone, functions with J-protein partner Zuo1p; may be involved in the folding of newly-synthesized polypeptide chains; member of the HSP70 family; homolog of SSB1	104000
	gi|99031945	Hsp82p	K1	3	Hsp82p (3)	1.79852	0.347218	cytoplasm	Hsp90 chaperone required for pheromone signaling and negative regulation of Hsf1p; docks with Tom70p for mitochondrial preprotein delivery; promotes telomerase DNA binding and nucleotide addition; interacts with Cns1p, Cpr6p, Cpr7p, Sti1p	445000
	gi|533365	Sse1p	K1	5	Sse1p (5)	1.28567	0.174739	cytoplasm	ATPase that is a component of the heat shock protein Hsp90 chaperone complex; binds unfolded proteins; member of the heat shock protein 70 (HSP70) family; localized to the cytoplasm	71700
	gi|207346587	Tcp1p	K2	1	Tcp1p (1)	2.37321	0	0	Alpha subunit of chaperonin-containing T-complex, which mediates protein folding in the cytosol; involved in actin cytoskeleton maintenance; overexpression in neurons suppresses formation of pathogenic conformations of huntingtin protein	not visualized
	gi|42543071	Ydj1p	K2	1	Ydj1p (1)	1.92721	0	cytoplasm,nucleus	Protein chaperone involved in regulation of the HSP90 and HSP70 functions; involved in protein translocation across membranes; member of the DnaJ family	119000
	gi|151943024	Cct2p	K2	1	Cct2p (1)	1.62612	0	0	Subunit beta of the cytosolic chaperonin Cct ring complex, related to Tcp1p, required for the assembly of actin and tubulins in vivo	not visualized
	gi|272718727	Ssa1p	K2	19	Ssa1p (19)	1.55995	0.262839	cytoplasm	ATPase involved in protein folding and nuclear localization signal (NLS)-directed nuclear transport; member of heat shock protein 70 (HSP70) family; forms a chaperone complex with Ydj1p; localized to the nucleus, cytoplasm, and cell wall	269000
	gi|924930	Aha1p	K2	1	Aha1p (1)	1.47031	0	cytoplasm	Co-chaperone that binds to Hsp82p and activates its ATPase activity; similar to Hch1p; expression is regulated by stresses such as heat shock (	13900
	gi|151945064	Cct3p	K2	2	Cct3p (2)	1.12401	0.226682	0	Subunit of the cytosolic chaperonin Cct ring complex, related to Tcp1p, required for the assembly of actin and tubulins in vivo	not visualized
	gi|151941387	Ssa1p	K2	1	Ssa1p (1)	1.10248	0	cytoplasm	ATPase involved in protein folding and nuclear localization signal (NLS)-directed nuclear transport; member of heat shock protein 70 (HSP70) family; forms a chaperone complex with Ydj1p; localized to the nucleus, cytoplasm, and cell wall	269000
	gi|6323004	Ssa2p	K2	3	Ssa2p (3)	0.974879	0.0872847	cytoplasm,nucleus	ATP binding protein involved in protein folding and vacuolar import of proteins; member of heat shock protein 70 (HSP70) family; associated with the chaperonin-containing T-complex; present in the cytoplasm, vacuolar membrane and cell wall	364000
	gi|290771197	Cct8p	K2 oder N?	3	Cct8p (3)	1.64347	0.172599	0	Subunit of the cytosolic chaperonin Cct ring complex, related to Tcp1p, required for the assembly of actin and tubulins in vivo	not visualized
	gi|6319526	Rfs1p	L	1	Rfs1p (1)	2.20743	0	punctate composite	Protein of unknown function; member of a flavodoxin-like fold protein family that includes Pst2p and Ycp4p; green fluorescent protein (GFP)-fusion protein localizes to the cytoplasm in a punctate pattern	7060
	gi|6319499	Ola1p	L	6	Ola1p (6)	1.43012	0.141332	cytoplasm	P-loop ATPase with similarity to human OLA1 and bacterial YchF; identified as specifically interacting with the proteasome; protein levels are induced by hydrogen peroxide	36800
	gi|151940753	Wwm1p	L	1	Wwm1p (1)	1.30063	0	cytoplasm,nucleus	WW domain containing protein of unknown function; binds to Mca1p, a caspase-related protease that regulates H2O2-induced apoptosis; overexpression causes Gi phase growth arrest and clonal death that is suppressed by overexpression of MCA1	6020
	gi|151943555	YGR283C	L	1	YGR283C (1)	1.28244	0	nucleolus	Protein of unknown function; may interact with ribosomes, based on co-purification experiments; predicted to be involved in ribosome biogenesis; null mutant is resistant to fluconazole; GFP-fusion protein localizes to the nucleolus	2820
	gi|151943402	YGR122Wp	L	1	YGR122Wp (1)	0.958597	0	cytoplasm	Probable ortholog of A. nidulans PalC, which is involved in pH regulation and binds to the ESCRT-III complex; null mutant does not properly process Rim101p and has decreased resistance to rapamycin; GFP-fusion protein is cytoplasmic	not quantitated
	gi|189041600	YKR018C	L2	2	YKR018C (2)	2.03507	0.293648	cytoplasm,nucleus	Putative protein of unknown function; green fluorescent protein (GFP)-fusion protein localizes to the cytoplasm and nucleus	1770
	gi|151944696	EDC3	L2	1	EDC3 (1)	1.71118	0	punctate composite	Non-essential conserved protein of unknown function, plays a role in mRNA decapping by specifically affecting the function of the decapping enzyme Dcp1p; localizes to cytoplasmic mRNA processing bodies	2340
	gi|151940939	YLR422W	L2	1	YLR422W (1)	1.66894	0	cytoplasm	Protein of unknown function with similarity to human DOCK proteins (guanine nucleotide exchange factors); interacts with Ino4p; green fluorescent protein (GFP)-fusion protein localizes to the cytoplasm, YLR422W is not an essential protein	238
	gi|6321025	Bmh1p	M	3	Bmh1p (3)	2.92126	0.328057	cytoplasm	14-3-3 protein, major isoform; controls proteome at post-transcriptional level, binds proteins and DNA, involved in regulation of many processes including exocytosis, vesicle transport, Ras/MAPK signaling, and rapamycin-sensitive signaling	158000
	gi|6323028	Dnm1p	M	2	Dnm1p (2)	2.24105	0.06486	mitochondrion,punctate composite	Dynamin-related GTPase required for mitochondrial fission and morphology; assembles on the cytoplasmic face of mitochondrial tubules at sites at which division will occur; also participates in endocytosis and regulating peroxisome abundance	9620
	gi|37362625	Sro9p	M	3	Sro9p (3)	1.83873	0.212644	cytoplasm	Cytoplasmic RNA-binding protein that associates with translating ribosomes; involved in heme regulation of Hap1p as a component of the HMC complex, also involved in the organization of actin filaments; contains a La motif	8430
	gi|207347490	Rgd1p	M/N	1	Rgd1p (1)	1.02661	0	ambiguous,bud neck,cytoplasm,bud	GTPase-activating protein (RhoGAP) for Rho3p and Rho4p, possibly involved in control of actin cytoskeleton organization	1500
	gi|151945133	Arp3p	N	1	Arp3p (1)	2.87026	0	0	Essential component of the Arp2/3 complex, which is a highly conserved actin nucleation center required for the motility and integrity of actin patches; involved in endocytosis and membrane growth and polarity	6650
	gi|151942115	SAC6	N	1	SAC6 (1)	2.09473	0	actin	Fimbrin, actin-bundling protein; cooperates with Scp1p (calponin/transgelin) in the organization and maintenance of the actin cytoskeleton	3510
	gi|151942363	Rvs167p	N	2	Rvs167p (2)	2.04162	0.353776	actin	Actin-associated protein, interacts with Rvs161p to regulate actin cytoskeleton, endocytosis, and viability following starvation or osmotic stress; homolog of mammalian amphiphysin	14600
	gi|6323511	Tub3p	N	3	Tub3p (3)	1.93299	0.184993	cytoplasm,nucleus,spindle pole	Alpha-tubulin; associates with beta-tubulin (Tub2p) to form tubulin dimer, which polymerizes to form microtubules; expressed at lower level than Tub1p	12300
	gi|151942171	Cct6p	N	1	Cct6p (1)	1.93109	0	0	Subunit of the cytosolic chaperonin Cct ring complex, related to Tcp1p, essential protein that is required for the assembly of actin and tubulins in vivo; contains an ATP-binding motif	not visualized
	gi|173183	Vps1p	N	5	Vps1p (5)	1.75701	0.305881	cytoplasm,punctate composite,endosome	Dynamin-ähnliche GTPase, die für vakuolären Sortierung; auch in Aktin-Zytoskelett Organisation beteiligt sind, Ende der Golgi-Vorratsspeicherung von einigen Proteinen, die Regulierung peroxisome biogenesis	5960
	gi|642334	Cof1p	N	1	Cof1p (1)	1.65017	0	0	Cofilin, promotes actin filament depolarization in a pH-dependent manner; binds both actin monomers and filaments and severs filaments; thought to be regulated by phosphorylation at SER4; ubiquitous and essential in eukaryotes	19600
	gi|14627173	Bbc1	N	1	Bbc1 (1)	1.42891	0	0	Protein possibly involved in assembly of actin patches; interacts with an actin assembly factor Las17p and with the SH3 domains of Type I myosins Myo3p and Myo5p; localized predominantly to cortical actin patches	not visualized
	gi|836779	Lsb3	N	1	Lsb3 (1)	1.39516	0	bud neck,cytoplasm,mitochondrion,cell periphery	Protein containing a C-terminal SH3 domain; binds Las17p, which is a homolog of human Wiskott-Aldrich Syndrome protein involved in actin patch assembly and actin polymerization	3670
	gi|6324902	Myo2	N	1	Myo2 (1)	1.34498	0	ambiguous,bud neck,cytoplasm,cell periphery,bud	One of two type V myosin motors (along with MYO4) involved in actin-based transport of cargos; required for the polarized delivery of secretory vesicles, the vacuole, late Golgi elements, peroxisomes, and the mitotic spindle	4340
	gi|9650673	ACT1	N	2	ACT1 (2)	1.14563	0.141589	0	Actin, structural protein involved in cell polarization, endocytosis, and other cytoskeletal functions	not visualized
	gi|151943611	Chc1p	O	1	Chc1p (1)	2.67045	0	Golgi to vacuole	Clathrin heavy chain, subunit of the major coat protein involved in intracellular protein transport and endocytosis; two heavy chains form the clathrin triskelion structural component; the light chain (CLC1) is thought to regulate function	28700
	gi|259146589	Pil1p	O	9	Pil1p (9)	2.50209	0.970984	punctate composite	Primary component of eisosomes, which are large immobile cell cortex structures associated with endocytosis; null mutants show activation of Pkc1p/Ypk1p stress resistance pathways; detected in phosphorylated state in mitochondria	115000
	gi|6320056	COP1	O	1	COP1 (1)	2.22359	0	Golgi,Golgi to ER	Alpha subunit of COPI vesicle coatomer complex, which surrounds transport vesicles in the early secretory pathway	15200
	gi|30749262	Ykt6p	O	1	Ykt6p (1)	1.9662	0	0	Vesicle membrane protein (v-SNARE) with acyltransferase activity; involved in trafficking to and within the Golgi, endocytic trafficking to the vacuole, and vacuolar fusion; membrane localization due to prenylation at the carboxy-terminus	not visualized
	gi|473152	Mrs6p	O	1	Mrs6p (1)	1.91165	0	cytoplasm,nucleus	Rab escort protein, forms a complex with the Ras-like small GTPase Ypt1p that is required for the prenylation of Ypt1p by protein geranylgeranyltransferase type II (Bet2p-Bet4p); sequence similarity to mammalian choroideraemia gene	23800
	gi|151941877	Cdc48p	O	9	Cdc48p (9)	1.71016	0.662945	cytoplasm,nucleus	ATPase in ER, nuclear membrane and cytosol with homology to mammalian p97; in a complex with Npl4p and Ufd1p participates in retrotranslocation of ubiquitinated proteins from the ER into the cytosol for degradation by the proteasome	78400
	gi|165761044	Sec23p	O	1	Sec23p (1)	1.62571	0	0	GTPase-activating protein; component of the Sec23p-Sec24p heterodimeric complex of the COPII vesicle coat, involved in ER to Golgi transport and autophagy; stimulates the GDP-bound form of Sar1p	not visualized
	gi|558403	Cog8p	O	1	Cog8p (1)	1.58624	0	punctate composite	Component of the conserved oligomeric Golgi complex (Cog1p through Cog8p), a cytosolic tethering complex that functions in protein trafficking to mediate fusion of transport vesicles to Golgi compartments	6440
	gi|256271056	Aps3p	O	1	Aps3p (1)	1.56924	0	punctate composite,Golgi to ER	Small subunit of the clathrin-associated adaptor complex AP-3, which is involved in vacuolar protein sorting; related to the sigma subunit of the mammalian clathrin AP-3 complex; suppressor of loss of casein kinase 1 function	1240
	gi|290771181	Kar2p	O	1	Kar2p (1)	1.38043	0	ambiguous	ATPase involved in protein import into the ER, also acts as a chaperone to mediate protein folding in the ER and may play a role in ER export of soluble proteins; regulates the unfolded protein response via interaction with Ire1p	337000
	gi|229597871	Vtc2p	O	3	Vtc2p (3)	0.57964	0.0625567	ER	Subunit of the vacuolar transporter chaperone (VTC) complex involved in membrane trafficking, vacuolar polyphosphate accumulation, microautophagy and non-autophagic vacuolar fusion	2910
	gi|3480	POL3	P1	1	POL3 (1)	1.78105	0	nucleus	Catalytic subunit of DNA polymerase delta; required for chromosomal DNA replication during mitosis and meiosis, intragenic recombination, repair of double strand DNA breaks, and DNA replication during nucleotide excision repair (NER)	not visualized
	gi|207344962	Crm1p	Q	1	Crm1p (1)	2.46339	0	nucleus	Major karyopherin, involved in export of proteins, RNAs, and ribosomal subunits from the nucleus; exportin	7080
	gi|6323968	PSE1	Q	1	PSE1 (1)	2.44765	0	cytoplasm,nucleus	Karyopherin/importin that interacts with the nuclear pore complex; acts as the nuclear import receptor for specific proteins, including Pdr1p, Yap1p, Ste12p, and Aft1p	15500
	gi|61679843	Dhh1p	Q	3	Dhh1p (3)	1.65905	0.221145	cytoplasm	Cytoplasmic DExD/H-box helicase, stimulates mRNA decapping, coordinates distinct steps in mRNA function and decay, interacts with both the decapping and deadenylase complexes, may have a role in mRNA export and translation	42900
	gi|151944826	Kap123p	Q	7	Kap123p (7)	1.6574	0.180131	cytoplasm,nucleus	Karyopherin beta, mediates nuclear import of ribosomal proteins prior to assembly into ribosomes and import of histones H3 and H4; localizes to the nuclear pore, nucleus, and cytoplasm; exhibits genetic interactions with RAI1	38300
	gi|151942370	Sxm1p	Q	1	Sxm1p (1)	1.62221	0	cytoplasm,nucleus	Nuclear transport factor (karyopherin) involved in protein transport between the cytoplasm and nucleoplasm; similar to Nmd5p, Cse1p, Lph2p, and the human cellular apoptosis susceptibility protein, CAS1	16300
	gi|7546354	Srp1p	Q	2	Srp1p (2)	1.62033	0.105842	cytoplasm,nuclear periphery	Karyopherin alpha homolog, forms a dimer with karyopherin beta Kap95p to mediate import of nuclear proteins, binds the nuclear localization signal of the substrate during import; may also play a role in regulation of protein degradation	2790
	gi|67464126	Kap95p	Q	1	Kap95p (1)	1.59275	0	cytoplasm,nuclear periphery,punctate composite	Karyopherin beta, forms a complex with Srp1p/Kap60p; interacts with nucleoporins to mediate nuclear import of NLS-containing cargo proteins via the nuclear pore complex; regulates PC biosynthesis; GDP-to-GTP exchange factor for Gsp1p	51700
	gi|2131097	Ty1B	R	6	Ty1B (6)	1.70108	0.244772	#N/A	Retrotransposon TYA Gag and TYB Pol genes; transcribed/translated as one unit; polyprotein is processed to make a nucleocapsid-like protein (Gag), reverse transcriptase (RT), protease (PR), and integrase (IN); similar to retroviral genes	#N/A
	gi|151944169	Ecm29	S	2	Ecm29 (2)	2.24665	0.191701	cytoplam, nucleus	Major component of the proteasome; tethers the proteasome core particle to the regulatory particle, and enhances the stability of the proteasome	12100
	gi|6321390	Rpt6p	S1	1	Rpt6p (1)	2.30088	0	nucleus	One of six ATPases of the 19S regulatory particle of the 26S proteasome involved in the degradation of ubiquitinated substrates; bound by ubiquitin-protein ligases Ubr1p and Ufd4p; localized mainly to the nucleus throughout the cell cycle	4700
	gi|1147800	Rpt4p	S1	2	Rpt4p (2)	2.23595	0.187682	nucleus	One of six ATPases of the 19S regulatory particle of the 26S proteasome involved in the degradation of ubiquitinated substrates; required for spindle pole body duplication; localized mainly to the nucleus throughout the cell cycle	not visualized
	gi|6320602	Rpt3p	S1	3	Rpt3p (3)	2.22103	1.07232	ambiguous	One of six ATPases of the 19S regulatory particle of the 26S proteasome involved in the degradation of ubiquitinated substrates; substrate of N-acetyltransferase B	not visualized
	gi|45269968	Rpn8p	S1	2	Rpn8p (2)	1.86274	0.267501	cytoplasm,nucleus	Essential, non-ATPase regulatory subunit of the 26S proteasome; has similarity to the human p40 proteasomal subunit and to another S. cerevisiae regulatory subunit, Rpn11p	19800
	gi|557599	RPT2	S1	1	RPT2 (1)	1.73685	0	0	One of six ATPases of the 19S regulatory particle of the 26S proteasome involved in the degradation of ubiquitinated substrates; required for normal peptide hydrolysis by the core 20S particle	not visualized
	gi|6320859	Rpn3p	S1	1	Rpn3p (1)	1.66382	0	cytoplasm,nucleus	Essential, non-ATPase regulatory subunit of the 26S proteasome lid, similar to the p58 subunit of the human 26S proteasome; temperature-sensitive alleles cause metaphase arrest, suggesting a role for the proteasome in cell cycle control	16700
	gi|151943971	Rpn1p	S1	2	Rpn1p (2)	1.56428	0.0654445	cytoplasm,nucleus	Non-ATPase base subunit of the 19S regulatory particle of the 26S proteasome; may participate in the recognition of several ligands of the proteasome; contains a leucine-rich repeat (LRR) domain, a site for protein-protein interactions	306000
	gi|207343610	Rpt1p	S1	1	Rpt1p (1)	1.34427	0	nucleus	One of six ATPases of the 19S regulatory particle of the 26S proteasome involved in the degradation of ubiquitinated substrates; required for optimal CDC20 transcription; interacts with Rpn12p and the E3 ubiquitin-protein ligase Ubr1p	105
	gi|6324691	Rpt5p	S2	3	Rpt5p (3)	1.62499	0.140735	nucleus	One of six ATPases of the 19S regulatory particle of the 26S proteasome involved in the degradation of ubiquitinated substrates; recruited to the GAL1-10 promoter region upon induction of transcription	not visualized
	gi|151943890	Pat1p	T2	1	Pat1p (1)	1.52171	0	cytoplasm	Topoisomerase II-associated deadenylation-dependent mRNA-decapping factor; also required for faithful chromosome transmission, maintenance of rDNA locus stability, and protection of mRNA 3'-UTRs from trimming; functionally linked to Pab1p	656
	gi|151941535	UFD4	U	1	UFD4 (1)	2.40689	0	cytoplasm,nucleus	Ubiquitin-protein ligase (E3) that interacts with Rpt4p and Rpt6p, two subunits of the 19S particle of the 26S proteasome; cytoplasmic E3 involved in the degradation of ubiquitin fusion proteins	7380
	gi|151942421	Tom1p	U	2	Tom1p (2)	1.87659	0.254866	nucleolus,nucleus	E3 ubiquitin ligase of the hect-domain class; has a role in mRNA export from the nucleus and may regulate transcriptional coactivators; involved in degradation of excess histones (	358
	gi|4715	Uba1p	U	1	Uba1p (1)	1.35348	0	cytoplasm,nucleus	Ubiquitin activating enzyme (E1), involved in ubiquitin-mediated protein degradation and essential for viability	17700
	gi|14719687	Mms2p	U	1	Mms2p (1)	1.3154	0	cytoplasm,nucleus	Ubiquitin-conjugating enzyme variant involved in error-free postreplication repair; forms a heteromeric complex with Ubc13p, an active ubiquitin-conjugating enzyme; cooperates with chromatin-associated RING finger proteins, Rad18p and Rad5p	2760
	gi|6319432	Ura7p	V	5	Ura7p (5)	2.01951	0.411496	cytoplasm	Major CTP synthase isozyme (see also URA8), catalyzes the ATP-dependent transfer of the amide nitrogen from glutamine to UTP, forming CTP, the final step in de novo biosynthesis of pyrimidines; involved in phospholipid biosynthesis	57600
	gi|6320016	Vma1p	V	6	Vma1p (6)	1.91462	0.855836	vacuolar membrane	Subunit A of the eight-subunit V1 peripheral membrane domain of the vacuolar H+-ATPase; protein precursor undergoes self-catalyzed splicing to yield the extein Tfp1p and the intein Vde (PI-SceI), which is a site-specific endonuclease	200000
	gi|1165216	Zpr1p	V	3	Zpr1p (3)	1.76542	0.292948	cytoplasm,nucleus	Essential protein with two zinc fingers, present in the nucleus of growing cells but relocates to the cytoplasm in starved cells via a process mediated by Cpr1p; binds to translation elongation factor eEF-1 (Tef1p)	39900
	gi|171099	Vma5p	V	6	Vma5p (6)	1.75989	0.30177	ambiguous,vacuolar membrane	Subunit C of the eight-subunit V1 peripheral membrane domain of vacuolar H+-ATPase (V-ATPase), an electrogenic proton pump found throughout the endomembrane system; required for the V1 domain to assemble onto the vacuolar membrane	21100
	gi|1008483	Gus1p	V	3	Gus1p (3)	1.25771	0.890738	cytoplasm	Glutamyl-tRNA synthetase (GluRS), forms a complex with methionyl-tRNA synthetase (Mes1p) and Arc1p; complex formation increases the catalytic efficiency of both tRNA synthetases and ensures their correct localization to the cytoplasm	48700
			0	2		1.49367		Nucleolus	84
			A1	124		1.7797		Nucleus	108
			A2	205		1.13608		Cytoplasm	176
			A3	98		2.35411		Ambiguous	6
			A3a	99		2.63241		Vacuole	3
			A4	348		1.26475		Punctate	13
			A5	48		1.22801		Spindle pole	1
			A6	43		1.57653		Cell periphery	3
			B	14		1.7658		Nuclear periphery	3
			B1	85		1.61531		Mitochondria	9
			B2	44		1.84922		Golgi	4
			C1	5		1.78226
			C3	2		1.90599
			C3a	1		1.96397
			C4e	9		1.44126
			C6	1		2.61338
			E1	4		1.61922
			E3	1		1.65389
			E5	1		1.35501
			F5	29		2.01293
			F5b	4		1.59429
			F6	6		1.63611
			F7	3		1.27309
			F8	1		1.86334
			G	129		1.6161
			G/C2	1		2.54469
			G/V	4		1.40193
			H	3		1.76413
			I	12		2.2911
			J	1		1.07727
			K	42		1.57682
			K1	8		1.5421
			K2	29		1.51977
			K2 oder N?	3		1.64347
			L	10		1.43584
			L2	4		1.80506
			M	8		2.33368
			M/N	1		1.02661
			N	19		1.78114
			O	29		1.79322
			P1	1		1.78105
			Q	16		1.86611
			R	6		1.70108
			S	2		2.24665
			S1	13		1.86623
			S2	3		1.62499
			T2	1		1.52171
			U	5		1.73809
			V	23		1.74343

## Sheet: L33 vs WT
	Accession Number	Name	Class	Peptide Count	Name (PepNumber)	Avg iTRAQ ratio (117/114)	iTRAQ Standard Deviation (117/114)	Localisation	SGD Description	Copy Number per Cell
	gi|259145408	0	0	1	0 (1)	1.93033	0	#N/A	0	#N/A
	gi|207347694	0	0	1	0 (1)	1.81407	0	0	0	0
	gi|6323399	rpS22	A1	3	rpS22 (3)	2.76123	0.57325	nucleolus,nucleus	Protein component of the small (40S) ribosomal subunit; nearly identical to Rps22Bp and has similarity to E. coli S8 and rat S15a ribosomal proteins	40400
	gi|190404968	rpS13	A1	2	rpS13 (2)	2.61928	0.141898	0	Protein component of the small (40S) ribosomal subunit; has similarity to E. coli S15 and rat S13 ribosomal proteins	not visualized
	gi|6324741	rpS28A	A1	2	rpS28A (2)	2.57073	0.314386	cytoplasm	Protein component of the small (40S) ribosomal subunit; nearly identical to Rps28Bp and has similarity to rat S28 ribosomal protein	94500
	gi|6321772	rpS20	A1	4	rpS20 (4)	2.27126	0.159053	0	Protein component of the small (40S) ribosomal subunit; overproduction suppresses mutations affecting RNA polymerase III-dependent transcription; has similarity to E. coli S10 and rat S20 ribosomal proteins	not visualized
	gi|1164943	rpS7A	A1	6	rpS7A (6)	2.24038	0.653391	0	Protein component of the small (40S) ribosomal subunit, nearly identical to Rps7Bp; interacts with Kti11p; deletion causes hypersensitivity to zymocin; has similarity to rat S7 and Xenopus S8 ribosomal proteins	41000
	gi|6320918	rpS24A	A1	5	rpS24A (5)	2.18979	0.342775	cytoplasm	Protein component of the small (40S) ribosomal subunit; identical to Rps24Bp and has similarity to rat S24 ribosomal protein	not visualized
	gi|6324451	rpS19	A1	2	rpS19 (2)	2.12411	0.0325634	cytoplasm	Protein component of the small (40S) ribosomal subunit, required for assembly and maturation of pre-40 S particles; mutations in human RPS19 are associated with Diamond Blackfan anemia; nearly identical to Rps19Bp	29000
	gi|6323617	rpS17	A1	6	rpS17 (6)	2.08957	0.132831	cytoplasm	Ribosomal protein 51 (rp51) of the small (40s) subunit; nearly identical to Rps17Bp and has similarity to rat S17 ribosomal protein	30900
	gi|6324151	rpS3	A1	7	rpS3 (7)	2.06646	0.331234	0	Protein component of the small (40S) ribosomal subunit, has apurinic/apyrimidinic (AP) endonuclease activity; essential for viability; has similarity to E. coli S3 and rat S3 ribosomal proteins	146000
	gi|1151236	rpS6A/B	A1	5	rpS6A/B (5)	2.02842	0.450336	cytoplasm	Protein component of the small (40S) ribosomal subunit; identical to Rps6Bp and has similarity to rat S6 ribosomal protein	66000
	gi|6321653	rpS0A	A1	9	rpS0A (9)	2.01311	0.584099	cytoplasm	Protein component of the small (40S) ribosomal subunit, nearly identical to Rps0Bp; required for maturation of 18S rRNA along with Rps0Bp; deletion of either RPS0 gene reduces growth rate, deletion of both genes is lethal	93700
	gi|6323365	rpS25B	A1	2	rpS25B (2)	2.00641	0.0451962	cytoplasm	Protein component of the small (40S) ribosomal subunit; nearly identical to Rps25Ap and has similarity to rat S25 ribosomal protein	162000
	gi|256272110	rpS21B	A1	2	rpS21B (2)	2.00463	0.127861	cytoplasm	Protein component of the small (40S) ribosomal subunit; nearly identical to Rps21Ap and has similarity to rat S21 ribosomal protein	15300
	gi|1914797	rpS11B	A1	4	rpS11B (4)	1.94955	0.130308	cytoplasm	Protein component of the small (40S) ribosomal subunit; identical to Rps11Ap and has similarity to E. coli S17 and rat S11 ribosomal proteins	1200
	gi|49258828	rpS16	A1	2	rpS16 (2)	1.93748	0.169099	cytoplasm	Protein component of the small (40S) ribosomal subunit; identical to Rps16Bp and has similarity to E. coli S9 and rat S16 ribosomal proteins	33800
	gi|171727	rpS8A	A1	3	rpS8A (3)	1.92986	0.321152	cytoplasm	Protein component of the small (40S) ribosomal subunit; identical to Rps8Bp and has similarity to rat S8 ribosomal protein	15900
	gi|49258832	rpS18A/B	A1	4	rpS18A/B (4)	1.92028	0.060612	cytoplasm	Protein component of the small (40S) ribosomal subunit; nearly identical to Rps18Bp and has similarity to E. coli S13 and rat S18 ribosomal proteins	48100
	gi|2131127	rpS21	A1	2	rpS21 (2)	1.9105	0.167934	cytoplasm	Protein component of the small (40S) ribosomal subunit; nearly identical to Rps21Bp and has similarity to rat S21 ribosomal protein	27400
	gi|10383793	rpS14A	A1	4	rpS14A (4)	1.89405	0.16221	0	Ribosomal protein 59 of the small subunit, required for ribosome assembly and 20S pre-rRNA processing; mutations confer cryptopleurine resistance; nearly identical to Rps14Bp and similar to E. coli S11 and rat S14 ribosomal proteins	29600
	gi|71064104	rpS7B	A1	1	rpS7B (1)	1.8642	0	cytoplasm	Protein component of the small (40S) ribosomal subunit, nearly identical to Rps7Ap; interacts with Kti11p; deletion causes hypersensitivity to zymocin; has similarity to rat S7 and Xenopus S8 ribosomal proteins	43500
	gi|6324533	rpS15	A1	3	rpS15 (3)	1.8517	0.207129	0	Protein component of the small (40S) ribosomal subunit; has similarity to E. coli S19 and rat S15 ribosomal proteins	not visualized
	gi|6322583	rpS5	A1	9	rpS5 (9)	1.84474	0.329097	0	Protein component of the small (40S) ribosomal subunit, the least basic of the non-acidic ribosomal proteins; phosphorylated in vivo; essential for viability; has similarity to E. coli S7 and rat S5 ribosomal proteins	not visualized
	gi|151946577	rpS9B	A1	4	rpS9B (4)	1.82292	0.0938437	cytoplasm	Protein component of the small (40S) ribosomal subunit; nearly identical to Rps9Ap and has similarity to E. coli S4 and rat S9 ribosomal proteins	63300
	gi|6321809	rpS27B	A1	1	rpS27B (1)	1.79898	0	cytoplasm	Protein component of the small (40S) ribosomal subunit; nearly identical to Rps27Ap and has similarity to rat S27 ribosomal protein	not quantitated
	gi|6321249	rpS26A	A1	1	rpS26A (1)	1.79858	0	cytoplasm	Protein component of the small (40S) ribosomal subunit; nearly identical to Rps26Bp and has similarity to rat S26 ribosomal protein	16300
	gi|6321997	rpS4B	A1	9	rpS4B (9)	1.78911	0.323296	cytoplasm	Protein component of the small (40S) ribosomal subunit; identical to Rps4Ap and has similarity to rat S4 ribosomal protein	102000
	gi|6321315	rpS2	A1	4	rpS2 (4)	1.714	0.192036	0	Protein component of the small (40S) subunit, essential for control of translational accuracy; phosphorylation by C-terminal domain kinase I (CTDK-I) enhances translational accuracy; similar to E. coli S5 and rat S2 ribosomal proteins	not visualized
	gi|899490	rpS12	A1	3	rpS12 (3)	1.70883	0.0937639	0	Protein component of the small (40S) ribosomal subunit; has similarity to rat ribosomal protein S12	not visualized
	gi|49258831	rpS23	A1	3	rpS23 (3)	1.56867	1.1147	#N/A	Ribosomal protein 28 (rp28) of the small (40S) ribosomal subunit, required for translational accuracy; nearly identical to Rps23Ap and similar to E. coli S12 and rat S23 ribosomal proteins; deletion of both RPS23A and RPS23B is lethal	#N/A
	gi|6323577	rpS1B	A1	8	rpS1B (8)	1.54701	0.212839	cytoplasm	Ribosomal protein 10 (rp10) of the small (40S) subunit; nearly identical to Rps1Ap and has similarity to rat S3a ribosomal protein	107000
	gi|6323886	rpS10B	A1	1	rpS10B (1)	1.48557	0	cytoplasm	Protein component of the small (40S) ribosomal subunit; nearly identical to Rps10Ap and has similarity to rat ribosomal protein S10	7650
	gi|55670021	Asc1p	A1	3	Asc1p (3)	1.42226	0.286565	0	G-protein beta subunit and guanine nucleotide dissociation inhibitor for Gpa2p; ortholog of RACK1 that inhibits translation; core component of the small (40S) ribosomal subunit; represses Gcn4p in the absence of amino acid starvation	333000
	gi|49258849	rpL12	A2	1	rpL12 (1)	3.06053	0	cytoplasm	Protein component of the large (60S) ribosomal subunit, nearly identical to Rpl12Bp; rpl12a rpl12b double mutant exhibits slow growth and slow translation; has similarity to E. coli L11 and rat L12 ribosomal proteins	68500
	gi|259149446	rpP2A	A2	2	rpP2A (2)	2.94137	1.27565	cytoplasm	Ribosomal protein P2 alpha, a component of the ribosomal stalk, which is involved in the interaction between translational elongation factors and the ribosome; regulates the accumulation of P1 (Rpp1Ap and Rpp1Bp) in the cytoplasm	428000
	gi|151940865	rpP0	A2	9	rpP0 (9)	2.67421	0.702051	0	Conserved ribosomal protein P0 similar to rat P0, human P0, and E. coli L10e; shown to be phosphorylated on serine 302	not visualized
	gi|6320073	rpP1B	A2	2	rpP1B (2)	2.31594	0.22937	cytoplasm	Ribosomal protein P1 beta, component of the ribosomal stalk, which is involved in interaction of translational elongation factors with ribosome; accumulation is regulated by phosphorylation and interaction with the P2 stalk component	22400
	gi|6320122	rpP1A	A2	1	rpP1A (1)	2.28635	0	cytoplasm	Ribosomal stalk protein P1 alpha, involved in the interaction between translational elongation factors and the ribosome; accumulation of P1 in the cytoplasm is regulated by phosphorylation and interaction with the P2 stalk component	not visualized
	gi|6324262	rpL9	A2	1	rpL9 (1)	1.96746	0	cytoplasm	Protein component of the large (60S) ribosomal subunit, nearly identical to Rpl9Ap and has similarity to E. coli L6 and rat L9 ribosomal proteins	76000
	gi|6321362	rpL7	A2	17	rpL7 (17)	1.96199	0.300147	cytoplasm	Protein component of the large (60S) ribosomal subunit, nearly identical to Rpl7Bp and has similarity to E. coli L30 and rat L7 ribosomal proteins; contains a conserved C-terminal Nucleic acid Binding Domain (NDB2)	101000
	gi|6322984	rpL8	A2	12	rpL8 (12)	1.90182	0.309171	cytoplasm	Ribosomal protein L4 of the large (60S) ribosomal subunit, nearly identical to Rpl8Ap and has similarity to rat L7a ribosomal protein; mutation results in decreased amounts of free 60S subunits	80200
	gi|6325359	rpL11	A2	8	rpL11 (8)	1.80096	0.303875	cytoplasm	Protein component of the large (60S) ribosomal subunit, nearly identical to Rpl11Bp; involved in ribosomal assembly; depletion causes degradation of proteins and RNA of the 60S subunit; has similarity to E. coli L5 and rat L11	39000
	gi|6324028	rpL18	A2	8	rpL18 (8)	1.72716	0.255173	cytoplasm	Protein component of the large (60S) ribosomal subunit, identical to Rpl18Ap and has similarity to rat L18 ribosomal protein	63700
	gi|151941815	rpL35	A2	3	rpL35 (3)	1.65797	0.28048	cytoplasm	Protein component of the large (60S) ribosomal subunit, identical to Rpl35Bp and has similarity to rat L35 ribosomal protein	not visualized
	gi|49258841	rpL3	A2	11	rpL3 (11)	1.65615	0.302265	cytoplasm	Protein component of the large (60S) ribosomal subunit, has similarity to E. coli L3 and rat L3 ribosomal proteins; involved in the replication and maintenance of killer double stranded RNA virus	450
	gi|119390529	rpL1	A2	3	rpL1 (3)	1.63224	0.0310821	cytoplasm	N-terminally acetylated protein component of the large (60S) ribosomal subunit, nearly identical to Rpl1Ap and has similarity to E. coli L1 and rat L10a ribosomal proteins; rpl1a rpl1b double null mutation is lethal	265000
	gi|6320679	rpL27	A2	7	rpL27 (7)	1.61026	0.127746	cytoplasm	Protein component of the large (60S) ribosomal subunit, nearly identical to Rpl27Ap and has similarity to rat L27 ribosomal protein	22900
	gi|6320590	rpP2B	A2	1	rpP2B (1)	1.60891	0	cytoplasm	Ribosomal protein P2 beta, a component of the ribosomal stalk, which is involved in the interaction between translational elongation factors and the ribosome; regulates the accumulation of P1 (Rpp1Ap and Rpp1Bp) in the cytoplasm	602000
	gi|151944465	rpL16	A2	6	rpL16 (6)	1.59766	0.239127	0	N-terminally acetylated protein component of the large (60S) ribosomal subunit, binds to 5.8 S rRNA; has similarity to Rpl16Ap, E. coli L13 and rat L13a ribosomal proteins; transcriptionally regulated by Rap1p	not visualized
	gi|6325126	rpL5	A2	13	rpL5 (13)	1.58659	0.235512	cytoplasm	Protein component of the large (60S) ribosomal subunit with similarity to E. coli L18 and rat L5 ribosomal proteins; binds 5S rRNA and is required for 60S subunit assembly	not visualized
	gi|256270643	rpL36	A2	7	rpL36 (7)	1.56754	0.183983	cytoplasm	N-terminally acetylated protein component of the large (60S) ribosomal subunit, nearly identical to Rpl36Bp and has similarity to rat L36 ribosomal protein; binds to 5.8 S rRNA	5370
	gi|292659544	rpL23	A2	4	rpL23 (4)	1.56083	0.148292	nucleus	Protein component of the large (60S) ribosomal subunit, identical to Rpl23Bp and has similarity to E. coli L14 and rat L23 ribosomal proteins	not visualized
	gi|6435677	rpL30	A2	1	rpL30 (1)	1.50811	0	0	Protein component of the large (60S) ribosomal subunit, has similarity to rat L30 ribosomal protein; involved in pre-rRNA processing in the nucleolus; autoregulates splicing of its transcript	59300
	gi|190405088	rpL13	A2	1	rpL13 (1)	1.4963	0	cytoplasm	Protein component of the large (60S) ribosomal subunit, nearly identical to Rpl13Bp; not essential for viability; has similarity to rat L13 ribosomal protein	133000
	gi|9755331	rpL34	A2	2	rpL34 (2)	1.49293	0.0893486	cytoplasm	Protein component of the large (60S) ribosomal subunit, nearly identical to Rpl34Bp and has similarity to rat L34 ribosomal protein	23600
	gi|49258851	rpL16	A2	1	rpL16 (1)	1.48016	0	cytoplasm	N-terminally acetylated protein component of the large (60S) ribosomal subunit, binds to 5.8 S rRNA; has similarity to Rpl16Bp, E. coli L13 and rat L13a ribosomal proteins; transcriptionally regulated by Rap1p	43300
	gi|190406606	rpL29	A2	2	rpL29 (2)	1.47197	0.0114117	cytoplasm	Protein component of the large (60S) ribosomal subunit, has similarity to rat L29 ribosomal protein; not essential for translation, but required for proper joining of the large and small ribosomal subunits and for normal translation rate	51100
	gi|49258850	rpL15	A2	6	rpL15 (6)	1.46575	0.245126	0	Protein component of the large (60S) ribosomal subunit, nearly identical to Rpl15Bp and has similarity to rat L15 ribosomal protein; binds to 5.8 S rRNA	not visualized
	gi|6319505	rpL4	A2	12	rpL4 (12)	1.41546	0.166638	cytoplasm	N-terminally acetylated protein component of the large (60S) ribosomal subunit, nearly identical to Rpl4Bp and has similarity to E. coli L4 and rat L4 ribosomal proteins	not visualized
	gi|190408368	rpL13	A2	9	rpL13 (9)	1.41359	0.134601	cytoplasm	Protein component of the large (60S) ribosomal subunit, nearly identical to Rpl13Ap; not essential for viability; has similarity to rat L13 ribosomal protein	54200
	gi|6321407	rpL24	A2	3	rpL24 (3)	1.35469	0.176899	cytoplasm	Ribosomal protein L30 of the large (60S) ribosomal subunit, nearly identical to Rpl24Bp and has similarity to rat L24 ribosomal protein; not essential for translation but may be required for normal translation rate	247000
	gi|49258859	rpL26	A2	2	rpL26 (2)	1.31685	0.0356632	cytoplasm	Protein component of the large (60S) ribosomal subunit, nearly identical to Rpl26Bp and has similarity to E. coli L24 and rat L26 ribosomal proteins; binds to 5.8S rRNA	not quantitated
	gi|49258840	rpL2	A2	5	rpL2 (5)	1.1922	0.197555	cytoplasm	Protein component of the large (60S) ribosomal subunit, identical to Rpl2Bp and has similarity to E. coli L2 and rat L8 ribosomal proteins	not quantitated
	gi|6324445	rpL25	A2	2	rpL25 (2)	1.1761	0.204431	0	Primary rRNA-binding ribosomal protein component of the large (60S) ribosomal subunit, has similarity to E. coli L23 and rat L23a ribosomal proteins; binds to 26S rRNA via a conserved C-terminal motif	not visualized
	gi|116006491	rpL26	A2	1	rpL26 (1)	1.14813	0	cytoplasm	Protein component of the large (60S) ribosomal subunit, nearly identical to Rpl26Ap and has similarity to E. coli L24 and rat L26 ribosomal proteins; binds to 5.8S rRNA	33200
	gi|6323104	rpL10	A2	8	rpL10 (8)	1.09903	0.464249	cytoplasm	Protein component of the large (60S) ribosomal subunit, responsible for joining the 40S and 60S subunits; regulates translation initiation; has similarity to rat L10 ribosomal protein and to members of the QM gene family	not visualized
	gi|124263182	rpL32	A2	2	rpL32 (2)	1.0905	0.0772145	0	Protein component of the large (60S) ribosomal subunit, has similarity to rat L32 ribosomal protein; overexpression disrupts telomeric silencing	not visualized
	gi|154199621	rpL20	A2	8	rpL20 (8)	1.0281	0.205519	cytoplasm	Protein component of the large (60S) ribosomal subunit, nearly identical to Rpl20Bp and has similarity to rat L18a ribosomal protein	54300
	gi|49258862	rpL31	A2	2	rpL31 (2)	0.929654	0.0320383	0	Protein component of the large (60S) ribosomal subunit, nearly identical to Rpl31Bp and has similarity to rat L31 ribosomal protein; associates with the karyopherin Sxm1p; loss of both Rpl31p and Rpl39p confers lethality	not visualized
	gi|207344160	rpL39	A2	3	rpL39 (3)	0.905504	0.116025	0	Protein component of the large (60S) ribosomal subunit, has similarity to rat L39 ribosomal protein; required for A3/4; loss of both Rpl31p and Rpl39p confers lethality; also exhibits genetic interactions with SIS1 and PAB1	not visualized
	gi|6319444	rpL19	A2	4	rpL19 (4)	0.899756	0.253153	cytoplasm	Protein component of the large (60S) ribosomal subunit, nearly identical to Rpl19Ap and has similarity to rat L19 ribosomal protein; rpl19a and rpl19b single null mutations result in slow growth, while the double null mutation is lethal	225000
	gi|49258860	rpL28	A2	2	rpL28 (2)	0.88054	0.151605	0	Ribosomal protein of the large (60S) ribosomal subunit, has similarity to E. coli L15 and rat L27a ribosomal proteins; may have peptidyl transferase activity; can mutate to cycloheximide resistance	not visualized
	gi|6322284	rpL17	A2	3	rpL17 (3)	0.801068	0.182847	cytoplasm	Protein component of the large (60S) ribosomal subunit, nearly identical to Rpl17Ap and has similarity to E. coli L22 and rat L17 ribosomal proteins	21100
	gi|218511	rpL6	A2	3	rpL6 (3)	0.747737	0.264136	cytoplasm	N-terminally acetylated protein component of the large (60S) ribosomal subunit, has similarity to Rpl6Bp and to rat L6 ribosomal protein; binds to 5.8S rRNA	38400
	gi|6323567	rpL6	A2	1	rpL6 (1)	0.701542	0	cytoplasm	N-terminally acetylated protein component of the large (60S) ribosomal subunit, has similarity to Rpl6Bp and to rat L6 ribosomal protein; binds to 5.8S rRNA	37100
	gi|256274177	rpL33	A2	1	rpL33 (1)	0.59429	0	0	N-terminally acetylated ribosomal protein L37 of the large (60S) ribosomal subunit, nearly identical to Rpl33Bp and has similarity to rat L35a; rpl33a null mutant exhibits slow growth while rpl33a rpl33b double null mutant is inviable	not visualized
	gi|49258852	rpL17	A2	1	rpL17 (1)	0.545274	0	cytoplasm	Protein component of the large (60S) ribosomal subunit, nearly identical to Rpl17Bp and has similarity to E. coli L22 and rat L17 ribosomal proteins; copurifies with the Dam1 complex (aka DASH complex)	not visualized
	gi|6322847	rpL14	A2	4	rpL14 (4)	0.509761	0.119504	cytoplasm	N-terminally acetylated protein component of the large (60S) ribosomal subunit, nearly identical to Rpl14Bp and has similarity to rat L14 ribosomal protein; rpl14a csh5 double null mutant exhibits synthetic slow growth	45300
	gi|51830274	Bfr2p	A3	7	Bfr2p (7)	4.23	1.46051	nucleolus	Essential protein that is a component of 90S preribosomes; may be involved in rRNA processing; multicopy suppressor of sensitivity to Brefeldin A; expression is induced during lag phase and also by cold shock	15400
	gi|259147979	Sof1p	A3	7	Sof1p (7)	3.93941	1.44153	nucleolus	Essential protein required for biogenesis of 40S (small) ribosomal subunit; has similarity to the beta subunit of trimeric G-proteins and the splicing factor Prp4p	6620
	gi|45269774	Emg1p	A3	3	Emg1p (3)	3.60136	0.961596	cytoplasm,nucleus	Member of the alpha/beta knot fold methyltransferase superfamily; required for maturation of 18S rRNA and for 40S ribosome production; interacts with RNA and with S-adenosylmethionine; associates with spindle/microtubules; forms homodimers	not visualized
	gi|151944842	Lcp5p	A3	5	Lcp5p (5)	3.58306	1.24262	0	Essential protein involved in maturation of 18S rRNA; depletion leads to inhibited pre-rRNA processing and reduced polysome levels; localizes primarily to the nucleolus	1430
	gi|151941219	Fcf2p	A3	4	Fcf2p (4)	3.50912	1.00253	nucleolus	Essential nucleolar protein involved in the early steps of 35S rRNA processing; interacts with Faf1p; member of a transcriptionally co-regulated set of genes called the RRB regulon	not visualized
	gi|6324564	Rcl1p	A3	1	Rcl1p (1)	3.37931	0	nucleolus,nucleus	Subunit of U3-containing 90S preribosome processome complex involved in 18S rRNA biogenesis and small ribosomal subunit assembly; stimulates Bms1p GTPase and U3 binding activity; similar to RNA cyclase-like proteins but no activity detected	10000
	gi|151944405	Kre33p	A3	10	Kre33p (10)	3.27199	0.579526	nucleolus	Essential protein of unknown function; heterozygous mutant shows haploinsufficiency in K1 killer toxin resistance	not quantitated
	gi|256270959	Krr1p	A3	6	Krr1p (6)	3.27051	0.817666	cytoplasm,nucleolus	Essential nucleolar protein required for the synthesis of 18S rRNA and for the assembly of 40S ribosomal subunit	4340
	gi|151942910	Rrp9p	A3	5	Rrp9p (5)	3.22733	0.555038	nucleolus	Protein involved in pre-rRNA processing, associated with U3 snRNP; component of small ribosomal subunit (SSU) processosome; ortholog of the human U3-55k protein	5130
	gi|1164988	Pno1p	A3	1	Pno1p (1)	3.01069	0	#N/A	Essential nucleolar protein required for pre-18S rRNA processing, interacts with Dim1p, an 18S rRNA dimethyltransferase, and also with Nob1p, which is involved in proteasome biogenesis; contains a KH domain	#N/A
	gi|151941853	Nop14p /Utp2p	A3	6	Nop14p /Utp2p (6)	2.91663	1.60622	0	Nucleolar protein, forms a complex with Noc4p that mediates maturation and nuclear export of 40S ribosomal subunits; also present in the small subunit processome complex, which is required for processing of pre-18S rRNA	not visualized
	gi|160358657	Rok1p	A3	7	Rok1p (7)	2.87069	0.824905	0	ATP-dependent RNA helicase of the DEAD box family; required for 18S rRNA synthesis	not visualized
	gi|151943423	Enp2p	A3	2	Enp2p (2)	2.82461	0.280415	0	Protein associated with U3 and U14 snoRNAs, required for pre-rRNA processing and 40S ribosomal subunit synthesis; localized in the nucleus and concentrated in the nucleolus	not visualized
	gi|151946633	Enp1p	A3	4	Enp1p (4)	2.7706	1.13784	cytoplasm,nucleolus,nucleus	Protein associated with U3 and U14 snoRNAs, required for pre-rRNA processing and 40S ribosomal subunit synthesis; localized in the nucleus and concentrated in the nucleolus	21600
	gi|414604	Dhr2p	A3	1	Dhr2p (1)	2.70308	0	nucleolus	Predominantly nucleolar DEAH-box ATP-dependent RNA helicase, required for 18S rRNA synthesis	721
	gi|151942584	Bms1p	A3	10	Bms1p (10)	2.63061	0.87648	0	GTPase required for synthesis of 40S ribosomal subunits and for processing the 35S pre-rRNA at sites A0, A1, and A2; interacts with Rcl1p, which stimulates its GTPase and U3 snoRNA binding activities; has similarity to Tsr1p	not visualized
	gi|151946391	Utp20p	A3	4	Utp20p (4)	2.53739	0.751007	cytoplasm,nucleolus	Component of the small-subunit (SSU) processome, which is involved in the biogenesis of the 18S rRNA	not visualized
	gi|207341971	Kri1p	A3	2	Kri1p (2)	2.21372	0.041037	cytoplasm,nucleolus	Essential nucleolar protein required for 40S ribosome biogenesis; physically and functionally interacts with Krr1p	1780
	gi|151942575	New1p	A3	3	New1p (3)	2.04625	0.104184	cytoplasm	ATP binding cassette family member; Asn/Gln-rich rich region supports [NU+] prion formation and susceptibility to [PSI+] prion induction; homologous to mRNA export factor from S. pombe and similar protein from C. albicans (	37600
	gi|6323031	Cms1p	A3	1	Cms1p (1)	1.86658	0	nucleus	Subunit of U3-containing 90S preribosome processome complex involved in production of 18S rRNA and assembly of small ribosomal subunit; overexpression rescues supressor mutant of mcm10; null mutant is viable	1200
	gi|151945830	Ecm16p	A3	1	Ecm16p (1)	1.64838	0	nucleolus	Essential DEAH-box ATP-dependent RNA helicase specific to the U3 snoRNP, predominantly nucleolar in distribution, required for 18S rRNA synthesis	2000
	gi|190407071	Prp43p	A3	8	Prp43p (8)	1.48362	0.336962	nucleolus	RNA helicase in the DEAH-box family, functions in both RNA polymerase I and polymerase II transcript metabolism, involved in release of the lariat-intron from the spliceosome	16900
	gi|151942372	Utp5p	A3a	1	Utp5p (1)	5.2716	0	nucleolus	Subunit of U3-containing Small Subunit (SSU) processome complex involved in production of 18S rRNA and assembly of small ribosomal subunit	33100
	gi|6321942	Imp3p	A3a	1	Imp3p (1)	4.78707	0	0	Component of the SSU processome, which is required for pre-18S rRNA processing, essential protein that interacts with Mpp10p and mediates interactions of Imp4p and Mpp10p with U3 snoRNA	not visualized
	gi|170992	Utp6p	A3a	1	Utp6p (1)	4.72392	0	nucleolus	Nucleolar protein, component of the small subunit (SSU) processome containing the U3 snoRNA that is involved in processing of pre-18S rRNA	7520
	gi|151941600	Utp30p	A3a	3	Utp30p (3)	4.39083	1.09721	nucleolus,nucleus	Subunit of U3-containing 90S preribosome complex involved in production of 18S rRNA and assembly of small ribosomal subunit	3060
	gi|6323158	Dip2p / Utp12p	A3a	4	Dip2p / Utp12p (4)	4.11289	2.21872	cytoplasm,nucleus	Nucleolar protein, specifically associated with the U3 snoRNA, part of the large ribonucleoprotein complex known as the small subunit (SSU) processome, required for 18S rRNA biogenesis, part of the active pre-rRNA processing complex	9620
	gi|151943873	Pwp2p	A3a	2	Pwp2p (2)	4.01969	0.549968	nucleolus	Conserved 90S pre-ribosomal component essential for proper endonucleolytic cleavage of the 35 S rRNA precursor at A0, A1, and A2 sites; contains eight WD-repeats; PWP2 deletion leads to defects in cell cycle and bud morphogenesis	16700
	gi|151945015	Utp10p	A3a	3	Utp10p (3)	3.97016	1.08903	nucleolus	Nucleolar protein, component of the small subunit (SSU) processome containing the U3 snoRNA that is involved in processing of pre-18S rRNA	18200
	gi|151945077	Mpp10p	A3a	6	Mpp10p (6)	3.84469	1.36673	0	Component of the SSU processome and 90S preribosome, required for pre-18S rRNA processing, interacts with and controls the stability of Imp3p and Imp4p, essential for viability; similar to human Mpp10p	not visualized
	gi|6325402	Noc4p	A3a	2	Noc4p (2)	3.75	0.322225	nucleus	Nucleolar protein, forms a complex with Nop14p that mediates maturation and nuclear export of 40S ribosomal subunits	1630
	gi|6321990	Utp9p	A3a	2	Utp9p (2)	3.72324	0.316071	nucleolus	Nucleolar protein, component of the small subunit (SSU) processome containing the U3 snoRNA that is involved in processing of pre-18S rRNA	20000
	gi|151945258	Utp18p	A3a	2	Utp18p (2)	3.69017	0.280835	nucleolus	Possible U3 snoRNP protein involved in maturation of pre-18S rRNA, based on computational analysis of large-scale protein-protein interaction data	9570
	gi|151944459	Imp4p	A3a	2	Imp4p (2)	3.6071	0.62788	0	Component of the SSU processome, which is required for pre-18S rRNA processing; interacts with Mpp10p; member of a superfamily of proteins that contain a sigma(70)-like motif and associate with RNAs	not visualized
	gi|6323546	Utp14p	A3a	6	Utp14p (6)	3.59867	1.63117	nucleolus,nucleus	Subunit of U3-containing Small Subunit (SSU) processome complex involved in production of 18S rRNA and assembly of small ribosomal subunit	1470
	gi|151940928	Utp21p	A3a	9	Utp21p (9)	3.49393	1.19451	nucleus	Subunit of U3-containing 90S preribosome and Small Subunit (SSU) processome complexes involved in production of 18S rRNA and assembly of small ribosomal subunit; synthetic defect with STI1 Hsp90 cochaperone; human homolog linked to glaucoma	2020
	gi|259148205	Utp13p	A3a	7	Utp13p (7)	3.39377	0.644269	nucleolus	Nucleolar protein, component of the small subunit (SSU) processome containing the U3 snoRNA that is involved in processing of pre-18S rRNA	8070
	gi|207342335	Utp15p	A3a	8	Utp15p (8)	3.22796	0.701842	nucleolus,nucleus	Nucleolar protein, component of the small subunit (SSU) processome containing the U3 snoRNA that is involved in processing of pre-18S rRNA	358
	gi|190407832	Nan1p	A3a	6	Nan1p (6)	3.03968	0.448658	nucleolus	U3 snoRNP protein, component of the small (ribosomal) subunit (SSU) processosome containing U3 snoRNA; required for the biogenesis of18S rRNA	6560
	gi|151942889	Mrd1p	A3a	3	Mrd1p (3)	3.01975	0.28326	0	Essential conserved protein that is part of the 90S preribosome; required for production of 18S rRNA and small ribosomal subunit; contains five consensus RNA-binding domains	2220
	gi|6320531	Utp4p	A3a	7	Utp4p (7)	2.75883	0.632422	nucleolus	Subunit of U3-containing 90S preribosome and Small Subunit (SSU) processome complexes involved in production of 18S rRNA and assembly of small ribosomal subunit; member of t-Utp subcomplex involved with transcription of 35S rRNA transcript	5440
	gi|151943408	Utp8p	A3a	4	Utp8p (4)	2.73397	1.15342	nucleolus	Nucleolar protein required for export of tRNAs from the nucleus; also copurifies with the small subunit (SSU) processome containing the U3 snoRNA that is involved in processing of pre-18S rRNA	16800
	gi|6324577	Utp23p	A3a	1	Utp23p (1)	2.71973	0	mitochondrion	Essential nucleolar protein that is a component of the SSU (small subunit) processome involved in 40S ribosomal subunit biogenesis; has homology to PINc domain protein Fcf1p, although the PINc domain of Utp23p is not required for function	6960
	gi|151944799	Utp7p	A3a	2	Utp7p (2)	2.68427	0.769854	0	Nucleolar protein, component of the small subunit (SSU) processome containing the U3 snoRNA that is involved in processing of pre-18S rRNA	5800
	gi|151943367	Utp22p	A3a	4	Utp22p (4)	2.4531	0.24247	nucleolus,nucleus	Possible U3 snoRNP protein involved in maturation of pre-18S rRNA, based on computational analysis of large-scale protein-protein interaction data	3260
	gi|151941850	Sas10p / Utp3p	A3a	5	Sas10p / Utp3p (5)	2.43283	0.583846	0	Essential subunit of U3-containing Small Subunit (SSU) processome complex involved in production of 18S rRNA and assembly of small ribosomal subunit; disrupts silencing when overproduced	not visualized
	gi|83722564	Utp11p	A3a	2	Utp11p (2)	2.13241	0.108522	0	Subunit of U3-containing Small Subunit (SSU) processome complex involved in production of 18S rRNA and assembly of small ribosomal subunit	not visualized
	gi|116666730	Snu13	A3a	3	Snu13 (3)	1.86517	0.0738131	0	RNA binding protein, part of U3 snoRNP involved in rRNA processing, part of U4/U6-U5 tri-snRNP involved in mRNA splicing, similar to human 15.5K protein	not visualized
	gi|6324635	Cka2p	A3a	2	Cka2p (2)	1.81262	0.120021	cytoplasm,nucleus	Alpha' catalytic subunit of casein kinase 2, a Ser/Thr protein kinase with roles in cell growth and proliferation; the holoenzyme also contains CKA1, CKB1 and CKB2, the many substrates include transcription factors and all RNA polymerases	4540
	gi|207345280	Ckb1p	A3a	1	Ckb1p (1)	1.60606	0	cytoplasm,nucleus	Beta regulatory subunit of casein kinase 2, a Ser/Thr protein kinase with roles in cell growth and proliferation; the holoenzyme also contains CKA1, CKA2 and CKB2, the many substrates include transcription factors and all RNA polymerases	8120
	gi|190409747	Rrp14p	A4	2	Rrp14p (2)	3.85711	0.406308	0	Essential protein, constituent of 66S pre-ribosomal particles; interacts with proteins involved in ribosomal biogenesis and cell polarity; member of the SURF-6 family	not visualized
	gi|6319988	Nop6p	A4	3	Nop6p (3)	3.41883	1.14712	nucleolus	Putative RNA-binding protein implicated in A3/4; contains an RNA recognition motif (RRM) and has similarity to hydrophilins; NOP6 may be a fungal-specific gene as no homologs have been yet identified in higher eukaryotes	8970
	gi|6321964	Nmd3p	A4	2	Nmd3p (2)	3.34382	0.369148	cytoplasm	Protein involved in nuclear export of the large ribosomal subunit; acts as a Crm1p-dependent adapter protein for export of nascent ribosomal subunits through the nuclear pore complex	11900
	gi|151943709	Lsg1p	A4	1	Lsg1p (1)	3.27296	0	cytoplasm	Putative GTPase involved in 60S ribosomal subunit biogenesis; required for the release of Nmd3p from 60S subunits in the cytoplasm	19400
	gi|151942654	Nop53p	A4	1	Nop53p (1)	2.82638	0	nucleus	Nucleolar protein; involved in biogenesis of the 60S subunit of the ribosome; interacts with rRNA processing factors Cbf5p and Nop2p; null mutant is viable but growth is severely impaired	1600
	gi|6325213	Nop4p	A4	23	Nop4p (23)	2.58006	0.419727	nucleolus,nucleus	Nucleolar protein, essential for processing and maturation of 27S pre-rRNA and large ribosomal subunit biogenesis; constituent of 66S pre-ribosomal particles; contains four RNA recognition motifs (RRMs)	4990
	gi|6320292	Rrp1p	A4	10	Rrp1p (10)	2.37026	0.492069	nucleolus,nucleus	Essential evolutionarily conserved nucleolar protein necessary for biogenesis of 60S ribosomal subunits and processing of pre-rRNAs to mature rRNAs, associated with several distinct 66S pre-ribosomal particles	6960
	gi|160409988	Mak5p	A4	4	Mak5p (4)	2.2966	0.581466	nucleolus,nucleus	Essential nucleolar protein, putative DEAD-box RNA helicase required for maintenance of M1 dsRNA virus; involved in biogenesis of large (60S) ribosomal subunits	981
	gi|151941367	Mak16p	A4	5	Mak16p (5)	2.07508	0.548797	0	Essential nuclear protein, constituent of 66S pre-ribosomal particles; required for maturation of 25S and 5.8S rRNAs;	not visualized
	gi|6323885	Rrp5p	A4	45	Rrp5p (45)	2.05384	0.350153	nucleolus	RNA binding protein with preference for single stranded tracts of U's involved in synthesis of both 18S and 5.8S rRNAs; component of both the ribosomal small subunit (SSU) processosome and the 90S preribosome	8860
	gi|6323021	Drs1p	A4	7	Drs1p (7)	2.01376	0.194414	cytoplasm,nucleolus,nucleus	Nucleolar DEAD-box protein required for ribosome assembly and function, including synthesis of 60S ribosomal subunits; constituent of 66S pre-ribosomal particles	not visualized
	gi|151941273	Rea1p/Mdn1p	A4	3	Rea1p/Mdn1p (3)	1.97741	0.238397	cytoplasm,nucleus	Huge dynein-related AAA-type ATPase (midasin), forms extended pre-60S particle with the Rix1 complex (Rix1p-Ipi1p-Ipi3p), may mediate ATP-dependent remodeling of 60S subunits and subsequent export from nucleoplasm to cytoplasm	538
	gi|190405562	Nop16p	A4	9	Nop16p (9)	1.96541	0.248621	nucleolus,nucleus	Constituent of 66S pre-ribosomal particles, involved in 60S ribosomal subunit biogenesis	2860
	gi|190407271	Brx1p	A4	5	Brx1p (5)	1.94619	0.280218	nucleolus,nucleus	Nucleolar protein, constituent of 66S pre-ribosomal particles; depletion leads to defects in rRNA processing and a block in the assembly of large ribosomal subunits; possesses a sigma(70)-like RNA-binding motif	13200
	gi|6323947	Has1p	A4	17	Has1p (17)	1.90728	0.338846	0	ATP-dependent RNA helicase; localizes to both the nuclear periphery and nucleolus; highly enriched in nuclear pore complex fractions; constituent of 66S pre-ribosomal particles	not visualized
	gi|151941620	Rpf2p	A4	6	Rpf2p (6)	1.89175	0.238799	nucleolus,nucleus	Essential protein involved in the processing of pre-rRNA and the assembly of the 60S ribosomal subunit; interacts with ribosomal protein L11; localizes predominantly to the nucleolus; constituent of 66S pre-ribosomal particles	32400
	gi|6320704	Puf6p	A4	3	Puf6p (3)	1.87867	0.17926	nucleolus,nucleus	Pumilio-homology domain protein that binds the 3' UTR of ASH1 mRNA and represses its translation, resulting in proper asymmetric localization of ASH1 mRNA; also co-sediments with the 60S ribosomal subunit and is required for its biogenesis	21500
	gi|207340712	Nip7p	A4	7	Nip7p (7)	1.85022	0.349724	nucleolus,nucleus	Nucleolar protein required for 60S ribosome subunit biogenesis, constituent of 66S pre-ribosomal particles; physically interacts with Nop8p and the exosome subunit Rrp43p	5170
	gi|6325164	Nog1p	A4	14	Nog1p (14)	1.80393	0.255369	nucleus	Putative GTPase that associates with free 60S ribosomal subunits in the nucleolus and is required for 60S ribosomal subunit biogenesis; constituent of 66S pre-ribosomal particles; member of the ODN family of nucleolar G-proteins	28000
	gi|6324219	Nop15p	A4	3	Nop15p (3)	1.77778	0.0781239	nucleolus,nucleus	Constituent of 66S pre-ribosomal particles, involved in 60S ribosomal subunit biogenesis; localizes to both nucleolus and cytoplasm	4280
	gi|259147998	Rlp24p	A4	3	Rlp24p (3)	1.75876	0.152055	0	Essential protein with similarity to Rpl24Ap and Rpl24Bp, associated with pre-60S ribosomal subunits and required for ribosomal large subunit biogenesis	not visualized
	gi|207345119	Nop7p	A4	18	Nop7p (18)	1.74468	0.338528	nucleolus,nucleus	Component of several different pre-ribosomal particles; forms a complex with Ytm1p and Erb1p that is required for maturation of the large ribosomal subunit; required for exit from G0 and the initiation of cell proliferation	4530
	gi|6324846	Ytm1p	A4	6	Ytm1p (6)	1.73883	0.282499	nucleolus,nucleus	Constituent of 66S pre-ribosomal particles, forms a complex with Nop7p and Erb1p that is required for maturation of the large ribosomal subunit; has seven C-terminal WD repeats	6670
	gi|6324326	Rlp7p	A4	7	Rlp7p (7)	1.73494	0.201598	0	Nucleolar protein with similarity to large ribosomal subunit L7 proteins; constituent of 66S pre-ribosomal particles; plays an essential role in processing of precursors to the large ribosomal subunit RNAs	7720
	gi|151942049	Noc1p	A4	18	Noc1p (18)	1.71381	0.297477	nucleolus	Constituent of 66S pre-ribosomal particles, required for large (60S) ribosomal subunit biogenesis; involved in nuclear export of pre-ribosomes; required for maintenance of dsRNA virus; homolog of human CAATT-binding protein	15000
	gi|207344709	Cic1p/Nsa3p	A4	5	Cic1p/Nsa3p (5)	1.69651	0.192714	nucleolus,nucleus	Essential protein that interacts with proteasome components and has a potential role in proteasome substrate specificity; also copurifies with 66S pre-ribosomal particles	45900
	gi|151941747	Ebp2p	A4	12	Ebp2p (12)	1.69353	0.110819	0	Essential protein required for the maturation of 25S rRNA and 60S ribosomal subunit assembly, localizes to the nucleolus; constituent of 66S pre-ribosomal particles	not visualized
	gi|6323693	Erb1p	A4	22	Erb1p (22)	1.6847	0.26144	nucleolus,nucleus	Constituent of 66S pre-ribosomal particles, forms a complex with Nop7p and Ytm1p that is required for maturation of the large ribosomal subunit; required for maturation of the 25S and 5.8S ribosomal RNAs; homologous to mammalian Bop1	2680
	gi|51013571	Nop2p	A4	10	Nop2p (10)	1.64657	0.303629	nucleolus,nucleus	Probable RNA m(5)C methyltransferase, essential for processing and maturation of 27S pre-rRNA and large ribosomal subunit biogenesis; localized to the nucleolus; constituent of 66S pre-ribosomal particles	18700
	gi|151944364	Nop13p	A4	2	Nop13p (2)	1.57871	0.2274	nucleolus,nucleus	Nucleolar protein found in preribosomal complexes; contains an RNA recognition motif (RRM)	3830
	gi|6324868	Rrs1p	A4	5	Rrs1p (5)	1.46693	0.0376709	0	Essential protein that binds ribosomal protein L11 and is required for nuclear export of the 60S pre-ribosomal subunit during A3/4; mouse homolog shows altered expression in Huntington's disease model mice	not visualized
	gi|151945296	Noc2p	A4	23	Noc2p (23)	1.46039	0.245713	nucleolus,nucleus	Protein that forms a nucleolar complex with Mak21p that binds to 90S and 66S pre-ribosomes, as well as a nuclear complex with Noc3p that binds to 66S pre-ribosomes; both complexes mediate intranuclear transport of ribosomal precursors	29000
	gi|190407303	Nop12p	A4	8	Nop12p (8)	1.45591	0.166383	nucleolus	Nucleolar protein involved in pre-25S rRNA processing and biogenesis of large 60S ribosomal subunit; contains an RNA recognition motif (RRM); binds to Ebp2; similar to Nop13p and Nsr1p	5910
	gi|6325273	Tif6p	A4	4	Tif6p (4)	1.42278	0.129416	nucleolus,nucleus	Constituent of 66S pre-ribosomal particles, has similarity to human B1 factor 6 (eIF6); may be involved in the biogenesis and or stability of 60S ribosomal subunits	18600
	gi|151941061	Rsa3p	A4	1	Rsa3p (1)	1.37366	0	nucleolus	Protein with a likely role in ribosomal maturation, required for accumulation of wild-type levels of large (60S) ribosomal subunits; binds to the helicase Dbp6p in pre-60S ribosomal particles in the nucleolus	2940
	gi|6322843	Mrt4p	A4	5	Mrt4p (5)	1.36396	0.110455	nucleolus,nucleus	Protein involved in mRNA turnover and ribosome assembly, localizes to the nucleolus	18200
	gi|190406043	Noc3p	A4	11	Noc3p (11)	1.34579	0.188363	nucleolus,nucleus	Protein that forms a nuclear complex with Noc2p that binds to 66S ribosomal precursors to mediate their intranuclear transport; also binds to chromatin to promote the association of DNA replication factors and replication initiation	11700
	gi|51830470	Dbp9p	A4	2	Dbp9p (2)	1.32506	0.326891	0	ATP-dependent RNA helicase of the DEAD-box family involved in biogenesis of the 60S ribosomal subunit	not visualized
	gi|6321857	Ssf1p	A4	1	Ssf1p (1)	1.17448	0	nucleolus,nucleus	Constituent of 66S pre-ribosomal particles, required for ribosomal large subunit maturation; functionally redundant with Ssf2p; member of the Brix family	8150
	gi|151941136	Rix7p	A4	2	Rix7p (2)	0.86256	0.170502	nucleolus,nucleus	Putative ATPase of the AAA family, required for export of pre-ribosomal large subunits from the nucleus; distributed between the nucleolus, nucleoplasm, and nuclear periphery depending on growth conditions	4490
	gi|151944581	Nog2p	A4	1	Nog2p (1)	0.827453	0	nucleus	Putative GTPase that associates with pre-60S ribosomal subunits in the nucleolus and is required for their nuclear export and maturation	67700
	gi|151944713	Nug1p	A4	4	Nug1p (4)	0.51058	0.229679	nucleolus,nucleus	GTPase that associates with nuclear 60S pre-ribosomes, required for export of 60S ribosomal subunits from the nucleus	7130
	gi|256270950	Spb1p	A4	4	Spb1p (4)	0.48211	0.206663	0	AdoMet-dependent methyltransferase involved in rRNA processing and 60S ribosomal subunit maturation; methylates G2922 in the tRNA docking site of the large subunit rRNA and in the absence of snR52, U2921; suppressor of PAB1 mutants	not visualized
	gi|190406571	Spb4p	A4	1	Spb4p (1)	0.304625	0	nucleolus,nucleus	Putative ATP-dependent RNA helicase, nucleolar protein required for synthesis of 60S ribosomal subunits at a late step in the pathway; sediments with 66S pre-ribosomes in sucrose gradients	5740
	gi|206558288	Nsa1p	A4	2	Nsa1p (2)	0.300233	0.085315	nucleolus,nucleus	Constituent of 66S pre-ribosomal particles, involved in 60S ribosomal subunit biogenesis	2740
	gi|6320973	Nsa2p	A4	1	Nsa2p (1)	0.260211	0	cytoplasm	Protein constituent of 66S pre-ribosomal particles, contributes to processing of the 27S pre-rRNA	8660
	gi|190405871	Gar1p	A5	1	Gar1p (1)	1.78904	0	nucleolus	Protein component of the H/ACA snoRNP pseudouridylase complex, involved in the modification and cleavage of the 18S pre-rRNA	5730
	gi|190405265	Nop56p	A5	12	Nop56p (12)	1.73054	0.387493	nucleolus	Essential evolutionarily-conserved nucleolar protein component of the box C/D snoRNP complexes that direct 2'-O-methylation of pre-rRNA during its maturation; overexpression causes spindle orientation defects	13500
	gi|7839181	Nop10p	A5	2	Nop10p (2)	1.4828	0.15107	nucleolus	Constituent of small nucleolar ribonucleoprotein particles containing H/ACA-type snoRNAs, which are required for pseudouridylation and processing of pre-18S rRNA	not visualized
	gi|666101	Nhp2p	A5	3	Nhp2p (3)	1.48153	0.210513	nucleolus	Nuclear protein related to mammalian high mobility group (HMG) proteins, essential for function of H/ACA-type snoRNPs, which are involved in 18S rRNA processing	not visualized
	gi|206558283	Nop58p	A5	10	Nop58p (10)	1.47508	0.209381	nucleolus	Protein involved in pre-rRNA processing, 18S rRNA synthesis, and snoRNA synthesis; component of the small subunit processome complex, which is required for processing of pre-18S rRNA	34700
	gi|6320190	Nop1p	A5	12	Nop1p (12)	1.45025	0.190572	0	Nucleolar protein, component of the small subunit processome complex, which is required for processing of pre-18S rRNA; has similarity to mammalian fibrillarin	not visualized
	gi|151941019	Cbf5p	A5	8	Cbf5p (8)	1.3936	0.273784	nucleolus	Pseudouridine synthase catalytic subunit of box H/ACA small nucleolar ribonucleoprotein particles (snoRNPs), acts on both large and small rRNAs and on snRNA U2; mutations in human ortholog dyskerin cause the disorder dyskeratosis congenita	33600
	gi|71064091	YIL127C	A6	1	YIL127C (1)	5.00966	0	nucleolus	Putative protein of unknown function; identified in a screen for mutants with decreased levels of rDNA transcription; green fluorescent protein (GFP)-fusion protein localizes to the nucleolus; predicted to be involved in ribosome biogenesis	3670
	gi|530998	Fpr3p	A6	12	Fpr3p (12)	2.67577	0.674311	nucleolus,nucleus	Nucleolar peptidyl-prolyl cis-trans isomerase (PPIase); FK506 binding protein; phosphorylated by casein kinase II (Cka1p-Cka2p-Ckb1p-Ckb2p) and dephosphorylated by Ptp1p	9490
	gi|163310814	Npl3p	A6	1	Npl3p (1)	2.64181	0	nucleus	is Nop3, req. for ribos. biogenesis. also for mRNA metabolism. For RNA-binding protein that promotes elongation, regulates termination, and carries poly(A) mRNA from nucleus to cytoplasm; required for pre-mRNA splicing; dissociation from mRNAs promoted by Mtr10p; phosphorylated by Sky1p in the cytoplasm	78700
	gi|160380629	Dbp7p	A6	1	Dbp7p (1)	2.4824	0	nucleolus,nucleus	Putative ATP-dependent RNA helicase of the DEAD-box family involved in ribosomal biogenesis; essential for growth under anaerobic conditions	1460
	gi|151945554	Rex4p	A6	5	Rex4p (5)	2.33128	0.757984	nucleolus,nucleus	Putative RNA exonuclease possibly involved in pre-rRNA processing and ribosome assembly	4280
	gi|160380616	Dbp3p	A6	2	Dbp3p (2)	2.31294	0.12439	nucleolus,nucleus	Putative ATP-dependent RNA helicase of the DEAD-box family involved in ribosomal biogenesis	38900
	gi|151942780	Rrp12p	A6	5	Rrp12p (5)	2.03912	0.657788	cytoplasm,nucleus	Protein required for export of the ribosomal subunits; associates with the RNA components of the pre-ribosomes; contains HEAT-repeats	8170
	gi|577810	Rrp8p	A6	1	Rrp8p (1)	1.78365	0	nucleolus,nucleus	Nucleolar protein involved in rRNA processing, pre-rRNA cleavage at site A2; also involved in telomere maintenance; mutation is synthetically lethal with a gar1 mutation	2780
	gi|151943436	Nsr1p	A6	7	Nsr1p (7)	1.6317	0.244632	nucleolus	Nucleolar protein that binds nuclear localization sequences, required for pre-rRNA processing and ribosome biogenesis	77400
	gi|259145944	Arb1p	A6	4	Arb1p (4)	1.6158	0.177335	cytoplasm	ATPase of the ATP-binding cassette (ABC) family involved in 40S and 60S ribosome biogenesis, has similarity to Gcn20p; shuttles from nucleus to cytoplasm, physically interacts with Tif6p, Lsg1p	17600
	gi|151943057	Hpm1p	A6	1	Hpm1p (1)	1.59551	0	cytoplasm,nucleus	AdoMet-dependent methyltransferase involved in a novel 3-methylhistidine modification of ribosomal protein Rpl3p; seven beta-strand MTase family member; null mutant exhibits a weak vacuolar protein sorting defect and caspofungin resistance	not visualized
	gi|151945976	Tma23p	A6	1	Tma23p (1)	1.3933	0	nucleolus	Nucleolar protein of unknown function implicated in ribosome biogenesis; TMA23 may be a fungal-specific gene as no homologs have been yet identified in higher eukaryotes	not quantitated
	gi|151943835	YCR016W	A6	1	YCR016W (1)	1.10408	0	nucleolus,nucleus	Putative protein of unknown function; green fluorescent protein (GFP)-fusion protein localizes to the nucleolus and nucleus; predicted to be involved in A3/4	1850
	gi|151941039	Pwp1p	A6	1	Pwp1p (1)	0.303355	0	cytoplasm,nucleolus,nucleus	Protein with WD-40 repeats involved in rRNA processing; associates with trans-acting ribosome biogenesis factors; similar to beta-transducin superfamily	43800
	gi|468605	Sup45p	B	2	Sup45p (2)	2.44064	0.0423381	cytoplasm	Polypeptide release factor (eRF1) in translation termination; mutant form acts as a recessive omnipotent suppressor; methylated by Mtq2p-Trm112p in ternary complex eRF1-eRF3-GTP; mutation of methylation site confers resistance to zymocin	13100
	gi|3712	SUP35	B	1	SUP35 (1)	2.24528	0	cytoplasm	Translation termination factor eRF3; altered protein conformation creates the [PSI(+)] prion, a dominant cytoplasmically inherited protein aggregate that alters translational fidelity and creates a nonsense suppressor phenotype	78900
	gi|151943621	Gcn1p	B	7	Gcn1p (7)	2.20049	0.61693	cytoplasm	Positive regulator of the Gcn2p kinase activity, forms a complex with Gcn20p; proposed to stimulate Gcn2p activation by an uncharged tRNA	7330
	gi|190409546	NPA3	B	3	NPA3 (3)	2.15383	0.226379	cytoplasm	Essential, conserved, cytoplasmic ATPase; phosphorylated by the Pcl1p-Pho85p kinase complex	15200
	gi|151946513	GRS1	B	1	GRS1 (1)	1.68919	0	cytoplasm	Cytoplasmic and mitochondrial glycyl-tRNA synthase that ligates glycine to the cognate anticodon bearing tRNA; transcription termination factor that may interact with the 3'-end of pre-mRNA to promote 3'-end formation	98400
	gi|984682	NIP1	B1	1	NIP1 (1)	2.27935	0	cytoplasm	eIF3c subunit of the eukaryotic translation initiation factor 3 (eIF3), involved in the assembly of preinitiation complex and start codon selection	78900
	gi|151946470	RPG1	B1	3	RPG1 (3)	1.98799	0.151727	cytoplasm	eIF3a subunit of the core complex of translation initiation factor 3 (eIF3), essential for translation; part of a subcomplex (Prt1p-Rpg1p-Nip1p) that stimulates binding of mRNA and tRNA(i)Met to ribosomes	52700
	gi|6324778	Ded1p	B1	11	Ded1p (11)	1.97508	0.423735	0	ATP-dependent DEAD (Asp-Glu-Ala-Asp)-box RNA helicase, required for B1 of all yeast mRNAs; mutations in human DEAD-box DBY are a frequent cause of male infertility	not visualized
	gi|151946172	Clu1p	B1	1	Clu1p (1)	1.97146	0	cytoplasm	eIF3 component of unknown function; deletion causes defects in mitochondrial organization but not in growth or translation initiation, can rescue cytokinesis and mitochondrial organization defects of the Dictyostelium cluA- mutant	17000
	gi|238686680	Prt1	B1	7	Prt1 (7)	1.95695	0.296987	cytoplasm	eIF3b subunit of the core complex of translation initiation factor 3 (eIF3), essential for translation; part of a subcomplex (Prt1p-Rpg1p-Nip1p) that stimulates binding of mRNA and tRNA(i)Met to ribosomes	47500
	gi|460044	Fun12p	B1	4	Fun12p (4)	1.9499	0.245255	cytoplasm	GTPase, required for general translation initiation by promoting Met-tRNAiMet binding to ribosomes and ribosomal subunit joining; homolog of bacterial IF2	13400
	gi|6324433	Cdc33p	B1	4	Cdc33p (4)	1.91324	0.277932	cytoplasm	Cytoplasmic mRNA cap binding protein and translation initiation factor eIF4E; the eIF4E-cap complex is responsible for mediating cap-dependent mRNA translation via interactions with translation initiation factor eIF4G (Tif4631p or Tif4632p)	14200
	gi|6323795	TIF34	B1	3	TIF34 (3)	1.853	0.153856	0	eIF3i subunit of the core complex of translation initiation factor 3 (eIF3), which is essential for translation	2400
	gi|238686682	Tif35p	B1	6	Tif35p (6)	1.73354	0.305126	cytoplasm	eIF3g subunit of the core complex of translation initiation factor 3 (eIF3), which is essential for translation	not visualized
	gi|11513344	Tif2p	B1	4	Tif2p (4)	1.64262	0.205188	cytoplasm	Translation initiation factor eIF4A, identical to Tif1p; DEA(D/H)-box RNA helicase that couples ATPase activity to RNA binding and unwinding; forms a dumbbell structure of two compact domains connected by a linker; interacts with eIF4G	not quantitated
	gi|6322323	Tif2p	B1	14	Tif2p (14)	1.57433	0.356478	cytoplasm	Translation initiation factor eIF4A, identical to Tif1p; DEA(D/H)-box RNA helicase that couples ATPase activity to RNA binding and unwinding; forms a dumbbell structure of two compact domains connected by a linker; interacts with eIF4G	not quantitated
	gi|151941085	Yef3p	B1	27	Yef3p (27)	1.26196	0.265412	cytoplasm	Translational elongation factor 3, stimulates the binding of aminoacyl-tRNA (AA-tRNA) to ribosomes by releasing EF-1 alpha from the ribosomal complex; contains two ABC cassettes; binds and hydrolyses ATP	871000
	gi|6322769	Tef4p	B2	3	Tef4p (3)	2.9924	0.513226	cytoplasm	Gamma subunit of translational elongation factor eEF1B, stimulates the binding of aminoacyl-tRNA (AA-tRNA) to ribosomes by releasing eEF1A (Tef1p/Tef2p) from the ribosomal complex	102000
	gi|55670150	EF-2 (EFT1/EFT2)	B2	17	EF-2 (EFT1/EFT2) (17)	2.03341	0.200519	cytoplasm	Elongation factor 2 (EF-2), also encoded by EFT2; catalyzes ribosomal translocation during protein synthesis; contains diphthamide, the unique posttranslationally modified histidine residue specifically ADP-ribosylated by diphtheria toxin	82700
	gi|6319594	Tef2p	B2	24	Tef2p (24)	1.63692	0.272926	cytoplasm	Translational elongation factor EF-1 alpha; also encoded by TEF1; functions in the binding reaction of aminoacyl-tRNA (AA-tRNA) to ribosomes	450
	gi|15988133	H4	C1	1	H4 (1)	2.09153	0	nucleus	Histone H4, core histone protein required for chromatin assembly and chromosome function; one of two identical histone proteins (see also HHF2); contributes to telomeric silencing; N-terminal domain involved in maintaining genomic integrity	524000
	gi|6320430	Htb1p	C1	2	Htb1p (2)	1.78764	0.236244	nucleus	Histone H2B, core histone protein required for chromatin assembly and chromosome function; nearly identical to HTB1; Rad6p-Bre1p-Lge1p mediated ubiquitination regulates transcriptional activation, meiotic DSB formation and H3 methylation	443000
	gi|6320431	Hta1p/Hta2p	C1	2	Hta1p/Hta2p (2)	1.51548	0.245155	vacuole	Histone H2A, core histone protein required for chromatin assembly and chromosome function; one of two nearly identical subtypes (see also HTA2); DNA damage-dependent phosphorylation by Mec1p facilitates DNA repair; acetylated by Nat4p	not visualized
	gi|151944881	Chd1p	C3	1	Chd1p (1)	2.83995	0	nucleus	Nucleosome remodeling factor that functions in regulation of transcription elongation; contains a chromo domain, a helicase domain and a DNA-binding domain; component of both the SAGA and SLIK complexes	1620
	gi|259145314	Paa1p	C3	1	Paa1p (1)	1.59409	0	0	Polyamine acetyltransferase; acetylates polyamines (e.g. putrescine, spermidine, spermine) and also aralkylamines (e.g. tryptamine, phenylethylamine); may be involved in transcription and/or DNA replication	8680
	gi|51013133	Rsc8p	C3a	1	Rsc8p (1)	2.05818	0	nucleus	Component of the RSC chromatin remodeling complex; essential for viability and mitotic growth; homolog of SWI/SNF subunit Swi3p, but unlike Swi3p, does not activate transcription of reporters	3380
	gi|151940964	Fpr4p	C4e	9	Fpr4p (9)	2.53182	0.412244	nucleolus,nucleus	Peptidyl-prolyl cis-trans isomerase (PPIase) (proline isomerase) localized to the nucleus; catalyzes isomerization of proline residues in histones H3 and H4, which affects lysine methylation of those histones	14100
	gi|169791784	Nap1p	C6	1	Nap1p (1)	2.75882	0	cytoplasm	Protein that interacts with mitotic cyclin Clb2p; required for the regulation of microtubule dynamics during mitosis; controls bud morphogenesis; involved in the transport of H2A and H2B histones to the nucleus; phosphorylated by CK2	8070
	gi|151942801	Rpa135p	E1	1	Rpa135p (1)	2.14011	0	nucleolus	RNA polymerase I subunit A135	14100
	gi|172215	Rpa190p	E1	1	Rpa190p (1)	1.76492	0	nucleolus	RNA polymerase I subunit; largest subunit of RNA polymerase I	2840
	gi|110590860	RPA12	E1	2	RPA12 (2)	1.64464	0.151993	nucleolus	RNA polymerase I subunit A12.2; contains two zinc binding domains, and the N terminal domain is responsible for anchoring to the RNA pol I complex	8450
	gi|190407445	Rpo31p	E3	1	Rpo31p (1)	2.57241	0	nucleus	RNA polymerase III subunit C160, part of core enzyme; similar to bacterial beta-prime subunit	6020
	gi|190408037	Rpc40p (AC40)	E5	1	Rpc40p (AC40) (1)	2.14573	0	nucleolus,nucleus	RNA polymerase subunit, common to RNA polymerase I and III	13000
	gi|259145620	Yra1p	F5	4	Yra1p (4)	3.93927	0.919655	nucleus	Nuclear protein that binds to RNA and to Mex67p, required for export of poly(A)+ mRNA from the nucleus; member of the REF (RNA and export factor binding proteins) family; another family member, Yra2p, can substitute for Yra1p function	not visualized
	gi|6324217	Dbp2p	F5	1	Dbp2p (1)	3.12992	0	cytoplasm,nucleus	Essential ATP-dependent RNA helicase of the DEAD-box protein family, involved in nonsense-mediated mRNA decay and rRNA processing	33100
	gi|172574	Sen1p	F5	2	Sen1p (2)	2.74883	0.131614	nucleus	Presumed helicase required for RNA polymerase II transcription termination and processing of RNAs; homolog of Senataxin which causes Ataxia-Oculomotor Apraxia 2 and a dominant form of amyotrophic lateral sclerosis	125
	gi|190407384	Dbp5p	F5	2	Dbp5p (2)	2.60458	1.01367	nuclear periphery	Cytoplasmic ATP-dependent RNA helicase of the DEAD-box family involved in mRNA export from the nucleus; involved in translation termination	14900
	gi|6321265	Kem1p	F5	3	Kem1p (3)	2.25791	0.535187	cytoplasm	Evolutionarily-conserved 5'-3' exonuclease component of cytoplasmic processing (P) bodies involved in mRNA decay; plays a role in microtubule-mediated processes, filamentous growth, ribosomal RNA maturation, and telomere maintenance	11700
	gi|51013079	HEK2	F5	1	HEK2 (1)	2.03166	0	cytoplasm	RNA binding protein involved in the asymmetric localization of ASH1 mRNA; represses translation of ASH1 mRNA, an effect reversed by Yck1p-dependent phosphoryation; regulates telomere position effect and length; similarity to hnRNP-K	15600
	gi|6321013	Pab1p	F5	8	Pab1p (8)	1.88998	0.827246	cytoplasm	Poly(A) binding protein, part of the 3'-end RNA-processing complex, mediates interactions between the 5' cap structure and the 3' mRNA poly(A) tail, involved in control of poly(A) tail length, interacts with translation factor eIF-4G	198000
	gi|14318523	Loc1p	F5	6	Loc1p (6)	1.62788	0.214174	nucleolus,nucleus	Nuclear protein involved in asymmetric localization of ASH1 mRNA; binds double-stranded RNA in vitro; constituent of 66S pre-ribosomal particles	3650
	gi|256271022	Prp6p	F5	1	Prp6p (1)	1.58747	0	cytoplasm,nucleus	Splicing factor, component of the U4/U6-U5 snRNP complex	2250
	gi|6322854	Pap1p	F5	1	Pap1p (1)	1.48818	0	nucleus	Poly(A) polymerase, one of three factors required for mRNA 3'-end polyadenylation, forms multiprotein complex with polyadenylation factor I (PF I), also required for mRNA nuclear export; may also polyadenylate rRNAs	17100
	gi|190406294	Air1p	F5b	3	Air1p (3)	2.5732	0.239999	cytoplasm,nucleus	Zinc knuckle protein, involved in nuclear RNA processing and degradation as a component of the TRAMP complex; stimulates the poly(A) polymerase activity of Pap2p in vitro; functionally redundant with Air2p	1550
	gi|1493831	Trf5p	F5b	1	Trf5p (1)	1.87091	0	nucleolus	Non-canonical poly(A) polymerase, involved in nuclear RNA degradation as a component of the TRAMP complex; catalyzes polyadenylation of hypomodified tRNAs, and snoRNA and rRNA precursors; overlapping but non-redundant functions with Pap2p	2240
	gi|160358710	Sub2p	F6	6	Sub2p (6)	1.83654	0.190066	nucleus	Component of the TREX complex required for nuclear mRNA export; member of the DEAD-box RNA helicase superfamily and is involved in early and late steps of spliceosome assembly; homolog of the human splicing factor hUAP56	51700
	gi|1002712	ARC1	F7	1	ARC1 (1)	2.35087	0	cytoplasm	Protein that binds tRNA and methionyl- and glutamyl-tRNA synthetases (Mes1p and Gus1p), delivering tRNA to them, stimulating catalysis, and ensuring their localization to the cytoplasm; also binds quadruplex nucleic acids	57700
	gi|151942642	Tgs1p	F7	1	Tgs1p (1)	1.91423	0	nucleolus	Trimethyl guanosine synthase, conserved nucleolar methyl transferase that converts the m(7)G cap structure of snRNAs, snoRNAs, and telomerase TLC1 RNA to m(2,2,7)G; also required for nucleolar assembly and splicing of meiotic pre-mRNAs	not visualized
	gi|207344772	Ded81p	F7	1	Ded81p (1)	1.51882	0	0	Cytosolic asparaginyl-tRNA synthetase, required for protein synthesis, catalyzes the specific attachment of asparagine to its cognate tRNA	not visualized
	gi|151946151	Spt5p	F8	1	Spt5p (1)	2.1921	0	nucleus	Protein involved in regulating Pol I and Pol II transcription and pre-mRNA processing; forms a complex with Spt4p; contains a C-terminal repeat domain that is a target for phosphorylation by Sgv1p	2340
	gi|151942316	Ydr341cp	G	1	Ydr341cp (1)	6.9248	0	0	Arginyl-tRNA synthetase, proposed to be cytoplasmic but the authentic, non-tagged protein is detected in highly purified mitochondria in high-throughput studies	20600
	gi|151942788	Lsp1	G	4	Lsp1 (4)	5.15465	1.37078	punctate composite	Primary component of eisosomes, which are large immobile patch structures at the cell cortex associated with endocytosis, along with Pil1p and Sur7p; null mutants show activation of Pkc1p/Ypk1p stress resistance pathways	104000
	gi|151943789	Glk1p	G	2	Glk1p (2)	3.11063	0.452599	cytoplasm,punctate composite	Glucokinase, catalyzes the phosphorylation of glucose at C6 in the first irreversible step of glucose metabolism; one of three glucose phosphorylating enzymes; expression regulated by non-fermentable carbon sources	21100
	gi|706818	DET1	G	1	DET1 (1)	2.62742	0	cytoplasm,nucleus	Acid phosphatase involved in the non-vesicular transport of sterols in both directions between the endoplasmic reticulum and plasma membrane; deletion confers sensitivity to nickel	3170
	gi|151943814	Ilv6p	G	1	Ilv6p (1)	2.59349	0	mitochondrion	Regulatory subunit of acetolactate synthase, which catalyzes the first step of branched-chain amino acid biosynthesis; enhances activity of the Ilv2p catalytic subunit, localizes to mitochondria	15800
	gi|151942417	PPN1	G	5	PPN1 (5)	2.58811	0.488069	vacuole	Vacuolar endopolyphosphatase with a role in phosphate metabolism; functions as a homodimer	319
	gi|6322569	Cpa2	G	1	Cpa2 (1)	2.42187	0	cytoplasm	Large subunit of carbamoyl phosphate synthetase, which catalyzes a step in the synthesis of citrulline, an arginine precursor	18000
	gi|6320616	Ade8p	G	1	Ade8p (1)	2.37991	0	cytoplasm,nucleus	Phosphoribosyl-glycinamide transformylase; catalyzes a step in the 'de novo' purine nucleotide biosynthetic pathway	3910
	gi|75766245	Gal1p	G	1	Gal1p (1)	2.23794	0	0	Galactokinase, phosphorylates alpha-D-galactose to alpha-D-galactose-1-phosphate in the first step of galactose catabolism; expression regulated by Gal4p	not visualized
	gi|171504	Fas3p	G	11	Fas3p (11)	2.19797	0.664575	cytoplasm,punctate composite	Acetyl-CoA carboxylase, biotin containing enzyme that catalyzes the carboxylation of acetyl-CoA to form malonyl-CoA; required for de novo biosynthesis of long-chain fatty acids	20200
	gi|6320930	ILV1	G	2	ILV1 (2)	2.10739	0.165263	mitochondrion	Threonine deaminase, catalyzes the first step in isoleucine biosynthesis; expression is under general amino acid control; ILV1 locus exhibits highly positioned nucleosomes whose organization is independent of known ILV1 regulation	11900
	gi|167013430	Idh1p	G	1	Idh1p (1)	2.10286	0	mitochondrion	Subunit of mitochondrial NAD(+)-dependent isocitrate dehydrogenase, which catalyzes the oxidation of isocitrate to alpha-ketoglutarate in the TCA cycle	10500
	gi|151943508	Yhb1p	G	1	Yhb1p (1)	2.09779	0	cytoplasm	Nitric oxide oxidoreductase, flavohemoglobin involved in nitric oxide detoxification; plays a role in the oxidative and nitrosative stress responses	13000
	gi|171596	Gfa1p	G	4	Gfa1p (4)	2.06448	0.262916	0	Glutamine-fructose-6-phosphate amidotransferase, catalyzes the formation of glucosamine-6-P and glutamate from fructose-6-P and glutamine in the first step of chitin biosynthesis	14300
	gi|151942086	GRX3	G	1	GRX3 (1)	2.05954	0	cytoplasm,nucleus	Hydroperoxide and superoxide-radical responsive glutathione-dependent oxidoreductase; monothiol glutaredoxin subfamily member along with Grx4p and Grx5p; protects cells from oxidative damage	11000
	gi|112491285	Adh1p	G	3	Adh1p (3)	2.05155	0.196722	0	Alcohol dehydrogenase, fermentative isozyme active as homo- or heterotetramers; required for the reduction of acetaldehyde to ethanol, the last step in the glycolytic pathway	not visualized
	gi|256271116	Imd3p	G	2	Imd3p (2)	2.03992	0.0990097	cytoplasm	Inosine monophosphate dehydrogenase, catalyzes the first step of GMP biosynthesis, member of a four-gene family in S. cerevisiae, constitutively expressed	26300
	gi|6323619	Apt1p	G	1	Apt1p (1)	1.98528	0	cytoplasm,nucleus	Adenine phosphoribosyltransferase, catalyzes the formation of AMP from adenine and 5-phosphoribosylpyrophosphate; involved in the salvage pathway of purine nucleotide biosynthesis	11200
	gi|151944399	Srv2p	G	2	Srv2p (2)	1.93762	0.625406	actin	CAP (cyclase-associated protein) subunit of adenylyl cyclase complex; N-terminus binds adenylyl cyclase and facilitates activation by RAS; C-terminus binds ADP-actin monomers, facilitating regulation of actin dynamics and cell morphogenesis	8760
	gi|173146	Ura2p	G	11	Ura2p (11)	1.91296	0.325923	cytoplasm	Bifunctional carbamoylphosphate synthetase (CPSase)-aspartate transcarbamylase (ATCase), catalyzes the first two enzymatic steps in the de novo biosynthesis of pyrimidines; both activities are subject to feedback inhibition by UTP	11000
	gi|6980562	Ypd1p	G	1	Ypd1p (1)	1.89964	0	cytoplasm,nucleus	Phosphorelay intermediate protein, phosphorylated by the plasma membrane sensor Sln1p in response to osmotic stress and then in turn phosphorylates the response regulators Ssk1p in the cytosol and Skn7p in the nucleus	6330
	gi|151943263	Trp5p	G	5	Trp5p (5)	1.88734	0.79944	cytoplasm,nucleus	Tryptophan synthase, catalyzes the last step of tryptophan biosynthesis; regulated by the general control system of amino acid biosynthesis	15500
	gi|151940771	Gcn20p	G	2	Gcn20p (2)	1.88499	0.253404	cytoplasm	Positive regulator of the Gcn2p kinase activity, forms a complex with Gcn1p; proposed to stimulate Gcn2p activation by an uncharged tRNA	14600
	gi|47420051	Gpd1p	G	2	Gpd1p (2)	1.82496	0.548167	peroxisome	NAD-dependent glycerol-3-phosphate dehydrogenase, key enzyme of glycerol synthesis, essential for growth under osmotic stress; expression regulated by high-osmolarity glycerol response pathway; homolog of Gpd2p	807
	gi|6322097	Lys12p	G	3	Lys12p (3)	1.80713	0.0442421	mitochondrion	Homo-Isocitrat-Dehydrogenase, ein NAD-Linked-mitochondriale Enzym für den vierten Schritt in der Biosynthese von Lysin, in denen Homo-Isocitrat wird oxidativ in alpha-decarboxyliert erforderlich ketoadipate	19100
	gi|117958129	Ser33p	G	1	Ser33p (1)	1.79618	0	cytoplasm	3-phosphoglycerate dehydrogenase, catalyzes the first step in serine and glycine biosynthesis; isozyme of Ser3p	2010
	gi|6325025	Fas2p	G	3	Fas2p (3)	1.73583	0.230629	cytoplasm	Alpha subunit of fatty acid synthetase, which catalyzes the synthesis of long-chain saturated fatty acids; contains beta-ketoacyl reductase and beta-ketoacyl synthase activities; phosphorylated	17000
	gi|171122	Vma2p	G	10	Vma2p (10)	1.71175	0.114717	vacuolar membrane	Subunit B of the eight-subunit V1 peripheral membrane domain of the vacuolar H+-ATPase (V-ATPase), an electrogenic proton pump found throughout the endomembrane system; contains nucleotide binding sites; also detected in the cytoplasm	131000
	gi|894204	Psa1p	G	2	Psa1p (2)	1.68874	0.0545556	cytoplasm	GDP-mannose pyrophosphorylase (mannose-1-phosphate guanyltransferase), synthesizes GDP-mannose from GTP and mannose-1-phosphate in cell wall biosynthesis; required for normal cell wall structure	97100
	gi|62738905	Gal10p	G	1	Gal10p (1)	1.65406	0	0	UDP-glucose-4-epimerase, catalyzes the interconversion of UDP-galactose and UDP-D-glucose in galactose metabolism; also catalyzes the conversion of alpha-D-glucose or alpha-D-galactose to their beta-anomers	not visualized
	gi|640053	SER1	G	1	SER1 (1)	1.59753	0	cytoplasm	3-phosphoserine aminotransferase, catalyzes the formation of phosphoserine from 3-phosphohydroxypyruvate, required for serine and glycine biosynthesis; regulated by the general control of amino acid biosynthesis mediated by Gcn4p	15900
	gi|732946	FAA4	G	1	FAA4 (1)	1.58757	0	lipid particle	Long chain fatty acyl-CoA synthetase, regulates protein modification during growth in the presence of ethanol, functions to incorporate palmitic acid into phospholipids and neutral lipids	31200
	gi|6321776	Prs3p	G	1	Prs3p (1)	1.56201	0	cytoplasm	5-phospho-ribosyl-1(alpha)-pyrophosphate synthetase, synthesizes PRPP, which is required for nucleotide, histidine, and tryptophan biosynthesis; one of five related enzymes, which are active as heteromultimeric complexes	not visualized
	gi|3720	Tdh3p	G	2	Tdh3p (2)	1.55764	0.0830067	cytoplasm,nucleus	Glyceraldehyde-3-phosphate dehydrogenase, isozyme 3, involved in glycolysis and gluconeogenesis; tetramer that catalyzes the reaction of glyceraldehyde-3-phosphate to 1,3 bis-phosphoglycerate; detected in the cytoplasm and cell-wall	169000
	gi|6322666	Fas1p	G	3	Fas1p (3)	1.53775	0.351072	cytoplasm	Beta subunit of fatty acid synthetase, which catalyzes the synthesis of long-chain saturated fatty acids; contains acetyltransacylase, dehydratase, enoyl reductase, malonyl transacylase, and palmitoyl transacylase activities	91800
	gi|207344936	Pfk1p	G	1	Pfk1p (1)	1.53395	0	cytoplasm	Alpha subunit of heterooctameric phosphofructokinase involved in glycolysis, indispensable for anaerobic growth, activated by fructose-2,6-bisphosphate and AMP, mutation inhibits glucose induction of cell cycle-related genes	89800
	gi|172436	Rna1p	G	2	Rna1p (2)	1.52417	0.083055	cytoplasm	GTPase activating protein (GAP) for Gsp1p, involved in nuclear transport	52200
	gi|157834086	URA6	G	2	URA6 (2)	1.43282	1.01813	cytoplasm,nucleus	Uridylate kinase, catalyzes the seventh enzymatic step in the de novo biosynthesis of pyrimidines, converting uridine monophosphate (UMP) into uridine-5'-diphosphate (UDP)	1500
	gi|6319641	Arl1p	G	1	Arl1p (1)	1.42894	0	punctate composite,Golgi to ER	Soluble GTPase with a role in regulation of membrane traffic; regulates potassium influx; G protein of the Ras superfamily, similar to ADP-ribosylation factor	5190
	gi|51013423	Ade5,7p	G	2	Ade5,7p (2)	1.42305	0.00493896	cytoplasm	Bifunctional enzyme of the 'de novo' purine nucleotide biosynthetic pathway, contains aminoimidazole ribotide synthetase and glycinamide ribotide synthetase activities	35800
	gi|4180	Cdc19p	G	5	Cdc19p (5)	1.38379	0.161601	cytoplasm	Pyruvate kinase, functions as a homotetramer in glycolysis to convert phosphoenolpyruvate to pyruvate, the input for aerobic (TCA cycle) or anaerobic (glucose fermentation) respiration	291000
	gi|256274388	Sam1p	G	5	Sam1p (5)	1.34269	0.246834	cytoplasm	S-adenosylmethionine synthetase, catalyzes transfer of the adenosyl group of ATP to the sulfur atom of methionine; one of two differentially regulated isozymes (Sam1p and Sam2p)	103000
	gi|6322123	Rrn3p	G	1	Rrn3p (1)	1.22114	0	cytoplasm	Minor isoform of the large subunit of ribonucleotide-diphosphate reductase; the RNR complex catalyzes rate-limiting step in dNTP synthesis, regulated by DNA replication and DNA damage checkpoint pathways via localization of small subunits	1360
	gi|256270877	Tsa1p	G	4	Tsa1p (4)	0.820329	0.295172	cytoplasm,punctate composite	Thioredoxin peroxidase, acts as both a ribosome-associated and free cytoplasmic antioxidant; self-associates to form a high-molecular weight chaperone complex under oxidative stress; deletion results in mutator phenotype	378000
	gi|6323073	Pdc1p	G	7	Pdc1p (7)	0.729795	0.20399	ambiguous,cytoplasm,nucleus	Major of three pyruvate decarboxylase isozymes, key enzyme in alcoholic fermentation, decarboxylates pyruvate to acetaldehyde; subject to glucose-, ethanol-, and autoregulation; involved in amino acid catabolism	8970
	gi|6323138	Ahp1p	G	1	Ahp1p (1)	0.643381	0	cytoplasm,nucleus	Thiol-specific peroxiredoxin, reduces hydroperoxides to protect against oxidative damage; function in vivo requires covalent conjugation to Urm1p	16200
	gi|416161	Cys4p	G	3	Cys4p (3)	0.538991	0.152325	cytoplasm	Cystathionine beta-synthase, catalyzes synthesis of cystathionine from serine and homocysteine, the first committed step in cysteine biosynthesis; responsible for hydrogen sulfide generation; mutations in human ortholog cause homocystinuria	41900
	gi|6320667	Pfa5p	G	1	Pfa5p (1)	0	0	0	Palmitoyltransferase with autoacylation activity; likely functions in pathway(s) outside Ras; member of a family of putative palmitoyltransferases containing an Asp-His-His-Cys-cysteine rich (DHHC-CRD) domain	not visualized
	gi|6324194	Fpr1p	G/C2	1	Fpr1p (1)	2.90806	0	cytoplasm,nucleus	Peptidyl-prolyl cis-trans isomerase (PPIase), binds to the drugs FK506 and rapamycin; also binds to the nonhistone chromatin binding protein Hmo1p and may regulate its assembly or function	43300
	gi|460064	Gua1p	G/V	4	Gua1p (4)	1.83768	0.0841983	0	GMP synthase, an enzyme that catalyzes the second step in the biosynthesis of GMP from inosine 5'-phosphate (IMP); transcription is not subject to regulation by guanine but is negatively regulated by nutrient starvation	not visualized
	gi|151945474	Tuf1p	H	2	Tuf1p (2)	2.07321	0.145263	mitochondrion	Mitochondrial translation elongation factor Tu; comprises both GTPase and guanine nucleotide exchange factor activities, while these activities are found in separate proteins in S. pombe and humans	58500
	gi|171644	PIM1	H	1	PIM1 (1)	1.57523	0	mitochondrion	ATP-dependent Lon protease, involved in degradation of misfolded proteins in mitochondria; required for biogenesis and maintenance of mitochondria	14500
	gi|190408634	SDS24	I	1	SDS24 (1)	2.64476	0	cytoplasm	One of two S. cerevisiae homologs (Sds23p and Sds24p) of the S. pombe Sds23 protein, which is implicated in APC/cyclosome regulation; involved in cell separation during budding; may play an indirect role in fluid-phase endocytosis	2840
	gi|171704583	Sds23p	I	1	Sds23p (1)	2.46635	0	cytoplasm,nucleus	One of two S. cerevisiae homologs (Sds23p and Sds24p) of the S. pombe Sds23 protein, which is implicated in APC/cyclosome regulation; involved in cell separation during budding	21200
	gi|190406538	Tub2p	I	8	Tub2p (8)	2.03949	0.513718	0	Beta-tubulin; associates with alpha-tubulin (Tub1p and Tub3p) to form tubulin dimer, which polymerizes to form microtubules	not visualized
	gi|406272	Scp160p	I	2	Scp160p (2)	1.72773	0.16516	ER	Essential RNA-binding G protein effector of mating response pathway, mainly associated with nuclear envelope and ER, interacts in mRNA-dependent manner with translating ribosomes via multiple KH domains, similar to vertebrate vigilins	not quantitated
	gi|151941768	Lrg1p	J	1	Lrg1p (1)	1.57241	0	bud neck,cytoplasm,cell periphery	Putative GTPase-activating protein (GAP) involved in the Pkc1p-mediated signaling pathway that controls cell wall integrity; appears to specifically regulate 1,3-beta-glucan synthesis	468
	gi|171723	Hsc82p	K	21	Hsc82p (21)	2.31317	0.390214	cytoplasm	Cytoplasmic chaperone of the Hsp90 family, redundant in function and nearly identical with Hsp82p, and together they are essential; expressed constitutively at 10-fold higher basal levels than HSP82 and induced 2-3 fold by heat shock	132000
	gi|99031947	SBA1	K	1	SBA1 (1)	2.11381	0	cytoplasm,nucleus	Co-chaperone that binds to and regulates Hsp90 family chaperones; important for pp60v-src activity in yeast; homologous to the mammalian p23 proteins and like p23 can regulate telomerase activity	33700
	gi|6323002	HSP104	K	6	HSP104 (6)	2.08891	0.186058	cytoplasm	Heat shock protein that cooperates with Ydj1p (Hsp40) and Ssa1p (Hsp70) to refold and reactivate previously denatured, aggregated proteins; responsive to stresses including: heat, ethanol, and sodium arsenite; involved in [PSI+] propagatio	32800
	gi|6319972	Ssb1p	K	12	Ssb1p (12)	1.62546	0.249527	cytoplasm	Cytoplasmic ATPase that is a ribosome-associated molecular chaperone, functions with J-protein partner Zuo1p; may be involved in folding of newly-made polypeptide chains; member of the HSP70 family; interacts with phosphatase subunit Reg1p	170000
	gi|6324120	Ssb2p	K	1	Ssb2p (1)	1.62411	0	cytoplasm	Cytoplasmic ATPase that is a ribosome-associated molecular chaperone, functions with J-protein partner Zuo1p; may be involved in the folding of newly-synthesized polypeptide chains; member of the HSP70 family; homolog of SSB1	104000
	gi|207341845	Ssb2p	K	1	Ssb2p (1)	1.43683	0	cytoplasm	Cytoplasmic ATPase that is a ribosome-associated molecular chaperone, functions with J-protein partner Zuo1p; may be involved in the folding of newly-synthesized polypeptide chains; member of the HSP70 family; homolog of SSB1	104000
	gi|99031945	Hsp82p	K1	3	Hsp82p (3)	2.18424	0.395753	cytoplasm	Hsp90 chaperone required for pheromone signaling and negative regulation of Hsf1p; docks with Tom70p for mitochondrial preprotein delivery; promotes telomerase DNA binding and nucleotide addition; interacts with Cns1p, Cpr6p, Cpr7p, Sti1p	445000
	gi|533365	Sse1p	K1	5	Sse1p (5)	1.67732	0.166724	cytoplasm	ATPase that is a component of the heat shock protein Hsp90 chaperone complex; binds unfolded proteins; member of the heat shock protein 70 (HSP70) family; localized to the cytoplasm	71700
	gi|42543071	Ydj1p	K2	1	Ydj1p (1)	3.01588	0	cytoplasm,nucleus	Protein chaperone involved in regulation of the HSP90 and HSP70 functions; involved in protein translocation across membranes; member of the DnaJ family	119000
	gi|272718727	Ssa1p	K2	19	Ssa1p (19)	1.78814	0.257972	cytoplasm	ATPase involved in protein folding and nuclear localization signal (NLS)-directed nuclear transport; member of heat shock protein 70 (HSP70) family; forms a chaperone complex with Ydj1p; localized to the nucleus, cytoplasm, and cell wall	269000
	gi|207346587	Tcp1p	K2	1	Tcp1p (1)	1.69867	0	0	Alpha subunit of chaperonin-containing T-complex, which mediates protein folding in the cytosol; involved in actin cytoskeleton maintenance; overexpression in neurons suppresses formation of pathogenic conformations of huntingtin protein	not visualized
	gi|924930	Aha1p	K2	1	Aha1p (1)	1.56771	0	cytoplasm	Co-chaperone that binds to Hsp82p and activates its ATPase activity; similar to Hch1p; expression is regulated by stresses such as heat shock (	13900
	gi|151941387	Ssa1p	K2	1	Ssa1p (1)	1.43787	0	cytoplasm	ATPase involved in protein folding and nuclear localization signal (NLS)-directed nuclear transport; member of heat shock protein 70 (HSP70) family; forms a chaperone complex with Ydj1p; localized to the nucleus, cytoplasm, and cell wall	269000
	gi|151943024	Cct2p	K2	1	Cct2p (1)	1.41431	0	0	Subunit beta of the cytosolic chaperonin Cct ring complex, related to Tcp1p, required for the assembly of actin and tubulins in vivo	not visualized
	gi|151945064	Cct3p	K2	2	Cct3p (2)	1.38595	0.090659	0	Subunit of the cytosolic chaperonin Cct ring complex, related to Tcp1p, required for the assembly of actin and tubulins in vivo	not visualized
	gi|6323004	Ssa2p	K2	3	Ssa2p (3)	1.24995	0.0670412	cytoplasm,nucleus	ATP binding protein involved in protein folding and vacuolar import of proteins; member of heat shock protein 70 (HSP70) family; associated with the chaperonin-containing T-complex; present in the cytoplasm, vacuolar membrane and cell wall	364000
	gi|290771197	Cct8p	K2 oder N?	3	Cct8p (3)	1.74184	0.440073	0	Subunit of the cytosolic chaperonin Cct ring complex, related to Tcp1p, required for the assembly of actin and tubulins in vivo	not visualized
	gi|6319526	Rfs1p	L	1	Rfs1p (1)	2.03799	0	punctate composite	Protein of unknown function; member of a flavodoxin-like fold protein family that includes Pst2p and Ycp4p; green fluorescent protein (GFP)-fusion protein localizes to the cytoplasm in a punctate pattern	7060
	gi|6319499	Ola1p	L	6	Ola1p (6)	1.71916	0.234015	cytoplasm	P-loop ATPase with similarity to human OLA1 and bacterial YchF; identified as specifically interacting with the proteasome; protein levels are induced by hydrogen peroxide	36800
	gi|151943402	YGR122Wp	L	1	YGR122Wp (1)	1.56313	0	cytoplasm	Probable ortholog of A. nidulans PalC, which is involved in pH regulation and binds to the ESCRT-III complex; null mutant does not properly process Rim101p and has decreased resistance to rapamycin; GFP-fusion protein is cytoplasmic	not quantitated
	gi|151940753	Wwm1p	L	1	Wwm1p (1)	1.55606	0	cytoplasm,nucleus	WW domain containing protein of unknown function; binds to Mca1p, a caspase-related protease that regulates H2O2-induced apoptosis; overexpression causes Gi phase growth arrest and clonal death that is suppressed by overexpression of MCA1	6020
	gi|151943555	YGR283C	L	1	YGR283C (1)	1.37191	0	nucleolus	Protein of unknown function; may interact with ribosomes, based on co-purification experiments; predicted to be involved in ribosome biogenesis; null mutant is resistant to fluconazole; GFP-fusion protein localizes to the nucleolus	2820
	gi|189041600	YKR018C	L2	2	YKR018C (2)	2.28935	0.423242	cytoplasm,nucleus	Putative protein of unknown function; green fluorescent protein (GFP)-fusion protein localizes to the cytoplasm and nucleus	1770
	gi|151944696	EDC3	L2	1	EDC3 (1)	2.1005	0	punctate composite	Non-essential conserved protein of unknown function, plays a role in mRNA decapping by specifically affecting the function of the decapping enzyme Dcp1p; localizes to cytoplasmic mRNA processing bodies	2340
	gi|151940939	YLR422W	L2	1	YLR422W (1)	1.95503	0	cytoplasm	Protein of unknown function with similarity to human DOCK proteins (guanine nucleotide exchange factors); interacts with Ino4p; green fluorescent protein (GFP)-fusion protein localizes to the cytoplasm, YLR422W is not an essential protein	238
	gi|6321025	Bmh1p	M	3	Bmh1p (3)	3.19738	0.681727	cytoplasm	14-3-3 protein, major isoform; controls proteome at post-transcriptional level, binds proteins and DNA, involved in regulation of many processes including exocytosis, vesicle transport, Ras/MAPK signaling, and rapamycin-sensitive signaling	158000
	gi|37362625	Sro9p	M	3	Sro9p (3)	2.41371	0.336408	cytoplasm	Cytoplasmic RNA-binding protein that associates with translating ribosomes; involved in heme regulation of Hap1p as a component of the HMC complex, also involved in the organization of actin filaments; contains a La motif	8430
	gi|6323028	Dnm1p	M	2	Dnm1p (2)	2.07643	0.64682	mitochondrion,punctate composite	Dynamin-related GTPase required for mitochondrial fission and morphology; assembles on the cytoplasmic face of mitochondrial tubules at sites at which division will occur; also participates in endocytosis and regulating peroxisome abundance	9620
	gi|207347490	Rgd1p	M/N	1	Rgd1p (1)	0	0	ambiguous,bud neck,cytoplasm,bud	GTPase-activating protein (RhoGAP) for Rho3p and Rho4p, possibly involved in control of actin cytoskeleton organization	1500
	gi|151945133	Arp3p	N	1	Arp3p (1)	3.20559	0	0	Essential component of the Arp2/3 complex, which is a highly conserved actin nucleation center required for the motility and integrity of actin patches; involved in endocytosis and membrane growth and polarity	6650
	gi|151942363	Rvs167p	N	2	Rvs167p (2)	2.34064	0.0851656	actin	Actin-associated protein, interacts with Rvs161p to regulate actin cytoskeleton, endocytosis, and viability following starvation or osmotic stress; homolog of mammalian amphiphysin	14600
	gi|6323511	Tub3p	N	3	Tub3p (3)	2.13031	0.284983	cytoplasm,nucleus,spindle pole	Alpha-tubulin; associates with beta-tubulin (Tub2p) to form tubulin dimer, which polymerizes to form microtubules; expressed at lower level than Tub1p	12300
	gi|173183	Vps1p	N	5	Vps1p (5)	2.10917	0.456768	cytoplasm,punctate composite,endosome	Dynamin-ähnliche GTPase, die für vakuolären Sortierung; auch in Aktin-Zytoskelett Organisation beteiligt sind, Ende der Golgi-Vorratsspeicherung von einigen Proteinen, die Regulierung peroxisome biogenesis	5960
	gi|6324902	Myo2	N	1	Myo2 (1)	2.06753	0	ambiguous,bud neck,cytoplasm,cell periphery,bud	One of two type V myosin motors (along with MYO4) involved in actin-based transport of cargos; required for the polarized delivery of secretory vesicles, the vacuole, late Golgi elements, peroxisomes, and the mitotic spindle	4340
	gi|14627173	Bbc1	N	1	Bbc1 (1)	1.92605	0	0	Protein possibly involved in assembly of actin patches; interacts with an actin assembly factor Las17p and with the SH3 domains of Type I myosins Myo3p and Myo5p; localized predominantly to cortical actin patches	not visualized
	gi|151942171	Cct6p	N	1	Cct6p (1)	1.9147	0	0	Subunit of the cytosolic chaperonin Cct ring complex, related to Tcp1p, essential protein that is required for the assembly of actin and tubulins in vivo; contains an ATP-binding motif	not visualized
	gi|642334	Cof1p	N	1	Cof1p (1)	1.77625	0	0	Cofilin, promotes actin filament depolarization in a pH-dependent manner; binds both actin monomers and filaments and severs filaments; thought to be regulated by phosphorylation at SER4; ubiquitous and essential in eukaryotes	19600
	gi|151942115	SAC6	N	1	SAC6 (1)	1.71467	0	actin	Fimbrin, actin-bundling protein; cooperates with Scp1p (calponin/transgelin) in the organization and maintenance of the actin cytoskeleton	3510
	gi|836779	Lsb3	N	1	Lsb3 (1)	1.71215	0	bud neck,cytoplasm,mitochondrion,cell periphery	Protein containing a C-terminal SH3 domain; binds Las17p, which is a homolog of human Wiskott-Aldrich Syndrome protein involved in actin patch assembly and actin polymerization	3670
	gi|9650673	ACT1	N	2	ACT1 (2)	1.35234	0.121329	0	Actin, structural protein involved in cell polarization, endocytosis, and other cytoskeletal functions	not visualized
	gi|259146589	Pil1p	O	9	Pil1p (9)	3.57992	1.30301	punctate composite	Primary component of eisosomes, which are large immobile cell cortex structures associated with endocytosis; null mutants show activation of Pkc1p/Ypk1p stress resistance pathways; detected in phosphorylated state in mitochondria	115000
	gi|558403	Cog8p	O	1	Cog8p (1)	2.95209	0	punctate composite	Component of the conserved oligomeric Golgi complex (Cog1p through Cog8p), a cytosolic tethering complex that functions in protein trafficking to mediate fusion of transport vesicles to Golgi compartments	6440
	gi|151943611	Chc1p	O	1	Chc1p (1)	2.58425	0	Golgi to vacuole	Clathrin heavy chain, subunit of the major coat protein involved in intracellular protein transport and endocytosis; two heavy chains form the clathrin triskelion structural component; the light chain (CLC1) is thought to regulate function	28700
	gi|6320056	COP1	O	1	COP1 (1)	2.18109	0	Golgi,Golgi to ER	Alpha subunit of COPI vesicle coatomer complex, which surrounds transport vesicles in the early secretory pathway	15200
	gi|473152	Mrs6p	O	1	Mrs6p (1)	1.86989	0	cytoplasm,nucleus	Rab escort protein, forms a complex with the Ras-like small GTPase Ypt1p that is required for the prenylation of Ypt1p by protein geranylgeranyltransferase type II (Bet2p-Bet4p); sequence similarity to mammalian choroideraemia gene	23800
	gi|30749262	Ykt6p	O	1	Ykt6p (1)	1.8024	0	0	Vesicle membrane protein (v-SNARE) with acyltransferase activity; involved in trafficking to and within the Golgi, endocytic trafficking to the vacuole, and vacuolar fusion; membrane localization due to prenylation at the carboxy-terminus	not visualized
	gi|151941877	Cdc48p	O	9	Cdc48p (9)	1.79524	0.34895	cytoplasm,nucleus	ATPase in ER, nuclear membrane and cytosol with homology to mammalian p97; in a complex with Npl4p and Ufd1p participates in retrotranslocation of ubiquitinated proteins from the ER into the cytosol for degradation by the proteasome	78400
	gi|256271056	Aps3p	O	1	Aps3p (1)	1.75638	0	punctate composite,Golgi to ER	Small subunit of the clathrin-associated adaptor complex AP-3, which is involved in vacuolar protein sorting; related to the sigma subunit of the mammalian clathrin AP-3 complex; suppressor of loss of casein kinase 1 function	1240
	gi|165761044	Sec23p	O	1	Sec23p (1)	1.73781	0	0	GTPase-activating protein; component of the Sec23p-Sec24p heterodimeric complex of the COPII vesicle coat, involved in ER to Golgi transport and autophagy; stimulates the GDP-bound form of Sar1p	not visualized
	gi|290771181	Kar2p	O	1	Kar2p (1)	1.60928	0	ambiguous	ATPase involved in protein import into the ER, also acts as a chaperone to mediate protein folding in the ER and may play a role in ER export of soluble proteins; regulates the unfolded protein response via interaction with Ire1p	337000
	gi|229597871	Vtc2p	O	3	Vtc2p (3)	0.761317	0.0767184	ER	Subunit of the vacuolar transporter chaperone (VTC) complex involved in membrane trafficking, vacuolar polyphosphate accumulation, microautophagy and non-autophagic vacuolar fusion	2910
	gi|3480	POL3	P1	1	POL3 (1)	1.9087	0	nucleus	Catalytic subunit of DNA polymerase delta; required for chromosomal DNA replication during mitosis and meiosis, intragenic recombination, repair of double strand DNA breaks, and DNA replication during nucleotide excision repair (NER)	not visualized
	gi|207344962	Crm1p	Q	1	Crm1p (1)	3.86237	0	nucleus	Major karyopherin, involved in export of proteins, RNAs, and ribosomal subunits from the nucleus; exportin	7080
	gi|6323968	PSE1	Q	1	PSE1 (1)	2.50819	0	cytoplasm,nucleus	Karyopherin/importin that interacts with the nuclear pore complex; acts as the nuclear import receptor for specific proteins, including Pdr1p, Yap1p, Ste12p, and Aft1p	15500
	gi|67464126	Kap95p	Q	1	Kap95p (1)	2.28847	0	cytoplasm,nuclear periphery,punctate composite	Karyopherin beta, forms a complex with Srp1p/Kap60p; interacts with nucleoporins to mediate nuclear import of NLS-containing cargo proteins via the nuclear pore complex; regulates PC biosynthesis; GDP-to-GTP exchange factor for Gsp1p	51700
	gi|7546354	Srp1p	Q	2	Srp1p (2)	2.19393	0.0807027	cytoplasm,nuclear periphery	Karyopherin alpha homolog, forms a dimer with karyopherin beta Kap95p to mediate import of nuclear proteins, binds the nuclear localization signal of the substrate during import; may also play a role in regulation of protein degradation	2790
	gi|61679843	Dhh1p	Q	3	Dhh1p (3)	2.00728	0.429011	cytoplasm	Cytoplasmic DExD/H-box helicase, stimulates mRNA decapping, coordinates distinct steps in mRNA function and decay, interacts with both the decapping and deadenylase complexes, may have a role in mRNA export and translation	42900
	gi|151944826	Kap123p	Q	7	Kap123p (7)	1.95901	0.310065	cytoplasm,nucleus	Karyopherin beta, mediates nuclear import of ribosomal proteins prior to assembly into ribosomes and import of histones H3 and H4; localizes to the nuclear pore, nucleus, and cytoplasm; exhibits genetic interactions with RAI1	38300
	gi|151942370	Sxm1p	Q	1	Sxm1p (1)	1.02465	0	cytoplasm,nucleus	Nuclear transport factor (karyopherin) involved in protein transport between the cytoplasm and nucleoplasm; similar to Nmd5p, Cse1p, Lph2p, and the human cellular apoptosis susceptibility protein, CAS1	16300
	gi|2131097	Ty1B	R	6	Ty1B (6)	2.13891	0.511587	#N/A	Retrotransposon TYA Gag and TYB Pol genes; transcribed/translated as one unit; polyprotein is processed to make a nucleocapsid-like protein (Gag), reverse transcriptase (RT), protease (PR), and integrase (IN); similar to retroviral genes	#N/A
	gi|151944169	Ecm29	S	2	Ecm29 (2)	1.61462	0.328261	cytoplam, nucleus	Major component of the proteasome; tethers the proteasome core particle to the regulatory particle, and enhances the stability of the proteasome	12100
	gi|6321390	Rpt6p	S1	1	Rpt6p (1)	2.98323	0	nucleus	One of six ATPases of the 19S regulatory particle of the 26S proteasome involved in the degradation of ubiquitinated substrates; bound by ubiquitin-protein ligases Ubr1p and Ufd4p; localized mainly to the nucleus throughout the cell cycle	4700
	gi|1147800	Rpt4p	S1	2	Rpt4p (2)	2.85564	0.481086	nucleus	One of six ATPases of the 19S regulatory particle of the 26S proteasome involved in the degradation of ubiquitinated substrates; required for spindle pole body duplication; localized mainly to the nucleus throughout the cell cycle	not visualized
	gi|6320602	Rpt3p	S1	3	Rpt3p (3)	2.36722	0.814548	ambiguous	One of six ATPases of the 19S regulatory particle of the 26S proteasome involved in the degradation of ubiquitinated substrates; substrate of N-acetyltransferase B	not visualized
	gi|557599	RPT2	S1	1	RPT2 (1)	1.90755	0	0	One of six ATPases of the 19S regulatory particle of the 26S proteasome involved in the degradation of ubiquitinated substrates; required for normal peptide hydrolysis by the core 20S particle	not visualized
	gi|45269968	Rpn8p	S1	2	Rpn8p (2)	1.77872	0.115418	cytoplasm,nucleus	Essential, non-ATPase regulatory subunit of the 26S proteasome; has similarity to the human p40 proteasomal subunit and to another S. cerevisiae regulatory subunit, Rpn11p	19800
	gi|207343610	Rpt1p	S1	1	Rpt1p (1)	1.74565	0	nucleus	One of six ATPases of the 19S regulatory particle of the 26S proteasome involved in the degradation of ubiquitinated substrates; required for optimal CDC20 transcription; interacts with Rpn12p and the E3 ubiquitin-protein ligase Ubr1p	105
	gi|151943971	Rpn1p	S1	2	Rpn1p (2)	1.70153	0.000833104	cytoplasm,nucleus	Non-ATPase base subunit of the 19S regulatory particle of the 26S proteasome; may participate in the recognition of several ligands of the proteasome; contains a leucine-rich repeat (LRR) domain, a site for protein-protein interactions	306000
	gi|6320859	Rpn3p	S1	1	Rpn3p (1)	1.68737	0	cytoplasm,nucleus	Essential, non-ATPase regulatory subunit of the 26S proteasome lid, similar to the p58 subunit of the human 26S proteasome; temperature-sensitive alleles cause metaphase arrest, suggesting a role for the proteasome in cell cycle control	16700
	gi|6324691	Rpt5p	S2	3	Rpt5p (3)	1.56093	0.130027	nucleus	One of six ATPases of the 19S regulatory particle of the 26S proteasome involved in the degradation of ubiquitinated substrates; recruited to the GAL1-10 promoter region upon induction of transcription	not visualized
	gi|151943890	Pat1p	T2	1	Pat1p (1)	1.97324	0	cytoplasm	Topoisomerase II-associated deadenylation-dependent mRNA-decapping factor; also required for faithful chromosome transmission, maintenance of rDNA locus stability, and protection of mRNA 3'-UTRs from trimming; functionally linked to Pab1p	656
	gi|151941535	UFD4	U	1	UFD4 (1)	2.43242	0	cytoplasm,nucleus	Ubiquitin-protein ligase (E3) that interacts with Rpt4p and Rpt6p, two subunits of the 19S particle of the 26S proteasome; cytoplasmic E3 involved in the degradation of ubiquitin fusion proteins	7380
	gi|151942421	Tom1p	U	2	Tom1p (2)	2.42632	0.197455	nucleolus,nucleus	E3 ubiquitin ligase of the hect-domain class; has a role in mRNA export from the nucleus and may regulate transcriptional coactivators; involved in degradation of excess histones (	358
	gi|14719687	Mms2p	U	1	Mms2p (1)	1.86082	0	cytoplasm,nucleus	Ubiquitin-conjugating enzyme variant involved in error-free postreplication repair; forms a heteromeric complex with Ubc13p, an active ubiquitin-conjugating enzyme; cooperates with chromatin-associated RING finger proteins, Rad18p and Rad5p	2760
	gi|4715	Uba1p	U	1	Uba1p (1)	1.69053	0	cytoplasm,nucleus	Ubiquitin activating enzyme (E1), involved in ubiquitin-mediated protein degradation and essential for viability	17700
	gi|6319432	Ura7p	V	5	Ura7p (5)	2.42976	0.730568	cytoplasm	Major CTP synthase isozyme (see also URA8), catalyzes the ATP-dependent transfer of the amide nitrogen from glutamine to UTP, forming CTP, the final step in de novo biosynthesis of pyrimidines; involved in phospholipid biosynthesis	57600
	gi|6320016	Vma1p	V	6	Vma1p (6)	2.36312	1.21543	vacuolar membrane	Subunit A of the eight-subunit V1 peripheral membrane domain of the vacuolar H+-ATPase; protein precursor undergoes self-catalyzed splicing to yield the extein Tfp1p and the intein Vde (PI-SceI), which is a site-specific endonuclease	200000
	gi|171099	Vma5p	V	6	Vma5p (6)	2.09818	0.494473	ambiguous,vacuolar membrane	Subunit C of the eight-subunit V1 peripheral membrane domain of vacuolar H+-ATPase (V-ATPase), an electrogenic proton pump found throughout the endomembrane system; required for the V1 domain to assemble onto the vacuolar membrane	21100
	gi|1165216	Zpr1p	V	3	Zpr1p (3)	1.89965	0.315056	cytoplasm,nucleus	Essential protein with two zinc fingers, present in the nucleus of growing cells but relocates to the cytoplasm in starved cells via a process mediated by Cpr1p; binds to translation elongation factor eEF-1 (Tef1p)	39900
	gi|1008483	Gus1p	V	3	Gus1p (3)	1.56313	0.314391	cytoplasm	Glutamyl-tRNA synthetase (GluRS), forms a complex with methionyl-tRNA synthetase (Mes1p) and Arc1p; complex formation increases the catalytic efficiency of both tRNA synthetases and ensures their correct localization to the cytoplasm	48700
			0	2		1.8722		Nucleolus	84
			A1	124		1.96074		Nucleus	108
			A2	205		1.4618		Cytoplasm	176
			A3	98		2.88795		Ambiguous	6
			A3a	99		3.31658		Vacuole	3
			A4	348		1.73989		Punctate	13
			A5	48		1.54326		Spindle pole	1
			A6	43		2.06574		Cell periphery	3
			B	14		2.14589		Nuclear periphery	3
			B1	85		1.84162		Mitochondria	9
			B2	44		2.22091		Golgi	4
			C1	5		1.79822
			C3	2		2.21702
			C3a	1		2.05818
			C4e	9		2.53182
			C6	1		2.75882
			E1	4		1.84989
			E3	1		2.57241
			E5	1		2.14573
			F5	29		2.33057
			F5b	4		2.22205
			F6	6		1.83654
			F7	3		1.92797
			F8	1		2.1921
			G	129		1.92401
			G/C2	1		2.90806
			G/V	4		1.83768
			H	3		1.82422
			I	12		2.21958
			J	1		1.57241
			K	42		1.86705
			K1	8		1.93078
			K2	29		1.69481
			K2 oder N?	3		1.74184
			L	10		1.64965
			L2	4		2.11496
			M	8		2.56251
			M/N	1		0
			N	19		2.02267
			O	29		2.05724
			P1	1		1.9087
			Q	16		2.26341
			R	6		2.13891
			S	2		1.61462
			S1	13		2.12836
			S2	3		1.56093
			T2	1		1.97324
			U	5		2.10252
			V	23		2.07077

## Sheet: prot_summary
	Confirmed	Result Type	Rank	Protein Name	Species	Accession Number	Protein MW	Protein PI	Peptide Count	Frame	Molecular Function	Biological Process	Total Ion Score	Total Ion Score C.I. %	Best Ion Score	Best Ion Score C.I. %	Avg iTRAQ ratio (115/114)	Avg iTRAQ ratio (116/114)	Avg iTRAQ ratio (117/114)	iTRAQ Standard Deviation (115/114)	iTRAQ Standard Deviation (116/114)	iTRAQ Standard Deviation (117/114)	iTRAQ Peptides (115/114)	iTRAQ Peptides (116/114)	iTRAQ Peptides (117/114)
1	FALSE	Mascot	1	Rrp5p [Saccharomyces cerevisiae S288c]		gi|6323885	219794	5.86	42	0			3195.93	100	181.87	100	1.37836	1.51705	2.02142	0.305418	0.278526	0.407212	45	45	45
2	FALSE	Mascot	2	heat shock protein 70 [Saccharomyces cerevisiae]		gi|272718727	70740.7	5.2	20	0			2237.05	100	245.22	100	1.59545	1.52839	1.76931	0.329242	0.254451	0.258651	20	20	20
3	FALSE	Mascot	3	stress-seventy subfamily A protein [Saccharomyces cerevisiae YJM789]		gi|151941387	77520.1	5	20	0			2222.9	100	245.22	100	1.55393	1.50082	1.74362	0.362233	0.276782	0.26623	20	20	20
gewählt: Avg iTRAQ ratio (117/114)	FALSE	Mascot	4	Ssa2p [Saccharomyces cerevisiae S288c]		gi|6323004	77202.9	4.95	20	0			2212.11	100	245.22	100	1.43372	1.34809	1.60742	0.357018	0.271543	0.259166	20	20	20
5	FALSE	Mascot	5	hsc82 protein [Saccharomyces cerevisiae]		gi|171723	91342.1	4.76	21	0			2113.73	100	261.13	100	1.70448	1.76268	2.27939	0.342608	0.4012	0.431727	21	21	21
6	FALSE	Mascot	6	translation elongation factor 2 (EF-2) [Saccharomyces cerevisiae YJM789]		gi|151941085	128824	5.73	21	0			2010.22	100	174.68	100	1.36426	1.37603	1.25406	0.391828	0.422014	0.312933	28	28	28
7	FALSE	Mascot	7	Tef2p [Saccharomyces cerevisiae S288c]		gi|6319594	57528.2	9.14	22	0			1877.43	100	201.38	100	1.42839	1.35807	1.61264	0.488159	0.282231	0.311049	24	24	24
8	FALSE	Mascot	8	Nop4p [Saccharomyces cerevisiae S288c]		gi|6325213	90878	9.12	22	0			1871.25	100	250.96	100	1.91016	1.67575	2.54647	0.385098	0.307811	0.44963	23	23	23
9	FALSE	Mascot	9	Erb1p [Saccharomyces cerevisiae S288c]		gi|6323693	101965	5.04	20	0			1865.74	100	172.71	100	0.341818	1.08325	1.66248	0.260195	0.264987	0.303024	22	22	22
10	FALSE	Mascot	10	Chain A, Crystal Structure Of An Hsp90-Sba1 Closed Chaperone Complex		gi|99031945	89166.6	5.06	20	0			1772.03	100	172.01	100	1.68728	1.78377	2.26048	0.353457	0.432084	0.462668	20	20	20
11	FALSE	Mascot	11	maintenance of killer [Saccharomyces cerevisiae YJM789]		gi|151942049	132504	4.88	19	0			1650.71	100	168.52	100	1.49195	1.55775	1.71293	0.323625	0.30586	0.326987	19	19	19
12	FALSE	Mascot	12	nucleolar complex associated [Saccharomyces cerevisiae YJM789]		gi|151945296	93091.3	8.59	21	0			1632.97	100	233.5	100	1.25101	1.25074	1.44171	0.350435	0.242396	0.245219	23	23	23
13	FALSE	Mascot	13	Chain A, Crystal Structure Of Adp-Ribosylated Ribosomal Translocase From Saccharomyces Cerevisiae		gi|55670150	102506	5.89	15	0			1557.36	100	213.5	100	1.61039	1.60574	2.02358	0.203655	0.235303	0.209369	17	17	17
14	FALSE	Mascot	14	Tif2p [Saccharomyces cerevisiae S288c]		gi|6322323	47977.2	5.02	13	0			1462.5	100	160.86	100	1.18723	1.25486	1.50867	0.335287	0.424273	0.600916	14	14	14
15	FALSE	Mascot	15	Chain A, Yeast Initiation Factor 4a		gi|11513344	47625.7	5.02	12	0			1382.42	100	160.86	100	1.24232	1.29991	1.54423	0.3423	0.351309	0.562354	17	17	17
16	FALSE	Mascot	16	Chain A, Model For Eef3 Bound To An 80s Ribosome		gi|152149117	118256	5.49	15	0			1350.32	100	174.68	100	1.40156	1.42049	1.24013	0.387328	0.389646	0.291312	19	19	19
17	FALSE	Mascot	17	Rpl5p [Saccharomyces cerevisiae S288c]		gi|6325126	37054.5	6.36	12	0			1339.15	100	229.51	100	1.21534	1.15649	1.56838	0.383429	0.231307	0.261073	13	13	13
18	FALSE	Mascot	18	Ssb1p [Saccharomyces cerevisiae S288c]		gi|6319972	73615.4	5.32	12	0			1287.9	100	231.66	100	1.23724	1.34526	1.60673	0.393497	0.197824	0.263155	12	12	12
19	FALSE	Mascot	19	Rpl4ap [Saccharomyces cerevisiae S288c]		gi|6319505	43869.6	10.64	11	0			1240.69	100	236.59	100	1.07275	1.05792	1.41966	0.191378	0.214564	0.166436	13	13	13
20	FALSE	Mascot	20	Has1p [Saccharomyces cerevisiae S288c]		gi|6323947	63540.6	9.38	15	0			1225.42	100	140.89	100	0.530707	1.24192	1.8778	0.446782	0.294077	0.362557	17	17	17
21	FALSE	Mascot	21	YGR103Wp-like protein [Saccharomyces cerevisiae AWRI1631]		gi|207345119	81041.7	5.44	16	0			1201.89	100	132.35	100	0.40717	1.09116	1.71436	0.310222	0.223821	0.347296	18	18	18
22	FALSE	Mascot	22	Rpl7ap [Saccharomyces cerevisiae S288c]		gi|6321362	31944.2	10.15	15	0			1186.52	100	160.35	100	1.39754	1.26554	1.93744	0.325571	0.350326	0.339951	17	17	17
23	FALSE	Mascot	23	YNL209Wp-like protein [Saccharomyces cerevisiae AWRI1631]		gi|207341845	71739.7	5.43	12	0			1173.66	100	205.03	100	1.21776	1.32295	1.56551	0.394401	0.215999	0.238046	12	12	12
24	FALSE	Mascot	24	protein SIK1 [Saccharomyces cerevisiae RM11-1a]		gi|190405265	67378.2	8.96	11	0			1164.99	100	158.06	100	1.26321	1.27097	1.69058	0.381985	0.284899	0.401403	12	12	12
25	FALSE	Mascot	25	Ssb2p [Saccharomyces cerevisiae S288c]		gi|6324120	73562.6	5.37	12	0			1163.6	100	205.03	100	1.24046	1.34867	1.58146	0.38956	0.215629	0.23665	12	12	12
26	FALSE	Mascot	26	vacuolar H+-ATPase 52 kDa subunit [Saccharomyces cerevisiae]		gi|171122	61406.2	5.09	10	0			1048.1	100	199.81	100	1.2224	1.31898	1.70771	0.208435	0.174496	0.123155	10	10	10
27	FALSE	Mascot	27	killer toxin resistant protein [Saccharomyces cerevisiae YJM789]		gi|151944405	131984	7.63	10	0			1037.47	100	246.01	100	2.42321	2.5714	3.22075	0.851379	0.626494	0.628796	10	10	10
28	FALSE	Mascot	28	proline rotamase [Saccharomyces cerevisiae]		gi|530998	53861.8	4.35	12	0			1020.65	100	165.9	100	1.92274	1.61736	2.59511	0.632583	0.288279	0.721109	12	12	12
29	FALSE	Mascot	29	YNL061W [Saccharomyces cerevisiae]		gi|51013571	78418.8	4.95	9	0			1016.33	100	250.7	100	1.20544	1.08406	1.61575	0.197192	0.17324	0.358675	10	10	10
30	FALSE	Mascot	30	nucleolar complex-associated protein 3 [Saccharomyces cerevisiae RM11-1a]		gi|190406043	84955.2	5.73	10	0			972.17	100	151.88	100	1.14941	0.983127	1.33177	0.25681	0.152855	0.2112	11	11	11
31	FALSE	Mascot	31	Nop1p [Saccharomyces cerevisiae S288c]		gi|6320190	37319.8	10.24	11	0			947.326	100	153.94	100	0.973664	1.16361	1.43769	0.137878	0.201845	0.203461	12	12	12
32	FALSE	Mascot	32	ebna1-binding protein [Saccharomyces cerevisiae YJM789]		gi|151941747	60451.8	5.75	11	0			944.351	100	160.28	100	0.419558	1.04299	1.6897	0.258502	0.162968	0.119446	12	12	12
33	FALSE	Mascot	33	RecName: Full=Nucleolar protein 58; AltName: Full=Nucleolar protein 5		gi|206558283	68207.2	8.96	9	0			938.74	100	207.14	100	1.03004	1.19895	1.46268	0.318606	0.238671	0.193765	10	10	10
34	FALSE	Mascot	34	Ded1p [Saccharomyces cerevisiae S288c]		gi|6324778	69154.9	7.67	11	0			935.32	100	120.84	100	1.63806	1.80347	1.92363	0.499101	0.549509	0.517894	11	11	11
35	FALSE	Mascot	35	tubulin beta chain [Saccharomyces cerevisiae RM11-1a]		gi|190406538	53500	4.68	10	0			927.436	100	187.04	100	1.66292	1.73777	1.9814	0.329987	0.474652	0.60469	10	10	10
36	FALSE	Mascot	36	Nog1p [Saccharomyces cerevisiae S288c]		gi|6325164	83187.3	8.91	12	0			908.116	100	165.45	100	1.34907	1.19827	1.78549	0.214285	0.200814	0.277549	14	14	14
37	FALSE	Mascot	37	Rps0ap [Saccharomyces cerevisiae S288c]		gi|6321653	29206	4.65	9	0			876.93	100	118.29	100	1.37136	1.64057	1.93091	0.392154	0.417326	0.650667	9	9	9
38	FALSE	Mascot	38	acetyl-CoA carboxylase [Saccharomyces cerevisiae]		gi|171504	270961	5.87	11	0			874.106	100	224.45	100	1.63399	1.68126	2.12273	0.276527	0.458164	0.596938	11	11	11
39	FALSE	Mascot	39	FKBP proline rotamase [Saccharomyces cerevisiae YJM789]		gi|151940964	50696.4	4.55	11	0			842.616	100	146.6	100	1.74946	1.47848	2.54245	0.503884	0.259865	0.530158	12	12	12
40	FALSE	Mascot	40	ribosomal protein L13B [Saccharomyces cerevisiae RM11-1a]		gi|190408368	25519.6	11.08	9	0			827.226	100	235.18	100	0.48173	0.967213	1.40708	0.0860132	0.119571	0.142763	9	9	9
41	FALSE	Mascot	41	Pab1p [Saccharomyces cerevisiae S288c]		gi|6321013	71358.9	5.71	8	0			796.476	100	170.67	100	1.88506	1.93424	2.11161	0.805376	0.712017	0.509733	7	8	7
42	FALSE	Mascot	42	U3 snoRNP protein [Saccharomyces cerevisiae YJM789]		gi|151940928	114504	7.94	9	0			791.136	100	219.81	100	2.21563	2.43576	3.24852	0.858785	1.44204	1.62338	9	9	9
43	FALSE	Mascot	43	Rpl8bp [Saccharomyces cerevisiae S288c]		gi|6322984	33616.3	10.02	12	0			784.386	100	116.97	100	0.631195	1.33481	1.8778	0.311559	0.343937	0.322324	12	12	12
44	FALSE	Mascot	44	cell division cycle-related protein [Saccharomyces cerevisiae YJM789]		gi|151941877	99341.8	4.83	8	0			769.22	100	150.23	100	1.66904	1.90301	1.75942	0.301987	0.302089	0.402168	9	8	9
45	FALSE	Mascot	45	Chain C, Structure Of The Ribosomal 80s-Eef2-Sordarin Complex From Yeast Obtained By Docking Atomic		gi|49258841	50031.8	10.29	10	0			766.94	100	169.25	100	1.37187	1.31043	1.77863	0.410838	0.58852	0.683162	12	12	12
46	FALSE	Mascot	46	ribosomal protein L13A [Saccharomyces cerevisiae RM11-1a]		gi|190405088	25435.5	11.18	9	0			763.986	100	210.51	100	0.466348	0.96367	1.41473	0.106303	0.121891	0.146517	9	9	9
47	FALSE	Mascot	47	YMR093Wp-like protein [Saccharomyces cerevisiae AWRI1631]		gi|207342335	62505.8	9.35	7	0			752.01	100	183.61	100	2.64671	2.77941	3.14861	0.489062	0.602037	0.800058	8	8	8
48	FALSE	Mascot	48	Rps5p [Saccharomyces cerevisiae S288c]		gi|6322583	27374.9	8.63	8	0			736.2	100	246.48	100	1.66164	1.78635	1.81079	0.323876	0.547427	0.40175	8	8	9
49	FALSE	Mascot	49	nucleolar protein 12 [Saccharomyces cerevisiae RM11-1a]		gi|190407303	61822.1	9.34	8	0			719.333	100	123.64	100	1.98773	1.15724	1.4463	0.394711	0.102081	0.177257	8	8	8
50	FALSE	Mascot	50	ribosomal protein P0 [Saccharomyces cerevisiae YJM789]		gi|151940865	36004.9	4.71	9	0			714.88	100	156.25	100	1.93482	2.0051	2.57929	0.586467	0.811684	0.812654	9	9	9
51	FALSE	Mascot	51	YDR299W [Saccharomyces cerevisiae]		gi|51830274	68733.7	4.68	7	0			683.41	100	155.58	100	2.94983	3.34844	3.98716	1.29017	1.21203	1.63588	7	7	7
52	FALSE	Mascot	52	karyopherin beta 4 [Saccharomyces cerevisiae YJM789]		gi|151944826	131267	4.53	7	0			677.83	100	145.58	100	1.59682	1.64775	1.93622	0.386985	0.187631	0.314381	7	7	7
53	FALSE	Mascot	53	pre-mRNA splicing factor ATP-dependent RNA helicase PRP43 [Saccharomyces cerevisiae RM11-1a]		gi|190407071	95303.1	5.97	8	0			668.966	100	161.37	100	1.08444	1.20932	1.45347	0.270699	0.252593	0.306736	8	8	8
54	FALSE	Mascot	54	Rps4bp [Saccharomyces cerevisiae S288c]		gi|6321997	33472.9	10.09	8	0			656.496	100	174.02	100	1.46993	1.61056	1.76011	0.262124	0.265601	0.348935	9	9	9
55	FALSE	Mascot	55	bmh sensitive protein [Saccharomyces cerevisiae YJM789]		gi|151942584	153690	6.32	10	0			644.466	100	99.22	100	1.94529	2.00202	2.49726	0.884105	0.643128	0.932706	10	10	10
56	FALSE	Mascot	56	pseudouridine synthase [Saccharomyces cerevisiae YJM789]		gi|151941019	64581.2	9.01	8	0			618.29	100	135.5	100	1.26198	1.18637	1.432	0.37897	0.270304	0.338806	9	9	9
57	FALSE	Mascot	57	Rrp1p [Saccharomyces cerevisiae S288c]		gi|6320292	37551	5.18	7	0			614.572	100	179.02	100	1.68857	1.44898	2.31339	0.371535	0.232756	0.592789	10	10	10
58	FALSE	Mascot	58	ribosome biogenesis [Saccharomyces cerevisiae RM11-1a]		gi|190405562	31712.4	9.17	9	0			608.629	100	103.3	100	0.328906	1.15847	1.94933	0.246069	0.094128	0.268514	9	9	9
59	FALSE	Mascot	59	Drs1p [Saccharomyces cerevisiae S288c]		gi|6323021	96653.2	5.59	7	0			606.786	100	171.06	100	0.894261	1.34479	2.00441	0.234289	0.218563	0.203006	7	7	7
60	FALSE	Mascot	60	Rps1bp [Saccharomyces cerevisiae S288c]		gi|6323577	33740.1	10.02	7	0			601.15	100	152.17	100	1.2282	1.32165	1.53049	0.271417	0.167767	0.250133	8	8	8
61	FALSE	Mascot	61	U3 snoRNP protein [Saccharomyces cerevisiae YJM789]		gi|151945077	75449.1	4.57	6	0			599.11	100	160.49	100	2.96982	2.77894	3.6356	0.832828	0.967474	1.38944	6	6	6
62	FALSE	Mascot	62	Rlp7p [Saccharomyces cerevisiae S288c]		gi|6324326	41528.2	9.47	6	0			588.936	100	147.39	100	0.386388	1.09355	1.72298	0.234547	0.212386	0.216897	7	7	7
63	FALSE	Mascot	63	pyruvate kinase [Saccharomyces cerevisiae]		gi|4180	60362.2	8	5	0			589.666	100	176.67	100	1.04398	1.15611	1.37407	0.360288	0.168447	0.174984	5	5	5
64	FALSE	Mascot	64	Rpl10p [Saccharomyces cerevisiae S288c]		gi|6323104	28843.7	10.03	8	0			587.836	100	134.25	100	1.20865	1.146	1.23504	0.143613	0.135859	0.25497	8	8	7
65	FALSE	Mascot	65	carbamyl phosphate synthetase [Saccharomyces cerevisiae]		gi|173146	264475	5.59	10	0			576.562	100	106.4	100	1.48135	1.67936	1.88484	0.248256	0.290106	0.356323	11	11	11
66	FALSE	Mascot	66	RecName: Full=ATP-dependent RNA helicase ROK1; AltName: Full=Rescuer of KEM1 protein 1		gi|160358657	73121.1	9.27	8	0			576.09	100	182.47	100	2.01316	2.1393	2.63394	0.672347	0.663553	0.886895	8	8	8
67	FALSE	Mascot	67	translational activator [Saccharomyces cerevisiae YJM789]		gi|151943621	322812	5.18	8	0			571.996	100	129.3	100	1.8096	2.03938	2.38361	1.09933	0.938453	1.31119	8	8	8
68	FALSE	Mascot	68	Pdc1p [Saccharomyces cerevisiae S288c]		gi|6323073	66828.3	5.8	7	0			567.84	100	150.41	100	1.04171	1.37604	0.703408	0.233244	0.168875	0.216258	7	7	7
69	FALSE	Mascot	69	Rpl11ap [Saccharomyces cerevisiae S288c]		gi|6325359	22347.2	9.92	7	0			562.24	100	129.24	100	1.49647	1.33056	1.77573	0.233679	0.235433	0.324333	8	8	8
70	FALSE	Mascot	70	Rps17ap [Saccharomyces cerevisiae S288c]		gi|6323617	17986.2	10.51	6	0			559.426	100	126.9	100	1.95504	1.92192	2.08528	0.229217	0.254261	0.138674	6	6	6
71	FALSE	Mascot	71	Utp13p [Saccharomyces cerevisiae EC1118]		gi|259148205	100138	5.22	5	0			557.546	100	158	100	2.5129	2.70676	3.32188	0.65266	0.856922	0.800676	7	7	7
72	FALSE	Mascot	72	V-ATPase [Saccharomyces cerevisiae]		gi|171099	47346.8	6.69	6	0			537.9	100	149.51	100	1.81632	1.73702	2.04579	0.436423	0.295551	0.502922	6	6	6
73	FALSE	Mascot	73	Ytm1p [Saccharomyces cerevisiae S288c]		gi|6324846	56410.7	6.47	6	0			534.2	100	146.74	100	0.360579	1.08906	1.71763	0.269697	0.146065	0.286151	6	6	6
74	FALSE	Mascot	74	Utp4p [Saccharomyces cerevisiae S288c]		gi|6320531	96990.6	6.15	7	0			529.24	100	100.02	100	2.08182	1.96643	2.69219	0.448543	0.454163	0.653756	7	7	7
75	FALSE	Mascot	75	nuclear localization sequence binding protein [Saccharomyces cerevisiae YJM789]		gi|151943436	50494.9	4.88	7	0			522.88	100	106.7	100	0.998764	1.30244	1.61461	0.301388	0.18427	0.248031	7	7	7
76	FALSE	Mascot	76	YPL211Wp-like protein [Saccharomyces cerevisiae AWRI1631]		gi|207340712	22691.3	9.28	7	0			521.08	100	103.44	100	1.22857	1.178	1.81848	0.266921	0.174473	0.368913	7	7	7
77	FALSE	Mascot	77	Loc1p [Saccharomyces cerevisiae S288c]		gi|14318523	29628.5	10.31	6	0			520.34	100	114.77	100	1.21683	1.14977	1.61381	0.233128	0.18565	0.227826	6	6	6
78	FALSE	Mascot	78	ribosome biogenesis protein BRX1 [Saccharomyces cerevisiae RM11-1a]		gi|190407271	37925.5	9.31	5	0			515.006	100	182.8	100	0.547844	1.13343	1.9271	0.483317	0.211266	0.286743	5	5	5
79	FALSE	Mascot	79	Pil1p [Saccharomyces cerevisiae EC1118]		gi|259146589	41294.2	4.56	9	0			514.72	100	92.01	100	2.05783	2.32859	3.33627	0.922961	1.06252	1.56271	9	9	9
80	FALSE	Mascot	80	RecName: Full=ATP-dependent RNA helicase SUB2; AltName: Full=Suppressor of BRR1 protein 2		gi|160358710	55134.9	5.34	6	0			513.38	100	147.74	100	1.4407	1.62955	1.82618	0.236002	0.151589	0.208005	6	6	6
81	FALSE	Mascot	81	Rrs1p [Saccharomyces cerevisiae S288c]		gi|6324868	26984	9.46	5	0			512.33	100	151.59	100	1.2507	0.992872	1.46644	0.059092	0.0632763	0.0384547	5	5	5
82	FALSE	Mascot	82	Sof1p [Saccharomyces cerevisiae EC1118]		gi|259147979	63650.3	9.42	7	0			497.396	100	128.16	100	2.95763	2.87916	3.71537	1.19454	1.02353	1.46782	7	7	7
83	FALSE	Mascot	83	Rps3p [Saccharomyces cerevisiae S288c]		gi|6324151	29270.1	9.42	6	0			496.29	100	138.94	100	1.6437	1.80726	2.04041	0.30196	0.509781	0.351591	7	7	7
84	FALSE	Mascot	84	YOR3177w [Saccharomyces cerevisiae]		gi|1164943	24902.1	9.73	6	0			496.21	100	235.86	100	1.97983	1.85111	2.1435	0.432069	0.709466	0.749652	6	6	6
85	FALSE	Mascot	85	Rpl18bp [Saccharomyces cerevisiae S288c]		gi|6324028	23478.5	11.7	8	0			491.77	100	103.42	100	1.41911	1.32729	1.70917	0.351286	0.219099	0.263522	8	8	8
86	FALSE	Mascot	86	Rpl27bp [Saccharomyces cerevisiae S288c]		gi|6320679	18954.1	10.36	6	0			478.18	100	127.31	100	1.35822	1.22208	1.60504	0.275839	0.110068	0.135958	7	7	7
87	FALSE	Mascot	87	Rpl20ap [Saccharomyces cerevisiae S288c]		gi|154199621	23306	10.3	8	0			473.08	100	117.28	100	1.24054	0.917863	1.00731	0.505845	0.216636	0.227371	8	8	8
88	FALSE	Mascot	88	Tif6p [Saccharomyces cerevisiae S288c]		gi|6325273	27057.6	4.54	3	0			469.31	100	260.99	100	1.12829	1.02152	1.41663	0.0569952	0.0936313	0.13984	4	4	4
89	FALSE	Mascot	89	Hsp104p [Saccharomyces cerevisiae S288c]		gi|6323002	112479	5.31	6	0			468.7	100	111.14	100	1.90005	1.97797	2.0805	0.160993	0.250131	0.196601	6	6	6
90	FALSE	Mascot	90	YHR052Wp-like protein [Saccharomyces cerevisiae AWRI1631]		gi|207344709	48747.3	8.92	5	0			461.67	100	154.76	100	0.410575	1.05021	1.68502	0.237088	0.151167	0.211493	5	5	5
91	FALSE	Mascot	91	nuclear GTPase [Saccharomyces cerevisiae YJM789]		gi|151944713	65804.9	8.92	4	0			446.81	100	166.1	100	0.374497	0.363766	0.457531	0.0970585	0.138386	0.278213	4	4	4
92	FALSE	Mascot	92	U3 snoRNP protein [Saccharomyces cerevisiae YJM789]		gi|151941853	108635	6.95	6	0			443.67	100	104.05	100	2.21074	2.05999	2.61346	1.10398	1.04687	1.40593	6	6	6
93	FALSE	Mascot	93	Chain L, Structure Of The Ribosomal 80s-Eef2-Sordarin Complex From Yeast Obtained By Docking Atomic		gi|49258850	27636.6	11.38	6	0			443.52	100	136.51	100	0.584085	1.02815	1.44624	0.276036	0.0790035	0.254873	6	6	6
94	FALSE	Mascot	94	Chain B, Structure Of The Ribosomal 80s-Eef2-Sordarin Complex From Yeast Obtained By Docking Atomic		gi|49258840	30142.9	11.1	5	0			437.87	100	155.96	100	0.955467	1.09727	1.17516	0.161932	0.199421	0.220373	5	5	5
95	FALSE	Mascot	95	RecName: Full=Eukaryotic translation initiation factor 3 subunit G; Short=eIF3g; AltName: Full=Euka		gi|238686682	34097.9	6.42	5	0			429.996	100	146.8	100	1.49195	1.46162	1.70345	0.174708	0.137612	0.363123	5	5	6
96	FALSE	Mascot	96	conserved protein [Saccharomyces cerevisiae YJM789]		gi|151941620	45889.7	9.04	6	0			429.73	100	101.95	100	1.32079	1.26913	1.87629	0.255478	0.192842	0.258489	6	6	6
97	FALSE	Mascot	97	U3 snoRNP protein [Saccharomyces cerevisiae YJM789]		gi|151942910	72723.2	5.55	4	0			429.21	100	178.77	100	2.6017	2.47504	3.18452	0.512057	0.388816	0.550126	5	5	5
98	FALSE	Mascot	98	YNL014Wp-like protein [Saccharomyces cerevisiae AWRI1631]		gi|207341617	118320	5.57	5	0			427.546	100	123.1	100	1.37276	1.43259	1.32346	0.37778	0.293875	0.265432	7	7	7
99	FALSE	Mascot	99	translation elongation factor 3 (EF-3) [Saccharomyces cerevisiae YJM789]		gi|151944517	108155	5.62	5	0			427.546	100	123.1	100	1.37276	1.43259	1.32346	0.37778	0.293875	0.265432	7	7	7
100	FALSE	Mascot	100	Rps24ap [Saccharomyces cerevisiae S288c]		gi|6320918	18201.5	10.51	6	0			421.786	100	87.57	100	1.7123	1.90889	2.12213	0.364786	0.298729	0.366064	6	6	6
101	FALSE	Mascot	101	Rps10bp [Saccharomyces cerevisiae]		gi|1151236	31088.8	10.49	5	0			420.64	100	129.64	100	1.84458	1.77034	1.98385	0.406744	0.413424	0.452272	5	5	5
102	FALSE	Mascot	102	tryptophan synthase [Saccharomyces cerevisiae YJM789]		gi|151943263	83371.7	5.99	5	0			415.606	100	175.52	100	1.11539	1.38856	1.609	1.01577	1.51864	1.4895	5	5	5
103	FALSE	Mascot	103	TY1B [Saccharomyces cerevisiae]		gi|2131097	217438	8.05	6	0			414.896	100	150.03	100	1.61621	1.68398	2.07887	0.31419	0.255514	0.55974	6	6	6
104	FALSE	Mascot	104	ribosomal protein S12 [Saccharomyces cerevisiae]		gi|899490	16857.1	4.56	3	0			407.65	100	165.23	100	1.32725	1.59004	1.70622	0.219706	0.302846	0.0974675	3	3	3
105	FALSE	Mascot	105	Utp14p [Saccharomyces cerevisiae S288c]		gi|6323546	117371	4.95	6	0			405.002	100	110.1	100	2.71492	2.77635	3.22811	1.92922	1.63934	1.93604	6	6	6
106	FALSE	Mascot	106	Fun12p [Saccharomyces cerevisiae]		gi|460044	113296	8.74	4	0			394.65	100	150.4	100	1.52312	1.62854	1.93289	0.236558	0.170313	0.281095	4	4	4
107	FALSE	Mascot	107	Rpl14ap [Saccharomyces cerevisiae S288c]		gi|6322847	17797.4	10.94	4	0			391.33	100	183.98	100	1.06107	0.624489	0.496553	0.0656099	0.0453262	0.126291	4	4	4
108	FALSE	Mascot	108	Ola1p [Saccharomyces cerevisiae S288c]		gi|6319499	50042.1	7.05	5	0			388.05	100	101.89	100	1.44363	1.42317	1.7023	0.141025	0.147797	0.261169	6	6	6
109	FALSE	Mascot	109	GTP-binding protein (VPS1) [Saccharomyces cerevisiae]		gi|173183	88174.3	7.23	5	0			383.306	100	147.72	100	1.5699	1.72442	2.0495	0.398237	0.389784	0.587595	5	5	5
110	FALSE	Mascot	110	SSE1 protein [Saccharomyces cerevisiae]		gi|533365	87102.2	5.12	4	0			376.71	100	143.67	100	1.17723	1.2745	1.669	0.287507	0.177301	0.175308	5	5	5
111	FALSE	Mascot	111	integral membrane protein that along with Pil1p is a primary component of eisosomes [Saccharomyces		gi|151942788	41204.2	4.62	5	0			373.756	100	95.91	100	2.45428	2.97937	4.60564	0.697822	0.743805	1.58812	5	5	5
112	FALSE	Mascot	112	U3 snoRNP protein [Saccharomyces cerevisiae YJM789]		gi|151941850	79536.5	4.61	4	0			370.31	100	137.42	100	2.29274	2.1573	2.36073	0.677474	0.485966	0.665246	5	5	5
113	FALSE	Mascot	113	Chain A, Acetyl-Coa Carboxylase Carboxyltransferase Domain In Complex With Inhibitor Haloxyfop		gi|47169397	88954.1	5.45	5	0			362.676	100	116.32	100	1.54916	1.7012	2.2547	0.309704	0.591334	0.846537	5	5	5
114	FALSE	Mascot	114	Rpl36bp [Saccharomyces cerevisiae JAY291]		gi|256270643	13376.9	11.6	6	0			361.97	100	105.47	100	0.603561	1.19428	1.55755	0.279081	0.19751	0.183002	7	7	7
115	FALSE	Mascot	115	RecName: Full=Eukaryotic translation initiation factor 3 subunit B; Short=eIF3b; AltName: Full=Euka		gi|238686680	97339.6	5.77	7	0			357.756	100	87.28	100	1.53	1.65096	1.93396	0.415043	0.269114	0.323854	7	7	7
116	FALSE	Mascot	116	Tfp1p [Saccharomyces cerevisiae S288c]		gi|6320016	129489	5.83	6	0			356.93	100	103.75	100	1.48155	1.77815	2.1459	0.620466	0.759173	1.06991	6	6	6
117	FALSE	Mascot	117	ribosomal RNA processing protein [Saccharomyces cerevisiae YJM789]		gi|151942780	151760	6.61	5	0			354.736	100	111.01	100	1.66086	1.62077	1.92947	0.486728	0.571953	0.774845	5	5	5
118	FALSE	Mascot	118	RNA exonuclease [Saccharomyces cerevisiae YJM789]		gi|151945554	38670.5	9.82	4	0			354.24	100	131.69	100	1.59214	1.23493	2.16578	0.74006	0.546069	1.12583	5	5	5
119	FALSE	Mascot	119	ATP binding cassette family member [Saccharomyces cerevisiae YJM789]		gi|151942575	149212	5.57	3	0			351.64	100	159.28	100	1.30648	1.79816	1.7449	0.361179	0.401187	0.557419	4	4	4
120	FALSE	Mascot	120	Rps2p [Saccharomyces cerevisiae S288c]		gi|6321315	30505.1	10.44	4	0			348.52	100	135.34	100	1.37288	1.6153	1.7032	0.137928	0.165847	0.203052	4	4	4
121	FALSE	Mascot	121	maintenance of killer [Saccharomyces cerevisiae YJM789]		gi|151941367	40704.7	5.16	5	0			348	100	102.57	100	1.4618	1.45242	1.99923	0.483208	0.221028	0.63787	5	5	5
122	FALSE	Mascot	122	Krr1p [Saccharomyces cerevisiae JAY291]		gi|256270959	43199.7	9.42	6	0			342.066	100	91.3	100	2.36729	2.55513	3.17537	0.950152	0.700413	0.859762	6	6	6
123	FALSE	Mascot	123	Yra1p [Saccharomyces cerevisiae EC1118]		gi|259145620	28281.8	11.33	4	0			341.1	100	113.25	100	3.29963	3.23282	3.81955	0.96044	0.886778	1.11549	4	4	4
124	FALSE	Mascot	124	endopolyphosphatase [Saccharomyces cerevisiae YJM789]		gi|151942417	88596.9	6.72	5	0			339.08	100	129.46	100	1.7205	1.84509	2.5414	0.455307	0.265567	0.538394	5	5	5
125	FALSE	Mascot	125	Chain C, Mechanism Of Eif6s Anti-Association Activity		gi|292659544	15838.7	10.33	3	0			338.29	100	149.33	100	1.21808	1.18879	1.55391	0.196848	0.153619	0.153005	4	4	4
126	FALSE	Mascot	126	U3 snoRNP protein [Saccharomyces cerevisiae YJM789]		gi|151943408	88352.4	5.01	4	0			332.05	100	113.16	100	1.97748	2.4115	2.4981	0.511232	1.00916	1.32766	4	4	4
127	FALSE	Mascot	127	Rpp2ap [Saccharomyces cerevisiae EC1118]		gi|259149446	11848.1	4.02	2	0			331.64	100	192.08	100	2.57372	2.08023	2.65035	1.08652	0.957789	1.56667	2	2	2
128	FALSE	Mascot	128	Sam1p [Saccharomyces cerevisiae JAY291]		gi|256274388	46042.9	5.04	5	0			330.91	100	144.86	100	1.30254	1.21085	1.31959	0.166819	0.200244	0.272335	5	5	5
129	FALSE	Mascot	129	ribosomal protein S9B [Saccharomyces cerevisiae YJM789]		gi|151946577	24995	10.05	4	0			330.34	100	127.63	100	1.60527	1.60461	1.8205	0.190282	0.135836	0.0964706	4	4	4
130	FALSE	Mascot	130	D-fructose-6-phosphate amidotransferase (EC 2.6.1.16) [Saccharomyces cerevisiae]		gi|171596	87275.6	5.98	4	0			329.93	100	113.36	100	1.44334	1.55716	2.04906	0.311899	0.235352	0.261205	4	4	4
131	FALSE	Mascot	131	ribosomal protein L16B [Saccharomyces cerevisiae YJM789]		gi|151944465	26096.1	10.54	5	0			326.31	100	110.42	100	1.18649	0.865515	1.57963	0.492502	0.309585	0.25796	6	6	6
132	FALSE	Mascot	132	Arb1p [Saccharomyces cerevisiae EC1118]		gi|259145944	75678.6	6	4	0			325.54	100	133.78	100	1.39188	1.49864	1.6061	0.322789	0.322742	0.186168	4	4	4
133	FALSE	Mascot	133	Sro9p [Saccharomyces cerevisiae S288c]		gi|37362625	53218.5	8.88	3	0			316.78	100	156.77	100	1.64109	1.82701	2.39029	0.132829	0.216124	0.358539	3	3	3
134	FALSE	Mascot	134	Rps20p [Saccharomyces cerevisiae S288c]		gi|6321772	16060.1	9.52	4	0			314.146	100	128.8	100	1.74412	1.87993	2.26573	0.210306	0.0485172	0.163729	4	4	4
135	FALSE	Mascot	135	nucleolar protin NAN1 [Saccharomyces cerevisiae RM11-1a]		gi|190407832	110164	5.91	5	0			311.76	100	88.94	100	1.95086	2.18529	3.0039	0.28071	0.312915	0.511514	6	6	6
136	FALSE	Mascot	136	pyruvate decarboxylase [Saccharomyces cerevisiae]		gi|871533	66978.3	5.99	5	0			309.71	100	94.51	100	1.00491	1.36797	0.663286	0.20475	0.184149	0.160968	5	5	5
137	FALSE	Mascot	137	Chain A, Crystal Structure Of Yeast Rna Splicing Factor Snu13p		gi|116666730	16059.7	7.05	2	0			301.7	100	236.6	100	1.32261	1.34849	1.86369	0.0856933	0.102135	0.0763221	3	3	3
138	FALSE	Mascot	138	Dip2p [Saccharomyces cerevisiae S288c]		gi|6323158	119266	5.69	2	0			294.916	100	211.7	100	3.6276	3.05988	3.38397	0.876002	2.77014	3.22928	3	4	4
139	FALSE	Mascot	139	lethal with conditional pap1 [Saccharomyces cerevisiae YJM789]		gi|151944842	45544.8	6.45	5	0			295.452	100	82.08	100	2.95904	2.69664	3.36565	1.52206	1.41085	1.44503	5	5	5
140	FALSE	Mascot	140	RPS18B [Saccharomyces cerevisiae]		gi|1914797	18975.9	10.9	4	0			295.07	100	100.49	100	1.6344	1.73074	1.94503	0.191209	0.280115	0.138638	4	4	4
141	FALSE	Mascot	141	Chain M, Structure Of The Ribosomal 80s-Eef2-Sordarin Complex From Yeast Obtained By Docking Atomic		gi|49258832	17218.6	10.39	4	0			291.596	100	99.87	100	1.57951	1.78286	1.91931	0.146434	0.160548	0.0618828	4	4	4
142	FALSE	Mascot	142	Tub3p [Saccharomyces cerevisiae S288c]		gi|6323511	53626.8	5.05	3	0			284.87	100	139.56	100	1.709	1.92427	2.11177	0.196451	0.191253	0.296561	3	3	3
143	FALSE	Mascot	143	Nop6p [Saccharomyces cerevisiae S288c]		gi|6319988	30820.6	10.08	3	0			280.54	100	104.48	100	2.60656	2.60535	3.19204	1.13432	1.23708	1.51443	3	3	3
144	FALSE	Mascot	144	Rpl17bp [Saccharomyces cerevisiae S288c]		gi|6322284	23132.9	10.92	3	0			279.08	100	100.4	100	0.729213	0.708567	0.778438	0.130191	0.0706148	0.216095	3	3	3
145	FALSE	Mascot	145	Spb1p [Saccharomyces cerevisiae JAY291]		gi|256270950	112998	8.08	4	0			278.92	100	100.09	100	0.388438	0.417927	0.431943	0.156395	0.186098	0.273431	4	4	4
146	FALSE	Mascot	146	Rps14ap [Saccharomyces cerevisiae S288c]		gi|10383793	16014.7	10.73	4	0			275.76	100	125.89	100	1.32119	1.64339	1.887	0.336429	0.38044	0.170959	4	4	4
147	FALSE	Mascot	147	Chain L, Structure Of The Ribosomal 80s-Eef2-Sordarin Complex From Yeast Obtained By Docking Atomic		gi|49258831	15819.2	10.18	3	0			274.17	100	125.85	100	1.85652	1.97673	2.34912	0.164828	0.406419	0.139132	3	3	2
148	FALSE	Mascot	148	U3 snoRNP protein [Saccharomyces cerevisiae YJM789]		gi|151945015	218875	6.02	3	0			271.56	100	155.03	100	3.13726	3.01562	3.82964	1.20772	1.00236	1.16344	3	3	3
149	FALSE	Mascot	149	ribosomal protein YL16 [Saccharomyces cerevisiae]		gi|218511	23881	10.08	3	0			270.75	100	141.24	100	1.09175	0.750204	0.688826	0.220627	0.228399	0.371418	3	3	3
150	FALSE	Mascot	150	Mrt4p [Saccharomyces cerevisiae S288c]		gi|6322843	30591.5	8.64	4	0			267.89	100	113.62	100	1.08915	0.816351	1.3594	0.213749	0.118912	0.116585	5	5	5
151	FALSE	Mascot	151	Tsa1p [Saccharomyces cerevisiae JAY291]		gi|256270877	23914.8	5.16	3	0			267.87	100	123.53	100	0.977969	0.824278	0.77605	0.129932	0.100535	0.292372	4	4	4
152	FALSE	Mascot	152	RecName: Full=ATP-dependent RNA helicase DBP3; AltName: Full=DEAD box protein 3; AltName: Full=Heli		gi|160380616	69038.5	9.2	2	0			267.02	100	156.55	100	1.90141	1.70871	2.30959	0.361639	0.233075	0.127737	2	2	2
153	FALSE	Mascot	153	unknown gene; putative [Saccharomyces cerevisiae]		gi|171727	16695	9.73	4	0			259.8	100	92.58	100	1.44168	1.41081	1.87771	0.112405	0.296068	0.304615	4	4	4
154	FALSE	Mascot	154	Rpl19bp [Saccharomyces cerevisiae S288c]		gi|6319444	25149.6	11.35	4	0			257.876	100	109.12	100	0.827852	0.819827	0.867412	0.229344	0.178418	0.263529	4	4	4
155	FALSE	Mascot	155	U3 snoRNP protein [Saccharomyces cerevisiae YJM789]		gi|151943367	156612	8.6	4	0			250.37	100	84.01	100	1.64685	1.82168	2.44111	0.577856	0.455261	0.254013	4	4	4
156	FALSE	Mascot	156	Chain G, Structure Of Ribosome-Bound Cricket Paralysis Virus Ires Rna		gi|119390529	28179.7	9.72	3	0			248.18	100	113.47	100	1.17258	1.19712	1.72035	0.0697557	0.166326	0.167426	4	4	4
157	FALSE	Mascot	157	Chain A, Homology Model Of Yeast Rack1 Protein Fitted Into 11.7a Cryo-Em Map Of Yeast 80s Ribosome		gi|55670021	37241.3	5.8	3	0			246.12	100	113.79	100	1.24766	1.33242	1.39083	0.331413	0.263548	0.335983	3	3	3
158	FALSE	Mascot	158	Chain A, Crystal Structure Of The Yeast Orthologue Of Rack1, Asc1.		gi|223674073	37617.3	5.64	3	0			246.12	100	113.79	100	1.24766	1.33242	1.39083	0.331413	0.263548	0.335983	3	3	3
159	FALSE	Mascot	159	Chain N, Structure Of The Ribosomal 80s-Eef2-Sordarin Complex From Yeast Obtained By Docking Atomic		gi|49258852	22999.9	10.92	3	0			245.2	100	100.4	100	0.703613	0.698661	0.772478	0.157039	0.0840419	0.224822	3	3	3
160	FALSE	Mascot	160	Rlp24p [Saccharomyces cerevisiae EC1118]		gi|259147998	27678.8	9.61	3	0			244.81	100	102.49	100	1.23935	1.14124	1.75226	0.0875396	0.0500241	0.1571	3	3	3
161	FALSE	Mascot	161	recessive omnipotent supressor [Saccharomyces cerevisiae]		gi|468605	54558	5.01	2	0			242.31	100	144.5	100	1.7374	1.97341	2.44027	0.00644679	0.198423	0.0427053	2	2	2
162	FALSE	Mascot	162	Ura7p [Saccharomyces cerevisiae S288c]		gi|6319432	71665.7	5.67	5	0			242.19	100	74.15	99.9998	1.84781	1.98144	2.32152	0.471017	0.416532	0.823775	5	5	5
163	FALSE	Mascot	163	GMP synthase [Saccharomyces cerevisiae]		gi|460064	64179.1	6.05	4	0			234.92	100	79.18	99.9999	1.18524	1.37321	1.83571	0.144288	0.322351	0.0876966	4	4	4
164	FALSE	Mascot	164	Utp9p [Saccharomyces cerevisiae S288c]		gi|6321990	73576.8	4.75	2	0			233.47	100	116.95	100	2.90501	2.94035	3.7098	0.22997	0.340661	0.329511	2	2	2
165	FALSE	Mascot	165	ORFS8; Method: conceptual translation supplied by author [Saccharomyces cerevisiae]		gi|1165216	22075.9	4.59	3	0			230.81	100	131.11	100	1.5406	1.73893	1.87291	0.290298	0.338338	0.346312	3	3	3
166	FALSE	Mascot	166	Cdc33p [Saccharomyces cerevisiae S288c]		gi|6324433	26977.3	5.29	4	0			229.71	100	80.91	100	1.59485	1.67113	1.89141	0.369885	0.185802	0.316368	4	4	4
167	FALSE	Mascot	167	hypothetical protein SCRG_03938 [Saccharomyces cerevisiae RM11-1a]		gi|190409747	62627.4	9.6	2	0			227.51	100	189.78	100	2.86925	2.21882	3.83565	0.354516	0.042333	0.427767	2	2	2
168	FALSE	Mascot	168	RecName: Full=ATP-dependent RNA helicase MAK5; AltName: Full=Maintenance of killer protein 5		gi|160409988	98645.7	8.67	4	0			224.55	100	93.17	100	2.27579	2.28247	2.22116	0.977662	0.462685	0.663171	4	4	4
169	FALSE	Mascot	169	Rps15p [Saccharomyces cerevisiae S288c]		gi|6324533	17864.9	10.7	3	0			219.16	100	85.09	100	1.80292	1.86311	1.83961	0.0472585	0.133134	0.22573	3	3	3
170	FALSE	Mascot	170	YLR186W [Saccharomyces cerevisiae]		gi|45269774	31455.9	8.65	3	0			218.47	100	96.44	100	2.84793	2.56335	3.48485	0.681066	0.802608	0.992878	3	3	3
171	FALSE	Mascot	171	Chain A, The Yeast Ribosome Synthesis Factor Emg1 Alpha Beta Knot Fold Methyltransferase		gi|152149541	32170.1	8.65	3	0			218.47	100	96.44	100	2.84793	2.56335	3.48485	0.681066	0.802608	0.992878	3	3	3
172	FALSE	Mascot	172	Nop15p [Saccharomyces cerevisiae S288c]		gi|6324219	31051.4	9.26	3	0			215.52	100	120.3	100	0.410962	1.12786	1.77608	0.0430299	0.110917	0.0792432	3	3	3
173	FALSE	Mascot	173	Rpt3p [Saccharomyces cerevisiae S288c]		gi|6320602	51754.9	5.38	3	0			213.49	100	147.48	100	1.74351	1.94195	2.2353	0.542825	1.38164	0.891025	3	3	3
174	FALSE	Mascot	174	faf1p copurifying factor [Saccharomyces cerevisiae YJM789]		gi|151941219	30540.8	9.47	3	0			212.38	100	101.4	100	2.76341	2.76203	3.37396	1.24248	0.715881	1.07827	4	4	4
175	FALSE	Mascot	175	Chain A, Yeast Karyopherin (Importin) Alpha In A Complex With A Nucleoplasmin Nls Peptide		gi|7546354	50683.6	4.8	2	0			212.05	100	130.7	100	1.52015	1.61687	2.19244	0.0077906	0.109302	0.0821875	2	2	2
176	FALSE	Mascot	176	Chain A, Karyopherin Alpha (Yeast) + Sv40 T Antigen Nls		gi|4389267	50474.6	4.87	2	0			212.05	100	130.7	100	1.52015	1.61687	2.19244	0.0077906	0.109302	0.0821875	2	2	2
177	FALSE	Mascot	177	Chain A, Yeast Alcohol Dehydrogenase I, Saccharomyces Cerevisiae Fermentative Enzyme		gi|112491285	40665.1	6.21	3	0			210.08	100	74.7	99.9999	1.23741	1.70347	2.04175	0.284757	0.239436	0.212206	3	3	3
178	FALSE	Mascot	178	Kar2p [Saccharomyces cerevisiae EC1118]		gi|290771181	83242.6	4.79	2	0			209.566	100	121.03	100	1.47309	1.4233	1.62656	0.0926098	0.0441924	0.0174638	2	2	2
179	FALSE	Mascot	179	conserved protein [Saccharomyces cerevisiae YJM789]		gi|151946633	60872.6	4.8	3	0			208.486	100	86.43	100	2.04343	2.24591	2.58317	0.802835	0.80434	1.10314	4	4	4
180	FALSE	Mascot	180	cystathionine beta-synthase [Saccharomyces cerevisiae]		gi|416161	63556.7	6.25	3	0			207.872	100	88.95	100	0.500055	0.562562	0.519647	0.154008	0.143377	0.156736	3	3	3
181	FALSE	Mascot	181	Htb1p [Saccharomyces cerevisiae S288c]		gi|6320430	17269.8	10.1	2	0			203.66	100	134.65	100	1.89256	1.71505	1.77196	0.229576	0.0942975	0.251923	2	2	2
182	FALSE	Mascot	182	Rpl6ap [Saccharomyces cerevisiae S288c]		gi|6323567	23984	10.1	2	0			203.59	100	141.24	100	0.986339	0.59834	0.512469	0.115572	0.0959868	0.189072	2	2	2
183	FALSE	Mascot	183	Noc4p [Saccharomyces cerevisiae S288c]		gi|6325402	69787.1	5.74	2	0			202.3	100	128.71	100	2.83263	2.89308	3.73613	0.36554	0.412103	0.336095	2	2	2
184	FALSE	Mascot	184	Rpl24ap [Saccharomyces cerevisiae S288c]		gi|6321407	22070.1	11.28	3	0			196.4	100	87.73	100	1.27954	1.44833	1.34234	0.326308	0.108006	0.198056	3	3	3
185	FALSE	Mascot	185	Rpt5p [Saccharomyces cerevisiae S288c]		gi|6324691	53171.3	4.93	3	0			194.94	100	90.73	100	1.49141	1.61874	1.5553	0.208473	0.149594	0.139538	3	3	3
186	FALSE	Mascot	186	Puf6p [Saccharomyces cerevisiae S288c]		gi|6320704	85664.6	6.44	3	0			193.016	100	83.61	100	1.34845	1.23156	1.86994	0.121834	0.239737	0.19065	3	3	3
187	FALSE	Mascot	187	Lys12p [Saccharomyces cerevisiae S288c]		gi|6322097	44020.6	8.15	3	0			191.9	100	104.58	100	1.75797	1.9824	1.8066	0.168678	0.565203	0.0445044	3	3	3
188	FALSE	Mascot	188	Rps22bp [Saccharomyces cerevisiae S288c]		gi|6323399	16392.1	9.94	3	0			186.99	100	73.86	99.9998	2.36817	2.36132	2.70644	0.722619	0.794996	0.58695	3	3	3
189	FALSE	Mascot	189	Dbp2p [Saccharomyces cerevisiae S288c]		gi|6324217	65226.4	8.9	2	0			181.36	100	93.21	100	2.86187	2.56246	2.88769	0.488517	0.0229743	0.24223	2	2	2
190	FALSE	Mascot	190	Fas1p [Saccharomyces cerevisiae S288c]		gi|6322666	249411	5.64	3	0			181.08	100	71.24	99.9997	1.14732	1.29258	1.50053	0.175228	0.193177	0.364868	3	3	3
191	FALSE	Mascot	191	E3 ubiquitin ligase [Saccharomyces cerevisiae YJM789]		gi|151942421	406591	5.06	2	0			180.52	100	105.14	100	2.02981	1.8592	2.41827	0.660084	0.272254	0.205503	2	2	2
192	FALSE	Mascot	192	actin [Candida glabrata]		gi|9650673	38883.1	5.67	2	0			180.48	100	91.62	100	0.959602	1.13685	1.34689	0.126328	0.150372	0.126783	2	2	2
193	FALSE	Mascot	193	Kem1p [Saccharomyces cerevisiae S288c]		gi|6321265	195656	7.04	3	0			176.226	100	77.24	99.9999	2.09663	2.41349	2.19912	0.745817	0.925313	0.557074	3	3	3
194	FALSE	Mascot	194	conserved hypothetical protein [Saccharomyces cerevisiae RM11-1a]		gi|190406294	46835.6	9.18	3	0			173.92	100	87.97	100	2.19017	2.08551	2.56235	0.257956	0.282836	0.244732	3	3	3
195	FALSE	Mascot	195	midasin [Saccharomyces cerevisiae YJM789]		gi|151941273	614172	4.9	3	0			173.66	100	85.51	100	1.49379	1.72919	1.96228	0.198709	0.259648	0.262686	3	3	3
196	FALSE	Mascot	196	ribosomal protein L35A [Saccharomyces cerevisiae YJM789]		gi|151941815	17251.3	10.58	3	0			173.41	100	71.97	99.9997	0.762219	1.39278	1.63205	0.0562694	0.241085	0.325024	3	3	3
197	FALSE	Mascot	197	high mobility group-like nuclear protein 2 [Saccharomyces cerevisiae]		gi|666101	23371.4	9.71	3	0			173.37	100	67.29	99.9992	1.4253	1.18745	1.46744	0.211553	0.15543	0.214205	3	3	3
198	FALSE	Mascot	198	Cct8p [Saccharomyces cerevisiae EC1118]		gi|290771197	67942.3	5.47	3	0			172.2	100	87.47	100	1.59936	1.63471	1.68387	0.460102	0.1766	0.508759	3	3	3
199	FALSE	Mascot	199	Rps19ap [Saccharomyces cerevisiae S288c]		gi|6324451	17636.6	9.61	1	0			171.98	100	171.98	100	2.12632	2.26944	2.12386	0.0809619	0.0111498	0.032813	2	2	2
200	FALSE	Mascot	200	XPA-binding protein 1 [Saccharomyces cerevisiae RM11-1a]		gi|190409546	47795.1	4.71	3	0			171.41	100	71.5	99.9997	1.74809	2.04944	2.14127	0.142897	0.50183	0.248126	3	3	3
201	FALSE	Mascot	201	cytosolic glutamyl-tRNA synthetase [Saccharomyces cerevisiae]		gi|1008483	95983.2	7.24	3	0			169.63	100	63.86	99.9982	1.3135	1.88557	1.52851	0.00292399	0.0621655	0.370178	2	2	3
202	FALSE	Mascot	202	conserved protein [Saccharomyces cerevisiae YJM789]		gi|151943423	91136.4	6.19	2	0			164.85	100	82.46	100	2.58507	2.23262	2.81066	0.442674	0.0621811	0.294368	2	2	2
203	FALSE	Mascot	203	Rpl25p [Saccharomyces cerevisiae S288c]		gi|6324445	19062.1	10.11	2	0			163.36	100	120.22	100	1.26712	0.851866	1.1582	0.0890873	0.280743	0.222334	2	2	2
204	FALSE	Mascot	204	Chain A, Crystal Structure Of The Dead Box Protein Dhh1p		gi|61679843	49680.6	8.54	3	0			162.64	100	76.28	99.9999	1.45945	1.64343	1.95663	0.415128	0.24625	0.511489	3	3	3
205	FALSE	Mascot	205	Rps28ap [Saccharomyces cerevisiae S288c]		gi|6324741	8307.7	10.78	2	0			161.83	100	111.74	100	2.3987	2.17621	2.55143	0.165605	0.354642	0.333682	2	2	2
206	FALSE	Mascot	206	translation initiation factor eIF3 subunit [Saccharomyces cerevisiae YJM789]		gi|151946470	124061	5.97	3	0			161.31	100	57.72	99.9926	1.66411	1.8789	1.98203	0.187073	0.230926	0.160903	3	3	3
207	FALSE	Mascot	207	Rpp1ap [Saccharomyces cerevisiae S288c]		gi|6320122	11765.9	3.82	1	0			160.49	100	160.49	100	2.15904	1.69668	2.28635	0	0	0	1	1	1
208	FALSE	Mascot	208	ribosomal protein S13 [Saccharomyces cerevisiae RM11-1a]		gi|190404968	21231	10.28	2	0			159.5	100	109.65	100	2.13248	2.20589	2.61543	0.071696	0.169133	0.145745	2	2	2
209	FALSE	Mascot	209	Tif34p [Saccharomyces cerevisiae S288c]		gi|6323795	43186	5.41	3	0			158.536	100	72.03	99.9997	1.52938	1.81275	1.84684	0.103617	0.141239	0.155641	3	3	3
210	FALSE	Mascot	210	RecName: Full=Ribosome biogenesis protein NSA1; AltName: Full=NOP7-associated protein 1		gi|206558288	59721.5	7.1	2	0			157.98	100	97.68	100	0.460623	0.689118	0.287856	0.0548217	0.0122694	0.0976918	2	2	2
211	FALSE	Mascot	211	ATP-dependent RNA helicase DDX25 [Saccharomyces cerevisiae RM11-1a]		gi|190407384	60767.1	6.99	2	0			157.71	100	84.3	100	1.8568	2.0368	2.39924	0.743907	0.758688	1.21902	2	2	2
212	FALSE	Mascot	212	26S proteasome PA700 subunit [Saccharomyces cerevisiae YJM789]		gi|151943971	118899	4.52	2	0			156.84	100	96.98	100	1.56895	1.56291	1.70153	0.11079	0.0668141	0.000833308	2	2	2
213	FALSE	Mascot	213	Rpp1bp [Saccharomyces cerevisiae S288c]		gi|6320073	11525.7	3.88	2	0			152.59	100	125.39	100	2.09204	1.7836	2.30456	0.460727	0.201271	0.240756	2	2	2
214	FALSE	Mascot	214	Bmh1p [Saccharomyces cerevisiae S288c]		gi|6321025	32758.6	4.82	2	0			152.07	100	94.68	100	1.99451	2.9018	3.1154	0.434961	0.360938	0.82606	3	3	3
215	FALSE	Mascot	215	Nmd3p [Saccharomyces cerevisiae S288c]		gi|6321964	64266.8	5.27	2	0			150.98	100	122.13	100	2.70975	2.19705	3.32338	0.200409	0.231639	0.389587	2	2	2
216	FALSE	Mascot	216	Chain U, Structure Of The Ribosomal 80s-Eef2-Sordarin Complex From Yeast Obtained By Docking Atomic		gi|49258859	16832	10.57	2	0			150.88	100	78.43	99.9999	0.792231	0.934792	1.31637	0.15246	0.0666236	0.0361462	2	2	2
217	FALSE	Mascot	217	glycerol-3-phosphate dehydrogenase [Saccharomyces cerevisiae]		gi|47420051	46517.8	5.3	2	0			149.83	100	89.1	100	1.12315	1.70413	1.74069	0.0437076	0.380214	0.632439	2	2	2
218	FALSE	Mascot	218	Tef4p [Saccharomyces cerevisiae S288c]		gi|6322769	52779.3	7.63	3	0			148.25	100	66.25	99.999	2.07738	2.4866	2.94696	0.863318	0.603193	0.569458	3	3	3
219	FALSE	Mascot	219	Rps25bp [Saccharomyces cerevisiae S288c]		gi|6323365	14739.7	10.32	2	0			147.87	100	103.17	100	1.66368	2.05341	2.0059	0.108405	0.141364	0.0457053	2	2	2
220	FALSE	Mascot	220	Fas2p [Saccharomyces cerevisiae S288c]		gi|6325025	228028	5.32	3	0			145.686	100	64.51	99.9984	1.08285	1.15972	1.7212	0.172783	0.402392	0.236419	3	3	3
221	FALSE	Mascot	221	Chain M, Structure Of The Ribosomal 80s-Eef2-Sordarin Complex From Yeast Obtained By Docking Atomic		gi|49258851	19032.2	11.1	3	0			144.97	100	75.57	99.9999	1.02977	0.683606	1.44771	0.382063	0.25034	0.185197	4	4	4
222	FALSE	Mascot	222	Chain A, Segmental Isotope Labeling Of Npl3p		gi|163310814	13335.7	6.36	1	0			143.08	100	143.08	100	1.91309	1.57587	2.64181	0	0	0	1	1	1
223	FALSE	Mascot	223	YGL234W [Saccharomyces cerevisiae]		gi|51013423	91794	5.08	2	0			142.446	100	98.42	100	1.47423	1.45972	1.42305	0.0789506	0.0874523	0.00494753	2	2	2
224	FALSE	Mascot	224	conserved protein [Saccharomyces cerevisiae YJM789]		gi|151944169	229906	6.16	2	0			142.27	100	102.08	100	1.78949	2.23846	1.5809	0.200165	0.199894	0.361981	2	2	2
225	FALSE	Mascot	225	Chain G, 12-Subunit Rna Polymerase Ii		gi|110590860	27023.3	8.95	2	0			142.27	100	81	100	1.41852	1.59446	1.6376	0.317531	0.0820255	0.159031	2	2	2
226	FALSE	Mascot	226	U3 snoRNP protein [Saccharomyces cerevisiae YJM789]		gi|151946391	314048	6.48	4	0			142.142	100	47.17	99.9155	1.58008	1.77333	2.42807	0.924938	0.750887	0.84023	4	4	4
227	FALSE	Mascot	227	Chain A, Crystal Structure Of Yeast Ypd1p		gi|6980562	20800	4.62	1	0			140.77	100	140.77	100	1.42548	1.6815	1.89964	0	0	0	1	1	1
228	FALSE	Mascot	228	Chain K, Structure Of The Ribosomal 80s-Eef2-Sordarin Complex From Yeast Obtained By Docking Atomic		gi|49258849	16272.4	10.11	1	0			140.28	100	140.28	100	2.01219	2.00788	3.06053	0	0	0	1	1	1
229	FALSE	Mascot	229	ATP-dependent rRNA helicase SPB4 [Saccharomyces cerevisiae RM11-1a]		gi|190406571	78259.5	9.11	1	0			140.22	100	140.22	100	0.204205	0.290993	0.304625	0	0	0	1	1	1
230	FALSE	Mascot	230	Hta1p [Saccharomyces cerevisiae S288c]		gi|6320431	15710	10.67	2	0			139.7	100	70.61	99.9996	1.50048	1.70405	1.49552	0.19282	0.100801	0.265116	2	2	2
231	FALSE	Mascot	231	unnamed protein product [Saccharomyces cerevisiae]		gi|3720	39692.1	6.46	2	0			139.65	100	95.85	100	1.17649	1.40791	1.55543	0.0515463	0.0373905	0.08522	2	2	2
232	FALSE	Mascot	232	Utp11p [Saccharomyces cerevisiae S288c]		gi|83722564	35769.1	10.18	2	0			137.17	100	68.94	99.9994	1.68926	1.85351	2.12964	0.336162	0.0648679	0.111285	2	2	2
233	FALSE	Mascot	233	suppressor of rasval19 [Saccharomyces cerevisiae YJM789]		gi|151944399	64556.9	5.48	2	0			137.08	100	84.34	100	1.48296	1.754	1.83391	0.405145	0.208104	0.729113	2	2	2
234	FALSE	Mascot	234	glucokinase [Saccharomyces cerevisiae YJM789]		gi|151943789	60428.6	5.84	2	0			137.036	100	91.93	100	2.04636	3.02429	3.07752	0.0870837	0.206689	0.485701	2	2	2
235	FALSE	Mascot	235	U3 snoRNP protein [Saccharomyces cerevisiae YJM789]		gi|151944459	36261.4	9.11	2	0			134.65	100	78.5	99.9999	2.65527	2.42871	3.55204	0.288974	0.051951	0.682947	2	2	2
236	FALSE	Mascot	236	SCP160 [Saccharomyces cerevisiae]		gi|406272	152228	5.74	2	0			134.64	100	75.6	99.9999	1.24136	1.73273	1.71981	0.0460661	0.00820472	0.173073	2	2	2
237	FALSE	Mascot	237	RecName: Full=Protein SDS23		gi|171704583	62713	9.12	1	0			134.64	100	134.64	100	2.56266	3.13552	2.46635	0	0	0	1	1	1
238	FALSE	Mascot	238	Cka2p [Saccharomyces cerevisiae S288c]		gi|6324635	44219.6	8.69	1	0			133.77	100	133.77	100	1.54609	1.34709	1.80864	0.318811	0.188435	0.123999	2	2	2
239	FALSE	Mascot	239	mannose-1-phosphate guanyltransferase [Saccharomyces cerevisiae]		gi|894204	44118.1	5.95	2	0			133.34	100	80.5	100	1.41762	1.41311	1.68786	0.0459531	0.18946	0.055437	2	2	2
240	FALSE	Mascot	240	Rpl26bp [Saccharomyces cerevisiae S288c]		gi|116006491	16964	10.47	2	0			132.52	100	72.45	99.9997	0.79689	0.811964	1.24614	0.147801	0.0606368	0.106378	2	2	2
241	FALSE	Mascot	241	nucleolar protein [Saccharomyces cerevisiae YJM789]		gi|151944364	53979.1	9.33	2	0			131.73	100	72.36	99.9997	1.45415	1.27866	1.56224	0.0523384	0.361413	0.243864	2	2	2
242	FALSE	Mascot	242	hypothetical protein SCRG_02755 [Saccharomyces cerevisiae RM11-1a]		gi|190408634	61602.3	9.01	1	0			130.41	100	130.41	100	1.39969	2.47746	2.64476	0	0	0	1	1	1
243	FALSE	Mascot	243	YOR261C [Saccharomyces cerevisiae]		gi|45269968	43327.4	5.27	2	0			128.78	100	90.66	100	1.59184	1.84343	1.77497	0.283361	0.286808	0.119167	2	2	2
244	FALSE	Mascot	244	U3 snoRNP protein [Saccharomyces cerevisiae YJM789]		gi|151941600	36553.4	9.59	2	0			127.39	100	74.77	99.9999	3.11362	3.49643	4.24505	1.0142	0.982051	1.28763	3	3	3
245	FALSE	Mascot	245	ribosome export [Saccharomyces cerevisiae YJM789]		gi|151941136	103799	5.42	2	0			126.98	100	80.98	100	1.05114	1.18998	0.845541	0.398325	0.22702	0.187521	2	2	2
246	FALSE	Mascot	246	multiple RNA-binding domain containing protein [Saccharomyces cerevisiae YJM789]		gi|151942889	114889	6.1	3	0			126.97	100	64.8	99.9985	2.42233	2.27872	3.00593	0.505879	0.0356652	0.305521	3	3	3
247	FALSE	Mascot	247	Yil127cp [Saccharomyces cerevisiae]		gi|71064091	28478	9.85	1	0			126.56	100	126.56	100	4.57739	3.67527	5.00966	0	0	0	1	1	1
248	FALSE	Mascot	248	Chain I, Structure Of The Ribosomal 80s-Eef2-Sordarin Complex From Yeast Obtained By Docking Atomic		gi|49258828	18300.5	10.26	2	0			126.37	100	98.56	100	1.71913	1.94662	1.93009	0.225287	0.0840283	0.176492	2	2	2
249	FALSE	Mascot	249	Nop10p [Saccharomyces cerevisiae S288c]		gi|7839181	7784.36	10.16	2	0			125.77	100	91.7	100	1.29332	1.38608	1.47508	0.364081	0.149782	0.158786	2	2	2
250	FALSE	Mascot	250	U3 snoRNP protein [Saccharomyces cerevisiae YJM789]		gi|151943873	111809	4.91	2	0			124.456	100	80.57	100	2.52447	3.96954	3.98189	0.382216	0.370896	0.587769	2	2	2
251	FALSE	Mascot	251	Prs3p [Saccharomyces cerevisiae S288c]		gi|6321776	38357.7	8.51	1	0			124.06	100	124.06	100	1.59059	1.91887	1.56201	0	0	0	1	1	1
252	FALSE	Mascot	252	Rps21bp [Saccharomyces cerevisiae JAY291]		gi|256272110	10763.6	5.76	1	0			120.68	100	120.68	100	2.05702	1.94403	2.00055	0.0833139	0.0367535	0.131943	2	2	2
253	FALSE	Mascot	253	Ef-Tu [Saccharomyces cerevisiae YJM789]		gi|151945474	51404	6.19	2	0			120.59	100	79.23	99.9999	1.37835	1.6943	2.06812	0.163049	0.075636	0.150359	2	2	2
254	FALSE	Mascot	254	RecName: Full=Mitochondrial outer membrane protein SCY_3392		gi|189041600	90540.7	5.1	2	0			120.15	100	65.63	99.9988	1.51676	2.01377	2.24988	0.215265	0.314946	0.462706	2	2	2
255	FALSE	Mascot	255	Rps7bp [Saccharomyces cerevisiae]		gi|71064104	24746.2	9.92	2	0			119.47	100	65.86	99.9989	1.94648	1.98065	2.31707	0.368854	0.452392	0.562891	2	2	2
256	FALSE	Mascot	256	RecName: Full=ATP-dependent RNA helicase DBP7; AltName: Full=DEAD box protein 7		gi|160380629	93627	9.33	1	0			116.17	100	116.17	100	1.86536	1.8887	2.4824	0	0	0	1	1	1
257	FALSE	Mascot	257	ubiquitin-activating enzyme [Saccharomyces cerevisiae]		gi|4715	126353	5	1	0			116.07	100	116.07	100	1.4479	1.35348	1.69053	0	0	0	1	1	1
258	FALSE	Mascot	258	conserved protein [Saccharomyces cerevisiae YJM789]		gi|151940771	93964.9	5.86	2	0			115.326	100	77.15	99.9999	1.58091	1.61098	1.86788	0.0944279	0.199288	0.270514	2	2	2
259	FALSE	Mascot	259	RPS21A [Saccharomyces cerevisiae]		gi|2131127	9590.98	6.75	1	0			113.62	100	113.62	100	1.68468	1.91601	1.9031	0.248598	0.281511	0.175329	2	2	2
260	FALSE	Mascot	260	Rpl32p [Saccharomyces cerevisiae]		gi|124263182	10975.4	11.62	2	0			108.87	100	76.73	99.9999	1.06937	1.02085	1.08776	0.0183036	0.120099	0.0799516	2	2	2
261	FALSE	Mascot	261	Rpl33ap [Saccharomyces cerevisiae JAY291]		gi|256274177	13754.5	10.88	1	0			107.55	100	107.55	100	0.893592	0.589515	0.59429	0	0	0	1	1	1
262	FALSE	Mascot	262	Ilv1p [Saccharomyces cerevisiae S288c]		gi|6320930	69064.8	8.67	2	0			107.29	100	68.04	99.9993	1.02971	1.45124	2.1009	0.257646	0.0470985	0.171753	2	2	2
263	FALSE	Mascot	263	YOR3513c [Saccharomyces cerevisiae]		gi|1164988	27771.6	9.99	1	0			106.88	100	106.88	100	3.29277	3.0521	3.01069	0	0	0	1	1	1
264	FALSE	Mascot	264	Chain A, Solution Structure Of Ykt6p (1-140)		gi|30749262	17170.8	4.93	1	0			106.58	100	106.58	100	1.5946	1.9662	1.8024	0	0	0	1	1	1
265	FALSE	Mascot	265	isoleucine-plus-valine requiring protein [Saccharomyces cerevisiae YJM789]		gi|151943814	35840.5	6.07	1	0			104.02	100	104.02	100	1.82606	2.37458	2.59349	0	0	0	1	1	1
266	FALSE	Mascot	266	Chain V, Structure Of The Ribosomal 80s-Eef2-Sordarin Complex From Yeast Obtained By Docking Atomic		gi|49258860	19318.9	10.52	2	0			102.35	100	51.74	99.9705	0.692077	0.799521	0.867391	0.168156	0.040994	0.164755	2	2	2
267	FALSE	Mascot	267	Pse1p [Saccharomyces cerevisiae S288c]		gi|6323968	129569	4.61	1	0			102.02	100	102.02	100	1.80442	2.44765	2.50819	0	0	0	1	1	1
268	FALSE	Mascot	268	Rpp2bp [Saccharomyces cerevisiae S288c]		gi|6320590	12196.2	4.11	1	0			101.88	100	101.88	100	1.25411	1.23672	1.60891	0	0	0	1	1	1
269	FALSE	Mascot	269	Rps10bp [Saccharomyces cerevisiae S288c]		gi|6323886	14171.5	9.05	1	0			101.21	100	101.21	100	0.890413	1.00239	1.48557	0	0	0	1	1	1
270	FALSE	Mascot	270	unnamed protein product [Saccharomyces cerevisiae]		gi|3480	137349	7.68	1	0			100.11	100	100.11	100	1.49371	1.78105	1.9087	0	0	0	1	1	1
271	FALSE	Mascot	271	Prp6p [Saccharomyces cerevisiae JAY291]		gi|256271022	116349	8.58	3	0			99.35	100	38.12	99.3206	0.435036	1.00693	1.59049	0.336228	0.14453	0.155124	3	3	3
272	FALSE	Mascot	272	Cop1p [Saccharomyces cerevisiae S288c]		gi|6320056	147557	5.66	1	0			99.35	100	99.35	100	1.90903	2.22359	2.18109	0	0	0	1	1	1
273	FALSE	Mascot	273	Dnm1p [Saccharomyces cerevisiae S288c]		gi|6323028	93737	5.35	2	0			97.88	100	62.52	99.9975	1.8182	2.24011	1.97312	0.364455	0.0657988	0.750135	2	2	2
274	FALSE	Mascot	274	unknown [Saccharomyces cerevisiae]		gi|577810	57320.6	9.51	1	0			95.94	100	95.94	100	1.95137	1.54577	1.78365	0	0	0	1	1	1
275	FALSE	Mascot	275	Chain W, Structure Of The Ribosomal 80s-Eef2-Sordarin Complex From Yeast Obtained By Docking Atomic		gi|49258862	14831.5	9.99	2	0			95.19	100	54.19	99.9832	0.97928	0.970674	0.929102	0.108713	0.00583392	0.0325906	2	2	2
276	FALSE	Mascot	276	Chain B, Mms2UBC13 UBIQUITIN CONJUGATING ENZYME COMPLEX		gi|14719687	17539	6.48	1	0			94.01	100	94.01	100	1.11365	1.3154	1.86082	0	0	0	1	1	1
277	FALSE	Mascot	277	small nucleolar RNP protein [Saccharomyces cerevisiae RM11-1a]		gi|190405871	23736.5	11.46	1	0			93.97	100	93.97	100	1.08288	1.15626	1.78904	0	0	0	1	1	1
278	FALSE	Mascot	278	YKL145Wp-like protein [Saccharomyces cerevisiae AWRI1631]		gi|207343610	33040.4	8.91	1	0			93.7	100	93.7	100	1.60801	1.34427	1.74565	0	0	0	1	1	1
279	FALSE	Mascot	279	arginyl-tRNA synthetase [Saccharomyces cerevisiae YJM789]		gi|151942316	77098.1	6.32	1	0			93.44	100	93.44	100	2.75711	4.10045	6.9248	0	0	0	1	1	1
280	FALSE	Mascot	280	U3 snoRNP protein [Saccharomyces cerevisiae YJM789]		gi|151942372	78178.3	4.85	1	0			92.21	100	92.21	100	2.96199	3.87866	5.2716	0	0	0	1	1	1
281	FALSE	Mascot	281	Rpl34ap [Saccharomyces cerevisiae S288c]		gi|9755331	16696.6	10.84	2	0			91.78	100	66.27	99.999	1.29064	0.99122	1.49026	0.204666	0.187499	0.0920246	2	2	2
282	FALSE	Mascot	282	Imd3p [Saccharomyces cerevisiae JAY291]		gi|256271116	61756.1	7.04	2	0			91.59	100	63.97	99.9982	1.68026	1.9818	2.03752	0.411	0.148156	0.101414	2	2	2
283	FALSE	Mascot	283	SEN1 [Saccharomyces cerevisiae]		gi|172574	266427	8.86	2	0			91.54	100	66.85	99.9991	2.5023	2.06179	2.74568	0.746253	0.251844	0.134767	2	2	2
284	FALSE	Mascot	284	Ssf1p [Saccharomyces cerevisiae S288c]		gi|6321857	59893.8	9.28	1	0			91.35	100	91.35	100	0.848953	0.753794	1.17448	0	0	0	1	1	1
285	FALSE	Mascot	285	Chain A, Crystal Structure Of Saccharomyces Cerevisiae Galactokinase In Complex With Galactose And		gi|75766245	66518	6.42	1	0			91.11	100	91.11	100	1.23883	1.91214	2.23794	0	0	0	1	1	1
286	FALSE	Mascot	286	actin-related protein [Saccharomyces cerevisiae YJM789]		gi|151945133	53083.2	5.57	1	0			91.09	100	91.09	100	2.03074	2.87026	3.20559	0	0	0	1	1	1
287	FALSE	Mascot	287	IMP dehydrogenase [Saccharomyces cerevisiae YJM789]		gi|151944202	62035.4	8.59	2	0			90.6262	100	63.97	99.9982	1.68026	1.9818	2.03752	0.411	0.148156	0.101414	2	2	2
288	FALSE	Mascot	288	flavohemoglobin [Saccharomyces cerevisiae YJM789]		gi|151943508	49427.3	5.86	1	0			88.51	100	88.51	100	1.56823	1.8398	2.09779	0	0	0	1	1	1
289	FALSE	Mascot	289	Rpn3p [Saccharomyces cerevisiae S288c]		gi|6320859	66584.8	5.37	1	0			87.17	100	87.17	100	1.45587	1.66382	1.68737	0	0	0	1	1	1
290	FALSE	Mascot	290	Chain A, Substrate Specificity And Assembly Of Catalytic Center Derived From Two Structures Of Liga		gi|157834086	25565.5	6.17	2	0			87.17	100	43.66	99.8103	0.667118	0.883927	1.00816	0.416987	0.423717	1.4428	2	2	2
291	FALSE	Mascot	291	actin filament bundling protein [Saccharomyces cerevisiae YJM789]		gi|151942115	77976.7	5.3	1	0			86.4	100	86.4	100	0.976445	2.09473	1.71467	0	0	0	1	1	1
292	FALSE	Mascot	292	actin-associated protein [Saccharomyces cerevisiae YJM789]		gi|151942363	57673	5.77	2	0			86.3862	100	45.49	99.8755	1.68857	1.96162	2.11609	0.288892	0.310956	0.329639	3	3	3
293	FALSE	Mascot	293	YGR240Cp-like protein [Saccharomyces cerevisiae AWRI1631]		gi|207344936	98861.7	6.05	1	0			85.02	100	85.02	100	1.24817	1.60137	1.53395	0	0	0	1	1	1
294	FALSE	Mascot	294	YFR037C [Saccharomyces cerevisiae]		gi|51013133	70886.1	5.28	1	0			83.63	100	83.63	100	1.65655	1.96397	2.05818	0	0	0	1	1	1
295	FALSE	Mascot	295	YJL189Wp-like protein [Saccharomyces cerevisiae AWRI1631]		gi|207344160	5785.37	12.48	2	0			83.4	100	48.22	99.9336	0.861619	1.03123	0.898381	0.063319	0.184955	0.11903	3	3	3
296	FALSE	Mascot	296	gamma chaperonin subunit [Saccharomyces cerevisiae YJM789]		gi|151945064	65355.1	5.92	2	0			82.36	100	52.21	99.9735	1.2545	1.10091	1.38298	0.127317	0.249777	0.0936273	2	2	2
297	FALSE	Mascot	297	U3 snoRNP protein [Saccharomyces cerevisiae YJM789]		gi|151945258	71635	4.81	2	0			80.73	100	45.52	99.8764	2.55252	2.65956	3.67947	0.34345	0.258863	0.291536	2	2	2
298	FALSE	Mascot	298	Chain X, Crystal Structure Of An Hsp90-Sba1 Closed Chaperone Complex		gi|99031947	18090.6	5.48	1	0			79.98	100	79.98	100	1.709	1.7765	2.11381	0	0	0	1	1	1
299	FALSE	Mascot	299	YBL032W [Saccharomyces cerevisiae]		gi|51013079	46226.8	5.76	1	0			79.6	100	79.6	100	1.39513	1.74547	2.03166	0	0	0	1	1	1
300	FALSE	Mascot	300	YLR276C [Saccharomyces cerevisiae]		gi|51830470	78512.5	9.22	2	0			79.34	99.9999	53.73	99.9813	1.26889	1.03591	1.2841	0.344146	0.0391713	0.367846	2	2	2
301	FALSE	Mascot	301	Rps27bp [Saccharomyces cerevisiae S288c]		gi|6321809	10242.3	9.37	1	0			78.07	99.9999	78.07	99.9999	1.65641	1.70614	1.79898	0	0	0	1	1	1
302	FALSE	Mascot	302	Chain A, Yeast (Saccharomyces Cerevisiae) Ribosomal Protein L30		gi|6435677	13150.6	9.8	1	0			77.75	99.9999	77.75	99.9999	1.01505	1.23014	1.50811	0	0	0	1	1	1
303	FALSE	Mascot	303	RNA polymerase A [Saccharomyces cerevisiae YJM789]		gi|151942801	146303	7.55	1	0			77.23	99.9999	77.23	99.9999	1.86206	1.78997	2.14011	0	0	0	1	1	1
304	FALSE	Mascot	304	ribosomal protein L29 [Saccharomyces cerevisiae RM11-1a]		gi|190406606	8538.01	11.3	2	0			76.76	99.9999	42.32	99.7417	1.24894	1.38021	1.47193	0.110964	0.044438	0.011456	2	2	2
305	FALSE	Mascot	305	YNL308Cp-like protein [Saccharomyces cerevisiae AWRI1631]		gi|207341971	64130.4	5.13	2	0			75.0462	99.9999	46.2	99.8943	1.69331	1.32647	2.21334	0.122359	0.187035	0.0414174	2	2	2
306	FALSE	Mascot	306	Nip1p [Saccharomyces cerevisiae]		gi|984682	74614.1	4.53	1	0			74.75	99.9999	74.75	99.9999	1.90488	1.9951	2.27935	0	0	0	1	1	1
307	FALSE	Mascot	307	U3 snoRNP protein [Saccharomyces cerevisiae YJM789]		gi|151944799	70019.6	9.46	2	0			73.8062	99.9998	37.46	99.2091	1.99663	2.02396	2.57151	0.763321	0.556591	0.88262	2	2	2
308	FALSE	Mascot	308	RNA1-1 allele rna1-1 [Saccharomyces cerevisiae]		gi|172436	50716.7	4.53	2	0			73.43	99.9998	45.75	99.8828	1.06902	1.07954	1.52191	0.0769805	0.0216727	0.0853196	2	2	2
309	FALSE	Mascot	309	RNA polymerase II elongation factor [Saccharomyces cerevisiae YJM789]		gi|151944881	188478	5.98	1	0			73.43	99.9998	73.43	99.9998	1.91832	2.20537	2.83995	0	0	0	1	1	1
310	FALSE	Mascot	310	Rcl1p [Saccharomyces cerevisiae S288c]		gi|6324564	44652.3	8.95	1	0			72.88	99.9998	72.88	99.9998	2.48825	3.01833	3.37931	0	0	0	1	1	1
311	FALSE	Mascot	311	translation machinery associated protein [Saccharomyces cerevisiae YJM789]		gi|151945976	31113.8	10.13	1	0			72.16	99.9997	72.16	99.9997	1.3477	1.57412	1.3933	0	0	0	1	1	1
312	FALSE	Mascot	312	Rfs1p [Saccharomyces cerevisiae S288c]		gi|6319526	25638.3	5.15	1	0			71.61	99.9997	71.61	99.9997	1.27657	2.20743	2.03799	0	0	0	1	1	1
313	FALSE	Mascot	313	open reading frame found c-terminal of ADA2 that was sequenced during the cloneing of ADA2. There i		gi|170992	59167.5	8.98	1	0			71	99.9996	71	99.9996	2.99751	3.73218	4.72392	0	0	0	1	1	1
314	FALSE	Mascot	314	Paa1p [Saccharomyces cerevisiae EC1118]		gi|259145314	24403.2	5.73	1	0			69.95	99.9996	69.95	99.9996	1.5102	1.60662	1.59409	0	0	0	1	1	1
315	FALSE	Mascot	315	FAA4 [Saccharomyces cerevisiae]		gi|732946	86172.8	6.13	1	0			68.33	99.9994	68.33	99.9994	1.58509	1.17442	1.58757	0	0	0	1	1	1
316	FALSE	Mascot	316	conserved protein [Saccharomyces cerevisiae YJM789]		gi|151940939	241910	7.88	1	0			68	99.9993	68	99.9993	1.92672	1.66894	1.95503	0	0	0	1	1	1
317	FALSE	Mascot	317	Chain A, Crystal Structure Of The Gal10 Fusion Protein Galactose MutarotaseUDP-Galactose 4-Epimeras		gi|62738905	84928.7	5.66	1	0			67.88	99.9993	67.88	99.9993	1.29417	1.67032	1.65406	0	0	0	1	1	1
318	FALSE	Mascot	318	Chain B, Crystal Structure Of The Yeast Nucleosome Core Particle Reveals Fundamental Differences In		gi|15988133	12959.6	11.36	1	0			67.35	99.9992	67.35	99.9992	2.19521	1.92242	2.09153	0	0	0	1	1	1
319	FALSE	Mascot	319	Sug2p [Saccharomyces cerevisiae]		gi|1147800	54222.9	5.53	1	0			67.1762	99.9992	68.14	99.9993	2.4406	2.22806	2.81482	0.419091	0.195573	0.521902	2	2	2
320	FALSE	Mascot	320	ORF L0596 [Saccharomyces cerevisiae]		gi|642334	19808.3	5.51	1	0			67.08	99.9991	67.08	99.9991	0.912886	1.65017	1.77625	0	0	0	1	1	1
321	FALSE	Mascot	321	GST1 [Saccharomyces cerevisiae]		gi|3712	86449.8	6.55	1	0			66.92	99.9991	66.92	99.9991	1.66436	1.55943	2.24528	0	0	0	1	1	1
322	FALSE	Mascot	322	Arl1p [Saccharomyces cerevisiae S288c]		gi|6319641	22485	4.81	1	0			65.83	99.9988	65.83	99.9988	0.876933	1.11647	1.42894	0	0	0	1	1	1
323	FALSE	Mascot	323	clustered mitochondria [Saccharomyces cerevisiae YJM789]		gi|151946172	162519	6.03	1	0			65.26	99.9987	65.26	99.9987	1.29463	1.59368	1.97146	0	0	0	1	1	1
324	FALSE	Mascot	324	ubiquitin ligase e3 [Saccharomyces cerevisiae YJM789]		gi|151941535	180134	4.77	1	0			65.0362	99.9986	66	99.9989	1.77645	2.40689	2.43242	0	0	0	1	1	1
325	FALSE	Mascot	325	RNA helicase [Saccharomyces cerevisiae]		gi|414604	91051.7	9.24	1	0			64.99	99.9986	64.99	99.9986	1.9278	1.03761	2.70308	0	0	0	1	1	1
326	FALSE	Mascot	326	Rnr3p [Saccharomyces cerevisiae S288c]		gi|6322123	105544	5.68	1	0			63.8	99.9982	63.8	99.9982	1.25594	0.844472	1.22114	0	0	0	1	1	1
327	FALSE	Mascot	327	conserved protein [Saccharomyces cerevisiae YJM789]		gi|151943057	45515.6	4.56	1	0			62.2	99.9973	62.2	99.9973	1.47094	1.49689	1.59551	0	0	0	1	1	1
328	FALSE	Mascot	328	YDR212Wp-like protein [Saccharomyces cerevisiae AWRI1631]		gi|207346587	48136.8	6.67	1	0			60.93	99.9964	60.93	99.9964	1.71447	2.37321	1.69867	0	0	0	1	1	1
329	FALSE	Mascot	329	Ahp1p [Saccharomyces cerevisiae S288c]		gi|6323138	21402.1	5.01	1	0			60.64	99.9962	60.64	99.9962	0.933393	0.939478	0.643381	0	0	0	1	1	1
330	FALSE	Mascot	330	Chain A, The Crystal Structure Of Hsp40 Ydj1		gi|42543071	31870.9	8.53	1	0			60.47	99.996	60.47	99.996	2.44695	1.92721	3.01588	0	0	0	1	1	1
331	FALSE	Mascot	331	YGL019Wp-like protein [Saccharomyces cerevisiae AWRI1631]		gi|207345280	23643.8	6.32	1	0			60.43	99.996	60.43	99.996	1.34279	1.2993	1.60606	0	0	0	1	1	1
332	FALSE	Mascot	332	large-subunit GTPase [Saccharomyces cerevisiae YJM789]		gi|151943709	81859.8	8.84	2	0			60	99.9956	34.53	98.4472	2.43141	2.89937	3.19005	0.227538	0.537934	0.082908	2	2	2
333	FALSE	Mascot	333	heavy chain of cytoplasmic dynein [Saccharomyces cerevisiae]		gi|439288	517798	5.9	2	0			59.2	99.9947	30.22	95.811	0.600626	1.17978	1.63321	0.320741	0.132539	0.035744	2	2	2
334	FALSE	Mascot	334	ATPase [Saccharomyces cerevisiae]		gi|557599	55307.9	5.67	1	0			58.3	99.9935	58.3	99.9935	1.66307	1.73685	1.90755	0	0	0	1	1	1
335	FALSE	Mascot	335	chaperonin containing tcp-1 [Saccharomyces cerevisiae YJM789]		gi|151942171	65881.3	5.51	1	0			56.19	99.9894	56.19	99.9894	1.90637	1.93109	1.9147	0	0	0	1	1	1
336	FALSE	Mascot	336	DNA-directed RNA polymerases I and III 40 kDa polypeptide [Saccharomyces cerevisiae RM11-1a]		gi|190408037	41367.6	5.34	2	0			56.09	99.9892	29.75	95.3323	0.905587	1.20555	1.9778	0.489856	0.149457	0.16793	2	2	2
337	FALSE	Mascot	337	Fpr1p [Saccharomyces cerevisiae S288c]		gi|6324194	13349.1	5.72	1	0			54.93	99.9858	54.93	99.9858	2.43532	2.54469	2.90806	0	0	0	1	1	1
338	FALSE	Mascot	338	Pap1p [Saccharomyces cerevisiae S288c]		gi|6322854	71940.4	7.95	2	0			54.59	99.9847	29.37	94.9054	1.54703	1.62155	1.81671	0.382936	0.241053	0.401058	2	2	2
339	FALSE	Mascot	339	Aps3p [Saccharomyces cerevisiae JAY291]		gi|256271056	23428	4.33	1	0			54.05	99.9827	54.05	99.9827	1.0936	1.56924	1.75638	0	0	0	1	1	1
340	FALSE	Mascot	340	Bbc1p [Saccharomyces cerevisiae S288c]		gi|14627173	140179	5.17	1	0			54	99.9825	54	99.9825	1.29203	1.42891	1.92605	0	0	0	1	1	1
341	FALSE	Mascot	341	MRS6 [Saccharomyces cerevisiae]		gi|473152	71859.4	4.61	1	0			54	99.9825	54	99.9825	1.6091	1.91165	1.86989	0	0	0	1	1	1
342	FALSE	Mascot	342	Ygr016wp [Saccharomyces cerevisiae S288c]		gi|6321453	24557.5	8.99	1	0			53.87	99.9819	53.87	99.9819	1.46171	1.59166	1.87366	0	0	0	1	1	1
343	FALSE	Mascot	343	enhancer of mRNA decapping [Saccharomyces cerevisiae YJM789]		gi|151944696	67458.1	5.99	1	0			52.7	99.9763	52.7	99.9763	1.56443	1.71118	2.1005	0	0	0	1	1	1
344	FALSE	Mascot	344	clathrin heavy chain [Saccharomyces cerevisiae YJM789]		gi|151943611	205050	5.14	1	0			52.6562	99.9761	53.62	99.9809	1.9572	2.67045	2.58425	0	0	0	1	1	1
345	FALSE	Mascot	345	conserved protein [Saccharomyces cerevisiae YJM789]		gi|151943555	44418.1	9.33	1	0			51.95	99.9719	51.95	99.9719	1.19701	1.28244	1.37191	0	0	0	1	1	1
346	FALSE	Mascot	346	conserved protein [Saccharomyces cerevisiae YJM789]		gi|151943835	40718.6	7.66	1	0			51.71	99.9703	51.71	99.9703	1.06341	0.815657	1.10408	0	0	0	1	1	1
347	FALSE	Mascot	347	Imp3p [Saccharomyces cerevisiae S288c]		gi|6321942	24701.5	9.77	1	0			50.92	99.9643	50.92	99.9643	2.57365	3.35105	4.78707	0	0	0	1	1	1
348	FALSE	Mascot	348	Chain A, Nucleosome Assembly Proteins I (Nap-1, 74-365)		gi|169791784	37420.4	4.47	1	0			50.91	99.9643	50.91	99.9643	2.29501	2.61338	2.75882	0	0	0	1	1	1
349	FALSE	Mascot	349	YGR218Wp-like protein [Saccharomyces cerevisiae AWRI1631]		gi|207344962	135119	5.38	1	0			50.24	99.9583	50.24	99.9583	2.36082	2.46339	3.86237	0	0	0	1	1	1
350	FALSE	Mascot	350	Chain A, Structure Of Sec23-Sar1 Complexed With The Active Fragment Of Sec31		gi|165761044	90720	5.39	1	0			48.98	99.9443	48.98	99.9443	1.30656	1.62571	1.73781	0	0	0	1	1	1
351	FALSE	Mascot	351	Cms1p [Saccharomyces cerevisiae S288c]		gi|6323031	39373.7	8.22	1	0			48.8	99.9419	48.8	99.9419	1.24853	1.90542	1.86658	0	0	0	1	1	1
352	FALSE	Mascot	352	YHR019Cp-like protein [Saccharomyces cerevisiae AWRI1631]		gi|207344772	36938.5	5.02	1	0			48.47	99.9373	48.47	99.9373	1.24643	0.987298	1.51882	0	0	0	1	1	1
353	FALSE	Mascot	353	nucleolar protein [Saccharomyces cerevisiae YJM789]		gi|151942654	64240.2	9.35	1	0			48.1562	99.9326	49.12	99.946	2.55692	1.62644	2.82638	0	0	0	1	1	1
354	FALSE	Mascot	354	Rpl9bp [Saccharomyces cerevisiae S288c]		gi|6324262	24715.8	9.66	1	0			48.15	99.9325	48.15	99.9325	1.67363	1.27152	1.96746	0	0	0	1	1	1
355	FALSE	Mascot	355	conserved protein [Saccharomyces cerevisiae YJM789]		gi|151943402	50254.5	8.45	1	0			47.84	99.9275	47.84	99.9275	1.18054	0.958597	1.56313	0	0	0	1	1	1
356	FALSE	Mascot	356	trimethylguanosine synthase [Saccharomyces cerevisiae YJM789]		gi|151942642	41957.1	9.54	1	0			47.15	99.9151	47.15	99.9151	0.940209	1.5164	1.91423	0	0	0	1	1	1
357	FALSE	Mascot	357	unknown [Saccharomyces cerevisiae]		gi|924930	28358.1	8.5	1	0			46.3	99.8967	46.3	99.8967	0.986995	1.47031	1.56771	0	0	0	1	1	1
358	FALSE	Mascot	358	Chain A, Structure Of The Nup1p:kap95p Complex		gi|67464126	100568	4.53	1	0			46.15	99.8931	46.15	99.8931	2.10656	1.59275	2.28847	0	0	0	1	1	1
359	FALSE	Mascot	359	Utp23p [Saccharomyces cerevisiae S288c]		gi|6324577	34056.8	10.05	1	0			46.09	99.8916	46.09	99.8916	2.56576	2.02967	2.71973	0	0	0	1	1	1
360	FALSE	Mascot	360	UAS2 regualtory protein B [Saccharomyces cerevisiae]		gi|171644	27289.4	9.3	1	0			45.79	99.8838	45.79	99.8838	1.93795	1.83236	1.57523	0	0	0	1	1	1
361	FALSE	Mascot	361	RNA polymerase II elongation factor [Saccharomyces cerevisiae YJM789]		gi|151946151	126333	5.09	1	0			45.36	99.8717	45.36	99.8717	1.56044	1.86334	2.1921	0	0	0	1	1	1
362	FALSE	Mascot	362	3-phosphoglycerate dehydrogenase [Saccharomyces cerevisiae]		gi|117958129	55533.3	6.08	1	0			44.06	99.827	44.06	99.827	2.18466	1.41725	1.79618	0	0	0	1	1	1
363	FALSE	Mascot	363	unnamed protein product [Saccharomyces cerevisiae]		gi|836779	42271.5	5.02	1	0			43.27	99.7925	43.27	99.7925	1.23974	1.39516	1.71215	0	0	0	1	1	1
364	FALSE	Mascot	364	Cpa2p [Saccharomyces cerevisiae S288c]		gi|6322569	135295	5.18	1	0			41.6	99.6951	41.6	99.6951	1.42061	1.8531	2.42187	0	0	0	1	1	1
365	FALSE	Mascot	365	Chain A, Yeast Isocitrate Dehydrogenase With Citrate Bound In The Regulatory Subunits		gi|167013430	42293.6	8.07	1	0			41.41	99.6815	41.41	99.6815	1.38263	1.644	2.10286	0	0	0	1	1	1
366	FALSE	Mascot	366	WW domain containing protein interacting with metacaspase [Saccharomyces cerevisiae YJM789]		gi|151940753	22696.6	4.53	1	0			40.71	99.6258	40.71	99.6258	1.41902	1.30063	1.55606	0	0	0	1	1	1
367	FALSE	Mascot	367	periodic tryptophan protein [Saccharomyces cerevisiae YJM789]		gi|151941039	69639.7	4.45	1	0			40.47	99.6045	40.47	99.6045	0.227337	0.30053	0.303355	0	0	0	1	1	1
368	FALSE	Mascot	368	conserved protein [Saccharomyces cerevisiae YJM789]		gi|151941768	130675	8.5	1	0			40.33	99.5916	40.33	99.5916	1.61605	1.07727	1.57241	0	0	0	1	1	1
369	FALSE	Mascot	369	Apt1p [Saccharomyces cerevisiae S288c]		gi|6323619	22781.4	5.03	1	0			39.88	99.547	39.88	99.547	1.01623	1.05551	1.98528	0	0	0	1	1	1
370	FALSE	Mascot	370	unknown [Saccharomyces cerevisiae]		gi|706818	19241.1	6.22	1	0			39.68	99.5256	39.68	99.5256	1.87227	2.15224	2.62742	0	0	0	1	1	1
371	FALSE	Mascot	371	unnamed protein product [Saccharomyces cerevisiae]		gi|558403	13817.2	4.15	1	0			39.38	99.4917	39.38	99.4917	2.03452	1.58624	2.95209	0	0	0	1	1	1
372	FALSE	Mascot	372	chaperonin containing tcp-1 [Saccharomyces cerevisiae YJM789]		gi|151943024	63610.2	5.8	1	0			39.33	99.4858	39.33	99.4858	1.4092	1.62612	1.41431	0	0	0	1	1	1
373	FALSE	Mascot	373	DNA-directed RNA polymerase III largest subunit [Saccharomyces cerevisiae RM11-1a]		gi|190407445	178307	8.59	1	0			39.32	99.4846	39.32	99.4846	2.3647	1.65389	2.57241	0	0	0	1	1	1
374	FALSE	Mascot	374	U3 snoRNP protein [Saccharomyces cerevisiae YJM789]		gi|151945830	163331	5.98	1	0			38.94	99.4375	38.94	99.4375	1.66917	2.32796	1.64838	0	0	0	1	1	1
375	FALSE	Mascot	375	hypothetical protein AWRI1631_21830 [Saccharomyces cerevisiae AWRI1631]		gi|207347694	16936.3	5.22	1	0			38.46	99.3718	38.46	99.3718	1.73644	1.67433	1.81407	0	0	0	1	1	1
376	FALSE	Mascot	376	Ade8p [Saccharomyces cerevisiae S288c]		gi|6320616	26349.1	5.98	1	0			37.87	99.2804	37.87	99.2804	1.67082	1.86076	2.37991	0	0	0	1	1	1
377	FALSE	Mascot	377	RNA polymerase A(I) large subunit [Saccharomyces cerevisiae]		gi|172215	206282	6.65	1	0			37.82	99.272	37.82	99.272	1.74692	1.47121	1.76492	0	0	0	1	1	1
378	FALSE	Mascot	378	Trf5p [Saccharomyces cerevisiae]		gi|1493831	81390	6.97	1	0			37.47	99.2109	37.47	99.2109	1.47556	1.08664	1.87091	0	0	0	1	1	1
379	FALSE	Mascot	379	3-phosphoserine aminotransferase [Saccharomyces cerevisiae]		gi|640053	48702.2	6.24	1	0			37.31	99.1813	37.31	99.1813	0.841415	1.19033	1.59753	0	0	0	1	1	1
380	FALSE	Mascot	380	conserved protein [Saccharomyces cerevisiae YJM789]		gi|151942874	138243	5.44	1	0			37.31	99.1813	37.31	99.1813	2.75995	2.58055	3.45413	0	0	0	1	1	1
381	FALSE	Mascot	381	Rtc1p [Saccharomyces cerevisiae S288c]		gi|6324434	166184	6.56	1	0			37.31	99.1813	37.31	99.1813	2.75995	2.58055	3.45413	0	0	0	1	1	1
382	FALSE	Mascot	382	stability of minichromosomes [Saccharomyces cerevisiae YJM789]		gi|151940755	160927	6.06	1	0			37.31	99.1813	37.31	99.1813	2.75995	2.58055	3.45413	0	0	0	1	1	1
383	FALSE	Mascot	383	radiation sensitive protein [Saccharomyces cerevisiae YJM789]		gi|151942016	63613.1	6.49	1	0			37.31	99.1813	37.31	99.1813	2.75995	2.58055	3.45413	0	0	0	1	1	1
384	FALSE	Mascot	384	ribosome assembly [Saccharomyces cerevisiae YJM789]		gi|151941061	28407.1	4.83	1	0			37.2462	99.1692	38.21	99.3346	1.14824	0.82537	1.37366	0	0	0	1	1	1
385	FALSE	Mascot	385	EC1118_1D0_4302p [Saccharomyces cerevisiae EC1118]		gi|259145408	11669	9.95	1	0			36.15	98.9307	36.15	98.9307	1.04653	1.31302	1.93033	0	0	0	1	1	1
386	FALSE	Mascot	386	Pms1p [Saccharomyces cerevisiae S288c]		gi|46562124	110745	5.92	1	0			36.14	98.9282	36.14	98.9282	2.15746	2.18701	2.55526	0	0	0	1	1	1
387	FALSE	Mascot	387	Chain A, Crystal Structure Of The Cytoplasmic Tunnel Domain In Yeast Vtc2p		gi|229597871	49563.1	5.85	1	0			35.81	98.8436	35.81	98.8436	0.836076	0.576081	0.757272	0.100568	0.0685808	0.0833555	3	3	3
388	FALSE	Mascot	388	Hsp60p [Saccharomyces cerevisiae EC1118]		gi|259148241	67460.5	5.23	1	0			35.78	98.8356	35.78	98.8356	1.66917	2.32796	1.64838	0	0	0	1	1	1
389	FALSE	Mascot	389	glycyl-tRNA synthetase [Saccharomyces cerevisiae YJM789]		gi|151946513	84332.8	5.58	1	0			35.74	98.8248	35.74	98.8248	1.13469	1.34094	1.68919	0	0	0	1	1	1
390	FALSE	Mascot	390	HIS4 protein [Saccharomyces cerevisiae]		gi|3785	97600.7	5.21	1	0			35.35	98.7144	35.35	98.7144	2.36707	2.30678	2.82084	0	0	0	1	1	1
391	FALSE	Mascot	391	G4p1 [Saccharomyces cerevisiae]		gi|1002712	48893.7	7.7	1	0			34.88	98.5675	34.88	98.5675	1.83543	1.31558	2.35087	0	0	0	1	1	1
392	FALSE	Mascot	392	Rpt6p [Saccharomyces cerevisiae S288c]		gi|6321390	50758.8	9.09	1	0			34.75	98.5239	34.75	98.5239	2.8695	2.30088	2.98323	0	0	0	1	1	1
393	FALSE	Mascot	393	part of a pre-60S complex [Saccharomyces cerevisiae YJM789]		gi|151944581	63495.7	9.52	1	0			34.68	98.4999	34.68	98.4999	0.748126	0.803806	0.827453	0	0	0	1	1	1
394	FALSE	Mascot	394	Nsa2p [Saccharomyces cerevisiae S288c]		gi|6320973	35226	10.24	1	0			34.12	98.2935	34.12	98.2935	0.264927	0.239255	0.260211	0	0	0	1	1	1
395	FALSE	Mascot	395	YBR260Cp-like protein [Saccharomyces cerevisiae AWRI1631]		gi|207347490	43906	6.55	1	0			34.1	98.2856	34.1	98.2856	1.17858	1.02661	0	0	0	0	1	1	0
396	FALSE	Mascot	396	glutaredoxin [Saccharomyces cerevisiae YJM789]		gi|151942086	34980.2	4.54	1	0			33.55	98.0542	33.55	98.0542	1.38542	1.70911	2.05954	0	0	0	1	1	1
397	FALSE	Mascot	397	protein associated with topoisomerase II [Saccharomyces cerevisiae YJM789]		gi|151943890	95237	6.87	1	0			33.43	97.9996	33.43	97.9996	1.75521	1.52171	1.97324	0	0	0	1	1	1
398	FALSE	Mascot	398	Glt1p [Saccharomyces cerevisiae S288c]		gi|6320030	261747	6.15	1	0			32.61	97.5839	32.61	97.5839	1.68033	1.36064	1.42565	0	0	0	1	1	1
399	FALSE	Mascot	399	mitochondrial outer membrane (OM45) [Saccharomyces cerevisiae]		gi|172066	51732.6	8.55	1	0			32.52	97.5334	32.52	97.5334	1.59118	1.94792	1.96247	0	0	0	1	1	1
400	FALSE	Mascot	400	Myo2p [Saccharomyces cerevisiae S288c]		gi|6324902	200665	5.95	1	0			31.88	97.1417	31.88	97.1417	1.65128	1.34498	2.06753	0	0	0	1	1	1
401	FALSE	Mascot	401	Ycl042wp [Saccharomyces cerevisiae S288c]		gi|10383759	14596.7	10.58	1	0			31.69	97.0139	31.69	97.0139	1.69097	1.68561	2.07129	0	0	0	1	1	1
402	FALSE	Mascot	402	Pfa5p [Saccharomyces cerevisiae S288c]		gi|6320667	46518.9	8.68	1	0			31.49	96.8732	31.49	96.8732	0	1.09079	0	0	0	0	0	1	0
403	FALSE	Mascot	403	suppressor of mRNA export mutant [Saccharomyces cerevisiae YJM789]		gi|151942370	116469	4.61	1	0			31.28	96.7182	31.28	96.7182	0.861002	1.62221	1.02465	0	0	0	1	1	1
404	FALSE	Mascot	404	PES4 PAB-like protein [Saccharomyces cerevisiae]		gi|452239	74188.8	9.59	1	0			31.16	96.6263	31.16	96.6263	1.98451	2.60522	2.7846	0	0	0	1	1	1
405	FALSE	Mascot	405	Rps26ap [Saccharomyces cerevisiae S288c]		gi|6321249	15985.9	10.76	1	0			30.64	96.1972	30.64	96.1972	2.11414	1.27056	1.79858	0	0	0	1	1	1
406	FALSE	Mascot	406	phosphatidylinositol 4-kinase [Saccharomyces cerevisiae YJM789]		gi|151940835	234288	7.38	1	0			30.15	95.743	30.15	95.743	2.03074	2.87026	3.20559	0	0	0	1	1	1
407	FALSE	Mascot	407	2-oxodicarboxylate transporter [Saccharomyces cerevisiae YJM789]		gi|151942664	38343.2	9.87	1	0			29.76	95.343	29.76	95.343	1.32179	1.22929	1.63633	0	0	0	1	1	1
408	FALSE	Mascot	408	Yil002w-ap [Saccharomyces cerevisiae S288c]		gi|33438816	9020.83	4.52	1	0			29.76	95.343	29.76	95.343	1.32179	1.22929	1.63633	0	0	0	1	1	1
409	FALSE	Mascot	409	enoyl reductase [Saccharomyces cerevisiae YJM789]		gi|151941977	40642.8	9.55	1	0			29.38	94.9172	29.38	94.9172	0	0	0	0	0	0	0	0	0
410	FALSE	Mascot	410	Chain A, Nmr Structure Of The Hrdc Domain From Saccharomyces Cerevisiae Recq Helicase		gi|6980735	10499.7	10.15	1	0			29.2562	94.7702	30.22	95.811	0.391539	1.31232	1.59823	0	0	0	1	1	1
411	FALSE	Mascot	411	YKR063C [Saccharomyces cerevisiae]		gi|51830444	66226.4	7.1	1	0			29.14	94.6284	29.14	94.6284	0.455382	0.862056	1.2276	0	0	0	1	1	1
412	FALSE	Mascot	412	Tps2p [Saccharomyces cerevisiae S288c]		gi|6320279	114225	8.32	1	0			29.05	94.5159	29.05	94.5159	1.45802	1.51605	1.36379	0	0	0	1	1	1
413	FALSE	Mascot	413	Atp22p [Saccharomyces cerevisiae S288c]		gi|6320557	79015.4	9.55	1	0			28.83	94.2309	28.83	94.2309	1.38528	1.64323	2.14781	0	0	0	1	1	1
414	FALSE	Mascot	414	protein kinase		gi|445069	84379.5	6.07	1	0			28.71	94.0693	28.71	94.0693	1.12701	1.28002	1.11571	0	0	0	1	1	1
415	FALSE	Mascot	415	cytosolic aldehyde dehydrogenase [Saccharomyces cerevisiae]		gi|1336076	60483.8	5.4	1	0			28.16	93.2686	28.16	93.2686	1.2622	1.41678	1.62706	0	0	0	1	1	1
416	FALSE	Mascot	416	Oms1p [Saccharomyces cerevisiae JAY291]		gi|256269504	64648.4	9.43	1	0			28.1462	93.2472	29.11	94.5911	2.13333	1.47692	2.20243	0	0	0	1	1	1
417	FALSE	Mascot	417	beta COP [Saccharomyces cerevisiae]		gi|595413	120233	5.43	1	0			28.14	93.2375	28.14	93.2375	1.71746	1.48082	1.78047	0	0	0	1	1	1
418	FALSE	Mascot	418	YKL085W [Saccharomyces cerevisiae]		gi|45269719	39768.8	8.46	1	0			28.09	93.1592	28.09	93.1592	1.22976	1.12776	1.31086	0	0	0	1	1	1
419	FALSE	Mascot	419	argininosuccinate synthetase (ARG1; E.C. 6.8.4.5) [Saccharomyces cerevisiae]		gi|171085	51797.3	5.52	1	0			27.8	92.6868	27.8	92.6868	0.869363	1.45614	1.75394	0	0	0	1	1	1
420	FALSE	Mascot	420	Golgi matrix protein involved in the structural organization of the cis-Golgi [Saccharomyces cerevi		gi|151945306	64967.8	4.82	1	0			27.66	92.4472	27.66	92.4472	1.63985	1.34167	1.52481	0	0	0	1	1	1
421	FALSE	Mascot	421	Nop8p [Saccharomyces cerevisiae S288c]		gi|6324428	65184	5.68	1	0			27.54	92.2356	27.54	92.2356	0.96687	1.01218	1.2455	0	0	0	1	1	1
422	FALSE	Mascot	422	Rvs161p [Saccharomyces cerevisiae S288c]		gi|6319854	34404.5	6.24	1	0			27.42	92.0181	27.42	92.0181	0.463566	0.99351	1.51877	0	0	0	1	1	1
423	FALSE	Mascot	423	YFR012Wp-like protein [Saccharomyces cerevisiae AWRI1631]		gi|207345650	39948.1	8.75	1	0			27.2	91.6033	27.2	91.6033	1.669	1.84678	2.36005	0	0	0	1	1	1
424	FALSE	Mascot	424	conserved protein [Saccharomyces cerevisiae YJM789]		gi|151941236	23051.6	10.25	1	0			27.2	91.6033	27.2	91.6033	1.71446	1.60274	2.08657	0	0	0	1	1	1
425	FALSE	Mascot	425	coronin [Saccharomyces cerevisiae YJM789]		gi|151940945	82336	5.54	1	0			27.18	91.5646	27.18	91.5646	0.831904	0.890854	0.745576	0	0	0	1	1	1
426	FALSE	Mascot	426	MAP kinase kinase kinase (MEKK) [Saccharomyces cerevisiae YJM789]		gi|151944558	196823	5.56	1	0			26.91	91.0235	26.91	91.0235	1.19586	1.19481	0.978038	0	0	0	1	1	1
427	FALSE	Mascot	427	3-dehydroquinate dehydratase (3-dehydroquinase) [Saccharomyces cerevisiae YJM789]		gi|151942113	192182	5.92	1	0			26.62	90.4036	26.62	90.4036	1.61255	1.74798	2.01711	0	0	0	1	1	1
428	FALSE	Mascot	428	mitochondrial long Adk2p [Saccharomyces cerevisiae]		gi|61661239	29083.2	9.1	1	0			26.45	90.0206	26.45	90.0206	1.449	1.24617	2.34171	0	0	0	1	1	1
429	FALSE	Mascot	429	Rtg2p [Saccharomyces cerevisiae S288c]		gi|6321185	71466.7	8.17	1	0			26.4	89.905	26.4	89.905	1.06784	1.30067	1.41119	0	0	0	1	1	1
430	FALSE	Mascot	430	Lag2p [Saccharomyces cerevisiae S288c]		gi|6324548	80767.2	4.61	1	0			26.35	89.7881	26.35	89.7881	2.47818	2.74382	3.16636	0	0	0	1	1	1
431	FALSE	Mascot	431	Ypl225wp [Saccharomyces cerevisiae S288c]		gi|6325031	19785.4	5.24	1	0			26.08	89.1331	26.08	89.1331	1.17002	1.73355	1.86512	0	0	0	1	1	1
432	FALSE	Mascot	432	hypothetical protein SCRG_01091 [Saccharomyces cerevisiae RM11-1a]		gi|190407049	116062	5.1	1	0			26.03	89.0073	26.03	89.0073	2.07423	1.95503	2.74938	0	0	0	1	1	1
433	FALSE	Mascot	433	ATP-dependent RNA helicase [Saccharomyces cerevisiae YJM789]		gi|151942176	84994.3	9.07	1	0			25.84	88.5157	25.84	88.5157	1.97066	2.02251	2.63169	0	0	0	1	1	1
434	FALSE	Mascot	434	conserved protein [Saccharomyces cerevisiae YJM789]		gi|151944781	22087.2	5.93	1	0			25.83	88.4892	25.83	88.4892	1.19007	1.23886	1.27351	0	0	0	1	1	1
435	FALSE	Mascot	435	Chain C, Crystal Structure Of The Eukaryotic Clamp Loader (Replication Factor C, Rfc) Bound To The		gi|50513623	42128.4	5.88	1	0			25.81	88.436	25.81	88.436	1.14894	1.44089	1.59504	0	0	0	1	1	1
436	FALSE	Mascot	436	beta-adaptin [Saccharomyces cerevisiae]		gi|854578	81778.2	5.53	1	0			25.39	87.2618	25.39	87.2618	1.03021	1.43527	1.3524	0	0	0	1	1	1
437	FALSE	Mascot	437	Chain A, X-Ray Crystal Structure Of Yeast Rna Triphosphatase In Complex With Sulfate And Manganese		gi|6730263	39316	7.86	1	0			25.39	87.2618	25.39	87.2618	1.07792	1.28192	1.76327	0	0	0	1	1	1
438	FALSE	Mascot	438	Chain A, Refined Structure Of Yeast F1c10 Atpase Complex To 3 A Resolution		gi|307568098	62941.4	9.06	1	0			25.35	87.144	25.35	87.144	0.937376	1.20065	1.12727	0	0	0	1	1	1
439	FALSE	Mascot	439	interstrand crosslink repair protein [Saccharomyces cerevisiae YJM789]		gi|151945839	85367.2	7.56	1	0			25.35	87.144	25.35	87.144	0.937376	1.20065	1.12727	0	0	0	1	1	1
440	FALSE	Mascot	440	conserved protein [Saccharomyces cerevisiae YJM789]		gi|151946092	193670	6.79	1	0			25.22	86.7533	25.22	86.7533	1.58517	1.96503	2.17552	0	0	0	1	1	1
441	FALSE	Mascot	441	N2505 [Saccharomyces cerevisiae]		gi|1149539	66156.6	5.25	1	0			25.18	86.6308	25.18	86.6308	1.08445	1.60331	1.16141	0	0	0	1	1	1
442	FALSE	Mascot	442	YJL103C [Saccharomyces cerevisiae]		gi|51830406	78191.9	8.16	1	0			24.86	85.6085	24.86	85.6085	0.579742	0.410553	0.720546	0	0	0	1	1	1
443	FALSE	Mascot	443	Ylr241wp [Saccharomyces cerevisiae S288c]		gi|6323270	96185.4	8.28	1	0			24.86	85.6085	24.86	85.6085	1.08767	0.913391	1.16771	0	0	0	1	1	1
444	FALSE	Mascot	444	conserved protein [Saccharomyces cerevisiae YJM789]		gi|151942117	63908.6	7.06	1	0			23.8962	82.0327	24.86	85.6085	0.929344	1.34523	1.10571	0	0	0	1	1	1

## Sheet: msms_summary
	Submit To DeNovo	Plate Number	Spot Index	Spot Label	Protein Name	Species	Accession Number	Total Ion Score	Total Ion Score C.I. %	Protein MW	Protein PI	Best Peptide Sequence	Start Sequence Position	End Sequence Position	Modification	Ion Score	Ion Score C.I. %	Calculated Mass	Observed Mass	Match Error Da	Match Error PPM	Total MS/MS Ion Cluster Area	MS/MS Ion Cluster Area Matched %	Custom1	Custom2	Acquisition Time	iTRAQ Ratio (115/114)	iTRAQ Ratio (116/114)	iTRAQ Ratio (117/114)	Avg. iTRAQ Ratio (115/114)	Avg. iTRAQ Ratio (116/114)	Avg. iTRAQ Ratio (117/114)	iTRAQ Peptides (115/114)	iTRAQ Peptides (116/114)	iTRAQ Peptides (117/114)	iTRAQ 114 Reagent Cluster Area	iTRAQ 115 Reagent Cluster Area	iTRAQ 116 Reagent Cluster Area	iTRAQ 117 Reagent Cluster Area
1540	FALSE	1	194	H21	G4p1 [Saccharomyces cerevisiae]		gi|1002712	34.88	98.567	48893.7	7.7	SGQIQPHLDQLNLVLR	37	52	(N-term)_iTRAQ[0]	34.88	98.567	1975.12	1975.19	0.0714111	36.1553	24783	77.5352			2013-09-12 01:51:36	1.83543	1.31558	2.35087	1.83543	1.31558	2.35087	1	1	1	454.911	834.958	598.469	1069.44
1282	FALSE	1	167	G18	cytosolic glutamyl-tRNA synthetase [Saccharomyces cerevisiae]		gi|1008483	169.63	100	95983.2	7.24	IGDIIQFER	682	690	(N-term)_iTRAQ[0]	63.86	99.998	1234.69	1234.75	0.0566406	45.8743	21632.1	78.2427			2013-09-12 01:19:32	1.31642	1.94774	1.87117	1.3135	1.88557	1.52851	2	2	3	544.065	716.218	1059.7	1018.04
1283	FALSE	1	256	K8	cytosolic glutamyl-tRNA synthetase [Saccharomyces cerevisiae]		gi|1008483	169.63	100	95983.2	7.24	APIVAYAELIAAR	27	39	(N-term)_iTRAQ[0]	62.52	99.998	1501.89	1501.95	0.0622559	41.4518	6444.19	69.3228			2013-09-12 05:59:36	1.31058	1.82539	1.68678	1.3135	1.88557	1.52851	2	2	3	343.645	450.374	627.287	579.651
1284	FALSE	1	378	P5	cytosolic glutamyl-tRNA synthetase [Saccharomyces cerevisiae]		gi|1008483	169.63	100	95983.2	7.24	IYPTYDFCVPIVDAIEGVTHALR	394	416	(N-term)_iTRAQ[0], MMTS (C)[8]	43.25	99.791	2782.4	2782.46	0.0554199	19.918	5771.17	97.5974			2013-09-12 10:54:07	0	0	1.13145	1.3135	1.88557	1.52851	2	2	3				156.882
1131	FALSE	1	71	C20	Rps14ap [Saccharomyces cerevisiae S288c]		gi|10383793	275.76	100	16014.7	10.73	IEDVTPVPSDSTR	115	127	(N-term)_iTRAQ[0]	80.5	100	1559.8	1559.88	0.072998	46.7995	39112.6	70.1022			2013-09-11 19:31:00	1.46721	1.64397	1.98782	1.32119	1.64339	1.887	4	4	4	940.763	1380.29	1546.58	1870.07
1132	FALSE	1	79	D4	Rps14ap [Saccharomyces cerevisiae S288c]		gi|10383793	275.76	100	16014.7	10.73	IGRIEDVTPVPSDSTR	112	127	(N-term)_iTRAQ[0]	43.98	99.824	1886.01	1886.09	0.0837402	44.4007	107331	38.4513			2013-09-11 20:43:48	0.974224	1.42	1.82766	1.32119	1.64339	1.887	4	4	4	3518.1	3427.42	4995.71	6429.91
1133	FALSE	1	126	F1	Rps14ap [Saccharomyces cerevisiae S288c]		gi|10383793	275.76	100	16014.7	10.73	ADRDESSPYAAMLAAQDVAAK	50	70	(N-term)_iTRAQ[0], Lysine(K)_iTRAQ[21]	125.89	100	2468.23	2468.32	0.0898437	36.4	59380.9	65.829			2013-09-12 00:21:35	1.19228	1.35484	1.66626	1.32119	1.64339	1.887	4	4	4	1809.43	2157.34	2451.48	3014.98
1134	FALSE	1	215	I15	Rps14ap [Saccharomyces cerevisiae S288c]		gi|10383793	275.76	100	16014.7	10.73	IYASFNDTFVHVTDLSGK	19	36	(N-term)_iTRAQ[0], Lysine(K)_iTRAQ[18]	25.39	87.262	2302.2	2302.27	0.0722656	31.3899	1863.22	58.1336			2013-09-12 03:19:33	1.78787	2.3062	2.09445	1.32119	1.64339	1.887	4	4	4		233.255	300.879	273.253
1332	FALSE	1	72	C21	Chain G, 12-Subunit Rna Polymerase Ii		gi|110590860	142.27	100	27023.3	8.95	KNFIAVSAANR	180	190	(N-term)_iTRAQ[0], Lysine(K)_iTRAQ[1]	61.27	99.997	1478.87	1478.95	0.0769043	52.0021	66234.8	38.151			2013-09-11 19:27:49	1.73605	1.67649	1.79663	1.41852	1.59446	1.6376	2	2	2	3849.25	6682.5	6453.22	6915.68
1333	FALSE	1	91	D16	Chain G, 12-Subunit Rna Polymerase Ii		gi|110590860	142.27	100	27023.3	8.95	NFIAVSAANR	181	190	(N-term)_iTRAQ[0]	81	100	1206.67	1206.73	0.0537109	44.5116	212366	69.6088			2013-09-11 21:21:53	1.15907	1.51645	1.49265	1.41852	1.59446	1.6376	2	2	2	6505.41	7540.22	9865.13	9710.28
1220	FALSE	1	146	F21	Chain A, Yeast Alcohol Dehydrogenase I, Saccharomyces Cerevisiae Fermentative Enzyme		gi|112491285	210.08	100	40665.1	6.21	GVIFYESHGKLEYK	8	21	(N-term)_iTRAQ[0], Lysine(K)_iTRAQ[10,14]	72.49	100	2102.17	2102.27	0.106201	50.5199	17450.8	58.3855			2013-09-11 23:17:33	1.36177	1.62261	2.13151	1.23741	1.70347	2.04175	3	3	3	1010.51	1376.08	1639.66	2153.9
1222	FALSE	1	167	G18	Chain A, Yeast Alcohol Dehydrogenase I, Saccharomyces Cerevisiae Fermentative Enzyme		gi|112491285	210.08	100	40665.1	6.21	EALDFFAR	303	310	(N-term)_iTRAQ[0]	62.89	99.998	1112.59	1112.64	0.0551758	49.5924	53257	80.74			2013-09-12 01:18:34	1.49909	2.03898	2.24235	1.23741	1.70347	2.04175	3	3	3	965.66	1447.61	1968.97	2165.34
1221	FALSE	1	152	G3	Chain A, Yeast Alcohol Dehydrogenase I, Saccharomyces Cerevisiae Fermentative Enzyme		gi|112491285	210.08	100	40665.1	6.21	VLGIDGGEGKEELFR	197	211	(N-term)_iTRAQ[0], Lysine(K)_iTRAQ[10]	74.7	100	1907.05	1907.1	0.0494385	25.9241	20509.1	63.3255			2013-09-12 00:32:28	0.92813	1.49407	1.78081	1.23741	1.70347	2.04175	3	3	3	1229.81	1141.42	1837.43	2190.05
1474	FALSE	1	174	H1	Sug2p [Saccharomyces cerevisiae]		gi|1147800	67.1762	99.999	54222.9	5.53	EVIELPLKNPEIFQR	195	209	(N-term)_iTRAQ[0], Lysine(K)_iTRAQ[8]	68.14	99.999	2113.23	2113.28	0.052002	24.6078	47126.1	60.1067			2013-09-12 02:51:16	2.08292	2.04827	2.37455	2.4406	2.22806	2.81482	2	2	2	1286.76	2680.22	2635.63	3055.47
1475	FALSE	1	201	I1	Sug2p [Saccharomyces cerevisiae]		gi|1147800	67.1762	99.999	54222.9	5.53	EVIELPLKNPEIFQR	195	209	(N-term)_iTRAQ[0], Lysine(K)_iTRAQ[8]	54.05	99.983	2113.23	2113.29	0.0603027	28.5359	46559.6	40.9153			2013-09-12 04:01:12	2.85969	2.42363	3.33672	2.4406	2.22806	2.81482	2	2	2	1102.67	3153.29	2672.47	3679.3
1569	FALSE	1	301	M3	N2505 [Saccharomyces cerevisiae]		gi|1149539	25.18	86.631	66156.6	5.25	VVNQLYPVDLFTELPPPIR	67	85	(N-term)_iTRAQ[0]	25.18	86.631	2354.32	2354.38	0.0551758	23.4359	3258.06	79.916			2013-09-12 07:39:34	1.08445	1.60331	1.16141	1.08445	1.60331	1.16141	1	1	1		189.865	280.707	203.34
937	FALSE	1	16	A16	Rps10bp [Saccharomyces cerevisiae]		gi|1151236	420.64	100	31088.8	10.49	EVTKGEK	161	167	(N-term)_iTRAQ[0], Lysine(K)_iTRAQ[4,7]	29.12	94.604	1222.74	1222.82	0.0870361	71.1814	6973.87	28.8503			2013-09-11 17:48:57	2.67591	2.55666	2.85471	1.84458	1.77034	1.98385	5	5	5	276.505	739.903	706.928	789.341
938	FALSE	1	97	D22	Rps10bp [Saccharomyces cerevisiae]		gi|1151236	420.64	100	31088.8	10.49	VFFDKR	26	31	(N-term)_iTRAQ[0], Lysine(K)_iTRAQ[5]	39.24	99.475	1099.65	1099.71	0.0605469	55.0601	47262.1	57.0634			2013-09-11 21:41:26	1.61873	1.85859	2.14231	1.84458	1.77034	1.98385	5	5	5	1697.44	2747.7	3154.84	3636.44
939	FALSE	1	122	E21	Rps10bp [Saccharomyces cerevisiae]		gi|1151236	420.64	100	31088.8	10.49	IGQEVDGEAVGDEFK	32	46	(N-term)_iTRAQ[0], Lysine(K)_iTRAQ[15]	129.64	100	1880.95	1881.05	0.0969238	51.5292	46880.5	71.5141			2013-09-11 22:55:45	1.54134	1.41847	1.66017	1.84458	1.77034	1.98385	5	5	5	1902.61	2932.55	2698.79	3158.64
940	FALSE	1	150	G1	Rps10bp [Saccharomyces cerevisiae]		gi|1151236	420.64	100	31088.8	10.49	EAAAEYAQLLAK	203	214	(N-term)_iTRAQ[0], Lysine(K)_iTRAQ[12]	97.27	100	1565.88	1565.91	0.0296631	18.9434	22704.7	75.5398			2013-09-12 00:25:24	1.91178	1.75033	1.84022	1.84458	1.77034	1.98385	5	5	5	680.64	1301.23	1191.35	1252.52
941	FALSE	1	345	N23	Rps10bp [Saccharomyces cerevisiae]		gi|1151236	420.64	100	31088.8	10.49	GAIVGPDLAVLALVIVK	99	115	(N-term)_iTRAQ[0], Lysine(K)_iTRAQ[17]	125.37	100	1936.25	1936.3	0.0571289	29.505	57764	75.7486			2013-09-12 08:48:07	1.67304	1.47396	1.64468	1.84458	1.77034	1.98385	5	5	5	884.703	1480.14	1304.02	1455.05
261	FALSE	1	190	H17	Chain A, Yeast Initiation Factor 4a		gi|11513344	1382.42	100	47625.7	5.02	AIXPIIEGHDVLAQAQSGTGK	51	71	(N-term)_iTRAQ[0], Lysine(K)_iTRAQ[21]	77.25	100	2422.32	2422.42	0.100342	41.4239	14318.1	52.8635			2013-09-12 02:04:45	1.49696	1.35599	1.49772	1.24232	1.29991	1.54423	17	17	17	595.598	891.583	807.624	892.04
262	FALSE	1	193	H20	Chain A, Yeast Initiation Factor 4a		gi|11513344	1382.42	100	47625.7	5.02	AIXPIIEGHDVLAQAQSGTGK	51	71	(N-term)_iTRAQ[0], Lysine(K)_iTRAQ[21]	62.62	99.998	2422.32	2422.38	0.065918	27.2128	14032.3	34.187			2013-09-12 01:53:12	1.56826	1.30414	1.97009	1.24232	1.29991	1.54423	17	17	17	577.905	906.306	753.667	1138.53
264	FALSE	1	224	I24	Chain A, Yeast Initiation Factor 4a		gi|11513344	1382.42	100	47625.7	5.02	VVYKFDDXELDENLLR	19	34	(N-term)_iTRAQ[0], Lysine(K)_iTRAQ[4]	60.38	99.996	2285.19	2285.3	0.107422	47.0078	166852	53.9591			2013-09-12 02:53:33	1.50282	1.3427	1.65974	1.24232	1.29991	1.54423	17	17	17	4542.85	6827.07	6099.7	7539.95
263	FALSE	1	206	I6	Chain A, Yeast Initiation Factor 4a		gi|11513344	1382.42	100	47625.7	5.02	FDDXELDENLLR	23	34	(N-term)_iTRAQ[0]	44.75	99.852	1651.79	1651.86	0.0665283	40.2764	64416.1	45.5814			2013-09-12 03:46:27	0.963474	1.20658	1.44292	1.24232	1.29991	1.54423	17	17	17	1708.34	1645.94	2061.24	2464.99
1362	FALSE	1	61	C10	Rpl26bp [Saccharomyces cerevisiae S288c]		gi|116006491	132.52	100	16964	10.47	KAYFTAPSSER	17	27	(N-term)_iTRAQ[0], Lysine(K)_iTRAQ[1]	60.07	99.996	1544.83	1544.89	0.0577393	37.3758	97318.8	39.5405			2013-09-11 20:03:04	0.672213	0.755541	1.14813	0.79689	0.811964	1.24614	2	2	2	9778.66	6573.35	7388.18	11227.2
851	FALSE	1	114	E13	YOR3177w [Saccharomyces cerevisiae]		gi|1164943	496.21	100	24902.1	9.73	AELRPLQFK	36	44	(N-term)_iTRAQ[0], Lysine(K)_iTRAQ[9]	60.27	99.996	1389.85	1389.9	0.053833	38.7331	344105	57.6978			2013-09-11 22:29:09	2.54067	2.68386	3.14113	1.97983	1.85111	2.1435	6	6	6	6502.29	16520.2	17451.2	20424.5
850	FALSE	1	109	E8	YOR3177w [Saccharomyces cerevisiae]		gi|1164943	496.21	100	24902.1	9.73	HVIFLAER	92	99	(N-term)_iTRAQ[0]	65.86	99.999	1128.66	1128.71	0.0480957	42.6129	126283	59.4172			2013-09-11 22:14:04	2.31533	2.43304	2.87996	1.97983	1.85111	2.1435	6	6	6	3665.56	8486.98	8918.45	10556.7
853	FALSE	1	261	K13	YOR3177w [Saccharomyces cerevisiae]		gi|1164943	496.21	100	24902.1	9.73	ILEDLVFPTEIVGKR	128	142	(N-term)_iTRAQ[0], Lysine(K)_iTRAQ[14]	27.65	92.43	2017.19	2017.28	0.0845947	41.9368	6355.52	52.4293			2013-09-12 05:45:08	1.36136	1.03102	1.41561	1.97983	1.85111	2.1435	6	6	6	474.533	646.013	489.252	671.754
852	FALSE	1	256	K8	YOR3177w [Saccharomyces cerevisiae]		gi|1164943	496.21	100	24902.1	9.73	ALAIFVPVPSLAGFHK	60	75	(N-term)_iTRAQ[0], Lysine(K)_iTRAQ[16]	56.94	99.991	1955.17	1955.24	0.0704346	36.0247	9661.88	77.9922			2013-09-12 05:59:17	1.93445	1.88788	1.79206	1.97983	1.85111	2.1435	6	6	6	241.933	468.007	456.74	433.56
854	FALSE	1	289	L17	YOR3177w [Saccharomyces cerevisiae]		gi|1164943	496.21	100	24902.1	9.73	TLTAVHDKILEDLVFPTEIVGK	120	141	(N-term)_iTRAQ[0], Lysine(K)_iTRAQ[8,22]	49.63	99.952	2870.66	2870.76	0.0998535	34.7841	6386.92	76.3083			2013-09-12 07:09:04	1.86446	1.47006	1.64624	1.97983	1.85111	2.1435	6	6	6	255.864	477.049	376.135	421.213
855	FALSE	1	327	N5	YOR3177w [Saccharomyces cerevisiae]		gi|1164943	496.21	100	24902.1	9.73	ILSQAPTELELQVAQAFVELENSSPELK	8	35	(N-term)_iTRAQ[0], Lysine(K)_iTRAQ[28]	235.86	100	3371.82	3371.95	0.133057	39.4614	41906.4	89.8952			2013-09-12 09:39:25	2.08508	2.15331	2.56729	1.97983	1.85111	2.1435	6	6	6	421.558	878.983	907.744	1082.26
1402	FALSE	1	309	M11	YOR3513c [Saccharomyces cerevisiae]		gi|1164988	106.88	100	27771.6	9.99	AFTLGFDLDDSIALLR	105	120	(N-term)_iTRAQ[0]	106.88	100	1911.03	1911.09	0.0524902	27.4669	16807.8	79.6348			2013-09-12 08:05:11	3.29277	3.0521	3.01069	3.29277	3.0521	3.01069	1	1	1	196.616	647.412	600.092	591.951
1189	FALSE	1	194	H21	ORFS8; Method: conceptual translation supplied by author [Saccharomyces cerevisiae]		gi|1165216	230.81	100	22075.9	4.59	FVELDIEIPAKR	130	141	(N-term)_iTRAQ[0], Lysine(K)_iTRAQ[11]	34.28	98.355	1718.01	1718.08	0.0717773	41.7794	12370.8	63.4697			2013-09-12 01:51:55	1.21638	1.35401	1.50531	1.5406	1.73893	1.87291	3	3	3	614.094	746.972	831.488	924.403
1190	FALSE	1	267	K19	ORFS8; Method: conceptual translation supplied by author [Saccharomyces cerevisiae]		gi|1165216	230.81	100	22075.9	4.59	LLLTSIPYFR	65	74	(N-term)_iTRAQ[0]	65.42	99.999	1366.82	1366.89	0.0693359	50.7279	29406.2	74.3592			2013-09-12 05:25:37	1.82853	2.01337	2.27644	1.5406	1.73893	1.87291	3	3	3	589.719	1078.32	1187.32	1342.46
1191	FALSE	1	362	O16	ORFS8; Method: conceptual translation supplied by author [Saccharomyces cerevisiae]		gi|1165216	230.81	100	22075.9	4.59	GQLTTVEGLLSEMIDDLSQDQEMR	142	165	(N-term)_iTRAQ[0]	131.11	100	2852.38	2852.43	0.0500488	17.5464	27879.2	91.708			2013-09-12 10:33:16	1.64397	1.92887	1.91721	1.5406	1.73893	1.87291	3	3	3	288.076	473.59	555.662	552.302
1098	FALSE	1	138	F13	Chain A, Crystal Structure Of Yeast Rna Splicing Factor Snu13p		gi|116666730	301.7	100	16059.7	7.05	NVPYVFVPSR	75	84	(N-term)_iTRAQ[0]	65.1	99.999	1321.74	1321.8	0.0571289	43.2225	110857	75.7625			2013-09-11 23:41:54	1.2667	1.49403	1.76131	1.32261	1.34849	1.86369	3	3	3	3073.18	3892.79	4591.4	5412.8
1099	FALSE	1	359	O13	Chain A, Crystal Structure Of Yeast Rna Splicing Factor Snu13p		gi|116666730	301.7	100	16059.7	7.05	AFPLADAALTQQILDVVQQAANLR	8	31	(N-term)_iTRAQ[0]	236.6	100	2710.5	2710.57	0.0668945	24.6798	2.2404e+06	80.781			2013-09-12 10:25:17	1.26368	1.2951	1.92611	1.32261	1.34849	1.86369	3	3	3	15561.7	19665	20154	29973.6
1100	FALSE	1	397	P24	Chain A, Crystal Structure Of Yeast Rna Splicing Factor Snu13p		gi|116666730	301.7	100	16059.7	7.05	AFPLADAALTQQILDVVQQAANLR	8	31	(N-term)_iTRAQ[0]	136.22	100	2710.5	2710.55	0.0473633	17.474	50767.7	80.3827			2013-09-12 11:39:12	1.44539	1.26731	1.9081	1.32261	1.34849	1.86369	3	3	3	609.491	880.953	772.413	1162.97
1516	FALSE	1	393	P20	3-phosphoglycerate dehydrogenase [Saccharomyces cerevisiae]		gi|117958129	44.06	99.827	55533.3	6.08	SVAELVIGEIISLAR	158	172	(N-term)_iTRAQ[0]	44.06	99.827	1714.02	1714.06	0.0322266	18.8017	3426.61	74.2103			2013-09-12 11:32:48	2.18466	1.41725	1.79618	2.18466	1.41725	1.79618	1	1	1	139.745	305.295	198.054	251.006
1166	FALSE	1	85	D10	Chain G, Structure Of Ribosome-Bound Cricket Paralysis Virus Ires Rna		gi|119390529	248.18	100	28179.7	9.72	AGKFPTPVSHNDDLYGK	128	144	(N-term)_iTRAQ[0], Lysine(K)_iTRAQ[3,17]	103.58	100	2278.22	2278.3	0.0751953	33.0062	31535.3	63.8557			2013-09-11 21:04:36	1.14073	1.07605	1.66596	1.17258	1.19712	1.72035	4	4	4	1729.54	1972.93	1861.07	2881.34
1167	FALSE	1	270	K22	Chain G, Structure Of Ribosome-Bound Cricket Paralysis Virus Ires Rna		gi|119390529	248.18	100	28179.7	9.72	NFLETVELQVGLK	24	36	(N-term)_iTRAQ[0], Lysine(K)_iTRAQ[13]	113.47	100	1778.03	1778.12	0.0852051	47.921	79324.6	75.7816			2013-09-12 05:16:57	1.08566	1.12668	1.63979	1.17258	1.19712	1.72035	4	4	4	2407.95	2614.22	2713	3948.55
1168	FALSE	1	296	L24	Chain G, Structure Of Ribosome-Bound Cricket Paralysis Virus Ires Rna		gi|119390529	248.18	100	28179.7	9.72	NFLETVELQVGLK	24	36	(N-term)_iTRAQ[0], Lysine(K)_iTRAQ[13]	95.42	100	1778.03	1778.09	0.0618896	34.808	33672.7	72.5484			2013-09-12 07:28:18	1.20561	1.13259	1.59096	1.17258	1.19712	1.72035	4	4	4	1310.22	1579.61	1483.94	2084.5
1397	FALSE	1	15	A15	Rpl32p [Saccharomyces cerevisiae]		gi|124263182	108.87	100	10975.4	11.62	GNISQPK	48	54	(N-term)_iTRAQ[0], Lysine(K)_iTRAQ[7]	32.14	97.308	1031.61	1031.68	0.0721436	69.933	13561.7	53.2581			2013-09-11 17:46:42	1.05137	1.14095	1.01328	1.06937	1.02085	1.08776	2	2	2	700.349	736.327	799.061	709.653
1398	FALSE	1	39	B12	Rpl32p [Saccharomyces cerevisiae]		gi|124263182	108.87	100	10975.4	11.62	IGYGSNKK	55	62	(N-term)_iTRAQ[0], Lysine(K)_iTRAQ[7,8]	76.73	100	1298.78	1298.83	0.0463867	35.7156	9810.29	42.5221			2013-09-11 18:39:49	1.08767	0.913391	1.16771	1.06937	1.02085	1.08776	2	2	2	1269.24	1380.51	1159.31	1482.11
1554	FALSE	1	89	D14	cytosolic aldehyde dehydrogenase [Saccharomyces cerevisiae]		gi|1336076	28.16	93.269	60483.8	5.4	AFHDTEWATQDPR	75	87	(N-term)_iTRAQ[0]	28.16	93.269	1717.81	1717.88	0.0738525	42.9924	14607.7	52.6305			2013-09-11 21:18:22	1.2622	1.41678	1.62706	1.2622	1.41678	1.62706	1	1	1	1103.91	1393.36	1564.01	1796.14
806	FALSE	1	86	D11	Loc1p [Saccharomyces cerevisiae S288c]		gi|14318523	520.34	100	29628.5	10.31	NQLANVPHLTEK	28	39	(N-term)_iTRAQ[0], Lysine(K)_iTRAQ[12]	108.3	100	1651.94	1651.99	0.0549316	33.2529	83382.4	75.0218			2013-09-11 21:06:12	1.15761	1.25439	1.61399	1.21683	1.14977	1.61381	6	6	6	2368.18	2741.42	2970.62	3822.21
807	FALSE	1	98	D23	Loc1p [Saccharomyces cerevisiae S288c]		gi|14318523	520.34	100	29628.5	10.31	REVAPEVFQDSQAR	14	27	(N-term)_iTRAQ[0]	49.61	99.952	1775.92	1776.01	0.0893555	50.3151	46589.7	35.2001			2013-09-11 21:44:57	1.41124	1.25208	1.63518	1.21683	1.14977	1.61381	6	6	6	1758.96	2482.31	2202.36	2876.22
805	FALSE	1	82	D7	Loc1p [Saccharomyces cerevisiae S288c]		gi|14318523	520.34	100	29628.5	10.31	EVAPEVFQDSQAR	15	27	(N-term)_iTRAQ[0]	114.77	100	1619.81	1619.87	0.0549316	33.9123	686583	77.9532			2013-09-11 20:53:05	0.985737	0.884943	1.29043	1.21683	1.14977	1.61381	6	6	6	15373.8	15154.5	13604.9	19838.7
808	FALSE	1	113	E12	Loc1p [Saccharomyces cerevisiae S288c]		gi|14318523	520.34	100	29628.5	10.31	KFIADNDTLTLNR	98	110	(N-term)_iTRAQ[0], Lysine(K)_iTRAQ[1]	88.22	100	1809.01	1809.08	0.067627	37.3834	99606.3	50.1617			2013-09-11 22:27:32	1.39293	1.15572	1.7147	1.21683	1.14977	1.61381	6	6	6	5383.06	7498.22	6221.29	9230.35
809	FALSE	1	136	F11	Loc1p [Saccharomyces cerevisiae S288c]		gi|14318523	520.34	100	29628.5	10.31	FIADNDTLTLNR	99	110	(N-term)_iTRAQ[0]	93.4	100	1536.81	1536.88	0.060791	39.5565	77476.8	73.0944			2013-09-11 23:49:16	0.965192	1.02803	1.51104	1.21683	1.14977	1.61381	6	6	6	2498.79	2411.81	2568.84	3775.78
810	FALSE	1	149	F24	Loc1p [Saccharomyces cerevisiae S288c]		gi|14318523	520.34	100	29628.5	10.31	YSEKDLNIPTLNR	70	82	(N-term)_iTRAQ[0], Lysine(K)_iTRAQ[4]	66.04	99.999	1851.02	1851.1	0.0804443	43.4594	32482.8	57.4132			2013-09-11 23:08:16	1.49936	1.399	2.00193	1.21683	1.14977	1.61381	6	6	6	1352.69	2028.17	1892.42	2707.99
1495	FALSE	1	320	M22	Bbc1p [Saccharomyces cerevisiae S288c]		gi|14627173	54	99.982	140179	5.17	NFVSQIVSEFKDEVIQPIGAR	1025	1045	(N-term)_iTRAQ[0], Lysine(K)_iTRAQ[11]	54	99.982	2664.46	2664.57	0.106934	40.1333	7322.61	62.2032			2013-09-12 08:36:16	1.29203	1.42891	1.92605	1.29203	1.42891	1.92605	1	1	1	410.747	530.696	586.92	791.119
1418	FALSE	1	279	L7	Chain B, Mms2UBC13 UBIQUITIN CONJUGATING ENZYME COMPLEX		gi|14719687	94.01	100	17539	6.48	AYTMETLLLDLR	107	118	(N-term)_iTRAQ[0]	94.01	100	1582.86	1582.93	0.0625	39.4854	22367.7	80.2201			2013-09-12 06:38:57	1.11365	1.3154	1.86082	1.11365	1.3154	1.86082	1	1	1	593.144	660.553	780.22	1103.74
1532	FALSE	1	121	E20	Trf5p [Saccharomyces cerevisiae]		gi|1493831	37.47	99.211	81390	6.97	SAIPSPPPDFGVSR	553	566	(N-term)_iTRAQ[0]	37.47	99.211	1570.83	1570.92	0.088501	56.3401	13653.3	65.0908			2013-09-11 22:53:30	1.47556	1.08664	1.87091	1.47556	1.08664	1.87091	1	1	1	580.218	856.148	630.49	1085.53
1520	FALSE	1	81	D6	WW domain containing protein interacting with metacaspase [Saccharomyces cerevisiae YJM789]		gi|151940753	40.71	99.626	22696.6	4.53	YYQPQQPQYPQYPQQQR	92	108	(N-term)_iTRAQ[0]	40.71	99.626	2384.15	2384.24	0.0874023	36.6597	55217.9	39.2144			2013-09-11 20:50:32	1.41902	1.30063	1.55606	1.41902	1.30063	1.55606	1	1	1	1964.11	2787.12	2554.58	3056.29
1393	FALSE	1	224	I24	conserved protein [Saccharomyces cerevisiae YJM789]		gi|151940771	115.326	100	93964.9	5.86	ALQSVLDADVWR	272	283	(N-term)_iTRAQ[0]	77.15	100	1516.82	1516.88	0.0599365	39.5145	37282.7	75.8161			2013-09-12 02:56:07	1.67534	1.81026	2.1384	1.58091	1.61098	1.86788	2	2	2	588.903	986.61	1066.07	1259.31
1394	FALSE	1	237	J13	conserved protein [Saccharomyces cerevisiae YJM789]		gi|151940771	115.326	100	93964.9	5.86	AFLNEVATDIIYQHNER	425	441	(N-term)_iTRAQ[0]	39.14	99.463	2177.11	2177.2	0.0871582	40.0339	5309.86	68.3056			2013-09-12 04:39:42	1.4918	1.43363	1.63159	1.58091	1.61098	1.86788	2	2	2	306.502	457.24	439.41	500.084
601	FALSE	1	88	D13	ribosomal protein P0 [Saccharomyces cerevisiae YJM789]		gi|151940865	714.88	100	36004.9	4.71	EYLEEYK	17	23	(N-term)_iTRAQ[0], Lysine(K)_iTRAQ[7]	47.68	99.925	1261.66	1261.71	0.0552979	43.8296	27378.9	51.2234			2013-09-11 21:14:11	1.75291	1.98663	2.6294	1.93482	2.0051	2.57929	9	9	9	1247.2	2186.24	2477.74	3279.4
602	FALSE	1	128	F3	ribosomal protein P0 [Saccharomyces cerevisiae YJM789]		gi|151940865	714.88	100	36004.9	4.71	LREYLEEYK	15	23	(N-term)_iTRAQ[0], Lysine(K)_iTRAQ[9]	58.99	99.994	1530.84	1530.9	0.0539551	35.2454	97185.1	46.7642			2013-09-12 00:13:54	3.16655	3.62782	4.08236	1.93482	2.0051	2.57929	9	9	9	2210.84	7000.73	8020.52	9025.43
603	FALSE	1	131	F6	ribosomal protein P0 [Saccharomyces cerevisiae YJM789]		gi|151940865	714.88	100	36004.9	4.71	AGAVAPEDIWVR	111	122	(N-term)_iTRAQ[0]	110.29	100	1427.78	1427.83	0.0546875	38.3026	912251	84.3649			2013-09-12 00:03:59	2.46333	2.36471	3.2014	1.93482	2.0051	2.57929	9	9	9	6190.76	15249.9	14639.3	19819.1
604	FALSE	1	167	G18	ribosomal protein P0 [Saccharomyces cerevisiae YJM789]		gi|151940865	714.88	100	36004.9	4.71	SLFVVGVDNVSSQQMHEVR	24	42	(N-term)_iTRAQ[0]	156.25	100	2275.16	2275.26	0.100098	43.9958	57980.7	83.2231			2013-09-12 01:17:56	1.9491	2.59287	2.82687	1.93482	2.0051	2.57929	9	9	9	927.471	1807.73	2404.81	2621.84
605	FALSE	1	167	G18	ribosomal protein P0 [Saccharomyces cerevisiae YJM789]		gi|151940865	714.88	100	36004.9	4.71	LLPFVK	76	81	(N-term)_iTRAQ[0], Lysine(K)_iTRAQ[6]	38.49	99.376	1004.68	1004.72	0.0446167	44.4091	28818	69.9038			2013-09-12 01:20:10	2.07423	1.95503	2.74938	1.93482	2.0051	2.57929	9	9	9	589.698	1223.17	1152.88	1621.3
606	FALSE	1	175	H2	ribosomal protein P0 [Saccharomyces cerevisiae YJM789]		gi|151940865	714.88	100	36004.9	4.71	TSFFQALGVPTK	133	144	(N-term)_iTRAQ[0], Lysine(K)_iTRAQ[12]	65.87	99.999	1583.9	1583.96	0.0523682	33.0627	37759.9	75.7862			2013-09-12 02:47:46	1.19597	1.0606	1.54613	1.93482	2.0051	2.57929	9	9	9	1059.29	1266.87	1123.47	1637.79
608	FALSE	1	220	I20	ribosomal protein P0 [Saccharomyces cerevisiae YJM789]		gi|151940865	714.88	100	36004.9	4.71	GFLSDLPDFEK	65	75	(N-term)_iTRAQ[0], Lysine(K)_iTRAQ[11]	72.92	100	1555.83	1555.9	0.0723877	46.5269	63528.3	69.4858			2013-09-12 03:07:02	1.45256	1.60545	1.80951	1.93482	2.0051	2.57929	9	9	9	1529.05	2221.04	2454.82	2766.83
607	FALSE	1	209	I9	ribosomal protein P0 [Saccharomyces cerevisiae YJM789]		gi|151940865	714.88	100	36004.9	4.71	GNVGFVFTNEPLTEIK	82	97	(N-term)_iTRAQ[0], Lysine(K)_iTRAQ[16]	111.99	100	2053.12	2053.19	0.0727539	35.4358	46810.9	72.4433			2013-09-12 03:34:55	1.97785	1.45982	2.37064	1.93482	2.0051	2.57929	9	9	9	1159.88	2294.06	1693.22	2749.66
609	FALSE	1	322	M24	ribosomal protein P0 [Saccharomyces cerevisiae YJM789]		gi|151940865	714.88	100	36004.9	4.71	GFLSDLPDFEKLLPFVK	65	81	(N-term)_iTRAQ[0], Lysine(K)_iTRAQ[11,17]	52.4	99.975	2397.38	2397.46	0.0839844	35.0317	19803.5	56.3754			2013-09-12 08:42:20	2.00062	2.43954	2.85223	1.93482	2.0051	2.57929	9	9	9	337.333	674.875	822.939	962.151
534	FALSE	1	30	B3	U3 snoRNP protein [Saccharomyces cerevisiae YJM789]		gi|151940928	791.136	100	114504	7.94	EGIAHETPEEIHRR	775	788	(N-term)_iTRAQ[0]	30.37	95.953	1817.94	1818	0.05896	32.4323	17183.5	22.25			2013-09-11 18:15:48	1.35548	1.27963	1.43019	2.21563	2.43576	3.24852	9	9	9	1260.79	1708.97	1613.35	1803.16
535	FALSE	1	126	F1	U3 snoRNP protein [Saccharomyces cerevisiae YJM789]		gi|151940928	791.136	100	114504	7.94	IFSPFR	23	28	(N-term)_iTRAQ[0]	26.74	90.665	910.527	910.561	0.0338745	37.2032	27120	61.3495			2013-09-12 00:22:13	1.96975	3.50137	3.74987	2.21563	2.43576	3.24852	9	9	9	602.964	1187.69	2111.2	2261.04
536	FALSE	1	166	G17	U3 snoRNP protein [Saccharomyces cerevisiae YJM789]		gi|151940928	791.136	100	114504	7.94	IGEWENIITAHKDEK	424	438	(N-term)_iTRAQ[0], Lysine(K)_iTRAQ[12,15]	45.72	99.882	2215.21	2215.29	0.0817871	36.9207	6285.42	67.0539			2013-09-12 01:17:17	1.72096	1.60761	2.70233	2.21563	2.43576	3.24852	9	9	9	298.886	514.372	480.492	807.689
537	FALSE	1	175	H2	U3 snoRNP protein [Saccharomyces cerevisiae YJM789]		gi|151940928	791.136	100	114504	7.94	MNTLLHLDVIR	731	741	(N-term)_iTRAQ[0]	73	100	1468.84	1468.89	0.0439453	29.9183	13530.4	70.3128			2013-09-12 02:49:40	3.36826	4.40956	5.13955	2.21563	2.43576	3.24852	9	9	9	189.327	637.701	834.848	973.053
538	FALSE	1	197	H24	U3 snoRNP protein [Saccharomyces cerevisiae YJM789]		gi|151940928	791.136	100	114504	7.94	EYVFDPSLSQGSGDVVVQPPR	321	341	(N-term)_iTRAQ[0]	124.28	100	2420.22	2420.31	0.0910645	37.6265	102161	80.8271			2013-09-12 01:40:42	1.46282	1.22385	1.96778	2.21563	2.43576	3.24852	9	9	9	1462.2	2138.93	1789.51	2877.28
539	FALSE	1	215	I15	U3 snoRNP protein [Saccharomyces cerevisiae YJM789]		gi|151940928	791.136	100	114504	7.94	SLWSFSLR	374	381	(N-term)_iTRAQ[0]	66.2	99.999	1139.63	1139.69	0.0527344	46.2731	22858.9	67.8596			2013-09-12 03:18:17	2.74982	3.07564	3.99718	2.21563	2.43576	3.24852	9	9	9	511.658	1406.97	1573.68	2045.19
[truncated: 3,371 more rows]
