# Supplementary material for: Studies on the Coordination of Ribosomal Protein Assembly Events Involved in Processing and Stabilization of Yeast Early Large Ribosomal Subunit Precursors
Source: PLoS One. 2015 Dec 7;10(12):e0143768. doi: 10.1371/journal.pone.0143768 (PMC4671574; doi:10.1371/journal.pone.0143768)
Supplement: S1 File — (ZIP) [file pone.0143768.s004.zip › E3T1_(L4_L18).xlsx]

## Sheet: L4 vs WT
	Accession Number	Name	Class	Peptide Count	Name (PepNumber)	Avg iTRAQ ratio (116/114)	iTRAQ Standard Deviation (116/114)	Localisation	SGD Description	Copy Number per Cell
	gi|6324451	rpS19	A1	2	rpS19 (2)	4.51181	0.844228	cytoplasm	Protein component of the small (40S) ribosomal subunit, required for assembly and maturation of pre-40 S particles; mutations in human RPS19 are associated with Diamond Blackfan anemia; nearly identical to Rps19Bp	29000
	gi|190404968	rpS13	A1	2	rpS13 (2)	3.1577	0.46747	0	Protein component of the small (40S) ribosomal subunit; has similarity to E. coli S15 and rat S13 ribosomal proteins	not visualized
	gi|1164943	rpS7A	A1	3	rpS7A (3)	2.84156	1.5606	0	Protein component of the small (40S) ribosomal subunit, nearly identical to Rps7Bp; interacts with Kti11p; deletion causes hypersensitivity to zymocin; has similarity to rat S7 and Xenopus S8 ribosomal proteins	41000
	gi|6323399	rpS22	A1	3	rpS22 (3)	2.69605	1.21629	nucleolus,nucleus	Protein component of the small (40S) ribosomal subunit; nearly identical to Rps22Bp and has similarity to E. coli S8 and rat S15a ribosomal proteins	40400
	gi|49258836	rpS15	A1	2	rpS15 (2)	2.53054	0.124748	0	Protein component of the small (40S) ribosomal subunit; has similarity to E. coli S19 and rat S15 ribosomal proteins	not visualized
	gi|6320918	rpS24A	A1	5	rpS24A (5)	2.51537	0.242221	cytoplasm	Protein component of the small (40S) ribosomal subunit; identical to Rps24Bp and has similarity to rat S24 ribosomal protein	not visualized
	gi|6322583	rpS5	A1	4	rpS5 (4)	2.46588	0.486576	0	Protein component of the small (40S) ribosomal subunit, the least basic of the non-acidic ribosomal proteins; phosphorylated in vivo; essential for viability; has similarity to E. coli S7 and rat S5 ribosomal proteins	not visualized
	gi|49258832	rpS18A/B	A1	2	rpS18A/B (2)	2.26534	0.512527	cytoplasm	Protein component of the small (40S) ribosomal subunit; nearly identical to Rps18Bp and has similarity to E. coli S13 and rat S18 ribosomal proteins	48100
	gi|6319666	rpS9B	A1	2	rpS9B (2)	2.26312	0.273125	cytoplasm	Protein component of the small (40S) ribosomal subunit; nearly identical to Rps9Ap and has similarity to E. coli S4 and rat S9 ribosomal proteins	63300
	gi|6323617	rpS17	A1	5	rpS17 (5)	2.24774	0.555763	cytoplasm	Ribosomal protein 51 (rp51) of the small (40s) subunit; nearly identical to Rps17Bp and has similarity to rat S17 ribosomal protein	30900
	gi|55670021	Asc1p	A1	1	Asc1p (1)	2.17087	0	0	G-protein beta subunit and guanine nucleotide dissociation inhibitor for Gpa2p; ortholog of RACK1 that inhibits translation; core component of the small (40S) ribosomal subunit; represses Gcn4p in the absence of amino acid starvation	333000
	gi|6323365	rpS25B	A1	1	rpS25B (1)	2.16186	0	cytoplasm	Protein component of the small (40S) ribosomal subunit; nearly identical to Rps25Ap and has similarity to rat S25 ribosomal protein	162000
	gi|6322325	rpS21A	A1	1	rpS21A (1)	2.03971	0	cytoplasm	Protein component of the small (40S) ribosomal subunit; nearly identical to Rps21Bp and has similarity to rat S21 ribosomal protein	27400
	gi|1151236	rpS6A/B	A1	4	rpS6A/B (4)	1.93279	0.729549	cytoplasm	Protein component of the small (40S) ribosomal subunit; identical to Rps6Bp and has similarity to rat S6 ribosomal protein	66000
	gi|1914797	rpS11B	A1	2	rpS11B (2)	1.88121	0.0583797	cytoplasm	Protein component of the small (40S) ribosomal subunit; identical to Rps11Ap and has similarity to E. coli S17 and rat S11 ribosomal proteins	1200
	gi|10383793	rpS14A	A1	1	rpS14A (1)	1.86062	0	0	Ribosomal protein 59 of the small subunit, required for ribosome assembly and 20S pre-rRNA processing; mutations confer cryptopleurine resistance; nearly identical to Rps14Bp and similar to E. coli S11 and rat S14 ribosomal proteins	29600
	gi|49258823	rpS3	A1	4	rpS3 (4)	1.85934	0.350053	0	Protein component of the small (40S) ribosomal subunit, has apurinic/apyrimidinic (AP) endonuclease activity; essential for viability; has similarity to E. coli S3 and rat S3 ribosomal proteins	146000
	gi|6323886	rpS10B	A1	2	rpS10B (2)	1.84694	0.100718	cytoplasm	Protein component of the small (40S) ribosomal subunit; nearly identical to Rps10Ap and has similarity to rat ribosomal protein S10	7650
	gi|6321772	rpS20	A1	4	rpS20 (4)	1.82561	0.585951	0	Protein component of the small (40S) ribosomal subunit; overproduction suppresses mutations affecting RNA polymerase III-dependent transcription; has similarity to E. coli S10 and rat S20 ribosomal proteins	not visualized
	gi|6321653	rpS0A	A1	5	rpS0A (5)	1.78899	0.577082	cytoplasm	Protein component of the small (40S) ribosomal subunit, nearly identical to Rps0Bp; required for maturation of 18S rRNA along with Rps0Bp; deletion of either RPS0 gene reduces growth rate, deletion of both genes is lethal	93700
	gi|6321315	rpS2	A1	3	rpS2 (3)	1.78374	0.351285	0	Protein component of the small (40S) subunit, essential for control of translational accuracy; phosphorylation by C-terminal domain kinase I (CTDK-I) enhances translational accuracy; similar to E. coli S5 and rat S2 ribosomal proteins	not visualized
	gi|6323577	rpS1B	A1	4	rpS1B (4)	1.69516	0.215954	cytoplasm	Ribosomal protein 10 (rp10) of the small (40S) subunit; nearly identical to Rps1Ap and has similarity to rat S3a ribosomal protein	107000
	gi|6321997	rpS4B	A1	4	rpS4B (4)	1.66127	0.235036	cytoplasm	Protein component of the small (40S) ribosomal subunit; identical to Rps4Ap and has similarity to rat S4 ribosomal protein	102000
	gi|256273384	rpS23A	A1	3	rpS23A (3)	1.63225	0.826105	cytoplasm	Ribosomal protein 28 (rp28) of the small (40S) ribosomal subunit, required for translational accuracy; nearly identical to Rps23Bp and similar to E. coli S12 and rat S23 ribosomal proteins; deletion of both RPS23A and RPS23B is lethal	10600
	gi|899490	rpS12	A1	2	rpS12 (2)	1.61664	0.392814	0	Protein component of the small (40S) ribosomal subunit; has similarity to rat ribosomal protein S12	not visualized
	gi|171727	rpS8A	A1	4	rpS8A (4)	1.53907	0.115936	cytoplasm	Protein component of the small (40S) ribosomal subunit; identical to Rps8Bp and has similarity to rat S8 ribosomal protein	15900
	gi|6322910	rpS21A	A1	2	rpS21A (2)	1.4797	0.701211	cytoplasm	Protein component of the small (40S) ribosomal subunit; nearly identical to Rps21Bp and has similarity to rat S21 ribosomal protein	27400
	gi|259149446	rpP2A	A2	1	rpP2A (1)	2.15368	0	cytoplasm	Ribosomal protein P2 alpha, a component of the ribosomal stalk, which is involved in the interaction between translational elongation factors and the ribosome; regulates the accumulation of P1 (Rpp1Ap and Rpp1Bp) in the cytoplasm	428000
	gi|6321407	rpL24A	A2	2	rpL24A (2)	1.99252	0.267368	cytoplasm	Ribosomal protein L30 of the large (60S) ribosomal subunit, nearly identical to Rpl24Bp and has similarity to rat L24 ribosomal protein; not essential for translation but may be required for normal translation rate	247000
	gi|6435677	rpL30	A2	1	rpL30 (1)	1.91197	0	0	Protein component of the large (60S) ribosomal subunit, has similarity to rat L30 ribosomal protein; involved in pre-rRNA processing in the nucleolus; autoregulates splicing of its transcript	59300
	gi|292659544	rpL23	A2	2	rpL23 (2)	1.81136	0.00280796	nucleus	Protein component of the large (60S) ribosomal subunit, identical to Rpl23Bp and has similarity to E. coli L14 and rat L23 ribosomal proteins	not visualized
	gi|6323104	rpL10	A2	5	rpL10 (5)	1.61728	0.184555	cytoplasm	Protein component of the large (60S) ribosomal subunit, responsible for joining the 40S and 60S subunits; regulates translation initiation; has similarity to rat L10 ribosomal protein and to members of the QM gene family	not visualized
	gi|6325359	rpL11	A2	3	rpL11 (3)	1.52696	0.26994	cytoplasm	Protein component of the large (60S) ribosomal subunit, nearly identical to Rpl11Bp; involved in ribosomal assembly; depletion causes degradation of proteins and RNA of the 60S subunit; has similarity to E. coli L5 and rat L11	39000
	gi|6324445	rpL25	A2	1	rpL25 (1)	1.44837	0	0	Primary rRNA-binding ribosomal protein component of the large (60S) ribosomal subunit, has similarity to E. coli L23 and rat L23a ribosomal proteins; binds to 26S rRNA via a conserved C-terminal motif	not visualized
	gi|151940865	rpP0	A2	3	rpP0 (3)	1.44055	0.799397	0	Conserved ribosomal protein P0 similar to rat P0, human P0, and E. coli L10e; shown to be phosphorylated on serine 302	not visualized
	gi|6321754	rpL8A	A2	5	rpL8A (5)	1.42064	0.2421	cytoplasm	Ribosomal protein L4 of the large (60S) ribosomal subunit, nearly identical to Rpl8Bp and has similarity to rat L7a ribosomal protein; mutation results in decreased amounts of free 60S subunits	238000
	gi|49258841	rpL3	A2	3	rpL3 (3)	1.41689	0.298454	cytoplasm	Protein component of the large (60S) ribosomal subunit, has similarity to E. coli L3 and rat L3 ribosomal proteins; involved in the replication and maintenance of killer double stranded RNA virus	450
	gi|49258862	rpL31	A2	1	rpL31 (1)	1.40875	0	0	Protein component of the large (60S) ribosomal subunit, nearly identical to Rpl31Bp and has similarity to rat L31 ribosomal protein; associates with the karyopherin Sxm1p; loss of both Rpl31p and Rpl39p confers lethality	not visualized
	gi|49258840	rpL2	A2	6	rpL2 (6)	1.32177	0.246173	cytoplasm	Protein component of the large (60S) ribosomal subunit, identical to Rpl2Bp and has similarity to E. coli L2 and rat L8 ribosomal proteins	not quantitated
	gi|6320679	rpL27	A2	3	rpL27 (3)	1.24529	0.118701	cytoplasm	Protein component of the large (60S) ribosomal subunit, nearly identical to Rpl27Ap and has similarity to rat L27 ribosomal protein	22900
	gi|6320073	rpP1B	A2	1	rpP1B (1)	1.22363	0	cytoplasm	Ribosomal protein P1 beta, component of the ribosomal stalk, which is involved in interaction of translational elongation factors with ribosome; accumulation is regulated by phosphorylation and interaction with the P2 stalk component	22400
	gi|49258866	rpL43	A2	1	rpL43 (1)	1.21649	0	cytoplasm	Protein component of the large (60S) ribosomal subunit, identical to Rpl43Bp and has similarity to rat L37a ribosomal protein; null mutation confers a dominant lethal phenotype	44600
	gi|6325126	rpL5	A2	6	rpL5 (6)	1.1761	0.1901	cytoplasm	Protein component of the large (60S) ribosomal subunit with similarity to E. coli L18 and rat L5 ribosomal proteins; binds 5S rRNA and is required for 60S subunit assembly	not visualized
	gi|256271337	rpL17	A2	1	rpL17 (1)	1.15232	0	cytoplasm	Protein component of the large (60S) ribosomal subunit, nearly identical to Rpl17Ap and has similarity to E. coli L22 and rat L17 ribosomal proteins	21100
	gi|6324028	rpL18	A2	3	rpL18 (3)	1.14294	0.308682	cytoplasm	Protein component of the large (60S) ribosomal subunit, identical to Rpl18Ap and has similarity to rat L18 ribosomal protein	63700
	gi|49258860	rpL28	A2	1	rpL28 (1)	1.11329	0	0	Ribosomal protein of the large (60S) ribosomal subunit, has similarity to E. coli L15 and rat L27a ribosomal proteins; may have peptidyl transferase activity; can mutate to cycloheximide resistance	not visualized
	gi|49258850	rpL15	A2	6	rpL15 (6)	1.08611	0.119715	0	Protein component of the large (60S) ribosomal subunit, nearly identical to Rpl15Bp and has similarity to rat L15 ribosomal protein; binds to 5.8 S rRNA	not visualized
	gi|190408368	rpL13B	A2	4	rpL13B (4)	1.07665	0.143415	cytoplasm	Protein component of the large (60S) ribosomal subunit, nearly identical to Rpl13Ap; not essential for viability; has similarity to rat L13 ribosomal protein	54200
	gi|116006491	rpL26B	A2	1	rpL26B (1)	1.06467	0	cytoplasm	Protein component of the large (60S) ribosomal subunit, nearly identical to Rpl26Ap and has similarity to E. coli L24 and rat L26 ribosomal proteins; binds to 5.8S rRNA	33200
	gi|6321362	rpL7A	A2	6	rpL7A (6)	1.04091	0.110428	cytoplasm	Protein component of the large (60S) ribosomal subunit, nearly identical to Rpl7Bp and has similarity to E. coli L30 and rat L7 ribosomal proteins; contains a conserved C-terminal Nucleic acid Binding Domain (NDB2)	101000
	gi|9755331	rpL34A	A2	1	rpL34A (1)	1.02026	0	cytoplasm	Protein component of the large (60S) ribosomal subunit, nearly identical to Rpl34Bp and has similarity to rat L34 ribosomal protein	23600
	gi|256274177	rpL33A	A2	1	rpL33A (1)	0.941801	0	0	N-terminally acetylated ribosomal protein L37 of the large (60S) ribosomal subunit, nearly identical to Rpl33Bp and has similarity to rat L35a; rpl33a null mutant exhibits slow growth while rpl33a rpl33b double null mutant is inviable	not visualized
	gi|6323567	rpL6A	A2	1	rpL6A (1)	0.928688	0	cytoplasm	N-terminally acetylated protein component of the large (60S) ribosomal subunit, has similarity to Rpl6Bp and to rat L6 ribosomal protein; binds to 5.8S rRNA	37100
	gi|6319505	rpL4	A2	7	rpL4 (7)	0.928482	0.247459	cytoplasm	N-terminally acetylated protein component of the large (60S) ribosomal subunit, nearly identical to Rpl4Bp and has similarity to E. coli L4 and rat L4 ribosomal proteins	not visualized
	gi|256270643	rpL36B	A2	4	rpL36B (4)	0.909458	0.0700445	cytoplasm	N-terminally acetylated protein component of the large (60S) ribosomal subunit, nearly identical to Rpl36Bp and has similarity to rat L36 ribosomal protein; binds to 5.8 S rRNA	5370
	gi|6319444	rpL19	A2	2	rpL19 (2)	0.855196	0.00473033	cytoplasm	Protein component of the large (60S) ribosomal subunit, nearly identical to Rpl19Ap and has similarity to rat L19 ribosomal protein; rpl19a and rpl19b single null mutations result in slow growth, while the double null mutation is lethal	225000
	gi|151944465	rpL16B	A2	1	rpL16B (1)	0.797425	0	0	N-terminally acetylated protein component of the large (60S) ribosomal subunit, binds to 5.8 S rRNA; has similarity to Rpl16Ap, E. coli L13 and rat L13a ribosomal proteins; transcriptionally regulated by Rap1p	not visualized
	gi|6322847	rpL14	A2	3	rpL14 (3)	0.741755	0.0189985	cytoplasm	N-terminally acetylated protein component of the large (60S) ribosomal subunit, nearly identical to Rpl14Bp and has similarity to rat L14 ribosomal protein; rpl14a csh5 double null mutant exhibits synthetic slow growth	45300
	gi|49258852	rpL17	A2	1	rpL17 (1)	0.74097	0	cytoplasm	Protein component of the large (60S) ribosomal subunit, nearly identical to Rpl17Bp and has similarity to E. coli L22 and rat L17 ribosomal proteins; copurifies with the Dam1 complex (aka DASH complex)	not visualized
	gi|218511	rpL6B	A2	2	rpL6B (2)	0.701438	0.0975202	cytoplasm	N-terminally acetylated protein component of the large (60S) ribosomal subunit, has similarity to Rpl6Bp and to rat L6 ribosomal protein; binds to 5.8S rRNA	38400
	gi|119675174	rpL20	A2	3	rpL20 (3)	0.697399	0.143143	cytoplasm	Protein component of the large (60S) ribosomal subunit, nearly identical to Rpl20Ap and has similarity to rat L18a ribosomal protein	not quantitated
	gi|49258859	rpL26B	A2	1	rpL26B (1)	0.217998	0	cytoplasm	Protein component of the large (60S) ribosomal subunit, nearly identical to Rpl26Bp and has similarity to E. coli L24 and rat L26 ribosomal proteins; binds to 5.8S rRNA	not quantitated
	gi|151944842	Lcp5p	A3	1	Lcp5p (1)	9.3559	0	0	Essential protein involved in maturation of 18S rRNA; depletion leads to inhibited pre-rRNA processing and reduced polysome levels; localizes primarily to the nucleolus	1430
	gi|6324564	Rcl1p	A3	2	Rcl1p (2)	4.38032	1.88203	nucleolus,nucleus	Subunit of U3-containing 90S preribosome processome complex involved in 18S rRNA biogenesis and small ribosomal subunit assembly; stimulates Bms1p GTPase and U3 binding activity; similar to RNA cyclase-like proteins but no activity detected	10000
	gi|151946633	Enp1p	A3	3	Enp1p (3)	3.63665	1.18696	cytoplasm,nucleolus,nucleus	Protein associated with U3 and U14 snoRNAs, required for pre-rRNA processing and 40S ribosomal subunit synthesis; localized in the nucleus and concentrated in the nucleolus	21600
	gi|51830274	Bfr2p	A3	3	Bfr2p (3)	3.49639	1.34241	nucleolus	Essential protein that is a component of 90S preribosomes; may be involved in rRNA processing; multicopy suppressor of sensitivity to Brefeldin A; expression is induced during lag phase and also by cold shock	15400
	gi|256270959	Krr1p	A3	3	Krr1p (3)	3.24701	0.704136	cytoplasm,nucleolus	Essential nucleolar protein required for the synthesis of 18S rRNA and for the assembly of 40S ribosomal subunit	4340
	gi|151943423	Enp2p	A3	1	Enp2p (1)	2.70298	0	0	Protein associated with U3 and U14 snoRNAs, required for pre-rRNA processing and 40S ribosomal subunit synthesis; localized in the nucleus and concentrated in the nucleolus	not visualized
	gi|45269774	Emg1p	A3	2	Emg1p (2)	2.53901	0.370928	cytoplasm,nucleus	Member of the alpha/beta knot fold methyltransferase superfamily; required for maturation of 18S rRNA and for 40S ribosome production; interacts with RNA and with S-adenosylmethionine; associates with spindle/microtubules; forms homodimers	not visualized
	gi|151944405	Kre33p	A3	2	Kre33p (2)	2.45094	0.531351	nucleolus	Essential protein of unknown function; heterozygous mutant shows haploinsufficiency in K1 killer toxin resistance	not quantitated
	gi|259147979	Sof1p	A3	3	Sof1p (3)	2.21753	0.62366	nucleolus	Essential protein required for biogenesis of 40S (small) ribosomal subunit; has similarity to the beta subunit of trimeric G-proteins and the splicing factor Prp4p	6620
	gi|151942584	Bms1p	A3	1	Bms1p (1)	2.02372	0	0	GTPase required for synthesis of 40S ribosomal subunits and for processing the 35S pre-rRNA at sites A0, A1, and A2; interacts with Rcl1p, which stimulates its GTPase and U3 snoRNA binding activities; has similarity to Tsr1p	not visualized
	gi|160358657	Rok1p	A3	2	Rok1p (2)	1.97736	0.46669	0	ATP-dependent RNA helicase of the DEAD box family; required for 18S rRNA synthesis	not visualized
	gi|151942575	New1p	A3	2	New1p (2)	1.77527	0.551526	cytoplasm	ATP binding cassette family member; Asn/Gln-rich rich region supports [NU+] prion formation and susceptibility to [PSI+] prion induction; homologous to mRNA export factor from S. pombe and similar protein from C. albicans (	37600
	gi|6323031	Cms1p	A3	1	Cms1p (1)	1.36325	0	nucleus	Subunit of U3-containing 90S preribosome processome complex involved in production of 18S rRNA and assembly of small ribosomal subunit; overexpression rescues supressor mutant of mcm10; null mutant is viable	1200
	gi|253181	Nsr1p	A3	1	Nsr1p (1)	1.1956	0	nucleolus	Nucleolar protein that binds nuclear localization sequences, required for pre-rRNA processing and ribosome biogenesis	77400
	gi|190407071	Prp43p	A3	3	Prp43p (3)	0.961713	0.681969	nucleolus	RNA helicase in the DEAH-box family, functions in both RNA polymerase I and polymerase II transcript metabolism, involved in release of the lariat-intron from the spliceosome	16900
	gi|151945830	Ecm16p	A3	1	Ecm16p (1)	0.85981	0	nucleolus	Essential DEAH-box ATP-dependent RNA helicase specific to the U3 snoRNP, predominantly nucleolar in distribution, required for 18S rRNA synthesis	2000
	gi|151940928	Utp21p	A3a	3	Utp21p (3)	3.97018	1.47166	nucleus	Subunit of U3-containing 90S preribosome and Small Subunit (SSU) processome complexes involved in production of 18S rRNA and assembly of small ribosomal subunit; synthetic defect with STI1 Hsp90 cochaperone; human homolog linked to glaucoma	2020
	gi|14270688	Utp20p	A3a	3	Utp20p (3)	3.33767	1.61799	cytoplasm,nucleolus	Component of the small-subunit (SSU) processome, which is involved in the biogenesis of the 18S rRNA	not visualized
	gi|6324577	Utp23p	A3a	1	Utp23p (1)	3.07608	0	mitochondrion	Essential nucleolar protein that is a component of the SSU (small subunit) processome involved in 40S ribosomal subunit biogenesis; has homology to PINc domain protein Fcf1p, although the PINc domain of Utp23p is not required for function	6960
	gi|151942372	Utp5p	A3a	1	Utp5p (1)	3.00453	0	nucleolus	Subunit of U3-containing Small Subunit (SSU) processome complex involved in production of 18S rRNA and assembly of small ribosomal subunit	33100
	gi|151945015	Utp10p	A3a	2	Utp10p (2)	2.56878	0.223962	nucleolus	Nucleolar protein, component of the small subunit (SSU) processome containing the U3 snoRNA that is involved in processing of pre-18S rRNA	18200
	gi|151946073	Utp14p	A3a	5	Utp14p (5)	2.54006	0.807871	nucleolus,nucleus	Subunit of U3-containing Small Subunit (SSU) processome complex involved in production of 18S rRNA and assembly of small ribosomal subunit	1470
	gi|170992	Utp6p	A3a	1	Utp6p (1)	2.5108	0	nucleolus	Nucleolar protein, component of the small subunit (SSU) processome containing the U3 snoRNA that is involved in processing of pre-18S rRNA	7520
	gi|6321990	Utp9p	A3a	1	Utp9p (1)	2.48016	0	nucleolus	Nucleolar protein, component of the small subunit (SSU) processome containing the U3 snoRNA that is involved in processing of pre-18S rRNA	20000
	gi|151941853	Nop14p/Noc5p	A3a	2	Nop14p/Noc5p (2)	2.21085	0.826205	0	Nucleolar protein, forms a complex with Noc4p that mediates maturation and nuclear export of 40S ribosomal subunits; also present in the small subunit processome complex, which is required for processing of pre-18S rRNA	not visualized
	gi|151943367	Utp22p	A3a	1	Utp22p (1)	2.13509	0	nucleolus,nucleus	Possible U3 snoRNP protein involved in maturation of pre-18S rRNA, based on computational analysis of large-scale protein-protein interaction data	3260
	gi|116666730	Snu13	A3a	2	Snu13 (2)	2.08035	0.0926016	0	RNA binding protein, part of U3 snoRNP involved in rRNA processing, part of U4/U6-U5 tri-snRNP involved in mRNA splicing, similar to human 15.5K protein	not visualized
	gi|207342938	Utp13p	A3a	2	Utp13p (2)	2.05806	0.223203	nucleolus	Nucleolar protein, component of the small subunit (SSU) processome containing the U3 snoRNA that is involved in processing of pre-18S rRNA	8070
	gi|151945077	Mpp10p	A3a	1	Mpp10p (1)	2.03819	0	0	Component of the SSU processome and 90S preribosome, required for pre-18S rRNA processing, interacts with and controls the stability of Imp3p and Imp4p, essential for viability; similar to human Mpp10p	not visualized
	gi|207342335	Utp15p	A3a	5	Utp15p (5)	2.03304	0.41266	nucleolus,nucleus	Nucleolar protein, component of the small subunit (SSU) processome containing the U3 snoRNA that is involved in processing of pre-18S rRNA	358
	gi|151942672	Nan1p	A3a	1	Nan1p (1)	1.9808	0	nucleolus	U3 snoRNP protein, component of the small (ribosomal) subunit (SSU) processosome containing U3 snoRNA; required for the biogenesis of18S rRNA	6560
	gi|6320049	Sas10p / Utp3p	A3a	2	Sas10p / Utp3p (2)	1.96042	0.270705	0	Essential subunit of U3-containing Small Subunit (SSU) processome complex involved in production of 18S rRNA and assembly of small ribosomal subunit; disrupts silencing when overproduced	not visualized
	gi|151945258	Utp18p	A3a	1	Utp18p (1)	1.81528	0	nucleolus	Possible U3 snoRNP protein involved in maturation of pre-18S rRNA, based on computational analysis of large-scale protein-protein interaction data	9570
	gi|6320531	Utp4p	A3a	4	Utp4p (4)	1.51636	1.06499	nucleolus	Subunit of U3-containing 90S preribosome and Small Subunit (SSU) processome complexes involved in production of 18S rRNA and assembly of small ribosomal subunit; member of t-Utp subcomplex involved with transcription of 35S rRNA transcript	5440
	gi|151943408	Utp8p	A3a	1	Utp8p (1)	1.4173	0	nucleolus	Nucleolar protein required for export of tRNAs from the nucleus; also copurifies with the small subunit (SSU) processome containing the U3 snoRNA that is involved in processing of pre-18S rRNA	16800
	gi|6323158	Dip2p / Utp12p	A3a	2	Dip2p / Utp12p (2)	1.32562	0.311268	cytoplasm,nucleus	Nucleolar protein, specifically associated with the U3 snoRNA, part of the large ribonucleoprotein complex known as the small subunit (SSU) processome, required for 18S rRNA biogenesis, part of the active pre-rRNA processing complex	9620
	gi|6324635	Cka2p	A3a	1	Cka2p (1)	0.943957	0	cytoplasm,nucleus	Alpha' catalytic subunit of casein kinase 2, a Ser/Thr protein kinase with roles in cell growth and proliferation; the holoenzyme also contains CKA1, CKB1 and CKB2, the many substrates include transcription factors and all RNA polymerases	4540
	gi|45271026	Fap7p	A3b	1	Fap7p (1)	1.59417	0	cytoplasm,nucleus	Essential NTPase required for small ribosome subunit synthesis, mediates processing of the 20S pre-rRNA at site D in the cytoplasm but associates only transiently with 43S preribosomes via Rps14p, may be the endonuclease for site D	8350
	gi|6319988	Nop6p	A4	2	Nop6p (2)	3.01917	0.10685	nucleolus	Putative RNA-binding protein implicated in A3/4; contains an RNA recognition motif (RRM) and has similarity to hydrophilins; NOP6 may be a fungal-specific gene as no homologs have been yet identified in higher eukaryotes	8970
	gi|6323885	Rrp5p	A4	15	Rrp5p (15)	2.06018	0.453295	nucleolus	RNA binding protein with preference for single stranded tracts of U's involved in synthesis of both 18S and 5.8S rRNAs; component of both the ribosomal small subunit (SSU) processosome and the 90S preribosome	8860
	gi|190406043	Noc3p	A4	8	Noc3p (8)	1.55791	0.456778	nucleolus,nucleus	Protein that forms a nuclear complex with Noc2p that binds to 66S ribosomal precursors to mediate their intranuclear transport; also binds to chromatin to promote the association of DNA replication factors and replication initiation	11700
	gi|151945296	Noc2p	A4	12	Noc2p (12)	1.55338	0.281148	nucleolus,nucleus	Protein that forms a nucleolar complex with Mak21p that binds to 90S and 66S pre-ribosomes, as well as a nuclear complex with Noc3p that binds to 66S pre-ribosomes; both complexes mediate intranuclear transport of ribosomal precursors	29000
	gi|151942049	Noc1p	A4	8	Noc1p (8)	1.51137	0.207934	nucleolus	Constituent of 66S pre-ribosomal particles, required for large (60S) ribosomal subunit biogenesis; involved in nuclear export of pre-ribosomes; required for maintenance of dsRNA virus; homolog of human CAATT-binding protein	15000
	gi|151945592	Nop12p	A4	3	Nop12p (3)	1.502	0.250451	nucleolus	Nucleolar protein involved in pre-25S rRNA processing and biogenesis of large 60S ribosomal subunit; contains an RNA recognition motif (RRM); binds to Ebp2; similar to Nop13p and Nsr1p	5910
	gi|6321857	Ssf1p	A4	1	Ssf1p (1)	1.3132	0	nucleolus,nucleus	Constituent of 66S pre-ribosomal particles, required for ribosomal large subunit maturation; functionally redundant with Ssf2p; member of the Brix family	8150
	gi|190407574	Ytm1p	A4	1	Ytm1p (1)	1.25382	0	nucleolus,nucleus	Constituent of 66S pre-ribosomal particles, forms a complex with Nop7p and Erb1p that is required for maturation of the large ribosomal subunit; has seven C-terminal WD repeats	6670
	gi|151942459	Puf6p	A4	1	Puf6p (1)	1.21983	0	nucleolus,nucleus	Pumilio-homology domain protein that binds ASH1 mRNA at PUF consensus sequences in the 3' UTR and represses its translation, resulting in proper asymmetric localization of ASH1 mRNA	21500
	gi|206558285	Nop16p	A4	1	Nop16p (1)	1.21124	0	nucleolus,nucleus	Constituent of 66S pre-ribosomal particles, involved in 60S ribosomal subunit biogenesis	2860
	gi|6323021	Drs1p	A4	4	Drs1p (4)	1.10439	0.145291	cytoplasm,nucleolus,nucleus	Nucleolar DEAD-box protein required for ribosome assembly and function, including synthesis of 60S ribosomal subunits; constituent of 66S pre-ribosomal particles	not visualized
	gi|521090	Nop4p	A4	10	Nop4p (10)	1.03053	0.253171	nucleolus,nucleus	Nucleolar protein, essential for processing and maturation of 27S pre-rRNA and large ribosomal subunit biogenesis; constituent of 66S pre-ribosomal particles; contains four RNA recognition motifs (RRMs)	4990
	gi|207340712	Nip7p	A4	1	Nip7p (1)	0.951037	0	nucleolus,nucleus	Nucleolar protein required for 60S ribosome subunit biogenesis, constituent of 66S pre-ribosomal particles; physically interacts with Nop8p and the exosome subunit Rrp43p	5170
	gi|207345119	Nop7p	A4	6	Nop7p (6)	0.891384	0.26979	nucleolus,nucleus	Component of several different pre-ribosomal particles; forms a complex with Ytm1p and Erb1p that is required for maturation of the large ribosomal subunit; required for exit from G0 and the initiation of cell proliferation	4530
	gi|6325273	Tif6p	A4	2	Tif6p (2)	0.864153	0.0925685	nucleolus,nucleus	Constituent of 66S pre-ribosomal particles, has similarity to human B1 factor 6 (eIF6); may be involved in the biogenesis and or stability of 60S ribosomal subunits	18600
	gi|6324219	Nop15p	A4	3	Nop15p (3)	0.852569	0.0978604	nucleolus,nucleus	Constituent of 66S pre-ribosomal particles, involved in 60S ribosomal subunit biogenesis; localizes to both nucleolus and cytoplasm	4280
	gi|51013571	Nop2p	A4	2	Nop2p (2)	0.845028	0.170702	nucleolus,nucleus	Probable RNA m(5)C methyltransferase, essential for processing and maturation of 27S pre-rRNA and large ribosomal subunit biogenesis; localized to the nucleolus; constituent of 66S pre-ribosomal particles	18700
	gi|229485398	Erb1p	A4	12	Erb1p (12)	0.827741	0.0983104	nucleolus,nucleus	Constituent of 66S pre-ribosomal particles, forms a complex with Nop7p and Ytm1p that is required for maturation of the large ribosomal subunit; required for maturation of the 25S and 5.8S ribosomal RNAs; homologous to mammalian Bop1	2680
	gi|6323947	Has1p	A4	5	Has1p (5)	0.814302	0.315118	0	ATP-dependent RNA helicase; localizes to both the nuclear periphery and nucleolus; highly enriched in nuclear pore complex fractions; constituent of 66S pre-ribosomal particles	not visualized
	gi|151944528	Rlp7p	A4	3	Rlp7p (3)	0.810637	0.148476	0	Nucleolar protein with similarity to large ribosomal subunit L7 proteins; constituent of 66S pre-ribosomal particles; plays an essential role in processing of precursors to the large ribosomal subunit RNAs	7720
	gi|207340569	Nog1p	A4	2	Nog1p (2)	0.807569	0.325464	nucleus	Putative GTPase that associates with free 60S ribosomal subunits in the nucleolus and is required for 60S ribosomal subunit biogenesis; constituent of 66S pre-ribosomal particles; member of the ODN family of nucleolar G-proteins	28000
	gi|6324868	Rrs1p	A4	2	Rrs1p (2)	0.765869	0.0565753	0	Essential protein that binds ribosomal protein L11 and is required for nuclear export of the 60S pre-ribosomal subunit during A3/4; mouse homolog shows altered expression in Huntington's disease model mice	not visualized
	gi|190405562	Nop16p	A4	3	Nop16p (3)	0.762076	0.0881879	nucleolus,nucleus	Constituent of 66S pre-ribosomal particles, involved in 60S ribosomal subunit biogenesis	2860
	gi|207344709	Cic1p/Nsa3p	A4	3	Cic1p/Nsa3p (3)	0.723778	0.110472	nucleolus,nucleus	Essential protein that interacts with proteasome components and has a potential role in proteasome substrate specificity; also copurifies with 66S pre-ribosomal particles	45900
	gi|151941620	Rpf2p	A4	2	Rpf2p (2)	0.665513	0.26014	nucleolus,nucleus	Essential protein involved in the processing of pre-rRNA and the assembly of the 60S ribosomal subunit; interacts with ribosomal protein L11; localizes predominantly to the nucleolus; constituent of 66S pre-ribosomal particles	32400
	gi|6322843	Mrt4p	A4	3	Mrt4p (3)	0.617396	0.0344816	nucleolus,nucleus	Protein involved in mRNA turnover and ribosome assembly, localizes to the nucleolus	18200
	gi|151945558	Brx1p	A4	1	Brx1p (1)	0.612067	0	nucleolus,nucleus	Nucleolar protein, constituent of 66S pre-ribosomal particles; depletion leads to defects in rRNA processing and a block in the assembly of large ribosomal subunits; possesses a sigma(70)-like RNA-binding motif	13200
	gi|151941747	Ebp2p	A4	1	Ebp2p (1)	0.56929	0	0	Essential protein required for the maturation of 25S rRNA and 60S ribosomal subunit assembly, localizes to the nucleolus; constituent of 66S pre-ribosomal particles	not visualized
	gi|151944713	Nug1p	A4	2	Nug1p (2)	0.424659	0.0798776	nucleolus,nucleus	GTPase that associates with nuclear 60S pre-ribosomes, required for export of 60S ribosomal subunits from the nucleus	7130
	gi|6320292	Rrp1p	A4	1	Rrp1p (1)	0.420736	0	nucleolus,nucleus	Essential evolutionarily conserved nucleolar protein necessary for biogenesis of 60S ribosomal subunits and processing of pre-rRNAs to mature rRNAs, associated with several distinct 66S pre-ribosomal particles	6960
	gi|190406571	Spb4p	A4	1	Spb4p (1)	0.3002	0	nucleolus,nucleus	Putative ATP-dependent RNA helicase, nucleolar protein required for synthesis of 60S ribosomal subunits at a late step in the pathway; sediments with 66S pre-ribosomes in sucrose gradients	5740
	gi|206558288	Nsa1p	A4	1	Nsa1p (1)	0.274477	0	nucleolus,nucleus	Constituent of 66S pre-ribosomal particles, involved in 60S ribosomal subunit biogenesis	2740
	gi|7839181	Nop10p	A5	2	Nop10p (2)	1.37146	0.252352	nucleolus	Constituent of small nucleolar ribonucleoprotein particles containing H/ACA-type snoRNAs, which are required for pseudouridylation and processing of pre-18S rRNA	not visualized
	gi|6320190	Nop1p	A5	6	Nop1p (6)	1.37027	0.314553	0	Nucleolar protein, component of the small subunit processome complex, which is required for processing of pre-18S rRNA; has similarity to mammalian fibrillarin	not visualized
	gi|151941019	Cbf5p	A5	8	Cbf5p (8)	1.35414	0.26827	nucleolus	Pseudouridine synthase catalytic subunit of box H/ACA small nucleolar ribonucleoprotein particles (snoRNPs), acts on both large and small rRNAs and on snRNA U2; mutations in human ortholog dyskerin cause the disorder dyskeratosis congenita	33600
	gi|666101	Nhp2p	A5	2	Nhp2p (2)	1.28347	0.0670181	nucleolus	Nuclear protein related to mammalian high mobility group (HMG) proteins, essential for function of H/ACA-type snoRNPs, which are involved in 18S rRNA processing	not visualized
	gi|190405265	Nop56p	A5	5	Nop56p (5)	1.24483	0.44699	nucleolus	Essential evolutionarily-conserved nucleolar protein component of the box C/D snoRNP complexes that direct 2'-O-methylation of pre-rRNA during its maturation; overexpression causes spindle orientation defects	13500
	gi|206558283	Nop58p	A5	4	Nop58p (4)	1.12802	0.228949	nucleolus	Protein involved in pre-rRNA processing, 18S rRNA synthesis, and snoRNA synthesis; component of the small subunit processome complex, which is required for processing of pre-18S rRNA	34700
	gi|207340445	Rrp12p	A6	3	Rrp12p (3)	1.79056	0.192764	cytoplasm,nucleus	Protein required for export of the ribosomal subunits; associates with the RNA components of the pre-ribosomes; contains HEAT-repeats	8170
	gi|151945976	Tma23p	A6	1	Tma23p (1)	1.34898	0	nucleolus	Nucleolar protein of unknown function implicated in ribosome biogenesis; TMA23 may be a fungal-specific gene as no homologs have been yet identified in higher eukaryotes	not quantitated
	gi|530998	Fpr3p	A6	4	Fpr3p (4)	1.24173	0.0757184	nucleolus,nucleus	Nucleolar peptidyl-prolyl cis-trans isomerase (PPIase); FK506 binding protein; phosphorylated by casein kinase II (Cka1p-Cka2p-Ckb1p-Ckb2p) and dephosphorylated by Ptp1p	9490
	gi|259145944	Arb1p	A6	1	Arb1p (1)	1.18055	0	cytoplasm	ATPase of the ATP-binding cassette (ABC) family involved in 40S and 60S ribosome biogenesis, has similarity to Gcn20p; shuttles from nucleus to cytoplasm, physically interacts with Tif6p, Lsg1p	17600
	gi|160380616	Dbp3p	A6	1	Dbp3p (1)	1.16715	0	nucleolus,nucleus	Putative ATP-dependent RNA helicase of the DEAD-box family involved in ribosomal biogenesis	38900
	gi|151941039	Pwp1p	A6	1	Pwp1p (1)	0.804422	0	cytoplasm,nucleolus,nucleus	Protein with WD-40 repeats involved in rRNA processing; associates with trans-acting ribosome biogenesis factors; similar to beta-transducin superfamily	43800
	gi|151943835	YCR016W	A6	1	YCR016W (1)	0.794443	0	nucleolus,nucleus	Putative protein of unknown function; green fluorescent protein (GFP)-fusion protein localizes to the nucleolus and nucleus; predicted to be involved in A3/4	1850
	gi|468605	Sup45p	B	1	Sup45p (1)	3.42005	0	cytoplasm	Polypeptide release factor (eRF1) in translation termination; mutant form acts as a recessive omnipotent suppressor; methylated by Mtq2p-Trm112p in ternary complex eRF1-eRF3-GTP; mutation of methylation site confers resistance to zymocin	13100
	gi|238686680	Prt1	B1	1	Prt1 (1)	1.95896	0	cytoplasm	eIF3b subunit of the core complex of translation initiation factor 3 (eIF3), essential for translation; part of a subcomplex (Prt1p-Rpg1p-Nip1p) that stimulates binding of mRNA and tRNA(i)Met to ribosomes	47500
	gi|6324433	Cdc33p	B1	2	Cdc33p (2)	1.80775	0.0196599	cytoplasm	Cytoplasmic mRNA cap binding protein and translation initiation factor eIF4E; the eIF4E-cap complex is responsible for mediating cap-dependent mRNA translation via interactions with translation initiation factor eIF4G (Tif4631p or Tif4632p)	14200
	gi|460044	Fun12p	B1	1	Fun12p (1)	1.59452	0	cytoplasm	GTPase, required for general translation initiation by promoting Met-tRNAiMet binding to ribosomes and ribosomal subunit joining; homolog of bacterial IF2	13400
	gi|6322323	Tif2p	B1	9	Tif2p (9)	1.37306	0.200404	cytoplasm	Translation initiation factor eIF4A, identical to Tif1p; DEA(D/H)-box RNA helicase that couples ATPase activity to RNA binding and unwinding; forms a dumbbell structure of two compact domains connected by a linker; interacts with eIF4G	not quantitated
	gi|6324778	Ded1p	B1	4	Ded1p (4)	1.36791	0.534949	0	ATP-dependent DEAD (Asp-Glu-Ala-Asp)-box RNA helicase, required for B1 of all yeast mRNAs; mutations in human DEAD-box DBY are a frequent cause of male infertility	not visualized
	gi|238686682	Tif35p	B1	5	Tif35p (5)	1.28466	0.451204	cytoplasm	eIF3g subunit of the core complex of translation initiation factor 3 (eIF3), which is essential for translation	not visualized
	gi|151941085	Yef3p	B1	1	Yef3p (1)	0.271944	0	cytoplasm	Translational elongation factor 3, stimulates the binding of aminoacyl-tRNA (AA-tRNA) to ribosomes by releasing EF-1 alpha from the ribosomal complex; contains two ABC cassettes; binds and hydrolyses ATP	871000
	gi|55670150	EF-2 (EFT1/EFT2)	B2	7	EF-2 (EFT1/EFT2) (7)	1.54497	0.275524	cytoplasm	Elongation factor 2 (EF-2), also encoded by EFT2; catalyzes ribosomal translocation during protein synthesis; contains diphthamide, the unique posttranslationally modified histidine residue specifically ADP-ribosylated by diphtheria toxin	82700
	gi|190405311	Yef3p	B2	8	Yef3p (8)	1.40497	0.550784	cytoplasm	Translational elongation factor 3, stimulates the binding of aminoacyl-tRNA (AA-tRNA) to ribosomes by releasing EF-1 alpha from the ribosomal complex; contains two ABC cassettes; binds and hydrolyses ATP	871000
	gi|6319594	Tef2p	B2	14	Tef2p (14)	1.35977	0.204495	cytoplasm	Translational elongation factor EF-1 alpha; also encoded by TEF1; functions in the binding reaction of aminoacyl-tRNA (AA-tRNA) to ribosomes	450
	gi|6320430	Htb1p	C1	1	Htb1p (1)	1.70116	0	nucleus	Histone H2B, core histone protein required for chromatin assembly and chromosome function; nearly identical to HTB1; Rad6p-Bre1p-Lge1p mediated ubiquitination regulates transcriptional activation, meiotic DSB formation and H3 methylation	443000
	gi|15988133	H4	C1	1	H4 (1)	1.48671	0	nucleus	Histone H4, core histone protein required for chromatin assembly and chromosome function; one of two identical histone proteins (see also HHF2); contributes to telomeric silencing; N-terminal domain involved in maintaining genomic integrity	524000
	gi|151940964	Fpr4p	C4e	6	Fpr4p (6)	0.968823	0.0909888	nucleolus,nucleus	Peptidyl-prolyl cis-trans isomerase (PPIase) (proline isomerase) localized to the nucleus; catalyzes isomerization of proline residues in histones H3 and H4, which affects lysine methylation of those histones	14100
	gi|170956	RPA49	E1	1	RPA49 (1)	1.96421	0	nucleolus	RNA polymerase I subunit A49	not quantitated
	gi|110590860	Rpb7p-CBP	E2	2	Rpb7p-CBP (2)	2.05063	0.0607033	#N/A	RNA polymerase II subunit B16; forms two subunit dissociable complex with Rpb4p; involved recruitment of 3'-end processing factors to transcribing RNA polymerase II complex and in export of	#N/A
	gi|6325209	Cam1p	F2	1	Cam1p (1)	1.07132	0	cytoplasm	Nuclear protein required for transcription of MXR1; binds the MXR1 promoter in the presence of other nuclear factors; binds calcium and phospholipids; has similarity to translational cofactor EF-1 gamma	60900
	gi|259145620	Yra1p	F5	3	Yra1p (3)	4.21279	0.451822	nucleus	Nuclear protein that binds to RNA and to Mex67p, required for export of poly(A)+ mRNA from the nucleus; member of the REF (RNA and export factor binding proteins) family; another family member, Yra2p, can substitute for Yra1p function	not visualized
	gi|172092	Pab1p	F5	4	Pab1p (4)	2.70042	1.02385	cytoplasm	Poly(A) binding protein, part of the 3'-end RNA-processing complex, mediates interactions between the 5' cap structure and the 3' mRNA poly(A) tail, involved in control of poly(A) tail length, interacts with translation factor eIF-4G	198000
	gi|6321265	Kem1p	F5	2	Kem1p (2)	2.12015	0.875959	cytoplasm	Evolutionarily-conserved 5'-3' exonuclease component of cytoplasmic processing (P) bodies involved in mRNA decay; plays a role in microtubule-mediated processes, filamentous growth, ribosomal RNA maturation, and telomere maintenance	11700
	gi|14318523	Loc1p	F5	2	Loc1p (2)	1.09617	0.184037	nucleolus,nucleus	Nuclear protein involved in asymmetric localization of ASH1 mRNA; binds double-stranded RNA in vitro; constituent of 66S pre-ribosomal particles	3650
	gi|151946445	Prp6p	F5	1	Prp6p (1)	0.812098	0	cytoplasm,nucleus	Splicing factor, component of the U4/U6-U5 snRNP complex	2250
	gi|6324217	Dbp2p	F5	1	Dbp2p (1)	0.750755	0	cytoplasm,nucleus	Essential ATP-dependent RNA helicase of the DEAD-box protein family, involved in nonsense-mediated mRNA decay and rRNA processing	33100
	gi|172945	Frs1p	F7	1	Frs1p (1)	1.6757	0	cytoplasm	Beta subunit of cytoplasmic phenylalanyl-tRNA synthetase, forms a tetramer with Frs2p to generate active enzyme; able to hydrolyze mis-aminoacylated tRNA-Phe, which could contribute to translational quality control	5440
	gi|190405061	LHP1	F7	1	LHP1 (1)	0.540235	0	nucleus	RNA binding protein required for maturation of tRNA and U6 snRNA precursors; acts as a molecular chaperone for RNAs transcribed by polymerase III; homologous to human La (SS-B) autoantigen	not visualized
	gi|151942417	PPN1	G	1	PPN1 (1)	2.37963	0	vacuole	Vacuolar endopolyphosphatase with a role in phosphate metabolism; functions as a homodimer	319
	gi|47169395	Acc1p	G	2	Acc1p (2)	2.30841	0.680269	cytoplasm,punctate composite	Acetyl-CoA carboxylase, biotin containing enzyme that catalyzes the carboxylation of acetyl-CoA to form malonyl-CoA; required for de novo biosynthesis of long-chain fatty acids	20200
	gi|223143	Adh2p	G	1	Adh2p (1)	2.25622	0	cytoplasm	Glucose-repressible alcohol dehydrogenase II, catalyzes the conversion of ethanol to acetaldehyde; involved in the production of certain carboxylate esters; regulated by ADR1	1620
	gi|151943263	Trp5p	G	2	Trp5p (2)	1.42296	0.195241	cytoplasm,nucleus	Tryptophan synthase, catalyzes the last step of tryptophan biosynthesis; regulated by the general control system of amino acid biosynthesis	15500
	gi|6321243	Gcn1	G	2	Gcn1 (2)	1.3445	0.17794	cytoplasm	Positive regulator of the Gcn2p kinase activity, forms a complex with Gcn20p; proposed to stimulate Gcn2p activation by an uncharged tRNA	7330
	gi|6980562	Ypd1p	G	1	Ypd1p (1)	1.33079	0	cytoplasm,nucleus	Phosphorelay intermediate protein, phosphorylated by the plasma membrane sensor Sln1p in response to osmotic stress and then in turn phosphorylates the response regulators Ssk1p in the cytosol and Skn7p in the nucleus	6330
	gi|47420051	Gpd1p	G	1	Gpd1p (1)	1.31124	0	peroxisome	NAD-dependent glycerol-3-phosphate dehydrogenase, key enzyme of glycerol synthesis, essential for growth under osmotic stress; expression regulated by high-osmolarity glycerol response pathway; homolog of Gpd2p	807
	gi|6323209	Sam1p	G	2	Sam1p (2)	1.12991	0.122114	cytoplasm	S-adenosylmethionine synthetase, catalyzes transfer of the adenosyl group of ATP to the sulfur atom of methionine; one of two differentially regulated isozymes (Sam1p and Sam2p)	103000
	gi|854566	Ura2p	G	3	Ura2p (3)	1.04893	0.139576	cytoplasm	Bifunctional carbamoylphosphate synthetase (CPSase)-aspartate transcarbamylase (ATCase), catalyzes the first two enzymatic steps in the de novo biosynthesis of pyrimidines; both activities are subject to feedback inhibition by UTP	11000
	gi|4180	Cdc19p	G	1	Cdc19p (1)	1.03912	0	cytoplasm	Pyruvate kinase, functions as a homotetramer in glycolysis to convert phosphoenolpyruvate to pyruvate, the input for aerobic (TCA cycle) or anaerobic (glucose fermentation) respiration	291000
	gi|6322468	TDH1	G	1	TDH1 (1)	1.03811	0	cytoplasm,nucleus	Glyceraldehyde-3-phosphate dehydrogenase, isozyme 1, involved in glycolysis and gluconeogenesis; tetramer that catalyzes the reaction of glyceraldehyde-3-phosphate to 1,3 bis-phosphoglycerate; detected in the cytoplasm and cell-wall	120000
	gi|6321776	Prs3p	G	1	Prs3p (1)	1.03794	0	cytoplasm	5-phospho-ribosyl-1(alpha)-pyrophosphate synthetase, synthesizes PRPP, which is required for nucleotide, histidine, and tryptophan biosynthesis; one of five related enzymes, which are active as heteromultimeric complexes	not visualized
	gi|171122	Vma2p	G	3	Vma2p (3)	0.987063	0.166037	vacuolar membrane	Subunit B of the eight-subunit V1 peripheral membrane domain of the vacuolar H+-ATPase (V-ATPase), an electrogenic proton pump found throughout the endomembrane system; contains nucleotide binding sites; also detected in the cytoplasm	131000
	gi|7546185	Fur1	G	1	Fur1 (1)	0.817472	0	intracellular	Uracil phosphoribosyltransferase, synthesizes UMP from uracil; involved in the pyrimidine salvage pathway	not visualized
	gi|207342498	Tsa1p	G	1	Tsa1p (1)	0.762669	0	cytoplasm,punctate composite	Thioredoxin peroxidase, acts as both a ribosome-associated and free cytoplasmic antioxidant; self-associates to form a high-molecular weight chaperone complex under oxidative stress; deletion results in mutator phenotype	378000
	gi|6323073	Pdc1p	G	2	Pdc1p (2)	0.553488	0.0840916	ambiguous,cytoplasm,nucleus	Major of three pyruvate decarboxylase isozymes, key enzyme in alcoholic fermentation, decarboxylates pyruvate to acetaldehyde; subject to glucose-, ethanol-, and autoregulation; involved in amino acid catabolism	8970
	gi|6324194	Fpr1p	G/C2	1	Fpr1p (1)	2.01723	0	cytoplasm,nucleus	Peptidyl-prolyl cis-trans isomerase (PPIase), binds to the drugs FK506 and rapamycin; also binds to the nonhistone chromatin binding protein Hmo1p and may regulate its assembly or function	43300
	gi|171704583	Sds23p	I	1	Sds23p (1)	2.2858	0	cytoplasm,nucleus	One of two S. cerevisiae homologs (Sds23p and Sds24p) of the S. pombe Sds23 protein, which is implicated in APC/cyclosome regulation; involved in cell separation during budding	21200
	gi|190408634	SDS24	I	1	SDS24 (1)	1.97408	0	cytoplasm	One of two S. cerevisiae homologs (Sds23p and Sds24p) of the S. pombe Sds23 protein, which is implicated in APC/cyclosome regulation; involved in cell separation during budding; may play an indirect role in fluid-phase endocytosis	2840
	gi|99031947	SBA1	K	1	SBA1 (1)	2.58855	0	cytoplasm,nucleus	Co-chaperone that binds to and regulates Hsp90 family chaperones; important for pp60v-src activity in yeast; homologous to the mammalian p23 proteins and like p23 can regulate telomerase activity	33700
	gi|171723	Hsc82p	K	8	Hsc82p (8)	1.71443	0.432291	cytoplasm	Cytoplasmic chaperone of the Hsp90 family, redundant in function and nearly identical with Hsp82p, and together they are essential; expressed constitutively at 10-fold higher basal levels than HSP82 and induced 2-3 fold by heat shock	132000
	gi|6324120	Ssb2p	K	7	Ssb2p (7)	1.59781	0.729859	cytoplasm	Cytoplasmic ATPase that is a ribosome-associated molecular chaperone, functions with J-protein partner Zuo1p; may be involved in the folding of newly-synthesized polypeptide chains; member of the HSP70 family; homolog of SSB1	104000
	gi|207341845	Ssb2p	K	1	Ssb2p (1)	1.3207	0	cytoplasm	Cytoplasmic ATPase that is a ribosome-associated molecular chaperone, functions with J-protein partner Zuo1p; may be involved in the folding of newly-synthesized polypeptide chains; member of the HSP70 family; homolog of SSB1	104000
	gi|99031945	Hsp82p	K1	1	Hsp82p (1)	1.5832	0	cytoplasm	Hsp90 chaperone required for pheromone signaling and negative regulation of Hsf1p; docks with Tom70p for mitochondrial preprotein delivery; promotes telomerase DNA binding and nucleotide addition; interacts with Cns1p, Cpr6p, Cpr7p, Sti1p	445000
	gi|151943024	Cct2p	K2	1	Cct2p (1)	1.88426	0	0	Subunit beta of the cytosolic chaperonin Cct ring complex, related to Tcp1p, required for the assembly of actin and tubulins in vivo	not visualized
	gi|172713	Ssa1p	K2	1	Ssa1p (1)	1.71225	0	cytoplasm	ATPase involved in protein folding and nuclear localization signal (NLS)-directed nuclear transport; member of heat shock protein 70 (HSP70) family; forms a chaperone complex with Ydj1p; localized to the nucleus, cytoplasm, and cell wall	269000
	gi|6323004	Ssa2p	K2	5	Ssa2p (5)	1.29415	0.298161	cytoplasm,nucleus	ATP binding protein involved in protein folding and vacuolar import of proteins; member of heat shock protein 70 (HSP70) family; associated with the chaperonin-containing T-complex; present in the cytoplasm, vacuolar membrane and cell wall	364000
	gi|1150594	unnamed protein	L	1	unnamed protein (1)	1.79692	0	#N/A	unnamed protein product [Saccharomyces cerevisiae] GenBank: CAA64142.1	#N/A
	gi|6321025	Bmh1p	M	3	Bmh1p (3)	2.1701	0.469419	cytoplasm	14-3-3 protein, major isoform; controls proteome at post-transcriptional level, binds proteins and DNA, involved in regulation of many processes including exocytosis, vesicle transport, Ras/MAPK signaling, and rapamycin-sensitive signaling	158000
	gi|37362625	Sro9p	M	1	Sro9p (1)	1.8573	0	cytoplasm	Cytoplasmic RNA-binding protein that associates with translating ribosomes; involved in heme regulation of Hap1p as a component of the HMC complex, also involved in the organization of actin filaments; contains a La motif	8430
	gi|14318481	TUB2	N	4	TUB2 (4)	2.14851	0.498154	0	Beta-tubulin; associates with alpha-tubulin (Tub1p and Tub3p) to form tubulin dimer, which polymerizes to form microtubules	not visualized
	gi|6323511	Tub3p	N	1	Tub3p (1)	2.07844	0	cytoplasm,nucleus,spindle pole	Alpha-tubulin; associates with beta-tubulin (Tub2p) to form tubulin dimer, which polymerizes to form microtubules; expressed at lower level than Tub1p	12300
	gi|151942115	SAC6	N	1	SAC6 (1)	2.02692	0	actin	Fimbrin, actin-bundling protein; cooperates with Scp1p (calponin/transgelin) in the organization and maintenance of the actin cytoskeleton	3510
	gi|151945133	Arp3p	N	1	Arp3p (1)	1.81344	0	0	Essential component of the Arp2/3 complex, which is a highly conserved actin nucleation center required for the motility and integrity of actin patches; involved in endocytosis and membrane growth and polarity	6650
	gi|642334	Cof1p	N	1	Cof1p (1)	1.61498	0	0	Cofilin, promotes actin filament depolarization in a pH-dependent manner; binds both actin monomers and filaments and severs filaments; thought to be regulated by phosphorylation at SER4; ubiquitous and essential in eukaryotes	19600
	gi|9650673	ACT1	N	1	ACT1 (1)	0.69078	0	0	Actin, structural protein involved in cell polarization, endocytosis, and other cytoskeletal functions	not visualized
	gi|30749262	Ykt6p	O	2	Ykt6p (2)	1.87004	0.111872	0	Vesicle membrane protein (v-SNARE) with acyltransferase activity; involved in trafficking to and within the Golgi, endocytic trafficking to the vacuole, and vacuolar fusion; membrane localization due to prenylation at the carboxy-terminus	not visualized
	gi|6320056	COP1	O	1	COP1 (1)	1.73181	0	Golgi,Golgi to ER	Alpha subunit of COPI vesicle coatomer complex, which surrounds transport vesicles in the early secretory pathway	15200
	gi|165761044	Sec23p	O	1	Sec23p (1)	1.57636	0	0	GTPase-activating protein; component of the Sec23p-Sec24p heterodimeric complex of the COPII vesicle coat, involved in ER to Golgi transport and autophagy; stimulates the GDP-bound form of Sar1p	not visualized
	gi|151941877	Cdc48p	O	2	Cdc48p (2)	1.36956	0.272987	cytoplasm,nucleus	ATPase in ER, nuclear membrane and cytosol with homology to mammalian p97; in a complex with Npl4p and Ufd1p participates in retrotranslocation of ubiquitinated proteins from the ER into the cytosol for degradation by the proteasome	78400
	gi|229597871	Vtc2p	O	2	Vtc2p (2)	0.599149	0.00925124	ER	Subunit of the vacuolar transporter chaperone (VTC) complex involved in membrane trafficking, vacuolar polyphosphate accumulation, microautophagy and non-autophagic vacuolar fusion	2910
	gi|6323968	PSE1	Q	1	PSE1 (1)	2.27889	0	cytoplasm,nucleus	Karyopherin/importin that interacts with the nuclear pore complex; acts as the nuclear import receptor for specific proteins, including Pdr1p, Yap1p, Ste12p, and Aft1p	15500
	gi|6324759	Gsp2p	Q	1	Gsp2p (1)	1.57377	0	cytoplasm,nucleus	GTP binding protein (mammalian Ranp homolog) involved in the maintenance of nuclear organization, RNA processing and transport; interacts with Kap121p, Kap123p and Pdr6p (karyophilin betas); Gsp1p homolog that is not required for viability	2460
	gi|151944826	Kap123p	Q	5	Kap123p (5)	1.40164	0.466913	cytoplasm,nucleus	Karyopherin beta, mediates nuclear import of ribosomal proteins prior to assembly into ribosomes and import of histones H3 and H4; localizes to the nuclear pore, nucleus, and cytoplasm; exhibits genetic interactions with RAI1	38300
	gi|7839196	Yol103w-ap	R	1	Yol103w-ap (1)	0.806229	0	#N/A	Retrotransposon TYA Gag gene co-transcribed with TYB Pol; translated as TYA or TYA-TYB polyprotein; Gag is a nucleocapsid protein that is the structural constituent of virus-like particles (VLPs); similar to retroviral Gag	#N/A
	gi|1147800	Rpt4p	S1	1	Rpt4p (1)	1.7343	0	nucleus	One of six ATPases of the 19S regulatory particle of the 26S proteasome involved in the degradation of ubiquitinated substrates; required for spindle pole body duplication; localized mainly to the nucleus throughout the cell cycle	not visualized
	gi|6322381	Scp160p	V	1	Scp160p (1)	2.06427	0	ER	Essential RNA-binding G protein effector of mating response pathway, mainly associated with nuclear envelope and ER, interacts in mRNA-dependent manner with translating ribosomes via multiple KH domains, similar to vertebrate vigilins	not quantitated
	gi|1165216	Zpr1p	V	1	Zpr1p (1)	1.28228	0	cytoplasm,nucleus	Essential protein with two zinc fingers, present in the nucleus of growing cells but relocates to the cytoplasm in starved cells via a process mediated by Cpr1p; binds to translation elongation factor eEF-1 (Tef1p)	39900
	gi|29420849	Tfp1p	V	2	Tfp1p (2)	1.07198	0.0163314	vacuolar membrane	Subunit A of the eight-subunit V1 peripheral membrane domain of the vacuolar H+-ATPase; protein precursor undergoes self-catalyzed splicing to yield the extein Tfp1p and the intein Vde (PI-SceI), which is a site-specific endonuclease	200000
	gi|171099	Vma5p	V	1	Vma5p (1)	1.06274	0	ambiguous,vacuolar membrane	Subunit C of the eight-subunit V1 peripheral membrane domain of vacuolar H+-ATPase (V-ATPase), an electrogenic proton pump found throughout the endomembrane system; required for the V1 domain to assemble onto the vacuolar membrane	21100
				574		1.63028
			A1	77		2.15818		Nucleolus	63
			A2	93		1.18543		Nucleus	65
			A3	31		2.76147		Cytoplasm	100
			A3a	42		2.23827		Ambiguous	2
			A3b	1		1.59417		Vacuole	1
			A4	122		1.0043		Punctate	2
			A5	27		1.29203		Spindle pole	1
			A6	12		1.18969		Cell periphery	0
			B	1		3.42005		Nuclear periphery	0
			B1	23		1.37983		Mitochondria	1
			B2	29		1.43657		Golgi	1
			C1	2		1.59393
			C4e	6		0.968823
			E1	1		1.96421
			E2	2		2.05063
			F2	1		1.07132
			F5	13		1.94873
			F7	2		1.10797
			G	25		1.29803
			G/C2	1		2.01723
			I	2		2.12994
			K	17		1.80537
			K1	1		1.5832
			K2	7		1.63022
			L	1		1.79692
			M	4		2.0137
			N	9		1.72885
			O	8		1.42938
			Q	7		1.75143
			R	1		0.806229
			S1	1		1.7343
			V	5		1.37032

## Sheet: L18 vs WT
	Accession Number	Name	Class	Peptide Count	Name (PepNumber)	Avg iTRAQ ratio (117/114)	iTRAQ Standard Deviation (117/114)	Localisation	SGD Description	Copy Number per Cell
	gi|1164943	rpS7A	A1	3	rpS7A (3)	3.0508	1.08295	0	Protein component of the small (40S) ribosomal subunit, nearly identical to Rps7Bp; interacts with Kti11p; deletion causes hypersensitivity to zymocin; has similarity to rat S7 and Xenopus S8 ribosomal proteins	41000
	gi|6320918	rpS24A	A1	5	rpS24A (5)	2.61181	0.282829	cytoplasm	Protein component of the small (40S) ribosomal subunit; identical to Rps24Bp and has similarity to rat S24 ribosomal protein	not visualized
	gi|6322583	rpS5	A1	4	rpS5 (4)	2.46339	0.737561	0	Protein component of the small (40S) ribosomal subunit, the least basic of the non-acidic ribosomal proteins; phosphorylated in vivo; essential for viability; has similarity to E. coli S7 and rat S5 ribosomal proteins	not visualized
	gi|6324451	rpS19	A1	2	rpS19 (2)	2.36129	0.0493498	cytoplasm	Protein component of the small (40S) ribosomal subunit, required for assembly and maturation of pre-40 S particles; mutations in human RPS19 are associated with Diamond Blackfan anemia; nearly identical to Rps19Bp	29000
	gi|49258836	rpS15	A1	2	rpS15 (2)	2.3602	0.108987	0	Protein component of the small (40S) ribosomal subunit; has similarity to E. coli S19 and rat S15 ribosomal proteins	not visualized
	gi|6319666	rpS9B	A1	2	rpS9B (2)	2.24293	0.505485	cytoplasm	Protein component of the small (40S) ribosomal subunit; nearly identical to Rps9Ap and has similarity to E. coli S4 and rat S9 ribosomal proteins	63300
	gi|1151236	rpS6A/B	A1	4	rpS6A/B (4)	2.21466	0.66203	cytoplasm	Protein component of the small (40S) ribosomal subunit; identical to Rps6Bp and has similarity to rat S6 ribosomal protein	66000
	gi|6323617	rpS17	A1	5	rpS17 (5)	2.2035	0.337207	cytoplasm	Ribosomal protein 51 (rp51) of the small (40s) subunit; nearly identical to Rps17Bp and has similarity to rat S17 ribosomal protein	30900
	gi|49258832	rpS18A/B	A1	2	rpS18A/B (2)	2.17257	0.376867	cytoplasm	Protein component of the small (40S) ribosomal subunit; nearly identical to Rps18Bp and has similarity to E. coli S13 and rat S18 ribosomal proteins	48100
	gi|49258823	rpS3	A1	4	rpS3 (4)	2.17113	0.41984	0	Protein component of the small (40S) ribosomal subunit, has apurinic/apyrimidinic (AP) endonuclease activity; essential for viability; has similarity to E. coli S3 and rat S3 ribosomal proteins	146000
	gi|10383793	rpS14A	A1	1	rpS14A (1)	2.16169	0	0	Ribosomal protein 59 of the small subunit, required for ribosome assembly and 20S pre-rRNA processing; mutations confer cryptopleurine resistance; nearly identical to Rps14Bp and similar to E. coli S11 and rat S14 ribosomal proteins	29600
	gi|6321772	rpS20	A1	4	rpS20 (4)	2.05414	0.675159	0	Protein component of the small (40S) ribosomal subunit; overproduction suppresses mutations affecting RNA polymerase III-dependent transcription; has similarity to E. coli S10 and rat S20 ribosomal proteins	not visualized
	gi|256273384	rpS23A	A1	3	rpS23A (3)	1.97568	0.906776	cytoplasm	Ribosomal protein 28 (rp28) of the small (40S) ribosomal subunit, required for translational accuracy; nearly identical to Rps23Bp and similar to E. coli S12 and rat S23 ribosomal proteins; deletion of both RPS23A and RPS23B is lethal	10600
	gi|6321653	rpS0A	A1	5	rpS0A (5)	1.96046	0.59225	cytoplasm	Protein component of the small (40S) ribosomal subunit, nearly identical to Rps0Bp; required for maturation of 18S rRNA along with Rps0Bp; deletion of either RPS0 gene reduces growth rate, deletion of both genes is lethal	93700
	gi|6321997	rpS4B	A1	4	rpS4B (4)	1.94951	0.39027	cytoplasm	Protein component of the small (40S) ribosomal subunit; identical to Rps4Ap and has similarity to rat S4 ribosomal protein	102000
	gi|190404968	rpS13	A1	2	rpS13 (2)	1.942	0.240038	0	Protein component of the small (40S) ribosomal subunit; has similarity to E. coli S15 and rat S13 ribosomal proteins	not visualized
	gi|6321315	rpS2	A1	3	rpS2 (3)	1.86589	0.058004	0	Protein component of the small (40S) subunit, essential for control of translational accuracy; phosphorylation by C-terminal domain kinase I (CTDK-I) enhances translational accuracy; similar to E. coli S5 and rat S2 ribosomal proteins	not visualized
	gi|55670021	Asc1p	A1	1	Asc1p (1)	1.85417	0	0	G-protein beta subunit and guanine nucleotide dissociation inhibitor for Gpa2p; ortholog of RACK1 that inhibits translation; core component of the small (40S) ribosomal subunit; represses Gcn4p in the absence of amino acid starvation	333000
	gi|6323365	rpS25B	A1	1	rpS25B (1)	1.83232	0	cytoplasm	Protein component of the small (40S) ribosomal subunit; nearly identical to Rps25Ap and has similarity to rat S25 ribosomal protein	162000
	gi|6323399	rpS22	A1	3	rpS22 (3)	1.82805	0.475317	nucleolus,nucleus	Protein component of the small (40S) ribosomal subunit; nearly identical to Rps22Bp and has similarity to E. coli S8 and rat S15a ribosomal proteins	40400
	gi|1914797	rpS11B	A1	2	rpS11B (2)	1.82265	0.277176	cytoplasm	Protein component of the small (40S) ribosomal subunit; identical to Rps11Ap and has similarity to E. coli S17 and rat S11 ribosomal proteins	1200
	gi|6322325	rpS21A	A1	1	rpS21A (1)	1.8077	0	cytoplasm	Protein component of the small (40S) ribosomal subunit; nearly identical to Rps21Bp and has similarity to rat S21 ribosomal protein	27400
	gi|171727	rpS8A	A1	4	rpS8A (4)	1.77046	0.276107	cytoplasm	Protein component of the small (40S) ribosomal subunit; identical to Rps8Bp and has similarity to rat S8 ribosomal protein	15900
	gi|6323577	rpS1B	A1	4	rpS1B (4)	1.60648	0.362724	cytoplasm	Ribosomal protein 10 (rp10) of the small (40S) subunit; nearly identical to Rps1Ap and has similarity to rat S3a ribosomal protein	107000
	gi|6323886	rpS10B	A1	2	rpS10B (2)	1.59978	0.00902308	cytoplasm	Protein component of the small (40S) ribosomal subunit; nearly identical to Rps10Ap and has similarity to rat ribosomal protein S10	7650
	gi|899490	rpS12	A1	2	rpS12 (2)	1.42823	0.413061	0	Protein component of the small (40S) ribosomal subunit; has similarity to rat ribosomal protein S12	not visualized
	gi|6322910	rpS21A	A1	2	rpS21A (2)	1.33749	0.266995	cytoplasm	Protein component of the small (40S) ribosomal subunit; nearly identical to Rps21Bp and has similarity to rat S21 ribosomal protein	27400
	gi|6435677	rpL30	A2	1	rpL30 (1)	2.35373	0	0	Protein component of the large (60S) ribosomal subunit, has similarity to rat L30 ribosomal protein; involved in pre-rRNA processing in the nucleolus; autoregulates splicing of its transcript	59300
	gi|6324445	rpL25	A2	1	rpL25 (1)	2.25166	0	0	Primary rRNA-binding ribosomal protein component of the large (60S) ribosomal subunit, has similarity to E. coli L23 and rat L23a ribosomal proteins; binds to 26S rRNA via a conserved C-terminal motif	not visualized
	gi|292659544	rpL23	A2	2	rpL23 (2)	2.25109	0.355309	nucleus	Protein component of the large (60S) ribosomal subunit, identical to Rpl23Bp and has similarity to E. coli L14 and rat L23 ribosomal proteins	not visualized
	gi|259149446	rpP2A	A2	1	rpP2A (1)	2.16247	0	cytoplasm	Ribosomal protein P2 alpha, a component of the ribosomal stalk, which is involved in the interaction between translational elongation factors and the ribosome; regulates the accumulation of P1 (Rpp1Ap and Rpp1Bp) in the cytoplasm	428000
	gi|49258841	rpL3	A2	3	rpL3 (3)	2.10083	0.508429	cytoplasm	Protein component of the large (60S) ribosomal subunit, has similarity to E. coli L3 and rat L3 ribosomal proteins; involved in the replication and maintenance of killer double stranded RNA virus	450
	gi|6325359	rpL11	A2	3	rpL11 (3)	2.04766	0.298625	cytoplasm	Protein component of the large (60S) ribosomal subunit, nearly identical to Rpl11Bp; involved in ribosomal assembly; depletion causes degradation of proteins and RNA of the 60S subunit; has similarity to E. coli L5 and rat L11	39000
	gi|6321754	rpL8A	A2	5	rpL8A (5)	1.89725	0.163429	cytoplasm	Ribosomal protein L4 of the large (60S) ribosomal subunit, nearly identical to Rpl8Bp and has similarity to rat L7a ribosomal protein; mutation results in decreased amounts of free 60S subunits	238000
	gi|49258866	rpL43	A2	1	rpL43 (1)	1.87098	0	cytoplasm	Protein component of the large (60S) ribosomal subunit, identical to Rpl43Bp and has similarity to rat L37a ribosomal protein; null mutation confers a dominant lethal phenotype	44600
	gi|9755331	rpL34A	A2	1	rpL34A (1)	1.83853	0	cytoplasm	Protein component of the large (60S) ribosomal subunit, nearly identical to Rpl34Bp and has similarity to rat L34 ribosomal protein	23600
	gi|6320073	rpP1B	A2	1	rpP1B (1)	1.82377	0	cytoplasm	Ribosomal protein P1 beta, component of the ribosomal stalk, which is involved in interaction of translational elongation factors with ribosome; accumulation is regulated by phosphorylation and interaction with the P2 stalk component	22400
	gi|6325126	rpL5	A2	6	rpL5 (6)	1.81664	0.427278	cytoplasm	Protein component of the large (60S) ribosomal subunit with similarity to E. coli L18 and rat L5 ribosomal proteins; binds 5S rRNA and is required for 60S subunit assembly	not visualized
	gi|6323104	rpL10	A2	5	rpL10 (5)	1.7778	0.109456	cytoplasm	Protein component of the large (60S) ribosomal subunit, responsible for joining the 40S and 60S subunits; regulates translation initiation; has similarity to rat L10 ribosomal protein and to members of the QM gene family	not visualized
	gi|49258850	rpL15	A2	6	rpL15 (6)	1.77245	0.256418	0	Protein component of the large (60S) ribosomal subunit, nearly identical to Rpl15Bp and has similarity to rat L15 ribosomal protein; binds to 5.8 S rRNA	not visualized
	gi|6321407	rpL24A	A2	2	rpL24A (2)	1.75433	0.163688	cytoplasm	Ribosomal protein L30 of the large (60S) ribosomal subunit, nearly identical to Rpl24Bp and has similarity to rat L24 ribosomal protein; not essential for translation but may be required for normal translation rate	247000
	gi|151940865	rpP0	A2	3	rpP0 (3)	1.73998	0.875324	0	Conserved ribosomal protein P0 similar to rat P0, human P0, and E. coli L10e; shown to be phosphorylated on serine 302	not visualized
	gi|190408368	rpL13B	A2	4	rpL13B (4)	1.72191	0.382965	cytoplasm	Protein component of the large (60S) ribosomal subunit, nearly identical to Rpl13Ap; not essential for viability; has similarity to rat L13 ribosomal protein	54200
	gi|49258840	rpL2	A2	6	rpL2 (6)	1.59324	0.290346	cytoplasm	Protein component of the large (60S) ribosomal subunit, identical to Rpl2Bp and has similarity to E. coli L2 and rat L8 ribosomal proteins	not quantitated
	gi|6319505	rpL4	A2	7	rpL4 (7)	1.59113	0.370318	cytoplasm	N-terminally acetylated protein component of the large (60S) ribosomal subunit, nearly identical to Rpl4Bp and has similarity to E. coli L4 and rat L4 ribosomal proteins	not visualized
	gi|151944465	rpL16B	A2	1	rpL16B (1)	1.5828	0	0	N-terminally acetylated protein component of the large (60S) ribosomal subunit, binds to 5.8 S rRNA; has similarity to Rpl16Ap, E. coli L13 and rat L13a ribosomal proteins; transcriptionally regulated by Rap1p	not visualized
	gi|256270643	rpL36B	A2	4	rpL36B (4)	1.56771	0.130525	cytoplasm	N-terminally acetylated protein component of the large (60S) ribosomal subunit, nearly identical to Rpl36Bp and has similarity to rat L36 ribosomal protein; binds to 5.8 S rRNA	5370
	gi|6321362	rpL7A	A2	6	rpL7A (6)	1.48218	0.27193	cytoplasm	Protein component of the large (60S) ribosomal subunit, nearly identical to Rpl7Bp and has similarity to E. coli L30 and rat L7 ribosomal proteins; contains a conserved C-terminal Nucleic acid Binding Domain (NDB2)	101000
	gi|256271337	rpL17	A2	1	rpL17 (1)	1.43463	0	cytoplasm	Protein component of the large (60S) ribosomal subunit, nearly identical to Rpl17Ap and has similarity to E. coli L22 and rat L17 ribosomal proteins	21100
	gi|6320679	rpL27	A2	3	rpL27 (3)	1.32557	0.125916	cytoplasm	Protein component of the large (60S) ribosomal subunit, nearly identical to Rpl27Ap and has similarity to rat L27 ribosomal protein	22900
	gi|49258860	rpL28	A2	1	rpL28 (1)	1.27831	0	0	Ribosomal protein of the large (60S) ribosomal subunit, has similarity to E. coli L15 and rat L27a ribosomal proteins; may have peptidyl transferase activity; can mutate to cycloheximide resistance	not visualized
	gi|6319444	rpL19	A2	2	rpL19 (2)	1.15752	0.0298203	cytoplasm	Protein component of the large (60S) ribosomal subunit, nearly identical to Rpl19Ap and has similarity to rat L19 ribosomal protein; rpl19a and rpl19b single null mutations result in slow growth, while the double null mutation is lethal	225000
	gi|49258852	rpL17	A2	1	rpL17 (1)	1.14791	0	cytoplasm	Protein component of the large (60S) ribosomal subunit, nearly identical to Rpl17Bp and has similarity to E. coli L22 and rat L17 ribosomal proteins; copurifies with the Dam1 complex (aka DASH complex)	not visualized
	gi|49258862	rpL31	A2	1	rpL31 (1)	1.14783	0	0	Protein component of the large (60S) ribosomal subunit, nearly identical to Rpl31Bp and has similarity to rat L31 ribosomal protein; associates with the karyopherin Sxm1p; loss of both Rpl31p and Rpl39p confers lethality	not visualized
	gi|256274177	rpL33A	A2	1	rpL33A (1)	1.10387	0	0	N-terminally acetylated ribosomal protein L37 of the large (60S) ribosomal subunit, nearly identical to Rpl33Bp and has similarity to rat L35a; rpl33a null mutant exhibits slow growth while rpl33a rpl33b double null mutant is inviable	not visualized
	gi|218511	rpL6B	A2	2	rpL6B (2)	1.03729	0.249165	cytoplasm	N-terminally acetylated protein component of the large (60S) ribosomal subunit, has similarity to Rpl6Bp and to rat L6 ribosomal protein; binds to 5.8S rRNA	38400
	gi|116006491	rpL26B	A2	1	rpL26B (1)	1.03315	0	cytoplasm	Protein component of the large (60S) ribosomal subunit, nearly identical to Rpl26Ap and has similarity to E. coli L24 and rat L26 ribosomal proteins; binds to 5.8S rRNA	33200
	gi|6323567	rpL6A	A2	1	rpL6A (1)	0.97062	0	cytoplasm	N-terminally acetylated protein component of the large (60S) ribosomal subunit, has similarity to Rpl6Bp and to rat L6 ribosomal protein; binds to 5.8S rRNA	37100
	gi|6322847	rpL14	A2	3	rpL14 (3)	0.758743	0.0279619	cytoplasm	N-terminally acetylated protein component of the large (60S) ribosomal subunit, nearly identical to Rpl14Bp and has similarity to rat L14 ribosomal protein; rpl14a csh5 double null mutant exhibits synthetic slow growth	45300
	gi|119675174	rpL20	A2	3	rpL20 (3)	0.68173	0.166153	cytoplasm	Protein component of the large (60S) ribosomal subunit, nearly identical to Rpl20Ap and has similarity to rat L18a ribosomal protein	not quantitated
	gi|6324028	rpL18	A2	3	rpL18 (3)	0.602961	0.134756	cytoplasm	Protein component of the large (60S) ribosomal subunit, identical to Rpl18Ap and has similarity to rat L18 ribosomal protein	63700
	gi|49258859	rpL26B	A2	1	rpL26B (1)	0.342971	0	cytoplasm	Protein component of the large (60S) ribosomal subunit, nearly identical to Rpl26Bp and has similarity to E. coli L24 and rat L26 ribosomal proteins; binds to 5.8S rRNA	not quantitated
	gi|151944842	Lcp5p	A3	1	Lcp5p (1)	10.4082	0	0	Essential protein involved in maturation of 18S rRNA; depletion leads to inhibited pre-rRNA processing and reduced polysome levels; localizes primarily to the nucleolus	1430
	gi|6324564	Rcl1p	A3	2	Rcl1p (2)	6.32009	3.13194	nucleolus,nucleus	Subunit of U3-containing 90S preribosome processome complex involved in 18S rRNA biogenesis and small ribosomal subunit assembly; stimulates Bms1p GTPase and U3 binding activity; similar to RNA cyclase-like proteins but no activity detected	10000
	gi|256270959	Krr1p	A3	3	Krr1p (3)	3.8683	0.945887	cytoplasm,nucleolus	Essential nucleolar protein required for the synthesis of 18S rRNA and for the assembly of 40S ribosomal subunit	4340
	gi|151946633	Enp1p	A3	3	Enp1p (3)	3.74854	2.0323	cytoplasm,nucleolus,nucleus	Protein associated with U3 and U14 snoRNAs, required for pre-rRNA processing and 40S ribosomal subunit synthesis; localized in the nucleus and concentrated in the nucleolus	21600
	gi|45269774	Emg1p	A3	2	Emg1p (2)	3.74666	0.0256444	cytoplasm,nucleus	Member of the alpha/beta knot fold methyltransferase superfamily; required for maturation of 18S rRNA and for 40S ribosome production; interacts with RNA and with S-adenosylmethionine; associates with spindle/microtubules; forms homodimers	not visualized
	gi|51830274	Bfr2p	A3	3	Bfr2p (3)	3.6038	1.79186	nucleolus	Essential protein that is a component of 90S preribosomes; may be involved in rRNA processing; multicopy suppressor of sensitivity to Brefeldin A; expression is induced during lag phase and also by cold shock	15400
	gi|151942584	Bms1p	A3	1	Bms1p (1)	3.46671	0	0	GTPase required for synthesis of 40S ribosomal subunits and for processing the 35S pre-rRNA at sites A0, A1, and A2; interacts with Rcl1p, which stimulates its GTPase and U3 snoRNA binding activities; has similarity to Tsr1p	not visualized
	gi|151943423	Enp2p	A3	1	Enp2p (1)	2.90081	0	0	Protein associated with U3 and U14 snoRNAs, required for pre-rRNA processing and 40S ribosomal subunit synthesis; localized in the nucleus and concentrated in the nucleolus	not visualized
	gi|259147979	Sof1p	A3	3	Sof1p (3)	2.74737	0.81738	nucleolus	Essential protein required for biogenesis of 40S (small) ribosomal subunit; has similarity to the beta subunit of trimeric G-proteins and the splicing factor Prp4p	6620
	gi|151944405	Kre33p	A3	2	Kre33p (2)	2.3151	0.0720628	nucleolus	Essential protein of unknown function; heterozygous mutant shows haploinsufficiency in K1 killer toxin resistance	not quantitated
	gi|160358657	Rok1p	A3	2	Rok1p (2)	2.15817	0.0969077	0	ATP-dependent RNA helicase of the DEAD box family; required for 18S rRNA synthesis	not visualized
	gi|151942575	New1p	A3	2	New1p (2)	1.97725	0.548794	cytoplasm	ATP binding cassette family member; Asn/Gln-rich rich region supports [NU+] prion formation and susceptibility to [PSI+] prion induction; homologous to mRNA export factor from S. pombe and similar protein from C. albicans (	37600
	gi|253181	Nsr1p	A3	1	Nsr1p (1)	1.63072	0	nucleolus	Nucleolar protein that binds nuclear localization sequences, required for pre-rRNA processing and ribosome biogenesis	77400
	gi|190407071	Prp43p	A3	3	Prp43p (3)	1.60313	0.36931	nucleolus	RNA helicase in the DEAH-box family, functions in both RNA polymerase I and polymerase II transcript metabolism, involved in release of the lariat-intron from the spliceosome	16900
	gi|151945830	Ecm16p	A3	1	Ecm16p (1)	1.41317	0	nucleolus	Essential DEAH-box ATP-dependent RNA helicase specific to the U3 snoRNP, predominantly nucleolar in distribution, required for 18S rRNA synthesis	2000
	gi|6323031	Cms1p	A3	1	Cms1p (1)	1.20453	0	nucleus	Subunit of U3-containing 90S preribosome processome complex involved in production of 18S rRNA and assembly of small ribosomal subunit; overexpression rescues supressor mutant of mcm10; null mutant is viable	1200
	gi|151942372	Utp5p	A3a	1	Utp5p (1)	10.021	0	nucleolus	Subunit of U3-containing Small Subunit (SSU) processome complex involved in production of 18S rRNA and assembly of small ribosomal subunit	33100
	gi|151940928	Utp21p	A3a	3	Utp21p (3)	5.05907	1.56907	nucleus	Subunit of U3-containing 90S preribosome and Small Subunit (SSU) processome complexes involved in production of 18S rRNA and assembly of small ribosomal subunit; synthetic defect with STI1 Hsp90 cochaperone; human homolog linked to glaucoma	2020
	gi|151946073	Utp14p	A3a	5	Utp14p (5)	3.94717	1.28692	nucleolus,nucleus	Subunit of U3-containing Small Subunit (SSU) processome complex involved in production of 18S rRNA and assembly of small ribosomal subunit	1470
	gi|6324577	Utp23p	A3a	1	Utp23p (1)	3.8311	0	mitochondrion	Essential nucleolar protein that is a component of the SSU (small subunit) processome involved in 40S ribosomal subunit biogenesis; has homology to PINc domain protein Fcf1p, although the PINc domain of Utp23p is not required for function	6960
	gi|14270688	Utp20p	A3a	3	Utp20p (3)	3.81741	1.17059	cytoplasm,nucleolus	Component of the small-subunit (SSU) processome, which is involved in the biogenesis of the 18S rRNA	not visualized
	gi|170992	Utp6p	A3a	1	Utp6p (1)	3.36745	0	nucleolus	Nucleolar protein, component of the small subunit (SSU) processome containing the U3 snoRNA that is involved in processing of pre-18S rRNA	7520
	gi|151943367	Utp22p	A3a	1	Utp22p (1)	3.2064	0	nucleolus,nucleus	Possible U3 snoRNP protein involved in maturation of pre-18S rRNA, based on computational analysis of large-scale protein-protein interaction data	3260
	gi|6321990	Utp9p	A3a	1	Utp9p (1)	3.17616	0	nucleolus	Nucleolar protein, component of the small subunit (SSU) processome containing the U3 snoRNA that is involved in processing of pre-18S rRNA	20000
	gi|151945015	Utp10p	A3a	2	Utp10p (2)	3.08743	0.0963071	nucleolus	Nucleolar protein, component of the small subunit (SSU) processome containing the U3 snoRNA that is involved in processing of pre-18S rRNA	18200
	gi|151945077	Mpp10p	A3a	1	Mpp10p (1)	2.8009	0	0	Component of the SSU processome and 90S preribosome, required for pre-18S rRNA processing, interacts with and controls the stability of Imp3p and Imp4p, essential for viability; similar to human Mpp10p	not visualized
	gi|151945258	Utp18p	A3a	1	Utp18p (1)	2.78316	0	nucleolus	Possible U3 snoRNP protein involved in maturation of pre-18S rRNA, based on computational analysis of large-scale protein-protein interaction data	9570
	gi|151941853	Nop14p/Noc5p	A3a	2	Nop14p/Noc5p (2)	2.74283	0.853046	0	Nucleolar protein, forms a complex with Noc4p that mediates maturation and nuclear export of 40S ribosomal subunits; also present in the small subunit processome complex, which is required for processing of pre-18S rRNA	not visualized
	gi|207342335	Utp15p	A3a	5	Utp15p (5)	2.48492	0.605348	nucleolus,nucleus	Nucleolar protein, component of the small subunit (SSU) processome containing the U3 snoRNA that is involved in processing of pre-18S rRNA	358
	gi|6320049	Sas10p / Utp3p	A3a	2	Sas10p / Utp3p (2)	2.45894	0.187063	0	Essential subunit of U3-containing Small Subunit (SSU) processome complex involved in production of 18S rRNA and assembly of small ribosomal subunit; disrupts silencing when overproduced	not visualized
	gi|116666730	Snu13	A3a	2	Snu13 (2)	2.45165	0.210716	0	RNA binding protein, part of U3 snoRNP involved in rRNA processing, part of U4/U6-U5 tri-snRNP involved in mRNA splicing, similar to human 15.5K protein	not visualized
	gi|151942672	Nan1p	A3a	1	Nan1p (1)	2.43833	0	nucleolus	U3 snoRNP protein, component of the small (ribosomal) subunit (SSU) processosome containing U3 snoRNA; required for the biogenesis of18S rRNA	6560
	gi|6323158	Dip2p / Utp12p	A3a	2	Dip2p / Utp12p (2)	2.42825	0.0211956	cytoplasm,nucleus	Nucleolar protein, specifically associated with the U3 snoRNA, part of the large ribonucleoprotein complex known as the small subunit (SSU) processome, required for 18S rRNA biogenesis, part of the active pre-rRNA processing complex	9620
	gi|207342938	Utp13p	A3a	2	Utp13p (2)	2.27404	0.033816	nucleolus	Nucleolar protein, component of the small subunit (SSU) processome containing the U3 snoRNA that is involved in processing of pre-18S rRNA	8070
	gi|6320531	Utp4p	A3a	4	Utp4p (4)	2.23336	0.692403	nucleolus	Subunit of U3-containing 90S preribosome and Small Subunit (SSU) processome complexes involved in production of 18S rRNA and assembly of small ribosomal subunit; member of t-Utp subcomplex involved with transcription of 35S rRNA transcript	5440
	gi|6324635	Cka2p	A3a	1	Cka2p (1)	1.34562	0	cytoplasm,nucleus	Alpha' catalytic subunit of casein kinase 2, a Ser/Thr protein kinase with roles in cell growth and proliferation; the holoenzyme also contains CKA1, CKB1 and CKB2, the many substrates include transcription factors and all RNA polymerases	4540
	gi|151943408	Utp8p	A3a	1	Utp8p (1)	1.15152	0	nucleolus	Nucleolar protein required for export of tRNAs from the nucleus; also copurifies with the small subunit (SSU) processome containing the U3 snoRNA that is involved in processing of pre-18S rRNA	16800
	gi|45271026	Fap7p	A3b	1	Fap7p (1)	0	0	cytoplasm,nucleus	Essential NTPase required for small ribosome subunit synthesis, mediates processing of the 20S pre-rRNA at site D in the cytoplasm but associates only transiently with 43S preribosomes via Rps14p, may be the endonuclease for site D	8350
	gi|6319988	Nop6p	A4	2	Nop6p (2)	3.12924	0.0442408	nucleolus	Putative RNA-binding protein implicated in A3/4; contains an RNA recognition motif (RRM) and has similarity to hydrophilins; NOP6 may be a fungal-specific gene as no homologs have been yet identified in higher eukaryotes	8970
	gi|207340569	Nog1p	A4	2	Nog1p (2)	2.89859	1.19399	nucleus	Putative GTPase that associates with free 60S ribosomal subunits in the nucleolus and is required for 60S ribosomal subunit biogenesis; constituent of 66S pre-ribosomal particles; member of the ODN family of nucleolar G-proteins	28000
	gi|521090	Nop4p	A4	10	Nop4p (10)	2.62505	0.284271	nucleolus,nucleus	Nucleolar protein, essential for processing and maturation of 27S pre-rRNA and large ribosomal subunit biogenesis; constituent of 66S pre-ribosomal particles; contains four RNA recognition motifs (RRMs)	4990
	gi|6323885	Rrp5p	A4	15	Rrp5p (15)	2.62308	0.538009	nucleolus	RNA binding protein with preference for single stranded tracts of U's involved in synthesis of both 18S and 5.8S rRNAs; component of both the ribosomal small subunit (SSU) processosome and the 90S preribosome	8860
	gi|151945296	Noc2p	A4	12	Noc2p (12)	2.29272	0.377149	nucleolus,nucleus	Protein that forms a nucleolar complex with Mak21p that binds to 90S and 66S pre-ribosomes, as well as a nuclear complex with Noc3p that binds to 66S pre-ribosomes; both complexes mediate intranuclear transport of ribosomal precursors	29000
	gi|207340712	Nip7p	A4	1	Nip7p (1)	2.17384	0	nucleolus,nucleus	Nucleolar protein required for 60S ribosome subunit biogenesis, constituent of 66S pre-ribosomal particles; physically interacts with Nop8p and the exosome subunit Rrp43p	5170
	gi|151945592	Nop12p	A4	3	Nop12p (3)	2.17273	0.22376	nucleolus	Nucleolar protein involved in pre-25S rRNA processing and biogenesis of large 60S ribosomal subunit; contains an RNA recognition motif (RRM); binds to Ebp2; similar to Nop13p and Nsr1p	5910
	gi|151942459	Puf6p	A4	1	Puf6p (1)	2.15868	0	nucleolus,nucleus	Pumilio-homology domain protein that binds ASH1 mRNA at PUF consensus sequences in the 3' UTR and represses its translation, resulting in proper asymmetric localization of ASH1 mRNA	21500
	gi|6323947	Has1p	A4	5	Has1p (5)	2.13267	0.540705	0	ATP-dependent RNA helicase; localizes to both the nuclear periphery and nucleolus; highly enriched in nuclear pore complex fractions; constituent of 66S pre-ribosomal particles	not visualized
	gi|207345119	Nop7p	A4	6	Nop7p (6)	2.05019	0.225872	nucleolus,nucleus	Component of several different pre-ribosomal particles; forms a complex with Ytm1p and Erb1p that is required for maturation of the large ribosomal subunit; required for exit from G0 and the initiation of cell proliferation	4530
	gi|151944528	Rlp7p	A4	3	Rlp7p (3)	2.03705	0.22431	0	Nucleolar protein with similarity to large ribosomal subunit L7 proteins; constituent of 66S pre-ribosomal particles; plays an essential role in processing of precursors to the large ribosomal subunit RNAs	7720
	gi|151942049	Noc1p	A4	8	Noc1p (8)	1.9777	0.340911	nucleolus	Constituent of 66S pre-ribosomal particles, required for large (60S) ribosomal subunit biogenesis; involved in nuclear export of pre-ribosomes; required for maintenance of dsRNA virus; homolog of human CAATT-binding protein	15000
	gi|229485398	Erb1p	A4	12	Erb1p (12)	1.8429	0.33712	nucleolus,nucleus	Constituent of 66S pre-ribosomal particles, forms a complex with Nop7p and Ytm1p that is required for maturation of the large ribosomal subunit; required for maturation of the 25S and 5.8S ribosomal RNAs; homologous to mammalian Bop1	2680
	gi|190407574	Ytm1p	A4	1	Ytm1p (1)	1.82689	0	nucleolus,nucleus	Constituent of 66S pre-ribosomal particles, forms a complex with Nop7p and Erb1p that is required for maturation of the large ribosomal subunit; has seven C-terminal WD repeats	6670
	gi|51013571	Nop2p	A4	2	Nop2p (2)	1.80452	0.203839	nucleolus,nucleus	Probable RNA m(5)C methyltransferase, essential for processing and maturation of 27S pre-rRNA and large ribosomal subunit biogenesis; localized to the nucleolus; constituent of 66S pre-ribosomal particles	18700
	gi|151941620	Rpf2p	A4	2	Rpf2p (2)	1.80335	0.3106	nucleolus,nucleus	Essential protein involved in the processing of pre-rRNA and the assembly of the 60S ribosomal subunit; interacts with ribosomal protein L11; localizes predominantly to the nucleolus; constituent of 66S pre-ribosomal particles	32400
	gi|6321857	Ssf1p	A4	1	Ssf1p (1)	1.77739	0	nucleolus,nucleus	Constituent of 66S pre-ribosomal particles, required for ribosomal large subunit maturation; functionally redundant with Ssf2p; member of the Brix family	8150
	gi|6324219	Nop15p	A4	3	Nop15p (3)	1.76144	0.115943	nucleolus,nucleus	Constituent of 66S pre-ribosomal particles, involved in 60S ribosomal subunit biogenesis; localizes to both nucleolus and cytoplasm	4280
	gi|6322843	Mrt4p	A4	3	Mrt4p (3)	1.6901	0.30102	nucleolus,nucleus	Protein involved in mRNA turnover and ribosome assembly, localizes to the nucleolus	18200
	gi|190406043	Noc3p	A4	8	Noc3p (8)	1.67416	0.365403	nucleolus,nucleus	Protein that forms a nuclear complex with Noc2p that binds to 66S ribosomal precursors to mediate their intranuclear transport; also binds to chromatin to promote the association of DNA replication factors and replication initiation	11700
	gi|151945558	Brx1p	A4	1	Brx1p (1)	1.67329	0	nucleolus,nucleus	Nucleolar protein, constituent of 66S pre-ribosomal particles; depletion leads to defects in rRNA processing and a block in the assembly of large ribosomal subunits; possesses a sigma(70)-like RNA-binding motif	13200
	gi|206558285	Nop16p	A4	1	Nop16p (1)	1.67037	0	nucleolus,nucleus	Constituent of 66S pre-ribosomal particles, involved in 60S ribosomal subunit biogenesis	2860
	gi|151941747	Ebp2p	A4	1	Ebp2p (1)	1.61855	0	0	Essential protein required for the maturation of 25S rRNA and 60S ribosomal subunit assembly, localizes to the nucleolus; constituent of 66S pre-ribosomal particles	not visualized
	gi|6323021	Drs1p	A4	4	Drs1p (4)	1.5579	0.381263	cytoplasm,nucleolus,nucleus	Nucleolar DEAD-box protein required for ribosome assembly and function, including synthesis of 60S ribosomal subunits; constituent of 66S pre-ribosomal particles	not visualized
	gi|207344709	Cic1p/Nsa3p	A4	3	Cic1p/Nsa3p (3)	1.49854	0.319601	nucleolus,nucleus	Essential protein that interacts with proteasome components and has a potential role in proteasome substrate specificity; also copurifies with 66S pre-ribosomal particles	45900
	gi|190405562	Nop16p	A4	3	Nop16p (3)	1.49145	0.0376543	nucleolus,nucleus	Constituent of 66S pre-ribosomal particles, involved in 60S ribosomal subunit biogenesis	2860
	gi|6325273	Tif6p	A4	2	Tif6p (2)	1.47028	0.398832	nucleolus,nucleus	Constituent of 66S pre-ribosomal particles, has similarity to human B1 factor 6 (eIF6); may be involved in the biogenesis and or stability of 60S ribosomal subunits	18600
	gi|6324868	Rrs1p	A4	2	Rrs1p (2)	1.20628	0.115542	0	Essential protein that binds ribosomal protein L11 and is required for nuclear export of the 60S pre-ribosomal subunit during A3/4; mouse homolog shows altered expression in Huntington's disease model mice	not visualized
	gi|6320292	Rrp1p	A4	1	Rrp1p (1)	0.719489	0	nucleolus,nucleus	Essential evolutionarily conserved nucleolar protein necessary for biogenesis of 60S ribosomal subunits and processing of pre-rRNAs to mature rRNAs, associated with several distinct 66S pre-ribosomal particles	6960
	gi|151944713	Nug1p	A4	2	Nug1p (2)	0.640254	0.137447	nucleolus,nucleus	GTPase that associates with nuclear 60S pre-ribosomes, required for export of 60S ribosomal subunits from the nucleus	7130
	gi|190406571	Spb4p	A4	1	Spb4p (1)	0.337109	0	nucleolus,nucleus	Putative ATP-dependent RNA helicase, nucleolar protein required for synthesis of 60S ribosomal subunits at a late step in the pathway; sediments with 66S pre-ribosomes in sucrose gradients	5740
	gi|206558288	Nsa1p	A4	1	Nsa1p (1)	0.251972	0	nucleolus,nucleus	Constituent of 66S pre-ribosomal particles, involved in 60S ribosomal subunit biogenesis	2740
	gi|7839181	Nop10p	A5	2	Nop10p (2)	1.93174	0.304227	nucleolus	Constituent of small nucleolar ribonucleoprotein particles containing H/ACA-type snoRNAs, which are required for pseudouridylation and processing of pre-18S rRNA	not visualized
	gi|190405265	Nop56p	A5	5	Nop56p (5)	1.89566	0.561721	nucleolus	Essential evolutionarily-conserved nucleolar protein component of the box C/D snoRNP complexes that direct 2'-O-methylation of pre-rRNA during its maturation; overexpression causes spindle orientation defects	13500
	gi|151941019	Cbf5p	A5	8	Cbf5p (8)	1.81171	0.286121	nucleolus	Pseudouridine synthase catalytic subunit of box H/ACA small nucleolar ribonucleoprotein particles (snoRNPs), acts on both large and small rRNAs and on snRNA U2; mutations in human ortholog dyskerin cause the disorder dyskeratosis congenita	33600
	gi|666101	Nhp2p	A5	2	Nhp2p (2)	1.78777	0.140181	nucleolus	Nuclear protein related to mammalian high mobility group (HMG) proteins, essential for function of H/ACA-type snoRNPs, which are involved in 18S rRNA processing	not visualized
	gi|6320190	Nop1p	A5	6	Nop1p (6)	1.75922	0.481172	0	Nucleolar protein, component of the small subunit processome complex, which is required for processing of pre-18S rRNA; has similarity to mammalian fibrillarin	not visualized
	gi|206558283	Nop58p	A5	4	Nop58p (4)	1.57533	0.209079	nucleolus	Protein involved in pre-rRNA processing, 18S rRNA synthesis, and snoRNA synthesis; component of the small subunit processome complex, which is required for processing of pre-18S rRNA	34700
	gi|530998	Fpr3p	A6	4	Fpr3p (4)	2.76871	0.276958	nucleolus,nucleus	Nucleolar peptidyl-prolyl cis-trans isomerase (PPIase); FK506 binding protein; phosphorylated by casein kinase II (Cka1p-Cka2p-Ckb1p-Ckb2p) and dephosphorylated by Ptp1p	9490
	gi|207340445	Rrp12p	A6	3	Rrp12p (3)	2.41078	0.482446	cytoplasm,nucleus	Protein required for export of the ribosomal subunits; associates with the RNA components of the pre-ribosomes; contains HEAT-repeats	8170
	gi|259145944	Arb1p	A6	1	Arb1p (1)	1.84677	0	cytoplasm	ATPase of the ATP-binding cassette (ABC) family involved in 40S and 60S ribosome biogenesis, has similarity to Gcn20p; shuttles from nucleus to cytoplasm, physically interacts with Tif6p, Lsg1p	17600
	gi|151943835	YCR016W	A6	1	YCR016W (1)	1.45993	0	nucleolus,nucleus	Putative protein of unknown function; green fluorescent protein (GFP)-fusion protein localizes to the nucleolus and nucleus; predicted to be involved in A3/4	1850
	gi|160380616	Dbp3p	A6	1	Dbp3p (1)	1.38217	0	nucleolus,nucleus	Putative ATP-dependent RNA helicase of the DEAD-box family involved in ribosomal biogenesis	38900
	gi|151945976	Tma23p	A6	1	Tma23p (1)	1.31219	0	nucleolus	Nucleolar protein of unknown function implicated in ribosome biogenesis; TMA23 may be a fungal-specific gene as no homologs have been yet identified in higher eukaryotes	not quantitated
	gi|151941039	Pwp1p	A6	1	Pwp1p (1)	1.0658	0	cytoplasm,nucleolus,nucleus	Protein with WD-40 repeats involved in rRNA processing; associates with trans-acting ribosome biogenesis factors; similar to beta-transducin superfamily	43800
	gi|468605	Sup45p	B	1	Sup45p (1)	3.9964	0	cytoplasm	Polypeptide release factor (eRF1) in translation termination; mutant form acts as a recessive omnipotent suppressor; methylated by Mtq2p-Trm112p in ternary complex eRF1-eRF3-GTP; mutation of methylation site confers resistance to zymocin	13100
	gi|238686680	Prt1	B1	1	Prt1 (1)	2.42325	0	cytoplasm	eIF3b subunit of the core complex of translation initiation factor 3 (eIF3), essential for translation; part of a subcomplex (Prt1p-Rpg1p-Nip1p) that stimulates binding of mRNA and tRNA(i)Met to ribosomes	47500
	gi|6324433	Cdc33p	B1	2	Cdc33p (2)	2.23254	0.0677932	cytoplasm	Cytoplasmic mRNA cap binding protein and translation initiation factor eIF4E; the eIF4E-cap complex is responsible for mediating cap-dependent mRNA translation via interactions with translation initiation factor eIF4G (Tif4631p or Tif4632p)	14200
	gi|460044	Fun12p	B1	1	Fun12p (1)	2.10732	0	cytoplasm	GTPase, required for general translation initiation by promoting Met-tRNAiMet binding to ribosomes and ribosomal subunit joining; homolog of bacterial IF2	13400
	gi|6322323	Tif2p	B1	9	Tif2p (9)	1.61622	0.343293	cytoplasm	Translation initiation factor eIF4A, identical to Tif1p; DEA(D/H)-box RNA helicase that couples ATPase activity to RNA binding and unwinding; forms a dumbbell structure of two compact domains connected by a linker; interacts with eIF4G	not quantitated
	gi|238686682	Tif35p	B1	5	Tif35p (5)	1.57969	0.660209	cytoplasm	eIF3g subunit of the core complex of translation initiation factor 3 (eIF3), which is essential for translation	not visualized
	gi|6324778	Ded1p	B1	4	Ded1p (4)	1.40203	0.311166	0	ATP-dependent DEAD (Asp-Glu-Ala-Asp)-box RNA helicase, required for B1 of all yeast mRNAs; mutations in human DEAD-box DBY are a frequent cause of male infertility	not visualized
	gi|151941085	Yef3p	B1	1	Yef3p (1)	0.242976	0	cytoplasm	Translational elongation factor 3, stimulates the binding of aminoacyl-tRNA (AA-tRNA) to ribosomes by releasing EF-1 alpha from the ribosomal complex; contains two ABC cassettes; binds and hydrolyses ATP	871000
	gi|6319594	Tef2p	B2	14	Tef2p (14)	2.06746	0.318785	cytoplasm	Translational elongation factor EF-1 alpha; also encoded by TEF1; functions in the binding reaction of aminoacyl-tRNA (AA-tRNA) to ribosomes	450
	gi|55670150	EF-2 (EFT1/EFT2)	B2	7	EF-2 (EFT1/EFT2) (7)	1.88772	0.233334	cytoplasm	Elongation factor 2 (EF-2), also encoded by EFT2; catalyzes ribosomal translocation during protein synthesis; contains diphthamide, the unique posttranslationally modified histidine residue specifically ADP-ribosylated by diphtheria toxin	82700
	gi|190405311	Yef3p	B2	8	Yef3p (8)	1.84221	0.856577	cytoplasm	Translational elongation factor 3, stimulates the binding of aminoacyl-tRNA (AA-tRNA) to ribosomes by releasing EF-1 alpha from the ribosomal complex; contains two ABC cassettes; binds and hydrolyses ATP	871000
	gi|15988133	H4	C1	1	H4 (1)	2.0415	0	nucleus	Histone H4, core histone protein required for chromatin assembly and chromosome function; one of two identical histone proteins (see also HHF2); contributes to telomeric silencing; N-terminal domain involved in maintaining genomic integrity	524000
	gi|6320430	Htb1p	C1	1	Htb1p (1)	1.99102	0	nucleus	Histone H2B, core histone protein required for chromatin assembly and chromosome function; nearly identical to HTB1; Rad6p-Bre1p-Lge1p mediated ubiquitination regulates transcriptional activation, meiotic DSB formation and H3 methylation	443000
	gi|151940964	Fpr4p	C4e	6	Fpr4p (6)	2.35359	0.336398	nucleolus,nucleus	Peptidyl-prolyl cis-trans isomerase (PPIase) (proline isomerase) localized to the nucleus; catalyzes isomerization of proline residues in histones H3 and H4, which affects lysine methylation of those histones	14100
	gi|170956	RPA49	E1	1	RPA49 (1)	2.52857	0	nucleolus	RNA polymerase I subunit A49	not quantitated
	gi|110590860	Rpb7p-CBP	E2	2	Rpb7p-CBP (2)	2.39682	0.0329102	#N/A	RNA polymerase II subunit B16; forms two subunit dissociable complex with Rpb4p; involved recruitment of 3'-end processing factors to transcribing RNA polymerase II complex and in export of	#N/A
	gi|6325209	Cam1p	F2	1	Cam1p (1)	1.28419	0	cytoplasm	Nuclear protein required for transcription of MXR1; binds the MXR1 promoter in the presence of other nuclear factors; binds calcium and phospholipids; has similarity to translational cofactor EF-1 gamma	60900
	gi|259145620	Yra1p	F5	3	Yra1p (3)	4.21402	0.643634	nucleus	Nuclear protein that binds to RNA and to Mex67p, required for export of poly(A)+ mRNA from the nucleus; member of the REF (RNA and export factor binding proteins) family; another family member, Yra2p, can substitute for Yra1p function	not visualized
	gi|172092	Pab1p	F5	4	Pab1p (4)	2.21774	0.489337	cytoplasm	Poly(A) binding protein, part of the 3'-end RNA-processing complex, mediates interactions between the 5' cap structure and the 3' mRNA poly(A) tail, involved in control of poly(A) tail length, interacts with translation factor eIF-4G	198000
	gi|14318523	Loc1p	F5	2	Loc1p (2)	1.60426	0.0262635	nucleolus,nucleus	Nuclear protein involved in asymmetric localization of ASH1 mRNA; binds double-stranded RNA in vitro; constituent of 66S pre-ribosomal particles	3650
	gi|151946445	Prp6p	F5	1	Prp6p (1)	1.58788	0	cytoplasm,nucleus	Splicing factor, component of the U4/U6-U5 snRNP complex	2250
	gi|6321265	Kem1p	F5	2	Kem1p (2)	1.38287	0.167178	cytoplasm	Evolutionarily-conserved 5'-3' exonuclease component of cytoplasmic processing (P) bodies involved in mRNA decay; plays a role in microtubule-mediated processes, filamentous growth, ribosomal RNA maturation, and telomere maintenance	11700
	gi|6324217	Dbp2p	F5	1	Dbp2p (1)	1.18708	0	cytoplasm,nucleus	Essential ATP-dependent RNA helicase of the DEAD-box protein family, involved in nonsense-mediated mRNA decay and rRNA processing	33100
	gi|190405061	LHP1	F7	1	LHP1 (1)	1.28723	0	nucleus	RNA binding protein required for maturation of tRNA and U6 snRNA precursors; acts as a molecular chaperone for RNAs transcribed by polymerase III; homologous to human La (SS-B) autoantigen	not visualized
	gi|172945	Frs1p	F7	1	Frs1p (1)	1.12711	0	cytoplasm	Beta subunit of cytoplasmic phenylalanyl-tRNA synthetase, forms a tetramer with Frs2p to generate active enzyme; able to hydrolyze mis-aminoacylated tRNA-Phe, which could contribute to translational quality control	5440
	gi|47169395	Acc1p	G	2	Acc1p (2)	3.1923	0.688198	cytoplasm,punctate composite	Acetyl-CoA carboxylase, biotin containing enzyme that catalyzes the carboxylation of acetyl-CoA to form malonyl-CoA; required for de novo biosynthesis of long-chain fatty acids	20200
	gi|223143	Adh2p	G	1	Adh2p (1)	2.35541	0	cytoplasm	Glucose-repressible alcohol dehydrogenase II, catalyzes the conversion of ethanol to acetaldehyde; involved in the production of certain carboxylate esters; regulated by ADR1	1620
	gi|151942417	PPN1	G	1	PPN1 (1)	2.33967	0	vacuole	Vacuolar endopolyphosphatase with a role in phosphate metabolism; functions as a homodimer	319
	gi|47420051	Gpd1p	G	1	Gpd1p (1)	1.82234	0	peroxisome	NAD-dependent glycerol-3-phosphate dehydrogenase, key enzyme of glycerol synthesis, essential for growth under osmotic stress; expression regulated by high-osmolarity glycerol response pathway; homolog of Gpd2p	807
	gi|6980562	Ypd1p	G	1	Ypd1p (1)	1.59487	0	cytoplasm,nucleus	Phosphorelay intermediate protein, phosphorylated by the plasma membrane sensor Sln1p in response to osmotic stress and then in turn phosphorylates the response regulators Ssk1p in the cytosol and Skn7p in the nucleus	6330
	gi|6321243	Gcn1	G	2	Gcn1 (2)	1.53528	0.0702751	cytoplasm	Positive regulator of the Gcn2p kinase activity, forms a complex with Gcn20p; proposed to stimulate Gcn2p activation by an uncharged tRNA	7330
	gi|151943263	Trp5p	G	2	Trp5p (2)	1.47945	0.0397872	cytoplasm,nucleus	Tryptophan synthase, catalyzes the last step of tryptophan biosynthesis; regulated by the general control system of amino acid biosynthesis	15500
	gi|6323209	Sam1p	G	2	Sam1p (2)	1.38449	0.00439728	cytoplasm	S-adenosylmethionine synthetase, catalyzes transfer of the adenosyl group of ATP to the sulfur atom of methionine; one of two differentially regulated isozymes (Sam1p and Sam2p)	103000
	gi|6322468	TDH1	G	1	TDH1 (1)	1.34867	0	cytoplasm,nucleus	Glyceraldehyde-3-phosphate dehydrogenase, isozyme 1, involved in glycolysis and gluconeogenesis; tetramer that catalyzes the reaction of glyceraldehyde-3-phosphate to 1,3 bis-phosphoglycerate; detected in the cytoplasm and cell-wall	120000
	gi|7546185	Fur1	G	1	Fur1 (1)	1.33805	0	intracellular	Uracil phosphoribosyltransferase, synthesizes UMP from uracil; involved in the pyrimidine salvage pathway	not visualized
	gi|171122	Vma2p	G	3	Vma2p (3)	1.21025	0.0205152	vacuolar membrane	Subunit B of the eight-subunit V1 peripheral membrane domain of the vacuolar H+-ATPase (V-ATPase), an electrogenic proton pump found throughout the endomembrane system; contains nucleotide binding sites; also detected in the cytoplasm	131000
	gi|6321776	Prs3p	G	1	Prs3p (1)	1.18767	0	cytoplasm	5-phospho-ribosyl-1(alpha)-pyrophosphate synthetase, synthesizes PRPP, which is required for nucleotide, histidine, and tryptophan biosynthesis; one of five related enzymes, which are active as heteromultimeric complexes	not visualized
	gi|4180	Cdc19p	G	1	Cdc19p (1)	1.11852	0	cytoplasm	Pyruvate kinase, functions as a homotetramer in glycolysis to convert phosphoenolpyruvate to pyruvate, the input for aerobic (TCA cycle) or anaerobic (glucose fermentation) respiration	291000
	gi|854566	Ura2p	G	3	Ura2p (3)	1.01387	0.721535	cytoplasm	Bifunctional carbamoylphosphate synthetase (CPSase)-aspartate transcarbamylase (ATCase), catalyzes the first two enzymatic steps in the de novo biosynthesis of pyrimidines; both activities are subject to feedback inhibition by UTP	11000
	gi|207342498	Tsa1p	G	1	Tsa1p (1)	0.928286	0	cytoplasm,punctate composite	Thioredoxin peroxidase, acts as both a ribosome-associated and free cytoplasmic antioxidant; self-associates to form a high-molecular weight chaperone complex under oxidative stress; deletion results in mutator phenotype	378000
	gi|6323073	Pdc1p	G	2	Pdc1p (2)	0.721784	0.0809419	ambiguous,cytoplasm,nucleus	Major of three pyruvate decarboxylase isozymes, key enzyme in alcoholic fermentation, decarboxylates pyruvate to acetaldehyde; subject to glucose-, ethanol-, and autoregulation; involved in amino acid catabolism	8970
	gi|6324194	Fpr1p	G/C2	1	Fpr1p (1)	1.96409	0	cytoplasm,nucleus	Peptidyl-prolyl cis-trans isomerase (PPIase), binds to the drugs FK506 and rapamycin; also binds to the nonhistone chromatin binding protein Hmo1p and may regulate its assembly or function	43300
	gi|171704583	Sds23p	I	1	Sds23p (1)	2.24243	0	cytoplasm,nucleus	One of two S. cerevisiae homologs (Sds23p and Sds24p) of the S. pombe Sds23 protein, which is implicated in APC/cyclosome regulation; involved in cell separation during budding	21200
	gi|190408634	SDS24	I	1	SDS24 (1)	1.57459	0	cytoplasm	One of two S. cerevisiae homologs (Sds23p and Sds24p) of the S. pombe Sds23 protein, which is implicated in APC/cyclosome regulation; involved in cell separation during budding; may play an indirect role in fluid-phase endocytosis	2840
	gi|99031947	SBA1	K	1	SBA1 (1)	3.06573	0	cytoplasm,nucleus	Co-chaperone that binds to and regulates Hsp90 family chaperones; important for pp60v-src activity in yeast; homologous to the mammalian p23 proteins and like p23 can regulate telomerase activity	33700
	gi|6324120	Ssb2p	K	7	Ssb2p (7)	2.08965	0.68242	cytoplasm	Cytoplasmic ATPase that is a ribosome-associated molecular chaperone, functions with J-protein partner Zuo1p; may be involved in the folding of newly-synthesized polypeptide chains; member of the HSP70 family; homolog of SSB1	104000
	gi|171723	Hsc82p	K	8	Hsc82p (8)	1.95242	0.333007	cytoplasm	Cytoplasmic chaperone of the Hsp90 family, redundant in function and nearly identical with Hsp82p, and together they are essential; expressed constitutively at 10-fold higher basal levels than HSP82 and induced 2-3 fold by heat shock	132000
	gi|207341845	Ssb2p	K	1	Ssb2p (1)	1.4293	0	cytoplasm	Cytoplasmic ATPase that is a ribosome-associated molecular chaperone, functions with J-protein partner Zuo1p; may be involved in the folding of newly-synthesized polypeptide chains; member of the HSP70 family; homolog of SSB1	104000
	gi|99031945	Hsp82p	K1	1	Hsp82p (1)	1.68383	0	cytoplasm	Hsp90 chaperone required for pheromone signaling and negative regulation of Hsf1p; docks with Tom70p for mitochondrial preprotein delivery; promotes telomerase DNA binding and nucleotide addition; interacts with Cns1p, Cpr6p, Cpr7p, Sti1p	445000
	gi|172713	Ssa1p	K2	1	Ssa1p (1)	1.71875	0	cytoplasm	ATPase involved in protein folding and nuclear localization signal (NLS)-directed nuclear transport; member of heat shock protein 70 (HSP70) family; forms a chaperone complex with Ydj1p; localized to the nucleus, cytoplasm, and cell wall	269000
	gi|6323004	Ssa2p	K2	5	Ssa2p (5)	1.50398	0.186816	cytoplasm,nucleus	ATP binding protein involved in protein folding and vacuolar import of proteins; member of heat shock protein 70 (HSP70) family; associated with the chaperonin-containing T-complex; present in the cytoplasm, vacuolar membrane and cell wall	364000
	gi|151943024	Cct2p	K2	1	Cct2p (1)	1.38809	0	0	Subunit beta of the cytosolic chaperonin Cct ring complex, related to Tcp1p, required for the assembly of actin and tubulins in vivo	not visualized
	gi|1150594	unnamed protein	L	1	unnamed protein (1)	1.38913	0	#N/A	unnamed protein product [Saccharomyces cerevisiae] GenBank: CAA64142.1	#N/A
	gi|6321025	Bmh1p	M	3	Bmh1p (3)	2.24415	0.470233	cytoplasm	14-3-3 protein, major isoform; controls proteome at post-transcriptional level, binds proteins and DNA, involved in regulation of many processes including exocytosis, vesicle transport, Ras/MAPK signaling, and rapamycin-sensitive signaling	158000
	gi|37362625	Sro9p	M	1	Sro9p (1)	2.12067	0	cytoplasm	Cytoplasmic RNA-binding protein that associates with translating ribosomes; involved in heme regulation of Hap1p as a component of the HMC complex, also involved in the organization of actin filaments; contains a La motif	8430
	gi|14318481	TUB2	N	4	TUB2 (4)	2.8813	0.865175	0	Beta-tubulin; associates with alpha-tubulin (Tub1p and Tub3p) to form tubulin dimer, which polymerizes to form microtubules	not visualized
	gi|151942115	SAC6	N	1	SAC6 (1)	2.35058	0	actin	Fimbrin, actin-bundling protein; cooperates with Scp1p (calponin/transgelin) in the organization and maintenance of the actin cytoskeleton	3510
	gi|6323511	Tub3p	N	1	Tub3p (1)	2.04066	0	cytoplasm,nucleus,spindle pole	Alpha-tubulin; associates with beta-tubulin (Tub2p) to form tubulin dimer, which polymerizes to form microtubules; expressed at lower level than Tub1p	12300
	gi|151945133	Arp3p	N	1	Arp3p (1)	1.98188	0	0	Essential component of the Arp2/3 complex, which is a highly conserved actin nucleation center required for the motility and integrity of actin patches; involved in endocytosis and membrane growth and polarity	6650
	gi|642334	Cof1p	N	1	Cof1p (1)	1.80041	0	0	Cofilin, promotes actin filament depolarization in a pH-dependent manner; binds both actin monomers and filaments and severs filaments; thought to be regulated by phosphorylation at SER4; ubiquitous and essential in eukaryotes	19600
	gi|9650673	ACT1	N	1	ACT1 (1)	1.41234	0	0	Actin, structural protein involved in cell polarization, endocytosis, and other cytoskeletal functions	not visualized
	gi|6320056	COP1	O	1	COP1 (1)	1.83362	0	Golgi,Golgi to ER	Alpha subunit of COPI vesicle coatomer complex, which surrounds transport vesicles in the early secretory pathway	15200
	gi|30749262	Ykt6p	O	2	Ykt6p (2)	1.79298	0.10407	0	Vesicle membrane protein (v-SNARE) with acyltransferase activity; involved in trafficking to and within the Golgi, endocytic trafficking to the vacuole, and vacuolar fusion; membrane localization due to prenylation at the carboxy-terminus	not visualized
	gi|151941877	Cdc48p	O	2	Cdc48p (2)	1.69206	0.0631002	cytoplasm,nucleus	ATPase in ER, nuclear membrane and cytosol with homology to mammalian p97; in a complex with Npl4p and Ufd1p participates in retrotranslocation of ubiquitinated proteins from the ER into the cytosol for degradation by the proteasome	78400
	gi|165761044	Sec23p	O	1	Sec23p (1)	1.58043	0	0	GTPase-activating protein; component of the Sec23p-Sec24p heterodimeric complex of the COPII vesicle coat, involved in ER to Golgi transport and autophagy; stimulates the GDP-bound form of Sar1p	not visualized
	gi|229597871	Vtc2p	O	2	Vtc2p (2)	0.66036	0.0166335	ER	Subunit of the vacuolar transporter chaperone (VTC) complex involved in membrane trafficking, vacuolar polyphosphate accumulation, microautophagy and non-autophagic vacuolar fusion	2910
	gi|6323968	PSE1	Q	1	PSE1 (1)	2.7038	0	cytoplasm,nucleus	Karyopherin/importin that interacts with the nuclear pore complex; acts as the nuclear import receptor for specific proteins, including Pdr1p, Yap1p, Ste12p, and Aft1p	15500
	gi|6324759	Gsp2p	Q	1	Gsp2p (1)	2.05584	0	cytoplasm,nucleus	GTP binding protein (mammalian Ranp homolog) involved in the maintenance of nuclear organization, RNA processing and transport; interacts with Kap121p, Kap123p and Pdr6p (karyophilin betas); Gsp1p homolog that is not required for viability	2460
	gi|151944826	Kap123p	Q	5	Kap123p (5)	1.61612	0.368915	cytoplasm,nucleus	Karyopherin beta, mediates nuclear import of ribosomal proteins prior to assembly into ribosomes and import of histones H3 and H4; localizes to the nuclear pore, nucleus, and cytoplasm; exhibits genetic interactions with RAI1	38300
	gi|7839196	Yol103w-ap	R	1	Yol103w-ap (1)	0.607328	0	#N/A	Retrotransposon TYA Gag gene co-transcribed with TYB Pol; translated as TYA or TYA-TYB polyprotein; Gag is a nucleocapsid protein that is the structural constituent of virus-like particles (VLPs); similar to retroviral Gag	#N/A
	gi|1147800	Rpt4p	S1	1	Rpt4p (1)	1.7596	0	nucleus	One of six ATPases of the 19S regulatory particle of the 26S proteasome involved in the degradation of ubiquitinated substrates; required for spindle pole body duplication; localized mainly to the nucleus throughout the cell cycle	not visualized
	gi|6322381	Scp160p	V	1	Scp160p (1)	2.55344	0	ER	Essential RNA-binding G protein effector of mating response pathway, mainly associated with nuclear envelope and ER, interacts in mRNA-dependent manner with translating ribosomes via multiple KH domains, similar to vertebrate vigilins	not quantitated
	gi|171099	Vma5p	V	1	Vma5p (1)	1.5162	0	ambiguous,vacuolar membrane	Subunit C of the eight-subunit V1 peripheral membrane domain of vacuolar H+-ATPase (V-ATPase), an electrogenic proton pump found throughout the endomembrane system; required for the V1 domain to assemble onto the vacuolar membrane	21100
	gi|1165216	Zpr1p	V	1	Zpr1p (1)	1.35614	0	cytoplasm,nucleus	Essential protein with two zinc fingers, present in the nucleus of growing cells but relocates to the cytoplasm in starved cells via a process mediated by Cpr1p; binds to translation elongation factor eEF-1 (Tef1p)	39900
	gi|29420849	Tfp1p	V	2	Tfp1p (2)	1.25324	0.00451326	vacuolar membrane	Subunit A of the eight-subunit V1 peripheral membrane domain of the vacuolar H+-ATPase; protein precursor undergoes self-catalyzed splicing to yield the extein Tfp1p and the intein Vde (PI-SceI), which is a site-specific endonuclease	200000
				574		2.01124
			A1	77		2.02404		Nucleolus	63
			A2	93		1.51489		Nucleus	65
			A3	31		3.31953		Cytoplasm	100
			A3a	42		3.19556		Ambiguous	2
			A3b	1		0		Vacuole	1
			A4	122		1.76837		Punctate	2
			A5	27		1.79357		Spindle pole	1
			A6	12		1.74948		Cell periphery	0
			B	1		3.9964		Nuclear periphery	0
			B1	23		1.65772		Mitochondria	1
			B2	29		1.93246		Golgi	1
			C1	2		2.01626
			C4e	6		2.35359
			E1	1		2.52857
			E2	2		2.39682
			F2	1		1.28419
			F5	13		2.03231
			F7	2		1.20717
			G	25		1.53568
			G/C2	1		1.96409
			I	2		1.90851
			K	17		2.13428
			K1	1		1.68383
			K2	7		1.53694
			L	1		1.38913
			M	4		2.18241
			N	9		2.07786
			O	8		1.51189
			Q	7		2.12526
			R	1		0.607328
			S1	1		1.7596
			V	5		1.66976

## Sheet: prot_summary
	Confirmed	Result Type	Rank	Protein Name	Species	Accession Number	Protein MW	Protein PI	Peptide Count	Frame	Molecular Function	Biological Process	Total Ion Score	Total Ion Score C.I. %	Best Ion Score	Best Ion Score C.I. %	Avg iTRAQ ratio (115/114)	Avg iTRAQ ratio (116/114)	Avg iTRAQ ratio (117/114)	iTRAQ Standard Deviation (115/114)	iTRAQ Standard Deviation (116/114)	iTRAQ Standard Deviation (117/114)	iTRAQ Peptides (115/114)	iTRAQ Peptides (116/114)	iTRAQ Peptides (117/114)
1	FALSE	Mascot	1	Rrp5p [Saccharomyces cerevisiae S288c]		gi|6323885	219794	5.86	15	0			860.88	100	80.04	100	1.75977	2.01456	2.5633	0.398813	0.464753	0.631667	15	15	15
2	FALSE	Mascot	2	nucleolar complex associated [Saccharomyces cerevisiae YJM789]		gi|151945296	93091.3	8.59	12	0			844.11	100	90.9	100	1.67918	1.52707	2.25904	0.554004	0.314314	0.435632	12	12	12
3	FALSE	Mascot	3	Tef2p [Saccharomyces cerevisiae S288c]		gi|6319594	57528.2	9.14	13	0			780.676	100	95.6	100	1.66225	1.34652	2.04479	0.253497	0.194886	0.321127	14	14	14
gewählt: Avg iTRAQ ratio (117/114)	FALSE	Mascot	4	RecName: Full=Ribosome biogenesis protein ERB1; AltName: Full=Eukaryotic ribosome biogenesis protei		gi|229485398	101963	5	10	0			680.453	100	104.35	100	1.0093	0.821733	1.81295	0.248991	0.106353	0.358412	12	12	12
5	FALSE	Mascot	5	elongation factor 3A [Saccharomyces cerevisiae RM11-1a]		gi|190405311	128844	5.73	9	0			647.766	100	147.26	100	1.16992	1.41131	1.78686	0.639894	0.586999	0.751023	9	9	9
6	FALSE	Mascot	6	translation elongation factor 2 (EF-2) [Saccharomyces cerevisiae YJM789]		gi|151941085	128824	5.73	9	0			636.086	100	147.26	100	1.19738	1.09108	1.3074	0.651287	0.80639	1.14126	9	9	9
7	FALSE	Mascot	12	nucleolar complex-associated protein 3 [Saccharomyces cerevisiae RM11-1a]		gi|190406043	84955.2	5.73	8	0			482.24	100	107.8	100	1.66445	1.48667	1.62727	0.34468	0.550929	0.46315	8	8	8
8	FALSE	Mascot	14	pseudouridine synthase [Saccharomyces cerevisiae YJM789]		gi|151941019	64581.2	9.01	8	0			436.22	100	105.09	100	1.62964	1.32831	1.78919	0.220988	0.286927	0.30821	8	8	8
9	FALSE	Mascot	15	Chain A, Crystal Structure Of Adp-Ribosylated Ribosomal Translocase From Saccharomyces Cerevisiae		gi|55670150	102506	5.89	7	0			420.966	100	108.29	100	2.06463	1.51757	1.87233	0.466562	0.326667	0.260447	7	7	7
10	FALSE	Mascot	25	Rps5p [Saccharomyces cerevisiae S288c]		gi|6322583	27374.9	8.63	4	0			333	100	94.15	100	2.26094	2.41733	2.36171	0.759515	0.536136	0.782094	4	4	4
11	FALSE	Mascot	24	70kDal heat shock protein [Saccharomyces cerevisiae]		gi|172713	41162.5	5.24	6	0			335.31	100	86.04	100	1.65626	1.53807	1.60604	0.25547	0.287969	0.162709	6	6	6
12	FALSE	Mascot	23	YGR103Wp-like protein [Saccharomyces cerevisiae AWRI1631]		gi|207345119	81041.7	5.44	6	0			339.55	100	80.78	100	1.16396	0.853814	2.03727	0.380147	0.287257	0.24521	6	6	6
13	FALSE	Mascot	22	Ssa2p [Saccharomyces cerevisiae S288c]		gi|6323004	77202.9	4.95	6	0			360.136	100	86.04	100	1.51639	1.35502	1.52853	0.332706	0.451009	0.198001	6	6	6
14	FALSE	Mascot	19	Nop1p [Saccharomyces cerevisiae S288c]		gi|6320190	37319.8	10.24	6	0			385.31	100	100.89	100	1.60891	1.33256	1.6936	0.50829	0.360631	0.542114	6	6	6
15	FALSE	Mascot	18	Rpl7ap [Saccharomyces cerevisiae S288c]		gi|6321362	31944.2	10.15	6	0			411.08	100	110.68	100	1.33055	1.03498	1.45468	0.132227	0.117292	0.319507	6	6	6
16	FALSE	Mascot	17	Chain A, Elongation Factor 3 In Complex With Adp		gi|114794802	119508	5.64	7	0			413.582	100	131.7	100	1.25555	1.22157	1.39865	0.696267	1.14715	1.58034	8	8	8
17	FALSE	Mascot	13	maintenance of killer [Saccharomyces cerevisiae YJM789]		gi|151942049	132504	4.88	8	0			469.66	100	105.56	100	1.42519	1.49579	1.94778	0.474398	0.237509	0.375432	8	8	8
18	FALSE	Mascot	7	Rpl4ap [Saccharomyces cerevisiae S288c]		gi|6319505	43869.6	10.64	7	0			551.99	100	136.96	100	1.50486	0.896318	1.55085	0.362028	0.272762	0.389029	7	7	7
19	FALSE	Mascot	46	vacuolar H+-ATPase 52 kDa subunit [Saccharomyces cerevisiae]		gi|171122	61406.2	5.09	3	0			212.286	100	106.7	100	1.75873	0.973269	1.21007	0.0661004	0.177509	0.0208149	3	3	3
20	FALSE	Mascot	43	Rpl14ap [Saccharomyces cerevisiae S288c]		gi|6322847	17797.4	10.94	3	0			224.26	100	121.33	100	0.970648	0.741512	0.758228	0.0202869	0.0192704	0.02848	3	3	3
21	FALSE	Mascot	42	Ded1p [Saccharomyces cerevisiae S288c]		gi|6324778	69154.9	7.67	4	0			228.39	100	92.18	100	1.85675	1.27089	1.36873	0.320935	0.590166	0.333904	4	4	4
22	FALSE	Mascot	41	RecName: Full=Nucleolar protein 58; AltName: Full=Nucleolar protein 5		gi|206558283	68207.2	8.96	3	0			228.59	100	104.25	100	1.40217	1.10232	1.56015	0.251064	0.272339	0.2389	4	4	4
23	FALSE	Mascot	40	Chain B, Structure Of The Ribosomal 80s-Eef2-Sordarin Complex From Yeast Obtained By Docking Atomic		gi|49258840	30142.9	11.1	5	0			239.92	100	93.54	100	1.47738	1.30179	1.56598	0.307121	0.239723	0.324298	6	6	6
24	FALSE	Mascot	38	polyadenylate-binding protein [Saccharomyces cerevisiae]		gi|172092	71443.9	5.8	4	0			254.756	100	99.04	100	2.14676	2.51733	2.16682	0.591193	1.13364	0.514098	4	4	4
25	FALSE	Mascot	36	Rps17ap [Saccharomyces cerevisiae S288c]		gi|6323617	17986.2	10.51	5	0			258.786	100	92.62	100	2.2623	2.157	2.17783	0.0729147	0.781234	0.360486	5	5	5
26	FALSE	Mascot	35	proline rotamase [Saccharomyces cerevisiae]		gi|530998	53861.8	4.35	4	0			269.05	100	118.67	100	0.758473	1.23944	2.75488	0.0978444	0.0775462	0.290009	4	4	4
27	FALSE	Mascot	34	U3 snoRNP protein [Saccharomyces cerevisiae YJM789]		gi|151940928	114504	7.94	3	0			274.05	100	123.18	100	3.71273	3.62021	4.76541	1.77188	2.11132	2.09014	3	3	3
28	FALSE	Mascot	65	Chain G, 12-Subunit Rna Polymerase Ii		gi|110590860	27023.3	8.95	2	0			164.37	100	94.5	100	2.08616	2.04973	2.3966	0.115763	0.061602	0.0331362	2	2	2
29	FALSE	Mascot	61	Hef3p [Saccharomyces cerevisiae JAY291]		gi|256274162	128949	5.8	4	0			184.196	100	85.96	100	1.21165	1.29389	1.82823	0.87891	0.530056	0.460078	4	4	4
30	FALSE	Mascot	59	YDR299W [Saccharomyces cerevisiae]		gi|51830274	68733.7	4.68	3	0			185.58	100	101.06	100	3.00203	3.18949	3.07073	1.44702	1.82144	2.54222	3	3	3
31	FALSE	Mascot	58	Rps4bp [Saccharomyces cerevisiae S288c]		gi|6321997	33472.9	10.09	3	0			186.066	100	80.16	100	1.5419	1.64525	1.91057	0.51167	0.243543	0.425333	4	4	4
32	FALSE	Mascot	57	Chain A, Crystal Structure Of Yeast Rna Splicing Factor Snu13p		gi|116666730	16059.7	7.05	2	0			186.94	100	119.42	100	2.71728	2.07828	2.44258	0.111553	0.0946636	0.219788	2	2	2
33	FALSE	Mascot	54	Yra1p [Saccharomyces cerevisiae EC1118]		gi|259145620	28281.8	11.33	3	0			201.69	100	103.75	100	3.41617	4.18777	4.1652	0.197484	0.48748	0.686837	3	3	3
34	FALSE	Mascot	50	ribosomal protein P0 [Saccharomyces cerevisiae YJM789]		gi|151940865	36004.9	4.71	3	0			207.3	100	98.7	100	1.94478	1.22981	1.48601	0.427279	0.934013	1.20494	3	3	3
35	FALSE	Mascot	49	ribosomal protein L13B [Saccharomyces cerevisiae RM11-1a]		gi|190408368	25519.6	11.08	4	0			207.96	100	85.86	100	1.19843	1.0671	1.68194	0.282357	0.152422	0.400974	4	4	4
36	FALSE	Mascot	48	Rpl36bp [Saccharomyces cerevisiae JAY291]		gi|256270643	13376.9	11.6	3	0			210.89	100	85.26	100	0.939439	0.906715	1.56228	0.116991	0.0736258	0.135818	4	4	4
37	FALSE	Mascot	87	Rpl6ap [Saccharomyces cerevisiae S288c]		gi|6323567	23984	10.1	2	0			128.81	100	81.13	100	0.980993	0.7489	0.874628	0.205335	0.179788	0.0959918	2	2	2
38	FALSE	Mascot	84	cell division cycle-related protein [Saccharomyces cerevisiae YJM789]		gi|151941877	99341.8	4.83	2	0			134.64	100	79.98	100	1.76807	1.34208	1.69088	0.121808	0.300469	0.0642772	2	2	2
39	FALSE	Mascot	83	Dip2p [Saccharomyces cerevisiae S288c]		gi|6323158	119266	5.69	2	0			136.296	100	104.29	100	1.87642	1.28856	2.42816	0.190681	0.34833	0.0212881	2	2	2
40	FALSE	Mascot	82	Loc1p [Saccharomyces cerevisiae S288c]		gi|14318523	29628.5	10.31	2	0			137.81	100	102.33	100	0.836346	1.08061	1.60404	0.257939	0.199596	0.0264785	2	2	2
41	FALSE	Mascot	75	ribosomal protein YL16 [Saccharomyces cerevisiae]		gi|218511	23881	10.08	2	0			147.46	100	81.13	100	0.928076	0.694626	1.00692	0.133718	0.104332	0.279535	2	2	2
42	FALSE	Mascot	73	Utp20p [Saccharomyces cerevisiae S288c]		gi|14270688	314191	6.59	3	0			150.102	100	81.04	100	2.38627	2.99356	3.65707	1.08291	1.72258	1.20735	3	3	3
43	FALSE	Mascot	72	killer toxin resistant protein [Saccharomyces cerevisiae YJM789]		gi|151944405	131984	7.63	2	0			151.11	100	100.52	100	2.46181	2.39265	2.31398	0.395366	0.589641	0.0731846	2	2	2
44	FALSE	Mascot	67	nuclear GTPase [Saccharomyces cerevisiae YJM789]		gi|151944713	65804.9	8.92	2	0			158.08	100	110.86	100	0.456564	0.417078	0.625327	0.169191	0.0874576	0.152375	2	2	2
45	FALSE	Mascot	66	translation elongation factor 3 (EF-3) [Saccharomyces cerevisiae YJM789]		gi|151944517	108155	5.62	3	0			158.786	100	85.96	100	1.30893	1.34333	1.93699	1.10151	0.639368	0.505774	3	3	3
46	FALSE	Mascot	101	Sas10p [Saccharomyces cerevisiae S288c]		gi|6320049	79773.6	4.59	1	0			108.74	100	108.74	100	1.9247	1.94164	2.45181	0.272953	0.289485	0.194189	2	2	2
47	FALSE	Mascot	99	Rps19ap [Saccharomyces cerevisiae S288c]		gi|6324451	17636.6	9.61	1	0			114.82	100	114.82	100	4.66048	4.43213	2.36078	0.434872	0.923915	0.0498656	2	2	2
48	FALSE	Mascot	95	Rps21bp [Saccharomyces cerevisiae S288c]		gi|6322325	10664.5	5.76	2	0			117.32	100	89.03	100	1.39102	1.26012	1.39109	0.692594	0.779597	0.416608	2	2	2
49	FALSE	Mascot	90	Rps21ap [Saccharomyces cerevisiae S288c]		gi|6322910	10650.5	5.76	2	0			122.36	100	94.07	100	1.33193	1.303	1.31057	0.578406	0.877908	0.293916	2	2	2
50	FALSE	Mascot	88	Nop6p [Saccharomyces cerevisiae S288c]		gi|6319988	30820.6	10.08	2	0			126.59	100	89.26	100	2.75162	3.01728	3.12892	0.190239	0.108741	0.0445536	2	2	2
51	FALSE	Mascot	33	Rpl10p [Saccharomyces cerevisiae S288c]		gi|6323104	28843.7	10.03	4	0			282.236	100	93.2	100	1.61463	1.6058	1.77454	0.180773	0.208492	0.109957	5	5	5
52	FALSE	Mascot	32	protein SIK1 [Saccharomyces cerevisiae RM11-1a]		gi|190405265	67378.2	8.96	5	0			286.35	100	103.31	100	1.74365	1.17495	1.82735	0.634057	0.460735	0.539421	5	5	5
53	FALSE	Mascot	31	Has1p [Saccharomyces cerevisiae S288c]		gi|6323947	63540.6	9.38	5	0			288.02	100	81.87	100	1.19626	0.749299	2.03927	0.698764	0.391501	0.781722	5	5	5
54	FALSE	Mascot	30	Rps24ap [Saccharomyces cerevisiae S288c]		gi|6320918	18201.5	10.51	5	0			292.566	100	83.5	100	2.43692	2.50321	2.59779	0.140484	0.262009	0.277526	5	5	5
55	FALSE	Mascot	29	Rps0ap [Saccharomyces cerevisiae S288c]		gi|6321653	29206	4.65	4	0			302.31	100	83.84	100	1.918	1.69717	1.86925	0.488005	0.652915	0.687751	5	5	5
56	FALSE	Mascot	27	FKBP proline rotamase [Saccharomyces cerevisiae YJM789]		gi|151940964	50696.4	4.55	6	0			312.85	100	118.43	100	0.885773	1.00292	2.43266	0.264896	0.136427	0.475033	7	7	7
57	FALSE	Mascot	26	Rpl5p [Saccharomyces cerevisiae S288c]		gi|6325126	37054.5	6.36	5	0			325.34	100	86.39	100	1.23433	1.16136	1.76591	0.316819	0.198179	0.477713	6	6	6
58	FALSE	Mascot	8	Tif2p [Saccharomyces cerevisiae S288c]		gi|6322323	47977.2	5.02	8	0			541.75	100	100.55	100	1.72344	1.35508	1.57304	0.435019	0.253498	0.435346	9	9	9
59	FALSE	Mascot	133	YPL211Wp-like protein [Saccharomyces cerevisiae AWRI1631]		gi|207340712	22691.3	9.28	1	0			80.27	100	80.27	100	0.892862	0.951037	2.17384	0	0	0	1	1	1
60	FALSE	Mascot	132	Rps25bp [Saccharomyces cerevisiae S288c]		gi|6323365	14739.7	10.32	1	0			82.2	100	82.2	100	2.20162	2.16186	1.83232	0	0	0	1	1	1
61	FALSE	Mascot	129	NSR1=nucleolin homolog [Saccharomyces cerevisiae, Peptide, 249 aa]		gi|253181	29100.8	9.14	1	0			83.36	100	83.36	100	1.47059	1.1956	1.63072	0	0	0	1	1	1
62	FALSE	Mascot	126	Htb1p [Saccharomyces cerevisiae S288c]		gi|6320430	17269.8	10.1	1	0			84.39	100	84.39	100	1.67373	1.70116	1.99102	0	0	0	1	1	1
63	FALSE	Mascot	121	Chain X, Crystal Structure Of An Hsp90-Sba1 Closed Chaperone Complex		gi|99031947	18090.6	5.48	1	0			88.14	100	88.14	100	2.48589	2.58855	3.06573	0	0	0	1	1	1
64	FALSE	Mascot	119	Chain A, Homology Model Of Yeast Rack1 Protein Fitted Into 11.7a Cryo-Em Map Of Yeast 80s Ribosome		gi|55670021	37241.3	5.8	1	0			89.05	100	89.05	100	2.24839	2.17087	1.85417	0	0	0	1	1	1
65	FALSE	Mascot	118	RecName: Full=Eukaryotic translation initiation factor 3 subunit B; Short=eIF3b; AltName: Full=Euka		gi|238686680	97339.6	5.77	1	0			91.56	100	91.56	100	2.35898	1.95896	2.42325	0	0	0	1	1	1
66	FALSE	Mascot	110	Utp9p [Saccharomyces cerevisiae S288c]		gi|6321990	73576.8	4.75	1	0			99.86	100	99.86	100	2.34489	2.48016	3.17616	0	0	0	1	1	1
67	FALSE	Mascot	9	Chain A, Yeast Initiation Factor 4a		gi|11513344	47625.7	5.02	8	0			541.75	100	100.55	100	1.72344	1.35508	1.57304	0.435019	0.253498	0.435346	9	9	9
68	FALSE	Mascot	10	hsc82 protein [Saccharomyces cerevisiae]		gi|171723	91342.1	4.76	8	0			510.51	100	125.93	100	2.8548	1.65562	1.9222	0.851362	0.514083	0.378804	8	8	8
69	FALSE	Mascot	134	Sro9p [Saccharomyces cerevisiae S288c]		gi|37362625	53218.5	8.88	1	0			79.45	99.9999	79.45	99.9999	1.88133	1.8573	2.12067	0	0	0	1	1	1
70	FALSE	Mascot	135	ribosomal protein L16B [Saccharomyces cerevisiae YJM789]		gi|151944465	26096.1	10.54	1	0			79.37	99.9999	79.37	99.9999	1.10065	0.797425	1.5828	0	0	0	1	1	1
71	FALSE	Mascot	81	Chain M, Structure Of The Ribosomal 80s-Eef2-Sordarin Complex From Yeast Obtained By Docking Atomic		gi|49258832	17218.6	10.39	2	0			139.596	100	79.3	99.9999	2.25764	2.2066	2.13963	0.512443	0.571268	0.409803	2	2	2
72	FALSE	Mascot	137	YPL093Wp-like protein [Saccharomyces cerevisiae AWRI1631]		gi|207340569	43549.3	9.08	1	0			78.73	99.9999	78.73	99.9999	0.622459	0.739081	2.64125	0.181333	0.393952	1.45132	2	2	2
73	FALSE	Mascot	138	Rrp1p [Saccharomyces cerevisiae S288c]		gi|6320292	37551	5.18	1	0			78.64	99.9999	78.64	99.9999	1.4927	0.420736	0.719489	0	0	0	1	1	1
74	FALSE	Mascot	20	Ssb2p [Saccharomyces cerevisiae S288c]		gi|6324120	73562.6	5.37	7	0			374.14	100	78.03	99.9999	1.82573	1.38027	1.98032	0.661038	1.11486	0.772205	7	7	7
75	FALSE	Mascot	47	Nop15p [Saccharomyces cerevisiae S288c]		gi|6324219	31051.4	9.26	3	0			211.49	100	76.98	99.9999	0.938881	0.846728	1.75772	0.0770148	0.106523	0.11714	3	3	3
76	FALSE	Mascot	80	Mrt4p [Saccharomyces cerevisiae S288c]		gi|6322843	30591.5	8.64	2	0			140.12	100	76.8	99.9999	0.798194	0.616443	1.66293	0.393493	0.0351716	0.330006	3	3	3
77	FALSE	Mascot	62	RecName: Full=Eukaryotic translation initiation factor 3 subunit G; Short=eIF3g; AltName: Full=Euka		gi|238686682	34097.9	6.42	4	0			180.676	100	76.75	99.9999	1.22818	1.21809	1.35421	0.74973	0.449743	1.21711	5	5	5
78	FALSE	Mascot	107	Rrs1p [Saccharomyces cerevisiae S288c]		gi|6324868	26984	9.46	2	0			105.17	100	76.59	99.9999	0.985979	0.763777	1.20074	0.0552547	0.0586678	0.121088	2	2	2
79	FALSE	Mascot	28	Chain L, Structure Of The Ribosomal 80s-Eef2-Sordarin Complex From Yeast Obtained By Docking Atomic		gi|49258850	27636.6	11.38	6	0			303.75	100	76.25	99.9999	1.32371	1.07976	1.75383	0.212733	0.122395	0.275196	6	6	6
80	FALSE	Mascot	97	ATP binding cassette family member [Saccharomyces cerevisiae YJM789]		gi|151942575	149212	5.57	2	0			116.8	100	75.7	99.9999	2.26245	1.68743	1.89957	0.839511	0.639371	0.62648	2	2	2
81	FALSE	Mascot	78	ribosomal protein S12 [Saccharomyces cerevisiae]		gi|899490	16857.1	4.56	2	0			144.88	100	74.89	99.9999	1.22178	1.56819	1.36719	0.312831	0.441264	0.474097	2	2	2
82	FALSE	Mascot	143	Fun12p [Saccharomyces cerevisiae]		gi|460044	113296	8.74	1	0			74.23	99.9998	74.23	99.9998	1.98639	1.59452	2.10732	0	0	0	1	1	1
83	FALSE	Mascot	16	Chain A, Crystal Structure Of An Hsp90-Sba1 Closed Chaperone Complex		gi|99031945	89166.6	5.06	8	0			415.52	100	73.96	99.9998	2.69615	1.59487	1.84865	0.813309	0.458663	0.343126	8	8	8
84	FALSE	Mascot	51	Rps10bp [Saccharomyces cerevisiae]		gi|1151236	31088.8	10.49	4	0			205.506	100	73.47	99.9998	1.89608	1.79275	2.10454	0.446251	0.870235	0.825272	4	4	4
85	FALSE	Mascot	70	YPL012Wp-like protein [Saccharomyces cerevisiae AWRI1631]		gi|207340445	125529	7.29	3	0			155.23	100	73.04	99.9998	1.89134	1.78058	2.35901	0.411946	0.196674	0.558567	3	3	3
86	FALSE	Mascot	64	ribosomal-like protein [Saccharomyces cerevisiae YJM789]		gi|151944528	41657.4	9.57	3	0			168.57	100	72.94	99.9998	0.893139	0.797517	2.02464	0.0832742	0.156654	0.23725	3	3	3
87	FALSE	Mascot	79	pre-mRNA splicing factor ATP-dependent RNA helicase PRP43 [Saccharomyces cerevisiae RM11-1a]		gi|190407071	95303.1	5.97	3	0			141.656	100	72.86	99.9998	1.24322	1.4412	1.5574	0.126005	0.0642453	0.433799	2	2	3
88	FALSE	Mascot	68	nucleolar protein [Saccharomyces cerevisiae YJM789]		gi|151945592	62313.5	9.48	3	0			155.62	100	72.78	99.9998	1.07133	1.4805	2.16132	0.219067	0.276761	0.233116	3	3	3
89	FALSE	Mascot	100	YNL061W [Saccharomyces cerevisiae]		gi|51013571	78418.8	4.95	2	0			109.34	100	71.27	99.9997	0.69178	0.827607	1.79297	0.0615889	0.188123	0.215389	2	2	2
90	FALSE	Mascot	145	RecName: Full=Protein SDS23		gi|171704583	62713	9.12	1	0			71.2	99.9997	71.2	99.9997	2.68269	2.2858	2.24243	0	0	0	1	1	1
91	FALSE	Mascot	102	Sam1p [Saccharomyces cerevisiae S288c]		gi|6323209	46056.9	5.04	2	0			108.46	100	70.7	99.9996	1.43669	1.12329	1.38449	0.139592	0.128732	0.00440427	2	2	2
92	FALSE	Mascot	45	YMR093Wp-like protein [Saccharomyces cerevisiae AWRI1631]		gi|207342335	62505.8	9.35	5	0			214.86	100	70.67	99.9996	1.92292	1.99492	2.40681	0.561776	0.418785	0.705867	5	5	5
93	FALSE	Mascot	147	actin-related protein [Saccharomyces cerevisiae YJM789]		gi|151945133	53083.2	5.57	1	0			70.59	99.9996	70.59	99.9996	2.43797	1.81344	1.98188	0	0	0	1	1	1
94	FALSE	Mascot	37	Rpl8ap [Saccharomyces cerevisiae S288c]		gi|6321754	33485.1	10.04	5	0			258.21	100	70.42	99.9996	1.30622	1.40186	1.89017	0.24257	0.242715	0.171054	5	5	5
95	FALSE	Mascot	148	Rpl26bp [Saccharomyces cerevisiae S288c]		gi|116006491	16964	10.47	1	0			70.13	99.9996	70.13	99.9996	0.759358	1.06467	1.03315	0	0	0	1	1	1
96	FALSE	Mascot	21	YNL209Wp-like protein [Saccharomyces cerevisiae AWRI1631]		gi|207341845	71739.7	5.43	7	0			361.66	100	69.45	99.9995	1.66583	1.30414	1.82845	0.664495	1.01182	0.717231	7	7	7
97	FALSE	Mascot	149	ATP-dependent rRNA helicase SPB4 [Saccharomyces cerevisiae RM11-1a]		gi|190406571	78259.5	9.11	1	0			69.38	99.9995	69.38	99.9995	0.306582	0.3002	0.337109	0	0	0	1	1	1
98	FALSE	Mascot	150	Chain U, Structure Of The Ribosomal 80s-Eef2-Sordarin Complex From Yeast Obtained By Docking Atomic		gi|49258859	16832	10.57	1	0			69.25	99.9995	69.25	99.9995	0.915816	0.217998	0.342971	0	0	0	1	1	1
99	FALSE	Mascot	89	Chain S, Structure Of The Ribosomal 80s-Eef2-Sordarin Complex From Yeast Obtained By Docking Atomic		gi|49258836	9891.36	9.9	2	0			124.8	100	68.87	99.9994	2.21442	2.52746	2.35768	0.0900899	0.127825	0.111505	2	2	2
100	FALSE	Mascot	74	Rps23ap [Saccharomyces cerevisiae JAY291]		gi|256273384	19755.4	10.66	3	0			148.68	100	68.48	99.9994	1.31529	1.4491	1.75673	0.367725	0.882415	1.135	3	3	3
101	FALSE	Mascot	55	karyopherin beta 4 [Saccharomyces cerevisiae YJM789]		gi|151944826	131267	4.53	5	0			196.77	100	67.23	99.9991	1.74069	1.34047	1.57592	0.253373	0.437123	0.392902	5	5	5
102	FALSE	Mascot	11	NOP77p [Saccharomyces cerevisiae]		gi|521090	90852	9.12	10	0			488.789	100	67.22	99.9991	1.15424	0.997274	2.60902	0.352878	0.299354	0.309026	10	10	10
103	FALSE	Mascot	69	YHR052Wp-like protein [Saccharomyces cerevisiae AWRI1631]		gi|207344709	48747.3	8.92	3	0			155.24	100	66.7	99.999	0.890772	0.714896	1.4631	0.0677934	0.123539	0.362959	3	3	3
104	FALSE	Mascot	96	high mobility group-like nuclear protein 2 [Saccharomyces cerevisiae]		gi|666101	23371.4	9.71	2	0			116.91	100	66.56	99.999	1.83342	1.28172	1.78227	0.0985848	0.0687691	0.145685	2	2	2
105	FALSE	Mascot	71	Chain C, Structure Of The Ribosomal 80s-Eef2-Sordarin Complex From Yeast Obtained By Docking Atomic		gi|49258841	50031.8	10.29	3	0			154.43	100	65.48	99.9987	1.22872	1.3879	2.03562	0.26716	0.306373	0.593228	3	3	3
106	FALSE	Mascot	44	Rps1bp [Saccharomyces cerevisiae S288c]		gi|6323577	33740.1	10.02	4	0			221.09	100	64.77	99.9985	1.72274	1.68125	1.56542	0.0885993	0.231116	0.401193	4	4	4
107	FALSE	Mascot	153	Rpl25p [Saccharomyces cerevisiae S288c]		gi|6324445	19062.1	10.11	1	0			64.65	99.9985	64.65	99.9985	1.79711	1.44837	2.25166	0	0	0	1	1	1
108	FALSE	Mascot	154	Rpp1bp [Saccharomyces cerevisiae S288c]		gi|6320073	11525.7	3.88	1	0			64.52	99.9984	64.52	99.9984	1.17318	1.22363	1.82377	0	0	0	1	1	1
109	FALSE	Mascot	77	YOR3177w [Saccharomyces cerevisiae]		gi|1164943	24902.1	9.73	3	0			145.02	100	64.39	99.9984	2.24403	2.14596	2.8255	1.94236	2.93	1.43427	3	3	3
110	FALSE	Mascot	155	Rpl34ap [Saccharomyces cerevisiae S288c]		gi|9755331	16696.6	10.84	1	0			64.01	99.9982	64.01	99.9982	1.1296	1.02026	1.83853	0	0	0	1	1	1
111	FALSE	Mascot	63	Drs1p [Saccharomyces cerevisiae S288c]		gi|6323021	96653.2	5.59	4	0			168.466	100	63.97	99.9982	1.49229	1.09477	1.50024	0.213137	0.155356	0.50552	4	4	4
112	FALSE	Mascot	39	U3 snoRNP protein [Saccharomyces cerevisiae YJM789]		gi|151946073	117647	4.97	5	0			253.346	100	63.84	99.9981	2.44359	2.41755	3.76207	0.844474	0.891409	1.3338	5	5	5
113	FALSE	Mascot	157	lethal with conditional pap1 [Saccharomyces cerevisiae YJM789]		gi|151944842	45544.8	6.45	1	0			62.7962	99.9976	63.76	99.9981	6.82581	9.3559	10.4082	0	0	0	1	1	1
114	FALSE	Mascot	52	Tub2p [Saccharomyces cerevisiae S288c]		gi|14318481	53472	4.64	4	0			202.516	100	63.56	99.998	1.78907	2.08046	2.72524	0.444981	0.631952	1.14915	4	4	4
115	FALSE	Mascot	53	Chain C, Structure Of The Ribosomal 80s-Eef2-Sordarin Complex From Yeast Obtained By Docking Atomic		gi|49258823	23482.1	9.99	4	0			202.7	100	63.35	99.9979	1.7781	1.82924	2.13101	0.420111	0.353995	0.453734	4	4	4
116	FALSE	Mascot	156	ORF L0596 [Saccharomyces cerevisiae]		gi|642334	19808.3	5.51	1	0			63.14	99.9978	63.14	99.9978	3.05374	1.61498	1.80041	0	0	0	1	1	1
117	FALSE	Mascot	103	vacuolar membrane ATPase subunit a precursor [Saccharomyces cerevisiae]		gi|29420849	123057	6.02	2	0			108.24	100	62.72	99.9976	1.493	1.07185	1.25323	0.195638	0.0164558	0.00452139	2	2	2
118	FALSE	Mascot	109	RPS18B [Saccharomyces cerevisiae]		gi|1914797	18975.9	10.9	2	0			102.34	100	61.96	99.9971	2.08182	1.8803	1.80145	0.50289	0.0592858	0.298374	2	2	2
119	FALSE	Mascot	111	YLR186W [Saccharomyces cerevisiae]		gi|45269774	31455.9	8.65	2	0			97.61	100	61.3	99.9967	2.81477	2.51177	3.74657	0.305751	0.398168	0.0257322	2	2	2
120	FALSE	Mascot	76	Rpl11ap [Saccharomyces cerevisiae S288c]		gi|6325359	22347.2	9.92	3	0			147.44	100	59.29	99.9947	1.49543	1.50449	2.02546	0.142581	0.278426	0.324344	3	3	3
121	FALSE	Mascot	159	U3 snoRNP protein [Saccharomyces cerevisiae YJM789]		gi|151943367	156612	8.6	1	0			59.16	99.9945	59.16	99.9945	2.63828	2.13509	3.2064	0	0	0	1	1	1
122	FALSE	Mascot	160	Cop1p [Saccharomyces cerevisiae S288c]		gi|6320056	147557	5.66	1	0			58.75	99.994	58.75	99.994	2.68418	1.73181	1.83362	0	0	0	1	1	1
123	FALSE	Mascot	56	unknown gene; putative [Saccharomyces cerevisiae]		gi|171727	16695	9.73	4	0			192.78	100	58.71	99.9939	1.67711	1.53449	1.74923	0.0982313	0.124656	0.293172	4	4	4
124	FALSE	Mascot	161	microtubule-associated protein YTM1 [Saccharomyces cerevisiae RM11-1a]		gi|190407574	56369.6	6.65	1	0			57.83	99.9926	57.83	99.9926	1.04423	1.25382	1.82689	0	0	0	1	1	1
125	FALSE	Mascot	162	ORFS8; Method: conceptual translation supplied by author [Saccharomyces cerevisiae]		gi|1165216	22075.9	4.59	1	0			57.76	99.9924	57.76	99.9924	1.72753	1.28228	1.35614	0	0	0	1	1	1
126	FALSE	Mascot	123	Rcl1p [Saccharomyces cerevisiae S288c]		gi|6324564	44652.3	8.95	2	0			88.07	100	57.05	99.9911	3.94345	3.9554	5.48949	2.04392	2.30695	3.96254	2	2	2
127	FALSE	Mascot	163	pumilio-homology domain family [Saccharomyces cerevisiae YJM789]		gi|151942459	85747.7	6.67	1	0			56.79	99.9906	56.79	99.9906	1.59982	1.21983	2.15868	0	0	0	1	1	1
128	FALSE	Mascot	164	Ssf1p [Saccharomyces cerevisiae S288c]		gi|6321857	59893.8	9.28	1	0			56.7	99.9904	56.7	99.9904	1.20683	1.3132	1.77739	0	0	0	1	1	1
129	FALSE	Mascot	105	ribosome biogenesis [Saccharomyces cerevisiae RM11-1a]		gi|190405562	31712.4	9.17	2	0			105.46	100	56.42	99.9897	1.00747	0.757216	1.49098	0.0982154	0.0895549	0.0378223	3	3	3
130	FALSE	Mascot	112	Chain A, Solution Structure Of Ykt6p (1-140)		gi|30749262	17170.8	4.93	2	0			97.11	100	55.76	99.988	2.85328	1.86669	1.78996	0.68867	0.115221	0.107093	2	2	2
131	FALSE	Mascot	165	dehydrogenase isozyme II,alcohol		gi|223143	33312.5	6.64	1	0			55.61	99.9876	55.61	99.9876	1.76016	2.25622	2.35541	0	0	0	1	1	1
132	FALSE	Mascot	122	Nop10p [Saccharomyces cerevisiae S288c]		gi|7839181	7784.36	10.16	2	0			88.08	100	55.03	99.9858	1.71901	1.34805	1.90764	0.375795	0.275769	0.328333	2	2	2
133	FALSE	Mascot	86	Utp4p [Saccharomyces cerevisiae S288c]		gi|6320531	96990.6	6.15	4	0			129.84	100	54.84	99.9852	2.25996	1.91015	2.10517	0.81479	0.751516	0.920912	4	3	4
134	FALSE	Mascot	60	Rps20p [Saccharomyces cerevisiae S288c]		gi|6321772	16060.1	9.52	4	0			184.286	100	54.65	99.9845	1.74563	1.73697	1.95576	0.830376	0.63791	0.700525	4	4	4
135	FALSE	Mascot	166	U3 snoRNP protein [Saccharomyces cerevisiae YJM789]		gi|151945077	75449.1	4.57	1	0			54.28	99.9832	54.28	99.9832	2.35021	2.03819	2.8009	0	0	0	1	1	1
136	FALSE	Mascot	93	Rpl18bp [Saccharomyces cerevisiae S288c]		gi|6324028	23478.5	11.7	3	0			119.02	100	54.11	99.9825	1.25892	1.09518	0.588273	0.431146	0.38797	0.145743	3	3	3
137	FALSE	Mascot	167	A49 [Saccharomyces cerevisiae]		gi|170956	53210.6	9.52	1	0			54.02	99.9821	54.02	99.9821	2.00691	1.96421	2.52857	0	0	0	1	1	1
138	FALSE	Mascot	115	Rpl19bp [Saccharomyces cerevisiae S288c]		gi|6319444	25149.6	11.35	2	0			95.15	100	53.93	99.9818	0.815961	0.855183	1.15713	0.14946	0.00474342	0.0302045	2	2	2
139	FALSE	Mascot	168	Rpp2ap [Saccharomyces cerevisiae EC1118]		gi|259149446	11848.1	4.02	1	0			53.8	99.9812	53.8	99.9812	1.95841	2.15368	2.16247	0	0	0	1	1	1
140	FALSE	Mascot	169	conserved protein [Saccharomyces cerevisiae YJM789]		gi|151943835	40718.6	7.66	1	0			53.77	99.9811	53.77	99.9811	1.37962	0.794443	1.45993	0	0	0	1	1	1
141	FALSE	Mascot	170	hypothetical protein SCRG_02755 [Saccharomyces cerevisiae RM11-1a]		gi|190408634	61602.3	9.01	1	0			53.6	99.9803	53.6	99.9803	3.40273	1.97408	1.57459	0	0	0	1	1	1
142	FALSE	Mascot	171	Chain A, Structure Of Sec23-Sar1 Complexed With The Active Fragment Of Sec31		gi|165761044	90720	5.39	1	0			53.56	99.9801	53.56	99.9801	2.73518	1.57636	1.58043	0	0	0	1	1	1
143	FALSE	Mascot	127	Chain C, Mechanism Of Eif6s Anti-Association Activity		gi|292659544	15838.7	10.33	2	0			84.28	100	53.16	99.9782	2.22383	1.81136	2.22288	0.960388	0.00281014	0.383527	2	2	2
144	FALSE	Mascot	91	Sof1p [Saccharomyces cerevisiae EC1118]		gi|259147979	63650.3	9.42	3	0			120.516	100	53.06	99.9777	1.92175	2.11495	2.60325	1.36671	0.800541	1.06761	3	3	3
145	FALSE	Mascot	172	V-ATPase [Saccharomyces cerevisiae]		gi|171099	47346.8	6.69	1	0			53.06	99.9777	53.06	99.9777	1.86154	1.06274	1.5162	0	0	0	1	1	1
146	FALSE	Mascot	106	Rpl24ap [Saccharomyces cerevisiae S288c]		gi|6321407	22070.1	11.28	2	0			105.19	100	53.02	99.9775	2.07813	1.9745	1.74668	0.0582009	0.285388	0.171341	2	2	2
147	FALSE	Mascot	128	conserved protein [Saccharomyces cerevisiae YJM789]		gi|151941620	45889.7	9.04	2	0			83.76	100	52.94	99.9771	0.43666	0.612564	1.7764	0.313329	0.313089	0.33755	2	2	2
148	FALSE	Mascot	173	Gsp2p [Saccharomyces cerevisiae S288c]		gi|6324759	27850.6	6.22	1	0			52.85	99.9766	52.85	99.9766	1.97191	1.57377	2.05584	0	0	0	1	1	1
149	FALSE	Mascot	85	RPL20Bp [Saccharomyces cerevisiae]		gi|119675174	15889.7	10.31	3	0			131.09	100	52.31	99.9735	0.95644	0.681213	0.663287	0.279607	0.169675	0.170746	3	3	3
150	FALSE	Mascot	174	Chain N, Structure Of The Ribosomal 80s-Eef2-Sordarin Complex From Yeast Obtained By Docking Atomic		gi|49258852	22999.9	10.92	1	0			52.03	99.9717	52.03	99.9717	1.34575	0.74097	1.14791	0	0	0	1	1	1
151	FALSE	Mascot	113	Dbp2p [Saccharomyces cerevisiae S288c]		gi|6324217	65226.4	8.9	2	0			96.17	100	51.8	99.9702	1.50563	1.29287	1.4966	0.734429	0.933566	0.390223	2	2	2
152	FALSE	Mascot	176	Fpr1p [Saccharomyces cerevisiae S288c]		gi|6324194	13349.1	5.72	1	0			51.68	99.9694	51.68	99.9694	3.16006	2.01723	1.96409	0	0	0	1	1	1
153	FALSE	Mascot	177	Rpl33ap [Saccharomyces cerevisiae JAY291]		gi|256274177	13754.5	10.88	1	0			51.41	99.9674	51.41	99.9674	1.48764	0.941801	1.10387	0	0	0	1	1	1
154	FALSE	Mascot	125	Rps10bp [Saccharomyces cerevisiae S288c]		gi|6323886	14171.5	9.05	2	0			84.73	100	51.15	99.9654	1.61099	1.84419	1.59976	0.1464	0.103466	0.00904852	2	2	2
155	FALSE	Mascot	178	bmh sensitive protein [Saccharomyces cerevisiae YJM789]		gi|151942584	153690	6.32	1	0			51.12	99.9651	51.12	99.9651	2.50359	2.02372	3.46671	0	0	0	1	1	1
156	FALSE	Mascot	108	Krr1p [Saccharomyces cerevisiae JAY291]		gi|256270959	43199.7	9.42	3	0			104.876	100	51.08	99.9648	3.37288	3.1614	3.74524	1.00861	0.850511	1.10825	3	3	3
157	FALSE	Mascot	179	U3 snoRNP protein [Saccharomyces cerevisiae YJM789]		gi|151942372	78178.3	4.85	1	0			50.97	99.9639	50.97	99.9639	5.8741	3.00453	10.021	0	0	0	1	1	1
158	FALSE	Mascot	120	Gcn1p [Saccharomyces cerevisiae S288c]		gi|6321243	322782	5.16	2	0			87.9662	100	50.4	99.9589	1.51659	1.33267	1.53367	0.195597	0.189767	0.0718843	2	2	2
159	FALSE	Mascot	130	ribosomal protein S13 [Saccharomyces cerevisiae RM11-1a]		gi|190404968	21231	10.28	2	0			82.72	100	50.23	99.9572	2.58622	3.12291	1.92711	0.390485	0.502264	0.25493	2	2	2
160	FALSE	Mascot	98	conserved protein [Saccharomyces cerevisiae YJM789]		gi|151946633	60872.6	4.8	3	0			116.476	100	50.21	99.957	2.76623	3.42442	3.14736	1.30736	1.47054	2.69396	3	3	3
161	FALSE	Mascot	180	Chain A, Yeast (Saccharomyces Cerevisiae) Ribosomal Protein L30		gi|6435677	13150.6	9.8	1	0			50.2	99.9569	50.2	99.9569	1.95042	1.91197	2.35373	0	0	0	1	1	1
162	FALSE	Mascot	181	hypothetical protein SCRG_00550 [Saccharomyces cerevisiae RM11-1a]		gi|190405061	36753.7	8.62	1	0			50	99.9549	50	99.9549	1.80789	0.540235	1.28723	0	0	0	1	1	1
163	FALSE	Mascot	114	Rps9bp [Saccharomyces cerevisiae S288c]		gi|6319666	24878.9	10.09	2	0			95.5	100	49.61	99.9507	2.22462	2.24658	2.18522	0.240021	0.289666	0.563187	2	2	2
164	FALSE	Mascot	182	Cms1p [Saccharomyces cerevisiae S288c]		gi|6323031	39373.7	8.22	1	0			49.26	99.9465	49.26	99.9465	1.21382	1.36325	1.20453	0	0	0	1	1	1
165	FALSE	Mascot	183	RecName: Full=ATP-dependent RNA helicase DBP3; AltName: Full=DEAD box protein 3; AltName: Full=Heli		gi|160380616	69038.5	9.2	1	0			49.25	99.9464	49.25	99.9464	0.708532	1.16715	1.38217	0	0	0	1	1	1
166	FALSE	Mascot	136	RecName: Full=Nucleolar protein 16		gi|206558285	31945.6	9.27	2	0			78.95	99.9999	49.04	99.9437	1.13231	0.912111	1.55521	0.110107	0.22547	0.0889843	3	3	3
167	FALSE	Mascot	104	Bmh1p [Saccharomyces cerevisiae S288c]		gi|6321025	32758.6	4.82	3	0			107.07	100	48.93	99.9423	4.74723	2.12281	2.18924	1.51906	0.486961	0.563498	3	3	3
168	FALSE	Mascot	116	Tif6p [Saccharomyces cerevisiae S288c]		gi|6325273	27057.6	4.54	2	0			92.39	100	48.28	99.933	0.791138	0.859181	1.41515	0.0200486	0.0975408	0.45396	2	2	2
169	FALSE	Mascot	184	recessive omnipotent supressor [Saccharomyces cerevisiae]		gi|468605	54558	5.01	1	0			48.13	99.9306	48.13	99.9306	4.93889	3.42005	3.9964	0	0	0	1	1	1
170	FALSE	Mascot	94	Rps22bp [Saccharomyces cerevisiae S288c]		gi|6323399	16392.1	9.94	3	0			117.32	100	47.57	99.9211	2.11752	2.45866	1.7706	1.50054	1.26744	0.500043	3	3	3
171	FALSE	Mascot	185	conserved protein [Saccharomyces cerevisiae YJM789]		gi|151943423	91136.4	6.19	1	0			46.9	99.9079	46.9	99.9079	2.30414	2.70298	2.90081	0	0	0	1	1	1
172	FALSE	Mascot	131	U3 snoRNP protein [Saccharomyces cerevisiae YJM789]		gi|151941853	108635	6.95	2	0			82.49	100	46.09	99.889	2.11253	2.05067	2.60681	0.56374	0.986386	0.989072	2	2	2
173	FALSE	Mascot	92	Rps2p [Saccharomyces cerevisiae S288c]		gi|6321315	30505.1	10.44	3	0			119.55	100	45.83	99.8822	1.9192	1.75009	1.86498	0.142414	0.375235	0.0589894	3	3	3
174	FALSE	Mascot	146	ebna1-binding protein [Saccharomyces cerevisiae YJM789]		gi|151941747	60451.8	5.75	2	0			70.61	99.9996	45.09	99.8603	0.658768	0.679941	1.60314	0.0968269	0.132158	0.0154086	2	2	2
175	FALSE	Mascot	186	Prs3p [Saccharomyces cerevisiae S288c]		gi|6321776	38357.7	8.51	1	0			44.06	99.8229	44.06	99.8229	1.15393	1.03794	1.18767	0	0	0	1	1	1
176	FALSE	Mascot	187	Pse1p [Saccharomyces cerevisiae S288c]		gi|6323968	129569	4.61	1	0			44.02	99.8212	44.02	99.8212	1.3151	2.27889	2.7038	0	0	0	1	1	1
177	FALSE	Mascot	188	Tub3p [Saccharomyces cerevisiae S288c]		gi|6323511	53626.8	5.05	1	0			43.77	99.8107	43.77	99.8107	2.68764	2.07844	2.04066	0	0	0	1	1	1
178	FALSE	Mascot	142	Pdc1p [Saccharomyces cerevisiae S288c]		gi|6323073	66828.3	5.8	2	0			75	99.9999	43.73	99.8089	0.707728	0.547062	0.717231	0.0269931	0.0905169	0.0854947	2	2	2
179	FALSE	Mascot	141	Kem1p [Saccharomyces cerevisiae S288c]		gi|6321265	195656	7.04	2	0			75.8562	99.9999	43.57	99.8017	2.13767	1.93074	1.37273	1.51045	1.06537	0.177321	2	2	2
180	FALSE	Mascot	189	Rps14ap [Saccharomyces cerevisiae S288c]		gi|10383793	16014.7	10.73	1	0			43.35	99.7914	43.35	99.7914	2.58088	1.86062	2.16169	0	0	0	1	1	1
181	FALSE	Mascot	151	YLR222Cp-like protein [Saccharomyces cerevisiae AWRI1631]		gi|207342938	37570.1	5.18	2	0			68.16	99.9993	43.27	99.7875	2.18064	2.04592	2.27379	0.348052	0.235342	0.0340675	2	2	2
182	FALSE	Mascot	190	conserved protein [Saccharomyces cerevisiae YJM789]		gi|151945558	37867.5	9.38	1	0			43.17	99.7826	43.17	99.7826	0.953581	0.612067	1.67329	0	0	0	1	1	1
183	FALSE	Mascot	191	open reading frame found c-terminal of ADA2 that was sequenced during the cloneing of ADA2. There i		gi|170992	59167.5	8.98	1	0			42.47	99.7446	42.47	99.7446	2.8761	2.5108	3.36745	0	0	0	1	1	1
184	FALSE	Mascot	144	RecName: Full=ATP-dependent RNA helicase ROK1; AltName: Full=Rescuer of KEM1 protein 1		gi|160358657	73121.1	9.27	2	0			72.32	99.9997	42.46	99.744	2.42845	1.92149	2.156	0.230594	0.522552	0.0990845	2	2	2
185	FALSE	Mascot	192	U3 snoRNP protein [Saccharomyces cerevisiae YJM789]		gi|151945830	163331	5.98	1	0			41.9	99.7088	41.9	99.7088	1.4274	0.85981	1.41317	0	0	0	1	1	1
186	FALSE	Mascot	193	YML028Wp-like protein [Saccharomyces cerevisiae AWRI1631]		gi|207342498	15261.2	4.95	1	0			41.62	99.6894	41.62	99.6894	0.394949	0.762669	0.928286	0	0	0	1	1	1
187	FALSE	Mascot	194	actin [Candida glabrata]		gi|9650673	38883.1	5.67	1	0			41.36	99.6702	41.36	99.6702	1.23077	0.69078	1.41234	0	0	0	1	1	1
188	FALSE	Mascot	195	Chain 9, Structure Of The Ribosomal 80s-Eef2-Sordarin Complex From Yeast Obtained By Docking Atomic		gi|49258866	11912.5	10.43	1	0			40.27	99.5761	40.27	99.5761	1.8881	1.21649	1.87098	0	0	0	1	1	1
189	FALSE	Mascot	196	endopolyphosphatase [Saccharomyces cerevisiae YJM789]		gi|151942417	88596.9	6.72	1	0			40.06	99.5551	40.06	99.5551	2.05304	2.37963	2.33967	0	0	0	1	1	1
190	FALSE	Mascot	139	Chain A, Acetyl-Coa Carboxylase Carboxyltransferase Domain In Complex With Inhibitor Diclofop		gi|47169395	89294.8	5.45	2	0			77.47	99.9999	39.73	99.52	2.0081	2.2059	3.11724	0.939431	0.78278	0.763262	2	2	2
191	FALSE	Mascot	140	Chain A, Acetyl-Coa Carboxylase Carboxyltransferase Domain In Complex With Inhibitor Haloxyfop		gi|47169397	88954.1	5.45	2	0			77.47	99.9999	39.73	99.52	2.0081	2.2059	3.11724	0.939431	0.78278	0.763262	2	2	2
192	FALSE	Mascot	197	Rpl17bp [Saccharomyces cerevisiae JAY291]		gi|256271337	23232	10.92	1	0			38.65	99.3845	38.65	99.3845	1.61937	1.15232	1.43463	0	0	0	1	1	1
193	FALSE	Mascot	198	translation machinery associated protein [Saccharomyces cerevisiae YJM789]		gi|151945976	31113.8	10.13	1	0			38.57	99.373	38.57	99.373	1.42879	1.34898	1.31219	0	0	0	1	1	1
194	FALSE	Mascot	199	Phe-RNA synthetase [Saccharomyces cerevisiae]		gi|172945	47601	5.82	1	0			37.04	99.1082	37.04	99.1082	2.16686	1.6757	1.12711	0	0	0	1	1	1
195	FALSE	Mascot	200	actin filament bundling protein [Saccharomyces cerevisiae YJM789]		gi|151942115	77976.7	5.3	1	0			36.87	99.0726	36.87	99.0726	3.0793	2.02693	2.35058	0	0	0	1	1	1
196	FALSE	Mascot	201	Arb1p [Saccharomyces cerevisiae EC1118]		gi|259145944	75678.6	6	1	0			36.72	99.04	36.72	99.04	1.40052	1.18055	1.84677	0	0	0	1	1	1
197	FALSE	Mascot	202	U3 snoRNP protein [Saccharomyces cerevisiae YJM789]		gi|151943408	88352.4	5.01	1	0			36.58	99.0086	36.58	99.0086	0.950741	1.4173	1.15152	0	0	0	1	1	1
198	FALSE	Mascot	203	glycerol-3-phosphate dehydrogenase [Saccharomyces cerevisiae]		gi|47420051	46517.8	5.3	1	0			36.52	98.9948	36.52	98.9948	2.10358	1.31124	1.82234	0	0	0	1	1	1
199	FALSE	Mascot	204	Tdh2p [Saccharomyces cerevisiae S288c]		gi|6322468	39807.1	6.46	1	0			36.37	98.9595	36.37	98.9595	1.48233	1.03811	1.34867	0	0	0	1	1	1
200	FALSE	Mascot	205	Utp23p [Saccharomyces cerevisiae S288c]		gi|6324577	34056.8	10.05	1	0			36.2	98.9179	36.2	98.9179	3.45757	3.07608	3.8311	0	0	0	1	1	1
201	FALSE	Mascot	206	Chain A, Crystal Structure Of Yeast Ypd1p		gi|6980562	20800	4.62	1	0			35.89	98.8379	35.89	98.8379	1.79799	1.33079	1.59487	0	0	0	1	1	1
202	FALSE	Mascot	209	Sug2p [Saccharomyces cerevisiae]		gi|1147800	54222.9	5.53	1	0			34.8362	98.5187	35.8	98.8135	1.46585	1.7343	1.7596	0	0	0	1	1	1
203	FALSE	Mascot	207	unnamed protein product [Saccharomyces cerevisiae]		gi|1150594	18383.4	9.16	1	0			35.59	98.7547	35.59	98.7547	1.91965	1.79692	1.38913	0	0	0	1	1	1
204	FALSE	Mascot	208	YDL166C [Saccharomyces cerevisiae]		gi|45271026	24752.1	4.54	1	0			35.46	98.7169	35.46	98.7169	1.0239	1.59417	0	0	0	0	1	1	0
205	FALSE	Mascot	152	tryptophan synthase [Saccharomyces cerevisiae YJM789]		gi|151943263	83371.7	5.99	2	0			65.6962	99.9988	35.21	98.6409	1.33663	1.4095	1.47891	0.167165	0.208699	0.0403223	2	2	2
206	FALSE	Mascot	117	carbamyl phosphate synthetase [Saccharomyces cerevisiae]		gi|854566	244446	5.62	3	0			92.0762	100	34.89	98.5369	1.69726	1.03909	1.51753	0.340048	0.155465	0.103108	3	3	2
207	FALSE	Mascot	210	Chain V, Structure Of The Ribosomal 80s-Eef2-Sordarin Complex From Yeast Obtained By Docking Atomic		gi|49258860	19318.9	10.52	1	0			34.73	98.482	34.73	98.482	1.21528	1.11329	1.27831	0	0	0	1	1	1
208	FALSE	Mascot	211	uracil phosphoribosyl transferase [Saccharomyces cerevisiae]		gi|7546185	31139.4	6.75	1	0			34.69	98.468	34.69	98.468	1.05729	0.817472	1.33805	0	0	0	1	1	1
209	FALSE	Mascot	212	RecName: Full=Ribosome biogenesis protein NSA1; AltName: Full=NOP7-associated protein 1		gi|206558288	59721.5	7.1	1	0			34.56	98.4214	34.56	98.4214	0.708533	0.274477	0.251972	0	0	0	1	1	1
210	FALSE	Mascot	158	U3 snoRNP protein [Saccharomyces cerevisiae YJM789]		gi|151945015	218875	6.02	2	0			59.63	99.9951	34.32	98.3318	2.5746	2.559	3.08593	0.152114	0.233744	0.0978095	2	2	2
211	FALSE	Mascot	213	periodic tryptophan protein [Saccharomyces cerevisiae YJM789]		gi|151941039	69639.7	4.45	1	0			33.98	98.1959	33.98	98.1959	0.286646	0.804422	1.0658	0	0	0	1	1	1
212	FALSE	Mascot	214	pyruvate kinase [Saccharomyces cerevisiae]		gi|4180	60362.2	8	1	0			33.58	98.0219	33.58	98.0219	1.4935	1.03912	1.11852	0	0	0	1	1	1
213	FALSE	Mascot	215	Yol103w-ap [Saccharomyces cerevisiae S288c]		gi|7839196	52905.5	8.17	1	0			33.06	97.7702	33.06	97.7702	3.87812	0.806229	0.607328	0	0	0	1	1	1
214	FALSE	Mascot	216	chaperonin containing tcp-1 [Saccharomyces cerevisiae YJM789]		gi|151943024	63610.2	5.8	1	0			32.86	97.6651	32.86	97.6651	1.78812	1.88426	1.38809	0	0	0	1	1	1
215	FALSE	Mascot	217	Cam1p [Saccharomyces cerevisiae S288c]		gi|6325209	53490.5	8.43	1	0			32.77	97.6163	32.77	97.6163	1.89167	1.07132	1.28419	0	0	0	1	1	1
216	FALSE	Mascot	218	U3 snoRNP protein [Saccharomyces cerevisiae YJM789]		gi|151942672	110222	5.85	1	0			32.7	97.5775	32.7	97.5775	2.24016	1.9808	2.43833	0	0	0	1	1	1
217	FALSE	Mascot	219	Chain B, Crystal Structure Of The Yeast Nucleosome Core Particle Reveals Fundamental Differences In		gi|15988133	12959.6	11.36	1	0			31.85	97.0538	31.85	97.0538	1.39527	1.48671	2.0415	0	0	0	1	1	1
218	FALSE	Mascot	220	Chain W, Structure Of The Ribosomal 80s-Eef2-Sordarin Complex From Yeast Obtained By Docking Atomic		gi|49258862	14831.5	9.99	1	0			31.68	96.9362	31.68	96.9362	1.57652	1.40875	1.14783	0	0	0	1	1	1
219	FALSE	Mascot	221	Cka2p [Saccharomyces cerevisiae S288c]		gi|6324635	44219.6	8.69	1	0			31.59	96.8721	31.59	96.8721	0.92209	0.943957	1.34562	0	0	0	1	1	1
220	FALSE	Mascot	124	Rpl27bp [Saccharomyces cerevisiae S288c]		gi|6320679	18954.1	10.36	3	0			85.17	100	31.08	96.4823	1.17879	1.23977	1.31973	0.211581	0.121761	0.129292	3	3	3
221	FALSE	Mascot	222	RecName: Full=Uncharacterized protein YER181C, mitochondrial		gi|731381	13020.2	8.57	1	0			31.02	96.4334	31.02	96.4334	5.98737	6.26235	9.45203	0	0	0	1	1	1
222	FALSE	Mascot	223	RNA splicing factor [Saccharomyces cerevisiae YJM789]		gi|151946445	115993	8.32	1	0			30.91	96.3419	30.91	96.3419	0.755594	0.812098	1.58788	0	0	0	1	1	1
223	FALSE	Mascot	224	Lag2p [Saccharomyces cerevisiae S288c]		gi|6324548	80767.1	4.61	1	0			29.88	95.3628	29.88	95.3628	4.14314	3.61012	3.98793	0	0	0	1	1	1
224	FALSE	Mascot	225	Chain A, Crystal Structure Of The Cytoplasmic Tunnel Domain In Yeast Vtc2p		gi|229597871	49563.1	5.85	1	0			29.8	95.2766	29.8	95.2766	1.0229	0.599078	0.66015	0.02034	0.00932266	0.016843	2	2	2
225	FALSE	Mascot	226	Scp160p [Saccharomyces cerevisiae S288c]		gi|6322381	152347	5.64	1	0			29.74	95.2108	29.74	95.2108	1.75393	2.06427	2.55344	0	0	0	1	1	1
226	FALSE	Mascot	227	NADPH-cytochrome P450 reductase precursor [Saccharomyces cerevisiae]		gi|218453	83363.2	5.03	1	0			29.65	95.1106	29.65	95.1106	2.61937	2.51162	3.84836	0	0	0	1	1	1
227	FALSE	Mascot	228	U3 snoRNP protein [Saccharomyces cerevisiae YJM789]		gi|151945258	71635	4.81	1	0			29.64	95.0993	29.64	95.0993	2.58809	1.81528	2.78316	0	0	0	1	1	1
228	FALSE	Mascot	229	D-fructose-6-phosphate amidotransferase (EC 2.6.1.16) [Saccharomyces cerevisiae]		gi|171596	87275.6	5.98	1	0			29.51	94.9504	29.51	94.9504	2.82526	2.06383	2.26515	0	0	0	1	1	1
229	FALSE	Mascot	230	RecName: Full=ATP-dependent RNA helicase SUB2; AltName: Full=Suppressor of BRR1 protein 2		gi|160358710	55134.9	5.34	1	0			29.24	94.6265	29.24	94.6265	1.33415	1.24673	1.55863	0	0	0	1	1	1
230	FALSE	Mascot	231	Hta1p [Saccharomyces cerevisiae S288c]		gi|6320431	15710	10.67	1	0			29.09	94.4376	29.09	94.4376	1.40419	1.80464	1.65462	0	0	0	1	1	1
231	FALSE	Mascot	232	conserved protein [Saccharomyces cerevisiae YJM789]		gi|151944363	69759.7	5.35	1	0			28.8	94.0535	28.8	94.0535	1.25708	2.90171	0	0	0	0	1	1	0
232	FALSE	Mascot	233	MAP kinase kinase kinase (MEKK) [Saccharomyces cerevisiae YJM789]		gi|151944558	196822	5.56	1	0			28.16	93.1094	28.16	93.1094	1.17476	1.32684	1.2333	0	0	0	1	1	1
233	FALSE	Mascot	234	Chain A, Nmr Structures Of Yeast Proteasome Component Rpn13		gi|188595916	12159.3	4.74	1	0			28.05	92.9326	28.05	92.9326	2.56153	2.05111	1.59208	0	0	0	1	1	1
234	FALSE	Mascot	235	integral membrane protein that along with Pil1p is a primary component of eisosomes [Saccharomyces		gi|151942788	41204.2	4.62	1	0			27.64	92.2329	27.64	92.2329	1.98177	3.2526	4.53159	0	0	0	1	1	1
235	FALSE	Mascot	236	HIS4 protein [Saccharomyces cerevisiae]		gi|3785	97600.9	5.21	1	0			27.11	91.2248	27.11	91.2248	2.53898	2.16808	3.72101	0	0	0	1	1	1
236	FALSE	Mascot	237	Rpl29p [Saccharomyces cerevisiae]		gi|124263216	7102.16	11.27	1	0			27.11	91.2248	27.11	91.2248	1.82983	1.73464	1.62746	0	0	0	1	1	1
237	FALSE	Mascot	238	YKL145Wp-like protein [Saccharomyces cerevisiae AWRI1631]		gi|207343610	33040.4	8.91	1	0			27.07	91.1436	27.07	91.1436	1.10585	0.727881	1.57903	0	0	0	1	1	1
238	FALSE	Mascot	175	Cdc33p [Saccharomyces cerevisiae S288c]		gi|6324433	26977.3	5.29	2	0			51.81	99.9703	26.89	90.7688	2.22292	1.80764	2.23151	0.227927	0.0197668	0.0688228	2	2	2
239	FALSE	Mascot	246	conserved protein [Saccharomyces cerevisiae YJM789]		gi|151945295	72256.8	9.35	1	0			25.8462	88.2609	26.81	90.5972	1.80582	1.71389	1.35979	0	0	0	1	1	1
240	FALSE	Mascot	239	Vps1p [Saccharomyces cerevisiae S288c]		gi|6322853	88146.3	7.68	1	0			26.56	90.04	26.56	90.04	2.0001	1.80432	1.74942	0	0	0	1	1	1
241	FALSE	Mascot	240	conserved protein [Saccharomyces cerevisiae YJM789]		gi|151944797	82355.5	8.71	1	0			26.48	89.8548	26.48	89.8548	0.942534	0.676197	0.730916	0	0	0	1	1	1
242	FALSE	Mascot	241	3-dehydroquinate dehydratase (3-dehydroquinase) [Saccharomyces cerevisiae YJM789]		gi|151942113	192182	5.92	1	0			26.45	89.7845	26.45	89.7845	1.7773	1.56286	2.01026	0	0	0	1	1	1
243	FALSE	Mascot	242	RNA polymerase II elongation factor [Saccharomyces cerevisiae YJM789]		gi|151946151	126333	5.09	1	0			26.4	89.6662	26.4	89.6662	2.36537	1.15811	1.7131	0	0	0	1	1	1
244	FALSE	Mascot	243	ubiquitin-activating enzyme [Saccharomyces cerevisiae]		gi|4715	126353	5	1	0			26.28	89.3767	26.28	89.3767	0.664884	1.19691	1.42222	0	0	0	1	1	1
245	FALSE	Mascot	244	Fas1p [Saccharomyces cerevisiae S288c]		gi|6322666	249411	5.64	1	0			26	88.6692	26	88.6692	1.75042	1.28479	1.83731	0	0	0	1	1	1
246	FALSE	Mascot	245	Ura7p [Saccharomyces cerevisiae S288c]		gi|6319432	71665.7	5.67	1	0			25.95	88.538	25.95	88.538	1.93047	2.14907	1.95616	0	0	0	1	1	1
247	FALSE	Mascot	247	Apt1p [Saccharomyces cerevisiae S288c]		gi|6323619	22781.4	5.03	1	0			25.78	88.0805	25.78	88.0805	2.67494	1.5146	2.03145	0	0	0	1	1	1
248	FALSE	Mascot	248	RecName: Full=Putative uncharacterized protein YPR126C		gi|74675903	11957.3	6.7	1	0			25.74	87.9702	25.74	87.9702	1.09133	1.09119	0.782005	0	0	0	1	1	1
249	FALSE	Mascot	249	argininosuccinate synthetase (ARG1; E.C. 6.8.4.5) [Saccharomyces cerevisiae]		gi|171085	51797.3	5.52	1	0			25.66	87.7465	25.66	87.7465	1.69061	2.12932	2.62146	0	0	0	1	1	1
250	FALSE	Mascot	250	glycyl-tRNA synthetase [Saccharomyces cerevisiae YJM789]		gi|151946513	84332.8	5.58	1	0			25.58	87.5187	25.58	87.5187	1.10166	0.689841	1.2758	0	0	0	1	1	1
251	FALSE	Mascot	251	RecName: Full=ATP-dependent RNA helicase MAK5; AltName: Full=Maintenance of killer protein 5		gi|160409988	98645.7	8.67	1	0			25.36	86.8702	25.36	86.8702	2.17416	1.04883	1.78138	0	0	0	1	1	1
252	FALSE	Mascot	252	midasin [Saccharomyces cerevisiae YJM789]		gi|151941273	614172	4.9	1	0			25.18	86.3145	25.18	86.3145	2.61782	2.23482	1.47793	0	0	0	1	1	1
253	FALSE	Mascot	253	nucleolar protein [Saccharomyces cerevisiae YJM789]		gi|151944364	53979.1	9.33	1	0			24.99	85.7025	24.99	85.7025	1.02006	1.36189	1.47169	0	0	0	1	1	1
254	FALSE	Mascot	254	isoleucine-plus-valine requiring protein [Saccharomyces cerevisiae YJM789]		gi|151943814	35840.5	6.07	1	0			24.83	85.166	24.83	85.166	1.78817	3.19178	3.60795	0	0	0	1	1	1

## Sheet: msms_summary
	Submit To DeNovo	Plate Number	Spot Index	Spot Label	Protein Name	Species	Accession Number	Total Ion Score	Total Ion Score C.I. %	Protein MW	Protein PI	Best Peptide Sequence	Start Sequence Position	End Sequence Position	Modification	Ion Score	Ion Score C.I. %	Calculated Mass	Observed Mass	Match Error Da	Match Error PPM	Total MS/MS Ion Cluster Area	MS/MS Ion Cluster Area Matched %	Custom1	Custom2	Acquisition Time	iTRAQ Ratio (115/114)	iTRAQ Ratio (116/114)	iTRAQ Ratio (117/114)	Avg. iTRAQ Ratio (115/114)	Avg. iTRAQ Ratio (116/114)	Avg. iTRAQ Ratio (117/114)	iTRAQ Peptides (115/114)	iTRAQ Peptides (116/114)	iTRAQ Peptides (117/114)	iTRAQ 114 Reagent Cluster Area	iTRAQ 115 Reagent Cluster Area	iTRAQ 116 Reagent Cluster Area	iTRAQ 117 Reagent Cluster Area
205	FALSE	1	38	B11	Rps14ap [Saccharomyces cerevisiae S288c]		gi|10383793	43.35	99.791	16014.7	10.73	TKTPGPGGQAALR	91	103	(N-term)_iTRAQ[0], Lysine(K)_iTRAQ[2]	43.35	99.791	1541.9	1541.89	-0.0109863	-7.12518	32275.2	45.0895			2013-03-31 21:38:19	2.58088	1.86062	2.16169	2.58088	1.86062	2.16169	1	1	1	1586.92	4095.64	2952.65	3430.42
534	FALSE	1	70	C19	Chain G, 12-Subunit Rna Polymerase Ii		gi|110590860	164.37	100	27023.3	8.95	KNFIAVSAANR	180	190	(N-term)_iTRAQ[0], Lysine(K)_iTRAQ[1]	69.87	100	1478.87	1478.85	-0.0172119	-11.6386	61163.4	37.9629			2013-03-31 23:18:55	1.97649	1.98992	2.42973	2.08616	2.04973	2.3966	2	2	2	4155.85	8213.98	8269.82	10097.6
535	FALSE	1	92	D17	Chain G, 12-Subunit Rna Polymerase Ii		gi|110590860	164.37	100	27023.3	8.95	NFIAVSAANR	181	190	(N-term)_iTRAQ[0]	94.5	100	1206.67	1206.68	0.00524902	4.35	125956	72.2217			2013-04-01 01:48:14	2.20192	2.11133	2.36391	2.08616	2.04973	2.3966	2	2	2	3301.71	7270.12	6971	7804.95
119	FALSE	1	179	H6	Sug2p [Saccharomyces cerevisiae]		gi|1147800	34.8362	98.519	54222.9	5.53	EVIELPLKNPEIFQR	195	209	(N-term)_iTRAQ[0], Lysine(K)_iTRAQ[8]	35.8	98.814	2113.23	2113.3	0.0727539	34.4279	7284.46	45.8808			2013-04-01 07:34:29	1.46585	1.7343	1.7596	1.46585	1.7343	1.7596	1	1	1	560.992	822.328	972.93	987.119
59	FALSE	1	250	K2	unnamed protein product [Saccharomyces cerevisiae]		gi|1150594	35.59	98.755	18383.4	9.16	APIVAYAELIAAR	27	39	(N-term)_iTRAQ[0]	35.59	98.755	1501.89	1502.02	0.136108	90.625	4924.97	47.841			2013-04-01 12:03:15	1.91965	1.79692	1.38913	1.91965	1.79692	1.38913	1	1	1	370.582	711.39	665.906	514.789
206	FALSE	1	99	D24	Rps10bp [Saccharomyces cerevisiae]		gi|1151236	205.506	100	31088.8	10.49	VFFDKR	26	31	(N-term)_iTRAQ[0], Lysine(K)_iTRAQ[5]	28.72	93.943	1099.65	1099.64	-0.015625	-14.2091	257708	53.4081			2013-04-01 02:12:54	2.66473	3.04453	3.07216	1.89608	1.79275	2.10454	4	4	4	6330.68	16869.6	19274	19448.9
207	FALSE	1	105	E4	Rps10bp [Saccharomyces cerevisiae]		gi|1151236	205.506	100	31088.8	10.49	KFFGLSK	143	149	(N-term)_iTRAQ[0], Lysine(K)_iTRAQ[1,7]	44	99.82	1258.79	1258.82	0.0297852	23.6617	51253.3	35.0282			2013-04-01 02:27:21	1.85227	1.88463	2.48019	1.89608	1.79275	2.10454	4	4	4	3697.14	6848.1	6967.75	9169.61
208	FALSE	1	123	E22	Rps10bp [Saccharomyces cerevisiae]		gi|1151236	205.506	100	31088.8	10.49	IGQEVDGEAVGDEFK	32	46	(N-term)_iTRAQ[0], Lysine(K)_iTRAQ[15]	60.28	99.996	1880.95	1880.94	-0.0101318	-5.38656	17796.3	49.0709			2013-04-01 03:32:04	1.74911	1.80415	2.05111	1.89608	1.79275	2.10454	4	4	4	1239.06	2167.25	2235.45	2541.44
209	FALSE	1	321	M23	Rps10bp [Saccharomyces cerevisiae]		gi|1151236	205.506	100	31088.8	10.49	GAIVGPDLAVLALVIVK	99	115	(N-term)_iTRAQ[0], Lysine(K)_iTRAQ[17]	73.47	100	1936.25	1936.39	0.141846	73.2581	7873.67	53.3725			2013-04-01 14:51:53	1.49709	0.997842	1.25519	1.89608	1.79275	2.10454	4	4	4	530.179	793.729	529.035	665.476
254	FALSE	1	60	C9	Rpl26bp [Saccharomyces cerevisiae S288c]		gi|116006491	70.13	100	16964	10.47	KAYFTAPSSER	17	27	(N-term)_iTRAQ[0], Lysine(K)_iTRAQ[1]	70.13	100	1544.83	1544.84	0.0109863	7.11167	110057	44.7174			2013-04-01 00:12:13	0.759358	1.06467	1.03315	0.759358	1.06467	1.03315	1	1	1	13881.9	10541.3	14779.6	14342
10	FALSE	1	103	E2	YOR3177w [Saccharomyces cerevisiae]		gi|1164943	145.02	100	24902.1	9.73	HVIFLAER	92	99	(N-term)_iTRAQ[0]	64.39	99.998	1128.66	1128.69	0.0291748	25.849	92818.1	58.924			2013-04-01 02:20:17	3.45073	3.89905	3.33087	2.24403	2.14596	2.8255	3	3	3	2400.86	8284.7	9361.06	7996.94
11	FALSE	1	111	E10	YOR3177w [Saccharomyces cerevisiae]		gi|1164943	145.02	100	24902.1	9.73	AELRPLQFK	36	44	(N-term)_iTRAQ[0], Lysine(K)_iTRAQ[9]	42.82	99.764	1389.85	1389.87	0.0267334	19.2348	513812	54.2938			2013-04-01 02:48:10	3.52449	3.99046	4.21473	2.24403	2.14596	2.8255	3	3	3	8070.18	28443.3	32203.7	34013.7
12	FALSE	1	250	K2	YOR3177w [Saccharomyces cerevisiae]		gi|1164943	145.02	100	24902.1	9.73	ALAIFVPVPSLAGFHK	60	75	(N-term)_iTRAQ[0], Lysine(K)_iTRAQ[16]	37.81	99.253	1955.17	1955.34	0.170288	87.0962	7358.58	73.6967			2013-04-01 12:02:56	0.929141	0.635162	1.60678	2.24403	2.14596	2.8255	3	3	3	444.832	413.312	282.54	714.748
366	FALSE	1	260	K12	ORFS8; Method: conceptual translation supplied by author [Saccharomyces cerevisiae]		gi|1165216	57.76	99.992	22075.9	4.59	LLLTSIPYFR	65	74	(N-term)_iTRAQ[0]	57.76	99.992	1366.82	1366.93	0.111938	81.8969	14409.3	73.0169			2013-04-01 11:26:59	1.72753	1.28228	1.35614	1.72753	1.28228	1.35614	1	1	1	496.143	857.102	636.194	672.839
559	FALSE	1	139	F14	Chain A, Crystal Structure Of Yeast Rna Splicing Factor Snu13p		gi|116666730	186.94	100	16059.7	7.05	NVPYVFVPSR	75	84	(N-term)_iTRAQ[0]	67.52	99.999	1321.74	1321.75	0.0129395	9.78972	53962.8	71.7247			2013-04-01 04:16:54	2.61013	1.98774	2.24094	2.71728	2.07828	2.44258	2	2	2	1386.21	3618.18	2755.43	3106.41
560	FALSE	1	352	O6	Chain A, Crystal Structure Of Yeast Rna Splicing Factor Snu13p		gi|116666730	186.94	100	16059.7	7.05	AFPLADAALTQQILDVVQQAANLR	8	31	(N-term)_iTRAQ[0]	119.42	100	2710.5	2710.81	0.313477	115.653	514139	63.0537			2013-04-01 16:38:38	2.82883	2.17295	2.66237	2.71728	2.07828	2.44258	2	2	2	3507.88	9923.22	7622.45	9339.28
258	FALSE	1	95	D20	RPL20Bp [Saccharomyces cerevisiae]		gi|119675174	131.09	100	15889.7	10.31	AHFKEYQVIGR	2	12	(N-term)_iTRAQ[0], Lysine(K)_iTRAQ[4]	52.31	99.973	1635.92	1635.92	-0.0045166	-2.76089	40368.3	34.2329			2013-04-01 01:58:49	0.713298	0.757955	0.553951	0.95644	0.681213	0.663287	3	3	3	6860.08	4893.28	5199.63	3800.15
259	FALSE	1	139	F14	RPL20Bp [Saccharomyces cerevisiae]		gi|119675174	131.09	100	15889.7	10.31	NFGVWVR	74	80	(N-term)_iTRAQ[0]	40.3	99.579	1021.57	1021.58	0.0125732	12.3078	113223	43.5471			2013-04-01 04:16:35	1.33223	0.834408	0.916396	0.95644	0.681213	0.663287	3	3	3	4742.51	6318.14	3957.19	4346.02
260	FALSE	1	207	I7	RPL20Bp [Saccharomyces cerevisiae]		gi|119675174	131.09	100	15889.7	10.31	YWYFLQK	41	47	(N-term)_iTRAQ[0], Lysine(K)_iTRAQ[7]	38.48	99.36	1335.73	1335.83	0.0909424	68.0842	4291.47	48.398			2013-04-01 08:56:32	0.920708	0.499835	0.574844	0.95644	0.681213	0.663287	3	3	3	705.429	649.494	352.598	405.511
250	FALSE	1	70	C19	Rpl29p [Saccharomyces cerevisiae]		gi|124263216	27.11	91.225	7102.16	11.27	TYKYPSLK	26	33	(N-term)_iTRAQ[0], Lysine(K)_iTRAQ[3,8]	27.11	91.225	1431.86	1431.84	-0.020752	-14.493	30077.9	54.918			2013-03-31 23:19:51	1.82983	1.73464	1.62746	1.82983	1.73464	1.62746	1	1	1	1836.44	3360.37	3185.56	2988.73
54	FALSE	1	97	D22	Utp20p [Saccharomyces cerevisiae S288c]		gi|14270688	150.102	100	314191	6.59	MHEYDFPR	1316	1323	(N-term)_iTRAQ[0]	25.98	88.617	1238.57	1238.57	0	0	7522.22	52.3241			2013-04-01 02:07:09	1.68158	1.93653	2.93699	2.38627	2.99356	3.65707	3	3	3	406.608	683.742	787.407	1194.2
55	FALSE	1	301	M3	Utp20p [Saccharomyces cerevisiae S288c]		gi|14270688	150.102	100	314191	6.59	VSLTELFIELGR	1282	1293	(N-term)_iTRAQ[0]	81.04	100	1520.88	1521.04	0.163452	107.472	25571.6	77.6267			2013-04-01 13:41:23	4.00867	5.60491	5.47172	2.38627	2.99356	3.65707	3	3	3	224.786	901.092	1259.9	1229.96
56	FALSE	1	318	M20	Utp20p [Saccharomyces cerevisiae S288c]		gi|14270688	150.102	100	314191	6.59	ILLPLYGYLETYYSR	2383	2397	(N-term)_iTRAQ[0]	44.61	99.844	2008.09	2008.27	0.177612	88.4483	10442.8	63.3241			2013-04-01 14:40:41	2.01576	2.47157	3.04351	2.38627	2.99356	3.65707	3	3	3	381.117	768.241	941.957	1159.93
85	FALSE	1	162	G13	Tub2p [Saccharomyces cerevisiae S288c]		gi|14318481	202.516	100	53472	4.64	KLAVNLVPFPR	252	262	(N-term)_iTRAQ[0], Lysine(K)_iTRAQ[1]	63.56	99.998	1541.98	1542.02	0.0437012	28.341	72619.2	64.973			2013-04-01 05:48:12	1.723	2.17144	3.45317	1.78907	2.08046	2.72524	4	4	4	2462.94	4243.64	5348.12	8504.94
86	FALSE	1	254	K6	Tub2p [Saccharomyces cerevisiae S288c]		gi|14318481	202.516	100	53472	4.64	YLTVAAFFR	310	318	(N-term)_iTRAQ[0]	60.22	99.996	1231.7	1231.81	0.109985	89.2959	46477.5	66.9508			2013-04-01 11:47:31	2.52111	2.44564	2.74144	1.78907	2.08046	2.72524	4	4	4	1031.39	2600.24	2522.41	2827.49
87	FALSE	1	267	K19	Tub2p [Saccharomyces cerevisiae S288c]		gi|14318481	202.516	100	53472	4.64	GHYTEGAELVDSVMDVIR	104	121	(N-term)_iTRAQ[0]	35.36	98.687	2135.06	2135.23	0.169434	79.3579	6894.02	61.8964			2013-04-01 11:02:36	1.35418	1.33557	1.53521	1.78907	2.08046	2.72524	4	4	4	509.412	689.837	680.353	782.053
88	FALSE	1	284	L12	Tub2p [Saccharomyces cerevisiae S288c]		gi|14318481	202.516	100	53472	4.64	LHFFMVGYAPLTAIGSQSFR	263	282	(N-term)_iTRAQ[0]	44.34	99.834	2386.25	2386.44	0.19458	81.5422	8840.68	50.7454			2013-04-01 12:47:50	1.74164	2.6414	3.79539	1.78907	2.08046	2.72524	4	4	4	472.559	823.027	1248.22	1793.54
432	FALSE	1	82	D7	Loc1p [Saccharomyces cerevisiae S288c]		gi|14318523	137.81	100	29628.5	10.31	EVAPEVFQDSQAR	15	27	(N-term)_iTRAQ[0]	102.33	100	1619.81	1619.84	0.0253906	15.675	154293	80.3339			2013-04-01 01:12:58	0.639207	0.912133	1.63052	0.836346	1.08061	1.60404	2	2	2	5127.42	3277.48	4676.89	8360.36
433	FALSE	1	111	E10	Loc1p [Saccharomyces cerevisiae S288c]		gi|14318523	137.81	100	29628.5	10.31	KFIADNDTLTLNR	98	110	(N-term)_iTRAQ[0], Lysine(K)_iTRAQ[1]	35.48	98.723	1809.01	1809.04	0.0319824	17.6795	15653	37.1483			2013-04-01 02:50:06	1.09428	1.28021	1.57799	0.836346	1.08061	1.60404	2	2	2	1709.54	1870.72	2188.56	2697.64
292	FALSE	1	133	F8	ribosomal protein P0 [Saccharomyces cerevisiae YJM789]		gi|151940865	207.3	100	36004.9	4.71	AGAVAPEDIWVR	111	122	(N-term)_iTRAQ[0]	98.7	100	1427.78	1427.82	0.0407715	28.5559	382894	88.3884			2013-04-01 04:37:24	2.42069	2.53102	2.8178	1.94478	1.22981	1.48601	3	3	3	3184.26	7708.1	8059.41	8972.61
293	FALSE	1	163	G14	ribosomal protein P0 [Saccharomyces cerevisiae YJM789]		gi|151940865	207.3	100	36004.9	4.71	SLFVVGVDNVSSQQMHEVR	24	42	(N-term)_iTRAQ[0]	44.73	99.848	2275.16	2275.23	0.064209	28.2217	8595.52	52.9671			2013-04-01 05:52:02	1.49673	0.637026	0.6738	1.94478	1.22981	1.48601	3	3	3	1033.36	1546.67	658.28	696.28
294	FALSE	1	206	I6	ribosomal protein P0 [Saccharomyces cerevisiae YJM789]		gi|151940865	207.3	100	36004.9	4.71	GNVGFVFTNEPLTEIK	82	97	(N-term)_iTRAQ[0], Lysine(K)_iTRAQ[16]	63.87	99.998	2053.12	2053.24	0.116943	56.9588	19850.1	57.2008			2013-04-01 08:58:08	2.03015	1.1536	1.72833	1.94478	1.22981	1.48601	3	3	3	1135.21	2304.64	1309.58	1962.01
76	FALSE	1	252	K4	U3 snoRNP protein [Saccharomyces cerevisiae YJM789]		gi|151940928	274.05	100	114504	7.94	LPFFLQLSGEK	756	766	(N-term)_iTRAQ[0], Lysine(K)_iTRAQ[11]	61.56	99.997	1566.91	1567.05	0.13269	84.6826	6477.03	57.6003			2013-04-01 11:56:10	2.14164	1.89082	2.85369	3.71273	3.62021	4.76541	3	3	3	353.45	756.964	668.312	1008.64
77	FALSE	1	260	K12	U3 snoRNP protein [Saccharomyces cerevisiae YJM789]		gi|151940928	274.05	100	114504	7.94	SKFPEIVALAIENAR	409	423	(N-term)_iTRAQ[0], Lysine(K)_iTRAQ[2]	89.31	100	1946.13	1946.28	0.150879	77.5276	47878	55.2698			2013-04-01 11:26:21	5.06939	5.08644	6.37438	3.71273	3.62021	4.76541	3	3	3	963.724	4885.49	4901.93	6143.15
83	FALSE	1	327	N5	U3 snoRNP protein [Saccharomyces cerevisiae YJM789]		gi|151940928	274.05	100	114504	7.94	DYSSLLATLINFSPAAVDLEIR	829	850	(N-term)_iTRAQ[0]	123.18	100	2552.37	2552.65	0.272949	106.939	47270.8	82.6037			2013-04-01 16:03:41	4.71389	4.93329	5.94914	3.71273	3.62021	4.76541	3	3	3	200.647	945.826	989.848	1193.67
475	FALSE	1	48	B21	FKBP proline rotamase [Saccharomyces cerevisiae YJM789]		gi|151940964	312.85	100	50696.4	4.55	VKDSEESKPKPK	271	282	(N-term)_iTRAQ[0], Lysine(K)_iTRAQ[2,8,10,12]	30.47	95.952	2092.26	2092.19	-0.0656738	-31.3889	6229.41	49.774			2013-03-31 22:32:42	0.944881	0.917609	2.56393	0.885773	1.00292	2.43266	7	7	7	529.368	500.189	485.753	1357.26
476	FALSE	1	88	D13	FKBP proline rotamase [Saccharomyces cerevisiae YJM789]		gi|151940964	312.85	100	50696.4	4.55	GKPFVFK	329	335	(N-term)_iTRAQ[0], Lysine(K)_iTRAQ[2,7]	41.56	99.685	1254.79	1254.8	0.00500488	3.98861	105730	61.4739			2013-04-01 01:34:24	0.807417	0.980394	2.79949	0.885773	1.00292	2.43266	7	7	7	5648.74	4560.89	5537.99	15813.6
477	FALSE	1	145	F20	FKBP proline rotamase [Saccharomyces cerevisiae YJM789]		gi|151940964	312.85	100	50696.4	4.55	RIVIPAPYAYGK	359	370	(N-term)_iTRAQ[0], Lysine(K)_iTRAQ[12]	49.2	99.946	1635.98	1635.99	0.00683594	4.17849	186791	65.1438			2013-04-01 03:55:07	0.827208	1.01276	2.39776	0.885773	1.00292	2.43266	7	7	7	5502.14	4551.41	5572.34	13192.8
478	FALSE	1	151	G2	FKBP proline rotamase [Saccharomyces cerevisiae YJM789]		gi|151940964	312.85	100	50696.4	4.55	ITMAAIDPEPFDDDKKPSTLR	33	53	(N-term)_iTRAQ[0], Lysine(K)_iTRAQ[15,16]	36.25	98.93	2792.49	2792.59	0.0996094	35.6705	97660	37.9109			2013-04-01 05:09:26	0.918745	0.853622	1.72773	0.885773	1.00292	2.43266	7	7	7	2606.52	2394.72	2224.98	4503.35
479	FALSE	1	152	G3	FKBP proline rotamase [Saccharomyces cerevisiae YJM789]		gi|151940964	312.85	100	50696.4	4.55	IVIPAPYAYGK	360	370	(N-term)_iTRAQ[0], Lysine(K)_iTRAQ[11]	36.94	99.087	1479.88	1479.93	0.0449219	30.355	10038.7	64.1017			2013-04-01 05:14:53	1.54999	0.911217	2.17582	0.885773	1.00292	2.43266	7	7	7	420.552	651.851	383.215	915.048
480	FALSE	1	172	G23	FKBP proline rotamase [Saccharomyces cerevisiae YJM789]		gi|151940964	312.85	100	50696.4	4.55	GWDIGVAGMAVGGER	344	358	(N-term)_iTRAQ[0]	118.43	100	1618.81	1618.84	0.0266113	16.4388	134750	81.3535			2013-04-01 06:23:07	0.767154	1.13734	2.45681	0.885773	1.00292	2.43266	7	7	7	3569.63	2738.46	4059.87	8769.89
336	FALSE	1	63	C12	pseudouridine synthase [Saccharomyces cerevisiae YJM789]		gi|151941019	436.22	100	64581.2	9.01	VNENTPEQWKK	374	384	(N-term)_iTRAQ[0], Lysine(K)_iTRAQ[10,11]	36.05	98.88	1804.99	1804.98	-0.012207	-6.76292	85422	41.5341			2013-03-31 23:56:21	1.55458	1.58878	1.93815	1.62964	1.32831	1.78919	8	8	8	5283.18	8213.11	8393.79	10239.6
337	FALSE	1	69	C18	pseudouridine synthase [Saccharomyces cerevisiae YJM789]		gi|151941019	436.22	100	64581.2	9.01	SGHYTPIPAGSSPLKR	36	51	(N-term)_iTRAQ[0], Lysine(K)_iTRAQ[15]	70.47	100	1956.09	1956.06	-0.0296631	-15.1645	131689	55.6321			2013-03-31 23:23:53	1.69136	1.45472	1.76207	1.62964	1.32831	1.78919	8	8	8	7564.74	12794.7	11004.5	13329.6
338	FALSE	1	72	C21	pseudouridine synthase [Saccharomyces cerevisiae YJM789]		gi|151941019	436.22	100	64581.2	9.01	VNENTPEQWK	374	383	(N-term)_iTRAQ[0], Lysine(K)_iTRAQ[10]	28.5	93.628	1532.8	1532.75	-0.0418701	-27.3162	23131.2	35.9716			2013-03-31 23:10:54	1.59893	1.84769	2.40451	1.62964	1.32831	1.78919	8	8	8	1445.26	2310.86	2670.39	3475.14
339	FALSE	1	85	D10	pseudouridine synthase [Saccharomyces cerevisiae YJM789]		gi|151941019	436.22	100	64581.2	9.01	RWGLGPVAQK	349	358	(N-term)_iTRAQ[0], Lysine(K)_iTRAQ[10]	69.77	100	1399.84	1399.86	0.0180664	12.906	162228	47.4412			2013-04-01 01:23:49	2.08903	1.48124	1.78353	1.62964	1.32831	1.78919	8	8	8	7506.83	15682	11119.4	13388.6
340	FALSE	1	112	E11	pseudouridine synthase [Saccharomyces cerevisiae YJM789]		gi|151941019	436.22	100	64581.2	9.01	WGLGPVAQK	350	358	(N-term)_iTRAQ[0], Lysine(K)_iTRAQ[9]	51.92	99.971	1243.74	1243.76	0.0144043	11.5814	14881.1	61.4643			2013-04-01 02:53:57	1.29063	0.991162	1.29809	1.62964	1.32831	1.78919	8	8	8	1116.57	1441.08	1106.7	1449.4
341	FALSE	1	133	F8	pseudouridine synthase [Saccharomyces cerevisiae YJM789]		gi|151941019	436.22	100	64581.2	9.01	TIYESNLIEFDNKR	168	181	(N-term)_iTRAQ[0], Lysine(K)_iTRAQ[13]	27.7	92.339	2030.08	2030.13	0.048584	23.932	11852	49.6623			2013-04-01 04:39:00	1.54012	1.1356	1.73032	1.62964	1.32831	1.78919	8	8	8	914.592	1408.58	1038.61	1582.53
342	FALSE	1	256	K8	pseudouridine synthase [Saccharomyces cerevisiae YJM789]		gi|151941019	436.22	100	64581.2	9.01	SLENLTGALFQRPPLISAVK	142	161	(N-term)_iTRAQ[0], Lysine(K)_iTRAQ[20]	105.09	100	2442.43	2442.62	0.185303	75.8681	77059.4	58.209			2013-04-01 11:40:46	1.76184	1.1418	1.86836	1.62964	1.32831	1.78919	8	8	8	2692.22	4743.27	3073.99	5030.05
343	FALSE	1	268	K20	pseudouridine synthase [Saccharomyces cerevisiae YJM789]		gi|151941019	436.22	100	64581.2	9.01	SIIQPLETLLVGYKR	254	268	(N-term)_iTRAQ[0], Lysine(K)_iTRAQ[14]	46.72	99.904	2018.23	2018.37	0.142212	70.4638	26657.4	61.0483			2013-04-01 10:58:07	1.61728	1.19217	1.70863	1.62964	1.32831	1.78919	8	8	8	1553.36	2512.23	1851.86	2654.13
363	FALSE	1	201	I1	periodic tryptophan protein [Saccharomyces cerevisiae YJM789]		gi|151941039	33.98	98.196	69639.7	4.45	LWDVFTNR	503	510	(N-term)_iTRAQ[0]	33.98	98.196	1194.64	1194.73	0.0871582	72.9578	6134.01	64.4024			2013-04-01 09:17:45	0.286646	0.804422	1.0658	0.286646	0.804422	1.0658	1	1	1	576.07	165.128	463.403	613.975
92	FALSE	1	349	O3	translation elongation factor 2 (EF-2) [Saccharomyces cerevisiae YJM789]		gi|151941085	636.086	100	128824	5.73	IAILAAISAMVDAAKDQVALR	147	167	(N-term)_iTRAQ[0], Lysine(K)_iTRAQ[15]	52.82	99.976	2428.42	2428.7	0.276855	114.006	20767	73.2673			2013-04-01 16:28:23	1.26639	0.271944	0.242976	1.19738	1.09108	1.3074	9	9	9	1474.48	1867.27	400.978	358.264
422	FALSE	1	310	M12	midasin [Saccharomyces cerevisiae YJM789]		gi|151941273	25.18	86.315	614172	4.9	TGNFFLLDEISLADDSVLER	1485	1504	(N-term)_iTRAQ[0]	25.18	86.315	2398.23	2398.46	0.232178	96.8123	2309.53	41.8293			2013-04-01 14:13:09	2.61782	2.23482	1.47793	2.61782	2.23482	1.47793	1	1	1	185.335	485.173	414.19	273.912
506	FALSE	1	129	F4	conserved protein [Saccharomyces cerevisiae YJM789]		gi|151941620	83.76	100	45889.7	9.04	IELVEIGPR	221	229	(N-term)_iTRAQ[0]	52.94	99.977	1169.7	1169.74	0.0388184	33.1866	54468.2	68.27			2013-04-01 04:52:07	0.749989	0.925654	2.11395	0.43666	0.612564	1.7764	2	2	2	1826.69	1369.99	1690.88	3861.52
513	FALSE	1	277	L5	conserved protein [Saccharomyces cerevisiae YJM789]		gi|151941620	83.76	100	45889.7	9.04	SLFLDFFR	159	166	(N-term)_iTRAQ[0]	30.82	96.265	1188.65	1188.77	0.117676	98.9992	13770	58.0168			2013-04-01 12:23:27	0.254233	0.405373	1.49275	0.43666	0.612564	1.7764	2	2	2	750.057	190.69	304.053	1119.65
491	FALSE	1	180	H7	ebna1-binding protein [Saccharomyces cerevisiae YJM789]		gi|151941747	70.61	100	60451.8	5.75	RPLDYFAEMVK	274	284	(N-term)_iTRAQ[0], Lysine(K)_iTRAQ[11]	45.09	99.86	1656.9	1656.98	0.0738525	44.5726	150299	50.8744			2013-04-01 07:30:00	0.574349	0.56929	1.61855	0.658768	0.679941	1.60314	2	2	2	10304.6	5918.44	5866.32	16678.5
65	FALSE	1	73	C22	U3 snoRNP protein [Saccharomyces cerevisiae YJM789]		gi|151941853	82.49	100	108635	6.95	FNEDDAELQQPQR	191	203	(N-term)_iTRAQ[0]	46.09	99.889	1733.82	1733.79	-0.0360107	-20.7696	12435.2	41.7569			2013-03-31 23:06:14	1.66753	1.38465	1.88979	2.11253	2.05067	2.60681	2	2	2	1089.92	1817.48	1509.15	2059.71
72	FALSE	1	224	I24	U3 snoRNP protein [Saccharomyces cerevisiae YJM789]		gi|151941853	82.49	100	108635	6.95	AIAEIREEFNPFEIK	47	61	(N-term)_iTRAQ[0], Lysine(K)_iTRAQ[15]	36.4	98.967	2094.15	2094.16	0.013916	6.64519	9388.18	45.3954			2013-04-01 07:55:00	2.67627	3.03706	3.59588	2.11253	2.05067	2.60681	2	2	2	428.586	1147.01	1301.64	1541.14
574	FALSE	1	54	C3	cell division cycle-related protein [Saccharomyces cerevisiae YJM789]		gi|151941877	134.64	100	99341.8	4.83	RYEAYSQQMK	776	785	(N-term)_iTRAQ[0], Lysine(K)_iTRAQ[10]	54.66	99.985	1591.81	1591.84	0.022583	14.187	89819.3	33.856			2013-04-01 00:41:15	1.88988	1.64255	1.75516	1.76807	1.34208	1.69088	2	2	2	5826.76	11011.9	9570.74	10226.9
575	FALSE	1	241	J17	cell division cycle-related protein [Saccharomyces cerevisiae YJM789]		gi|151941877	134.64	100	99341.8	4.83	ATQGFSGADLLYIVQR	688	703	(N-term)_iTRAQ[0]	79.98	100	1883.01	1883.14	0.127808	67.8739	13760.7	71.2298			2013-04-01 10:16:07	1.65411	1.09658	1.62896	1.76807	1.34208	1.69088	2	2	2	655.583	1084.41	718.896	1067.92
424	FALSE	1	108	E7	maintenance of killer [Saccharomyces cerevisiae YJM789]		gi|151942049	469.66	100	132504	4.88	NDLQNFMK	99	106	(N-term)_iTRAQ[0], Lysine(K)_iTRAQ[8]	38	99.285	1297.68	1297.71	0.0244141	18.8136	12510.3	43.5806			2013-04-01 02:39:12	1.40748	1.55518	1.99165	1.42519	1.49579	1.94778	8	8	8	873.975	1230.11	1359.19	1740.66
425	FALSE	1	124	E23	maintenance of killer [Saccharomyces cerevisiae YJM789]		gi|151942049	469.66	100	132504	4.88	GKQTLEADNQTYYEEFTK	249	266	(N-term)_iTRAQ[0], Lysine(K)_iTRAQ[2,18]	105.56	100	2597.31	2597.28	-0.0307617	-11.8437	34803.3	46.7573			2013-04-01 03:34:19	1.64078	1.55712	2.14417	1.42519	1.49579	1.94778	8	8	8	2450.8	4021.23	3816.18	5254.95
426	FALSE	1	151	G2	maintenance of killer [Saccharomyces cerevisiae YJM789]		gi|151942049	469.66	100	132504	4.88	GTSIMQPLFSGSR	802	814	(N-term)_iTRAQ[0]	78.09	100	1524.8	1524.85	0.0531006	34.8247	487755	75.3532			2013-04-01 05:09:07	1.72666	1.76032	2.60257	1.42519	1.49579	1.94778	8	8	8	7895.08	13632.2	13897.8	20547.5
427	FALSE	1	205	I5	maintenance of killer [Saccharomyces cerevisiae YJM789]		gi|151942049	469.66	100	132504	4.88	TLYESLFDPR	621	630	(N-term)_iTRAQ[0]	38.64	99.383	1384.72	1384.81	0.0864258	62.4138	125627	92.5633			2013-04-01 09:01:41	0.771551	1.29686	1.80423	1.42519	1.49579	1.94778	8	8	8	1109.19	855.799	1438.47	2001.24
428	FALSE	1	212	I12	maintenance of killer [Saccharomyces cerevisiae YJM789]		gi|151942049	469.66	100	132504	4.88	FFYQYFTTK	852	860	(N-term)_iTRAQ[0], Lysine(K)_iTRAQ[9]	60.3	99.996	1532.8	1532.88	0.0743408	48.4999	41274	55.361			2013-04-01 08:36:59	1.32449	1.10122	1.949	1.42519	1.49579	1.94778	8	8	8	2406.93	3187.96	2650.56	4691.1
429	FALSE	1	256	K8	maintenance of killer [Saccharomyces cerevisiae YJM789]		gi|151942049	469.66	100	132504	4.88	LFSALLTGINR	556	566	(N-term)_iTRAQ[0]	64.28	99.998	1348.81	1348.93	0.119873	88.8734	211549	64.1621			2013-04-01 11:40:27	2.26823	1.67653	1.70961	1.42519	1.49579	1.94778	8	8	8	4253.75	9648.49	7131.54	7272.25
430	FALSE	1	270	K22	maintenance of killer [Saccharomyces cerevisiae YJM789]		gi|151942049	469.66	100	132504	4.88	SSLWEINNFINHFHPTVK	741	758	(N-term)_iTRAQ[0], Lysine(K)_iTRAQ[18]	30.97	96.392	2471.31	2471.47	0.162598	65.7942	8243.08	51.8096			2013-04-01 10:51:23	1.32757	1.4472	1.39037	1.42519	1.49579	1.94778	8	8	8	593.865	788.398	859.444	825.693
431	FALSE	1	284	L12	maintenance of killer [Saccharomyces cerevisiae YJM789]		gi|151942049	469.66	100	132504	4.88	TYANAYVTGETEQIAKPDLGLFTLSHFLDR	759	788	(N-term)_iTRAQ[0], Lysine(K)_iTRAQ[16]	53.82	99.981	3658.9	3659.22	0.31543	86.2089	20273.2	65.5182			2013-04-01 12:47:30	1.38716	1.6965	2.23	1.42519	1.49579	1.94778	8	8	8	743.506	1031.36	1261.36	1658.02
597	FALSE	1	107	E6	3-dehydroquinate dehydratase (3-dehydroquinase) [Saccharomyces cerevisiae YJM789]		gi|151942113	26.45	89.785	192182	5.92	ELFVVGKPIGHSR	1308	1320	(N-term)_iTRAQ[0], Lysine(K)_iTRAQ[7]	26.45	89.785	1727.02	1727.05	0.0279541	16.1863	9584.04	18.7798			2013-04-01 02:36:00	1.7773	1.56286	2.01026	1.7773	1.56286	2.01026	1	1	1	1098.24	1951.89	1716.4	2207.74
593	FALSE	1	335	N13	actin filament bundling protein [Saccharomyces cerevisiae YJM789]		gi|151942115	36.87	99.073	77976.7	5.3	LLTLGLVWQLMR	507	518	(N-term)_iTRAQ[0]	36.87	99.073	1586.96	1587.12	0.160889	101.382	3268.81	50.3251			2013-04-01 15:35:46	3.0793	2.02692	2.35058	3.0793	2.02693	2.35058	1	1	1	161.076	496.002	326.489	378.622
73	FALSE	1	233	J9	U3 snoRNP protein [Saccharomyces cerevisiae YJM789]		gi|151942372	50.97	99.964	78178.3	4.85	LKPALAVILLER	472	483	(N-term)_iTRAQ[0], Lysine(K)_iTRAQ[2]	50.97	99.964	1624.08	1624.19	0.116089	71.4799	14232.3	46.251			2013-04-01 09:48:48	5.8741	3.00453	10.021	5.8741	3.00453	10.021	1	1	1	336.845	1978.66	1012.06	3375.52
482	FALSE	1	262	K14	endopolyphosphatase [Saccharomyces cerevisiae YJM789]		gi|151942417	40.06	99.555	88596.9	6.72	YSIVNIGGSVIPTFNPSFR	482	500	(N-term)_iTRAQ[0]	40.06	99.555	2212.19	2212.34	0.150635	68.0931	10335.2	50.9585			2013-04-01 11:19:55	2.05304	2.37963	2.33967	2.05304	2.37963	2.33967	1	1	1	431.396	885.674	1026.56	1009.32
335	FALSE	1	210	I10	pumilio-homology domain family [Saccharomyces cerevisiae YJM789]		gi|151942459	56.79	99.991	85747.7	6.67	EFWGSEYAVFR	265	275	(N-term)_iTRAQ[0]	56.79	99.991	1534.74	1534.85	0.102417	66.7323	9106.07	49.711			2013-04-01 08:45:20	1.59982	1.21983	2.15868	1.59982	1.21983	2.15868	1	1	1	704.016	1126.3	858.778	1519.74
587	FALSE	1	122	E21	ATP binding cassette family member [Saccharomyces cerevisiae YJM789]		gi|151942575	116.8	100	149212	5.57	TANQYLQWR	896	904	(N-term)_iTRAQ[0]	41.1	99.65	1323.69	1323.69	0.000976562	0.737756	9859.35	52.1457			2013-04-01 03:28:54	3.10196	2.3268	2.52605	2.26245	1.68743	1.89957	2	2	2	458.257	1421.5	1066.27	1157.58
588	FALSE	1	322	M24	ATP binding cassette family member [Saccharomyces cerevisiae YJM789]		gi|151942575	116.8	100	149212	5.57	TLLDYVSILDNLDLSPR	332	348	(N-term)_iTRAQ[0]	75.7	100	2091.15	2091.27	0.128906	61.6438	25529.1	74.0776			2013-04-01 14:54:27	1.65015	1.22375	1.42846	2.26245	1.68743	1.89957	2	2	2	650.99	1074.23	796.646	929.912
585	FALSE	1	209	I9	bmh sensitive protein [Saccharomyces cerevisiae YJM789]		gi|151942584	51.12	99.965	153690	6.32	FVPYFDTFEK	611	620	(N-term)_iTRAQ[0], Lysine(K)_iTRAQ[10]	51.12	99.965	1580.82	1580.91	0.0893555	56.5246	10310.3	60.452			2013-04-01 08:48:32	2.50358	2.02372	3.46671	2.50359	2.02372	3.46671	1	1	1	361.958	906.193	732.501	1254.81
68	FALSE	1	109	E8	U3 snoRNP protein [Saccharomyces cerevisiae YJM789]		gi|151942672	32.7	97.578	110222	5.85	RQDFTTNVEINPINK	433	447	(N-term)_iTRAQ[0], Lysine(K)_iTRAQ[15]	32.7	97.578	2077.13	2077.16	0.0361328	17.3956	37192.8	41.5604			2013-04-01 02:41:27	2.24016	1.9808	2.43833	2.24016	1.9808	2.43833	1	1	1	1758.74	3939.86	3483.7	4288.39
448	FALSE	1	185	H12	integral membrane protein that along with Pil1p is a primary component of eisosomes [Saccharomyces		gi|151942788	27.64	92.233	41204.2	4.62	AAYSYMFDSLR	197	207	(N-term)_iTRAQ[0]	27.64	92.233	1467.71	1467.77	0.0596924	40.6705	8418.19	51.984			2013-04-01 07:13:59	1.98177	3.2526	4.53159	1.98177	3.2526	4.53159	1	1	1	199.44	395.244	648.7	903.782
518	FALSE	1	165	G16	chaperonin containing tcp-1 [Saccharomyces cerevisiae YJM789]		gi|151943024	32.86	97.665	63610.2	5.8	FGINTFINR	279	287	(N-term)_iTRAQ[0]	32.86	97.665	1225.68	1225.71	0.0334473	27.2887	7641.37	37.8343			2013-04-01 05:59:06	1.78812	1.88426	1.38809	1.78812	1.88426	1.38809	1	1	1	569.433	1018.21	1072.96	790.427
89	FALSE	1	104	E3	tryptophan synthase [Saccharomyces cerevisiae YJM789]		gi|151943263	65.6962	99.999	83371.7	5.99	FHSATLTAGRPGVFHGVK	564	581	(N-term)_iTRAQ[0], Lysine(K)_iTRAQ[18]	31.45	96.77	2170.21	2170.26	0.050293	23.1742	20154.6	25.0023			2013-04-01 02:24:28	1.5038	1.22772	1.43966	1.33663	1.4095	1.47891	2	2	2	2346.19	3528.2	2880.47	3377.72
90	FALSE	1	313	M15	tryptophan synthase [Saccharomyces cerevisiae YJM789]		gi|151943263	65.6962	99.999	83371.7	5.99	NEGVTVPIILMGYYNPILNYGEER	91	114	(N-term)_iTRAQ[0]	35.21	98.641	2898.48	2898.75	0.265381	91.5585	6378.13	64.734			2013-04-01 14:23:06	1.18805	1.6182	1.51923	1.33663	1.4095	1.47891	2	2	2	407.122	483.682	658.806	618.513
70	FALSE	1	128	F3	U3 snoRNP protein [Saccharomyces cerevisiae YJM789]		gi|151943367	59.16	99.995	156612	8.6	GIQMNFTNLR	1019	1028	(N-term)_iTRAQ[0]	59.16	99.995	1337.71	1337.76	0.0445557	33.3074	13093.3	61.9532			2013-04-01 04:56:37	2.63828	2.13509	3.2064	2.63828	2.13509	3.2064	1	1	1	414.859	1094.51	885.761	1330.2
81	FALSE	1	309	M11	U3 snoRNP protein [Saccharomyces cerevisiae YJM789]		gi|151943408	36.58	99.009	88352.4	5.01	TLTFLLTHPLFPLSR	522	536	(N-term)_iTRAQ[0]	36.58	99.009	1900.12	1900.3	0.185791	97.7787	10854.5	51.7956			2013-04-01 14:09:17	0.950741	1.4173	1.15152	0.950741	1.4173	1.15152	1	1	1	504.425	479.577	714.922	580.857
508	FALSE	1	145	F20	conserved protein [Saccharomyces cerevisiae YJM789]		gi|151943423	46.9	99.908	91136.4	6.19	GEAELTFIPQR	645	655	(N-term)_iTRAQ[0]	46.9	99.908	1404.76	1404.77	0.0078125	5.56145	16883.1	64.7868			2013-04-01 03:56:24	2.30414	2.70298	2.90081	2.30414	2.70298	2.90081	1	1	1	363.866	838.396	983.523	1055.5
447	FALSE	1	249	K1	isoleucine-plus-valine requiring protein [Saccharomyces cerevisiae YJM789]		gi|151943814	24.83	85.166	35840.5	6.07	LVEPFGVLECAR	261	272	(N-term)_iTRAQ[0], MMTS (C)[10]	24.83	85.166	1522.79	1522.93	0.142334	93.4694	5224.93	54.0225			2013-04-01 12:07:06	1.78817	3.19178	3.60795	1.78817	3.19178	3.60795	1	1	1	194.167	347.204	619.74	700.546
511	FALSE	1	252	K4	conserved protein [Saccharomyces cerevisiae YJM789]		gi|151943835	53.77	99.981	40718.6	7.66	YLIEFFR	103	109	(N-term)_iTRAQ[0]	53.77	99.981	1131.63	1131.74	0.105835	93.5242	81323.7	69.333			2013-04-01 11:54:33	1.37962	0.794443	1.45993	1.37962	0.794443	1.45993	1	1	1	3874.49	5345.33	3078.07	5656.49
510	FALSE	1	208	I8	conserved protein [Saccharomyces cerevisiae YJM789]		gi|151944363	28.8	94.054	69759.7	5.35	MNSNSTIGR	1	9	(N-term)_iTRAQ[0], Oxidation (M)[1]	28.8	94.054	1139.56	1139.71	0.151855	133.258	984.383	56.6876			2013-04-01 08:53:19	1.25708	2.90171	0	1.25708	2.90171	0	1	1	0		129.624	299.211
372	FALSE	1	235	J11	nucleolar protein [Saccharomyces cerevisiae YJM789]		gi|151944364	24.99	85.703	53979.1	9.33	YGVWIGNLSFDTTKDDLVR	125	143	(N-term)_iTRAQ[0], Lysine(K)_iTRAQ[14]	24.99	85.703	2487.31	2487.46	0.151367	60.8557	3914	55.0473			2013-04-01 09:55:52	1.02006	1.36189	1.47169	1.02006	1.36189	1.47169	1	1	1	367.099	374.464	499.949	540.255
438	FALSE	1	76	D1	killer toxin resistant protein [Saccharomyces cerevisiae YJM789]		gi|151944405	151.11	100	131984	7.63	IATNPEYASMGYGSR	638	652	(N-term)_iTRAQ[0]	100.52	100	1760.84	1760.86	0.0244141	13.865	50707.4	63.3689			2013-04-01 00:52:26	2.12116	1.91959	2.38716	2.46181	2.39265	2.31398	2	2	2	1972.06	4183.06	3785.55	4707.63
439	FALSE	1	319	M21	killer toxin resistant protein [Saccharomyces cerevisiae YJM789]		gi|151944405	151.11	100	131984	7.63	AGGDLIPWLISQQFQDEEFASLSGAR	609	634	(N-term)_iTRAQ[0]	50.59	99.961	2979.5	2979.74	0.243652	81.7763	14740.4	75.6768			2013-04-01 14:44:31	2.85718	2.98229	2.24304	2.46181	2.39265	2.31398	2	2	2	174.932	499.812	521.698	392.379
295	FALSE	1	180	H7	ribosomal protein L16B [Saccharomyces cerevisiae YJM789]		gi|151944465	79.37	100	26096.1	10.54	AEALNISGEFFR	37	48	(N-term)_iTRAQ[0]	79.37	100	1497.78	1497.85	0.0681152	45.4774	25304	75.2509			2013-04-01 07:30:38	1.10065	0.797425	1.5828	1.10065	0.797425	1.5828	1	1	1	1198.19	1318.79	955.466	1896.5
283	FALSE	1	141	F16	ribosomal-like protein [Saccharomyces cerevisiae YJM789]		gi|151944528	168.57	100	41657.4	9.57	AQTLNSNPEILLR	9	21	(N-term)_iTRAQ[0]	63.06	99.998	1612.91	1612.93	0.0108643	6.73579	53756.5	59.9607			2013-04-01 04:09:33	0.992776	1.01031	2.03547	0.893139	0.797517	2.02464	3	3	3	2467.02	2449.2	2492.46	5021.55
284	FALSE	1	181	H8	ribosomal-like protein [Saccharomyces cerevisiae YJM789]		gi|151944528	168.57	100	41657.4	9.57	TTYDGKPALLFIVR	133	146	(N-term)_iTRAQ[0], Lysine(K)_iTRAQ[6]	32.57	97.504	1882.1	1882.18	0.0708008	37.6179	27143.1	34.6315			2013-04-01 07:26:28	0.798266	0.654539	1.76312	0.893139	0.797517	2.02464	3	3	3	2099.77	1676.17	1374.38	3702.15
285	FALSE	1	183	H10	ribosomal-like protein [Saccharomyces cerevisiae YJM789]		gi|151944528	168.57	100	41657.4	9.57	VIAPYVVIGKPSLSSIR	189	205	(N-term)_iTRAQ[0], Lysine(K)_iTRAQ[10]	72.94	100	2087.28	2087.35	0.0651855	31.2298	28867.2	58.6306			2013-04-01 07:20:03	0.898995	0.767061	2.31256	0.893139	0.797517	2.02464	3	3	3	1880.24	1690.33	1442.26	4348.18
393	FALSE	1	299	M1	nuclear GTPase [Saccharomyces cerevisiae YJM789]		gi|151944713	158.08	100	65804.9	8.92	GGIPNLASAGLSVLNDWR	428	445	(N-term)_iTRAQ[0]	47.22	99.914	1984.07	1984.28	0.207031	104.347	22832.3	75.2432			2013-04-01 13:34:02	0.333119	0.344781	0.502807	0.456564	0.417078	0.625327	2	2	2	1689.41	562.773	582.475	849.445
394	FALSE	1	321	M23	nuclear GTPase [Saccharomyces cerevisiae YJM789]		gi|151944713	158.08	100	65804.9	8.92	SVIDASDVILYVLDAR	171	186	(N-term)_iTRAQ[0]	110.86	100	1893.05	1893.18	0.137573	72.673	71417.2	77.6616			2013-04-01 14:50:56	0.625755	0.504536	0.777701	0.456564	0.417078	0.625327	2	2	2	2049.94	1282.76	1034.27	1594.24
515	FALSE	1	303	M5	conserved protein [Saccharomyces cerevisiae YJM789]		gi|151944797	26.48	89.855	82355.5	8.71	YTWGSWLK	61	68	(N-term)_iTRAQ[0], Lysine(K)_iTRAQ[8]	26.48	89.855	1328.72	1328.77	0.048584	36.5644	5505.71	56.4325			2013-04-01 13:50:21	0.942534	0.676197	0.730916	0.942534	0.676197	0.730916	1	1	1	273.575	257.854	184.991	199.961
442	FALSE	1	121	E20	karyopherin beta 4 [Saccharomyces cerevisiae YJM789]		gi|151944826	196.77	100	131267	4.53	VLNEQVDESYGLR	694	706	(N-term)_iTRAQ[0]	67.23	99.999	1665.86	1665.87	0.00927734	5.56911	31562.4	50.4361			2013-04-01 03:23:27	1.54799	1.27198	1.47519	1.74069	1.34047	1.57592	5	5	5	2233.29	3457.11	2840.71	3294.53
443	FALSE	1	121	E20	karyopherin beta 4 [Saccharomyces cerevisiae YJM789]		gi|151944826	196.77	100	131267	4.53	ANTFENISTMAR	550	561	(N-term)_iTRAQ[0]	25.54	87.403	1498.74	1498.75	0.00634766	4.23532	15438.5	33.6815			2013-04-01 03:24:05	1.7305	1.17386	1.19154	1.74069	1.34047	1.57592	5	5	5	1325.24	2293.33	1555.65	1579.08
444	FALSE	1	292	L20	karyopherin beta 4 [Saccharomyces cerevisiae YJM789]		gi|151944826	196.77	100	131267	4.53	GIPASSYVNADVLAVIQAAR	734	753	(N-term)_iTRAQ[0]	25.93	88.485	2159.19	2159.36	0.161377	74.7394	5850.51	57.9889			2013-04-01 13:16:20	1.50352	1.04701	1.85866	1.74069	1.34047	1.57592	5	5	5	434.958	653.968	455.407	808.439
445	FALSE	1	301	M3	karyopherin beta 4 [Saccharomyces cerevisiae YJM789]		gi|151944826	196.77	100	131267	4.53	IIEIFSAVFTK	1043	1053	(N-term)_iTRAQ[0], Lysine(K)_iTRAQ[11]	47.37	99.917	1555.93	1556.09	0.1604	103.089	9717.72	46.9053			2013-04-01 13:42:01	1.79921	1.19108	1.34785	1.74069	1.34047	1.57592	5	5	5	452.841	814.754	539.371	610.363
446	FALSE	1	304	M6	karyopherin beta 4 [Saccharomyces cerevisiae YJM789]		gi|151944826	196.77	100	131267	4.53	EQNPFVHEMLEALVIR	896	911	(N-term)_iTRAQ[0]	30.7	96.161	2069.1	2069.31	0.213135	103.009	7058.8	51.2816			2013-04-01 13:51:39	2.20537	2.32427	2.20737	1.74069	1.34047	1.57592	5	5	5	436.684	963.049	1014.97	963.921
434	FALSE	1	139	F14	lethal with conditional pap1 [Saccharomyces cerevisiae YJM789]		gi|151944842	62.7962	99.998	45544.8	6.45	MQAMEEYIR	242	250	(N-term)_iTRAQ[0]	63.76	99.998	1314.63	1314.65	0.0146484	11.1426	92894	68.211			2013-04-01 04:16:16	6.82581	9.3559	10.4082	6.82581	9.3559	10.4082	1	1	1	767.497	5238.79	7180.63	7988.26
74	FALSE	1	235	J11	U3 snoRNP protein [Saccharomyces cerevisiae YJM789]		gi|151945015	59.63	99.995	218875	6.02	VVENVLGEPFDRYLD	1755	1769	(N-term)_iTRAQ[0]	25.31	86.718	1908.98	1909.12	0.137207	71.8744	18217.9	54.4219			2013-04-01 09:54:54	2.72672	2.34482	2.99113	2.5746	2.559	3.08593	2	2	2	506.875	1382.11	1188.53	1516.13
82	FALSE	1	314	M16	U3 snoRNP protein [Saccharomyces cerevisiae YJM789]		gi|151945015	59.63	99.995	218875	6.02	LLLSLFEFR	1503	1511	(N-term)_iTRAQ[0]	34.32	98.332	1281.77	1281.9	0.128052	99.9024	8943.37	63.6282			2013-04-01 14:26:36	2.43098	2.79274	3.18374	2.5746	2.559	3.08593	2	2	2	248.331	603.687	693.525	790.623
80	FALSE	1	281	L9	U3 snoRNP protein [Saccharomyces cerevisiae YJM789]		gi|151945077	54.28	99.983	75449.1	4.57	TAKPVPVITSEVTESLEDMIR	350	370	(N-term)_iTRAQ[0], Lysine(K)_iTRAQ[3]	54.28	99.983	2603.42	2603.64	0.218018	83.7427	12129.4	62.5636			2013-04-01 12:36:56	2.35021	2.03819	2.8009	2.35021	2.03819	2.8009	1	1	1	544.553	1279.81	1109.9	1525.24
592	FALSE	1	344	N22	actin-related protein [Saccharomyces cerevisiae YJM789]		gi|151945133	70.59	100	53083.2	5.57	DITLFIQSLLR	237	247	(N-term)_iTRAQ[0]	70.59	100	1462.88	1463	0.119873	81.9434	20754.9	79.2474			2013-04-01 15:05:20	2.43797	1.81344	1.98188	2.43797	1.81344	1.98188	1	1	1	440.492	1073.91	798.806	873
75	FALSE	1	235	J11	U3 snoRNP protein [Saccharomyces cerevisiae YJM789]		gi|151945258	29.64	95.099	71635	4.81	WLAVGSESGFVNLYDR	481	496	(N-term)_iTRAQ[0]	29.64	95.099	1956.99	1957.14	0.141235	72.1695	7828	42.4573			2013-04-01 09:55:13	2.58809	1.81528	2.78316	2.58809	1.81528	2.78316	1	1	1	426.994	1105.1	775.113	1188.39
381	FALSE	1	53	C2	nucleolar complex associated [Saccharomyces cerevisiae YJM789]		gi|151945296	844.11	100	93091.3	8.59	RSDVEFGPTNK	630	640	(N-term)_iTRAQ[0], Lysine(K)_iTRAQ[11]	51.27	99.966	1537.82	1537.87	0.0523682	34.0535	68482.4	39.6483			2013-04-01 00:45:06	1.76985	1.37225	2.3248	1.67918	1.52707	2.25904	12	12	12	3915.38	6929.64	5372.88	9102.47
382	FALSE	1	88	D13	nucleolar complex associated [Saccharomyces cerevisiae YJM789]		gi|151945296	844.11	100	93091.3	8.59	LAEKDPEFYK	118	127	(N-term)_iTRAQ[0], Lysine(K)_iTRAQ[4,10]	74.36	100	1671.93	1671.93	-0.00549316	-3.28552	294104	68.2679			2013-04-01 01:34:05	1.59222	1.67242	2.4691	1.67918	1.52707	2.25904	12	12	12	8760.07	13948	14650.5	21629.5
383	FALSE	1	91	D16	nucleolar complex associated [Saccharomyces cerevisiae YJM789]		gi|151945296	844.11	100	93091.3	8.59	LNQNSTFIQEK	619	629	(N-term)_iTRAQ[0], Lysine(K)_iTRAQ[11]	62.97	99.998	1609.88	1609.87	-0.0123291	-7.6584	25466.8	46.6135			2013-04-01 01:45:19	1.7221	1.71167	2.17289	1.67918	1.52707	2.25904	12	12	12	1568.65	2701.37	2685.01	3408.51
384	FALSE	1	103	E2	nucleolar complex associated [Saccharomyces cerevisiae YJM789]		gi|151945296	844.11	100	93091.3	8.59	TPLGSYVAVQR	655	665	(N-term)_iTRAQ[0]	89.67	100	1334.76	1334.79	0.0305176	22.8638	331293	64.6007			2013-04-01 02:19:58	1.866	1.80824	2.77513	1.67918	1.52707	2.25904	12	12	12	10759.9	20078	19456.5	29860.2
385	FALSE	1	130	F5	nucleolar complex associated [Saccharomyces cerevisiae YJM789]		gi|151945296	844.11	100	93091.3	8.59	SMPLINFQK	377	385	(N-term)_iTRAQ[0], Lysine(K)_iTRAQ[9]	60.39	99.996	1365.78	1365.81	0.0313721	22.9701	22956.7	57.6031			2013-04-01 04:48:35	0.81243	1.08349	1.71759	1.67918	1.52707	2.25904	12	12	12	1471.87	1195.79	1594.75	2528.07
386	FALSE	1	138	F13	nucleolar complex associated [Saccharomyces cerevisiae YJM789]		gi|151945296	844.11	100	93091.3	8.59	KSPNLAAFDFEHNIK	535	549	(N-term)_iTRAQ[0], Lysine(K)_iTRAQ[1,15]	75.16	100	2163.19	2163.21	0.019043	8.80317	46693.2	43.4603			2013-04-01 04:20:06	1.6976	1.62155	2.36781	1.67918	1.52707	2.25904	12	12	12	2357.46	4002.03	3822.74	5582.03
387	FALSE	1	154	G5	nucleolar complex associated [Saccharomyces cerevisiae YJM789]		gi|151945296	844.11	100	93091.3	8.59	FLNDVAWNK	646	654	(N-term)_iTRAQ[0], Lysine(K)_iTRAQ[9]	68.85	99.999	1394.77	1394.81	0.045166	32.3825	47613.2	64.0111			2013-04-01 05:20:39	2.08108	1.55998	2.29418	1.67918	1.52707	2.25904	12	12	12	1787.21	3719.33	2788.01	4100.19
388	FALSE	1	243	J19	nucleolar complex associated [Saccharomyces cerevisiae YJM789]		gi|151945296	844.11	100	93091.3	8.59	FLNDVAWNKTPLGSYVAVQR	646	665	(N-term)_iTRAQ[0], Lysine(K)_iTRAQ[9]	54.49	99.984	2566.4	2566.56	0.155273	60.5024	15225.9	40.4532			2013-04-01 10:23:29	1.21684	1.3777	1.52739	1.67918	1.52707	2.25904	12	12	12	1171.71	1425.79	1614.27	1789.66
389	FALSE	1	261	K13	nucleolar complex associated [Saccharomyces cerevisiae YJM789]		gi|151945296	844.11	100	93091.3	8.59	AFHELMFMVLK	231	241	(N-term)_iTRAQ[0], Lysine(K)_iTRAQ[11]	72.56	100	1653.91	1654.04	0.125977	76.1689	38684	60.5967			2013-04-01 11:23:08	2.27009	1.81379	2.79885	1.67918	1.52707	2.25904	12	12	12	874.959	1986.24	1586.99	2448.88
390	FALSE	1	301	M3	nucleolar complex associated [Saccharomyces cerevisiae YJM789]		gi|151945296	844.11	100	93091.3	8.59	NIAFPELVTPVIISLR	582	597	(N-term)_iTRAQ[0]	90.9	100	1926.15	1926.36	0.205444	106.66	295198	80.9354			2013-04-01 13:40:26	2.14128	2.08517	2.74748	1.67918	1.52707	2.25904	12	12	12	3724.66	7975.54	7766.54	10233.4
391	FALSE	1	310	M12	nucleolar complex associated [Saccharomyces cerevisiae YJM789]		gi|151945296	844.11	100	93091.3	8.59	QLIYPLVQVTLGVIR	471	485	(N-term)_iTRAQ[0]	78.56	100	1856.15	1856.33	0.185547	99.9633	32019.4	73.2745			2013-04-01 14:12:11	1.41487	1.12448	2.10111	1.67918	1.52707	2.25904	12	12	12	1200.12	1698	1349.5	2521.58
392	FALSE	1	316	M18	nucleolar complex associated [Saccharomyces cerevisiae YJM789]		gi|151945296	844.11	100	93091.3	8.59	NSAAELFGIDEVLGYQVGFEYIR	386	408	(N-term)_iTRAQ[0]	64.93	99.999	2734.38	2734.63	0.248047	90.714	15594.4	40.8707			2013-04-01 14:33:58	2.31042	1.4098	2.21634	1.67918	1.52707	2.25904	12	12	12	410.102	947.506	578.16	908.926
509	FALSE	1	205	I5	conserved protein [Saccharomyces cerevisiae YJM789]		gi|151945558	43.17	99.783	37867.5	9.38	HLIQDLSGLLPHSR	47	60	(N-term)_iTRAQ[0]	43.17	99.783	1729.98	1730.09	0.106567	61.6002	14047.9	53.8892			2013-04-01 09:02:00	0.953581	0.612067	1.67329	0.953581	0.612067	1.67329	1	1	1	1313.08	1252.13	803.696	2197.17
369	FALSE	1	54	C3	nucleolar protein [Saccharomyces cerevisiae YJM789]		gi|151945592	155.62	100	62313.5	9.48	KVAFVQQK	220	227	(N-term)_iTRAQ[0], Lysine(K)_iTRAQ[1,8]	42.64	99.754	1379.87	1379.89	0.0107422	7.7849	32725.6	35.6704			2013-04-01 00:42:32	0.959572	1.79661	2.46179	1.07133	1.4805	2.16132	3	3	3	1586.58	1522.44	2850.48	3905.83
370	FALSE	1	136	F11	nucleolar protein [Saccharomyces cerevisiae YJM789]		gi|151945592	155.62	100	62313.5	9.48	GFAYVQFK	321	328	(N-term)_iTRAQ[0], Lysine(K)_iTRAQ[8]	40.2	99.569	1247.7	1247.72	0.020874	16.73	15679.6	56.9166			2013-04-01 04:28:26	1.39223	1.18443	1.91668	1.07133	1.4805	2.16132	3	3	3	766.616	1067.31	908.001	1469.36
371	FALSE	1	161	G12	nucleolar protein [Saccharomyces cerevisiae YJM789]		gi|151945592	155.62	100	62313.5	9.48	ATLGQEITIEGLR	408	420	(N-term)_iTRAQ[0]	72.78	100	1544.88	1544.92	0.0441895	28.6039	65769.3	56.1519			2013-04-01 05:44:41	0.920399	1.52497	2.13972	1.07133	1.4805	2.16132	3	3	3	2693.26	2478.88	4107.14	5762.83
79	FALSE	1	264	K16	U3 snoRNP protein [Saccharomyces cerevisiae YJM789]		gi|151945830	41.9	99.709	163331	5.98	TSIINIPYIPVLATR	1110	1124	(N-term)_iTRAQ[0]	41.9	99.709	1815.09	1815.22	0.138062	76.0633	5519.59	61.0133			2013-04-01 11:13:12	1.4274	0.85981	1.41317	1.4274	0.85981	1.41317	1	1	1	374.724	534.881	322.191	529.547
91	FALSE	1	151	G2	translation machinery associated protein [Saccharomyces cerevisiae YJM789]		gi|151945976	38.57	99.373	31113.8	10.13	GLGNAPGGNDGEAWWER	37	53	(N-term)_iTRAQ[0]	38.57	99.373	1929.9	1929.97	0.0703125	36.4333	14095.8	60.7134			2013-04-01 05:10:04	1.42879	1.34898	1.31219	1.42879	1.34898	1.31219	1	1	1	975.822	1394.25	1316.37	1280.46
66	FALSE	1	81	D6	U3 snoRNP protein [Saccharomyces cerevisiae YJM789]		gi|151946073	253.346	100	117647	4.97	WNDIVQQNR	298	306	(N-term)_iTRAQ[0]	51.17	99.966	1316.68	1316.7	0.0163574	12.4232	13857.2	52.6147			2013-04-01 01:11:02	2.61937	2.51162	3.84836	2.44359	2.41755	3.76207	5	5	5	534.526	1400.12	1342.53	2057.05
67	FALSE	1	89	D14	U3 snoRNP protein [Saccharomyces cerevisiae YJM789]		gi|151946073	253.346	100	117647	4.97	SSTYEVPLPQR	267	277	(N-term)_iTRAQ[0]	31.26	96.625	1420.76	1420.76	0.00878906	6.18619	7147.35	52.3917			2013-04-01 01:39:13	3.02382	1.98715	3.32815	2.44359	2.41755	3.76207	5	5	5	327	988.791	649.799	1088.31
69	FALSE	1	115	E14	U3 snoRNP protein [Saccharomyces cerevisiae YJM789]		gi|151946073	253.346	100	117647	4.97	MPIGQEWTSR	863	872	(N-term)_iTRAQ[0]	63.84	99.998	1348.68	1348.69	0.00512695	3.80146	47947.2	50.0232			2013-04-01 03:02:57	3.05413	3.92669	6.3337	2.44359	2.41755	3.76207	5	5	5	1354.64	4137.25	5319.26	8579.9
71	FALSE	1	157	G8	U3 snoRNP protein [Saccharomyces cerevisiae YJM789]		gi|151946073	253.346	100	117647	4.97	YQSSAVPFPFENR	842	854	(N-term)_iTRAQ[0]	61.05	99.996	1685.84	1685.9	0.0561523	33.3082	112932	74.7566			2013-04-01 05:30:16	2.62975	2.73315	3.74531	2.44359	2.41755	3.76207	5	5	5	1624.86	4272.98	4440.99	6085.6
78	FALSE	1	262	K14	U3 snoRNP protein [Saccharomyces cerevisiae YJM789]		gi|151946073	253.346	100	117647	4.97	LSLTDMMNVIDDR	242	254	(N-term)_iTRAQ[0]	46.99	99.91	1666.83	1666.95	0.12854	77.1166	14798.5	67.7382			2013-04-01 11:19:37	1.36959	1.54169	2.48032	2.44359	2.41755	3.76207	5	5	5	561.275	768.716	865.313	1392.14
279	FALSE	1	292	L20	RNA polymerase II elongation factor [Saccharomyces cerevisiae YJM789]		gi|151946151	26.4	89.666	126333	5.09	FLLPSVDTATIWGVR	277	291	(N-term)_iTRAQ[0]	26.4	89.666	1819.02	1819.17	0.144409	79.3883	2252.05	48.2591			2013-04-01 13:17:37	2.36537	1.15811	1.7131	2.36537	1.15811	1.7131	1	1	1	188.96	446.961	218.836	323.708
278	FALSE	1	111	E10	RNA splicing factor [Saccharomyces cerevisiae YJM789]		gi|151946445	30.91	96.342	115993	8.32	VQIAVLKK	497	504	(N-term)_iTRAQ[0], Lysine(K)_iTRAQ[7,8]	30.91	96.342	1330.92	1330.88	-0.0334473	-25.131	41510.4	60.6422			2013-04-01 02:49:47	0.755594	0.812098	1.58788	0.755594	0.812098	1.58788	1	1	1	2570.35	1942.14	2087.38	4081.41
469	FALSE	1	152	G3	glycyl-tRNA synthetase [Saccharomyces cerevisiae YJM789]		gi|151946513	25.58	87.519	84332.8	5.58	GYLRPETAQGQFLNFNK	223	239	(N-term)_iTRAQ[0], Lysine(K)_iTRAQ[17]	25.58	87.519	2271.21	2271.3	0.0822754	36.2253	11466.7	28.0201			2013-04-01 05:13:55	1.10166	0.689841	1.2758	1.10166	0.689841	1.2758	1	1	1	1545.56	1702.69	1066.19	1971.83
507	FALSE	1	135	F10	conserved protein [Saccharomyces cerevisiae YJM789]		gi|151946633	116.476	100	60872.6	4.8	AFLTFAQR	420	427	(N-term)_iTRAQ[0]	40.52	99.6	1097.62	1097.65	0.0290527	26.4688	21887.3	53.282			2013-04-01 04:31:00	2.59276	3.75724	3.466	2.76623	3.42442	3.14736	3	3	3	475.566	1233.03	1786.82	1648.31
512	FALSE	1	266	K18	conserved protein [Saccharomyces cerevisiae YJM789]		gi|151946633	116.476	100	60872.6	4.8	FINLILLER	278	286	(N-term)_iTRAQ[0]	50.21	99.957	1274.8	1274.91	0.109619	85.9896	11538.3	70.3093			2013-04-01 11:06:09	4.5748	5.02632	6.36681	2.76623	3.42442	3.14736	3	3	3	156.309	715.08	785.656	995.186
514	FALSE	1	283	L11	conserved protein [Saccharomyces cerevisiae YJM789]		gi|151946633	116.476	100	60872.6	4.8	GFLFPLVETGCNVR	320	333	(N-term)_iTRAQ[0], MMTS (C)[11]	26.71	90.378	1741.89	1742.05	0.161621	92.7851	2737.89	50.5716			2013-04-01 12:44:57	1.78456	2.12638	1.41282	2.76623	3.42442	3.14736	3	3	3	194.959	347.917	414.558	275.443
551	FALSE	1	94	D19	Chain B, Crystal Structure Of The Yeast Nucleosome Core Particle Reveals Fundamental Differences In		gi|15988133	31.85	97.054	12959.6	11.36	DNIQGITKPAIR	24	35	(N-term)_iTRAQ[0], Lysine(K)_iTRAQ[8]	31.85	97.054	1613.96	1613.95	-0.00732422	-4.53805	53823	39.6886			2013-04-01 01:55:17	1.39527	1.48671	2.0415	1.39527	1.48671	2.0415	1	1	1	3516.27	4906.14	5227.67	7178.45
327	FALSE	1	152	G3	RecName: Full=ATP-dependent RNA helicase ROK1; AltName: Full=Rescuer of KEM1 protein 1		gi|160358657	72.32	100	73121.1	9.27	GVNLVINYDVPGSSQAYVHR	440	459	(N-term)_iTRAQ[0]	29.86	95.341	2332.22	2332.29	0.0698242	29.939	6420.1	53.8185			2013-04-01 05:14:14	2.21785	2.44405	2.06127	2.42845	1.92149	2.156	2	2	2	379.413	841.48	927.302	782.071
328	FALSE	1	309	M11	RecName: Full=ATP-dependent RNA helicase ROK1; AltName: Full=Rescuer of KEM1 protein 1		gi|160358657	72.32	100	73121.1	9.27	GNVSGIDIPLPIGSFEDLISR	106	126	(N-term)_iTRAQ[0]	42.46	99.744	2343.27	2343.5	0.227295	96.9991	15359.7	57.304			2013-04-01 14:09:36	2.65904	1.51067	2.25508	2.42845	1.92149	2.156	2	2	2	205.9	547.497	311.046	464.322
326	FALSE	1	336	N14	RecName: Full=ATP-dependent RNA helicase SUB2; AltName: Full=Suppressor of BRR1 protein 2		gi|160358710	29.24	94.626	55134.9	5.34	NFVIDECDKVLEELDMR	211	227	(N-term)_iTRAQ[0], Lysine(K)_iTRAQ[9], MMTS (C)[7]	29.24	94.626	2402.16	2402.4	0.236816	98.5846	6398.71	42.7593			2013-04-01 15:31:56	1.33415	1.24673	1.55863	1.33415	1.24673	1.55863	1	1	1	589.289	786.201	734.687	918.484
330	FALSE	1	254	K6	RecName: Full=ATP-dependent RNA helicase DBP3; AltName: Full=DEAD box protein 3; AltName: Full=Heli		gi|160380616	49.25	99.946	69038.5	9.2	TVINLTFPLTVEDYVHR	430	446	(N-term)_iTRAQ[0]	49.25	99.946	2161.18	2161.35	0.176514	81.6748	11927.8	51.4305			2013-04-01 11:47:50	0.708532	1.16715	1.38217	0.708532	1.16715	1.38217	1	1	1	599.052	424.447	699.185	827.994
329	FALSE	1	343	N21	RecName: Full=ATP-dependent RNA helicase MAK5; AltName: Full=Maintenance of killer protein 5		gi|160409988	25.36	86.87	98645.7	8.67	WQNTVPLLPIETDILSQLR	617	635	(N-term)_iTRAQ[0]	25.36	86.87	2380.34	2380.53	0.196533	82.5653	8952.42	51.7625			2013-04-01 15:08:33	2.17416	1.04883	1.78138	2.17416	1.04883	1.78138	1	1	1	514.184	1117.92	539.291	915.959
553	FALSE	1	174	H1	Chain A, Structure Of Sec23-Sar1 Complexed With The Active Fragment Of Sec31		gi|165761044	53.56	99.98	90720	5.39	FTWNVFPSTR	18	27	(N-term)_iTRAQ[0]	53.56	99.98	1398.73	1398.8	0.072998	52.1888	10980.8	62.7608			2013-04-01 07:52:25	2.73518	1.57636	1.58043	2.73518	1.57636	1.58043	1	1	1	415.336	1136.02	654.72	656.407
595	FALSE	1	124	E23	A49 [Saccharomyces cerevisiae]		gi|170956	54.02	99.982	53210.6	9.52	FTVIKPGQFGR	302	312	(N-term)_iTRAQ[0], Lysine(K)_iTRAQ[5]	54.02	99.982	1537.91	1537.89	-0.0238037	-15.478	36613	41.2772			2013-04-01 03:34:38	2.00691	1.96421	2.52857	2.00691	1.96421	2.52857	1	1	1	2034.1	4082.25	3995.4	5143.35
368	FALSE	1	322	M24	open reading frame found c-terminal of ADA2 that was sequenced during the cloneing of ADA2. There i		gi|170992	42.47	99.745	59167.5	8.98	ILDLIISKL	431	439	(N-term)_iTRAQ[0], Lysine(K)_iTRAQ[8]	42.47	99.745	1315.88	1315.97	0.0842285	64.0092	8436.28	64.6843			2013-04-01 14:55:05	2.8761	2.5108	3.36745	2.8761	2.5108	3.36745	1	1	1	215.874	620.875	542.018	726.946
589	FALSE	1	109	E8	argininosuccinate synthetase (ARG1; E.C. 6.8.4.5) [Saccharomyces cerevisiae]		gi|171085	25.66	87.747	51797.3	5.52	LTYTDNK	234	240	(N-term)_iTRAQ[0], Lysine(K)_iTRAQ[7]	25.66	87.747	1142.63	1142.67	0.0390625	34.1865	31829.1	44.3122			2013-04-01 02:42:43	1.69061	2.12932	2.62146	1.69061	2.12932	2.62146	1	1	1	1103.01	1864.76	2348.67	2891.5
42	FALSE	1	257	K9	V-ATPase [Saccharomyces cerevisiae]		gi|171099	53.06	99.978	47346.8	6.69	IIEILQGLNETSTNAYR	63	79	(N-term)_iTRAQ[0]	53.06	99.978	2079.12	2079.28	0.160645	77.2656	6641.82	60.3618			2013-04-01 11:37:52	1.86154	1.06274	1.5162	1.86154	1.06274	1.5162	1	1	1	421.333	784.33	447.768	638.827
45	FALSE	1	63	C12	vacuolar H+-ATPase 52 kDa subunit [Saccharomyces cerevisiae]		gi|171122	212.286	100	61406.2	5.09	AVEQGFNVKPR	15	25	(N-term)_iTRAQ[0], Lysine(K)_iTRAQ[9]	73.04	100	1532.88	1532.88	-0.00341797	-2.22977	99894.1	46.7934			2013-03-31 23:55:53	1.84086	0.960956	1.22421	1.75873	0.973269	1.21007	3	3	3	7825.98	14406.5	7520.42	9580.62
46	FALSE	1	213	I13	vacuolar H+-ATPase 52 kDa subunit [Saccharomyces cerevisiae]		gi|171122	212.286	100	61406.2	5.09	GIYPPINVLPSLSR	368	381	(N-term)_iTRAQ[0]	33.51	97.99	1669.98	1670.06	0.0814209	48.7557	10420.3	65.0948			2013-04-01 08:35:05	1.68181	0.798024	1.22529	1.75873	0.973269	1.21007	3	3	3	553.604	931.059	441.789	678.325
47	FALSE	1	315	M17	vacuolar H+-ATPase 52 kDa subunit [Saccharomyces cerevisiae]		gi|171122	212.286	100	61406.2	5.09	TVFESLDQAWSLLR	453	466	(N-term)_iTRAQ[0]	106.7	100	1808.97	1809.14	0.177612	98.1844	37662.6	80.6889			2013-04-01 14:30:09	1.75712	1.20221	1.18124	1.75873	0.973269	1.21007	3	3	3	1120.18	1968.29	1346.69	1323.2
498	FALSE	1	279	L7	D-fructose-6-phosphate amidotransferase (EC 2.6.1.16) [Saccharomyces cerevisiae]		gi|171596	29.51	94.95	87275.6	5.98	HGVLALVDENLPIIAFGTR	608	626	(N-term)_iTRAQ[0]	29.51	94.95	2179.24	2179.44	0.205811	94.4416	7211.75	56.2444			2013-04-01 12:30:49	2.82526	2.06383	2.26515	2.82526	2.06383	2.26515	1	1	1	361.793	1022.16	746.677	819.514
314	FALSE	1	356	O10	RecName: Full=Protein SDS23		gi|171704583	71.2	100	62713	9.12	LIGVVSLTDILSVLAR	491	506	(N-term)_iTRAQ[0]	71.2	100	1813.13	1813.33	0.206543	113.915	14324.9	73.0162			2013-04-01 16:52:44	2.68269	2.2858	2.24243	2.68269	2.2858	2.24243	1	1	1	382.8	1026.93	875.005	858.4
453	FALSE	1	65	C14	hsc82 protein [Saccharomyces cerevisiae]		gi|171723	510.51	100	91342.1	4.76	TKPLWTR	269	275	(N-term)_iTRAQ[0], Lysine(K)_iTRAQ[2]	38.72	99.394	1189.73	1189.72	-0.00671387	-5.64318	121860	42.2196			2013-03-31 23:45:19	3.17021	1.84098	2.0448	2.8548	1.65562	1.9222	8	8	8	6391.53	20262.5	11766.7	13069.4
454	FALSE	1	115	E14	hsc82 protein [Saccharomyces cerevisiae]		gi|171723	510.51	100	91342.1	4.76	TGQFGWSANMER	576	587	(N-term)_iTRAQ[0]	73.96	100	1527.71	1527.72	0.00756836	4.95404	564604	59.1201			2013-04-01 03:02:19	3.68115	2.19842	1.8236	2.8548	1.65562	1.9222	8	8	8	12963.3	47719.9	28498.8	23639.9
455	FALSE	1	127	F2	hsc82 protein [Saccharomyces cerevisiae]		gi|171723	510.51	100	91342.1	4.76	NIYYITGESLK	466	476	(N-term)_iTRAQ[0], Lysine(K)_iTRAQ[11]	46.7	99.904	1588.88	1588.94	0.0537109	33.8042	13668.7	55.3023			2013-04-01 04:59:49	2.05585	1.05178	1.46787	2.8548	1.65562	1.9222	8	8	8	764.287	1571.26	803.86	1121.87
456	FALSE	1	135	F10	hsc82 protein [Saccharomyces cerevisiae]		gi|171723	510.51	100	91342.1	4.76	NPSDITQEEYNAFYK	276	290	(N-term)_iTRAQ[0], Lysine(K)_iTRAQ[15]	63.35	99.998	2107.02	2107.06	0.0400391	19.0027	24474.3	39.9399			2013-04-01 04:30:41	1.66409	1.25824	1.43681	2.8548	1.65562	1.9222	8	8	8	2163.56	3600.36	2722.27	3108.62
457	FALSE	1	158	G9	hsc82 protein [Saccharomyces cerevisiae]		gi|171723	510.51	100	91342.1	4.76	QLETEPDLFIR	55	65	(N-term)_iTRAQ[0]	73.24	100	1504.81	1504.86	0.0495605	32.9347	53549.2	75.2858			2013-04-01 05:34:45	3.16762	1.74457	2.41568	2.8548	1.65562	1.9222	8	8	8	1228.37	3891	2142.98	2967.34
458	FALSE	1	317	M19	hsc82 protein [Saccharomyces cerevisiae]		gi|171723	510.51	100	91342.1	4.76	NFEVLFLTDPIDEYAFTQLK	491	510	(N-term)_iTRAQ[0], Lysine(K)_iTRAQ[20]	48	99.929	2691.42	2691.69	0.276611	102.775	13390.9	62.2082			2013-04-01 14:36:50	3.23474	2.20038	2.07412	2.8548	1.65562	1.9222	8	8	8	438.148	1417.3	964.092	908.771
459	FALSE	1	319	M21	hsc82 protein [Saccharomyces cerevisiae]		gi|171723	510.51	100	91342.1	4.76	RVFITDEAEDLIPEWLSFVK	343	362	(N-term)_iTRAQ[0], Lysine(K)_iTRAQ[20]	40.61	99.608	2695.46	2695.68	0.223633	82.9665	50861.2	66.9892			2013-04-01 14:44:12	3.13019	1.286	2.05591	2.8548	1.65562	1.9222	8	8	8	967.647	3028.92	1244.4	1989.39
460	FALSE	1	348	O2	hsc82 protein [Saccharomyces cerevisiae]		gi|171723	510.51	100	91342.1	4.76	DLTNLLFETALLTSGFSLEEPTSFASR	637	663	(N-term)_iTRAQ[0]	125.93	100	3103.6	3103.98	0.381348	122.873	104091	72.2535			2013-04-01 16:25:08	3.44526	2.13505	2.30062	2.8548	1.65562	1.9222	8	8	8	725.304	2498.86	1548.56	1668.65
60	FALSE	1	109	E8	unknown gene; putative [Saccharomyces cerevisiae]		gi|171727	192.78	100	16695	9.73	IESSVESQFSAGR	83	95	(N-term)_iTRAQ[0]	58.71	99.994	1540.77	1540.8	0.0313721	20.3613	37699.8	41.9063			2013-04-01 02:41:46	1.68553	1.54543	1.53928	1.67711	1.53449	1.74923	4	4	4	2019.78	3404.4	3121.42	3109
61	FALSE	1	113	E12	unknown gene; putative [Saccharomyces cerevisiae]		gi|171727	192.78	100	16695	9.73	IAGVVYHPSNNELVR	9	23	(N-term)_iTRAQ[0]	49.76	99.952	1811.99	1812.01	0.0177002	9.76838	58213.2	40.6693			2013-04-01 02:55:53	1.52815	1.34798	1.91926	1.67711	1.53449	1.74923	4	4	4	3053.49	4666.19	4116.04	5860.43
62	FALSE	1	140	F15	unknown gene; putative [Saccharomyces cerevisiae]		gi|171727	192.78	100	16695	9.73	QWFEAHYGQTLGK	42	54	(N-term)_iTRAQ[0], Lysine(K)_iTRAQ[13]	39.49	99.493	1852.96	1852.96	0.00415039	2.23987	15302.1	55.8873			2013-04-01 04:14:01	1.77785	1.6228	2.14777	1.67711	1.53449	1.74923	4	4	4	981.92	1745.7	1593.46	2108.94
63	FALSE	1	316	M18	unknown gene; putative [Saccharomyces cerevisiae]		gi|171727	192.78	100	16695	9.73	CDGYILEGEELAFYLR	110	125	(N-term)_iTRAQ[0], MMTS (C)[1]	44.82	99.851	2080.98	2081.2	0.217529	104.532	30028.8	43.8654			2013-04-01 14:33:39	1.72762	1.64006	1.47552	1.67711	1.53449	1.74923	4	4	4	725.365	1253.16	1189.64	1070.29
358	FALSE	1	113	E12	polyadenylate-binding protein [Saccharomyces cerevisiae]		gi|172092	254.756	100	71443.9	5.8	GFGFVNYEKHEDAVK	260	274	(N-term)_iTRAQ[0], Lysine(K)_iTRAQ[9,15]	32.71	97.583	2172.15	2172.16	0.012207	5.6198	31970.1	28.2383			2013-04-01 02:56:12	2.14599	3.01656	2.33752	2.14676	2.51733	2.16682	4	4	4	1749.33	3754.04	5276.96	4089.1
359	FALSE	1	128	F3	polyadenylate-binding protein [Saccharomyces cerevisiae]		gi|172092	254.756	100	71443.9	5.8	GFGFVHFEEEGAAK	167	180	(N-term)_iTRAQ[0], Lysine(K)_iTRAQ[14]	27.33	91.658	1812.92	1812.96	0.0476074	26.2601	61217.2	32.6926			2013-04-01 04:55:00	1.60173	1.71315	1.77225	2.14676	2.51733	2.16682	4	4	4	1519.66	2434.09	2603.41	2693.21
360	FALSE	1	134	F9	polyadenylate-binding protein [Saccharomyces cerevisiae]		gi|172092	254.756	100	71443.9	5.8	NQQIVAGKPLYVAIAQR	383	399	(N-term)_iTRAQ[0], Lysine(K)_iTRAQ[8]	96.64	100	2157.28	2157.32	0.0397949	18.4468	165460	58.611			2013-04-01 04:33:53	3.13574	4.23873	2.96879	2.14676	2.51733	2.16682	4	4	4	4637.1	14540.7	19655.4	13766.6
361	FALSE	1	308	M10	polyadenylate-binding protein [Saccharomyces cerevisiae]		gi|172092	254.756	100	71443.9	5.8	ALYDTFSVFGDILSSK	141	156	(N-term)_iTRAQ[0], Lysine(K)_iTRAQ[16]	99.04	100	2051.09	2051.31	0.2146	104.627	27374.3	67.2845			2013-04-01 14:05:08	1.9705	1.83322	1.79239	2.14676	2.51733	2.16682	4	4	4	974.681	1920.61	1786.81	1747.01
596	FALSE	1	133	F8	70kDal heat shock protein [Saccharomyces cerevisiae]		gi|172713	335.31	100	41162.5	5.24	TTPSFVAFTDTER	35	47	(N-term)_iTRAQ[0]	46.73	99.904	1615.81	1615.86	0.0491943	30.4456	65853.6	43.0863			2013-04-01 04:37:43	1.85662	1.71225	1.71875	1.65626	1.53807	1.60604	6	6	6	2339.56	4343.67	4005.92	4021.12
362	FALSE	1	350	O4	Phe-RNA synthetase [Saccharomyces cerevisiae]		gi|172945	37.04	99.108	47601	5.82	AEIVLNILTTMFSR	40	53	(N-term)_iTRAQ[0]	37.04	99.108	1751.98	1752.19	0.202026	115.313	1903.62	60.3221			2013-04-01 16:32:53	2.16686	1.6757	1.12711	2.16686	1.6757	1.12711	1	1	1		338.319	261.632	175.979
556	FALSE	1	242	J18	Chain A, Nmr Structures Of Yeast Proteasome Component Rpn13		gi|188595916	28.05	92.933	12159.3	4.74	IFALVFSSNER	81	91	(N-term)_iTRAQ[0]	28.05	92.933	1426.78	1426.89	0.105591	74.0063	5927.79	53.4528			2013-04-01 10:19:38	2.56153	2.05111	1.59208	2.56153	2.05111	1.59208	1	1	1	280.737	719.117	575.822	446.956
288	FALSE	1	109	E8	ribosomal protein S13 [Saccharomyces cerevisiae RM11-1a]		gi|190404968	82.72	100	21231	10.28	NAPAWFK	35	41	(N-term)_iTRAQ[0], Lysine(K)_iTRAQ[7]	32.49	97.458	1121.64	1121.66	0.0230713	20.5693	28116.6	45.1186			2013-04-01 02:43:03	2.9767	3.62517	2.18204	2.58622	3.12291	1.92711	2	2	2	754.762	2246.7	2736.15	1646.92
289	FALSE	1	156	G7	ribosomal protein S13 [Saccharomyces cerevisiae RM11-1a]		gi|190404968	82.72	100	21231	10.28	KGLTPSQIGVLLR	57	69	(N-term)_iTRAQ[0], Lysine(K)_iTRAQ[1]	50.23	99.957	1670.06	1670.12	0.0592041	35.4503	34669.5	39.5206			2013-04-01 05:27:04	2.24696	2.69023	1.70196	2.58622	3.12291	1.92711	2	2	2	2515.49	5652.2	6767.26	4281.26
450	FALSE	1	272	K24	hypothetical protein SCRG_00550 [Saccharomyces cerevisiae RM11-1a]		gi|190405061	50	99.955	36753.7	8.62	QVEFYFSEFNFPYDR	36	50	(N-term)_iTRAQ[0]	50	99.955	2131.99	2132.09	0.097168	45.5762	7275.31	55.6619			2013-04-01 10:44:39	1.80789	0.540235	1.28723	1.80789	0.540235	1.28723	1	1	1	485.592	877.896	262.334	625.068
346	FALSE	1	150	G1	protein SIK1 [Saccharomyces cerevisiae RM11-1a]		gi|190405265	286.35	100	67378.2	8.96	YGLIYHSGFISK	355	366	(N-term)_iTRAQ[0], Lysine(K)_iTRAQ[12]	26.43	89.737	1672.93	1672.99	0.0563965	33.7112	3047.91	43.6946			2013-04-01 05:08:28	2.7656	2.04783	2.98271	1.74365	1.17495	1.82735	5	5	5	187.488	518.516	383.944	559.222
347	FALSE	1	252	K4	protein SIK1 [Saccharomyces cerevisiae RM11-1a]		gi|190405265	286.35	100	67378.2	8.96	ISMGQDISETDMENVCVFAQR	257	277	(N-term)_iTRAQ[0], MMTS (C)[16]	37.77	99.246	2563.14	2563.36	0.21875	85.3445	6568.14	51.001			2013-04-01 11:55:12	1.49994	0.95706	1.53702	1.74365	1.17495	1.82735	5	5	5	454.482	681.697	434.966	698.549
348	FALSE	1	273	L1	protein SIK1 [Saccharomyces cerevisiae RM11-1a]		gi|190405265	286.35	100	67378.2	8.96	APIEYLLFEEPTGYAVFK	2	19	(N-term)_iTRAQ[0], Lysine(K)_iTRAQ[18]	46	99.887	2375.28	2375.53	0.253418	106.69	5445.04	66.2557			2013-04-01 12:10:57	1.22236	1.01654	1.52868	1.74365	1.17495	1.82735	5	5	5	332.538	406.481	338.037	508.343
349	FALSE	1	291	L19	protein SIK1 [Saccharomyces cerevisiae RM11-1a]		gi|190405265	286.35	100	67378.2	8.96	LIELVSFAPFK	47	57	(N-term)_iTRAQ[0], Lysine(K)_iTRAQ[11]	72.84	100	1551.94	1552.07	0.12915	83.2187	42647.5	80.0712			2013-04-01 13:12:50	1.39782	0.802956	1.53141	1.74365	1.17495	1.82735	5	5	5	1164.34	1627.54	934.917	1783.09
350	FALSE	1	304	M6	protein SIK1 [Saccharomyces cerevisiae RM11-1a]		gi|190405265	286.35	100	67378.2	8.96	MHTVAPNLSELIGEVIGAR	296	314	(N-term)_iTRAQ[0]	103.31	100	2151.17	2151.4	0.224365	104.299	82129.9	67.8307			2013-04-01 13:51:00	2.27394	1.39977	1.8985	1.74365	1.17495	1.82735	5	5	5	2465.86	5607.21	3451.63	4681.42
483	FALSE	1	73	C22	elongation factor 3A [Saccharomyces cerevisiae RM11-1a]		gi|190405311	647.766	100	128844	5.73	MTPSGHNWVSGQGAGPR	971	987	(N-term)_iTRAQ[0]	147.26	100	1882.91	1882.86	-0.0465088	-24.7005	104090	64.8631			2013-03-31 23:04:20	0.961062	1.15621	1.53723	1.16992	1.41131	1.78686	9	9	9	6287.48	6042.66	7269.66	9665.32
484	FALSE	1	82	D7	elongation factor 3A [Saccharomyces cerevisiae RM11-1a]		gi|190405311	647.766	100	128844	5.73	IFKIEGTPR	787	795	(N-term)_iTRAQ[0], Lysine(K)_iTRAQ[3]	43.9	99.816	1348.82	1348.84	0.020874	15.4758	41886.9	40.7681			2013-04-01 01:13:17	0.825208	0.988778	1.43544	1.16992	1.41131	1.78686	9	9	9	3879.9	3201.72	3836.36	5569.36
485	FALSE	1	176	H3	elongation factor 3A [Saccharomyces cerevisiae RM11-1a]		gi|190405311	647.766	100	128844	5.73	VLEELFQK	10	17	(N-term)_iTRAQ[0], Lysine(K)_iTRAQ[8]	46.13	99.89	1293.77	1293.83	0.0634766	49.0634	6056.12	58.4172			2013-04-01 07:45:42	1.17476	1.32684	1.2333	1.16992	1.41131	1.78686	9	9	9	483.364	567.838	641.347	596.131
486	FALSE	1	219	I19	elongation factor 3A [Saccharomyces cerevisiae RM11-1a]		gi|190405311	647.766	100	128844	5.73	LVEDPQVIAPFLGK	276	289	(N-term)_iTRAQ[0], Lysine(K)_iTRAQ[14]	25	85.735	1814.07	1814.15	0.0830078	45.7578	9037.75	52.0852			2013-04-01 08:13:18	2.06828	1.69027	1.53954	1.16992	1.41131	1.78686	9	9	9	327.915	678.219	554.267	504.838
487	FALSE	1	266	K18	elongation factor 3A [Saccharomyces cerevisiae RM11-1a]		gi|190405311	647.766	100	128844	5.73	WVPMMSVDNAWIPR	829	842	(N-term)_iTRAQ[0]	85.96	100	1845.93	1846.08	0.151001	81.8023	256814	75.7877			2013-04-01 11:05:11	0.876097	1.05364	2.00426	1.16992	1.41131	1.78686	9	9	9	6851.66	6002.72	7219.2	13732.5
488	FALSE	1	330	N8	elongation factor 3A [Saccharomyces cerevisiae RM11-1a]		gi|190405311	647.766	100	128844	5.73	IAILAAFSAMVDAAKDQVALR	147	167	(N-term)_iTRAQ[0], Lysine(K)_iTRAQ[15]	64.5	99.998	2462.41	2462.67	0.260742	105.889	28558.7	78.2897			2013-04-01 15:53:06	1.02779	2.75665	4.04305	1.16992	1.41131	1.78686	9	9	9	631.411	648.956	1740.58	2552.83
489	FALSE	1	348	O2	elongation factor 3A [Saccharomyces cerevisiae RM11-1a]		gi|190405311	647.766	100	128844	5.73	IVVEYIAAIGADLIDER	360	376	(N-term)_iTRAQ[0]	131.7	100	2004.11	2004.35	0.236938	118.226	231106	89.6724			2013-04-01 16:24:49	0.827399	1.07612	1.41987	1.16992	1.41131	1.78686	9	9	9	2732.77	2261.09	2940.8	3880.19
490	FALSE	1	361	O15	elongation factor 3A [Saccharomyces cerevisiae RM11-1a]		gi|190405311	647.766	100	128844	5.73	FKIVVEYIAAIGADLIDER	358	376	(N-term)_iTRAQ[0], Lysine(K)_iTRAQ[2]	74.39	100	2423.38	2423.62	0.237061	97.8223	11487.9	76.2781			2013-04-01 17:09:03	0.922011	1.19122	1.52502	1.16992	1.41131	1.78686	9	9	9	562.968	519.063	670.616	858.538
280	FALSE	1	76	D1	ribosome biogenesis [Saccharomyces cerevisiae RM11-1a]		gi|190405562	105.46	100	31712.4	9.17	LNIYQQSEGDLKR	205	217	(N-term)_iTRAQ[0], Lysine(K)_iTRAQ[12]	40.38	99.587	1852.02	1852.04	0.0223389	12.0619	23633.9	47.0341			2013-04-01 00:53:05	1.1253	0.886544	1.54413	1.00747	0.757216	1.49098	3	3	3	2387.43	2686.57	2116.56	3686.51
281	FALSE	1	91	D16	ribosome biogenesis [Saccharomyces cerevisiae RM11-1a]		gi|190405562	105.46	100	31712.4	9.17	SQSEREEEWLEK	176	187	(N-term)_iTRAQ[0], Lysine(K)_iTRAQ[12]	56.42	99.99	1837.92	1837.91	-0.010376	-5.64551	58242.8	24.3796			2013-04-01 01:44:41	0.896243	0.69302	1.47186	1.00747	0.757216	1.49098	3	3	3	6187.27	5545.3	4287.9	9106.8
282	FALSE	1	102	E1	ribosome biogenesis [Saccharomyces cerevisiae RM11-1a]		gi|190405562	105.46	100	31712.4	9.17	LNIYQQSEGDLKR	205	217	(N-term)_iTRAQ[0], Lysine(K)_iTRAQ[12]	49.04	99.944	1852.02	1852.06	0.0472412	25.508	31611	48.8084			2013-04-01 02:17:44	1.01393	0.706665	1.45837	1.00747	0.757216	1.49098	3	3	3	3409.56	3457.07	2409.42	4972.4
373	FALSE	1	55	C4	nucleolar complex-associated protein 3 [Saccharomyces cerevisiae RM11-1a]		gi|190406043	482.24	100	84955.2	5.73	IRPLTETEKK	194	203	(N-term)_iTRAQ[0], Lysine(K)_iTRAQ[9,10]	41.41	99.674	1647.02	1647.04	0.0181885	11.0433	57966.4	31.4434			2013-04-01 00:38:03	1.55153	1.64607	1.86393	1.66445	1.48667	1.62727	8	8	8	4676.27	7255.37	7697.44	8716.25
374	FALSE	1	91	D16	nucleolar complex-associated protein 3 [Saccharomyces cerevisiae RM11-1a]		gi|190406043	482.24	100	84955.2	5.73	VMEEPEENTAALGR	148	161	(N-term)_iTRAQ[0]	92.02	100	1689.82	1689.82	-0.00219727	-1.30029	42356.6	59.5839			2013-04-01 01:45:00	1.59766	1.27612	1.54077	1.66445	1.48667	1.62727	8	8	8	2046.05	3268.89	2611	3152.5
375	FALSE	1	108	E7	nucleolar complex-associated protein 3 [Saccharomyces cerevisiae RM11-1a]		gi|190406043	482.24	100	84955.2	5.73	KEMQQIEEEMR	378	388	(N-term)_iTRAQ[0], Lysine(K)_iTRAQ[1]	61.32	99.997	1738.87	1738.9	0.0311279	17.9012	99428.9	41.0671			2013-04-01 02:37:36	1.58356	1.53547	1.94165	1.66445	1.48667	1.62727	8	8	8	6678.55	10575.9	10254.7	12967.4
376	FALSE	1	140	F15	nucleolar complex-associated protein 3 [Saccharomyces cerevisiae RM11-1a]		gi|190406043	482.24	100	84955.2	5.73	GSSWDEEEQDYEMVPR	48	63	(N-term)_iTRAQ[0]	107.8	100	2100.89	2100.9	0.00732422	3.48624	70422.9	73.4174			2013-04-01 04:13:04	1.39255	1.21403	1.47289	1.66445	1.48667	1.62727	8	8	8	1975.22	2750.59	2397.97	2909.27
377	FALSE	1	155	G6	nucleolar complex-associated protein 3 [Saccharomyces cerevisiae RM11-1a]		gi|190406043	482.24	100	84955.2	5.73	NFEQALVYNYK	215	225	(N-term)_iTRAQ[0], Lysine(K)_iTRAQ[11]	36.65	99.024	1676.89	1676.98	0.09021	53.796	21860.3	35.6416			2013-04-01 05:23:51	1.6329	2.00236	1.61964	1.66445	1.48667	1.62727	8	8	8	1507.07	2460.88	3017.69	2440.9
378	FALSE	1	275	L3	nucleolar complex-associated protein 3 [Saccharomyces cerevisiae RM11-1a]		gi|190406043	482.24	100	84955.2	5.73	FSMLALVPVFK	176	186	(N-term)_iTRAQ[0], Lysine(K)_iTRAQ[11]	55.25	99.987	1539.92	1540.07	0.147827	95.9965	28573.8	79.4868			2013-04-01 12:16:24	1.37759	0.788054	0.916864	1.66445	1.48667	1.62727	8	8	8	829.185	1142.28	653.442	760.25
379	FALSE	1	287	L15	nucleolar complex-associated protein 3 [Saccharomyces cerevisiae RM11-1a]		gi|190406043	482.24	100	84955.2	5.73	TDIFTLLLR	270	278	(N-term)_iTRAQ[0]	62.38	99.997	1235.75	1235.86	0.111572	90.2872	18653.1	70.7445			2013-04-01 12:58:05	2.58878	1.62575	2.2289	1.66445	1.48667	1.62727	8	8	8	438.994	1136.46	713.692	978.473
380	FALSE	1	292	L20	nucleolar complex-associated protein 3 [Saccharomyces cerevisiae RM11-1a]		gi|190406043	482.24	100	84955.2	5.73	ILQLKEDIADLVTK	134	147	(N-term)_iTRAQ[0], Lysine(K)_iTRAQ[5,14]	25.41	87.02	2031.24	2031.41	0.169312	83.3536	8541.86	35.0458			2013-04-01 13:16:39	1.85053	2.37548	1.80861	1.66445	1.48667	1.62727	8	8	8	554.852	1026.77	1318.04	1003.51
586	FALSE	1	337	N15	ATP-dependent rRNA helicase SPB4 [Saccharomyces cerevisiae RM11-1a]		gi|190406571	69.38	99.999	78259.5	9.11	SLEWDNLGFSLLPWIR	4	19	(N-term)_iTRAQ[0]	69.38	99.999	2090.12	2090.32	0.199951	95.665	24973.7	51.6473			2013-04-01 15:28:24	0.306582	0.3002	0.337109	0.306582	0.3002	0.337109	1	1	1	2596.67	796.092	779.52	875.362
355	FALSE	1	181	H8	pre-mRNA splicing factor ATP-dependent RNA helicase PRP43 [Saccharomyces cerevisiae RM11-1a]		gi|190407071	141.656	100	95303.1	5.97	YFNDAPLLAVPGR	258	270	(N-term)_iTRAQ[0]	44.95	99.856	1576.86	1576.93	0.0671387	42.5774	12270.5	66.3775			2013-04-01 07:27:07	1.12881	1.50544	1.67665	1.24322	1.4412	1.5574	2	2	3	543.02	612.966	817.487	910.456
356	FALSE	1	183	H10	pre-mRNA splicing factor ATP-dependent RNA helicase PRP43 [Saccharomyces cerevisiae RM11-1a]		gi|190407071	141.656	100	95303.1	5.97	TYPVELYYTPEFQR	271	284	(N-term)_iTRAQ[0]	72.86	100	1949.98	1950.04	0.0653076	33.4915	16513	73.2008			2013-04-01 07:20:22	1.36922	1.3797	2.01418	1.24322	1.4412	1.5574	2	2	3	687.74	941.669	948.872	1385.23
357	FALSE	1	301	M3	pre-mRNA splicing factor ATP-dependent RNA helicase PRP43 [Saccharomyces cerevisiae RM11-1a]		gi|190407071	141.656	100	95303.1	5.97	ALEELNYLACLDDEGNLTPLGR	494	515	(N-term)_iTRAQ[0], MMTS (C)[10]	24.81	85.097	2609.27	2609.55	0.27832	106.666	1045.68	86.4502			2013-04-01 13:42:59	0	0	1.11857	1.24322	1.4412	1.5574	2	2	3				158.488
423	FALSE	1	58	C7	microtubule-associated protein YTM1 [Saccharomyces cerevisiae RM11-1a]		gi|190407574	57.83	99.993	56369.6	6.65	VTQQQLIGHK	366	375	(N-term)_iTRAQ[0], Lysine(K)_iTRAQ[10]	57.83	99.993	1439.86	1439.87	0.0137939	9.58007	26819.8	57.0709			2013-04-01 00:23:50	1.04423	1.25382	1.82689	1.04423	1.25382	1.82689	1	1	1	1577.96	1647.75	1978.48	2882.76
296	FALSE	1	57	C6	ribosomal protein L13B [Saccharomyces cerevisiae RM11-1a]		gi|190408368	207.96	100	25519.6	11.08	VKVHFDQAGK	22	31	(N-term)_iTRAQ[0], Lysine(K)_iTRAQ[2,10]	58.15	99.993	1560.92	1560.94	0.0148926	9.54088	126034	51.9867			2013-04-01 00:28:32	1.04813	0.934485	1.38576	1.19843	1.0671	1.68194	4	4	4	9092.14	9529.78	8496.47	12599.6
297	FALSE	1	96	D21	ribosomal protein L13B [Saccharomyces cerevisiae RM11-1a]		gi|190408368	207.96	100	25519.6	11.08	NQEIFDANVQR	105	115	(N-term)_iTRAQ[0]	85.86	100	1477.75	1477.75	-0.00427246	-2.89119	148191	76.4166			2013-04-01 02:02:21	1.32979	1.18901	1.80397	1.19843	1.0671	1.68194	4	4	4	5101.01	6783.24	6065.15	9202.08
298	FALSE	1	137	F12	ribosomal protein L13B [Saccharomyces cerevisiae RM11-1a]		gi|190408368	207.96	100	25519.6	11.08	IIVFPR	123	128	(N-term)_iTRAQ[0]	38.02	99.288	888.579	888.599	0.0203247	22.8733	116152	68.1725			2013-04-01 04:23:38	0.92526	0.935038	1.38278	1.19843	1.0671	1.68194	4	4	4	3010.33	2785.34	2814.77	4162.61
299	FALSE	1	211	I11	ribosomal protein L13B [Saccharomyces cerevisiae RM11-1a]		gi|190408368	207.96	100	25519.6	11.08	DGKAPEAEQVLSAAATFPIAQPATDVEAR	129	157	(N-term)_iTRAQ[0], Lysine(K)_iTRAQ[3]	25.93	88.485	3241.7	3241.83	0.133057	41.0454	5505.55	30.4646			2013-04-01 08:40:50	1.59951	1.24806	2.31513	1.19843	1.0671	1.68194	4	4	4	409.604	655.165	511.211	948.287
449	FALSE	1	358	O12	hypothetical protein SCRG_02755 [Saccharomyces cerevisiae RM11-1a]		gi|190408634	53.6	99.98	61602.3	9.01	LIGVVSLTDIINLLAR	490	505	(N-term)_iTRAQ[0]	53.6	99.98	1854.15	1854.36	0.201538	108.695	6465.29	69.8361			2013-04-01 16:59:27	3.40273	1.97408	1.57459	3.40273	1.97408	1.57459	1	1	1	201.709	686.361	398.19	317.609
198	FALSE	1	90	D15	RPS18B [Saccharomyces cerevisiae]		gi|1914797	102.34	100	18975.9	10.9	NVPVHVSPAFR	91	101	(N-term)_iTRAQ[0]	40.38	99.587	1366.77	1366.77	-0.0045166	-3.30458	7709.86	42.6827			2013-04-01 01:43:04	1.67678	1.82283	1.54548	2.08182	1.8803	1.80145	2	2	2	597.003	1001.04	1088.23	922.655
199	FALSE	1	160	G11	RPS18B [Saccharomyces cerevisiae]		gi|1914797	102.34	100	18975.9	10.9	VQVGDIVTVGQCRPISK	102	118	(N-term)_iTRAQ[0], Lysine(K)_iTRAQ[17], MMTS (C)[12]	61.96	99.997	2133.18	2133.24	0.060791	28.4979	50085.5	45.1063			2013-04-01 05:41:10	2.58471	1.93959	2.09983	2.08182	1.8803	1.80145	2	2	2	1649.56	4263.65	3199.47	3463.8
315	FALSE	1	167	G18	RecName: Full=Nucleolar protein 58; AltName: Full=Nucleolar protein 5		gi|206558283	228.59	100	68207.2	8.96	IILTMGIR	208	215	(N-term)_iTRAQ[0]	25.44	87.11	1060.67	1060.71	0.0380859	35.9075	18639.1	43.5242			2013-04-01 06:06:48	1.66898	1.07721	1.22818	1.40217	1.10232	1.56015	4	4	4	644.285	1075.3	694.028	791.3
316	FALSE	1	273	L1	RecName: Full=Nucleolar protein 58; AltName: Full=Nucleolar protein 5		gi|206558283	228.59	100	68207.2	8.96	LGLNFNVVSDAVTLDIYR	101	118	(N-term)_iTRAQ[0]	104.25	100	2153.17	2153.38	0.206055	95.6982	54721.5	78.082			2013-04-01 12:09:21	1.21013	1.29923	1.67064	1.40217	1.10232	1.56015	4	4	4	1108.73	1341.7	1440.49	1852.29
317	FALSE	1	299	M1	RecName: Full=Nucleolar protein 58; AltName: Full=Nucleolar protein 5		gi|206558283	228.59	100	68207.2	8.96	LGLNFNVVSDAVTLDIYR	101	118	(N-term)_iTRAQ[0]	72.22	100	2153.17	2153.39	0.221436	102.842	52356.6	68.9028			2013-04-01 13:33:42	1.17007	0.775827	1.61892	1.40217	1.10232	1.56015	4	4	4	1181.21	1382.09	916.411	1912.28
318	FALSE	1	312	M14	RecName: Full=Nucleolar protein 58; AltName: Full=Nucleolar protein 5		gi|206558283	228.59	100	68207.2	8.96	AIAPNLTQLVGELVGAR	282	298	(N-term)_iTRAQ[0]	98.9	100	1866.09	1866.28	0.185791	99.5615	327362	72.9365			2013-04-01 14:19:15	1.63572	1.35983	1.78356	1.40217	1.10232	1.56015	4	4	4	5532.44	9049.53	7523.18	9867.46
319	FALSE	1	91	D16	RecName: Full=Nucleolar protein 16		gi|206558285	78.95	100	31945.6	9.27	CQSEREEEWLEK	176	187	(N-term)_iTRAQ[0], Lysine(K)_iTRAQ[12], MMTS (C)[1]	29.91	95.395	1899.88	1899.83	-0.0498047	-26.2146	6964.06	34.1203			2013-04-01 01:46:37	1.27238	1.21124	1.67037	1.13231	0.912111	1.55521	3	3	3	781.374	994.209	946.429	1305.18
300	FALSE	1	203	I3	RecName: Full=Ribosome biogenesis protein NSA1; AltName: Full=NOP7-associated protein 1		gi|206558288	34.56	98.421	59721.5	7.1	VPVWPMALR	244	252	(N-term)_iTRAQ[0]	34.56	98.421	1212.7	1212.78	0.0788574	65.0261	6924.46	61.6895			2013-04-01 09:10:21	0.708533	0.274477	0.251972	0.708533	0.274477	0.251972	1	1	1	1043.33	739.237	286.371	262.891
7	FALSE	1	256	K8	YPL012Wp-like protein [Saccharomyces cerevisiae AWRI1631]		gi|207340445	155.23	100	125529	7.29	AWLLPLIR	293	300	(N-term)_iTRAQ[0]	36.31	98.945	1125.73	1125.83	0.101685	90.3279	23225.4	73.4002			2013-04-01 11:41:25	1.61031	1.69979	2.92878	1.89134	1.78058	2.35901	3	3	3	422.348	680.111	717.902	1236.97
8	FALSE	1	300	M2	YPL012Wp-like protein [Saccharomyces cerevisiae AWRI1631]		gi|207340445	155.23	100	125529	7.29	TIVELLPLDHLDFIVR	592	607	(N-term)_iTRAQ[0]	45.88	99.884	2037.19	2037.38	0.193726	95.0947	6176.64	77.1662			2013-04-01 13:38:31	1.6831	1.61334	2.53635	1.89134	1.78058	2.35901	3	3	3	204.273	343.813	329.562	518.108
9	FALSE	1	326	N4	YPL012Wp-like protein [Saccharomyces cerevisiae AWRI1631]		gi|207340445	155.23	100	125529	7.29	VFQTIVDQIWSTLPR	338	352	(N-term)_iTRAQ[0]	73.04	100	1947.08	1947.3	0.216797	111.344	18198.5	73.1002			2013-04-01 16:07:13	2.49624	2.05857	1.76722	1.89134	1.78058	2.35901	3	3	3	458.405	1144.29	943.657	810.104
5	FALSE	1	273	L1	YPL093Wp-like protein [Saccharomyces cerevisiae AWRI1631]		gi|207340569	78.73	100	43549.3	9.08	DIPTVAPANDLLDIVLNR	7	24	(N-term)_iTRAQ[0]	64.85	99.999	2093.17	2093.38	0.202881	96.925	16748.4	77.9126			2013-04-01 12:10:19	0.803793	1.13303	4.09258	0.622459	0.739081	2.64125	2	2	2	266.88	214.516	302.384	1092.23
6	FALSE	1	300	M2	YPL093Wp-like protein [Saccharomyces cerevisiae AWRI1631]		gi|207340569	78.73	100	43549.3	9.08	DIPTVAPANDLLDIVLNR	7	24	(N-term)_iTRAQ[0]	78.73	100	2093.17	2093.39	0.216309	103.34	57278	70.4288			2013-04-01 13:37:33	0.482034	0.482105	1.7046	0.622459	0.739081	2.64125	2	2	2	1375.59	663.081	663.179	2344.83
4	FALSE	1	148	F23	YPL211Wp-like protein [Saccharomyces cerevisiae AWRI1631]		gi|207340712	80.27	100	22691.3	9.28	NMQPTGIVAFR	155	165	(N-term)_iTRAQ[0]	80.27	100	1377.74	1377.73	-0.0118408	-8.59436	213312	63.2844			2013-04-01 03:44:34	0.892862	0.951037	2.17384	0.892862	0.951037	2.17384	1	1	1	10002.3	8930.68	9512.57	21743.5
14	FALSE	1	158	G9	YNL209Wp-like protein [Saccharomyces cerevisiae AWRI1631]		gi|207341845	361.66	100	71739.7	5.43	VTPSFVAFTPEER	21	33	(N-term)_iTRAQ[0]	65.55	99.999	1623.85	1623.9	0.0535889	33.0011	40399.9	70.3837			2013-04-01 05:34:26	1.15201	1.3207	1.4293	1.66583	1.30414	1.82845	7	7	7	1842.9	2123.05	2433.93	2634.06
17	FALSE	1	54	C3	YMR093Wp-like protein [Saccharomyces cerevisiae AWRI1631]		gi|207342335	214.86	100	62505.8	9.35	GSEYQGDQEHIIHNDKVR	363	380	(N-term)_iTRAQ[0], Lysine(K)_iTRAQ[16]	43.89	99.816	2413.21	2413.24	0.0256348	10.6227	17058.4	41.2748			2013-04-01 00:42:12	1.57331	1.61443	1.86057	1.92292	1.99492	2.40681	5	5	5	1161.05	1826.7	1874.44	2160.22
18	FALSE	1	74	C23	YMR093Wp-like protein [Saccharomyces cerevisiae AWRI1631]		gi|207342335	214.86	100	62505.8	9.35	APLLPQQTTPEQR	13	25	(N-term)_iTRAQ[0]	42.43	99.742	1622.9	1622.86	-0.0393066	-24.22	35042.1	44.9283			2013-03-31 22:59:32	1.8224	1.75597	2.78914	1.92292	1.99492	2.40681	5	5	5	2027.59	3695.07	3560.38	5655.22
19	FALSE	1	233	J9	YMR093Wp-like protein [Saccharomyces cerevisiae AWRI1631]		gi|207342335	214.86	100	62505.8	9.35	TLSFIPAAPHLVATGSYDGLIR	173	194	(N-term)_iTRAQ[0]	29.58	95.031	2443.35	2443.5	0.151367	61.9508	7745.9	80.5394			2013-04-01 09:48:29	2.08294	2.15681	3.26309	1.92292	1.99492	2.40681	5	5	5	180.673	376.331	389.678	589.554
20	FALSE	1	236	J12	YMR093Wp-like protein [Saccharomyces cerevisiae AWRI1631]		gi|207342335	214.86	100	62505.8	9.35	ELTLTVLQELR	412	422	(N-term)_iTRAQ[0]	28.29	93.313	1458.87	1458.97	0.105103	72.044	4562.81	55.9445			2013-04-01 09:58:45	3.01674	2.77757	2.82132	1.92292	1.99492	2.40681	5	5	5	186.488	562.586	517.984	526.143
21	FALSE	1	259	K11	YMR093Wp-like protein [Saccharomyces cerevisiae AWRI1631]		gi|207342335	214.86	100	62505.8	9.35	LWDISNAYEPQLELTGATDYVR	151	172	(N-term)_iTRAQ[0]	70.67	100	2698.35	2698.54	0.193359	71.6584	29012.9	61.6831			2013-04-01 11:29:52	1.45927	1.86042	1.69047	1.92292	1.99492	2.40681	5	5	5	618.998	903.283	1151.6	1046.4
22	FALSE	1	202	I2	YML028Wp-like protein [Saccharomyces cerevisiae AWRI1631]		gi|207342498	41.62	99.689	15261.2	4.95	DYGVLIEEEGVALR	111	124	(N-term)_iTRAQ[0]	41.62	99.689	1706.91	1707.03	0.119385	69.9421	8016.15	48.8351			2013-04-01 09:13:35	0.394949	0.762669	0.928286	0.394949	0.762669	0.928286	1	1	1	749.939	296.188	571.955	696.158
23	FALSE	1	168	G19	YLR222Cp-like protein [Saccharomyces cerevisiae AWRI1631]		gi|207342938	68.16	99.999	37570.1	5.18	IVDAIIPYTQR	262	272	(N-term)_iTRAQ[0]	24.89	85.369	1432.83	1432.88	0.0478516	33.3966	46630	44.5807			2013-04-01 06:09:41	1.88049	2.28127	2.24023	2.18064	2.04592	2.27379	2	2	2	813.702	1530.16	1856.27	1822.88
24	FALSE	1	276	L4	YLR222Cp-like protein [Saccharomyces cerevisiae AWRI1631]		gi|207342938	68.16	99.999	37570.1	5.18	GDWTNAFLLAMTLDHPMR	157	174	(N-term)_iTRAQ[0]	43.27	99.788	2233.1	2233.32	0.218018	97.6299	20901.4	80.7523			2013-04-01 12:19:55	2.52869	1.83486	2.30786	2.18064	2.04592	2.27379	2	2	2	316.773	801.022	581.234	731.067
27	FALSE	1	311	M13	YKL145Wp-like protein [Saccharomyces cerevisiae AWRI1631]		gi|207343610	27.07	91.144	33040.4	8.91	TMLELITQLDGFDPR	136	150	(N-term)_iTRAQ[0]	27.07	91.144	1892.99	1893.18	0.190308	100.533	35010.2	87.6858			2013-04-01 14:15:42	1.10585	0.727881	1.57903	1.10585	0.727881	1.57903	1	1	1	729.435	806.643	530.942	1151.8
28	FALSE	1	83	D8	YHR052Wp-like protein [Saccharomyces cerevisiae AWRI1631]		gi|207344709	155.24	100	48747.3	8.92	AYNKVETTPISIR	198	210	(N-term)_iTRAQ[0], Lysine(K)_iTRAQ[4]	66.7	99.999	1780.02	1780.04	0.0162354	9.12087	45608.3	39.4069			2013-04-01 01:16:29	0.877136	0.754874	1.52209	0.890772	0.714896	1.4631	3	3	3	5451.73	4781.91	4115.37	8298
29	FALSE	1	152	G3	YHR052Wp-like protein [Saccharomyces cerevisiae AWRI1631]		gi|207344709	155.24	100	48747.3	8.92	VYMNQLPVKLPR	229	240	(N-term)_iTRAQ[0], Lysine(K)_iTRAQ[9]	60.65	99.996	1746.03	1746.09	0.0578613	33.1387	62052.2	55.6826			2013-04-01 05:12:38	0.981063	0.840824	1.87767	0.890772	0.714896	1.4631	3	3	3	4253.26	4172.72	3576.24	7986.22
30	FALSE	1	265	K17	YHR052Wp-like protein [Saccharomyces cerevisiae AWRI1631]		gi|207344709	155.24	100	48747.3	8.92	GLMEIANPSELGSIFSK	332	348	(N-term)_iTRAQ[0], Lysine(K)_iTRAQ[17]	27.89	92.667	2081.12	2081.29	0.170166	81.7666	8142.3	43.4756			2013-04-01 11:09:21	0.821363	0.575637	1.09587	0.890772	0.714896	1.4631	3	3	3	722.879	593.747	416.116	792.184
31	FALSE	1	73	C22	YGR103Wp-like protein [Saccharomyces cerevisiae AWRI1631]		gi|207345119	339.55	100	81041.7	5.44	VTHQIVDRPVLK	407	418	(N-term)_iTRAQ[0], Lysine(K)_iTRAQ[12]	80.78	100	1693.04	1693	-0.0404053	-23.8656	245782	65.7452			2013-03-31 23:03:51	1.24934	0.88121	2.26243	1.16396	0.853814	2.03727	6	6	6	8814.62	11012.4	7767.53	19942.4
32	FALSE	1	83	D8	YGR103Wp-like protein [Saccharomyces cerevisiae AWRI1631]		gi|207345119	339.55	100	81041.7	5.44	GSTAPTTFYYAK	55	66	(N-term)_iTRAQ[0], Lysine(K)_iTRAQ[12]	66.38	99.999	1594.84	1594.85	0.012207	7.6541	37762.2	45.531			2013-04-01 01:17:07	1.10967	0.865216	1.93646	1.16396	0.853814	2.03727	6	6	6	2618.92	2906.14	2265.93	5071.42
33	FALSE	1	91	D16	YGR103Wp-like protein [Saccharomyces cerevisiae AWRI1631]		gi|207345119	339.55	100	81041.7	5.44	GVYYQANIKGEEVR	185	198	(N-term)_iTRAQ[0], Lysine(K)_iTRAQ[9]	39.34	99.475	1914.03	1914.02	-0.0135498	-7.07919	12307.5	21.7117			2013-04-01 01:45:58	1.16482	0.605024	1.919	1.16396	0.853814	2.03727	6	6	6	1816.91	2116.38	1099.27	3486.64
34	FALSE	1	131	F6	YGR103Wp-like protein [Saccharomyces cerevisiae AWRI1631]		gi|207345119	339.55	100	81041.7	5.44	KLQVSLADFR	24	33	(N-term)_iTRAQ[0], Lysine(K)_iTRAQ[1]	35.87	98.832	1464.88	1464.93	0.0476074	32.4992	21100.9	43.9091			2013-04-01 04:45:24	0.721094	0.607307	1.67226	1.16396	0.853814	2.03727	6	6	6	2560.8	1846.58	1555.19	4282.33
35	FALSE	1	137	F12	YGR103Wp-like protein [Saccharomyces cerevisiae AWRI1631]		gi|207345119	339.55	100	81041.7	5.44	YPSFPDAIR	122	130	(N-term)_iTRAQ[0]	42.04	99.718	1209.64	1209.66	0.0202637	16.7518	24221.8	62.3122			2013-04-01 04:24:16	1.12255	0.983656	2.21208	1.16396	0.853814	2.03727	6	6	6	1402.04	1573.86	1379.13	3101.44
36	FALSE	1	230	J6	YGR103Wp-like protein [Saccharomyces cerevisiae AWRI1631]		gi|207345119	339.55	100	81041.7	5.44	IISGLSSYILESR	255	267	(N-term)_iTRAQ[0]	75.14	100	1581.9	1582.02	0.120483	76.1639	9905.63	66.508			2013-04-01 09:38:34	1.90241	1.40589	2.29894	1.16396	0.853814	2.03727	6	6	6	446.179	848.814	627.278	1025.74
286	FALSE	1	111	E10	ribosomal protein YL16 [Saccharomyces cerevisiae]		gi|218511	147.46	100	23881	10.08	WYPSEDVAAPK	9	19	(N-term)_iTRAQ[0], Lysine(K)_iTRAQ[11]	66.33	99.999	1550.81	1550.83	0.0205078	13.2239	52756.1	58.9658			2013-04-01 02:49:08	1.06179	0.798958	1.28646	0.928076	0.694626	1.00692	2	2	2	3231.83	3431.54	2582.1	4157.62
287	FALSE	1	302	M4	ribosomal protein YL16 [Saccharomyces cerevisiae]		gi|218511	147.46	100	23881	10.08	ASLVPGTVLILLAGR	32	46	(N-term)_iTRAQ[0]	81.13	100	1624.03	1624.21	0.181641	111.846	81798.6	77.3981			2013-04-01 13:43:56	0.811198	0.603918	0.78813	0.928076	0.694626	1.00692	2	2	2	2648.63	2148.56	1599.56	2087.47
499	FALSE	1	164	G15	dehydrogenase isozyme II,alcohol		gi|223143	55.61	99.988	33312.5	6.64	EALDFFAR	240	247	(N-term)_iTRAQ[0]	55.61	99.988	1112.59	1112.62	0.0345459	31.0501	39328.2	74.0781			2013-04-01 05:55:34	1.76016	2.25622	2.35541	1.76016	2.25622	2.35541	1	1	1	821.43	1445.85	1853.32	1934.81
301	FALSE	1	28	B1	RecName: Full=Ribosome biogenesis protein ERB1; AltName: Full=Eukaryotic ribosome biogenesis protei		gi|229485398	680.453	100	101963	5	QVAQWNKPSQK	571	581	(N-term)_iTRAQ[0], Lysine(K)_iTRAQ[7,11]	38.97	99.428	1746	1746.01	0.00537109	3.07622	30658.2	56.5033			2013-03-31 20:46:29	1.1648	0.8523	1.7923	1.0093	0.821733	1.81295	12	12	12	2268.65	2642.52	1933.57	4066.09
302	FALSE	1	30	B3	RecName: Full=Ribosome biogenesis protein ERB1; AltName: Full=Eukaryotic ribosome biogenesis protei		gi|229485398	680.453	100	101963	5	KQVAQWNKPSQK	570	581	(N-term)_iTRAQ[0], Lysine(K)_iTRAQ[1,8,12]	72.07	100	2018.2	2018.2	-0.00012207	-0.0604847	102035	58.0245			2013-03-31 20:55:51	1.13166	0.72266	2.11645	1.0093	0.821733	1.81295	12	12	12	6671.11	7549.45	4820.95	14119.1
303	FALSE	1	52	C1	RecName: Full=Ribosome biogenesis protein ERB1; AltName: Full=Eukaryotic ribosome biogenesis protei		gi|229485398	680.453	100	101963	5	QVAQWNKPSQK	571	581	(N-term)_iTRAQ[0], Lysine(K)_iTRAQ[7,11]	33.58	98.022	1746	1746.03	0.0229492	13.1439	27444.4	53.0597			2013-04-01 00:49:54	0.901576	0.685598	1.58148	1.0093	0.821733	1.81295	12	12	12	2366.45	2133.53	1622.43	3742.48
304	FALSE	1	56	C5	RecName: Full=Ribosome biogenesis protein ERB1; AltName: Full=Eukaryotic ribosome biogenesis protei		gi|229485398	680.453	100	101963	5	HLTQSPFKK	629	637	(N-term)_iTRAQ[0], Lysine(K)_iTRAQ[8,9]	57.13	99.991	1517.92	1517.93	0.0147705	9.73077	51203.1	43.7725			2013-04-01 00:33:55	0.775984	0.94721	1.75145	1.0093	0.821733	1.81295	12	12	12	4360.83	3383.93	4130.62	7637.79
305	FALSE	1	59	C8	RecName: Full=Ribosome biogenesis protein ERB1; AltName: Full=Eukaryotic ribosome biogenesis protei		gi|229485398	680.453	100	101963	5	KVPGYGESIR	376	385	(N-term)_iTRAQ[0], Lysine(K)_iTRAQ[1]	65.7	99.999	1393.8	1393.83	0.0201416	14.4508	112512	46.1803			2013-04-01 00:18:00	0.879932	0.749189	2.05367	1.0093	0.821733	1.81295	12	12	12	11269	9915.95	8442.61	23142.9
306	FALSE	1	102	E1	RecName: Full=Ribosome biogenesis protein ERB1; AltName: Full=Eukaryotic ribosome biogenesis protei		gi|229485398	680.453	100	101963	5	GDNLIASSFDKR	692	703	(N-term)_iTRAQ[0], Lysine(K)_iTRAQ[11]	40.29	99.578	1610.87	1610.92	0.0438232	27.2046	41366.4	59.9242			2013-04-01 02:17:25	0.740137	0.785706	1.82942	1.0093	0.821733	1.81295	12	12	12	3069.73	2272.02	2411.91	5615.83
307	FALSE	1	154	G5	RecName: Full=Ribosome biogenesis protein ERB1; AltName: Full=Eukaryotic ribosome biogenesis protei		gi|229485398	680.453	100	101963	5	EAWLFSAGADNTAR	790	803	(N-term)_iTRAQ[0]	101.14	100	1652.82	1652.87	0.0588379	35.5986	171684	76.1864			2013-04-01 05:19:42	1.03516	0.912948	2.19337	1.0093	0.821733	1.81295	12	12	12	4342.66	4495.35	3964.62	9525.07
308	FALSE	1	203	I3	RecName: Full=Ribosome biogenesis protein ERB1; AltName: Full=Eukaryotic ribosome biogenesis protei		gi|229485398	680.453	100	101963	5	VWEILTGR	463	470	(N-term)_iTRAQ[0]	59.3	99.995	1117.65	1117.73	0.0787354	70.4473	182788	72.2392			2013-04-01 09:08:45	1.14956	0.843306	1.9349	1.0093	0.821733	1.81295	12	12	12	5604.72	6442.94	4726.49	10844.6
309	FALSE	1	244	J20	RecName: Full=Ribosome biogenesis protein ERB1; AltName: Full=Eukaryotic ribosome biogenesis protei		gi|229485398	680.453	100	101963	5	TLSIDPSGLWLATGSDDGTVR	442	462	(N-term)_iTRAQ[0]	47.69	99.923	2305.18	2305.32	0.141113	61.2157	36272.7	43.3419			2013-04-01 10:26:22	1.41082	0.911677	1.47462	1.0093	0.821733	1.81295	12	12	12	649.467	916.28	592.104	957.718
310	FALSE	1	272	K24	RecName: Full=Ribosome biogenesis protein ERB1; AltName: Full=Eukaryotic ribosome biogenesis protei		gi|229485398	680.453	100	101963	5	VINSLGVLDAIWHPR	775	789	(N-term)_iTRAQ[0]	95.54	100	1834.05	1834.13	0.0843506	45.9915	31460.8	85.3299			2013-04-01 10:44:19	0.717687	0.669035	1.37881	1.0093	0.821733	1.81295	12	12	12	989.538	710.178	662.035	1364.38
311	FALSE	1	296	L24	RecName: Full=Ribosome biogenesis protein ERB1; AltName: Full=Eukaryotic ribosome biogenesis protei		gi|229485398	680.453	100	101963	5	VINSLGVLDAIWHPR	775	789	(N-term)_iTRAQ[0]	104.35	100	1834.05	1834.15	0.100342	54.7106	59363.2	85.6896			2013-04-01 13:30:09	1.12324	0.890409	1.44256	1.0093	0.821733	1.81295	12	12	12	1260.19	1415.5	1122.09	1817.9
312	FALSE	1	305	M7	RecName: Full=Ribosome biogenesis protein ERB1; AltName: Full=Eukaryotic ribosome biogenesis protei		gi|229485398	680.453	100	101963	5	NEQTDDSINPYEPLIDWFTR	230	249	(N-term)_iTRAQ[0]	95.74	100	2597.23	2597.51	0.284668	109.605	108172	69.6238			2013-04-01 13:54:52	1.37475	0.962858	2.56576	1.0093	0.821733	1.81295	12	12	12	1218.17	1674.69	1172.93	3125.54
561	FALSE	1	255	K7	Chain A, Crystal Structure Of The Cytoplasmic Tunnel Domain In Yeast Vtc2p		gi|229597871	29.8	95.277	49563.1	5.85	FPYSVXEIK	308	316	(N-term)_iTRAQ[0], Lysine(K)_iTRAQ[9]	27.95	92.768	1327.75	1327.77	0.0209961	15.8133	24269.7	42.9585			2013-04-01 11:44:56	1.04324	0.608401	0.643726	1.0229	0.599078	0.66015	2	2	2	1252.71	1306.88	762.147	806.399
562	FALSE	1	305	M7	Chain A, Crystal Structure Of The Cytoplasmic Tunnel Domain In Yeast Vtc2p		gi|229597871	29.8	95.277	49563.1	5.85	FPYSVXEIK	308	316	(N-term)_iTRAQ[0], Lysine(K)_iTRAQ[9]	29.8	95.277	1327.75	1327.78	0.0274658	20.686	174715	44.1844			2013-04-01 13:54:32	1.00296	0.589898	0.676993	1.0229	0.599078	0.66015	2	2	2	6269.9	6288.45	3698.6	4244.68
325	FALSE	1	202	I2	RecName: Full=Eukaryotic translation initiation factor 3 subunit B; Short=eIF3b; AltName: Full=Euka		gi|238686680	91.56	100	97339.6	5.77	FVVVGALVGPNMR	562	574	(N-term)_iTRAQ[0]	91.56	100	1502.86	1502.96	0.098999	65.8736	82466.6	74.0731			2013-04-01 09:12:18	2.35898	1.95896	2.42325	2.35898	1.95896	2.42325	1	1	1	1525.48	3598.57	2988.35	3696.61
320	FALSE	1	87	D12	RecName: Full=Eukaryotic translation initiation factor 3 subunit G; Short=eIF3g; AltName: Full=Euka		gi|238686682	180.676	100	34097.9	6.42	AGQVGGAGSIPGQYVPPSR	151	169	(N-term)_iTRAQ[0]	38.18	99.314	1942.03	1942.04	0.00927734	4.77715	19287.4	51.0098			2013-04-01 01:31:31	1.36368	1.37968	1.92916	1.22818	1.21809	1.35421	5	5	5	1507.68	2055.99	2080.11	2908.55
321	FALSE	1	194	H21	RecName: Full=Eukaryotic translation initiation factor 3 subunit G; Short=eIF3g; AltName: Full=Euka		gi|238686682	180.676	100	34097.9	6.42	GYMNLILR	257	264	(N-term)_iTRAQ[0]	40.19	99.568	1123.64	1123.68	0.0372314	33.1346	2701.79	61.828			2013-04-01 06:43:17	0.546682	0.887891	0.393285	1.22818	1.21809	1.35421	5	5	5	341.53	186.709	303.242	134.319
322	FALSE	1	266	K18	RecName: Full=Eukaryotic translation initiation factor 3 subunit G; Short=eIF3g; AltName: Full=Euka		gi|238686682	180.676	100	34097.9	6.42	EELLFPFAPIPR	209	220	(N-term)_iTRAQ[0]	26.52	89.948	1572.89	1573.02	0.129272	82.1878	3015.22	70.1643			2013-04-01 11:07:06	1.44082	1.05421	1.34026	1.22818	1.21809	1.35421	5	5	5	167.593	241.471	176.679	224.617
323	FALSE	1	270	K22	RecName: Full=Eukaryotic translation initiation factor 3 subunit G; Short=eIF3g; AltName: Full=Euka		gi|238686682	180.676	100	34097.9	6.42	GLAFVTFSSEEVAEQALR	234	251	(N-term)_iTRAQ[0]	76.75	100	2098.09	2098.22	0.126709	60.3924	10323.1	71.4415			2013-04-01 10:52:01	1.0985	0.977717	2.19869	1.22818	1.21809	1.35421	5	5	5	486.752	534.695	475.905	1070.22
324	FALSE	1	296	L24	RecName: Full=Eukaryotic translation initiation factor 3 subunit G; Short=eIF3g; AltName: Full=Euka		gi|238686682	180.676	100	34097.9	6.42	GLAFVTFSSEEVAEQALR	234	251	(N-term)_iTRAQ[0]	30.51	95.989	2098.09	2098.2	0.105957	50.5016	3943.2	54.1489			2013-04-01 13:31:26	2.3684	2.1238	2.03708	1.22818	1.21809	1.35421	5	5	5	213.082	504.663	452.543	434.064
395	FALSE	1	77	D2	NSR1=nucleolin homolog [Saccharomyces cerevisiae, Peptide, 249 aa]		gi|253181	83.36	100	29100.8	9.14	KEFEHIGGVIGAR	21	33	(N-term)_iTRAQ[0], Lysine(K)_iTRAQ[1]	83.36	100	1700.97	1700.99	0.0159912	9.40123	23742.5	44.4829			2013-04-01 00:55:58	1.47059	1.1956	1.63072	1.47059	1.1956	1.63072	1	1	1	2268.57	3336.14	2712.31	3699.4
244	FALSE	1	33	B6	Rpl36bp [Saccharomyces cerevisiae JAY291]		gi|256270643	210.89	100	13376.9	11.6	KVTQMTPAPK	17	26	(N-term)_iTRAQ[0], Lysine(K)_iTRAQ[1,10]	40.73	99.619	1532.92	1532.92	0	0	15927.3	50.1085			2013-03-31 21:14:22	1.05751	0.877167	1.42977	0.939439	0.906715	1.56228	4	4	4	1603.66	1695.89	1406.68	2292.87
245	FALSE	1	76	D1	Rpl36bp [Saccharomyces cerevisiae JAY291]		gi|256270643	210.89	100	13376.9	11.6	EIAGLSPYER	47	56	(N-term)_iTRAQ[0]	80.2	100	1278.68	1278.7	0.0217285	16.9929	453621	78.5487			2013-04-01 00:51:48	0.919703	0.962506	1.6772	0.939439	0.906715	1.56228	4	4	4	12320.2	11330.9	11858.3	20663.4
246	FALSE	1	102	E1	Rpl36bp [Saccharomyces cerevisiae JAY291]		gi|256270643	210.89	100	13376.9	11.6	EIAGLSPYER	47	56	(N-term)_iTRAQ[0]	85.26	100	1278.68	1278.72	0.0343018	26.8259	194580	79.3299			2013-04-01 02:16:27	0.782662	0.810896	1.44643	0.939439	0.906715	1.56228	4	4	4	7024.47	5497.78	5696.11	10160.4
247	FALSE	1	123	E22	Rpl36bp [Saccharomyces cerevisiae JAY291]		gi|256270643	210.89	100	13376.9	11.6	AKVEEMNNIIAASR	86	99	(N-term)_iTRAQ[0], Lysine(K)_iTRAQ[2]	84.9	100	1834.01	1834	-0.00915527	-4.99194	33709.2	44.8938			2013-04-01 03:31:26	1.02322	0.987263	1.71745	0.939439	0.906715	1.56228	4	4	4	2968.62	3037.55	2930.81	5098.48
435	FALSE	1	144	F19	Krr1p [Saccharomyces cerevisiae JAY291]		gi|256270959	104.876	100	43199.7	9.42	KVYTPFPPAQLPR	246	258	(N-term)_iTRAQ[0], Lysine(K)_iTRAQ[1]	24.88	85.336	1802.06	1802.07	0.00866699	4.8095	12560.9	45.6223			2013-04-01 04:00:14	2.33166	2.26245	2.65465	3.37288	3.1614	3.74524	3	3	3	791.071	1844.51	1789.76	2100.02
436	FALSE	1	157	G8	Krr1p [Saccharomyces cerevisiae JAY291]		gi|256270959	104.876	100	43199.7	9.42	VYTPFPPAQLPR	247	258	(N-term)_iTRAQ[0]	51.08	99.965	1529.86	1529.91	0.0517578	33.8317	90984	76.2457			2013-04-01 05:30:35	3.97198	3.86847	4.96231	3.37288	3.1614	3.74524	3	3	3	866.3	3440.93	3351.25	4298.85
437	FALSE	1	188	H15	Krr1p [Saccharomyces cerevisiae JAY291]		gi|256270959	104.876	100	43199.7	9.42	FLPMFK	223	228	(N-term)_iTRAQ[0], Lysine(K)_iTRAQ[6]	29.88	95.363	1070.63	1070.67	0.0340576	31.8108	6555.92	49.3312			2013-04-01 07:04:03	4.14314	3.61012	3.98793	3.37288	3.1614	3.74524	3	3	3		527.028	459.225	507.285
266	FALSE	1	145	F20	Rpl17bp [Saccharomyces cerevisiae JAY291]		gi|256271337	38.65	99.384	23232	10.92	YLDQVLDHQR	47	56	(N-term)_iTRAQ[0]	38.65	99.384	1430.75	1430.76	0.00830078	5.80169	6836.69	65.7945			2013-04-01 03:56:43	1.61937	1.15232	1.43463	1.61937	1.15232	1.43463	1	1	1	431.852	699.325	497.63	619.548
179	FALSE	1	63	C12	Rps23ap [Saccharomyces cerevisiae JAY291]		gi|256273384	148.68	100	19755.4	10.66	WAENNYK	25	31	(N-term)_iTRAQ[0], Lysine(K)_iTRAQ[7]	30.71	96.169	1212.63	1212.63	0	0	4701.68	24.451			2013-04-01 00:00:13	1.70107	2.78949	3.14146	1.31529	1.4491	1.75673	3	3	3	366.569	623.559	1022.54	1151.56
180	FALSE	1	257	K9	Rps23ap [Saccharomyces cerevisiae JAY291]		gi|256273384	148.68	100	19755.4	10.66	VSGVSLLALWK	128	138	(N-term)_iTRAQ[0], Lysine(K)_iTRAQ[11]	68.48	99.999	1460.91	1461.03	0.11853	81.1346	16505.4	70.0787			2013-04-01 11:37:33	1.41806	1.1925	1.85547	1.31529	1.4491	1.75673	3	3	3	659.583	935.332	786.55	1223.84
181	FALSE	1	321	M23	Rps23ap [Saccharomyces cerevisiae JAY291]		gi|256273384	148.68	100	19755.4	10.66	VTAFVPNDGCLNFVDENDEVLLAGFGR	84	110	(N-term)_iTRAQ[0], MMTS (C)[10]	49.49	99.949	3101.48	3101.71	0.225098	72.5775	9374.33	68.2542			2013-04-01 14:51:34	0.943284	0.914774	0.930103	1.31529	1.4491	1.75673	3	3	3	234.191	220.909	214.232	217.822
249	FALSE	1	130	F5	Rpl33ap [Saccharomyces cerevisiae JAY291]		gi|256274177	51.41	99.967	13754.5	10.88	IEGVATPQDAQFYLGKR	33	49	(N-term)_iTRAQ[0], Lysine(K)_iTRAQ[16]	51.41	99.967	2181.19	2181.24	0.0505371	23.1695	17172.4	54.9625			2013-04-01 04:48:16	1.48764	0.941801	1.10387	1.48764	0.941801	1.10387	1	1	1	1491.44	2218.72	1404.64	1646.35
1	FALSE	1	84	D9	Yra1p [Saccharomyces cerevisiae EC1118]		gi|259145620	201.69	100	28281.8	11.33	VLLSYNER	108	115	(N-term)_iTRAQ[0]	28.62	93.802	1137.64	1137.66	0.0170898	15.0222	18195.9	36.4024			2013-04-01 01:20:57	3.49833	4.69749	4.13691	3.41617	4.18777	4.1652	3	3	3	304.656	1065.79	1431.12	1260.34
2	FALSE	1	113	E12	Yra1p [Saccharomyces cerevisiae EC1118]		gi|259145620	201.69	100	28281.8	11.33	EFFASQVGGVQR	96	107	(N-term)_iTRAQ[0]	103.75	100	1468.77	1468.78	0.0175781	11.9679	483800	72.7448			2013-04-01 02:55:14	3.60498	4.33101	5.03803	3.41617	4.18777	4.1652	3	3	3	5831.06	21020.9	25254.4	29377.1
3	FALSE	1	148	F23	Yra1p [Saccharomyces cerevisiae EC1118]		gi|259145620	201.69	100	28281.8	11.33	LNLIVDPNQRPVK	153	165	(N-term)_iTRAQ[0], Lysine(K)_iTRAQ[13]	69.32	99.999	1794.08	1794.07	-0.0179443	-10.0019	166489	83.241			2013-04-01 03:45:13	3.16121	3.60987	3.46712	3.41617	4.18777	4.1652	3	3	3	1604.89	5073.41	5793.46	5564.37
590	FALSE	1	202	I2	Arb1p [Saccharomyces cerevisiae EC1118]		gi|259145944	36.72	99.04	75678.6	6	DKYSNISQDFQFWR	483	496	(N-term)_iTRAQ[0], Lysine(K)_iTRAQ[2]	36.72	99.04	2122.06	2122.18	0.123047	57.9846	26658.9	48.6316			2013-04-01 09:12:37	1.40052	1.18055	1.84677	1.40052	1.18055	1.84677	1	1	1	1657.76	2321.73	1957.06	3061.51
134	FALSE	1	67	C16	Sof1p [Saccharomyces cerevisiae EC1118]		gi|259147979	120.516	100	63650.3	9.42	KDMPYISER	449	457	(N-term)_iTRAQ[0], Lysine(K)_iTRAQ[1]	33.53	97.999	1426.76	1426.75	-0.0098877	-6.93017	10945	32.4082			2013-03-31 23:37:07	0.917502	1.34772	1.60635	1.92175	2.11495	2.60325	3	3	3	1394.07	1279.06	1878.82	2239.37
135	FALSE	1	106	E5	Sof1p [Saccharomyces cerevisiae EC1118]		gi|259147979	120.516	100	63650.3	9.42	NLNPELHPFER	27	37	(N-term)_iTRAQ[0]	53.06	99.978	1509.79	1509.82	0.0294189	19.4854	56483.5	70.0493			2013-04-01 02:31:12	2.39083	2.77895	3.47826	1.92175	2.11495	2.60325	3	3	3	1303.43	3116.27	3622.15	4533.66
136	FALSE	1	124	E23	Sof1p [Saccharomyces cerevisiae EC1118]		gi|259147979	120.516	100	63650.3	9.42	IHLWDVNR	201	208	(N-term)_iTRAQ[0]	34.89	98.537	1196.67	1196.65	-0.0144043	-12.037	4154.55	50.4141			2013-04-01 03:36:53	3.23546	2.52592	3.1575	1.92175	2.11495	2.60325	3	3	3	207.064	669.948	523.027	653.805
217	FALSE	1	262	K14	Rpp2ap [Saccharomyces cerevisiae EC1118]		gi|259149446	53.8	99.981	11848.1	4.02	YLAAYLLLNAAGNTPDATK	3	21	(N-term)_iTRAQ[0], Lysine(K)_iTRAQ[19]	53.8	99.981	2268.25	2268.41	0.162354	71.5766	13368.8	59.3722			2013-04-01 11:20:15	1.95841	2.15368	2.16247	1.95841	2.15368	2.16247	1	1	1	335.299	656.651	722.125	725.074
543	FALSE	1	163	G14	Chain C, Mechanism Of Eif6s Anti-Association Activity		gi|292659544	84.28	100	15838.7	10.33	ECADLWPR	116	123	(N-term)_iTRAQ[0], MMTS (C)[2]	31.12	96.515	1179.54	1179.58	0.0401611	34.0482	4629.49	79.7838			2013-04-01 05:53:20	3.18422	1.80855	2.6064	2.22383	1.81136	2.22288	2	2	2		341.613	194.027	279.624
544	FALSE	1	235	J11	Chain C, Mechanism Of Eif6s Anti-Association Activity		gi|292659544	84.28	100	15838.7	10.33	LNRLPAASLGDMVMATVK	41	58	(N-term)_iTRAQ[0], Lysine(K)_iTRAQ[18]	53.16	99.978	2175.22	2175.36	0.140381	64.5363	33005.2	60.5592			2013-04-01 09:54:35	1.5531	1.81417	1.89579	2.22383	1.81136	2.22288	2	2	2	1470.51	2283.85	2667.75	2787.77
43	FALSE	1	103	E2	vacuolar membrane ATPase subunit a precursor [Saccharomyces cerevisiae]		gi|29420849	108.24	100	123057	6.02	AIKEESQSIYIPR	90	102	(N-term)_iTRAQ[0], Lysine(K)_iTRAQ[3]	62.72	99.998	1822.03	1822.07	0.0408936	22.4439	26808.5	38.5078			2013-04-01 02:20:36	1.68864	1.08831	1.25775	1.493	1.07185	1.25323	2	2	2	2701.64	4562.09	2940.22	3398
44	FALSE	1	212	I12	vacuolar membrane ATPase subunit a precursor [Saccharomyces cerevisiae]		gi|29420849	108.24	100	123057	6.02	FYDSNYPEFPVLR	900	912	(N-term)_iTRAQ[0]	45.52	99.873	1790.89	1790.98	0.0913086	50.9851	12302.5	63.0907			2013-04-01 08:37:57	1.32003	1.05565	1.24873	1.493	1.07185	1.25323	2	2	2	702.13	926.831	741.202	876.769
554	FALSE	1	180	H7	Chain A, Solution Structure Of Ykt6p (1-140)		gi|30749262	97.11	100	17170.8	4.93	IYYIGVFR	3	10	(N-term)_iTRAQ[0]	41.35	99.669	1174.67	1174.73	0.0566406	48.2181	6512.88	60.294			2013-04-01 07:31:36	3.54195	1.98191	1.89705	2.85328	1.86669	1.78996	2	2	2	237.046	839.602	469.802	449.687
555	FALSE	1	314	M16	Chain A, Solution Structure Of Ykt6p (1-140)		gi|30749262	97.11	100	17170.8	4.93	SSVGQFMTFFAETVASR	34	50	(N-term)_iTRAQ[0]	55.76	99.988	2008.99	2009.18	0.191162	95.1532	10469	44.4013			2013-04-01 14:26:16	2.29851	1.75816	1.68891	2.85328	1.86669	1.78996	2	2	2	731.272	1680.83	1285.7	1235.05
133	FALSE	1	276	L4	Sro9p [Saccharomyces cerevisiae S288c]		gi|37362625	79.45	100	53218.5	8.88	VVNMSFGGDTNLILAALR	305	322	(N-term)_iTRAQ[0]	79.45	100	2035.11	2035.31	0.199707	98.1307	9944.51	71.8693			2013-04-01 12:20:14	1.88133	1.8573	2.12067	1.88133	1.8573	2.12067	1	1	1	382.898	720.359	711.155	811.999
334	FALSE	1	261	K13	pyruvate kinase [Saccharomyces cerevisiae]		gi|4180	33.58	98.022	60362.2	8	GVFPFVFEKEPVSDWTDDVEAR	437	458	(N-term)_iTRAQ[0], Lysine(K)_iTRAQ[9]	33.58	98.022	2857.43	2857.62	0.189453	66.3019	4123.85	68.177			2013-04-01 11:24:25	1.4935	1.03912	1.11852	1.4935	1.03912	1.11852	1	1	1	285.132	425.845	296.286	318.925
25	FALSE	1	94	D19	YLR186W [Saccharomyces cerevisiae]		gi|45269774	97.61	100	31455.9	8.65	GKDNFADEYVDEK	212	224	(N-term)_iTRAQ[0], Lysine(K)_iTRAQ[2,13]	36.31	98.945	1961.98	1961.97	-0.0155029	-7.90166	17600.7	31.2433			2013-04-01 01:55:56	2.53898	2.16808	3.72101	2.81477	2.51177	3.74657	2	2	2	987.275	2506.67	2140.49	3673.66
26	FALSE	1	129	F4	YLR186W [Saccharomyces cerevisiae]		gi|45269774	97.61	100	31455.9	8.65	KVTLSFDAPVIR	177	188	(N-term)_iTRAQ[0], Lysine(K)_iTRAQ[1]	61.3	99.997	1633.99	1634.04	0.0512695	31.3769	27667.7	62.4049			2013-04-01 04:52:26	3.12052	2.90994	3.7723	2.81477	2.51177	3.74657	2	2	2	871.078	2718.22	2534.78	3285.97
40	FALSE	1	267	K19	YDL166C [Saccharomyces cerevisiae]		gi|45271026	35.46	98.717	24752.1	4.54	LIDLVVVLR	93	101	(N-term)_iTRAQ[0]	35.46	98.717	1183.79	1183.88	0.0949707	80.226	1685.9	84.5857			2013-04-01 11:04:13	1.0239	1.59417	0	1.0239	1.59417	0	1	1	0		103.886	161.747
473	FALSE	1	123	E22	Fun12p [Saccharomyces cerevisiae]		gi|460044	74.23	100	113296	8.74	LEDPSGQQPIWGR	811	823	(N-term)_iTRAQ[0]	74.23	100	1626.84	1626.83	-0.0102539	-6.30297	62876	82.4351			2013-04-01 03:31:07	1.98639	1.59452	2.10732	1.98639	1.59452	2.10732	1	1	1	1474.66	2929.24	2351.37	3107.57
331	FALSE	1	230	J6	recessive omnipotent supressor [Saccharomyces cerevisiae]		gi|468605	48.13	99.931	54558	5.01	LIVFENLETIR	317	327	(N-term)_iTRAQ[0]	48.13	99.931	1490.87	1490.98	0.112061	75.1645	7104.85	71.4521			2013-04-01 09:38:53	4.93889	3.42005	3.9964	4.93889	3.42005	3.9964	1	1	1	123.473	609.817	422.283	493.446
64	FALSE	1	212	I12	ubiquitin-activating enzyme [Saccharomyces cerevisiae]		gi|4715	26.28	89.377	126353	5	VEVLGPFAFR	230	239	(N-term)_iTRAQ[0]	26.28	89.377	1278.73	1278.81	0.0721436	56.418	1716.15	51.7401			2013-04-01 08:39:14	0.664884	1.19691	1.42222	0.664884	1.19691	1.42222	1	1	1	196.114	130.393	234.731	278.916
571	FALSE	1	203	I3	Chain A, Acetyl-Coa Carboxylase Carboxyltransferase Domain In Complex With Inhibitor Diclofop		gi|47169395	77.47	100	89294.8	5.45	QPIIIYIPPTGELR	502	515	(N-term)_iTRAQ[0]	39.73	99.52	1754.03	1754.14	0.109863	62.6346	3503.13	74.5852			2013-04-01 09:10:41	2.94753	2.98868	3.8805	2.0081	2.2059	3.11724	2	2	2		270.319	274.093	355.881
572	FALSE	1	261	K13	Chain A, Acetyl-Coa Carboxylase Carboxyltransferase Domain In Complex With Inhibitor Diclofop		gi|47169395	77.47	100	89294.8	5.45	AHLMGTTYVYDFPELFR	19	35	(N-term)_iTRAQ[0]	37.74	99.241	2204.1	2204.26	0.159668	72.4414	10260.6	77.824			2013-04-01 11:24:05	1.36808	1.62815	2.5041	2.0081	2.2059	3.11724	2	2	2	355.369	486.174	578.592	889.879
470	FALSE	1	189	H16	glycerol-3-phosphate dehydrogenase [Saccharomyces cerevisiae]		gi|47420051	36.52	98.995	46517.8	5.3	FGQMFFPESR	279	288	(N-term)_iTRAQ[0]	36.52	98.995	1389.67	1389.73	0.0516357	37.1567	11650.1	66.5382			2013-04-01 06:58:56	2.10358	1.31124	1.82234	2.10358	1.31124	1.82234	1	1	1	462.812	973.564	606.86	843.401
538	FALSE	1	156	G7	Chain C, Structure Of The Ribosomal 80s-Eef2-Sordarin Complex From Yeast Obtained By Docking Atomic		gi|49258823	202.7	100	23482.1	9.99	YAPGTIVLYAER	78	89	(N-term)_iTRAQ[0]	51.6	99.969	1496.82	1496.88	0.0565186	37.759	13514.4	55.1757			2013-04-01 05:28:01	1.88331	1.83011	2.33882	1.7781	1.82924	2.13101	4	4	4	703.902	1325.66	1288.22	1646.3
540	FALSE	1	173	G24	Chain C, Structure Of The Ribosomal 80s-Eef2-Sordarin Complex From Yeast Obtained By Docking Atomic		gi|49258823	202.7	100	23482.1	9.99	FKYAPGTIVLYAER	76	89	(N-term)_iTRAQ[0], Lysine(K)_iTRAQ[2]	25.74	87.97	1916.09	1916.09	0.00476074	2.48461	17026.4	32.3977			2013-04-01 06:26:38	2.10116	2.43844	2.76725	1.7781	1.82924	2.13101	4	4	4	1166.58	2451.17	2844.64	3228.23
541	FALSE	1	301	M3	Chain C, Structure Of The Ribosomal 80s-Eef2-Sordarin Complex From Yeast Obtained By Docking Atomic		gi|49258823	202.7	100	23482.1	9.99	KLVADGVFYAELNEFFTR	9	26	(N-term)_iTRAQ[0], Lysine(K)_iTRAQ[1]	63.35	99.998	2407.29	2407.54	0.252197	104.764	25254.7	39.9443			2013-04-01 13:41:03	2.03788	1.62156	1.91145	1.7781	1.82924	2.13101	4	4	4	1058.2	2156.49	1715.94	2022.71
542	FALSE	1	346	N24	Chain C, Structure Of The Ribosomal 80s-Eef2-Sordarin Complex From Yeast Obtained By Docking Atomic		gi|49258823	202.7	100	23482.1	9.99	LVADGVFYAELNEFFTR	10	26	(N-term)_iTRAQ[0]	62.01	99.997	2135.09	2135.22	0.131592	61.6328	10983.5	51.4753			2013-04-01 14:58:37	1.23955	1.54725	1.667	1.7781	1.82924	2.13101	4	4	4	414.391	513.659	641.166	690.788
526	FALSE	1	149	F24	Chain M, Structure Of The Ribosomal 80s-Eef2-Sordarin Complex From Yeast Obtained By Docking Atomic		gi|49258832	139.596	100	17218.6	10.39	IVQIMQNPTHYK	55	66	(N-term)_iTRAQ[0], Lysine(K)_iTRAQ[12]	79.3	100	1759.98	1759.94	-0.0371094	-21.0851	37287.2	67.8748			2013-04-01 03:41:22	1.83999	1.75281	1.7957	2.25764	2.2066	2.13963	2	2	2	1488.9	2739.57	2609.76	2673.63
527	FALSE	1	207	I7	Chain M, Structure Of The Ribosomal 80s-Eef2-Sordarin Complex From Yeast Obtained By Docking Atomic		gi|49258832	139.596	100	17218.6	10.39	IPAWFLNR	67	74	(N-term)_iTRAQ[0]	61.26	99.997	1160.67	1160.76	0.0874023	75.3034	297555	71.2173			2013-04-01 08:54:36	2.77008	2.77786	2.54944	2.25764	2.2066	2.13963	2	2	2	6122.81	16960.7	17008.3	15609.7
523	FALSE	1	57	C6	Chain S, Structure Of The Ribosomal 80s-Eef2-Sordarin Complex From Yeast Obtained By Docking Atomic		gi|49258836	124.8	100	9891.36	9.9	LAAPENEKPAPVR	19	31	(N-term)_iTRAQ[0], Lysine(K)_iTRAQ[8]	68.87	99.999	1679.97	1679.98	0.0155029	9.2281	131676	58.1134			2013-04-01 00:27:59	2.12785	2.40579	2.25121	2.21442	2.52746	2.35768	2	2	2	5525.55	11757.5	13293.3	12439.2
524	FALSE	1	73	C22	Chain S, Structure Of The Ribosomal 80s-Eef2-Sordarin Complex From Yeast Obtained By Docking Atomic		gi|49258836	124.8	100	9891.36	9.9	GMTSKPAGFMK	2	12	(N-term)_iTRAQ[0], Lysine(K)_iTRAQ[5,11]	55.93	99.988	1586.88	1586.84	-0.0401611	-25.3083	62073.7	51.9075			2013-03-31 23:05:16	2.3045	2.65528	2.46919	2.21442	2.52746	2.35768	2	2	2	2765.8	6373.81	7343.99	6829.29
545	FALSE	1	28	B1	Chain B, Structure Of The Ribosomal 80s-Eef2-Sordarin Complex From Yeast Obtained By Docking Atomic		gi|49258840	239.92	100	30142.9	11.1	GVAMNPVDHPHGGGNHQHIGK	200	220	(N-term)_iTRAQ[0], Lysine(K)_iTRAQ[21]	93.54	100	2447.24	2447.24	0.0078125	3.19238	74112.4	75.8283			2013-03-31 20:45:26	1.37485	1.2484	1.4975	1.47738	1.30179	1.56598	6	6	6	1859.92	2557.11	2321.92	2785.23
546	FALSE	1	52	C1	Chain B, Structure Of The Ribosomal 80s-Eef2-Sordarin Complex From Yeast Obtained By Docking Atomic		gi|49258840	239.92	100	30142.9	11.1	GVAMNPVDHPHGGGNHQHIGK	200	220	(N-term)_iTRAQ[0], Lysine(K)_iTRAQ[21]	84.28	100	2447.24	2447.27	0.0332031	13.5676	118274	66.0536			2013-04-01 00:48:18	1.42638	1.31992	1.52907	1.47738	1.30179	1.56598	6	6	6	2590.67	3695.29	3419.48	3961.33
547	FALSE	1	80	D5	Chain B, Structure Of The Ribosomal 80s-Eef2-Sordarin Complex From Yeast Obtained By Docking Atomic		gi|49258840	239.92	100	30142.9	11.1	VVFRDPYK	60	67	(N-term)_iTRAQ[0], Lysine(K)_iTRAQ[8]	39.52	99.496	1311.77	1311.79	0.0209961	16.006	55530.7	53.6926			2013-04-01 01:06:53	1.91323	1.84195	2.0889	1.47738	1.30179	1.56598	6	6	6	2080.41	3980.3	3832	4345.77
548	FALSE	1	83	D8	Chain B, Structure Of The Ribosomal 80s-Eef2-Sordarin Complex From Yeast Obtained By Docking Atomic		gi|49258840	239.92	100	30142.9	11.1	ASGNYVIIIGHNPDENKTR	128	146	(N-term)_iTRAQ[0], Lysine(K)_iTRAQ[17]	39.2	99.458	2386.27	2386.29	0.0224609	9.41256	10518	39.3947			2013-04-01 01:17:45	1.4436	1.29218	1.6289	1.47738	1.30179	1.56598	6	6	6	1117.79	1613.63	1444.38	1820.77
549	FALSE	1	117	E16	Chain B, Structure Of The Ribosomal 80s-Eef2-Sordarin Complex From Yeast Obtained By Docking Atomic		gi|49258840	239.92	100	30142.9	11.1	GVIGVIAGGGR	163	173	(N-term)_iTRAQ[0]	41.88	99.707	1099.67	1099.68	0.00549316	4.99528	12961.5	32.7103			2013-04-01 03:11:37	1.07163	1.09842	1.11038	1.47738	1.30179	1.56598	6	6	6	482.366	516.92	529.843	535.611
550	FALSE	1	201	I1	Chain B, Structure Of The Ribosomal 80s-Eef2-Sordarin Complex From Yeast Obtained By Docking Atomic		gi|49258840	239.92	100	30142.9	11.1	LREEIFIANEGVHTGQFIYAGK	70	91	(N-term)_iTRAQ[0], Lysine(K)_iTRAQ[22]	25.78	88.08	2780.5	2780.67	0.169434	60.9364	13688.5	36.9801			2013-04-01 09:16:28	1.79145	1.12974	1.70466	1.47738	1.30179	1.56598	6	6	6	838.49	1502.11	947.272	1429.34
536	FALSE	1	66	C15	Chain C, Structure Of The Ribosomal 80s-Eef2-Sordarin Complex From Yeast Obtained By Docking Atomic		gi|49258841	154.43	100	50031.8	10.29	HAFMGTLKK	376	384	(N-term)_iTRAQ[0], Lysine(K)_iTRAQ[8,9]	27.07	91.144	1464.87	1464.85	-0.0187988	-12.8331	11515.3	17.5361			2013-03-31 23:42:53	1.23585	1.17704	1.45113	1.22872	1.3879	2.03562	3	3	3	1590.78	1965.95	1872.41	2308.42
537	FALSE	1	92	D17	Chain C, Structure Of The Ribosomal 80s-Eef2-Sordarin Complex From Yeast Obtained By Docking Atomic		gi|49258841	154.43	100	50031.8	10.29	HGHLGFLPR	10	18	(N-term)_iTRAQ[0]	61.88	99.997	1177.67	1177.68	0.00720215	6.11558	53352.6	52.5125			2013-04-01 01:48:33	1.55891	1.83759	2.69245	1.22872	1.3879	2.03562	3	3	3	2373.61	3700.23	4361.72	6390.81
539	FALSE	1	168	G19	Chain C, Structure Of The Ribosomal 80s-Eef2-Sordarin Complex From Yeast Obtained By Docking Atomic		gi|49258841	154.43	100	50031.8	10.29	SKPVALTSFLGYK	37	49	(N-term)_iTRAQ[0], Lysine(K)_iTRAQ[2,13]	65.48	99.999	1843.11	1843.16	0.0511475	27.7507	35818	35.9913			2013-04-01 06:09:22	0.962877	1.23604	2.15892	1.22872	1.3879	2.03562	3	3	3	2696.02	2595.94	3332.39	5820.5
528	FALSE	1	20	A20	Chain L, Structure Of The Ribosomal 80s-Eef2-Sordarin Complex From Yeast Obtained By Docking Atomic		gi|49258850	303.75	100	27636.6	11.38	AARPTRPDK	38	46	(N-term)_iTRAQ[0], Lysine(K)_iTRAQ[9]	26.64	90.222	1299.77	1299.79	0.012085	9.29774	35563.6	38.4364			2013-03-31 20:16:42	1.37778	1.02296	1.47516	1.32371	1.07976	1.75383	6	6	6	970.702	1337.42	992.991	1431.94
529	FALSE	1	61	C10	Chain L, Structure Of The Ribosomal 80s-Eef2-Sordarin Complex From Yeast Obtained By Docking Atomic		gi|49258850	303.75	100	27636.6	11.38	GATYGKPTNQGVNELK	77	92	(N-term)_iTRAQ[0], Lysine(K)_iTRAQ[6,16]	76.25	100	2109.17	2109.17	-0.000488281	-0.231504	176441	53.4501			2013-04-01 00:07:25	1.06991	1.08535	1.90133	1.32371	1.07976	1.75383	6	6	6	9790.18	10474.6	10625.8	18614.4
530	FALSE	1	115	E14	Chain L, Structure Of The Ribosomal 80s-Eef2-Sordarin Complex From Yeast Obtained By Docking Atomic		gi|49258850	303.75	100	27636.6	11.38	YLEELQR	5	11	(N-term)_iTRAQ[0]	47.68	99.923	1094.6	1094.6	0.00830078	7.58342	53038.5	61.3576			2013-04-01 03:03:35	1.1315	1.04706	1.77766	1.32371	1.07976	1.75383	6	6	6	2720.71	3078.48	2848.75	4836.5
531	FALSE	1	146	F21	Chain L, Structure Of The Ribosomal 80s-Eef2-Sordarin Complex From Yeast Obtained By Docking Atomic		gi|49258850	303.75	100	27636.6	11.38	QNTLSLWR	193	200	(N-term)_iTRAQ[0]	57.11	99.991	1161.65	1161.66	0.0114746	9.87785	67586	61.3059			2013-04-01 03:51:37	1.57362	1.31397	1.85356	1.32371	1.07976	1.75383	6	6	6	3193.86	5025.94	4196.63	5920.02
532	FALSE	1	170	G21	Chain L, Structure Of The Ribosomal 80s-Eef2-Sordarin Complex From Yeast Obtained By Docking Atomic		gi|49258850	303.75	100	27636.6	11.38	YNWICDPVHK	147	156	(N-term)_iTRAQ[0], Lysine(K)_iTRAQ[10], MMTS (C)[5]	46.87	99.907	1608.79	1608.83	0.0396729	24.6601	41805.9	74.7402			2013-04-01 06:16:05	1.58036	1.12554	2.18734	1.32371	1.07976	1.75383	6	6	6	1197.13	1891.89	1347.42	2618.53
533	FALSE	1	194	H21	Chain L, Structure Of The Ribosomal 80s-Eef2-Sordarin Complex From Yeast Obtained By Docking Atomic		gi|49258850	303.75	100	27636.6	11.38	YFEVILVDPQHK	128	139	(N-term)_iTRAQ[0], Lysine(K)_iTRAQ[12]	49.2	99.946	1775.99	1776.04	0.050293	28.3182	45497.9	72.478			2013-04-01 06:41:03	1.29696	0.92178	1.43963	1.32371	1.07976	1.75383	6	6	6	1211.15	1570.82	1116.42	1743.62
525	FALSE	1	132	F7	Chain N, Structure Of The Ribosomal 80s-Eef2-Sordarin Complex From Yeast Obtained By Docking Atomic		gi|49258852	52.03	99.972	22999.9	10.92	YLEQVLDHQR	46	55	(N-term)_iTRAQ[0]	52.03	99.972	1444.77	1444.81	0.0467529	32.3602	19687.8	70.8831			2013-04-01 04:41:53	1.34575	0.74097	1.14791	1.34575	0.74097	1.14791	1	1	1	1120.11	1507.39	829.968	1285.79
522	FALSE	1	57	C6	Chain U, Structure Of The Ribosomal 80s-Eef2-Sordarin Complex From Yeast Obtained By Docking Atomic		gi|49258859	69.25	99.999	16832	10.57	KAYFTAPSSQR	16	26	(N-term)_iTRAQ[0], Lysine(K)_iTRAQ[1]	69.25	99.999	1543.85	1543.87	0.0197754	12.8092	41421.6	39.4026			2013-04-01 00:29:34	0.915816	0.217998	0.342971	0.915816	0.217998	0.342971	1	1	1	9965.76	9126.8	2172.52	3417.97
521	FALSE	1	115	E14	Chain V, Structure Of The Ribosomal 80s-Eef2-Sordarin Complex From Yeast Obtained By Docking Atomic		gi|49258860	34.73	98.482	19318.9	10.52	GRIPNVPVIVK	115	125	(N-term)_iTRAQ[0], Lysine(K)_iTRAQ[11]	34.73	98.482	1479.96	1479.97	0.00866699	5.85623	55763.3	54.3574			2013-04-01 03:03:16	1.21528	1.11329	1.27831	1.21528	1.11329	1.27831	1	1	1	2577.85	3132.81	2869.89	3295.3
520	FALSE	1	151	G2	Chain W, Structure Of The Ribosomal 80s-Eef2-Sordarin Complex From Yeast Obtained By Docking Atomic		gi|49258862	31.68	96.936	14831.5	9.99	LAPELNQAIWKR	50	61	(N-term)_iTRAQ[0], Lysine(K)_iTRAQ[11]	31.68	96.936	1727.02	1727.08	0.0588379	34.069	16250.6	34.6644			2013-04-01 05:09:45	1.57652	1.40875	1.14783	1.57652	1.40875	1.14783	1	1	1	1762.09	2777.98	2482.35	2022.59
573	FALSE	1	36	B9	Chain 9, Structure Of The Ribosomal 80s-Eef2-Sordarin Complex From Yeast Obtained By Docking Atomic		gi|49258866	40.27	99.576	11912.5	10.43	KLEIQQHAR	27	35	(N-term)_iTRAQ[0], Lysine(K)_iTRAQ[1]	40.27	99.576	1410.84	1410.85	0.00366211	2.59569	10676.1	27.5636			2013-03-31 21:28:19	1.8881	1.21649	1.87098	1.8881	1.21649	1.87098	1	1	1	1105.33	2086.97	1344.62	2068.05
15	FALSE	1	113	E12	YNL061W [Saccharomyces cerevisiae]		gi|51013571	109.34	100	78418.8	4.95	QAAPPTLEEFQAR	10	22	(N-term)_iTRAQ[0]	71.27	100	1601.84	1601.86	0.0162354	10.1354	144013	69.328			2013-04-01 02:55:33	0.635226	0.674326	1.60068	0.69178	0.827607	1.79297	2	2	2	7591.12	4822.08	5118.89	12150.9
16	FALSE	1	154	G5	YNL061W [Saccharomyces cerevisiae]		gi|51013571	109.34	100	78418.8	4.95	RYYPHTYNVDGFFVAK	530	545	(N-term)_iTRAQ[0], Lysine(K)_iTRAQ[16]	38.07	99.297	2265.17	2265.24	0.0695801	30.7174	54472.5	27.8248			2013-04-01 05:20:01	0.753369	1.01573	2.00835	0.69178	0.827607	1.79297	2	2	2	2920.15	2199.95	2966.09	5864.71
37	FALSE	1	182	H9	YDR299W [Saccharomyces cerevisiae]		gi|51830274	185.58	100	68733.7	4.68	LFNNLFNR	234	241	(N-term)_iTRAQ[0]	37.46	99.19	1181.66	1181.7	0.0495605	41.9416	7702.3	50.3898			2013-04-01 07:23:53	1.80582	1.71389	1.35979	3.00203	3.18949	3.07073	3	3	3	533.579	963.548	914.497	725.553
38	FALSE	1	240	J16	YDR299W [Saccharomyces cerevisiae]		gi|51830274	185.58	100	68733.7	4.68	LFDNIIDLR	185	193	(N-term)_iTRAQ[0]	47.06	99.911	1262.72	1262.81	0.0917969	72.6976	13775.9	77.169			2013-04-01 10:12:54	4.70846	4.95343	3.70627	3.00203	3.18949	3.07073	3	3	3	170.205	801.403	843.099	630.825
39	FALSE	1	319	M21	YDR299W [Saccharomyces cerevisiae]		gi|51830274	185.58	100	68733.7	4.68	WSDDQIDEFFAGLLGQR	485	501	(N-term)_iTRAQ[0]	101.06	100	2141.04	2141.22	0.181885	84.9515	105196	61.4899			2013-04-01 14:43:53	3.18194	3.82185	5.74535	3.00203	3.18949	3.07073	3	3	3	913.905	2907.99	3492.81	5250.7
396	FALSE	1	67	C16	NOP77p [Saccharomyces cerevisiae]		gi|521090	488.789	100	90852	9.12	NRWEDYK	227	233	(N-term)_iTRAQ[0], Lysine(K)_iTRAQ[7]	34.01	98.208	1298.67	1298.66	-0.00927734	-7.14371	78141.1	42.4686			2013-03-31 23:34:39	1.19143	0.988991	2.85951	1.15424	0.997274	2.60902	10	10	10	3801.18	4528.83	3759.33	10869.5
397	FALSE	1	83	D8	NOP77p [Saccharomyces cerevisiae]		gi|521090	488.789	100	90852	9.12	FMGPDEIEAQKK	516	527	(N-term)_iTRAQ[0], Lysine(K)_iTRAQ[11,12]	38.32	99.336	1824.99	1825	0.0125732	6.88949	15314.3	36.8743			2013-04-01 01:18:04	0.988069	0.609965	2.06561	1.15424	0.997274	2.60902	10	10	10	1810.13	1788.54	1104.12	3739.03
398	FALSE	1	86	D11	NOP77p [Saccharomyces cerevisiae]		gi|521090	488.789	100	90852	9.12	KVAVDFAVQK	217	226	(N-term)_iTRAQ[0], Lysine(K)_iTRAQ[1,10]	66.21	99.999	1536.95	1536.95	0.00317383	2.06502	50237.4	47.1888			2013-04-01 01:27:21	1.31319	1.10043	2.62468	1.15424	0.997274	2.60902	10	10	10	3078.25	4042.32	3387.41	8079.43
399	FALSE	1	117	E16	NOP77p [Saccharomyces cerevisiae]		gi|521090	488.789	100	90852	9.12	REDFSVFVR	287	295	(N-term)_iTRAQ[0]	35	98.574	1298.7	1298.71	0.00927734	7.14357	50095	32.9922			2013-04-01 03:10:00	0.927495	1.18695	2.36604	1.15424	0.997274	2.60902	10	10	10	1427.43	1323.94	1694.29	3377.37
400	FALSE	1	123	E22	NOP77p [Saccharomyces cerevisiae]		gi|521090	488.789	100	90852	9.12	NLYLLNEGR	413	421	(N-term)_iTRAQ[0]	54.96	99.986	1235.69	1235.68	-0.0032959	-2.66726	88686.1	68.213			2013-04-01 03:30:48	1.34962	1.36942	2.88792	1.15424	0.997274	2.60902	10	10	10	2857.61	3856.67	3913.27	8252.54
401	FALSE	1	124	E23	NOP77p [Saccharomyces cerevisiae]		gi|521090	488.789	100	90852	9.12	YGTVVEATIPR	171	181	(N-term)_iTRAQ[0]	45.08	99.86	1349.75	1349.74	-0.0172119	-12.7519	9383.98	55.9496			2013-04-01 03:35:55	2.05655	1.10018	2.43635	1.15424	0.997274	2.60902	10	10	10	593.97	1221.53	653.471	1447.12
402	FALSE	1	131	F6	NOP77p [Saccharomyces cerevisiae]		gi|521090	488.789	100	90852	9.12	EDFSVFVR	288	295	(N-term)_iTRAQ[0]	54.53	99.984	1142.6	1142.64	0.0415039	36.3242	16564.5	72.78			2013-04-01 04:46:02	0.904738	0.916354	2.96908	1.15424	0.997274	2.60902	10	10	10	589.308	533.17	540.015	1749.7
403	FALSE	1	134	F9	NOP77p [Saccharomyces cerevisiae]		gi|521090	488.789	100	90852	9.12	GYGFVEFR	554	561	(N-term)_iTRAQ[0]	65.3	99.999	1118.58	1118.61	0.0317383	28.3738	144887	71.6108			2013-04-01 04:34:12	0.75153	0.674988	2.64457	1.15424	0.997274	2.60902	10	10	10	5539.16	4162.84	3738.87	14648.7
404	FALSE	1	143	F18	NOP77p [Saccharomyces cerevisiae]		gi|521090	488.789	100	90852	9.12	NMPWSCRDPVK	153	163	(N-term)_iTRAQ[0], Lysine(K)_iTRAQ[11], MMTS (C)[6]	31.05	96.458	1666.81	1666.83	0.0177002	10.6192	37167.4	36.3738			2013-04-01 04:02:09	1.33131	0.924326	2.96187	1.15424	0.997274	2.60902	10	10	10	2334.72	3108.23	2158.04	6915.13
405	FALSE	1	218	I18	NOP77p [Saccharomyces cerevisiae]		gi|521090	488.789	100	90852	9.12	NAPAAGSTSLLIGDDVMPEYVYEGR	350	374	(N-term)_iTRAQ[0]	67.22	99.999	2769.35	2769.48	0.123291	44.5198	18132.9	69.9275			2013-04-01 08:15:53	1.16509	1.43374	2.43484	1.15424	0.997274	2.60902	10	10	10	747.041	870.37	1071.06	1818.93
351	FALSE	1	115	E14	proline rotamase [Saccharomyces cerevisiae]		gi|530998	269.05	100	53861.8	4.35	VFDKNTSGKPFAFK	342	355	(N-term)_iTRAQ[0], Lysine(K)_iTRAQ[4,9,14]	25.08	85.996	2162.25	2162.25	0.00561523	2.59694	21432.4	43.0221			2013-04-01 03:03:55	0.859905	1.35074	2.39253	0.758473	1.23944	2.75488	4	4	4	1849.92	1590.75	2498.76	4425.98
352	FALSE	1	140	F15	proline rotamase [Saccharomyces cerevisiae]		gi|530998	269.05	100	53861.8	4.35	RIIIPAPYAYGK	379	390	(N-term)_iTRAQ[0], Lysine(K)_iTRAQ[12]	29.46	94.892	1650	1650.01	0.0123291	7.47219	112005	58.1798			2013-04-01 04:12:45	0.785771	1.14727	2.79037	0.758473	1.23944	2.75488	4	4	4	3182.42	2500.65	3651.09	8880.14
353	FALSE	1	165	G16	proline rotamase [Saccharomyces cerevisiae]		gi|530998	269.05	100	53861.8	4.35	ITMAALNPEAIDEENKPSTLR	33	53	(N-term)_iTRAQ[0], Lysine(K)_iTRAQ[16]	95.84	100	2601.38	2601.44	0.0566406	21.7733	66313.5	66.3744			2013-04-01 05:58:27	0.789317	1.20268	2.72012	0.758473	1.23944	2.75488	4	4	4	2858.92	2256.6	3438.36	7776.63
354	FALSE	1	167	G18	proline rotamase [Saccharomyces cerevisiae]		gi|530998	269.05	100	53861.8	4.35	GWDIGVAGMSVGGER	364	378	(N-term)_iTRAQ[0]	118.67	100	1634.81	1634.87	0.0578613	35.3933	187932	80.7196			2013-04-01 06:05:31	0.620529	1.26625	3.1718	0.758473	1.23944	2.75488	4	4	4	4464.78	2770.52	5653.52	14161.4
557	FALSE	1	131	F6	Chain A, Homology Model Of Yeast Rack1 Protein Fitted Into 11.7a Cryo-Em Map Of Yeast 80s Ribosome		gi|55670021	89.05	100	37241.3	5.8	LWDVATGETYQR	91	102	(N-term)_iTRAQ[0]	89.05	100	1582.8	1582.85	0.0490723	31.0035	93011.8	73.9541			2013-04-01 04:44:27	2.24839	2.17087	1.85417	2.24839	2.17087	1.85417	1	1	1	2585.68	5813.62	5613.16	4794.29
564	FALSE	1	65	C14	Chain A, Crystal Structure Of Adp-Ribosylated Ribosomal Translocase From Saccharomyces Cerevisiae		gi|55670150	420.966	100	102506	5.89	WTNKDTDAEGKPLER	257	271	(N-term)_iTRAQ[0], Lysine(K)_iTRAQ[4,11]	38.25	99.325	2192.17	2192.14	-0.0332031	-15.1462	25967.3	40.4106			2013-03-31 23:46:46	1.36675	1.02978	1.45472	2.06463	1.51757	1.87233	7	7	7	2792.97	3817.29	2876.16	4063
565	FALSE	1	102	E1	Chain A, Crystal Structure Of Adp-Ribosylated Ribosomal Translocase From Saccharomyces Cerevisiae		gi|55670150	420.966	100	102506	5.89	ISPPVVAYR	556	564	(N-term)_iTRAQ[0]	27.25	91.503	1145.68	1145.71	0.0290527	25.3585	18616.9	50.1819			2013-04-01 02:18:42	2.52225	1.72578	2.0906	2.06463	1.51757	1.87233	7	7	7	731.915	1846.07	1263.12	1530.14
566	FALSE	1	161	G12	Chain A, Crystal Structure Of Adp-Ribosylated Ribosomal Translocase From Saccharomyces Cerevisiae		gi|55670150	420.966	100	102506	5.89	IMADDYGWDVTDAR	618	631	(N-term)_iTRAQ[0]	81.7	100	1771.81	1771.87	0.05896	33.2767	113688	74.7321			2013-04-01 05:44:22	2.04854	1.37035	1.69001	2.06463	1.51757	1.87233	7	7	7	1820.27	3728.91	2494.41	3076.29
567	FALSE	1	216	I16	Chain A, Crystal Structure Of Adp-Ribosylated Ribosomal Translocase From Saccharomyces Cerevisiae		gi|55670150	420.966	100	102506	5.89	AYLPVNESFGFTGELR	770	785	(N-term)_iTRAQ[0]	108.29	100	1944	1944.09	0.0939941	48.3509	111294	77.5487			2013-04-01 08:22:55	2.67419	1.83845	2.11194	2.06463	1.51757	1.87233	7	7	7	2014.64	5387.54	3703.82	4254.81
568	FALSE	1	219	I19	Chain A, Crystal Structure Of Adp-Ribosylated Ribosomal Translocase From Saccharomyces Cerevisiae		gi|55670150	420.966	100	102506	5.89	GTVAFGSGLHGWAFTIR	207	223	(N-term)_iTRAQ[0]	42.99	99.773	1921.02	1921.11	0.0876465	45.625	10117.1	57.1703			2013-04-01 08:12:21	2.20621	1.76239	1.80933	2.06463	1.51757	1.87233	7	7	7	646.653	1426.65	1139.66	1170.01
569	FALSE	1	257	K9	Chain A, Crystal Structure Of Adp-Ribosylated Ribosomal Translocase From Saccharomyces Cerevisiae		gi|55670150	420.966	100	102506	5.89	ALLELQVSKEDLYQTFAR	163	180	(N-term)_iTRAQ[0], Lysine(K)_iTRAQ[9]	83.22	100	2412.34	2412.52	0.180176	74.6893	28844.6	62.5502			2013-04-01 11:36:55	2.04203	1.35775	2.12145	2.06463	1.51757	1.87233	7	7	7	1338.59	2733.45	1817.47	2839.75
570	FALSE	1	311	M13	Chain A, Crystal Structure Of Adp-Ribosylated Ribosomal Translocase From Saccharomyces Cerevisiae		gi|55670150	420.966	100	102506	5.89	AFNMFILDPIFR	272	283	(N-term)_iTRAQ[0]	40.23	99.572	1627.88	1628.05	0.166382	102.208	11982.1	85.0261			2013-04-01 14:16:21	1.87963	1.73027	1.93599	2.06463	1.51757	1.87233	7	7	7	263.109	494.549	455.249	509.378
58	FALSE	1	215	I15	Ura7p [Saccharomyces cerevisiae S288c]		gi|6319432	25.95	88.538	71665.7	5.67	LGLRPTFFQNETEWSQIK	457	474	(N-term)_iTRAQ[0], Lysine(K)_iTRAQ[18]	25.95	88.538	2482.33	2482.43	0.0964355	38.8487	8068.2	30.2863			2013-04-01 08:27:24	1.93047	2.14907	1.95616	1.93047	2.14907	1.95616	1	1	1	694.505	1340.72	1492.54	1358.57
261	FALSE	1	149	F24	Rpl19bp [Saccharomyces cerevisiae S288c]		gi|6319444	95.15	100	25149.6	11.35	KVWLDPNETSEIAQANSR	21	38	(N-term)_iTRAQ[0], Lysine(K)_iTRAQ[1]	41.22	99.659	2346.23	2346.18	-0.0456543	-19.4586	24891.8	79.2873			2013-04-01 03:42:20	0.965421	0.859926	1.1277	0.815961	0.855183	1.15713	2	2	2	1260.07	1216.5	1083.57	1420.97
262	FALSE	1	171	G22	Rpl19bp [Saccharomyces cerevisiae S288c]		gi|6319444	95.15	100	25149.6	11.35	LPSQVVWIR	89	97	(N-term)_iTRAQ[0]	53.93	99.982	1241.75	1241.78	0.0303955	24.478	37861.1	66.9971			2013-04-01 06:20:34	0.689639	0.850466	1.18734	0.815961	0.855183	1.15713	2	2	2	2555.56	1762.42	2173.42	3034.31
237	FALSE	1	35	B8	Rpl4ap [Saccharomyces cerevisiae S288c]		gi|6319505	551.99	100	43869.6	10.64	AGHQTSAESWGTGR	56	69	(N-term)_iTRAQ[0]	47.24	99.915	1588.76	1588.77	0.0129395	8.14438	12144.6	35.4599			2013-03-31 21:22:47	1.37235	1.03676	1.34484	1.50486	0.896318	1.55085	7	7	7	1487.42	2041.26	1542.1	2000.34
238	FALSE	1	113	E12	Rpl4ap [Saccharomyces cerevisiae S288c]		gi|6319505	551.99	100	43869.6	10.64	SGQGAFGNMCR	85	95	(N-term)_iTRAQ[0], MMTS (C)[10]	51.33	99.967	1317.56	1317.58	0.0192871	14.6385	21646.3	40.298			2013-04-01 02:56:50	1.10674	0.606475	1.19353	1.50486	0.896318	1.55085	7	7	7	2297.76	2543.02	1393.53	2742.45
239	FALSE	1	115	E14	Rpl4ap [Saccharomyces cerevisiae S288c]		gi|6319505	551.99	100	43869.6	10.64	TGTKPAAVFTETLK	347	360	(N-term)_iTRAQ[0], Lysine(K)_iTRAQ[4,14]	28.06	92.949	1896.12	1896.12	-0.000244141	-0.128758	9619.1	45.7476			2013-04-01 03:05:12	1.81745	1.38119	2.3194	1.50486	0.896318	1.55085	7	7	7	760.775	1382.67	1050.77	1764.54
240	FALSE	1	142	F17	Rpl4ap [Saccharomyces cerevisiae S288c]		gi|6319505	551.99	100	43869.6	10.64	IINSSEIQSAIRPAGQATQK	289	308	(N-term)_iTRAQ[0], Lysine(K)_iTRAQ[20]	111.88	100	2400.35	2400.35	0.00708008	2.94961	91403.1	53.5449			2013-04-01 04:05:40	1.36912	0.692483	1.64399	1.50486	0.896318	1.55085	7	7	7	4657.97	6377.35	3225.57	7657.66
241	FALSE	1	230	J6	Rpl4ap [Saccharomyces cerevisiae S288c]		gi|6319505	551.99	100	43869.6	10.64	NVPGVETANVASLNLLQLAPGAHLGR	221	246	(N-term)_iTRAQ[0]	117.79	100	2755.53	2755.71	0.179932	65.2983	27015.7	69.6121			2013-04-01 09:36:58	1.86935	0.754207	1.79748	1.50486	0.896318	1.55085	7	7	7	1170.14	2187.4	882.528	2103.3
242	FALSE	1	238	J14	Rpl4ap [Saccharomyces cerevisiae S288c]		gi|6319505	551.99	100	43869.6	10.64	FVIWTEAAFTK	247	257	(N-term)_iTRAQ[0], Lysine(K)_iTRAQ[11]	58.73	99.994	1600.9	1601	0.104492	65.271	10589.6	53.888			2013-04-01 10:05:30	1.22263	0.952649	1.18866	1.50486	0.896318	1.55085	7	7	7	884.067	1080.89	842.206	1050.85
243	FALSE	1	316	M18	Rpl4ap [Saccharomyces cerevisiae S288c]		gi|6319505	551.99	100	43869.6	10.64	YATASAIAATAVASLVLAR	120	138	(N-term)_iTRAQ[0]	136.96	100	1964.13	1964.32	0.192017	97.7617	116099	77.4232			2013-04-01 14:33:20	2.02336	1.07562	1.64999	1.50486	0.896318	1.55085	7	7	7	2926.78	5921.93	3148.09	4829.17
104	FALSE	1	43	B16	Tef2p [Saccharomyces cerevisiae S288c]		gi|6319594	780.676	100	57528.2	9.14	KVGYNPK	178	184	(N-term)_iTRAQ[0], Lysine(K)_iTRAQ[1,7]	53.95	99.982	1237.76	1237.75	-0.0147705	-11.9332	32234.4	53.3094			2013-03-31 22:05:30	1.88773	1.37836	1.98166	1.66225	1.34652	2.04479	14	14	14	1982.5	3742.43	2732.61	3928.64
105	FALSE	1	62	C11	Tef2p [Saccharomyces cerevisiae S288c]		gi|6319594	780.676	100	57528.2	9.14	TIEKFEK	38	44	(N-term)_iTRAQ[0], Lysine(K)_iTRAQ[4,7]	36.26	98.933	1326.8	1326.8	0.00012207	0.0920035	131552	29.3252			2013-04-01 00:01:44	1.50461	1.24516	2.03961	1.66225	1.34652	2.04479	14	14	14	7195.58	10826.6	8959.64	14676.1
106	FALSE	1	72	C21	Tef2p [Saccharomyces cerevisiae S288c]		gi|6319594	780.676	100	57528.2	9.14	QTVAVGVIK	429	437	(N-term)_iTRAQ[0], Lysine(K)_iTRAQ[9]	64.92	99.999	1202.77	1202.75	-0.0251465	-20.9071	17296.1	67.5906			2013-03-31 23:11:48	1.65493	1.6709	2.67302	1.66225	1.34652	2.04479	14	14	14	713.158	1180.22	1191.61	1906.28
107	FALSE	1	80	D5	Tef2p [Saccharomyces cerevisiae S288c]		gi|6319594	780.676	100	57528.2	9.14	IGGIGTVPVGR	254	264	(N-term)_iTRAQ[0]	95.6	100	1169.71	1169.73	0.0222168	18.9934	232503	71.0665			2013-04-01 01:06:15	2.53005	1.94937	2.77991	1.66225	1.34652	2.04479	14	14	14	3713.12	9394.37	7238.26	10322.1
108	FALSE	1	93	D18	Tef2p [Saccharomyces cerevisiae S288c]		gi|6319594	780.676	100	57528.2	9.14	YQVTVIDAPGHR	85	96	(N-term)_iTRAQ[0]	64.46	99.998	1499.81	1499.81	-0.000244141	-0.162781	94592.9	77.2431			2013-04-01 01:51:47	1.59463	1.41348	1.86076	1.66225	1.34652	2.04479	14	14	14	2364.23	3770.06	3341.79	4399.27
109	FALSE	1	118	E17	Tef2p [Saccharomyces cerevisiae S288c]		gi|6319594	780.676	100	57528.2	9.14	SVEMHHEQLEQGVPGDNVGFNVK	289	311	(N-term)_iTRAQ[0], Lysine(K)_iTRAQ[23]	90.64	100	2838.41	2838.43	0.0256348	9.03139	97029	48.2172			2013-04-01 03:13:13	1.38622	1.17731	1.69081	1.66225	1.34652	2.04479	14	14	14	3023.3	4190.96	3559.36	5111.84
110	FALSE	1	147	F22	Tef2p [Saccharomyces cerevisiae S288c]		gi|6319594	780.676	100	57528.2	9.14	LPLQDVYK	246	253	(N-term)_iTRAQ[0], Lysine(K)_iTRAQ[8]	46.66	99.903	1263.76	1263.75	-0.00646973	-5.11944	33100.7	43.7827			2013-04-01 03:48:05	1.52265	1.20479	1.83204	1.66225	1.34652	2.04479	14	14	14	1832.06	2789.59	2207.25	3356.42
111	FALSE	1	150	G1	Tef2p [Saccharomyces cerevisiae S288c]		gi|6319594	780.676	100	57528.2	9.14	YAWVLDK	56	62	(N-term)_iTRAQ[0], Lysine(K)_iTRAQ[7]	39.12	99.448	1182.68	1182.72	0.0400391	33.8546	16475.3	57.4957			2013-04-01 05:07:30	1.60471	1.20696	2.26423	1.66225	1.34652	2.04479	14	14	14	771.809	1238.53	931.545	1747.55
112	FALSE	1	177	H4	Tef2p [Saccharomyces cerevisiae S288c]		gi|6319594	780.676	100	57528.2	9.14	YAWVLDKLK	56	64	(N-term)_iTRAQ[0], Lysine(K)_iTRAQ[7,9]	38.78	99.403	1567.96	1568.03	0.0726318	46.3226	117828	46.0645			2013-04-01 07:40:35	1.78094	1.36402	2.25418	1.66225	1.34652	2.04479	14	14	14	5367.31	9558.84	7321.11	12098.9
113	FALSE	1	177	H4	Tef2p [Saccharomyces cerevisiae S288c]		gi|6319594	780.676	100	57528.2	9.14	EHALLAFTLGVR	135	146	(N-term)_iTRAQ[0]	74.15	100	1470.86	1470.93	0.0732422	49.7956	25620	60.2865			2013-04-01 07:41:14	1.55881	1.22654	2.13549	1.66225	1.34652	2.04479	14	14	14	1100.79	1715.92	1350.16	2350.72
114	FALSE	1	183	H10	Tef2p [Saccharomyces cerevisiae S288c]		gi|6319594	780.676	100	57528.2	9.14	VETGVIKPGMVVTFAPAGVTTEVK	265	288	(N-term)_iTRAQ[0], Lysine(K)_iTRAQ[7,24]	80.89	100	2862.64	2862.75	0.108643	37.9519	59201.4	49.2414			2013-04-01 07:19:25	1.52114	1.25824	1.69838	1.66225	1.34652	2.04479	14	14	14	2143.68	3260.83	2697.26	3640.77
115	FALSE	1	213	I13	Tef2p [Saccharomyces cerevisiae S288c]		gi|6319594	780.676	100	57528.2	9.14	TLLEAIDAIEQPSRPTDKPLR	225	245	(N-term)_iTRAQ[0], Lysine(K)_iTRAQ[18]	40.5	99.598	2651.5	2651.63	0.129639	48.8926	38123.3	36.8478			2013-04-01 08:33:48	1.58794	1.38812	1.97416	1.66225	1.34652	2.04479	14	14	14	1281.65	2035.18	1779.08	2530.18
116	FALSE	1	225	J1	Tef2p [Saccharomyces cerevisiae S288c]		gi|6319594	780.676	100	57528.2	9.14	FVPSKPMCVEAFSEYPPLGR	402	421	(N-term)_iTRAQ[0], Lysine(K)_iTRAQ[5], MMTS (C)[8]	55.71	99.988	2588.29	2588.48	0.189209	73.1018	55557.6	64.8756			2013-04-01 09:19:41	1.84989	1.30262	1.8212	1.66225	1.34652	2.04479	14	14	14	1890.19	3496.64	2462.21	3442.42
117	FALSE	1	249	K1	Tef2p [Saccharomyces cerevisiae S288c]		gi|6319594	780.676	100	57528.2	9.14	FVPSKPMCVEAFSEYPPLGR	402	421	(N-term)_iTRAQ[0], Lysine(K)_iTRAQ[5], MMTS (C)[8]	44.3	99.832	2588.29	2588.51	0.217529	84.0435	51472.3	59.4924			2013-04-01 12:05:30	1.54305	1.25092	1.93893	1.66225	1.34652	2.04479	14	14	14	1929.87	2977.9	2414.12	3741.89
160	FALSE	1	122	E21	Rps9bp [Saccharomyces cerevisiae S288c]		gi|6319666	95.5	100	24878.9	10.09	HIDFAPTSPFGGARPGR	155	171	(N-term)_iTRAQ[0]	49.61	99.951	1927.01	1927	-0.00488281	-2.53389	416400	20.2759			2013-04-01 03:26:58	2.46464	2.53625	2.74841	2.22462	2.24658	2.18522	2	2	2	6542.53	16125	16593.5	17981.6
161	FALSE	1	154	G5	Rps9bp [Saccharomyces cerevisiae S288c]		gi|6319666	95.5	100	24878.9	10.09	LFEGNALIR	70	78	(N-term)_iTRAQ[0]	45.89	99.884	1176.69	1176.73	0.0419922	35.6868	14379.3	52.764			2013-04-01 05:21:37	2.00797	1.99	1.73744	2.22462	2.24658	2.18522	2	2	2	759.214	1524.48	1510.83	1319.09
406	FALSE	1	166	G17	Nop6p [Saccharomyces cerevisiae S288c]		gi|6319988	126.59	100	30820.6	10.08	GIAFLEFDADKDR	113	125	(N-term)_iTRAQ[0], Lysine(K)_iTRAQ[11]	37.33	99.166	1784.94	1785	0.0524902	29.4072	14463.8	53.9595			2013-04-01 06:03:16	2.57369	2.91232	3.085	2.75162	3.01728	3.12892	2	2	2	561.123	1444.15	1634.17	1731.06
407	FALSE	1	243	J19	Nop6p [Saccharomyces cerevisiae S288c]		gi|6319988	126.59	100	30820.6	10.08	FIVFVGSLPR	78	87	(N-term)_iTRAQ[0]	89.26	100	1278.77	1278.87	0.0959473	75.0309	94100.2	79.7514			2013-04-01 10:22:51	2.94186	3.12602	3.17348	2.75162	3.01728	3.12892	2	2	2	1392.71	4097.15	4353.63	4419.72
138	FALSE	1	75	C24	Sas10p [Saccharomyces cerevisiae S288c]		gi|6320049	108.74	100	79773.6	4.59	SINTQGENDYYQQVQR	485	500	(N-term)_iTRAQ[0]	94.28	100	2086.99	2086.91	-0.0859375	-41.1777	25305.4	53.6929			2013-03-31 22:53:41	1.68565	1.68972	2.27188	1.9247	1.94164	2.45181	2	2	2	1548.56	2610.33	2616.63	3518.14
139	FALSE	1	99	D24	Sas10p [Saccharomyces cerevisiae S288c]		gi|6320049	108.74	100	79773.6	4.59	SINTQGENDYYQQVQR	485	500	(N-term)_iTRAQ[0]	108.74	100	2086.99	2086.94	-0.0478516	-22.9285	41462.5	60.9057			2013-04-01 02:13:14	2.19765	2.23113	2.646	1.9247	1.94164	2.45181	2	2	2	1600.19	3516.67	3570.23	4234.11
505	FALSE	1	162	G13	Cop1p [Saccharomyces cerevisiae S288c]		gi|6320056	58.75	99.994	147557	5.66	GIGQPWDAFR	365	374	(N-term)_iTRAQ[0]	58.75	99.994	1290.67	1290.71	0.0424805	32.9135	25277.8	72.8227			2013-04-01 05:48:51	2.68418	1.73181	1.83362	2.68418	1.73181	1.83362	1	1	1	591.463	1587.59	1024.3	1084.52
218	FALSE	1	164	G15	Rpp1bp [Saccharomyces cerevisiae S288c]		gi|6320073	64.52	99.998	11525.7	3.88	AAGANVDNVWADVYAK	31	46	(N-term)_iTRAQ[0], Lysine(K)_iTRAQ[16]	64.52	99.998	1952.01	1952.05	0.0419922	21.5123	20391.3	56.1477			2013-04-01 05:55:53	1.17318	1.22363	1.82377	1.17318	1.22363	1.82377	1	1	1	975.005	1143.85	1193.04	1778.18
408	FALSE	1	55	C4	Nop1p [Saccharomyces cerevisiae S288c]		gi|6320190	385.31	100	37319.8	10.24	NMAPGESVYGEKR	110	122	(N-term)_iTRAQ[0], Lysine(K)_iTRAQ[12]	84.2	100	1725.88	1725.9	0.0201416	11.6703	149436	52.7254			2013-04-01 00:37:44	1.7645	1.60271	1.73735	1.60891	1.33256	1.6936	6	6	6	8642.56	15249.8	13851.5	15015.2
409	FALSE	1	64	C13	Nop1p [Saccharomyces cerevisiae S288c]		gi|6320190	385.31	100	37319.8	10.24	NMAPGESVYGEK	110	121	(N-term)_iTRAQ[0], Lysine(K)_iTRAQ[12]	54.06	99.982	1569.78	1569.78	-0.00524902	-3.34379	16329	44.1102			2013-03-31 23:52:44	1.01142	1.00192	1.49534	1.60891	1.33256	1.6936	6	6	6	1724.04	1743.73	1727.35	2578.04
410	FALSE	1	153	G4	Nop1p [Saccharomyces cerevisiae S288c]		gi|6320190	385.31	100	37319.8	10.24	VWNPFR	143	148	(N-term)_iTRAQ[0]	36.71	99.038	962.533	962.573	0.039978	41.5342	741095	65.6644			2013-04-01 05:16:10	2.15013	1.78685	2.19766	1.60891	1.33256	1.6936	6	6	6	18400.9	39564.2	32879.7	40438.8
411	FALSE	1	197	H24	Nop1p [Saccharomyces cerevisiae S288c]		gi|6320190	385.31	100	37319.8	10.24	IKPLEQLTLEPYER	298	311	(N-term)_iTRAQ[0], Lysine(K)_iTRAQ[2]	66.86	99.999	2017.16	2017.17	0.00939941	4.65973	127235	59.2219			2013-04-01 06:30:28	2.0215	1.59955	2.53567	1.60891	1.33256	1.6936	6	6	6	4868.14	9840.94	7786.85	12344
412	FALSE	1	285	L13	Nop1p [Saccharomyces cerevisiae S288c]		gi|6320190	385.31	100	37319.8	10.24	LAAGIMGGLDELFIAPGKK	151	169	(N-term)_iTRAQ[0], Lysine(K)_iTRAQ[18,19]	42.59	99.752	2333.36	2333.56	0.199951	85.6922	16643.7	68.2191			2013-04-01 12:51:21	1.2223	0.96069	1.07983	1.60891	1.33256	1.6936	6	6	6	868.116	1061.1	833.991	937.419
413	FALSE	1	344	N22	Nop1p [Saccharomyces cerevisiae S288c]		gi|6320190	385.31	100	37319.8	10.24	MLIGMVDCVFADVAQPDQAR	232	251	(N-term)_iTRAQ[0], MMTS (C)[8]	100.89	100	2369.12	2369.32	0.198975	83.9866	44895.4	78.4615			2013-04-01 15:05:01	1.82943	1.26987	1.50946	1.60891	1.33256	1.6936	6	6	6	751.658	1375.11	954.508	1134.6
159	FALSE	1	324	N2	Rrp1p [Saccharomyces cerevisiae S288c]		gi|6320292	78.64	100	37551	5.18	VYTGIPIHIVDILLDEWER	165	183	(N-term)_iTRAQ[0]	78.64	100	2425.33	2425.61	0.281738	116.165	27377.4	88.6311			2013-04-01 16:14:16	1.4927	0.420736	0.719489	1.4927	0.420736	0.719489	1	1	1	614.637	917.466	258.6	442.224
451	FALSE	1	320	M22	Htb1p [Saccharomyces cerevisiae S288c]		gi|6320430	84.39	100	17269.8	10.1	SMSILNSFVNDIFER	62	76	(N-term)_iTRAQ[0]	84.39	100	1915.97	1916.12	0.152588	79.64	55789.4	77.5412			2013-04-01 14:47:25	1.67373	1.70116	1.99102	1.67373	1.70116	1.99102	1	1	1	1389.13	2325.04	2363.14	2765.79
452	FALSE	1	110	E9	Hta1p [Saccharomyces cerevisiae S288c]		gi|6320431	29.09	94.438	15710	10.67	AGLTFPVGR	23	31	(N-term)_iTRAQ[0]	29.09	94.438	1061.62	1061.64	0.015625	14.718	48484.6	36.5263			2013-04-01 02:45:37	1.40419	1.80464	1.65462	1.40419	1.80464	1.65462	1	1	1	877.17	1231.71	1582.98	1451.38
49	FALSE	1	177	H4	Utp4p [Saccharomyces cerevisiae S288c]		gi|6320531	129.84	100	96990.6	6.15	NNWFQEMVIEGGKDR	83	97	(N-term)_iTRAQ[0], Lysine(K)_iTRAQ[13]	25.17	86.283	2111.06	2111.15	0.0891113	42.2117	6112.28	32.785			2013-04-01 07:42:11	3.55852	2.98832	3.09417	2.25996	1.91015	2.10517	4	3	4	361.958	1288.03	1081.65	1119.96
50	FALSE	1	267	K19	Utp4p [Saccharomyces cerevisiae S288c]		gi|6320531	129.84	100	96990.6	6.15	ESTLVWSVIYLPR	237	249	(N-term)_iTRAQ[0]	54.84	99.985	1706.96	1707.09	0.132446	77.5919	10376.3	71.2142			2013-04-01 11:01:58	1.80098	1.35171	2.34926	2.25996	1.91015	2.10517	4	3	4	374.054	673.666	505.612	878.751
51	FALSE	1	306	M8	Utp4p [Saccharomyces cerevisiae S288c]		gi|6320531	129.84	100	96990.6	6.15	LWFWGATWISR	646	656	(N-term)_iTRAQ[0]	24.84	85.2	1566.83	1567	0.165283	105.489	4581.11	35.4961			2013-04-01 13:59:02	1.62103	1.72541	2.33079	2.25996	1.91015	2.10517	4	3	4	368.216	596.89	635.325	858.236
52	FALSE	1	316	M18	Utp4p [Saccharomyces cerevisiae S288c]		gi|6320531	129.84	100	96990.6	6.15	LFSIGGSTVVTEWDLATGLPLR	114	135	(N-term)_iTRAQ[0]	24.99	85.703	2476.36	2476.58	0.219727	88.7298	1576.97	75.3413			2013-04-01 14:35:34	2.51094	0	1.15922	2.25996	1.91015	2.10517	4	3	4		283.662		130.958
251	FALSE	1	96	D21	Rpl27bp [Saccharomyces cerevisiae S288c]		gi|6320679	85.17	100	18954.1	10.36	SVVSTETFEQPSQR	94	107	(N-term)_iTRAQ[0]	26.2	89.179	1738.87	1738.87	-0.00378418	-2.17623	6764.05	39.449			2013-04-01 02:03:57	1.43871	1.40622	1.28634	1.17879	1.23977	1.31973	3	3	3	723.927	1041.52	1018	931.216
252	FALSE	1	110	E9	Rpl27bp [Saccharomyces cerevisiae S288c]		gi|6320679	85.17	100	18954.1	10.36	SHPFGHALVAGIER	35	48	(N-term)_iTRAQ[0]	27.89	92.667	1634.89	1634.91	0.0212402	12.9919	25995.4	26.6683			2013-04-01 02:44:39	1.18557	1.12345	1.49562	1.17879	1.23977	1.31973	3	3	3	2934.79	3479.38	3297.08	4389.32
253	FALSE	1	133	F8	Rpl27bp [Saccharomyces cerevisiae S288c]		gi|6320679	85.17	100	18954.1	10.36	NQWFFSK	127	133	(N-term)_iTRAQ[0], Lysine(K)_iTRAQ[7]	31.08	96.482	1244.67	1244.7	0.0292969	23.5379	40265.6	38.9304			2013-04-01 04:38:41	0.96031	1.20621	1.19477	1.17879	1.23977	1.31973	3	3	3	2623	2518.89	3163.88	3133.87
174	FALSE	1	54	C3	Rps24ap [Saccharomyces cerevisiae S288c]		gi|6320918	292.566	100	18201.5	10.51	KFEPTYR	84	90	(N-term)_iTRAQ[0], Lysine(K)_iTRAQ[1]	36.69	99.033	1228.69	1228.71	0.0201416	16.3927	99387.4	42.4269			2013-04-01 00:41:34	2.25958	2.13265	2.46699	2.43692	2.50321	2.59779	5	5	5	5256.42	11877.3	11210.1	12967.5
175	FALSE	1	78	D3	Rps24ap [Saccharomyces cerevisiae S288c]		gi|6320918	292.566	100	18201.5	10.51	KVISNPLLAR	11	20	(N-term)_iTRAQ[0], Lysine(K)_iTRAQ[1]	83.5	100	1398.9	1398.93	0.0230713	16.4924	51347.6	53.8957			2013-04-01 00:59:30	2.50282	2.68985	2.38855	2.43692	2.50321	2.59779	5	5	5	2499.73	6256.37	6723.89	5970.74
176	FALSE	1	99	D24	Rps24ap [Saccharomyces cerevisiae S288c]		gi|6320918	292.566	100	18201.5	10.51	YGLAEKVEK	94	102	(N-term)_iTRAQ[0], Lysine(K)_iTRAQ[6,9]	48.65	99.938	1468.87	1468.84	-0.0335693	-22.8538	34011.2	40.3519			2013-04-01 02:13:33	2.33268	2.69825	2.47119	2.43692	2.50321	2.59779	5	5	5	1747.72	4076.88	4715.79	4318.95
177	FALSE	1	120	E19	Rps24ap [Saccharomyces cerevisiae S288c]		gi|6320918	292.566	100	18201.5	10.51	KQFVVDVLHPNR	21	32	(N-term)_iTRAQ[0], Lysine(K)_iTRAQ[1]	64.09	99.998	1740.02	1740.02	0.00793457	4.56005	230480	66.2401			2013-04-01 03:20:16	2.45404	2.73137	2.56615	2.43692	2.50321	2.59779	5	5	5	5890.32	14455.1	16088.6	15115.5
178	FALSE	1	161	G12	Rps24ap [Saccharomyces cerevisiae S288c]		gi|6320918	292.566	100	18201.5	10.51	DAVSVFGFR	53	61	(N-term)_iTRAQ[0]	60.6	99.996	1141.61	1141.66	0.0438232	38.3871	18273.4	76.5173			2013-04-01 05:45:38	2.65468	2.32475	3.16614	2.43692	2.50321	2.59779	5	5	5	364.659	968.054	847.742	1154.56
582	FALSE	1	146	F21	Bmh1p [Saccharomyces cerevisiae S288c]		gi|6321025	107.07	100	32758.6	4.82	YLAEFSSGDAR	133	143	(N-term)_iTRAQ[0]	48.93	99.942	1359.67	1359.68	0.00952148	7.00281	11648.5	62.5139			2013-04-01 03:53:12	3.36662	1.94149	2.66458	4.74723	2.12281	2.18924	3	3	3	438.497	1476.25	851.338	1168.41
583	FALSE	1	218	I18	Bmh1p [Saccharomyces cerevisiae S288c]		gi|6321025	107.07	100	32758.6	4.82	LAEQAERYEEMVENMK	14	29	(N-term)_iTRAQ[0], Lysine(K)_iTRAQ[16]	25.29	86.657	2258.1	2258.2	0.0932617	41.3009	4045.69	22.3217			2013-04-01 08:16:50	4.78245	1.74466	1.58772	4.74723	2.12281	2.18924	3	3	3	335.404	1604.05	585.164	532.526
584	FALSE	1	228	J4	Bmh1p [Saccharomyces cerevisiae S288c]		gi|6321025	107.07	100	32758.6	4.82	DSTLIMQLLR	218	227	(N-term)_iTRAQ[0]	32.85	97.66	1333.76	1333.87	0.102051	76.5134	4836.73	60.8497			2013-04-01 09:30:34	6.64472	2.82416	2.48014	4.74723	2.12281	2.18924	3	3	3		606.241	257.667	226.279
471	FALSE	1	256	K8	Gcn1p [Saccharomyces cerevisiae S288c]		gi|6321243	87.9662	100	322782	5.16	GYGISALSEFDIIR	1357	1370	(N-term)_iTRAQ[0]	50.4	99.959	1684.9	1685.05	0.1427	84.6934	5588.4	61.438			2013-04-01 11:42:03	1.71219	1.52244	1.60556	1.51659	1.33267	1.53367	2	2	2	350.449	600.033	533.536	562.665
472	FALSE	1	292	L20	Gcn1p [Saccharomyces cerevisiae S288c]		gi|6321243	87.9662	100	322782	5.16	LIPVAVSNLDEIAWR	1448	1462	(N-term)_iTRAQ[0]	38.53	99.367	1840.05	1840.19	0.14209	77.2208	3878.18	56.4728			2013-04-01 13:16:58	1.34334	1.16656	1.46501	1.51659	1.33267	1.53367	2	2	2	304.105	408.515	354.756	445.515
440	FALSE	1	175	H2	Kem1p [Saccharomyces cerevisiae S288c]		gi|6321265	75.8562	100	195656	7.04	LIEAMQPYLR	652	661	(N-term)_iTRAQ[0]	33.25	97.866	1377.77	1377.84	0.0688477	49.9704	2988.25	56.4162			2013-04-01 07:49:51	3.64813	2.99611	1.2157	2.13767	1.93074	1.37273	2	2	2	116.923	426.551	350.315	142.143
441	FALSE	1	316	M18	Kem1p [Saccharomyces cerevisiae S288c]		gi|6321265	75.8562	100	195656	7.04	IGPMEAIATVFPVTGLVR	861	878	(N-term)_iTRAQ[0]	43.57	99.802	2015.15	2015.34	0.189819	94.1962	11946.9	51.5616			2013-04-01 14:34:17	1.2526	1.24419	1.55005	2.13767	1.93074	1.37273	2	2	2	643.257	805.744	800.337	997.083
170	FALSE	1	90	D15	Rps2p [Saccharomyces cerevisiae S288c]		gi|6321315	119.55	100	30505.1	10.44	GWVPVTK	34	40	(N-term)_iTRAQ[0], Lysine(K)_iTRAQ[7]	43.71	99.808	1074.66	1074.65	-0.00292969	-2.72616	101438	76.241			2013-04-01 01:41:28	1.96272	2.24979	1.86882	1.9192	1.75009	1.86498	3	3	3	1590.96	3122.61	3579.33	2973.21
171	FALSE	1	123	E22	Rps2p [Saccharomyces cerevisiae S288c]		gi|6321315	119.55	100	30505.1	10.44	GYWGTNLGQPHSLATK	142	157	(N-term)_iTRAQ[0], Lysine(K)_iTRAQ[16]	30.01	95.5	2018.07	2018.05	-0.0184326	-9.13378	16496.2	49.3899			2013-04-01 03:31:45	1.7423	1.40172	1.79343	1.9192	1.75009	1.86498	3	3	3	1233.44	2149.02	1728.94	2212.09
172	FALSE	1	307	M9	Rps2p [Saccharomyces cerevisiae S288c]		gi|6321315	119.55	100	30505.1	10.44	ITTIEEIFLHSLPVK	50	64	(N-term)_iTRAQ[0], Lysine(K)_iTRAQ[15]	45.83	99.882	2028.2	2028.42	0.217285	107.132	14516.8	64.8763			2013-04-01 14:01:55	2.06718	1.69971	1.93542	1.9192	1.75009	1.86498	3	3	3	445.234	920.379	756.767	861.714
224	FALSE	1	28	B1	Rpl7ap [Saccharomyces cerevisiae S288c]		gi|6321362	411.08	100	31944.2	10.15	NAAYQKEYETAER	48	60	(N-term)_iTRAQ[0], Lysine(K)_iTRAQ[6]	45.59	99.875	1860.93	1861.02	0.0834961	44.8678	155305	42.0977			2013-03-31 20:44:56	1.24686	1.04058	1.11873	1.33055	1.03498	1.45468	6	6	6	10522.4	13119.9	10949.4	11771.7
225	FALSE	1	71	C20	Rpl7ap [Saccharomyces cerevisiae S288c]		gi|6321362	411.08	100	31944.2	10.15	HFIQGGSFGNR	222	232	(N-term)_iTRAQ[0]	40.19	99.568	1363.7	1363.68	-0.0172119	-12.6215	19087.1	26.9676			2013-03-31 23:15:19	1.32789	1.02644	1.61116	1.33055	1.03498	1.45468	6	6	6	2376.69	3155.99	2439.54	3829.22
226	FALSE	1	112	E11	Rpl7ap [Saccharomyces cerevisiae S288c]		gi|6321362	411.08	100	31944.2	10.15	LSNPSGGWGVPR	207	218	(N-term)_iTRAQ[0]	90.71	100	1370.73	1370.75	0.0227051	16.5642	573878	69.1525			2013-04-01 02:51:43	1.55946	1.10603	1.67205	1.33055	1.03498	1.45468	6	6	6	18759.9	29255.3	20749.1	31367.5
227	FALSE	1	120	E19	Rpl7ap [Saccharomyces cerevisiae S288c]		gi|6321362	411.08	100	31944.2	10.15	HFIQGGSFGNREEFINK	222	238	(N-term)_iTRAQ[0], Lysine(K)_iTRAQ[17]	65.56	99.999	2268.18	2268.18	0.00561523	2.47566	474318	33.0338			2013-04-01 03:19:57	1.44912	1.22212	1.7056	1.33055	1.03498	1.45468	6	6	6	32492.4	47085.3	39709.6	55419
228	FALSE	1	209	I9	Rpl7ap [Saccharomyces cerevisiae S288c]		gi|6321362	411.08	100	31944.2	10.15	LIEPYVAYGYPSYSTIR	129	145	(N-term)_iTRAQ[0]	110.68	100	2136.11	2136.23	0.112061	52.46	67506.1	70.083			2013-04-01 08:47:34	1.18532	0.992476	1.70343	1.33055	1.03498	1.45468	6	6	6	1929.99	2287.66	1915.47	3287.6
229	FALSE	1	328	N6	Rpl7ap [Saccharomyces cerevisiae S288c]		gi|6321362	411.08	100	31944.2	10.15	YGILSIDDLIHEIITVGPHFK	176	196	(N-term)_iTRAQ[0], Lysine(K)_iTRAQ[21]	58.35	99.993	2668.5	2668.8	0.307373	115.186	7556.35	66.3987			2013-04-01 16:00:29	1.25113	0.85779	1.08215	1.33055	1.03498	1.45468	6	6	6	474.208	593.294	406.771	513.164
256	FALSE	1	148	F23	Rpl24ap [Saccharomyces cerevisiae S288c]		gi|6321407	105.19	100	22070.1	11.28	AQRPITGASLDLIK	78	91	(N-term)_iTRAQ[0], Lysine(K)_iTRAQ[14]	53.02	99.977	1771.07	1771.05	-0.0180664	-10.2008	101684	53.1615			2013-04-01 03:44:54	2.02152	1.72515	1.91802	2.07813	1.9745	1.74668	2	2	2	4406.8	8908.43	7602.41	8452.34
257	FALSE	1	255	K7	Rpl24ap [Saccharomyces cerevisiae S288c]		gi|6321407	105.19	100	22070.1	11.28	IAWTVLFR	49	56	(N-term)_iTRAQ[0]	52.17	99.973	1149.69	1149.8	0.11084	96.4084	107041	67.9186			2013-04-01 11:43:58	2.13633	2.25989	1.59065	2.07813	1.9745	1.74668	2	2	2	2471.57	5280.09	5585.47	3931.39
212	FALSE	1	59	C8	Rps0ap [Saccharomyces cerevisiae S288c]		gi|6321653	302.31	100	29206	4.65	FAAHTGATPIAGR	89	101	(N-term)_iTRAQ[0]	65.57	99.999	1413.77	1413.79	0.0224609	15.8872	19609.2	51.1726			2013-04-01 00:19:35	1.63525	1.09404	1.14278	1.918	1.69717	1.86925	5	5	5	1461	2389.1	1598.39	1669.61
213	FALSE	1	192	H19	Rps0ap [Saccharomyces cerevisiae S288c]		gi|6321653	302.31	100	29206	4.65	FTPGSFTNYITR	102	113	(N-term)_iTRAQ[0]	83.84	100	1547.8	1547.86	0.0614014	39.6701	111860	59.2963			2013-04-01 06:48:23	2.80384	2.30769	2.24145	1.918	1.69717	1.86925	5	5	5	3533.47	9907.29	8154.15	7920.09
214	FALSE	1	224	I24	Rps0ap [Saccharomyces cerevisiae S288c]		gi|6321653	302.31	100	29206	4.65	IIAAIPNPEDVVAISSR	63	79	(N-term)_iTRAQ[0]	38.66	99.386	1909.09	1909.09	0.00549316	2.87738	4584.98	73.4948			2013-04-01 07:55:58	1.43771	1.355	1.91305	1.918	1.69717	1.86925	5	5	5	215.915	310.422	292.565	413.056
215	FALSE	1	247	J23	Rps0ap [Saccharomyces cerevisiae S288c]		gi|6321653	302.31	100	29206	4.65	IIAAIPNPEDVVAISSR	63	79	(N-term)_iTRAQ[0]	74.59	100	1909.09	1909.17	0.0811768	42.5212	13648.3	78.5523			2013-04-01 10:37:55	1.92375	1.57518	1.60698	1.918	1.69717	1.86925	5	5	5	309.085	594.603	486.865	496.693
216	FALSE	1	289	L17	Rps0ap [Saccharomyces cerevisiae S288c]		gi|6321653	302.31	100	29206	4.65	TQPWSIMPDLYFYR	192	205	(N-term)_iTRAQ[0]	78.31	100	1960.98	1961.14	0.163086	83.1657	103675	80.3608			2013-04-01 13:05:08	2.04686	2.61304	2.89804	1.918	1.69717	1.86925	5	5	5	1665.31	3408.65	4351.52	4826.14
219	FALSE	1	35	B8	Rpl8ap [Saccharomyces cerevisiae S288c]		gi|6321754	258.21	100	33485.1	10.04	SKQDASPKPYAVK	121	133	(N-term)_iTRAQ[0], Lysine(K)_iTRAQ[2,8,13]	49.48	99.949	1995.17	1995.17	-0.0045166	-2.26376	37716.3	53.9987			2013-03-31 21:22:18	1.25634	1.44485	1.86907	1.30622	1.40186	1.89017	5	5	5	2764.25	3472.83	3993.92	5166.57
220	FALSE	1	40	B13	Rpl8ap [Saccharomyces cerevisiae S288c]		gi|6321754	258.21	100	33485.1	10.04	YRPETAAEKK	97	106	(N-term)_iTRAQ[0], Lysine(K)_iTRAQ[9,10]	53.44	99.98	1624.94	1624.92	-0.0206299	-12.6958	29752.5	36.5571			2013-03-31 21:49:07	1.01075	1.16588	1.64406	1.30622	1.40186	1.89017	5	5	5	2859.97	2890.71	3334.39	4701.95
221	FALSE	1	87	D12	Rpl8ap [Saccharomyces cerevisiae S288c]		gi|6321754	258.21	100	33485.1	10.04	NFGIGQAVQPK	33	43	(N-term)_iTRAQ[0], Lysine(K)_iTRAQ[11]	70.42	100	1446.83	1446.83	0.000244141	0.168742	141334	57.7427			2013-04-01 01:30:34	1.6884	1.87146	2.15387	1.30622	1.40186	1.89017	5	5	5	4108.38	6936.57	7688.66	8848.91
222	FALSE	1	95	D20	Rpl8ap [Saccharomyces cerevisiae S288c]		gi|6321754	258.21	100	33485.1	10.04	KHWGGGILGNK	231	241	(N-term)_iTRAQ[0], Lysine(K)_iTRAQ[1,11]	47.11	99.912	1598.95	1598.94	-0.00866699	-5.42043	18289.7	34.3711			2013-04-01 01:59:47	1.43515	1.31684	1.94487	1.30622	1.40186	1.89017	5	5	5	1823.58	2617.1	2401.35	3546.62
223	FALSE	1	208	I8	Rpl8ap [Saccharomyces cerevisiae S288c]		gi|6321754	258.21	100	33485.1	10.04	LKVPPTIAQFQYTLDR	69	84	(N-term)_iTRAQ[0], Lysine(K)_iTRAQ[2]	37.76	99.244	2178.25	2178.38	0.129639	59.515	43788	47.943			2013-04-01 08:51:05	1.23586	1.30418	1.87438	1.30622	1.40186	1.89017	5	5	5	2898.64	3582.31	3780.34	5433.14
188	FALSE	1	57	C6	Rps20p [Saccharomyces cerevisiae S288c]		gi|6321772	184.286	100	16060.1	9.52	EKVEEQEQQQQQIIK	7	21	(N-term)_iTRAQ[0], Lysine(K)_iTRAQ[2,15]	33.4	97.938	2317.27	2317.29	0.013916	6.00534	8464.25	20.8885			2013-04-01 00:31:01	1.62147	1.42798	1.8066	1.74563	1.73697	1.95576	4	4	4	1116.27	1809.99	1594.01	2016.65
189	FALSE	1	107	E6	Rps20p [Saccharomyces cerevisiae S288c]		gi|6321772	184.286	100	16060.1	9.52	TWETYEMR	78	85	(N-term)_iTRAQ[0]	54.65	99.985	1259.59	1259.61	0.0267334	21.224	160122	59.4346			2013-04-01 02:34:05	3.17507	2.72441	3.17049	1.74563	1.73697	1.95576	4	4	4	3921.14	12449.9	10682.8	12431.9
190	FALSE	1	167	G18	Rps20p [Saccharomyces cerevisiae S288c]		gi|6321772	184.286	100	16060.1	9.52	YIDLEAPVQIVKR	90	102	(N-term)_iTRAQ[0], Lysine(K)_iTRAQ[12]	54.35	99.983	1832.09	1832.14	0.0545654	29.7832	40968.8	47.0492			2013-04-01 06:05:50	1.68854	1.9504	1.8828	1.74563	1.73697	1.95576	4	4	4	2028.71	3425.56	3956.8	3819.66
191	FALSE	1	183	H10	Rps20p [Saccharomyces cerevisiae S288c]		gi|6321772	184.286	100	16060.1	9.52	YIDLEAPVQIVK	90	101	(N-term)_iTRAQ[0], Lysine(K)_iTRAQ[12]	42.85	99.766	1675.99	1676.04	0.0546875	32.63	4832.11	68.1751			2013-04-01 07:21:39	1.06815	1.19964	1.35665	1.74563	1.73697	1.95576	4	4	4	317.321	338.947	380.671	430.495
345	FALSE	1	304	M6	Prs3p [Saccharomyces cerevisiae S288c]		gi|6321776	44.06	99.823	38357.7	8.51	LAVIDISSVLAESIR	289	303	(N-term)_iTRAQ[0]	44.06	99.823	1730.02	1730.2	0.182739	105.629	5633.97	68.523			2013-04-01 13:52:17	1.15393	1.03794	1.18767	1.15393	1.03794	1.18767	1	1	1	377.251	435.32	391.566	448.049
120	FALSE	1	310	M12	Ssf1p [Saccharomyces cerevisiae S288c]		gi|6321857	56.7	99.99	59893.8	9.28	VIVSMFQNIFPPLNPAR	164	180	(N-term)_iTRAQ[0]	56.7	99.99	2087.16	2087.36	0.19873	95.2157	14290.4	80.4502			2013-04-01 14:12:31	1.20683	1.3132	1.77739	1.20683	1.3132	1.77739	1	1	1	479.092	578.184	629.143	851.534
48	FALSE	1	251	K3	Utp9p [Saccharomyces cerevisiae S288c]		gi|6321990	99.86	100	73576.8	4.75	SSEEILPVLLGIQGR	488	502	(N-term)_iTRAQ[0]	99.86	100	1755.01	1755.17	0.151489	86.318	47069.4	76.9561			2013-04-01 11:58:06	2.34489	2.48016	3.17616	2.34489	2.48016	3.17616	1	1	1	868.405	2036.32	2153.79	2758.19
166	FALSE	1	71	C20	Rps4bp [Saccharomyces cerevisiae S288c]		gi|6321997	186.066	100	33472.9	10.09	GVPYVVTHDGR	135	145	(N-term)_iTRAQ[0]	51.94	99.971	1343.72	1343.7	-0.0233154	-17.3514	15170.7	49.5075			2013-03-31 23:15:42	1.51257	1.45596	1.54111	1.5419	1.64525	1.91057	4	4	4	1107.88	1675.75	1613.03	1707.37
167	FALSE	1	271	K23	Rps4bp [Saccharomyces cerevisiae S288c]		gi|6321997	186.066	100	33472.9	10.09	TDTTYPAGFMDVITLDATNENFR	78	100	(N-term)_iTRAQ[0]	54.93	99.986	2736.29	2736.44	0.143066	52.2847	16937.1	77.7342			2013-04-01 10:47:32	2.28012	1.44194	2.44578	1.5419	1.64525	1.91057	4	4	4	365.038	832.33	526.363	892.802
168	FALSE	1	290	L18	Rps4bp [Saccharomyces cerevisiae S288c]		gi|6321997	186.066	100	33472.9	10.09	ESLPLIVFLR	40	49	(N-term)_iTRAQ[0]	80.16	100	1330.82	1330.94	0.119385	89.7075	125428	84.3342			2013-04-01 13:08:40	1.61137	2.01599	2.21566	1.5419	1.64525	1.91057	4	4	4	2018.61	3252.73	4069.48	4472.56
169	FALSE	1	296	L24	Rps4bp [Saccharomyces cerevisiae S288c]		gi|6321997	186.066	100	33472.9	10.09	TDTTYPAGFMDVITLDATNENFR	78	100	(N-term)_iTRAQ[0]	43.34	99.791	2736.29	2736.44	0.141846	51.8386	9037.62	84.0349			2013-04-01 13:31:07	1.01709	1.73118	1.59549	1.5419	1.64525	1.91057	4	4	4	237.143	241.195	410.538	378.36
95	FALSE	1	114	E13	Tif2p [Saccharomyces cerevisiae S288c]		gi|6322323	541.75	100	47977.2	5.02	APQALMLAPTR	90	100	(N-term)_iTRAQ[0]	62.31	99.997	1312.75	1312.76	0.00878906	6.69514	71830.1	62.993			2013-04-01 02:59:44	1.74001	1.48511	1.95797	1.72344	1.35508	1.57304	9	9	9	2955.2	5142.09	4388.78	5786.17
96	FALSE	1	132	F7	Tif2p [Saccharomyces cerevisiae S288c]		gi|6322323	541.75	100	47977.2	5.02	KGVAINFVTNEDVGAMR	357	373	(N-term)_iTRAQ[0], Lysine(K)_iTRAQ[1]	88.93	100	2109.14	2109.19	0.0505371	23.961	147036	51.2576			2013-04-01 04:40:55	1.77483	1.51163	1.7682	1.72344	1.35508	1.57304	9	9	9	4852.15	8611.73	7334.66	8579.56
97	FALSE	1	138	F13	Tif2p [Saccharomyces cerevisiae S288c]		gi|6322323	541.75	100	47977.2	5.02	TGTFSIAALQR	73	83	(N-term)_iTRAQ[0]	76.74	100	1308.74	1308.76	0.0192871	14.7372	45634.5	62.201			2013-04-01 04:20:25	1.68216	1.24491	1.60235	1.72344	1.35508	1.57304	9	9	9	1995.72	3357.13	2484.49	3197.85
98	FALSE	1	165	G16	Tif2p [Saccharomyces cerevisiae S288c]		gi|6322323	541.75	100	47977.2	5.02	NDKFTVSAIYSDLPQQER	282	299	(N-term)_iTRAQ[0], Lysine(K)_iTRAQ[3]	29.2	94.577	2399.25	2399.3	0.0551758	22.9971	28373.7	59.2475			2013-04-01 05:58:46	1.74966	1.37556	1.65638	1.72344	1.35508	1.57304	9	9	9	1542.99	2699.71	2122.48	2555.77
99	FALSE	1	174	H1	Tif2p [Saccharomyces cerevisiae S288c]		gi|6322323	541.75	100	47977.2	5.02	FDDMELDENLLR	24	35	(N-term)_iTRAQ[0]	27.05	91.103	1653.79	1653.88	0.0845947	51.152	1567.86	53.3068			2013-04-01 07:54:01	1.18862	0.86284	0.907204	1.72344	1.35508	1.57304	9	9	9	186.919	222.176	161.281	169.574
100	FALSE	1	181	H8	Tif2p [Saccharomyces cerevisiae S288c]		gi|6322323	541.75	100	47977.2	5.02	ILISTDLLAR	313	322	(N-term)_iTRAQ[0]	30.61	96.08	1258.79	1258.84	0.0568848	45.1902	3807.92	70.0395			2013-04-01 07:28:24	1.38009	1.49305	1.18943	1.72344	1.35508	1.57304	9	9	9	227.733	314.292	340.016	270.873
101	FALSE	1	197	H24	Tif2p [Saccharomyces cerevisiae S288c]		gi|6322323	541.75	100	47977.2	5.02	GVFGYGFEEPSAIQQR	36	51	(N-term)_iTRAQ[0]	91.21	100	1928.96	1928.99	0.0283203	14.6816	670465	69.5522			2013-04-01 06:30:09	1.7115	1.54286	2.07331	1.72344	1.35508	1.57304	9	9	9	15289.3	26167.7	23589.2	31699.4
102	FALSE	1	201	I1	Tif2p [Saccharomyces cerevisiae S288c]		gi|6322323	541.75	100	47977.2	5.02	FDDMELDENLLR	24	35	(N-term)_iTRAQ[0]	62.2	99.997	1653.79	1653.91	0.117432	71.0075	18022.2	66.6616			2013-04-01 09:17:26	2.87924	1.37003	1.61626	1.72344	1.35508	1.57304	9	9	9	526.289	1515.31	721.034	850.622
103	FALSE	1	217	I17	Tif2p [Saccharomyces cerevisiae S288c]		gi|6322323	541.75	100	47977.2	5.02	VVYKFDDMELDENLLR	20	35	(N-term)_iTRAQ[0], Lysine(K)_iTRAQ[4]	100.55	100	2287.19	2287.28	0.0932617	40.7757	100433	75.3376			2013-04-01 08:19:23	1.82574	1.47159	1.77491	1.72344	1.35508	1.57304	9	9	9	3012.4	5499.85	4433.03	5346.72
185	FALSE	1	265	K17	Rps21bp [Saccharomyces cerevisiae S288c]		gi|6322325	117.32	100	10664.5	5.76	AIPGEYITYALSGYVR	45	60	(N-term)_iTRAQ[0]	89.03	100	1917.02	1917.18	0.154053	80.3604	184540	75.9443			2013-04-01 11:08:43	2.08362	2.03971	1.8077	1.39102	1.26012	1.39109	2	2	2	3143.14	6549.09	6411.1	5681.84
137	FALSE	1	201	I1	Scp160p [Saccharomyces cerevisiae S288c]		gi|6322381	29.74	95.211	152347	5.64	YNVFINFPR	742	750	(N-term)_iTRAQ[0]	29.74	95.211	1313.71	1313.81	0.0969238	73.7786	3401.77	64.2484			2013-04-01 09:18:23	1.75393	2.06427	2.55344	1.75393	2.06427	2.55344	1	1	1	153.178	268.663	316.202	391.131
118	FALSE	1	172	G23	Tdh2p [Saccharomyces cerevisiae S288c]		gi|6322468	36.37	98.959	39807.1	6.46	LVSWYDNEYGYSTR	308	321	(N-term)_iTRAQ[0]	36.37	98.959	1896.89	1896.91	0.0235596	12.4201	12584.4	49.9438			2013-04-01 06:24:24	1.48233	1.03811	1.34867	1.48233	1.03811	1.34867	1	1	1	865.02	1282.25	897.984	1166.63
162	FALSE	1	64	C13	Rps5p [Saccharomyces cerevisiae S288c]		gi|6322583	333	100	27374.9	8.63	QPIFVAHTAGR	66	76	(N-term)_iTRAQ[0]	90.11	100	1340.76	1340.75	-0.000976562	-0.728367	101907	65.1364			2013-03-31 23:50:49	2.50362	3.06146	2.50658	2.26094	2.41733	2.36171	4	4	4	3145.97	7876.32	9631.26	7885.63
163	FALSE	1	222	I22	Rps5p [Saccharomyces cerevisiae S288c]		gi|6322583	333	100	27374.9	8.63	VNQAIALLTIGAR	168	180	(N-term)_iTRAQ[0]	94.15	100	1483.91	1483.96	0.0501709	33.81	48377.5	75.7526			2013-04-01 08:01:45	3.47213	2.81544	2.02417	2.26094	2.41733	2.36171	4	4	4	918.629	3189.6	2586.35	1859.46
164	FALSE	1	307	M9	Rps5p [Saccharomyces cerevisiae S288c]		gi|6322583	333	100	27374.9	8.63	TIAETLAEELINAAK	189	203	(N-term)_iTRAQ[0], Lysine(K)_iTRAQ[15]	85.53	100	1875.07	1875.26	0.194702	103.837	32176	63.5748			2013-04-01 14:02:34	1.74909	1.88497	1.68602	2.26094	2.41733	2.36171	4	4	4	982.973	1719.31	1852.88	1657.31
165	FALSE	1	352	O6	Rps5p [Saccharomyces cerevisiae S288c]		gi|6322583	333	100	27374.9	8.63	HTLDIINVLTDQNPIQVVVDAITNTGPR	116	143	(N-term)_iTRAQ[0]	63.21	99.998	3200.74	3201.12	0.380127	118.762	26866.2	70.3447			2013-04-01 16:39:35	1.71861	2.10165	3.6368	2.26094	2.41733	2.36171	4	4	4	201.291	345.941	423.043	732.055
481	FALSE	1	236	J12	Fas1p [Saccharomyces cerevisiae S288c]		gi|6322666	26	88.669	249411	5.64	NLVVSGPPQSLYGLNLTLR	376	394	(N-term)_iTRAQ[0]	26	88.669	2185.25	2185.38	0.128906	58.9893	7593.09	35.5397			2013-04-01 09:58:07	1.75042	1.28479	1.83731	1.75042	1.28479	1.83731	1	1	1	707.962	1239.23	909.582	1300.75
419	FALSE	1	213	I13	Mrt4p [Saccharomyces cerevisiae S288c]		gi|6322843	140.12	100	30591.5	8.64	YVWVLHLDDVR	39	49	(N-term)_iTRAQ[0]	63.32	99.998	1558.85	1558.93	0.0789795	50.6652	49214.6	54.4239			2013-04-01 08:33:29	0.775998	0.662663	1.3236	0.798194	0.616443	1.66293	3	3	3	1778.55	1380.15	1178.58	2354.08
420	FALSE	1	224	I24	Mrt4p [Saccharomyces cerevisiae S288c]		gi|6322843	140.12	100	30591.5	8.64	APLTFTIPEGIVYSR	131	145	(N-term)_iTRAQ[0]	41.87	99.707	1808.01	1808.03	0.0184326	10.195	5228.22	56.6473			2013-04-01 07:55:39	1.32172	0.579057	2.0609	0.798194	0.616443	1.66293	3	3	3	420.221	555.414	243.332	866.034
421	FALSE	1	247	J23	Mrt4p [Saccharomyces cerevisiae S288c]		gi|6322843	140.12	100	30591.5	8.64	APLTFTIPEGIVYSR	131	145	(N-term)_iTRAQ[0]	76.8	100	1808.01	1808.09	0.0828857	45.8437	49661.9	73.8824			2013-04-01 10:36:58	0.495821	0.610469	1.68581	0.798194	0.616443	1.66293	3	3	3	2469.4	1224.38	1507.49	4162.95
267	FALSE	1	110	E9	Rpl14ap [Saccharomyces cerevisiae S288c]		gi|6322847	224.26	100	17797.4	10.94	WAASSWAK	94	101	(N-term)_iTRAQ[0], Lysine(K)_iTRAQ[8]	64.19	99.998	1194.65	1194.67	0.0142822	11.9551	37069.9	52.2725			2013-04-01 02:44:58	0.942692	0.717862	0.75852	0.970648	0.741512	0.758228	3	3	3	3994.71	3765.79	2867.65	3030.07
268	FALSE	1	150	G1	Rpl14ap [Saccharomyces cerevisiae S288c]		gi|6322847	224.26	100	17797.4	10.94	FQVMVLR	118	124	(N-term)_iTRAQ[0]	38.74	99.397	1036.61	1036.65	0.0362549	34.9745	55630.4	62.9891			2013-04-01 05:06:14	0.983822	0.743061	0.7931	0.970648	0.741512	0.758228	3	3	3	3025.92	2976.97	2248.44	2399.86
269	FALSE	1	309	M11	Rpl14ap [Saccharomyces cerevisiae S288c]		gi|6322847	224.26	100	17797.4	10.94	QAINLGQVVLTPLTFALPR	56	74	(N-term)_iTRAQ[0]	121.33	100	2195.3	2195.52	0.217773	99.1997	281700	77.0404			2013-04-01 14:08:39	0.986049	0.764343	0.724609	0.970648	0.741512	0.758228	3	3	3	8545.76	8426.55	6531.9	6192.34
41	FALSE	1	138	F13	Vps1p [Saccharomyces cerevisiae S288c]		gi|6322853	26.56	90.04	88146.3	7.68	YGYIPVINR	271	279	(N-term)_iTRAQ[0]	26.56	90.04	1238.7	1238.72	0.0202637	16.3588	10188.8	69.0684			2013-04-01 04:21:42	2.0001	1.80432	1.74942	2.0001	1.80432	1.74942	1	1	1	395.013	790.064	712.729	691.042
186	FALSE	1	151	G2	Rps21ap [Saccharomyces cerevisiae S288c]		gi|6322910	122.36	100	10650.5	5.76	GQLVELYVPR	6	15	(N-term)_iTRAQ[0]	28.29	93.313	1317.77	1317.81	0.0449219	34.0894	3198.79	46.5387			2013-04-01 05:11:21	0.928648	0.778489	1.07049	1.33193	1.303	1.31057	2	2	2	397.777	369.394	309.665	425.817
187	FALSE	1	233	J9	Rps21ap [Saccharomyces cerevisiae S288c]		gi|6322910	122.36	100	10650.5	5.76	AIPGEYVTYALSGYVR	45	60	(N-term)_iTRAQ[0]	94.07	100	1903.01	1903.14	0.129639	68.123	83487.3	74.9408			2013-04-01 09:47:31	1.91033	2.18091	1.60448	1.33193	1.303	1.31057	2	2	2	1840.49	3515.95	4013.95	2953.04
128	FALSE	1	61	C10	Ssa2p [Saccharomyces cerevisiae S288c]		gi|6323004	360.136	100	77202.9	4.95	ATAGDTHLGGEDFDNR	218	233	(N-term)_iTRAQ[0]	43.04	99.776	1819.83	1819.85	0.0184326	10.1287	22433.2	53.7244			2013-04-01 00:09:23	1.44236	1.33021	1.8358	1.51639	1.35502	1.52853	6	6	6	1565.31	2257.74	2082.19	2873.59
129	FALSE	1	144	F19	Ssa2p [Saccharomyces cerevisiae S288c]		gi|6323004	360.136	100	77202.9	4.95	TTPSFVGFTDTER	35	47	(N-term)_iTRAQ[0]	72.52	100	1601.79	1601.81	0.0133057	8.30673	31759.4	59.8844			2013-04-01 03:58:57	1.0935	0.80053	1.27735	1.51639	1.35502	1.52853	6	6	6	2452.94	2682.28	1963.65	3133.26
130	FALSE	1	152	G3	Ssa2p [Saccharomyces cerevisiae S288c]		gi|6323004	360.136	100	77202.9	4.95	LDKSQVDEIVLVGGSTR	323	339	(N-term)_iTRAQ[0], Lysine(K)_iTRAQ[3]	86.04	100	2104.19	2104.25	0.0673828	32.0232	22007.5	48.1147			2013-04-01 05:13:36	1.3928	1.18544	1.39225	1.51639	1.35502	1.52853	6	6	6	1747.22	2433.53	2071.22	2432.56
131	FALSE	1	155	G6	Ssa2p [Saccharomyces cerevisiae S288c]		gi|6323004	360.136	100	77202.9	4.95	VNDAVVTVPAYFNDSQR	137	153	(N-term)_iTRAQ[0]	55.63	99.988	2039.03	2039.09	0.0611572	29.9933	22599.1	58.5157			2013-04-01 05:24:10	1.86943	1.6943	1.49094	1.51639	1.35502	1.52853	6	6	6	602.39	1126.12	1020.63	898.127
132	FALSE	1	315	M17	Ssa2p [Saccharomyces cerevisiae S288c]		gi|6323004	360.136	100	77202.9	4.95	FEELCADLFR	299	308	(N-term)_iTRAQ[0], MMTS (C)[5]	75.69	100	1432.67	1432.82	0.145996	101.905	121752	74.0796			2013-04-01 14:29:49	1.48414	1.46027	1.52355	1.51639	1.35502	1.52853	6	6	6	3114.77	4622.75	4548.41	4745.51
492	FALSE	1	213	I13	Drs1p [Saccharomyces cerevisiae S288c]		gi|6323021	168.466	100	96653.2	5.59	TAAFMIPIIER	282	292	(N-term)_iTRAQ[0]	44.48	99.839	1405.8	1405.88	0.0765381	54.4445	19528.5	64.026			2013-04-01 08:34:46	1.58622	1.06172	1.84757	1.49229	1.09477	1.50024	4	4	4	414.044	656.764	439.599	764.974
493	FALSE	1	284	L12	Drs1p [Saccharomyces cerevisiae S288c]		gi|6323021	168.466	100	96653.2	5.59	FVSGITFGLAVGGLNLR	328	344	(N-term)_iTRAQ[0]	63.97	99.998	1865.08	1865.24	0.162964	87.3765	7695.31	58.1583			2013-04-01 12:48:28	1.74505	1.30919	1.63666	1.49229	1.09477	1.50024	4	4	4	572.523	999.081	749.544	937.025
494	FALSE	1	303	M5	Drs1p [Saccharomyces cerevisiae S288c]		gi|6323021	168.466	100	96653.2	5.59	NLEVPVLICTDLASR	527	541	(N-term)_iTRAQ[0], MMTS (C)[9]	32.37	97.386	1832.97	1833.18	0.204956	111.816	17690.9	59.9901			2013-04-01 13:47:48	1.47715	0.905999	1.83382	1.49229	1.09477	1.50024	4	4	4	854.314	1261.95	774.008	1566.66
495	FALSE	1	336	N14	Drs1p [Saccharomyces cerevisiae S288c]		gi|6323021	168.466	100	96653.2	5.59	MLEEGFQDELNEIMGLLPSNR	390	410	(N-term)_iTRAQ[0]	28.61	93.788	2579.26	2579.51	0.249023	96.5484	3570.91	48.5799			2013-04-01 15:32:15	1.21288	1.14063	0.913536	1.49229	1.09477	1.50024	4	4	4	377.805	458.232	430.938	345.139
516	FALSE	1	315	M17	Cms1p [Saccharomyces cerevisiae S288c]		gi|6323031	49.26	99.947	39373.7	8.22	IIEYLTTLIR	106	115	(N-term)_iTRAQ[0]	49.26	99.947	1378.84	1378.98	0.135742	98.4464	6259.28	64.2618			2013-04-01 14:31:06	1.21382	1.36325	1.20453	1.21382	1.36325	1.20453	1	1	1	407.941	495.165	556.124	491.379
364	FALSE	1	55	C4	Pdc1p [Saccharomyces cerevisiae S288c]		gi|6323073	75	100	66828.3	5.8	GYKPVAVPAR	343	352	(N-term)_iTRAQ[0], Lysine(K)_iTRAQ[3]	43.73	99.809	1345.82	1345.84	0.0197754	14.6939	39145.7	55.1588			2013-04-01 00:38:22	0.681726	0.637579	0.802726	0.707728	0.547062	0.717231	2	2	2	3675.75	2505.86	2343.58	2950.62
365	FALSE	1	237	J13	Pdc1p [Saccharomyces cerevisiae S288c]		gi|6323073	75	100	66828.3	5.8	TTYVTQRPVYLGLPANLVDLNVPAK	155	179	(N-term)_iTRAQ[0], Lysine(K)_iTRAQ[25]	31.27	96.633	3030.72	3030.87	0.142334	46.9637	6705.25	33.8307			2013-04-01 10:01:58	0.734721	0.469396	0.640842	0.707728	0.547062	0.717231	2	2	2	702.858	516.404	329.919	450.421
273	FALSE	1	59	C8	Rpl10p [Saccharomyces cerevisiae S288c]		gi|6323104	282.236	100	28843.7	10.03	YKFPGQQK	157	164	(N-term)_iTRAQ[0], Lysine(K)_iTRAQ[2,8]	62.61	99.998	1427.84	1427.85	0.0135498	9.48973	205870	63.8807			2013-04-01 00:17:33	1.78361	1.81181	1.97669	1.61463	1.6058	1.77454	5	5	5	8860.72	15804.1	16054	17514.9
274	FALSE	1	61	C10	Rpl10p [Saccharomyces cerevisiae S288c]		gi|6323104	282.236	100	28843.7	10.03	GAWGKPHGLAAR	117	128	(N-term)_iTRAQ[0], Lysine(K)_iTRAQ[5]	71.38	100	1508.87	1508.88	0.00537109	3.55968	267324	44.5416			2013-04-01 00:06:55	1.70523	1.59253	1.79141	1.61463	1.6058	1.77454	5	5	5	11711.6	19971	18651.1	20980.2
275	FALSE	1	150	G1	Rpl10p [Saccharomyces cerevisiae S288c]		gi|6323104	282.236	100	28843.7	10.03	KWGFTNLDRPEYLK	170	183	(N-term)_iTRAQ[0], Lysine(K)_iTRAQ[1,14]	56.01	99.989	2199.23	2199.3	0.0698242	31.7494	215346	46.2029			2013-04-01 05:05:35	1.66759	1.72801	1.65671	1.61463	1.6058	1.77454	5	5	5	12792.3	21332.3	22105.2	21193.2
276	FALSE	1	225	J1	Rpl10p [Saccharomyces cerevisiae S288c]		gi|6323104	282.236	100	28843.7	10.03	VDIGQIIFSVR	129	139	(N-term)_iTRAQ[0]	84.39	100	1390.82	1390.93	0.110107	79.1674	66983.9	80.7518			2013-04-01 09:20:00	1.64499	1.27672	1.75781	1.61463	1.6058	1.77454	5	5	5	1526.27	2510.71	1948.62	2682.89
277	FALSE	1	249	K1	Rpl10p [Saccharomyces cerevisiae S288c]		gi|6323104	282.236	100	28843.7	10.03	VDIGQIIFSVR	129	139	(N-term)_iTRAQ[0]	93.2	100	1390.82	1390.95	0.128174	92.1572	34551.3	79.8119			2013-04-01 12:06:08	1.31532	1.67733	1.70639	1.61463	1.6058	1.77454	5	5	5	993.666	1306.99	1666.7	1695.58
496	FALSE	1	308	M10	Dip2p [Saccharomyces cerevisiae S288c]		gi|6323158	136.296	100	119266	5.69	FLPGGLLVILGTR	438	450	(N-term)_iTRAQ[0]	32.97	97.724	1499.94	1500.1	0.156128	104.089	6724.52	54.0532			2013-04-01 14:05:46	1.70332	1.01435	2.40705	1.87642	1.28856	2.42816	2	2	2	393.583	670.4	399.232	947.376
497	FALSE	1	352	O6	Dip2p [Saccharomyces cerevisiae S288c]		gi|6323158	136.296	100	119266	5.69	LMEALDLGIAEIEGLEAYNR	752	771	(N-term)_iTRAQ[0]	104.29	100	2364.22	2364.49	0.265625	112.352	25254.1	63.2511			2013-04-01 16:39:16	2.0671	1.63689	2.44945	1.87642	1.28856	2.42816	2	2	2	372.247	769.471	609.327	911.8
140	FALSE	1	142	F17	Sam1p [Saccharomyces cerevisiae S288c]		gi|6323209	108.46	100	46056.9	5.04	NFDLRPGVLVK	339	349	(N-term)_iTRAQ[0], Lysine(K)_iTRAQ[11]	37.76	99.244	1545.94	1545.95	0.00891113	5.76423	31674.1	59.2804			2013-04-01 04:06:19	1.57628	1.25202	1.38889	1.43669	1.12329	1.38449	2	2	2	1855.45	2924.71	2323.06	2577.02
141	FALSE	1	145	F20	Sam1p [Saccharomyces cerevisiae S288c]		gi|6323209	108.46	100	46056.9	5.04	FVIGGPQGDAGLTGR	237	251	(N-term)_iTRAQ[0]	70.7	100	1588.86	1588.87	0.0125732	7.91339	33065.7	69.3425			2013-04-01 03:55:46	1.30946	1.00779	1.3801	1.43669	1.12329	1.38449	2	2	2	1806.4	2365.41	1820.48	2493.01
173	FALSE	1	66	C15	Rps25bp [Saccharomyces cerevisiae S288c]		gi|6323365	82.2	100	14739.7	10.32	AQHAVILDQEKYDR	36	49	(N-term)_iTRAQ[0], Lysine(K)_iTRAQ[11]	82.2	100	1974.07	1974.04	-0.0268555	-13.6041	130886	57.5172			2013-03-31 23:40:04	2.20162	2.16186	1.83232	2.20162	2.16186	1.83232	1	1	1	5467.53	12037.4	11820	10018.3
182	FALSE	1	129	F4	Rps22bp [Saccharomyces cerevisiae S288c]		gi|6323399	117.32	100	16392.1	9.94	WTANLLPAR	89	97	(N-term)_iTRAQ[0]	47.57	99.921	1185.69	1185.72	0.0374756	31.6067	7243.38	60.6136			2013-04-01 04:53:43	1.33504	1.74172	1.37851	2.11752	2.45866	1.7706	3	3	3	466.762	623.145	812.967	643.434
183	FALSE	1	136	F11	Rps22bp [Saccharomyces cerevisiae S288c]		gi|6323399	117.32	100	16392.1	9.94	HGYIGEFEYIDDHR	44	57	(N-term)_iTRAQ[0]	25.78	88.08	1894.88	1894.92	0.0318604	16.8139	8223.64	43.3357			2013-04-01 04:28:07	1.58478	1.93387	1.62002	2.11752	2.45866	1.7706	3	3	3	726.625	1151.54	1405.2	1177.14
184	FALSE	1	229	J5	Rps22bp [Saccharomyces cerevisiae S288c]		gi|6323399	117.32	100	16392.1	9.94	IGDIEKWTANLLPAR	83	97	(N-term)_iTRAQ[0], Lysine(K)_iTRAQ[6]	43.97	99.819	1985.14	1985.28	0.134399	67.7026	17456.8	35.8417			2013-04-01 09:33:26	4.48767	4.41256	2.48563	2.11752	2.45866	1.7706	3	3	3	536.16	2406.11	2365.84	1332.69
84	FALSE	1	210	I10	Tub3p [Saccharomyces cerevisiae S288c]		gi|6323511	43.77	99.811	53626.8	5.05	AIYVDLEPNVIDEVR	66	80	(N-term)_iTRAQ[0]	43.77	99.811	1889.01	1889.12	0.10144	53.7002	7025.8	52.2973			2013-04-01 08:45:39	2.68764	2.07844	2.04066	2.68764	2.07844	2.04066	1	1	1	263.377	707.862	547.414	537.464
230	FALSE	1	139	F14	Rpl6ap [Saccharomyces cerevisiae S288c]		gi|6323567	128.81	100	23984	10.1	WYPSEDVAALKK	9	20	(N-term)_iTRAQ[0], Lysine(K)_iTRAQ[11,12]	47.68	99.923	1839.04	1839.05	0.00708008	3.84988	20905.7	37.9805			2013-04-01 04:17:13	1.18633	0.928688	0.97062	0.980993	0.7489	0.874628	2	2	2	2341.66	2777.98	2174.67	2272.86
192	FALSE	1	124	E23	Rps1bp [Saccharomyces cerevisiae S288c]		gi|6323577	221.09	100	33740.1	10.02	KEWFDIK	27	33	(N-term)_iTRAQ[0], Lysine(K)_iTRAQ[1,7]	43.04	99.776	1397.82	1397.79	-0.0218506	-15.6319	129056	49.4613			2013-04-01 03:34:00	1.7609	1.90978	2.07293	1.72274	1.68125	1.56542	4	4	4	7087.41	12480.2	13535.4	14691.7
193	FALSE	1	164	G15	Rps1bp [Saccharomyces cerevisiae S288c]		gi|6323577	221.09	100	33740.1	10.02	DIFPLQNIHVR	203	213	(N-term)_iTRAQ[0]	64.77	99.998	1495.85	1495.89	0.0421143	28.1541	322682	61.7886			2013-04-01 05:54:55	1.73136	1.90703	1.84137	1.72274	1.68125	1.56542	4	4	4	5726.53	9914.71	10920.6	10544.6
194	FALSE	1	175	H2	Rps1bp [Saccharomyces cerevisiae S288c]		gi|6323577	221.09	100	33740.1	10.02	IFAIAFTR	137	144	(N-term)_iTRAQ[0]	53.37	99.979	1082.65	1082.7	0.0544434	50.2872	25964	67.4212			2013-04-01 07:47:37	1.81897	1.4337	1.3174	1.72274	1.68125	1.56542	4	4	4	942.681	1714.71	1351.52	1241.89
195	FALSE	1	267	K19	Rps1bp [Saccharomyces cerevisiae S288c]		gi|6323577	221.09	100	33740.1	10.02	VVEVCLADLQGSEDHSFR	65	82	(N-term)_iTRAQ[0], MMTS (C)[5]	59.91	99.995	2194.04	2194.21	0.173096	78.8937	19610	84.926			2013-04-01 11:01:39	1.58831	1.53013	1.19422	1.72274	1.68125	1.56542	4	4	4	550.532	874.415	842.388	657.458
200	FALSE	1	104	E3	Rps17ap [Saccharomyces cerevisiae S288c]		gi|6323617	258.786	100	17986.2	10.51	IAGYTTHLMK	50	59	(N-term)_iTRAQ[0], Lysine(K)_iTRAQ[10]	26.83	90.64	1422.8	1422.84	0.0332031	23.3364	4795.51	23.3164			2013-04-01 02:25:45	2.30006	1.17435	1.79557	2.2623	2.157	2.17783	5	5	5	546.424	1256.81	641.694	981.141
201	FALSE	1	107	E6	Rps17ap [Saccharomyces cerevisiae S288c]		gi|6323617	258.786	100	17986.2	10.51	LTLDFQTNKR	24	33	(N-term)_iTRAQ[0], Lysine(K)_iTRAQ[9]	34.79	98.503	1523.88	1523.9	0.0250244	16.4215	76607	37.2603			2013-04-01 02:34:25	2.34801	2.42824	2.71746	2.2623	2.157	2.17783	5	5	5	3115.23	7314.58	7564.54	8465.5
202	FALSE	1	136	F11	Rps17ap [Saccharomyces cerevisiae S288c]		gi|6323617	258.786	100	17986.2	10.51	KDQYVPEVSALDLSR	81	95	(N-term)_iTRAQ[0], Lysine(K)_iTRAQ[1]	53.1	99.978	2008.1	2008.12	0.0272217	13.556	65190.2	47.6866			2013-04-01 04:27:09	2.24458	2.36391	2.29197	2.2623	2.157	2.17783	5	5	5	1906.47	4279.22	4506.73	4369.58
203	FALSE	1	163	G14	Rps17ap [Saccharomyces cerevisiae S288c]		gi|6323617	258.786	100	17986.2	10.51	LPLSVINVSAQR	117	128	(N-term)_iTRAQ[0]	92.62	100	1440.87	1440.91	0.0471191	32.702	70729.1	69.0158			2013-04-01 05:51:43	2.28661	2.78524	2.34211	2.2623	2.157	2.17783	5	5	5	2060.77	4712.16	5739.73	4826.54
204	FALSE	1	212	I12	Rps17ap [Saccharomyces cerevisiae S288c]		gi|6323617	258.786	100	17986.2	10.51	SLGLKLPLSVINVSAQR	112	128	(N-term)_iTRAQ[0], Lysine(K)_iTRAQ[5]	52.41	99.974	2083.28	2083.38	0.0961914	46.1729	27597.5	45.5397			2013-04-01 08:37:19	2.1379	2.48693	1.87042	2.2623	2.157	2.17783	5	5	5	1370.07	2929.07	3407.27	2562.59
591	FALSE	1	347	O1	Apt1p [Saccharomyces cerevisiae S288c]		gi|6323619	25.78	88.08	22781.4	5.03	GFLFGPTLALALGVGFVPVR	70	89	(N-term)_iTRAQ[0]	25.78	88.08	2175.28	2175.52	0.236816	108.867	3555.58	38.505			2013-04-01 16:21:19	2.67494	1.5146	2.03145	2.67494	1.5146	2.03145	1	1	1	286.217	765.612	433.502	581.434
144	FALSE	1	68	C17	Rrp5p [Saccharomyces cerevisiae S288c]		gi|6323885	860.88	100	219794	5.86	KDFGNFEK	287	294	(N-term)_iTRAQ[0], Lysine(K)_iTRAQ[1,8]	47.4	99.918	1416.79	1416.77	-0.0198975	-14.0441	84356.8	32.1939			2013-03-31 23:29:45	1.99744	2.84327	3.30138	1.75977	2.01456	2.5633	15	15	15	4333.9	8656.69	12322.4	14307.9
145	FALSE	1	107	E6	Rrp5p [Saccharomyces cerevisiae S288c]		gi|6323885	860.88	100	219794	5.86	IELSLRPATAK	1154	1164	(N-term)_iTRAQ[0], Lysine(K)_iTRAQ[11]	51.41	99.967	1486.92	1486.95	0.0292969	19.7031	24798.1	42.3918			2013-04-01 02:35:41	1.55901	1.70201	2.13151	1.75977	2.01456	2.5633	15	15	15	1449.25	2259.39	2466.63	3089.08
146	FALSE	1	109	E8	Rrp5p [Saccharomyces cerevisiae S288c]		gi|6323885	860.88	100	219794	5.86	VASIDREHGFVNAIGK	1060	1075	(N-term)_iTRAQ[0], Lysine(K)_iTRAQ[16]	70.82	100	2001.11	2001.15	0.0406494	20.3134	44066.8	30.9138			2013-04-01 02:41:07	1.62936	1.67405	1.9469	1.75977	2.01456	2.5633	15	15	15	2687.28	4378.55	4498.63	5231.87
147	FALSE	1	114	E13	Rrp5p [Saccharomyces cerevisiae S288c]		gi|6323885	860.88	100	219794	5.86	AGLIEHVNFK	105	114	(N-term)_iTRAQ[0], Lysine(K)_iTRAQ[10]	55.13	99.986	1415.83	1415.83	0.00537109	3.79361	28532.1	57.169			2013-04-01 03:00:03	1.4252	1.77768	2.79778	1.75977	2.01456	2.5633	15	15	15	997.403	1421.5	1773.07	2790.51
148	FALSE	1	117	E16	Rrp5p [Saccharomyces cerevisiae S288c]		gi|6323885	860.88	100	219794	5.86	KFAQLEFAK	1623	1631	(N-term)_iTRAQ[0], Lysine(K)_iTRAQ[1,9]	63.18	99.998	1513.91	1513.91	-0.00158691	-1.04822	53888.4	47.5031			2013-04-01 03:10:20	1.80326	2.44012	2.77656	1.75977	2.01456	2.5633	15	15	15	2755.52	4968.91	6723.81	7650.87
149	FALSE	1	137	F12	Rrp5p [Saccharomyces cerevisiae S288c]		gi|6323885	860.88	100	219794	5.86	KNQLNVILAANLHGR	907	921	(N-term)_iTRAQ[0], Lysine(K)_iTRAQ[1]	26.41	89.69	1949.17	1949.19	0.0230713	11.8365	11905.4	37.0759			2013-04-01 04:24:35	1.92738	1.77481	2.40649	1.75977	2.01456	2.5633	15	15	15	991.949	1911.87	1760.52	2387.12
150	FALSE	1	161	G12	Rrp5p [Saccharomyces cerevisiae S288c]		gi|6323885	860.88	100	219794	5.86	TKDSVIVEIPDVGLR	707	721	(N-term)_iTRAQ[0], Lysine(K)_iTRAQ[2]	73.73	100	1929.13	1929.18	0.055542	28.7913	26716.9	72.1234			2013-04-01 05:45:19	1.9381	1.97007	2.72561	1.75977	2.01456	2.5633	15	15	15	821.906	1592.94	1619.21	2240.19
151	FALSE	1	179	H6	Rrp5p [Saccharomyces cerevisiae S288c]		gi|6323885	860.88	100	219794	5.86	RIDLWNVYVDQEVK	1651	1664	(N-term)_iTRAQ[0], Lysine(K)_iTRAQ[14]	43.91	99.817	2065.13	2065.21	0.0756836	36.6483	109056	41.723			2013-04-01 07:33:32	1.7149	1.86379	2.80863	1.75977	2.01456	2.5633	15	15	15	3110.81	5334.73	5797.9	8737.11
152	FALSE	1	179	H6	Rrp5p [Saccharomyces cerevisiae S288c]		gi|6323885	860.88	100	219794	5.86	GIFVYLSR	1191	1198	(N-term)_iTRAQ[0]	46.75	99.905	1098.64	1098.69	0.0511475	46.5551	27677.5	72.3329			2013-04-01 07:34:10	2.06114	2.96518	3.29234	1.75977	2.01456	2.5633	15	15	15	463.498	955.333	1374.36	1525.99
153	FALSE	1	182	H9	Rrp5p [Saccharomyces cerevisiae S288c]		gi|6323885	860.88	100	219794	5.86	DSEYLYLALDDDRLGK	444	459	(N-term)_iTRAQ[0], Lysine(K)_iTRAQ[16]	40.62	99.609	2174.12	2174.19	0.0700684	32.2283	10926.9	50.2149			2013-04-01 07:23:15	0.997417	1.72388	1.91659	1.75977	2.01456	2.5633	15	15	15	650.276	648.596	1121	1246.31
154	FALSE	1	204	I4	Rrp5p [Saccharomyces cerevisiae S288c]		gi|6323885	860.88	100	219794	5.86	YFHIGQWLR	207	215	(N-term)_iTRAQ[0]	53.47	99.98	1363.74	1363.83	0.0900879	66.0595	112085	63.6341			2013-04-01 09:05:13	2.46696	2.04558	3.196	1.75977	2.01456	2.5633	15	15	15	3156.83	7787.77	6457.55	10089.2
155	FALSE	1	232	J8	Rrp5p [Saccharomyces cerevisiae S288c]		gi|6323885	860.88	100	219794	5.86	FIGLVLPSYAVDSR	817	830	(N-term)_iTRAQ[0]	80.04	100	1680.94	1681.06	0.11792	70.151	66584.6	85.1149			2013-04-01 09:43:59	1.95861	2.25105	3.40532	1.75977	2.01456	2.5633	15	15	15	833.938	1633.36	1877.24	2839.83
156	FALSE	1	232	J8	Rrp5p [Saccharomyces cerevisiae S288c]		gi|6323885	860.88	100	219794	5.86	LLPGAVFLGNITK	295	307	(N-term)_iTRAQ[0], Lysine(K)_iTRAQ[13]	68.28	99.999	1631.01	1631.13	0.116211	71.2507	21646.8	50.2416			2013-04-01 09:44:38	1.83117	1.54493	2.6019	1.75977	2.01456	2.5633	15	15	15	828.653	1517.41	1280.21	2156.07
157	FALSE	1	245	J21	Rrp5p [Saccharomyces cerevisiae S288c]		gi|6323885	860.88	100	219794	5.86	VFGLVSGVVNVSHLR	357	371	(N-term)_iTRAQ[0]	64.81	99.999	1727.01	1727.11	0.105103	60.8581	7468.99	63.1524			2013-04-01 10:30:13	2.08715	1.62288	1.56083	1.75977	2.01456	2.5633	15	15	15	383.368	800.147	622.161	598.373
158	FALSE	1	255	K7	Rrp5p [Saccharomyces cerevisiae S288c]		gi|6323885	860.88	100	219794	5.86	AFYINQSVTVYLLR	837	850	(N-term)_iTRAQ[0]	74.92	100	1831.02	1831.18	0.1604	87.6015	16306.6	70.9281			2013-04-01 11:44:37	1.51565	2.70342	2.47838	1.75977	2.01456	2.5633	15	15	15	536.002	812.39	1449.04	1328.42
210	FALSE	1	185	H12	Rps10bp [Saccharomyces cerevisiae S288c]		gi|6323886	84.73	100	14171.5	9.05	EYLNLPEHIVPGTYIQER	78	95	(N-term)_iTRAQ[0]	51.15	99.965	2315.22	2315.29	0.0717773	31.0024	17135.7	54.0396			2013-04-01 07:13:02	1.75739	1.94766	1.60881	1.61099	1.84419	1.59976	2	2	2	713.533	1253.95	1389.72	1147.93
211	FALSE	1	316	M18	Rps10bp [Saccharomyces cerevisiae S288c]		gi|6323886	84.73	100	14171.5	9.05	TQFSWQYYYYTLTEEGVEYLR	57	77	(N-term)_iTRAQ[0]	33.58	98.022	2883.36	2883.63	0.263184	91.2766	2222.25	64.1606			2013-04-01 14:35:15	1.47678	1.74622	1.59076	1.61099	1.84419	1.59976	2	2	2		251.335	297.191	270.733
463	FALSE	1	117	E16	Has1p [Saccharomyces cerevisiae S288c]		gi|6323947	288.02	100	63540.6	9.38	MGFTTMTSVQAR	60	71	(N-term)_iTRAQ[0]	56.27	99.989	1473.73	1473.74	0.00854492	5.79815	13377.2	44.3035			2013-04-01 03:11:17	1.94457	0.986128	2.47336	1.19626	0.749299	2.03927	5	5	5	960.7	1868.15	947.373	2376.15
464	FALSE	1	223	I23	Has1p [Saccharomyces cerevisiae S288c]		gi|6323947	288.02	100	63540.6	9.38	ELALQIFGVAR	125	135	(N-term)_iTRAQ[0]	40.13	99.562	1360.81	1360.84	0.03479	25.5657	6511.11	61.2405			2013-04-01 07:59:29	0.661876	0.568076	1.07257	1.19626	0.749299	2.03927	5	5	5	546.582	361.769	310.5	586.248
465	FALSE	1	241	J17	Has1p [Saccharomyces cerevisiae S288c]		gi|6323947	288.02	100	63540.6	9.38	TNTFFEFCNAER	329	340	(N-term)_iTRAQ[0], MMTS (C)[8]	63.41	99.998	1668.73	1668.85	0.123291	73.8834	15784.6	53.6094			2013-04-01 10:15:47	1.55402	0.836437	2.5027	1.19626	0.749299	2.03927	5	5	5	826.156	1283.86	691.027	2067.62
466	FALSE	1	276	L4	Has1p [Saccharomyces cerevisiae S288c]		gi|6323947	288.02	100	63540.6	9.38	SLMFLTPNELGFLR	390	403	(N-term)_iTRAQ[0]	81.87	100	1781.97	1782.16	0.181885	102.069	280144	78.4421			2013-04-01 12:19:17	0.711143	0.390718	2.41686	1.19626	0.749299	2.03927	5	5	5	7048.85	5012.74	2754.12	17036.1
467	FALSE	1	313	M15	Has1p [Saccharomyces cerevisiae S288c]		gi|6323947	288.02	100	63540.6	9.38	GLDIPAVDWIIQFDPPDDPR	352	371	(N-term)_iTRAQ[0]	46.34	99.895	2423.24	2423.48	0.246582	101.757	54583.8	89.8812			2013-04-01 14:22:46	1.72233	1.29015	2.19785	1.19626	0.749299	2.03927	5	5	5	386.941	666.44	499.213	850.438
344	FALSE	1	316	M18	Pse1p [Saccharomyces cerevisiae S288c]		gi|6323968	44.02	99.821	129569	4.61	TLLQIVQAFASPDNQIR	11	27	(N-term)_iTRAQ[0]	44.02	99.821	2058.15	2058.33	0.187012	90.8641	8010.85	74.0139			2013-04-01 14:34:56	1.3151	2.27889	2.7038	1.3151	2.27889	2.7038	1	1	1	253.6	333.511	577.927	685.686
263	FALSE	1	33	B6	Rpl18bp [Saccharomyces cerevisiae S288c]		gi|6324028	119.02	100	23478.5	11.7	HFGMGPHK	152	159	(N-term)_iTRAQ[0], Lysine(K)_iTRAQ[8]	54.11	99.982	1198.64	1198.65	0.0140381	11.7117	45511.2	53.6821			2013-03-31 21:13:15	1.72942	1.44103	0.780954	1.25892	1.09518	0.588273	3	3	3	2453.2	4242.61	3535.13	1915.84
264	FALSE	1	85	D10	Rpl18bp [Saccharomyces cerevisiae S288c]		gi|6324028	119.02	100	23478.5	11.7	TVVVVGTVTDDAR	80	92	(N-term)_iTRAQ[0]	29.74	95.211	1475.82	1475.83	0.0129395	8.76764	2181.21	42.2581			2013-04-01 01:26:42	0.850497	0.7177	0.572936	1.25892	1.09518	0.588273	3	3	3	404.952	344.411	290.634	232.012
265	FALSE	1	126	F1	Rpl18bp [Saccharomyces cerevisiae S288c]		gi|6324028	119.02	100	23478.5	11.7	IFEFPK	93	98	(N-term)_iTRAQ[0], Lysine(K)_iTRAQ[6]	35.17	98.628	1068.63	1068.67	0.0335693	31.4133	60765.8	67.3613			2013-04-01 05:02:22	1.35652	1.2701	0.454993	1.25892	1.09518	0.588273	3	3	3	2604.77	3533.43	3308.32	1185.15
121	FALSE	1	93	D18	Ssb2p [Saccharomyces cerevisiae S288c]		gi|6324120	374.14	100	73562.6	5.37	MVNQAEEFK	522	530	(N-term)_iTRAQ[0], Lysine(K)_iTRAQ[9]	68.26	99.999	1383.72	1383.71	-0.00561523	-4.05807	30458.6	50.0617			2013-04-01 01:52:24	1.47053	1.31252	1.9805	1.82573	1.38027	1.98032	7	7	7	2003.79	2946.64	2630.02	3968.52
122	FALSE	1	124	E23	Ssb2p [Saccharomyces cerevisiae S288c]		gi|6324120	374.14	100	73562.6	5.37	SQIDEVVLVGGSTR	332	345	(N-term)_iTRAQ[0]	69.45	99.999	1603.88	1603.86	-0.0222168	-13.8519	40243.5	46.81			2013-04-01 03:34:58	1.9948	1.98185	1.71975	1.82573	1.38027	1.98032	7	7	7	1726.38	3443.78	3421.41	2968.93
123	FALSE	1	153	G4	Ssb2p [Saccharomyces cerevisiae S288c]		gi|6324120	374.14	100	73562.6	5.37	VTPSFVAFTPQER	39	51	(N-term)_iTRAQ[0]	78.03	100	1622.87	1622.92	0.0583496	35.9547	82138	68.2151			2013-04-01 05:16:29	2.18831	1.9646	2.49859	1.82573	1.38027	1.98032	7	7	7	2002.66	4382.45	3934.43	5003.83
124	FALSE	1	159	G10	Ssb2p [Saccharomyces cerevisiae S288c]		gi|6324120	374.14	100	73562.6	5.37	AVITVPAYFNDAQR	144	157	(N-term)_iTRAQ[0]	66.79	99.999	1708.91	1708.97	0.0565186	33.0728	83904.6	84.9513			2013-04-01 05:37:39	2.20019	2.08962	2.52995	1.82573	1.38027	1.98032	7	7	7	975.965	2147.31	2039.39	2469.14
125	FALSE	1	316	M18	Ssb2p [Saccharomyces cerevisiae S288c]		gi|6324120	374.14	100	73562.6	5.37	SKIEAALSDALAALQIEDPSADELR	572	596	(N-term)_iTRAQ[0], Lysine(K)_iTRAQ[2]	37.02	99.104	2914.56	2914.85	0.285156	97.8385	26174.7	82.0019			2013-04-01 14:34:37	2.93172	2.64005	3.3088	1.82573	1.38027	1.98032	7	7	7	196.664	576.564	519.204	650.722
126	FALSE	1	318	M20	Ssb2p [Saccharomyces cerevisiae S288c]		gi|6324120	374.14	100	73562.6	5.37	IEAALSDALAALQIEDPSADELR	574	596	(N-term)_iTRAQ[0]	25.51	87.316	2555.33	2555.56	0.232178	90.8601	8521.57	71.9966			2013-04-01 14:41:19	1.06381	0.736254	1.27653	1.82573	1.38027	1.98032	7	7	7	348.382	370.612	256.498	444.719
127	FALSE	1	350	O4	Ssb2p [Saccharomyces cerevisiae S288c]		gi|6324120	374.14	100	73562.6	5.37	DLLLLDVAPLSLGVGMQGDIFGIVVPR	394	420	(N-term)_iTRAQ[0]	29.08	94.425	2951.68	2952.01	0.331055	112.158	6778.42	61.0179			2013-04-01 16:31:55	1.53508	0.459816	1.31341	1.82573	1.38027	1.98032	7	7	7	202.848	311.389	93.2729	266.423
474	FALSE	1	154	G5	Fpr1p [Saccharomyces cerevisiae S288c]		gi|6324194	51.68	99.969	13349.1	5.72	LTIPGPYAYGPR	81	92	(N-term)_iTRAQ[0]	51.68	99.969	1448.8	1448.86	0.0528564	36.4829	107628	63.6926			2013-04-01 05:20:20	3.16006	2.01723	1.96409	3.16006	2.01723	1.96409	1	1	1	1968.81	6221.54	3971.53	3866.91
504	FALSE	1	217	I17	Dbp2p [Saccharomyces cerevisiae S288c]		gi|6324217	96.17	100	65226.4	8.9	GINYVINYDMPGNIEDYVHR	428	447	(N-term)_iTRAQ[0]	44.37	99.835	2526.22	2526.32	0.0976562	38.6571	5124.48	70.2329			2013-04-01 08:20:02	1.01199	0.750755	1.18708	1.50563	1.29287	1.4966	2	2	2	391.209	395.902	293.702	464.398
414	FALSE	1	57	C6	Nop15p [Saccharomyces cerevisiae S288c]		gi|6324219	211.49	100	31051.4	9.26	LPHGFHEK	98	105	(N-term)_iTRAQ[0], Lysine(K)_iTRAQ[8]	59.63	99.995	1252.7	1252.72	0.0158691	12.6679	23108.5	57.3663			2013-04-01 00:30:32	0.9178	0.954538	1.66395	0.938881	0.846728	1.75772	3	3	3	1674.92	1537.24	1598.78	2786.98
415	FALSE	1	171	G22	Nop15p [Saccharomyces cerevisiae S288c]		gi|6324219	211.49	100	31051.4	9.26	YFAQFGDLK	110	118	(N-term)_iTRAQ[0], Lysine(K)_iTRAQ[9]	74.88	100	1376.75	1376.77	0.0285645	20.7478	78004.2	66.7355			2013-04-01 06:20:14	0.863947	0.720549	1.92436	0.938881	0.846728	1.75772	3	3	3	4788.66	4137.14	3450.46	9215.09
416	FALSE	1	172	G23	Nop15p [Saccharomyces cerevisiae S288c]		gi|6324219	211.49	100	31051.4	9.26	TLEEYSGIIYVSR	85	97	(N-term)_iTRAQ[0]	76.98	100	1673.89	1673.91	0.0209961	12.5433	48407.2	51.6325			2013-04-01 06:23:26	1.04375	0.88262	1.69601	0.938881	0.846728	1.75772	3	3	3	1978.83	2065.4	1746.56	3356.11
576	FALSE	1	152	G3	Cdc33p [Saccharomyces cerevisiae S288c]		gi|6324433	51.81	99.97	26977.3	5.29	WSFQLR	115	120	(N-term)_iTRAQ[0]	26.89	90.769	980.544	980.581	0.0369263	37.659	81849.3	26.0829			2013-04-01 05:13:17	2.45084	1.82741	2.30033	2.22292	1.80764	2.23151	2	2	2	2104.75	5158.42	3846.24	4841.63
577	FALSE	1	155	G6	Cdc33p [Saccharomyces cerevisiae S288c]		gi|6324433	51.81	99.97	26977.3	5.29	GKGADIDELWLR	121	132	(N-term)_iTRAQ[0], Lysine(K)_iTRAQ[2]	24.92	85.47	1660.93	1660.97	0.0460205	27.7077	16938.6	29.4307			2013-04-01 05:24:30	2.01619	1.78809	2.16475	2.22292	1.80764	2.23151	2	2	2	1016.56	2049.58	1817.7	2200.6
255	FALSE	1	76	D1	Rpl25p [Saccharomyces cerevisiae S288c]		gi|6324445	64.65	99.998	19062.1	10.11	VIEQPITSETAMK	62	74	(N-term)_iTRAQ[0], Lysine(K)_iTRAQ[13]	64.65	99.998	1734.96	1734.98	0.0195312	11.2575	13985.2	53.321			2013-04-01 00:53:44	1.79711	1.44837	2.25166	1.79711	1.44837	2.25166	1	1	1	962.89	1730.42	1394.62	2168.1
196	FALSE	1	275	L3	Rps19ap [Saccharomyces cerevisiae S288c]		gi|6324451	114.82	100	17636.6	9.61	DVAAQDFINAYASFLQR	8	24	(N-term)_iTRAQ[0]	97.47	100	2073.05	2073.25	0.197021	95.0393	196066	57.8179			2013-04-01 12:15:45	5.09536	5.35604	2.41064	4.66048	4.43213	2.36078	2	2	2	1219.26	6212.56	6530.41	2939.2
197	FALSE	1	299	M1	Rps19ap [Saccharomyces cerevisiae S288c]		gi|6324451	114.82	100	17636.6	9.61	DVAAQDFINAYASFLQR	8	24	(N-term)_iTRAQ[0]	114.82	100	2073.05	2073.26	0.211914	102.223	59046.6	58.9846			2013-04-01 13:33:23	4.26273	3.66759	2.31194	4.66048	4.43213	2.36078	2	2	2	635.181	2707.6	2329.58	1468.5
332	FALSE	1	83	D8	Rcl1p [Saccharomyces cerevisiae S288c]		gi|6324564	88.07	100	44652.3	8.95	YTTFQGSQNFR	8	18	(N-term)_iTRAQ[0]	57.05	99.991	1492.73	1492.75	0.0177002	11.8576	47348.1	38.9072			2013-04-01 01:16:48	2.59727	2.49829	3.18815	3.94345	3.9554	5.48949	2	2	2	1934.87	5025.39	4833.88	6168.67
333	FALSE	1	208	I8	Rcl1p [Saccharomyces cerevisiae S288c]		gi|6324564	88.07	100	44652.3	8.95	FIILLR	322	327	(N-term)_iTRAQ[0]	31.02	96.433	918.626	918.685	0.0592041	64.4485	11961.4	45.1898			2013-04-01 08:52:41	5.98737	6.26235	9.45203	3.94345	3.9554	5.48949	2	2	2		507.507	530.815	801.181
53	FALSE	1	122	E21	Utp23p [Saccharomyces cerevisiae S288c]		gi|6324577	36.2	98.918	34056.8	10.05	YVVASQDIDLR	117	127	(N-term)_iTRAQ[0]	36.2	98.918	1422.77	1422.72	-0.0499268	-35.0912	6623.78	47.6591			2013-04-01 03:29:13	3.45757	3.07608	3.8311	3.45757	3.07608	3.8311	1	1	1	251.177	868.464	772.643	962.286
517	FALSE	1	361	O15	Cka2p [Saccharomyces cerevisiae S288c]		gi|6324635	31.59	96.872	44219.6	8.69	LAVPEVVDLIDNLLR	302	316	(N-term)_iTRAQ[0]	31.59	96.872	1823.08	1823.26	0.184692	101.308	4802.19	76.4944			2013-04-01 17:09:42	0.92209	0.943957	1.34562	0.92209	0.943957	1.34562	1	1	1	271.758	250.586	256.528	365.685
468	FALSE	1	230	J6	Gsp2p [Saccharomyces cerevisiae S288c]		gi|6324759	52.85	99.977	27850.6	6.22	SNYNFEKPFLWLAR	156	169	(N-term)_iTRAQ[0], Lysine(K)_iTRAQ[7]	52.85	99.977	2073.12	2073.26	0.140869	67.9504	33826.7	36.6301			2013-04-01 09:37:17	1.97191	1.57377	2.05584	1.97191	1.57377	2.05584	1	1	1	2080.49	4102.54	3274.22	4277.17
500	FALSE	1	63	C12	Ded1p [Saccharomyces cerevisiae S288c]		gi|6324778	228.39	100	69154.9	7.67	TGPSPQPESQGSFYQR	207	222	(N-term)_iTRAQ[0]	92.18	100	1909.92	1909.91	-0.00793457	-4.15441	42114.3	51.4103			2013-03-31 23:56:48	1.69948	1.17064	1.33447	1.85675	1.27089	1.36873	4	4	4	3475.02	5905.71	4068.01	4637.31
501	FALSE	1	192	H19	Ded1p [Saccharomyces cerevisiae S288c]		gi|6324778	228.39	100	69154.9	7.67	MLDMGFEPQIR	311	321	(N-term)_iTRAQ[0]	51.8	99.97	1480.74	1480.8	0.0579834	39.1584	14227	78.8514			2013-04-01 06:50:18	2.24006	2.22643	1.88683	1.85675	1.27089	1.36873	4	4	4	356.219	797.952	793.097	672.123
502	FALSE	1	279	L7	Ded1p [Saccharomyces cerevisiae S288c]		gi|6324778	228.39	100	69154.9	7.67	DFLSDYIFLSVGR	354	366	(N-term)_iTRAQ[0]	58.3	99.993	1675.88	1676.05	0.166138	99.1345	17181.4	58.9227			2013-04-01 12:30:30	1.49986	0.763349	1.01925	1.85675	1.27089	1.36873	4	4	4	807.186	1210.67	616.165	822.726
503	FALSE	1	279	L7	Ded1p [Saccharomyces cerevisiae S288c]		gi|6324778	228.39	100	69154.9	7.67	MADQLTDFLIMQNFR	411	425	(N-term)_iTRAQ[0]	26.11	88.953	1986.99	1987.18	0.193848	97.5584	3859.27	50.2806			2013-04-01 12:31:09	2.08154	1.31122	1.36757	1.85675	1.27089	1.36873	4	4	4	337.268	702.036	442.232	461.236
142	FALSE	1	252	K4	Rrs1p [Saccharomyces cerevisiae S288c]		gi|6324868	105.17	100	26984	9.46	TTTESVGGTGGQSSVMTLLQLPDPTTDLPR	72	101	(N-term)_iTRAQ[0]	28.58	93.745	3203.62	3203.88	0.254395	79.4084	20362.1	93.7461			2013-04-01 11:55:32	1.04123	0.822444	1.32183	0.985979	0.763777	1.20074	2	2	2	198.935	207.138	163.613	262.958
143	FALSE	1	342	N20	Rrs1p [Saccharomyces cerevisiae S288c]		gi|6324868	105.17	100	26984	9.46	DNVQLLINQLLSLPMK	56	71	(N-term)_iTRAQ[0], Lysine(K)_iTRAQ[16]	76.59	100	2127.25	2127.45	0.202637	95.2578	20397.5	63.5732			2013-04-01 15:12:23	0.933657	0.709294	1.09074	0.985979	0.763777	1.20074	2	2	2	1134.02	1058.78	804.353	1236.92
231	FALSE	1	57	C6	Rpl5p [Saccharomyces cerevisiae S288c]		gi|6325126	325.34	100	37054.5	6.36	GASDGGLYVPHSENR	165	179	(N-term)_iTRAQ[0]	27.47	91.923	1702.83	1702.85	0.0195312	11.4699	10496.4	32.4382			2013-04-01 00:31:32	1.84581	1.1009	1.50005	1.23433	1.16136	1.76591	6	6	6	963.804	1779	1061.06	1445.75
232	FALSE	1	192	H19	Rpl5p [Saccharomyces cerevisiae S288c]		gi|6325126	325.34	100	37054.5	6.36	VFLDIGLQR	144	152	(N-term)_iTRAQ[0]	68.57	99.999	1204.72	1204.77	0.0489502	40.6321	46993.1	79.6635			2013-04-01 06:49:21	1.20905	1.23417	2.29093	1.23433	1.16136	1.76591	6	6	6	1279.04	1546.43	1578.55	2930.2
233	FALSE	1	250	K2	Rpl5p [Saccharomyces cerevisiae S288c]		gi|6325126	325.34	100	37054.5	6.36	GYLADDIDADSLEDIYTSAHEAIR	225	248	(N-term)_iTRAQ[0]	86.39	100	2797.33	2797.57	0.237061	84.7453	45388.5	46.3795			2013-04-01 12:01:58	1.11033	1.26037	1.51967	1.23433	1.16136	1.76591	6	6	6	720.874	800.404	908.565	1095.49
234	FALSE	1	273	L1	Rpl5p [Saccharomyces cerevisiae S288c]		gi|6325126	325.34	100	37054.5	6.36	YGITHGLTNWAAAYATGLLIAR	86	107	(N-term)_iTRAQ[0]	72.99	100	2477.34	2477.58	0.234375	94.6074	16330.6	64.5706			2013-04-01 12:09:02	0.879512	0.958437	1.241	1.23433	1.16136	1.76591	6	6	6	1084.58	953.904	1039.5	1345.96
235	FALSE	1	294	L22	Rpl5p [Saccharomyces cerevisiae S288c]		gi|6325126	325.34	100	37054.5	6.36	FPGWDFETEEIDPELLR	180	196	(N-term)_iTRAQ[0]	69.92	100	2237.09	2237.23	0.145752	65.1525	216292	85.2716			2013-04-01 13:22:45	1.14496	0.984905	1.95603	1.23433	1.16136	1.76591	6	6	6	2625.59	3006.19	2585.96	5135.74
236	FALSE	1	299	M1	Rpl5p [Saccharomyces cerevisiae S288c]		gi|6325126	325.34	100	37054.5	6.36	YGITHGLTNWAAAYATGLLIAR	86	107	(N-term)_iTRAQ[0]	29.58	95.031	2477.34	2477.59	0.24707	99.732	4374.93	42.2962			2013-04-01 13:34:21	1.41735	1.51781	2.39217	1.23433	1.16136	1.76591	6	6	6	404.98	573.999	614.684	968.78
581	FALSE	1	137	F12	Cam1p [Saccharomyces cerevisiae S288c]		gi|6325209	32.77	97.616	53490.5	8.43	STFVLDDWKR	264	273	(N-term)_iTRAQ[0], Lysine(K)_iTRAQ[9]	32.77	97.616	1554.85	1554.87	0.0212402	13.6606	7153.64	47.1189			2013-04-01 04:25:13	1.89167	1.07132	1.28419	1.89167	1.07132	1.28419	1	1	1	621.459	1175.6	665.782	798.074
93	FALSE	1	156	G7	Tif6p [Saccharomyces cerevisiae S288c]		gi|6325273	92.39	100	27057.6	4.54	GLLVPTQTTDQELQHLR	69	85	(N-term)_iTRAQ[0]	48.28	99.933	2093.15	2093.21	0.0666504	31.8422	13623.7	68.6986			2013-04-01 05:27:42	0.811186	0.956721	1.86911	0.791138	0.859181	1.41515	2	2	2	825.957	670.005	790.211	1543.8
94	FALSE	1	359	O13	Tif6p [Saccharomyces cerevisiae S288c]		gi|6325273	92.39	100	27057.6	4.54	GSSVVGAGMVVNDYLAVTGLDTTAPELSVIESIFR	189	223	(N-term)_iTRAQ[0]	44.11	99.825	3711.93	3712.33	0.399902	107.734	7985.1	77.3908			2013-04-01 17:02:40	0.771584	0.771584	1.07144	0.791138	0.859181	1.41515	2	2	2	247.906			265.618
270	FALSE	1	110	E9	Rpl11ap [Saccharomyces cerevisiae S288c]		gi|6325359	147.44	100	22347.2	9.92	VLEQLSGQTPVQSK	36	49	(N-term)_iTRAQ[0], Lysine(K)_iTRAQ[14]	48.43	99.935	1802.03	1802.04	0.0167236	9.28046	43361	43.8737			2013-04-01 02:45:18	1.32916	1.28121	1.67379	1.49543	1.50449	2.02546	3	3	3	2529.14	3361.65	3240.38	4233.26
271	FALSE	1	112	E11	Rpl11ap [Saccharomyces cerevisiae S288c]		gi|6325359	147.44	100	22347.2	9.92	TTKEDTVSWFK	154	164	(N-term)_iTRAQ[0], Lysine(K)_iTRAQ[3,11]	59.29	99.995	1773.98	1774	0.0230713	13.0054	98653.1	50.4908			2013-04-01 02:52:02	1.51646	1.39683	2.06449	1.49543	1.50449	2.02546	3	3	3	6171.51	9358.82	8620.56	12741
272	FALSE	1	143	F18	Rpl11ap [Saccharomyces cerevisiae S288c]		gi|6325359	147.44	100	22347.2	9.92	EDTVSWFK	157	164	(N-term)_iTRAQ[0], Lysine(K)_iTRAQ[8]	39.72	99.519	1299.68	1299.7	0.0162354	12.4918	17589.8	52.26			2013-04-01 04:03:06	1.65915	1.90283	2.40469	1.49543	1.50449	2.02546	3	3	3	962.047	1596.18	1830.61	2313.42
367	FALSE	1	252	K4	ORF L0596 [Saccharomyces cerevisiae]		gi|642334	63.14	99.998	19808.3	5.51	IVFFTWSPDTAPVR	96	109	(N-term)_iTRAQ[0]	63.14	99.998	1779.96	1780.1	0.148926	83.6683	24947.8	78.9324			2013-04-01 11:54:53	3.05374	1.61498	1.80041	3.05374	1.61498	1.80041	1	1	1	557.764	1703.26	900.774	1004.2
552	FALSE	1	202	I2	Chain A, Yeast (Saccharomyces Cerevisiae) Ribosomal Protein L30		gi|6435677	50.2	99.957	13150.6	9.8	LIIIAANTPVLR	40	51	(N-term)_iTRAQ[0]	50.2	99.957	1437.93	1438.03	0.0997314	69.3578	6322.02	65.1605			2013-04-01 09:14:13	1.95042	1.91197	2.35373	1.95042	1.91197	2.35373	1	1	1	257.144	501.539	491.651	605.248
461	FALSE	1	104	E3	high mobility group-like nuclear protein 2 [Saccharomyces cerevisiae]		gi|666101	116.91	100	23371.4	9.71	RPTSVVFIVPGSNKK	135	149	(N-term)_iTRAQ[0], Lysine(K)_iTRAQ[14,15]	50.35	99.958	2061.26	2061.3	0.0444336	21.5566	177440	53.1238			2013-04-01 02:23:49	1.73987	1.21645	1.64759	1.83342	1.28172	1.78227	2	2	2	8697.67	15132.8	10580.3	14330.2
462	FALSE	1	122	E21	high mobility group-like nuclear protein 2 [Saccharomyces cerevisiae]		gi|666101	116.91	100	23371.4	9.71	RPTSVVFIVPGSNK	135	148	(N-term)_iTRAQ[0], Lysine(K)_iTRAQ[14]	66.56	99.999	1789.06	1789.06	-0.00292969	-1.63756	216749	61.7357			2013-04-01 03:27:17	1.932	1.35049	1.92795	1.83342	1.28172	1.78227	2	2	2	6635.48	12819.8	8961.12	12792.9
558	FALSE	1	328	N6	Chain A, Crystal Structure Of Yeast Ypd1p		gi|6980562	35.89	98.838	20800	4.62	GLIIQFIDQAQTTFAQMQR	29	47	(N-term)_iTRAQ[0]	35.89	98.838	2353.25	2353.5	0.257324	109.349	8169.31	36.3526			2013-04-01 16:00:48	1.79799	1.33079	1.59487	1.79799	1.33079	1.59487	1	1	1	356.94	641.773	475.013	569.271
313	FALSE	1	157	G8	RecName: Full=Putative uncharacterized protein YPR126C		gi|74675903	25.74	87.97	11957.3	6.7	VAESVSCGLMGQVK	5	18	(N-term)_iTRAQ[0], Lysine(K)_iTRAQ[14], MMTS (C)[7], Oxidation (M)[10]	25.74	87.97	1757.88	1757.87	-0.0141602	-8.05523	3080.88	48.3273			2013-04-01 05:32:30	1.09133	1.09119	0.782005	1.09133	1.09119	0.782005	1	1	1	305.29	333.173	333.13	238.738
57	FALSE	1	306	M8	uracil phosphoribosyl transferase [Saccharomyces cerevisiae]		gi|7546185	34.69	98.468	31139.4	6.75	NVYLLPQTNQLLGLYTIIR	43	61	(N-term)_iTRAQ[0]	34.69	98.468	2376.38	2376.61	0.232178	97.7024	2472.02	56.3983			2013-04-01 13:59:22	1.05729	0.817472	1.33805	1.05729	0.817472	1.33805	1	1	1	255.372	270.003	208.759	341.7
417	FALSE	1	52	C1	Nop10p [Saccharomyces cerevisiae S288c]		gi|7839181	88.08	100	7784.36	10.16	FSPDDKYSR	35	43	(N-term)_iTRAQ[0], Lysine(K)_iTRAQ[6]	33.05	97.765	1402.72	1402.75	0.0266113	18.9712	8124.88	41.9017			2013-04-01 00:50:32	1.41063	1.11911	1.62752	1.71901	1.34805	1.90764	2	2	2	838.15	1182.32	937.984	1364.1
418	FALSE	1	114	E13	Nop10p [Saccharomyces cerevisiae S288c]		gi|7839181	88.08	100	7784.36	10.16	MHLMYTLGPDGKR	1	13	(N-term)_iTRAQ[0], Lysine(K)_iTRAQ[12]	55.03	99.986	1806.96	1806.97	0.00769043	4.256	153787	53.7308			2013-04-01 02:58:46	2.0948	1.62382	2.23597	1.71901	1.34805	1.90764	2	2	2	6422.22	13453.3	10428.5	14359.9
13	FALSE	1	214	I14	Yol103w-ap [Saccharomyces cerevisiae S288c]		gi|7839196	33.06	97.77	52905.5	8.17	YVRPPPMLTSPNDFPNWVK	168	186	(N-term)_iTRAQ[0], Lysine(K)_iTRAQ[19]	33.06	97.77	2546.35	2546.45	0.0976562	38.3515	74110.1	34.5555			2013-04-01 08:29:58	3.87812	0.806229	0.607328	3.87812	0.806229	0.607328	1	1	1	1830.46	7098.72	1475.77	1111.69
578	FALSE	1	203	I3	carbamyl phosphate synthetase [Saccharomyces cerevisiae]		gi|854566	92.0762	100	244446	5.62	ELVAPGAIQNLIR	1717	1729	(N-term)_iTRAQ[0]	32.73	97.594	1537.92	1538.02	0.0991211	64.4515	9298.23	61.7758			2013-04-01 09:09:43	1.73592	1.18189	1.62064	1.69726	1.03909	1.51753	3	3	2	415.589	721.427	491.181	673.518
579	FALSE	1	221	I21	carbamyl phosphate synthetase [Saccharomyces cerevisiae]		gi|854566	92.0762	100	244446	5.62	VTALFLPLR	1425	1433	(N-term)_iTRAQ[0]	34.89	98.537	1173.75	1173.79	0.0466309	39.7282	1773.36	73.6679			2013-04-01 08:07:12	2.0971	1.1088	0	1.69726	1.03909	1.51753	3	3	2		322.464	170.497
580	FALSE	1	246	J22	carbamyl phosphate synthetase [Saccharomyces cerevisiae]		gi|854566	92.0762	100	244446	5.62	VYFVPVTAEFVR	321	332	(N-term)_iTRAQ[0]	25.42	87.05	1570.88	1570.96	0.0836182	53.2303	8419.39	43.0093			2013-04-01 10:34:23	1.34306	0.856107	1.42098	1.69726	1.03909	1.51753	3	3	2	387.549	520.501	331.784	550.7
290	FALSE	1	142	F17	ribosomal protein S12 [Saccharomyces cerevisiae]		gi|899490	144.88	100	16857.1	4.56	QLGEWAGLGK	97	106	(N-term)_iTRAQ[0], Lysine(K)_iTRAQ[10]	74.89	100	1346.77	1346.77	0.00463867	3.4443	21244	58.9477			2013-04-01 04:06:38	1.53461	2.00945	1.84129	1.22178	1.56819	1.36719	2	2	2	1124.2	1725.21	2259.02	2069.98
291	FALSE	1	331	N9	ribosomal protein S12 [Saccharomyces cerevisiae]		gi|899490	144.88	100	16857.1	4.56	GEALLVVLVSSVTEANIIK	55	73	(N-term)_iTRAQ[0], Lysine(K)_iTRAQ[19]	69.99	100	2243.35	2243.59	0.244141	108.829	9161.08	65.9753			2013-04-01 15:49:34	0.972722	1.22382	1.01517	1.22178	1.56819	1.36719	2	2	2	612.876	596.158	750.053	622.173
594	FALSE	1	185	H12	actin [Candida glabrata]		gi|9650673	41.36	99.67	38883.1	5.67	SYELPDGQVITIGNER	207	222	(N-term)_iTRAQ[0]	41.36	99.67	1934.99	1935.06	0.064209	33.183	8649.46	73.6502			2013-04-01 07:13:40	1.23077	0.69078	1.41234	1.23077	0.69078	1.41234	1	1	1	457.175	562.678	315.807	645.687
248	FALSE	1	105	E4	Rpl34ap [Saccharomyces cerevisiae S288c]		gi|9755331	64.01	99.998	16696.6	10.84	AFLIEEQK	92	99	(N-term)_iTRAQ[0], Lysine(K)_iTRAQ[8]	64.01	99.998	1265.74	1265.76	0.0289307	22.8568	109241	65.0236			2013-04-01 02:27:02	1.1296	1.02026	1.83853	1.1296	1.02026	1.83853	1	1	1	5224.94	5902.08	5330.82	9606.2
563	FALSE	1	306	M8	Chain A, Crystal Structure Of An Hsp90-Sba1 Closed Chaperone Complex		gi|99031945	415.52	100	89166.6	5.06	LLYETALLTSGFSLDEPTSFASR	645	667	(N-term)_iTRAQ[0]	30.94	96.367	2662.37	2662.61	0.232422	87.2987	46414.1	37.7476			2013-04-01 13:58:04	2.18057	1.5832	1.68383	2.69615	1.59487	1.84865	8	8	8	578.682	1261.86	916.169	974.402
519	FALSE	1	146	F21	Chain X, Crystal Structure Of An Hsp90-Sba1 Closed Chaperone Complex		gi|99031947	88.14	100	18090.6	5.48	VINPQVAWAQR	4	14	(N-term)_iTRAQ[0]	88.14	100	1425.81	1425.82	0.0090332	6.33549	46971.7	71.6409			2013-04-01 03:51:56	2.48589	2.58855	3.06573	2.48589	2.58855	3.06573	1	1	1	1060.81	2637.05	2745.96	3252.16
598	FALSE	1	1	A1															978.542			196918				2013-03-31 19:34:02	0	0	0
599	FALSE	1	1	A1															918.912			114133				2013-03-31 19:34:32	0	0	0
600	FALSE	1	1	A1															984.829			304629				2013-03-31 19:35:02	0	0	0
601	FALSE	1	1	A1															1066.8			83192.8				2013-03-31 19:35:33	0	0	0
602	FALSE	1	1	A1															1086.74			59042.7				2013-03-31 19:36:05	0	0	0
603	FALSE	1	1	A1															825.108			66626.5				2013-03-31 19:36:34	0	0	0
604	FALSE	1	1	A1															841.087			56024.1				2013-03-31 19:37:06	0	0	0
605	FALSE	1	1	A1															936.84			133608				2013-03-31 19:37:39	0	0	0
606	FALSE	1	1	A1															1042.76			27299.3				2013-03-31 19:38:12	0	0	0
607	FALSE	1	1	A1															874.917			22047.3				2013-03-31 19:38:45	0	0	0
608	FALSE	1	1	A1															1072.79			5601.83				2013-03-31 19:39:19	0	0	0
609	FALSE	1	2	A2															865.063			125261				2013-03-31 19:39:51	0	0	0
610	FALSE	1	2	A2															906.998			161967				2013-03-31 19:40:23	0	0	0
611	FALSE	1	3	A3															1006.88			78460.3				2013-03-31 19:40:56	0	0	0
612	FALSE	1	5	A5															975.221			120185				2013-03-31 19:41:28	0	0	0
613	FALSE	1	6	A6															871.192			82880.3				2013-03-31 19:42:23	0	0	0
614	FALSE	1	6	A6															920.928			112724				2013-03-31 19:43:08	0	0	0
615	FALSE	1	8	A8															1507.87			1374.22				2013-03-31 19:43:42	1.21756	1.10377	1.27466							175.144	213.248	193.318	223.249
616	FALSE	1	9	A9															871.188			94370.2				2013-03-31 19:44:15	0	0	0
617	FALSE	1	9	A9															814.132			279348				2013-03-31 19:44:46	0	0	0
618	FALSE	1	9	A9															1075.73			41455.4				2013-03-31 19:45:12	1.41651	0.979579	3.17265								187.461	129.638	419.87
619	FALSE	1	9	A9															1006.89			91731.6				2013-03-31 19:45:44	0	0	0
620	FALSE	1	9	A9															1088.74			51329.5				2013-03-31 19:46:18	0	0	0
621	FALSE	1	10	A10															926.978			87573				2013-03-31 19:46:46	0	0	0
622	FALSE	1	10	A10															1289.83			13749.8				2013-03-31 19:47:18	0.731086	0.705797	1.90204							154.249		108.869	293.388
623	FALSE	1	10	A10															968.922			68020.4				2013-03-31 19:47:50	0	0	0
624	FALSE	1	11	A11															977.208			131300				2013-03-31 19:48:22	0	0	0
625	FALSE	1	11	A11															1086.73			50911.8				2013-03-31 19:48:55	0	0	0
626	FALSE	1	12	A12															1066.79			64691.2				2013-03-31 19:49:24	1.4585	0	1.11835								160.105		122.766
627	FALSE	1	13	A13															1585.96			502.152				2013-03-31 19:49:59	0	0	1.08307										268.522
628	FALSE	1	13	A13															867.051			117906				2013-03-31 19:50:30	0	0	1.08298										118.796
629	FALSE	1	14	A14															1432.97			5100.29				2013-03-31 19:51:03	6.41178	6.09712	6.79223							190.22	1219.65	1159.79	1292.01
630	FALSE	1	14	A14															1230.85			6364.53				2013-03-31 19:51:35	1.24161	0.878818	0.784305							451.183	560.194	396.507	353.865
631	FALSE	1	14	A14															936.453			254021				2013-03-31 19:52:08	1.54862	0.925101	2.3758								171.506	102.453	263.113
632	FALSE	1	14	A14															1494.88			638.136				2013-03-31 19:52:40	0	1.02075	1.48471									131.057	190.626
633	FALSE	1	14	A14															871.187			75418.2				2013-03-31 19:53:09	0	0	0
634	FALSE	1	14	A14															1276.85			1875.73				2013-03-31 19:53:38	0	1.0733	0									138.951
635	FALSE	1	14	A14															920.922			80671.4				2013-03-31 19:54:07	0	0	0
636	FALSE	1	14	A14															845.201			35011.1				2013-03-31 19:54:37	0	0	0
637	FALSE	1	14	A14															976.223			100216				2013-03-31 19:55:09	0	0	0
638	FALSE	1	14	A14															814.127			185780				2013-03-31 19:55:39	0	0	0
639	FALSE	1	15	A15															965.593			97662.3				2013-03-31 19:56:10	3.72994	3.47366	3.55899							125.221	467.067	434.975	445.661
640	FALSE	1	15	A15															1235.76			6981.02				2013-03-31 19:56:43	1.44908	1.84088	1.58321							179.172	259.633	329.834	283.666
641	FALSE	1	15	A15															1027.51			189883				2013-03-31 19:57:10	0	1.17739	1.11019									116.931	110.258
642	FALSE	1	15	A15															1218.72			2342.7				2013-03-31 19:57:42	0	1.4577	1.6457									211.164	238.398
643	FALSE	1	15	A15															881.028			61440.4				2013-03-31 19:58:11	0	0	0
644	FALSE	1	15	A15															916.907			88298.3				2013-03-31 19:58:42	0	0	0
645	FALSE	1	15	A15															1858.13							2013-03-31 19:59:12	0	0	0
646	FALSE	1	16	A16															1543.92			2223.6				2013-03-31 19:59:43	1.86938	1.4855	1.60552							161.918	302.687	240.53	259.962
647	FALSE	1	16	A16															1066.8			83982.2				2013-03-31 20:00:15	0	0	1.34299										143.638
648	FALSE	1	16	A16															1088.73			65882.5				2013-03-31 20:00:44	1.1173	1.10165	0.860409							138.766	155.044	152.871
649	FALSE	1	17	A17															1113.77			29294.1				2013-03-31 20:01:28	1.47201	1.37876	1.41961							422.763	622.313	582.887	600.159
650	FALSE	1	17	A17															1411.67			4114.76				2013-03-31 20:01:57	1.38115	0.968339	0.828524							440.29	608.104	426.35	364.791
651	FALSE	1	17	A17															1915.06							2013-03-31 20:02:27	0	0	0
652	FALSE	1	17	A17															957.184			79321.8				2013-03-31 20:02:58	1.40871	1.97373	1.51369							150.4	211.87	296.848	227.659
653	FALSE	1	17	A17															1006.87			90867.8				2013-03-31 20:03:27	0	0	1.68562										143.114
654	FALSE	1	17	A17															1351.72			10792.4				2013-03-31 20:03:50	1.83791	1.20057	1.65099							482.566	886.915	579.354	796.714
655	FALSE	1	17	A17															1977			253.161				2013-03-31 20:04:19	0	1.08668	0									87.9564
656	FALSE	1	17	A17															2034.16							2013-03-31 20:04:50	0	0	0
657	FALSE	1	18	A18															1080.7			46743.8				2013-03-31 20:05:21	1.97144	1.8696	2.29863							610.17	1202.91	1140.77	1402.55
658	FALSE	1	18	A18															1142.63			24831.8				2013-03-31 20:05:53	2.01915	2.10288	1.27633							120.828	243.97	254.087	154.217
659	FALSE	1	18	A18															1929.08			1185.01				2013-03-31 20:06:25	1.07276	1.02555	0								128.069	122.434
660	FALSE	1	18	A18															1339.82			9602.08				2013-03-31 20:06:55	1.34146	2.6354	1.84496							156.257	209.613	411.801	288.289
661	FALSE	1	18	A18															1356.84			10105.7				2013-03-31 20:07:24	1.02566	1.82208	1.87885							303.358	311.141	552.744	569.964
662	FALSE	1	18	A18															1991.01							2013-03-31 20:07:55	0	0	0
663	FALSE	1	18	A18															1401.76			1845.93				2013-03-31 20:08:27	0	0	0
664	FALSE	1	18	A18															812.121			148926				2013-03-31 20:08:57	0	0	0
665	FALSE	1	18	A18															1204.57			1399.43				2013-03-31 20:09:28	0.907138	1.14561	0.953667							156.151	141.651	178.889	148.916
666	FALSE	1	18	A18															1328.7			4479.11				2013-03-31 20:09:57	0	0	0
667	FALSE	1	18	A18															939.572			111795				2013-03-31 20:10:29	0	0	0
668	FALSE	1	19	A19															1901.85			32429.5				2013-03-31 20:10:59	1.68716	0.833965	1.39146							123.531	208.417		171.888
669	FALSE	1	19	A19															2087.93			15433.4				2013-03-31 20:11:30	0	0	0
670	FALSE	1	19	A19															1958.9			5138.44				2013-03-31 20:12:00	0	0	0
671	FALSE	1	19	A19															2367.06			1128.58				2013-03-31 20:12:28	0	0	0
672	FALSE	1	19	A19															1821.74			3427.01				2013-03-31 20:12:59	0	0	0
673	FALSE	1	19	A19															1105.59			43621.4				2013-03-31 20:13:29	1.32341	0	0								92.9924
674	FALSE	1	19	A19															2351.06							2013-03-31 20:13:59	0	0	0
675	FALSE	1	19	A19															1436.65			1542.04				2013-03-31 20:14:30	1.23749	0	0								143.29
676	FALSE	1	19	A19															2385.06							2013-03-31 20:15:04	0	0	0
677	FALSE	1	19	A19															1682.87			382.747				2013-03-31 20:15:37	0	0	0
678	FALSE	1	19	A19															2487.16			592.718				2013-03-31 20:16:11	0	0	0
679	FALSE	1	20	A20															1173.8			21634.7				2013-03-31 20:17:13	0.651189	0.789133	1.77423							2031.49	1322.88	1603.11	3604.32
680	FALSE	1	20	A20															1361.7			6052.49				2013-03-31 20:17:42	0.80174	0.748063	1.03032							273.354	219.159	204.486	281.643
681	FALSE	1	20	A20															1289.74			14001.8				2013-03-31 20:18:14	1.56491	0.926715	1.36788							437.273	684.292	405.228	598.138
682	FALSE	1	20	A20															1235.71			4928.96				2013-03-31 20:18:45	0.545986	0.58974	0.626438							297.896	162.647	175.681	186.613
683	FALSE	1	20	A20															1423.65			1201.41				2013-03-31 20:19:16	1.31375	1.03577	1.11059								256.861	202.511	217.139
684	FALSE	1	20	A20															1526.87			790.765				2013-03-31 20:19:48	0.867745	0.779343	0.779343							181.548	157.538
685	FALSE	1	20	A20															1205.62			3191.98				2013-03-31 20:20:17	1.64674	1.3045	1.50534							281.886	464.193	367.72	424.335
686	FALSE	1	20	A20															1348.72			5169.98				2013-03-31 20:20:47	1.77333	1.13439	1.89259							176.708	313.361	200.455	334.436
687	FALSE	1	20	A20															1544.8			676.509				2013-03-31 20:21:16	1.86764	0.824274	1.42598							89.4384	167.039	73.7218	127.537
688	FALSE	1	20	A20															1410.67			1015.24				2013-03-31 20:21:45	0	0	1.12558										112.598
689	FALSE	1	21	A21															1156.8			78118.8				2013-03-31 20:22:16	0.954321	0.903846	1.59308							5723.2	5461.77	5172.9	9117.52
690	FALSE	1	21	A21															1218.72			16814.2				2013-03-31 20:22:45	1.01714	0.765835	1.12937							574.707	584.56	440.13	649.058
691	FALSE	1	21	A21															1438.66			5396.01				2013-03-31 20:23:12	1.07385	1.06058	1.35118							541.327	581.302	574.118	731.428
692	FALSE	1	21	A21															1166.67			7834.11				2013-03-31 20:23:42	2.21141	1.2378	1.21362							324.136	716.798	401.217	393.378
693	FALSE	1	21	A21															1295.55			18093.6				2013-03-31 20:24:12	1.02348	0.685325	0.695858							644.754	659.893	441.865	448.657
694	FALSE	1	21	A21															875.553			86877.6				2013-03-31 20:24:40	1.19452	0.988271	1.85565							267.611	319.669	264.473	496.594
695	FALSE	1	21	A21															1280.65			1476.41				2013-03-31 20:25:08	1.12054	1.09966	1.11158								173.929	170.688	172.539
696	FALSE	1	21	A21															1363.71			1466.59				2013-03-31 20:25:40	0.973625	0.955203	0.955203							114.804	111.776
697	FALSE	1	21	A21															1193.72			1996.77				2013-03-31 20:26:11	1.06197	0	1.73846								141.774		232.087
698	FALSE	1	21	A21															1320.76			730.539				2013-03-31 20:26:42	0	0	1.08577										105.511
699	FALSE	1	21	A21															1411.68			554.64				2013-03-31 20:27:16	1.17406	0	0								111.14
700	FALSE	1	22	A22															1258.83			19165.3				2013-03-31 20:27:46	0.790471	0.561167	0.693461							3067.03	2424.4	1721.12	2126.87
701	FALSE	1	22	A22															1349.72			14429.1				2013-03-31 20:28:16	1.48164	0.991523	1.52374							1469.11	2176.7	1456.66	2238.54
702	FALSE	1	22	A22															1206.83			10467.8				2013-03-31 20:28:43	1.50174	1.00362	1.34196							1484.32	2229.07	1489.7	1991.9
703	FALSE	1	22	A22															1146.6			32379.1				2013-03-31 20:29:14	1.11314	0.929559	1.0971							519.177	577.919	482.606	569.591
704	FALSE	1	22	A22															1603.77			1511.76				2013-03-31 20:29:43	1.83045	1.42151	1.45902							223.202	408.561	317.284	325.657
705	FALSE	1	22	A22															1304.82			7187.87				2013-03-31 20:30:12	1.47285	0.989882	1.91154							226.766	333.993	224.471	433.472
706	FALSE	1	22	A22															1616.85			1565.87				2013-03-31 20:30:44	0.780604	1.24627	0.810717							232.019	181.115	289.158	188.102
707	FALSE	1	22	A22															957.65			53507.8				2013-03-31 20:31:15	1.79874	0.967353	1.4804								332.025	178.561	273.264
708	FALSE	1	22	A22															1019.58			106984				2013-03-31 20:31:44	0	0	0
709	FALSE	1	22	A22															1332.7			4055.77				2013-03-31 20:32:18	1.30395	1.0276	1.0276							131.821	171.888
710	FALSE	1	22	A22															1499.82			183.31				2013-03-31 20:32:52	0	0	0
711	FALSE	1	23	A23															1092.79			48546.9				2013-03-31 20:33:20	0.960994	0.704506	1.31623							1876.58	1803.38	1322.06	2470.01
712	FALSE	1	23	A23															1617.86			4996.6				2013-03-31 20:33:54	2.70678	1.97101	1.88114							304.847	825.154	600.856	573.461
713	FALSE	1	23	A23															1326.8			6451.02				2013-03-31 20:34:23	1.50173	0.942825	2.49158							345.014	518.117	325.288	859.632
714	FALSE	1	23	A23															1388.73			3306.44				2013-03-31 20:34:50	0.626083	0.941464	0.802092							293.793	183.939	276.596	235.649
715	FALSE	1	23	A23															1679.77			2200.27				2013-03-31 20:35:22	0.847245	0.872027	0.849001							191.231	162.019	166.758
716	FALSE	1	23	A23															904.97			133525				2013-03-31 20:35:56	0	0	0
717	FALSE	1	23	A23															1532.88			1312.25				2013-03-31 20:36:29	1.18197	1.53592	1.40241							165.461	195.569	254.135	232.044
718	FALSE	1	23	A23															1348.71			5662.52				2013-03-31 20:37:01	0.498887	1.61194	1.54109							195.694	97.6293	315.448	301.582
719	FALSE	1	23	A23															1429.83			499.497				2013-03-31 20:37:34	1.13165	0	1.43211								107.037		135.456
720	FALSE	1	23	A23															1183.7			1932.67				2013-03-31 20:38:06	0	0	0
721	FALSE	1	23	A23															1594.83			98.5292				2013-03-31 20:38:40	0	1.06252	0
722	FALSE	1	24	A24															817.796			809506				2013-03-31 20:39:16	0	0	0
723	FALSE	1	24	A24															980.493			307009				2013-03-31 20:39:51	0	0	0
724	FALSE	1	24	A24															1024.78			235060				2013-03-31 20:40:23	0	0	0
725	FALSE	1	24	A24															936.409			289432				2013-03-31 20:40:53	0	0	0
726	FALSE	1	24	A24															962.857			100432				2013-03-31 20:41:20	0	0	0
727	FALSE	1	24	A24															1068.76			93454.4				2013-03-31 20:41:48	0	0	0
728	FALSE	1	24	A24															918.874			89605.1				2013-03-31 20:42:21	0	0	0
729	FALSE	1	24	A24															1010.68			47737.7				2013-03-31 20:42:50	1.87816	1.03995	3.92268							80.4593	151.115		315.616
730	FALSE	1	24	A24															1088.7			32346.4				2013-03-31 20:43:21	0	0	0
731	FALSE	1	24	A24															1473.78			87.6168				2013-03-31 20:43:54	0.997998	0.997998	0.997998
732	FALSE	1	24	A24															1246.86			705.935				2013-03-31 20:44:24	0	0	1.08306										195.443
733	FALSE	1	28	B1															2509.16			86891.7				2013-03-31 20:45:56	1.23147	1.05206	1.08993							1091.59	1344.25	1148.42	1189.75
734	FALSE	1	28	B1															1535.89			25490.4				2013-03-31 20:47:01	1.39295	1.2379	2.00392							1453.99	2025.34	1799.89	2913.69
735	FALSE	1	28	B1															1774.01			27682.7				2013-03-31 20:47:31	1.07196	1.16257	1.28147							2051.47	2199.09	2384.99	2628.9
736	FALSE	1	28	B1															2571.07			18509				2013-03-31 20:48:00	1.00449	0.606727	1.06543							677.402	680.442	410.998	721.724
737	FALSE	1	28	B1															1642.01			6065.23				2013-03-31 20:48:32	1.73188	1.43023	2.58994							862.847	1494.35	1234.07	2234.73
738	FALSE	1	28	B1															1704.02			4185.2				2013-03-31 20:49:00	1.63802	1.20503	2.11335							651.717	1067.53	785.336	1377.31
739	FALSE	1	28	B1															1922.94			6825.59				2013-03-31 20:49:27	1.09548	0.986887	1.49837							475.159	520.527	468.929	711.964
740	FALSE	1	28	B1															1807.94			7850.32				2013-03-31 20:49:56	0.983044	0.703396	1.05365							428.432	421.168	301.357	451.418
741	FALSE	1	29	B2															1690.69			5578.02				2013-03-31 20:50:25	1.12518	0.62378	1.08245							1090.67	1227.2	680.338	1180.6
742	FALSE	1	29	B2															1929.9			5162.48				2013-03-31 20:50:56	1.35896	0.994614	1.13656							1060.99	1441.84	1055.28	1205.88
743	FALSE	1	29	B2															1721.89			14110				2013-03-31 20:51:24	1.19706	0.910508	1.22037							1018.13	1218.77	927.017	1242.49
744	FALSE	1	29	B2															1787.85			6926.96				2013-03-31 20:51:53	1.71183	1.6315	1.62405							568.768	973.637	927.946	923.709
745	FALSE	1	29	B2															1744.94			6142				2013-03-31 20:52:24	1.00462	0.925786	1.30613							1098.57	1103.64	1017.04	1434.88
746	FALSE	1	29	B2															2077.15			24321.8				2013-03-31 20:52:56	1.39593	0.874368	1.22187							760.969	1062.26	665.366	929.803
747	FALSE	1	29	B2															2138.08			3458.93				2013-03-31 20:53:23	1.87428	0.78835	1.60096							331.973	622.211	261.711	531.475
748	FALSE	1	29	B2															938.477			158272				2013-03-31 20:53:53	0.575313	0.575313	1.05692							133.977			141.604
749	FALSE	1	29	B2															1865.85			2213.05				2013-03-31 20:54:23	1.1106	0.875613	1.02763
750	FALSE	1	29	B2															1485.82			2423.36				2013-03-31 20:54:52	2.06569	1.22286	2.99099							124.647	257.481	152.426	372.818
751	FALSE	1	29	B2															2100.03			1134.57				2013-03-31 20:55:22	1.70257	1.4985	1.51952							168.528	286.93	252.539	256.081
752	FALSE	1	30	B3															2080.12			91168.4				2013-03-31 20:56:20	1.05298	0.565754	1.55725							2018.57	2125.51	1142.01	3143.41
753	FALSE	1	30	B3															1740.97			26091.7				2013-03-31 20:56:48	0.823503	0.870433	1.0059							4034.12	3322.11	3511.43	4057.92
754	FALSE	1	30	B3															2142.05			17133.1				2013-03-31 20:57:16	1.10347	0.9131	1.60597							800.782	883.64	731.194	1286.03
755	FALSE	1	30	B3															1916.96			6943.08				2013-03-31 20:57:43	0.708803	0.832896	0.931283							1394.64	988.524	1161.59	1298.8
756	FALSE	1	30	B3															1560.88			5282.95				2013-03-31 20:58:15	1.78034	1.29328	2.14734							576.46	1026.3	745.525	1237.86
757	FALSE	1	30	B3															1526.84			2812.15				2013-03-31 20:58:46	1.20433	0.820455	1.24791							634.403	764.03	520.499	791.677
758	FALSE	1	30	B3															1681.93			2437.94				2013-03-31 20:59:19	1.23047	1.31459	1.09587							502.182	617.922	660.163	550.328
759	FALSE	1	30	B3															1334.81			5803.08				2013-03-31 20:59:49	0.730904	0.689605	0.722693							669.688	489.477	461.82	483.979
760	FALSE	1	30	B3															1785.91			2720.3				2013-03-31 21:00:20	1.12915	1.30337	1.52083							358.248	404.514	466.93	544.836
761	FALSE	1	30	B3															2203.96			816.672				2013-03-31 21:00:51	1.35589	1.1677	2.29245
762	FALSE	1	31	B4															1870			20763.8				2013-03-31 21:01:17	1.38871	1.0974	1.32586							2119.15	2942.9	2325.55	2809.69
763	FALSE	1	31	B4															1299.81			22678.1				2013-03-31 21:01:47	1.15896	1.19209	1.00789							2404.58	2786.81	2866.47	2423.54
764	FALSE	1	31	B4															1116.71			22503.5				2013-03-31 21:02:19	2.10313	1.04706	2.22613							408.466	859.055	427.69	909.296
765	FALSE	1	31	B4															2005.13			8041.05				2013-03-31 21:02:53	1.40051	0.944518	1.32937							1012.53	1418.06	956.354	1346.02
766	FALSE	1	31	B4															1431.86			3254.57				2013-03-31 21:03:26	1.14188	1.04759	1.22361							662.704	756.731	694.243	810.894
767	FALSE	1	31	B4															1409.86			3472.73				2013-03-31 21:03:59	1.93219	1.88896	2.51898							414.016	799.957	782.062	1042.9
768	FALSE	1	31	B4															1313.81			4297.68				2013-03-31 21:04:25	2.73599	2.29888	3.9785							171.687	469.732	394.686	683.056
769	FALSE	1	31	B4															1735.93			2551.31				2013-03-31 21:04:56	1.91314	1.73537	1.64784							392.951	751.77	681.916	647.522
770	FALSE	1	31	B4															1189.69			4644.5				2013-03-31 21:05:23	1.52375	1.45649	1.96837							248.217	378.219	361.525	488.581
771	FALSE	1	31	B4															2189.17			1066.86				2013-03-31 21:05:49	1.36375	0.860821	1.38865
772	FALSE	1	31	B4															1907.04			1172.56				2013-03-31 21:06:19	2.95938	2.26762	2.91196
773	FALSE	1	32	B5															1507.9			10040.9				2013-03-31 21:06:49	0.95941	1.44295	1.26345							1365.06	1309.66	1969.72	1724.68
774	FALSE	1	32	B5															1751.99			4532.17				2013-03-31 21:07:18	1.19421	0.892116	1.0001							1045.46	1248.5	932.67	1045.56
775	FALSE	1	32	B5															1455.86			5462.28				2013-03-31 21:07:47	1.83515	0.961899	1.17016							767.432	1408.35	738.192	898.019
776	FALSE	1	32	B5															1720.98			7169.71				2013-03-31 21:08:20	0.946788	0.792544	1.16041							1192.59	1129.13	945.176	1383.89
777	FALSE	1	32	B5															1542.82			2384.15				2013-03-31 21:09:04	0.921647	1.4321	1.77311							438.487	404.13	627.957	777.485
778	FALSE	1	32	B5															1838.97			2810.63				2013-03-31 21:09:43	0.972348	0.704951	1.20134							620.681	603.518	437.549	745.651
779	FALSE	1	32	B5															1904.96			1981.86				2013-03-31 21:10:11	0.868631	0.765537	0.560221
780	FALSE	1	32	B5															1320.72			6644.06				2013-03-31 21:10:40	1.1956	0.810269	1.46747							246.785	295.057	199.962	362.15
781	FALSE	1	32	B5															1707.95			1516.39				2013-03-31 21:11:12	1.03314	0.966436	1.04066
782	FALSE	1	32	B5															1375.71			984.603				2013-03-31 21:11:41	0.992184	2.07615	1.94351								125.731	263.092	246.284
783	FALSE	1	32	B5															1249.69			1583.69				2013-03-31 21:12:13	0.942396	1.01108	0.942396							130.942		132.393
784	FALSE	1	33	B6															1260.58			195042				2013-03-31 21:12:44	1.58467	1.16752	1.13563							2016.26	3195.11	2354.02	2289.73
785	FALSE	1	33	B6															1607.97			23171.2				2013-03-31 21:13:49	0.731909	0.800248	1.69702							2971.68	2175	2378.08	5043.01
786	FALSE	1	33	B6															2400.15			5976.44				2013-03-31 21:14:54	1.26386	1.45856	1.79686							758.519	958.661	1106.35	1362.95
787	FALSE	1	33	B6															1594.85			14901.2				2013-03-31 21:15:25	1.78237	0.681682	1.65793							647.968	1154.92	441.708	1074.29
788	FALSE	1	33	B6															1456.91			3022.13				2013-03-31 21:15:57	0.987568	0.734292	1.03188							670.516	662.18	492.354	691.89
789	FALSE	1	33	B6															1693.98			2563.92				2013-03-31 21:16:29	1.32505	1.84869	1.88594							310.693	411.683	574.376	585.948
790	FALSE	1	33	B6															1030.6			60340.4				2013-03-31 21:17:00	1.95378	1.98201	2.63503							200.086	390.924	396.573	527.232
791	FALSE	1	33	B6															1669.89			2191.24				2013-03-31 21:17:32	1.78438	0.789469	2.04206							211.685	377.726	167.119	432.274
792	FALSE	1	33	B6															1241.81			992.108				2013-03-31 21:18:02	1.07458	0.781256	0.614978
793	FALSE	1	34	B7															1322.51			150105				2013-03-31 21:18:32	1.67836	1.29187	1.30271							1247.13	2093.14	1611.13	1624.65
794	FALSE	1	34	B7															1384.44			45907.7				2013-03-31 21:19:02	1.32439	1.31761	1.57774							669.872	887.17	882.632	1056.88
795	FALSE	1	34	B7															978.52			179635				2013-03-31 21:19:30	0.855034	0.786573	0.942058							146.396	125.173		137.913
796	FALSE	1	34	B7															1448.35			10438				2013-03-31 21:20:01	1.13105	1.05268	1.41291							644.396	728.846	678.344	910.472
797	FALSE	1	34	B7															1734.9			1939.21				2013-03-31 21:20:28	1.00837	1.14575	1.51022							366.3	369.366	419.687	553.195
798	FALSE	1	34	B7															1805.94			1947.06				2013-03-31 21:20:57	1.04905	0.706437	0.96954							465.796	488.646	329.056	451.608
799	FALSE	1	34	B7															938.86			196220				2013-03-31 21:21:25	0	0	0
800	FALSE	1	34	B7															1094.7			15317.3				2013-03-31 21:21:50	0.968333	0.702182	0.634949							196.092	189.883	137.693
801	FALSE	1	35	B8															3005.27			6673.04				2013-03-31 21:23:19	0.738716	0.883235	0.985117							1059.67	782.797	935.94	1043.9
802	FALSE	1	35	B8															2057.09			16751.8				2013-03-31 21:23:46	1.06147	1.09161	0.989323							1067.01	1132.6	1164.76	1055.62
803	FALSE	1	35	B8															1321.77			33908.8				2013-03-31 21:24:15	1.05338	1.27427	1.54649							1228.38	1293.95	1565.3	1899.68
804	FALSE	1	35	B8															1650.69			2961.98				2013-03-31 21:24:45	1.05989	1.02102	1.06025							650.637	689.606	664.315	689.839
805	FALSE	1	35	B8															1673.94			3494.62				2013-03-31 21:25:16	1.64979	1.45825	1.74897							375.977	620.284	548.269	657.572
806	FALSE	1	35	B8															1361.66			1754.63				2013-03-31 21:25:47	0.704243	0.817252	1.36226							278.72	196.287	227.785	379.69
807	FALSE	1	35	B8															1851.05			1467.55				2013-03-31 21:26:18	0.891057	0.826107	0.619637
808	FALSE	1	35	B8															3067.2			128.447				2013-03-31 21:26:48	0	0	1.14087
809	FALSE	1	35	B8															1448.87			427.561				2013-03-31 21:27:18	1.11937	0	1.12718
810	FALSE	1	36	B9															1946.12			33572.5				2013-03-31 21:27:50	2.24446	2.18366	3.71219							1384.93	3108.42	3024.22	5141.12
811	FALSE	1	36	B9															1253.82			13574.3				2013-03-31 21:28:47	1.57275	1.29472	1.74848							1005.74	1581.77	1302.15	1758.51
812	FALSE	1	36	B9															1163.69			12127.8				2013-03-31 21:29:19	1.19105	1.33404	2.61508							603.619	718.94	805.252	1578.51
813	FALSE	1	36	B9															1327.8			9114.95				2013-03-31 21:29:50	1.2812	0.890016	1.32426							1032.51	1322.86	918.954	1367.32
814	FALSE	1	36	B9															1472.77			4789.41				2013-03-31 21:30:19	1.65526	1.58456	1.56074							417.078	690.373	660.886	650.951
815	FALSE	1	36	B9															1687.89			2269.63				2013-03-31 21:30:48	1.09098	0.892999	1.02597							463.622	505.801	414.013	475.661
816	FALSE	1	36	B9															1625.96			1582.36				2013-03-31 21:31:20	1.63492	0.989791	1.08877
817	FALSE	1	36	B9															1225.63			2943.44				2013-03-31 21:31:48	1.02146	1.26925	2.07623							154.461	157.775	196.051	320.697
818	FALSE	1	36	B9															1729.03			859.999				2013-03-31 21:32:18	1.26465	1.42059	1.86923
819	FALSE	1	36	B9															1852.04			682.697				2013-03-31 21:32:47	1.05799	1.43957	1.0223
820	FALSE	1	37	B10															1418.9			10150.4				2013-03-31 21:33:14	1.00435	0.815054	1.86651							1079.4	1084.1	879.773	2014.72
821	FALSE	1	37	B10															1790.96			9164.49				2013-03-31 21:33:38	1.63001	1.71363	1.73702							658.529	1073.41	1128.48	1143.88
822	FALSE	1	37	B10															1589.79			7421.96				2013-03-31 21:34:10	1.12	1.26181	1.75684							735.626	823.9	928.22	1292.37
823	FALSE	1	37	B10															2589.95			3306.34				2013-03-31 21:34:40	0.884637	0.806115	0.987674							411.425	363.962	331.656	406.354
824	FALSE	1	37	B10															1728.02			3639.35				2013-03-31 21:35:07	0.902678	1.04167	1.34305							641.703	579.251	668.444	861.838
825	FALSE	1	37	B10															1501.84			2045.15				2013-03-31 21:35:35	1.35268	1.43206	1.96085							266.332	360.264	381.405	522.239
826	FALSE	1	37	B10															2526.06			3013.59				2013-03-31 21:36:04	0.866173	1.01072	0.966922							647.236	560.618	654.177	625.826
827	FALSE	1	37	B10															1305.8			5288.74				2013-03-31 21:36:32	1.03838	1.02657	1.81923							263.324	273.431	270.32	479.046
828	FALSE	1	37	B10															1944.09			5275.96				2013-03-31 21:36:59	1.52043	2.8878	2.56785							261.596	397.738	755.436	671.74
829	FALSE	1	37	B10															1640.89			776.805				2013-03-31 21:37:27	1.54082	1.45657	1.88632
830	FALSE	1	37	B10															1962.03			469.473				2013-03-31 21:37:55	1.04828	1.07615	1.71001
831	FALSE	1	38	B11															3149.33			7428.27				2013-03-31 21:38:49	1.36698	1.154	1.38055							681.111	931.063	786.003	940.31
832	FALSE	1	38	B11															3211.24			656.954				2013-03-31 21:39:17	1.31486	1.11032	1.11228
833	FALSE	1	38	B11															1879.99			4896.04				2013-03-31 21:39:48	1.7341	2.34154	2.16284							461.17	799.713	1079.85	997.436
834	FALSE	1	38	B11															1603.81			10890.4				2013-03-31 21:40:17	1.43179	1.34716	1.4497							399.111	571.445	537.668	578.593
835	FALSE	1	38	B11															1627.96			2924.98				2013-03-31 21:40:48	1.9611	2.06114	2.63536							366.939	719.606	756.312	967.017
836	FALSE	1	38	B11															1818.06			1556.53				2013-03-31 21:41:17	1.76704	2.33511	3.20987
837	FALSE	1	38	B11															1941.93			1925.59				2013-03-31 21:41:46	1.66669	1.04553	1.78377							267.512	445.86	279.694	477.18
838	FALSE	1	38	B11															936.473			168925				2013-03-31 21:42:14	0	0	0
839	FALSE	1	38	B11															1578.88			770.224				2013-03-31 21:42:42	0.898955	0.651206	1.03436
840	FALSE	1	38	B11															1416.82			2491.21				2013-03-31 21:43:12	1.05371	1.10697	1.63446								183.286	192.55	284.304
841	FALSE	1	39	B12															1466.88			18918				2013-03-31 21:43:44	0.924725	0.831259	0.761584							3355.47	3102.89	2789.27	2555.47
842	FALSE	1	39	B12															1732.85			10536.7				2013-03-31 21:44:12	1.70681	0.890308	1.96099							757.092	1292.21	674.045	1484.65
843	FALSE	1	39	B12															1240.64			5669.54				2013-03-31 21:44:43	0.833525	0.948852	1.64088							381.987	318.396	362.449	626.796
844	FALSE	1	39	B12															1794.77			4139.11				2013-03-31 21:45:12	0.830859	0.902435	1.33617							418.908	348.054	378.037	559.733
845	FALSE	1	39	B12															978.532			221259				2013-03-31 21:45:44	0	0	1.17701										118.778
846	FALSE	1	39	B12															1528.8			6330.41				2013-03-31 21:46:10	1.46303	0.681537	1.46718							412.088	602.899	280.853	604.606
847	FALSE	1	39	B12															1831.97			3509.09				2013-03-31 21:46:39	1.20136	0.901642	1.34354							264.095	317.272	238.119	354.823
848	FALSE	1	39	B12															1657.75			1207.7				2013-03-31 21:47:10	0.935998	1.06996	1.4952
849	FALSE	1	39	B12															1302.57			5230.9				2013-03-31 21:47:37	0.750671	1.0551	1.63961							162.589		171.548	266.583
850	FALSE	1	39	B12															1617.99			1244				2013-03-31 21:48:04	1.19265	0.449901	1.20257
851	FALSE	1	39	B12															1770.05			134.949				2013-03-31 21:48:35	0	0	1.15084
852	FALSE	1	40	B13															2672.08			9738.18				2013-03-31 21:49:38	0.898488	0.911673	1.27443							1218.99	1095.25	1111.32	1553.52
853	FALSE	1	40	B13															1686.84			8334.72				2013-03-31 21:50:07	0.984167	1.01137	1.33031							717.369	706.011	725.527	954.327
854	FALSE	1	40	B13															1856.94			5544.89				2013-03-31 21:50:36	0.849329	1.03746	1.05226							963.553	818.374	999.645	1013.91
855	FALSE	1	40	B13															1718.85			3807.43				2013-03-31 21:51:08	2.23718	1.23346	1.77615							310.959	695.673	383.557	552.311
856	FALSE	1	40	B13															1563.81			1652.42				2013-03-31 21:51:40	1.37995	1.1592	0.921829							252.451	348.371	292.641	232.717
857	FALSE	1	40	B13															3293.4			418.977				2013-03-31 21:52:08	0	0.978996	1.52583
858	FALSE	1	40	B13															1298.77			9900.91				2013-03-31 21:52:39	0.584614	0.570939	1.36859							446.588	261.082	254.974	611.194
859	FALSE	1	40	B13															1220.72			2663.42				2013-03-31 21:53:09	0.776023	0.328331	0.512681							298.311	231.496	97.9446	152.938
860	FALSE	1	40	B13															1465.83			2452.43				2013-03-31 21:53:41	0.704106	0.764982	0.623633							506.17	356.397	387.211	315.664
861	FALSE	1	40	B13															1520.83			1094.29				2013-03-31 21:54:13	1.10898	0.540616	0.833419							251.629	279.051		209.713
862	FALSE	1	41	B14															1447.73			5633.45				2013-03-31 21:54:43	1.13996	1.22717	1.34202							830.889	947.176	1019.64	1115.07
863	FALSE	1	41	B14															1409.84			9217.46				2013-03-31 21:55:10	0.585494	0.878599	1.0694							1251.36	732.663	1099.44	1338.2
864	FALSE	1	41	B14															1224.77			8549.42				2013-03-31 21:55:43	0.947595	1.00588	0.953017							987.048	935.322	992.848	940.673
865	FALSE	1	41	B14															1332.87			19130.2				2013-03-31 21:56:14	1.08993	0.598065	0.57288							2199.81	2397.64	1315.63	1260.23
866	FALSE	1	41	B14															1793.03			2616.66				2013-03-31 21:56:42	1.02217	0.922045	1.74942
867	FALSE	1	41	B14															1656.93			1911.52				2013-03-31 21:57:12	1.28924	1.57018	1.90508							270.168	348.311	424.213	514.691
868	FALSE	1	41	B14															1513.9			3403.08				2013-03-31 21:57:42	1.94206	1.14512	1.64388							302.213	586.915	346.069	496.802
869	FALSE	1	41	B14															1461.64			70235.6				2013-03-31 21:58:12	1.13718	0.859237	0.840786							870.876	990.339	748.289	732.22
870	FALSE	1	41	B14															1854.96			971.744				2013-03-31 21:58:44	0.576873	0.917479	0.705893							261.687	150.96	240.092	184.723
871	FALSE	1	41	B14															1553.92			1254.73				2013-03-31 21:59:12	1.72994	1.43755	2.4645								213.872	177.723	304.685
872	FALSE	1	41	B14															1286.69			5699.84				2013-03-31 21:59:42	0.254911	0.603338	0.652119							292.869	74.6557	176.699	190.986
873	FALSE	1	42	B15															1400.72			866662				2013-03-31 22:00:13	1.03451	0.852477	0.738754							14298.7	14792.1	12189.3	10563.2
874	FALSE	1	42	B15															1462.64			236163				2013-03-31 22:00:42	1.31938	0.902735	0.646228							2339.07	3086.11	2111.56	1511.57
875	FALSE	1	42	B15															1336.79			323090				2013-03-31 22:01:08	0.965397	0.80527	0.735204							27270	26326.3	21959.7	20049
876	FALSE	1	42	B15															1524.55			42603				2013-03-31 22:01:35	1.02679	1.07349	0.907089							634.44	651.437	681.063	575.493
877	FALSE	1	42	B15															1376.76			7715.23				2013-03-31 22:02:07	1.01935	1.35624	0.979521							274.282	279.588	371.992	268.665
878	FALSE	1	42	B15															1320.8			2186.07				2013-03-31 22:02:36	1.9959	0.880871	1.28671							238.082	475.187	209.719	306.343
879	FALSE	1	42	B15															1352.81			7791.76				2013-03-31 22:03:03	1.27513	0.708818	1.29969							458.106	584.143	324.713	595.397
880	FALSE	1	42	B15															1420.6			6001.92				2013-03-31 22:03:36	2.27821	1.33578	1.25668							157.16	358.043	209.93	197.5
881	FALSE	1	42	B15															1588.47			539.963				2013-03-31 22:04:05	1.02795	0.861071	0.861071							186.73	191.949
882	FALSE	1	42	B15															1294.78			6723.59				2013-03-31 22:04:33	1.39475	0.813163	1.15417							161.228	224.874		186.085
883	FALSE	1	42	B15															1384.72			652.071				2013-03-31 22:05:03	0	0	1.16315										123.945
884	FALSE	1	43	B16															1469.75			22759.3				2013-03-31 22:05:58	1.71288	1.96518	1.88849							670.19	1147.96	1317.04	1265.65
885	FALSE	1	43	B16															1531.68			15891				2013-03-31 22:06:27	1.25934	1.06569	0.89322							444.783	560.134	473.999	397.289
886	FALSE	1	43	B16															1593.6			5376.97				2013-03-31 22:06:57	1.56633	0.967233	1.01335							299.564	469.218	289.748	303.563
887	FALSE	1	43	B16															1991.03			5925.57				2013-03-31 22:07:19	2.38377	2.12139	3.63446							146.016	348.069	309.757	530.689
888	FALSE	1	43	B16															1876.92			2034.76				2013-03-31 22:07:48	1.62927	1.00435	1.56033							218.029	355.229	218.976	340.197
889	FALSE	1	43	B16															1299.67			15326.2				2013-03-31 22:08:20	3.51259	1.96126	3.48339							125.579	441.109	246.294	437.442
890	FALSE	1	43	B16															1929.11			1262.07				2013-03-31 22:08:52	1.82313	1.37668	3.06325							125.575	228.939	172.876	384.667
891	FALSE	1	43	B16															1165.78			4295.71				2013-03-31 22:09:20	2.82256	2.0174	4.27433							208.323	588.004	420.27	890.439
892	FALSE	1	43	B16															1227.71			4898.5				2013-03-31 22:09:51	1.28826	1.39433	1.61785							230.823	297.36	321.843	373.436
893	FALSE	1	43	B16															1938.84							2013-03-31 22:10:22	0	0	0
894	FALSE	1	44	B17															1482.89			90351.8				2013-03-31 22:10:52	1.1781	0.907911	0.941182							9853.37	11608.3	8945.98	9273.82
895	FALSE	1	44	B17															1544.81			90086.8				2013-03-31 22:11:22	1.499	0.922428	0.950289							7109.56	10657.3	6558.05	6756.14
896	FALSE	1	44	B17															1606.73			21563.4				2013-03-31 22:11:52	0.938633	0.836803	0.861127							1786.21	1676.6	1494.71	1538.15
897	FALSE	1	44	B17															982.804			346138				2013-03-31 22:12:20	1.05358	0	0								154.756
898	FALSE	1	44	B17															1615.97			4209.86				2013-03-31 22:12:51	1.65602	1.52031	1.74175							453.101	750.345	688.857	789.189
899	FALSE	1	44	B17															1583.04			6996.8				2013-03-31 22:13:19	0.618156	0.698387	1.90482							1014.84	627.331	708.752	1933.09
900	FALSE	1	44	B17															1644.96			7903.59				2013-03-31 22:13:48	0.669846	0.897554	2.73008							280.92	188.173	252.141	766.933
901	FALSE	1	44	B17															1310.86			3560.87				2013-03-31 22:14:14	0.720024	0.902918	1.94518							286.543	206.318	258.724	557.376
902	FALSE	1	44	B17															1706.87			1054.43				2013-03-31 22:14:40	0.931872	0.931872	0.931872							85.4472
903	FALSE	1	44	B17															1372.78			2622.6				2013-03-31 22:15:09	0.998172	0.998172	1.15321							199.955			230.59
904	FALSE	1	44	B17															936.394			129757				2013-03-31 22:15:38	0	0	0
905	FALSE	1	45	B18															1640.81			9972.9				2013-03-31 22:16:07	1.889	1.35176	1.36289							509.762	962.939	689.074	694.75
906	FALSE	1	45	B18															1764.66			1940.3				2013-03-31 22:16:29	1.11826	1.18778	1.2393
907	FALSE	1	45	B18															1702.74			4587.32				2013-03-31 22:16:58	0.719778	0.896072	1.76925							320.173	230.454	286.898	566.468
908	FALSE	1	45	B18															1259.81			3933.32				2013-03-31 22:17:26	1.3103	1.61034	2.17724							429.333	562.553	691.371	934.762
909	FALSE	1	45	B18															1479.87			12192.3				2013-03-31 22:17:55	0.897276	0.538272	0.767995							2091.83	1876.95	1125.97	1606.52
910	FALSE	1	45	B18															1321.77			2766.38				2013-03-31 22:18:22	1.82182	0.958961	1.66958								290.271	152.792	266.014
911	FALSE	1	45	B18															1826.57			599.334				2013-03-31 22:18:50	1.40609	0.522587	1.10007
912	FALSE	1	45	B18															1150.74			10073.2				2013-03-31 22:19:23	0.732053	0.942133	1.04535							208.953	152.965	196.862	218.43
913	FALSE	1	45	B18															1577.8			1307.8				2013-03-31 22:19:56	0.519778	0.857451	1.14415							206.754	107.466	177.281	236.557
914	FALSE	1	45	B18															1715.95			135.187				2013-03-31 22:20:22	0	0	1.12519
915	FALSE	1	45	B18															1040.66			35035.4				2013-03-31 22:20:46	1.32879	0	1.13748								109.787		93.98
916	FALSE	1	46	B19															1760.05			2670.82				2013-03-31 22:21:15	1.1815	1.34247	1.98106							314.176	371.2	421.771	622.402
917	FALSE	1	46	B19															1389.74			3885.73				2013-03-31 22:21:44	1.34873	1.44109	1.35165							250.24	337.506	360.619	338.238
918	FALSE	1	46	B19															1461.86			1667.42				2013-03-31 22:22:15	1.30225	0.899416	0.826036							298.236	388.376	268.238	246.354
919	FALSE	1	46	B19															1420.82			2340.83				2013-03-31 22:22:43	1.23876	1.41004	1.2142							199.08	246.612	280.711	241.723
920	FALSE	1	46	B19															1523.81			1235.05				2013-03-31 22:23:15	1.20516	1.9819	1.02547							142.957	172.285	283.326
921	FALSE	1	46	B19															1451.67			2291.14				2013-03-31 22:23:46	1.01183	1.19657	1.96418								112.001	132.449	217.417
922	FALSE	1	46	B19															2101.08			248.199				2013-03-31 22:24:17	1.04462	0	1.31462
923	FALSE	1	46	B19															1777.88			153.155				2013-03-31 22:24:42	0.997998	0.997998	0.997998
924	FALSE	1	46	B19															947.589			65572.8				2013-03-31 22:25:10	0	0	0
925	FALSE	1	47	B20															817.807			824839				2013-03-31 22:25:43	0	0	0
926	FALSE	1	47	B20															978.486			230347				2013-03-31 22:26:32	1.06584	0	1.18469								93.7451		104.199
927	FALSE	1	47	B20															1024.79			246878				2013-03-31 22:27:01	0	1.11908	0									148.017
928	FALSE	1	47	B20															936.432			282054				2013-03-31 22:27:29	1.05939	0	0								119.312
929	FALSE	1	47	B20															1068.77			93168.3				2013-03-31 22:27:57	1.53461	0	0								192.377
930	FALSE	1	47	B20															1404.75			2163.8				2013-03-31 22:28:23	1.93381	0	1.11514								200.856		115.825
931	FALSE	1	47	B20															1466.68			1542.59				2013-03-31 22:28:50	0.697881	1.37626	0.787025							149.71		206.039	117.825
932	FALSE	1	47	B20															1178.71			3430.69				2013-03-31 22:29:17	1.15375	1.10303	1.20812								192.414	183.956	201.481
933	FALSE	1	47	B20															1349.8			4005.99				2013-03-31 22:29:45	1.11894	1.02605	0								207.082	189.891
934	FALSE	1	47	B20															2150.13							2013-03-31 22:30:15	0	0	0
935	FALSE	1	47	B20															1547.89			105.609				2013-03-31 22:30:46	0	0	1.12976
936	FALSE	1	48	B21															980.531			270124				2013-03-31 22:31:17	1.27628	0.952036	1.25472							182.435	232.839		228.905
937	FALSE	1	48	B21															1241.78			13532.7				2013-03-31 22:31:42	1.52917	1.46643	1.27261							705.43	1078.72	1034.47	897.734
938	FALSE	1	48	B21															1171.65			12543.4				2013-03-31 22:32:11	0.836893	1.05745	1.63148							667.806	558.882	706.17	1089.51
939	FALSE	1	48	B21															1233.58			8000.71				2013-03-31 22:33:12	1.14811	1.21171	1.03709							197.06	226.247	238.781	204.369
940	FALSE	1	48	B21															821.805			441641				2013-03-31 22:33:40	0	0	0
941	FALSE	1	48	B21															962.869			62295.4				2013-03-31 22:34:09	0	0	0
942	FALSE	1	48	B21															2154.12			708.57				2013-03-31 22:34:42	1.18999	0	1.09002								135.069		123.722
943	FALSE	1	48	B21															1022.79			172409				2013-03-31 22:35:12	0	0	0
944	FALSE	1	48	B21															1840							2013-03-31 22:35:42	0	0	0
945	FALSE	1	48	B21															1295.51			6856.31				2013-03-31 22:36:14	0	0	1.10844										132.852
946	FALSE	1	49	B22															1069.7			73847.2				2013-03-31 22:36:44	1.55472	1.65138	2.0478							638.146	992.135	1053.82	1306.8
947	FALSE	1	49	B22															1637.89			2157.89				2013-03-31 22:37:12	1.49875	1.54374	2.29527
948	FALSE	1	49	B22															1471.81			1101.41				2013-03-31 22:37:44	1.67085	0.384114	0.851043							267.62	447.154	102.797	227.756
949	FALSE	1	49	B22															1088.71			50521.2				2013-03-31 22:38:16	0	0	1.08298										105.002
950	FALSE	1	49	B22															1192.69			4112.59				2013-03-31 22:38:46	0	0	1.08671										155.652
951	FALSE	1	49	B22															1051.61			53548				2013-03-31 22:39:16	0	0.977186	1.69693									125.009	217.085
952	FALSE	1	49	B22															940.434			195665				2013-03-31 22:39:48	0	0	0
953	FALSE	1	49	B22															878.5			64105.9				2013-03-31 22:40:17	0	0	0
954	FALSE	1	49	B22															2091.19			478.387				2013-03-31 22:40:49	0	0.962379	1.61118
955	FALSE	1	49	B22															1660.98			100.952				2013-03-31 22:41:18	0	1.0734	0
956	FALSE	1	49	B22															2068.2							2013-03-31 22:41:48	0	0	0
957	FALSE	1	50	B23															1473.75			3955.19				2013-03-31 22:42:13	3.25903	2.85559	2.48802							215.611	702.68	615.696	536.443
958	FALSE	1	50	B23															1130.75			27746.4				2013-03-31 22:42:42	1.62391	1.00027	1.6515							257.092	417.493	257.161	424.588
959	FALSE	1	50	B23															978.36			210062				2013-03-31 22:43:11	0	0	0
960	FALSE	1	50	B23															918.874			110593				2013-03-31 22:43:40	0	0	0
961	FALSE	1	50	B23															812.1			231081				2013-03-31 22:44:12	0	0	0
962	FALSE	1	50	B23															904.973			141164				2013-03-31 22:44:42	0	0	0
[truncated: 2,984 more rows]
