# Supplementary material for: Studies on the Coordination of Ribosomal Protein Assembly Events Involved in Processing and Stabilization of Yeast Early Large Ribosomal Subunit Precursors
Source: PLoS One. 2015 Dec 7;10(12):e0143768. doi: 10.1371/journal.pone.0143768 (PMC4671574; doi:10.1371/journal.pone.0143768)
Supplement: S1 File — (ZIP) [file pone.0143768.s004.zip › E3T2_(L4_L18).xlsx]

## Sheet: L4 vs WT
	Accession Number	Name	Class	Peptide Count	Name (PepNumber)	Avg iTRAQ ratio (116/114)	iTRAQ Standard Deviation (116/114)	Localisation	SGD Description	Copy Number per Cell
	gi|207347694	0	0	1	0 (1)	1.50771	0	0	0	0
	gi|553134	0	0	1	0 (1)	4.07456	0	#N/A	#N/A	#N/A
	gi|6324451	rpS19	A1	4	rpS19 (4)	4.5263	1.74711	cytoplasm	Protein component of the small (40S) ribosomal subunit, required for assembly and maturation of pre-40 S particles; mutations in human RPS19 are associated with Diamond Blackfan anemia; nearly identical to Rps19Bp	29000
	gi|6323399	rpS22	A1	5	rpS22 (5)	4.0703	1.22481	nucleolus,nucleus	Protein component of the small (40S) ribosomal subunit; nearly identical to Rps22Bp and has similarity to E. coli S8 and rat S15a ribosomal proteins	40400
	gi|190404968	rpS13	A1	3	rpS13 (3)	3.42522	0.657799	0	Protein component of the small (40S) ribosomal subunit; has similarity to E. coli S15 and rat S13 ribosomal proteins	not visualized
	gi|1164943	rpS7A	A1	6	rpS7A (6)	3.39647	1.04153	0	Protein component of the small (40S) ribosomal subunit, nearly identical to Rps7Bp; interacts with Kti11p; deletion causes hypersensitivity to zymocin; has similarity to rat S7 and Xenopus S8 ribosomal proteins	41000
	gi|6323617	rpS17	A1	7	rpS17 (7)	2.77158	0.890547	cytoplasm	Ribosomal protein 51 (rp51) of the small (40s) subunit; nearly identical to Rps17Bp and has similarity to rat S17 ribosomal protein	30900
	gi|6324741	rpS28A	A1	2	rpS28A (2)	2.75865	0.345958	cytoplasm	Protein component of the small (40S) ribosomal subunit; nearly identical to Rps28Bp and has similarity to rat S28 ribosomal protein	94500
	gi|6322583	rpS5	A1	9	rpS5 (9)	2.67473	0.601807	0	Protein component of the small (40S) ribosomal subunit, the least basic of the non-acidic ribosomal proteins; phosphorylated in vivo; essential for viability; has similarity to E. coli S7 and rat S5 ribosomal proteins	not visualized
	gi|2131127	rpS21	A1	3	rpS21 (3)	2.47731	0.605617	cytoplasm	Protein component of the small (40S) ribosomal subunit; nearly identical to Rps21Bp and has similarity to rat S21 ribosomal protein	27400
	gi|49258832	rpS18A/B	A1	4	rpS18A/B (4)	2.42187	0.468367	cytoplasm	Protein component of the small (40S) ribosomal subunit; nearly identical to Rps18Bp and has similarity to E. coli S13 and rat S18 ribosomal proteins	48100
	gi|6321772	rpS20	A1	4	rpS20 (4)	2.42104	0.44515	0	Protein component of the small (40S) ribosomal subunit; overproduction suppresses mutations affecting RNA polymerase III-dependent transcription; has similarity to E. coli S10 and rat S20 ribosomal proteins	not visualized
	gi|256273384	rpS23A	A1	5	rpS23A (5)	2.40701	0.532706	cytoplasm	Ribosomal protein 28 (rp28) of the small (40S) ribosomal subunit, required for translational accuracy; nearly identical to Rps23Bp and similar to E. coli S12 and rat S23 ribosomal proteins; deletion of both RPS23A and RPS23B is lethal	10600
	gi|6321315	rpS2	A1	4	rpS2 (4)	2.38039	0.468315	0	Protein component of the small (40S) subunit, essential for control of translational accuracy; phosphorylation by C-terminal domain kinase I (CTDK-I) enhances translational accuracy; similar to E. coli S5 and rat S2 ribosomal proteins	not visualized
	gi|256272110	rpS21B	A1	2	rpS21B (2)	2.33587	0.0400461	cytoplasm	Protein component of the small (40S) ribosomal subunit; nearly identical to Rps21Ap and has similarity to rat S21 ribosomal protein	15300
	gi|6320918	rpS24A	A1	10	rpS24A (10)	2.29346	0.43268	cytoplasm	Protein component of the small (40S) ribosomal subunit; identical to Rps24Bp and has similarity to rat S24 ribosomal protein	not visualized
	gi|6324533	rpS15	A1	5	rpS15 (5)	2.26689	0.191794	0	Protein component of the small (40S) ribosomal subunit; has similarity to E. coli S19 and rat S15 ribosomal proteins	not visualized
	gi|49258828	rpS16	A1	1	rpS16 (1)	2.13321	0	cytoplasm	Protein component of the small (40S) ribosomal subunit; identical to Rps16Bp and has similarity to E. coli S9 and rat S16 ribosomal proteins	33800
	gi|899490	rpS12	A1	6	rpS12 (6)	2.09987	0.397911	0	Protein component of the small (40S) ribosomal subunit; has similarity to rat ribosomal protein S12	not visualized
	gi|1151236	rpS6A/B	A1	8	rpS6A/B (8)	2.09404	0.520982	cytoplasm	Protein component of the small (40S) ribosomal subunit; identical to Rps6Bp and has similarity to rat S6 ribosomal protein	66000
	gi|6319522	rpS11B	A1	3	rpS11B (3)	2.06971	0.471858	cytoplasm	Protein component of the large (60S) ribosomal subunit, nearly identical to Rpl11Ap; involved in ribosomal assembly; depletion causes degradation of proteins and RNA of the 60S subunit; has similarity to E. coli L5 and rat L11	not quantitated
	gi|6321653	rpS0A	A1	9	rpS0A (9)	2.06378	0.908078	cytoplasm	Protein component of the small (40S) ribosomal subunit, nearly identical to Rps0Bp; required for maturation of 18S rRNA along with Rps0Bp; deletion of either RPS0 gene reduces growth rate, deletion of both genes is lethal	93700
	gi|151946577	rpS9B	A1	7	rpS9B (7)	2.04363	0.301334	cytoplasm	Protein component of the small (40S) ribosomal subunit; nearly identical to Rps9Ap and has similarity to E. coli S4 and rat S9 ribosomal proteins	63300
	gi|55670021	Asc1p	A1	5	Asc1p (5)	2.04094	0.442145	0	G-protein beta subunit and guanine nucleotide dissociation inhibitor for Gpa2p; ortholog of RACK1 that inhibits translation; core component of the small (40S) ribosomal subunit; represses Gcn4p in the absence of amino acid starvation	333000
	gi|71064104	rpS7B	A1	1	rpS7B (1)	2.03148	0	cytoplasm	Protein component of the small (40S) ribosomal subunit, nearly identical to Rps7Ap; interacts with Kti11p; deletion causes hypersensitivity to zymocin; has similarity to rat S7 and Xenopus S8 ribosomal proteins	43500
	gi|6324151	rpS3	A1	8	rpS3 (8)	1.97719	0.306626	0	Protein component of the small (40S) ribosomal subunit, has apurinic/apyrimidinic (AP) endonuclease activity; essential for viability; has similarity to E. coli S3 and rat S3 ribosomal proteins	146000
	gi|6319399	rpS8A	A1	7	rpS8A (7)	1.96151	0.335065	cytoplasm	Protein component of the small (40S) ribosomal subunit; identical to Rps8Bp and has similarity to rat S8 ribosomal protein	15900
	gi|6321997	rpS4B	A1	12	rpS4B (12)	1.95885	0.458302	cytoplasm	Protein component of the small (40S) ribosomal subunit; identical to Rps4Ap and has similarity to rat S4 ribosomal protein	102000
	gi|6321809	rpS27B	A1	1	rpS27B (1)	1.86005	0	cytoplasm	Protein component of the small (40S) ribosomal subunit; nearly identical to Rps27Ap and has similarity to rat S27 ribosomal protein	not quantitated
	gi|6323577	rpS1B	A1	11	rpS1B (11)	1.83678	0.205539	cytoplasm	Ribosomal protein 10 (rp10) of the small (40S) subunit; nearly identical to Rps1Ap and has similarity to rat S3a ribosomal protein	107000
	gi|6323365	rpS25B	A1	4	rpS25B (4)	1.82898	0.578563	cytoplasm	Protein component of the small (40S) ribosomal subunit; nearly identical to Rps25Ap and has similarity to rat S25 ribosomal protein	162000
	gi|6321249	rpS26A	A1	1	rpS26A (1)	1.81441	0	cytoplasm	Protein component of the small (40S) ribosomal subunit; nearly identical to Rps26Bp and has similarity to rat S26 ribosomal protein	16300
	gi|6323886	rpS10B	A1	3	rpS10B (3)	1.6186	0.0677883	cytoplasm	Protein component of the small (40S) ribosomal subunit; nearly identical to Rps10Ap and has similarity to rat ribosomal protein S10	7650
	gi|10383793	rpS14A	A1	6	rpS14A (6)	1.38444	0.319319	0	Ribosomal protein 59 of the small subunit, required for ribosome assembly and 20S pre-rRNA processing; mutations confer cryptopleurine resistance; nearly identical to Rps14Bp and similar to E. coli S11 and rat S14 ribosomal proteins	29600
	gi|6323420	rpS29A	A1	1	rpS29A (1)	1.38132	0	cytoplasm	Protein component of the small (40S) ribosomal subunit; nearly identical to Rps29Bp and has similarity to rat S29 and E. coli S14 ribosomal proteins	6490
	gi|6320625	rpL12	A2	4	rpL12 (4)	3.23187	1.26884	cytoplasm	Protein component of the large (60S) ribosomal subunit, nearly identical to Rpl12Ap; rpl12a rpl12b double mutant exhibits slow growth and slow translation; has similarity to E. coli L11 and rat L12 ribosomal proteins	50300
	gi|259149446	rpP2A	A2	3	rpP2A (3)	2.64905	0.796467	cytoplasm	Ribosomal protein P2 alpha, a component of the ribosomal stalk, which is involved in the interaction between translational elongation factors and the ribosome; regulates the accumulation of P1 (Rpp1Ap and Rpp1Bp) in the cytoplasm	428000
	gi|6320122	rpP1A	A2	1	rpP1A (1)	2.18733	0	cytoplasm	Ribosomal stalk protein P1 alpha, involved in the interaction between translational elongation factors and the ribosome; accumulation of P1 in the cytoplasm is regulated by phosphorylation and interaction with the P2 stalk component	not visualized
	gi|6324262	rpL9	A2	1	rpL9 (1)	2.06608	0	cytoplasm	Protein component of the large (60S) ribosomal subunit, nearly identical to Rpl9Ap and has similarity to E. coli L6 and rat L9 ribosomal proteins	76000
	gi|6320073	rpP1B	A2	1	rpP1B (1)	2.02111	0	cytoplasm	Ribosomal protein P1 beta, component of the ribosomal stalk, which is involved in interaction of translational elongation factors with ribosome; accumulation is regulated by phosphorylation and interaction with the P2 stalk component	22400
	gi|151940865	rpP0	A2	9	rpP0 (9)	1.94641	0.766099	0	Conserved ribosomal protein P0 similar to rat P0, human P0, and E. coli L10e; shown to be phosphorylated on serine 302	not visualized
	gi|6321407	rpL24	A2	5	rpL24 (5)	1.94511	0.265386	cytoplasm	Ribosomal protein L30 of the large (60S) ribosomal subunit, nearly identical to Rpl24Bp and has similarity to rat L24 ribosomal protein; not essential for translation but may be required for normal translation rate	247000
	gi|292659544	rpL23	A2	3	rpL23 (3)	1.69593	0.0935767	nucleus	Protein component of the large (60S) ribosomal subunit, identical to Rpl23Bp and has similarity to E. coli L14 and rat L23 ribosomal proteins	not visualized
	gi|6323104	rpL10	A2	10	rpL10 (10)	1.66983	0.177059	cytoplasm	Protein component of the large (60S) ribosomal subunit, responsible for joining the 40S and 60S subunits; regulates translation initiation; has similarity to rat L10 ribosomal protein and to members of the QM gene family	not visualized
	gi|6325359	rpL11	A2	6	rpL11 (6)	1.59195	0.147144	cytoplasm	Protein component of the large (60S) ribosomal subunit, nearly identical to Rpl11Bp; involved in ribosomal assembly; depletion causes degradation of proteins and RNA of the 60S subunit; has similarity to E. coli L5 and rat L11	39000
	gi|190406606	rpL29	A2	2	rpL29 (2)	1.56948	0.0610761	cytoplasm	Protein component of the large (60S) ribosomal subunit, has similarity to rat L29 ribosomal protein; not essential for translation, but required for proper joining of the large and small ribosomal subunits and for normal translation rate	51100
	gi|6322984	rpL8	A2	15	rpL8 (15)	1.47266	0.195691	cytoplasm	Ribosomal protein L4 of the large (60S) ribosomal subunit, nearly identical to Rpl8Ap and has similarity to rat L7a ribosomal protein; mutation results in decreased amounts of free 60S subunits	80200
	gi|207344160	rpL39	A2	2	rpL39 (2)	1.453	0.176621	0	Protein component of the large (60S) ribosomal subunit, has similarity to rat L39 ribosomal protein; required for A3/4; loss of both Rpl31p and Rpl39p confers lethality; also exhibits genetic interactions with SIS1 and PAB1	not visualized
	gi|6324028	rpL18	A2	7	rpL18 (7)	1.4409	0.243932	cytoplasm	Protein component of the large (60S) ribosomal subunit, identical to Rpl18Ap and has similarity to rat L18 ribosomal protein	63700
	gi|6324445	rpL25	A2	1	rpL25 (1)	1.4397	0	0	Primary rRNA-binding ribosomal protein component of the large (60S) ribosomal subunit, has similarity to E. coli L23 and rat L23a ribosomal proteins; binds to 26S rRNA via a conserved C-terminal motif	not visualized
	gi|49258840	rpL2	A2	9	rpL2 (9)	1.43852	0.123428	cytoplasm	Protein component of the large (60S) ribosomal subunit, identical to Rpl2Bp and has similarity to E. coli L2 and rat L8 ribosomal proteins	not quantitated
	gi|6320590	rpP2B	A2	1	rpP2B (1)	1.34199	0	cytoplasm	Ribosomal protein P2 beta, a component of the ribosomal stalk, which is involved in the interaction between translational elongation factors and the ribosome; regulates the accumulation of P1 (Rpp1Ap and Rpp1Bp) in the cytoplasm	602000
	gi|49258841	rpL3	A2	14	rpL3 (14)	1.34169	0.31548	cytoplasm	Protein component of the large (60S) ribosomal subunit, has similarity to E. coli L3 and rat L3 ribosomal proteins; involved in the replication and maintenance of killer double stranded RNA virus	450
	gi|6319668	rpL21	A2	2	rpL21 (2)	1.24548	0.224204	cytoplasm	Protein component of the large (60S) ribosomal subunit, nearly identical to Rpl21Bp and has similarity to rat L21 ribosomal protein	not visualized
	gi|6320679	rpL27	A2	4	rpL27 (4)	1.23482	0.211482	cytoplasm	Protein component of the large (60S) ribosomal subunit, nearly identical to Rpl27Ap and has similarity to rat L27 ribosomal protein	22900
	gi|6325126	rpL5	A2	14	rpL5 (14)	1.20788	0.202744	cytoplasm	Protein component of the large (60S) ribosomal subunit with similarity to E. coli L18 and rat L5 ribosomal proteins; binds 5S rRNA and is required for 60S subunit assembly	not visualized
	gi|49258862	rpL31	A2	2	rpL31 (2)	1.19948	0.0939265	0	Protein component of the large (60S) ribosomal subunit, nearly identical to Rpl31Bp and has similarity to rat L31 ribosomal protein; associates with the karyopherin Sxm1p; loss of both Rpl31p and Rpl39p confers lethality	not visualized
	gi|49258866	rpL43	A2	1	rpL43 (1)	1.18064	0	cytoplasm	Protein component of the large (60S) ribosomal subunit, identical to Rpl43Bp and has similarity to rat L37a ribosomal protein; null mutation confers a dominant lethal phenotype	44600
	gi|49258860	rpL28	A2	2	rpL28 (2)	1.15213	0.0535139	0	Ribosomal protein of the large (60S) ribosomal subunit, has similarity to E. coli L15 and rat L27a ribosomal proteins; may have peptidyl transferase activity; can mutate to cycloheximide resistance	not visualized
	gi|6319444	rpL19	A2	4	rpL19 (4)	1.13251	0.0988522	cytoplasm	Protein component of the large (60S) ribosomal subunit, nearly identical to Rpl19Ap and has similarity to rat L19 ribosomal protein; rpl19a and rpl19b single null mutations result in slow growth, while the double null mutation is lethal	225000
	gi|190408368	rpL13	A2	13	rpL13 (13)	1.12176	0.204948	cytoplasm	Protein component of the large (60S) ribosomal subunit, nearly identical to Rpl13Ap; not essential for viability; has similarity to rat L13 ribosomal protein	54200
	gi|6320010	rpL35	A2	6	rpL35 (6)	1.10507	0.52871	cytoplasm	Protein component of the large (60S) ribosomal subunit, identical to Rpl35Bp and has similarity to rat L35 ribosomal protein	not visualized
	gi|256270643	rpL36	A2	6	rpL36 (6)	1.10318	0.288274	cytoplasm	N-terminally acetylated protein component of the large (60S) ribosomal subunit, nearly identical to Rpl36Bp and has similarity to rat L36 ribosomal protein; binds to 5.8 S rRNA	5370
	gi|116006491	rpL26	A2	4	rpL26 (4)	1.10265	0.275036	cytoplasm	Protein component of the large (60S) ribosomal subunit, nearly identical to Rpl26Ap and has similarity to E. coli L24 and rat L26 ribosomal proteins; binds to 5.8S rRNA	33200
	gi|6321362	rpL7	A2	12	rpL7 (12)	1.10125	0.146237	cytoplasm	Protein component of the large (60S) ribosomal subunit, nearly identical to Rpl7Bp and has similarity to E. coli L30 and rat L7 ribosomal proteins; contains a conserved C-terminal Nucleic acid Binding Domain (NDB2)	101000
	gi|49258852	rpL17	A2	1	rpL17 (1)	1.09239	0	cytoplasm	Protein component of the large (60S) ribosomal subunit, nearly identical to Rpl17Bp and has similarity to E. coli L22 and rat L17 ribosomal proteins; copurifies with the Dam1 complex (aka DASH complex)	not visualized
	gi|6322284	rpL17	A2	3	rpL17 (3)	1.09099	0.159486	cytoplasm	Protein component of the large (60S) ribosomal subunit, nearly identical to Rpl17Ap and has similarity to E. coli L22 and rat L17 ribosomal proteins	21100
	gi|49258850	rpL15	A2	9	rpL15 (9)	1.0637	0.164074	0	Protein component of the large (60S) ribosomal subunit, nearly identical to Rpl15Bp and has similarity to rat L15 ribosomal protein; binds to 5.8 S rRNA	not visualized
	gi|151944465	rpL16	A2	6	rpL16 (6)	1.06227	0.241194	0	N-terminally acetylated protein component of the large (60S) ribosomal subunit, binds to 5.8 S rRNA; has similarity to Rpl16Ap, E. coli L13 and rat L13a ribosomal proteins; transcriptionally regulated by Rap1p	not visualized
	gi|9755331	rpL34	A2	3	rpL34 (3)	1.0447	0.0303308	cytoplasm	Protein component of the large (60S) ribosomal subunit, nearly identical to Rpl34Bp and has similarity to rat L34 ribosomal protein	23600
	gi|151945897	rpL36	A2	1	rpL36 (1)	0.93375	0	cytoplasm	Protein component of the large (60S) ribosomal subunit, nearly identical to Rpl36Ap and has similarity to rat L36 ribosomal protein; binds to 5.8 S rRNA	5370
	gi|6319378	rpL32	A2	2	rpL32 (2)	0.914952	0.102605	0	Protein component of the large (60S) ribosomal subunit, has similarity to rat L32 ribosomal protein; overexpression disrupts telomeric silencing	not visualized
	gi|119390529	rpL1	A2	2	rpL1 (2)	0.90838	0.0755955	cytoplasm	N-terminally acetylated protein component of the large (60S) ribosomal subunit, nearly identical to Rpl1Ap and has similarity to E. coli L1 and rat L10a ribosomal proteins; rpl1a rpl1b double null mutation is lethal	265000
	gi|154199621	rpL20	A2	8	rpL20 (8)	0.886533	0.167936	cytoplasm	Protein component of the large (60S) ribosomal subunit, nearly identical to Rpl20Bp and has similarity to rat L18a ribosomal protein	54300
	gi|6319505	rpL4	A2	12	rpL4 (12)	0.879388	0.172757	cytoplasm	N-terminally acetylated protein component of the large (60S) ribosomal subunit, nearly identical to Rpl4Bp and has similarity to E. coli L4 and rat L4 ribosomal proteins	not visualized
	gi|6322847	rpL14	A2	5	rpL14 (5)	0.809355	0.275668	cytoplasm	N-terminally acetylated protein component of the large (60S) ribosomal subunit, nearly identical to Rpl14Bp and has similarity to rat L14 ribosomal protein; rpl14a csh5 double null mutant exhibits synthetic slow growth	45300
	gi|218511	rpL6	A2	2	rpL6 (2)	0.796986	0.0971036	cytoplasm	N-terminally acetylated protein component of the large (60S) ribosomal subunit, has similarity to Rpl6Bp and to rat L6 ribosomal protein; binds to 5.8S rRNA	38400
	gi|6322058	rpL16	A2	1	rpL16 (1)	0.741686	0	cytoplasm	N-terminally acetylated protein component of the large (60S) ribosomal subunit, binds to 5.8 S rRNA; has similarity to Rpl16Bp, E. coli L13 and rat L13a ribosomal proteins; transcriptionally regulated by Rap1p	43300
	gi|6323567	rpL6	A2	4	rpL6 (4)	0.736106	0.198649	cytoplasm	N-terminally acetylated protein component of the large (60S) ribosomal subunit, has similarity to Rpl6Bp and to rat L6 ribosomal protein; binds to 5.8S rRNA	37100
	gi|256274177	rpL33	A2	3	rpL33 (3)	0.711791	0.0488041	0	N-terminally acetylated ribosomal protein L37 of the large (60S) ribosomal subunit, nearly identical to Rpl33Bp and has similarity to rat L35a; rpl33a null mutant exhibits slow growth while rpl33a rpl33b double null mutant is inviable	not visualized
	gi|49258859	rpL26	A2	2	rpL26 (2)	0.599942	0.339629	cytoplasm	Protein component of the large (60S) ribosomal subunit, nearly identical to Rpl26Bp and has similarity to E. coli L24 and rat L26 ribosomal proteins; binds to 5.8S rRNA	not quantitated
	gi|45269774	Emg1p	A3	3	Emg1p (3)	4.1572	1.39492	cytoplasm,nucleus	Member of the alpha/beta knot fold methyltransferase superfamily; required for maturation of 18S rRNA and for 40S ribosome production; interacts with RNA and with S-adenosylmethionine; associates with spindle/microtubules; forms homodimers	not visualized
	gi|51830274	Bfr2p	A3	6	Bfr2p (6)	3.38147	1.74029	nucleolus	Essential protein that is a component of 90S preribosomes; may be involved in rRNA processing; multicopy suppressor of sensitivity to Brefeldin A; expression is induced during lag phase and also by cold shock	15400
	gi|151943423	Enp2p	A3	3	Enp2p (3)	3.21642	1.61055	0	Protein associated with U3 and U14 snoRNAs, required for pre-rRNA processing and 40S ribosomal subunit synthesis; localized in the nucleus and concentrated in the nucleolus	not visualized
	gi|151941158	Sof1p	A3	6	Sof1p (6)	3.09514	1.3766	nucleolus	Essential protein required for biogenesis of 40S (small) ribosomal subunit; has similarity to the beta subunit of trimeric G-proteins and the splicing factor Prp4p	6620
	gi|6320974	Lcp5p	A3	4	Lcp5p (4)	2.92011	1.38486	0	Essential protein involved in maturation of 18S rRNA; depletion leads to inhibited pre-rRNA processing and reduced polysome levels; localizes primarily to the nucleolus	1430
	gi|151941219	Fcf2p	A3	3	Fcf2p (3)	2.90032	1.12999	nucleolus	Essential nucleolar protein involved in the early steps of 35S rRNA processing; interacts with Faf1p; member of a transcriptionally co-regulated set of genes called the RRB regulon	not visualized
	gi|256270959	Krr1p	A3	6	Krr1p (6)	2.71875	0.942973	cytoplasm,nucleolus	Essential nucleolar protein required for the synthesis of 18S rRNA and for the assembly of 40S ribosomal subunit	4340
	gi|6324564	Rcl1p	A3	3	Rcl1p (3)	2.70915	0.33556	nucleolus,nucleus	Subunit of U3-containing 90S preribosome processome complex involved in 18S rRNA biogenesis and small ribosomal subunit assembly; stimulates Bms1p GTPase and U3 binding activity; similar to RNA cyclase-like proteins but no activity detected	10000
	gi|151946633	Enp1p	A3	5	Enp1p (5)	2.62617	0.676804	cytoplasm,nucleolus,nucleus	Protein associated with U3 and U14 snoRNAs, required for pre-rRNA processing and 40S ribosomal subunit synthesis; localized in the nucleus and concentrated in the nucleolus	21600
	gi|6323031	Cms1p	A3	1	Cms1p (1)	2.45205	0	nucleus	Subunit of U3-containing 90S preribosome processome complex involved in production of 18S rRNA and assembly of small ribosomal subunit; overexpression rescues supressor mutant of mcm10; null mutant is viable	1200
	gi|151942910	Rrp9p	A3	4	Rrp9p (4)	2.40987	0.348511	nucleolus	Protein involved in pre-rRNA processing, associated with U3 snRNP; component of small ribosomal subunit (SSU) processosome; ortholog of the human U3-55k protein	5130
	gi|151944405	Kre33p	A3	20	Kre33p (20)	2.3366	0.897221	nucleolus	Essential protein of unknown function; heterozygous mutant shows haploinsufficiency in K1 killer toxin resistance	not quantitated
	gi|151941853	Nop14p /Utp2p	A3	4	Nop14p /Utp2p (4)	2.33436	1.63559	0	Nucleolar protein, forms a complex with Noc4p that mediates maturation and nuclear export of 40S ribosomal subunits; also present in the small subunit processome complex, which is required for processing of pre-18S rRNA	not visualized
	gi|160358657	Rok1p	A3	8	Rok1p (8)	2.26995	0.812798	0	ATP-dependent RNA helicase of the DEAD box family; required for 18S rRNA synthesis	not visualized
	gi|1164988	Pno1p	A3	1	Pno1p (1)	2.19393	0	#N/A	Essential nucleolar protein required for pre-18S rRNA processing, interacts with Dim1p, an 18S rRNA dimethyltransferase, and also with Nob1p, which is involved in proteasome biogenesis; contains a KH domain	#N/A
	gi|45270068	Faf1p	A3	1	Faf1p (1)	2.07549	0	cytoplasm,nucleus	Protein required for pre-rRNA processing and 40S ribosomal subunit assembly	not visualized
	gi|151942584	Bms1p	A3	12	Bms1p (12)	2.00213	0.613746	0	GTPase required for synthesis of 40S ribosomal subunits and for processing the 35S pre-rRNA at sites A0, A1, and A2; interacts with Rcl1p, which stimulates its GTPase and U3 snoRNA binding activities; has similarity to Tsr1p	not visualized
	gi|151942575	New1p	A3	3	New1p (3)	1.94049	0.112774	cytoplasm	ATP binding cassette family member; Asn/Gln-rich rich region supports [NU+] prion formation and susceptibility to [PSI+] prion induction; homologous to mRNA export factor from S. pombe and similar protein from C. albicans (	37600
	gi|207341971	Kri1p	A3	1	Kri1p (1)	1.80495	0	cytoplasm,nucleolus	Essential nucleolar protein required for 40S ribosome biogenesis; physically and functionally interacts with Krr1p	1780
	gi|151945704	Bud21p	A3	1	Bud21p (1)	1.75468	0	nucleolus,nucleus	Component of small ribosomal subunit (SSU) processosome that contains U3 snoRNA; originally isolated as bud-site selection mutant that displays a random budding pattern	2120
	gi|190407071	Prp43p	A3	10	Prp43p (10)	1.38057	0.257372	nucleolus	RNA helicase in the DEAH-box family, functions in both RNA polymerase I and polymerase II transcript metabolism, involved in release of the lariat-intron from the spliceosome	16900
	gi|151945830	Ecm16p	A3	1	Ecm16p (1)	1.14092	0	nucleolus	Essential DEAH-box ATP-dependent RNA helicase specific to the U3 snoRNP, predominantly nucleolar in distribution, required for 18S rRNA synthesis	2000
	gi|414604	Dhr2p	A3	1	Dhr2p (1)	1.00874	0	nucleolus	Predominantly nucleolar DEAH-box ATP-dependent RNA helicase, required for 18S rRNA synthesis	721
	gi|170992	Utp6p	A3a	2	Utp6p (2)	4.25053	1.41665	nucleolus	Nucleolar protein, component of the small subunit (SSU) processome containing the U3 snoRNA that is involved in processing of pre-18S rRNA	7520
	gi|6321942	Imp3p	A3a	1	Imp3p (1)	3.75128	0	0	Component of the SSU processome, which is required for pre-18S rRNA processing, essential protein that interacts with Mpp10p and mediates interactions of Imp4p and Mpp10p with U3 snoRNA	not visualized
	gi|6323158	Dip2p / Utp12p	A3a	4	Dip2p / Utp12p (4)	3.58723	2.02223	cytoplasm,nucleus	Nucleolar protein, specifically associated with the U3 snoRNA, part of the large ribonucleoprotein complex known as the small subunit (SSU) processome, required for 18S rRNA biogenesis, part of the active pre-rRNA processing complex	9620
	gi|14270688	Utp20p	A3a	2	Utp20p (2)	3.54912	0.101115	cytoplasm,nucleolus	Component of the small-subunit (SSU) processome, which is involved in the biogenesis of the 18S rRNA	not visualized
	gi|6324577	Utp23p	A3a	1	Utp23p (1)	3.51192	0	mitochondrion	Essential nucleolar protein that is a component of the SSU (small subunit) processome involved in 40S ribosomal subunit biogenesis; has homology to PINc domain protein Fcf1p, although the PINc domain of Utp23p is not required for function	6960
	gi|259148205	Utp13p	A3a	5	Utp13p (5)	3.45495	0.553075	nucleolus	Nucleolar protein, component of the small subunit (SSU) processome containing the U3 snoRNA that is involved in processing of pre-18S rRNA	8070
	gi|151940928	Utp21p	A3a	10	Utp21p (10)	3.27627	1.20307	nucleus	Subunit of U3-containing 90S preribosome and Small Subunit (SSU) processome complexes involved in production of 18S rRNA and assembly of small ribosomal subunit; synthetic defect with STI1 Hsp90 cochaperone; human homolog linked to glaucoma	2020
	gi|151945015	Utp10p	A3a	6	Utp10p (6)	3.26881	0.799419	nucleolus	Nucleolar protein, component of the small subunit (SSU) processome containing the U3 snoRNA that is involved in processing of pre-18S rRNA	18200
	gi|151941600	Utp30p	A3a	3	Utp30p (3)	3.16501	0.793786	nucleolus,nucleus	Subunit of U3-containing 90S preribosome complex involved in production of 18S rRNA and assembly of small ribosomal subunit	3060
	gi|6325402	Noc4p	A3a	2	Noc4p (2)	3.08238	0.239802	nucleus	Nucleolar protein, forms a complex with Nop14p that mediates maturation and nuclear export of 40S ribosomal subunits	1630
	gi|151943408	Utp8p	A3a	4	Utp8p (4)	3.0661	0.362488	nucleolus	Nucleolar protein required for export of tRNAs from the nucleus; also copurifies with the small subunit (SSU) processome containing the U3 snoRNA that is involved in processing of pre-18S rRNA	16800
	gi|207342335	Utp15p	A3a	9	Utp15p (9)	2.95543	1.10575	nucleolus,nucleus	Nucleolar protein, component of the small subunit (SSU) processome containing the U3 snoRNA that is involved in processing of pre-18S rRNA	358
	gi|151945258	Utp18p	A3a	1	Utp18p (1)	2.92756	0	nucleolus	Possible U3 snoRNP protein involved in maturation of pre-18S rRNA, based on computational analysis of large-scale protein-protein interaction data	9570
	gi|151942372	Utp5p	A3a	1	Utp5p (1)	2.90811	0	nucleolus	Subunit of U3-containing Small Subunit (SSU) processome complex involved in production of 18S rRNA and assembly of small ribosomal subunit	33100
	gi|151946073	Utp14p	A3a	7	Utp14p (7)	2.86567	1.12534	nucleolus,nucleus	Subunit of U3-containing Small Subunit (SSU) processome complex involved in production of 18S rRNA and assembly of small ribosomal subunit	1470
	gi|6321990	Utp9p	A3a	4	Utp9p (4)	2.83506	1.31676	nucleolus	Nucleolar protein, component of the small subunit (SSU) processome containing the U3 snoRNA that is involved in processing of pre-18S rRNA	20000
	gi|151945077	Mpp10p	A3a	8	Mpp10p (8)	2.8023	1.00893	0	Component of the SSU processome and 90S preribosome, required for pre-18S rRNA processing, interacts with and controls the stability of Imp3p and Imp4p, essential for viability; similar to human Mpp10p	not visualized
	gi|6320531	Utp4p	A3a	9	Utp4p (9)	2.64916	0.955824	nucleolus	Subunit of U3-containing 90S preribosome and Small Subunit (SSU) processome complexes involved in production of 18S rRNA and assembly of small ribosomal subunit; member of t-Utp subcomplex involved with transcription of 35S rRNA transcript	5440
	gi|151943873	Pwp2p	A3a	2	Pwp2p (2)	2.46095	1.02875	nucleolus	Conserved 90S pre-ribosomal component essential for proper endonucleolytic cleavage of the 35 S rRNA precursor at A0, A1, and A2 sites; contains eight WD-repeats; PWP2 deletion leads to defects in cell cycle and bud morphogenesis	16700
	gi|207345280	Ckb1p	A3a	1	Ckb1p (1)	2.24133	0	cytoplasm,nucleus	Beta regulatory subunit of casein kinase 2, a Ser/Thr protein kinase with roles in cell growth and proliferation; the holoenzyme also contains CKA1, CKA2 and CKB2, the many substrates include transcription factors and all RNA polymerases	8120
	gi|190409480	Nop9p	A3a	2	Nop9p (2)	2.17649	0.560547	nucleolus,nucleus	Essential subunit of U3-containing 90S preribosome involved in production of 18S rRNA and assembly of small ribosomal subunit; also part of pre-40S ribosome and required for its export into cytoplasm; binds RNA and contains pumilio domain	2930
	gi|190407832	Nan1p	A3a	6	Nan1p (6)	2.17196	0.384915	nucleolus	U3 snoRNP protein, component of the small (ribosomal) subunit (SSU) processosome containing U3 snoRNA; required for the biogenesis of18S rRNA	6560
	gi|151943367	Utp22p	A3a	5	Utp22p (5)	2.10915	0.281412	nucleolus,nucleus	Possible U3 snoRNP protein involved in maturation of pre-18S rRNA, based on computational analysis of large-scale protein-protein interaction data	3260
	gi|6324635	Cka2p	A3a	2	Cka2p (2)	2.05383	0.334671	cytoplasm,nucleus	Alpha' catalytic subunit of casein kinase 2, a Ser/Thr protein kinase with roles in cell growth and proliferation; the holoenzyme also contains CKA1, CKB1 and CKB2, the many substrates include transcription factors and all RNA polymerases	4540
	gi|151942889	Mrd1p	A3a	4	Mrd1p (4)	2.03621	0.362207	0	Essential conserved protein that is part of the 90S preribosome; required for production of 18S rRNA and small ribosomal subunit; contains five consensus RNA-binding domains	2220
	gi|6320049	Sas10p / Utp3p	A3a	4	Sas10p / Utp3p (4)	2.00284	0.707566	0	Essential subunit of U3-containing Small Subunit (SSU) processome complex involved in production of 18S rRNA and assembly of small ribosomal subunit; disrupts silencing when overproduced	not visualized
	gi|83722564	Utp11p	A3a	2	Utp11p (2)	1.89525	0.16979	0	Subunit of U3-containing Small Subunit (SSU) processome complex involved in production of 18S rRNA and assembly of small ribosomal subunit	not visualized
	gi|116666730	Snu13	A3a	4	Snu13 (4)	1.69302	0.43749	0	RNA binding protein, part of U3 snoRNP involved in rRNA processing, part of U4/U6-U5 tri-snRNP involved in mRNA splicing, similar to human 15.5K protein	not visualized
	gi|6321964	Nmd3p	A4	1	Nmd3p (1)	3.08028	0	cytoplasm	Protein involved in nuclear export of the large ribosomal subunit; acts as a Crm1p-dependent adapter protein for export of nascent ribosomal subunits through the nuclear pore complex	11900
	gi|6319988	Nop6p	A4	4	Nop6p (4)	2.91	1.19331	nucleolus	Putative RNA-binding protein implicated in A3/4; contains an RNA recognition motif (RRM) and has similarity to hydrophilins; NOP6 may be a fungal-specific gene as no homologs have been yet identified in higher eukaryotes	8970
	gi|6323885	Rrp5p	A4	52	Rrp5p (52)	2.07516	0.49625	nucleolus	RNA binding protein with preference for single stranded tracts of U's involved in synthesis of both 18S and 5.8S rRNAs; component of both the ribosomal small subunit (SSU) processosome and the 90S preribosome	8860
	gi|190409747	Rrp14p	A4	2	Rrp14p (2)	1.96993	0.193911	0	Essential protein, constituent of 66S pre-ribosomal particles; interacts with proteins involved in ribosomal biogenesis and cell polarity; member of the SURF-6 family	not visualized
	gi|151941273	Rea1p/Mdn1p	A4	4	Rea1p/Mdn1p (4)	1.95514	0.61155	cytoplasm,nucleus	Huge dynein-related AAA-type ATPase (midasin), forms extended pre-60S particle with the Rix1 complex (Rix1p-Ipi1p-Ipi3p), may mediate ATP-dependent remodeling of 60S subunits and subsequent export from nucleoplasm to cytoplasm	538
	gi|151942654	Nop53p	A4	1	Nop53p (1)	1.78596	0	nucleus	Nucleolar protein; involved in biogenesis of the 60S subunit of the ribosome; interacts with rRNA processing factors Cbf5p and Nop2p; null mutant is viable but growth is severely impaired	1600
	gi|151942049	Noc1p	A4	29	Noc1p (29)	1.7675	0.354254	nucleolus	Constituent of 66S pre-ribosomal particles, required for large (60S) ribosomal subunit biogenesis; involved in nuclear export of pre-ribosomes; required for maintenance of dsRNA virus; homolog of human CAATT-binding protein	15000
	gi|151942459	Puf6p	A4	1	Puf6p (1)	1.71834	0	nucleolus,nucleus	Pumilio-homology domain protein that binds ASH1 mRNA at PUF consensus sequences in the 3' UTR and represses its translation, resulting in proper asymmetric localization of ASH1 mRNA	21500
	gi|151945296	Noc2p	A4	30	Noc2p (30)	1.68545	0.270069	nucleolus,nucleus	Protein that forms a nucleolar complex with Mak21p that binds to 90S and 66S pre-ribosomes, as well as a nuclear complex with Noc3p that binds to 66S pre-ribosomes; both complexes mediate intranuclear transport of ribosomal precursors	29000
	gi|160409988	Mak5p	A4	1	Mak5p (1)	1.6165	0	nucleolus,nucleus	Essential nucleolar protein, putative DEAD-box RNA helicase required for maintenance of M1 dsRNA virus; involved in biogenesis of large (60S) ribosomal subunits	981
	gi|190407303	Nop12p	A4	9	Nop12p (9)	1.57645	0.305584	nucleolus	Nucleolar protein involved in pre-25S rRNA processing and biogenesis of large 60S ribosomal subunit; contains an RNA recognition motif (RRM); binds to Ebp2; similar to Nop13p and Nsr1p	5910
	gi|190406043	Noc3p	A4	11	Noc3p (11)	1.52452	0.140419	nucleolus,nucleus	Protein that forms a nuclear complex with Noc2p that binds to 66S ribosomal precursors to mediate their intranuclear transport; also binds to chromatin to promote the association of DNA replication factors and replication initiation	11700
	gi|171656	Drs1p	A4	5	Drs1p (5)	1.47489	0.32426	cytoplasm,nucleolus,nucleus	Nucleolar DEAD-box protein required for ribosome assembly and function, including synthesis of 60S ribosomal subunits; constituent of 66S pre-ribosomal particles	not visualized
	gi|151944364	Nop13p	A4	1	Nop13p (1)	1.17888	0	nucleolus,nucleus	Nucleolar protein found in preribosomal complexes; contains an RNA recognition motif (RRM)	3830
	gi|6325164	Nog1p	A4	9	Nog1p (9)	1.15898	0.327326	nucleus	Putative GTPase that associates with free 60S ribosomal subunits in the nucleolus and is required for 60S ribosomal subunit biogenesis; constituent of 66S pre-ribosomal particles; member of the ODN family of nucleolar G-proteins	28000
	gi|151941136	Rix7p	A4	1	Rix7p (1)	1.129	0	nucleolus,nucleus	Putative ATPase of the AAA family, required for export of pre-ribosomal large subunits from the nucleus; distributed between the nucleolus, nucleoplasm, and nuclear periphery depending on growth conditions	4490
	gi|6324846	Ytm1p	A4	8	Ytm1p (8)	1.09046	0.267297	nucleolus,nucleus	Constituent of 66S pre-ribosomal particles, forms a complex with Nop7p and Erb1p that is required for maturation of the large ribosomal subunit; has seven C-terminal WD repeats	6670
	gi|6325213	Nop4p	A4	26	Nop4p (26)	1.06225	0.169803	nucleolus,nucleus	Nucleolar protein, essential for processing and maturation of 27S pre-rRNA and large ribosomal subunit biogenesis; constituent of 66S pre-ribosomal particles; contains four RNA recognition motifs (RRMs)	4990
	gi|6324428	Nop8p	A4	1	Nop8p (1)	1.05898	0	nucleolus	Nucleolar protein required for 60S ribosomal subunit biogenesis	2170
	gi|207340712	Nip7p	A4	6	Nip7p (6)	1.00816	0.150521	nucleolus,nucleus	Nucleolar protein required for 60S ribosome subunit biogenesis, constituent of 66S pre-ribosomal particles; physically interacts with Nop8p and the exosome subunit Rrp43p	5170
	gi|259147998	Rlp24p	A4	2	Rlp24p (2)	0.984728	0.120047	0	Essential protein with similarity to Rpl24Ap and Rpl24Bp, associated with pre-60S ribosomal subunits and required for ribosomal large subunit biogenesis	not visualized
	gi|190407271	Brx1p	A4	6	Brx1p (6)	0.976848	0.264802	nucleolus,nucleus	Nucleolar protein, constituent of 66S pre-ribosomal particles; depletion leads to defects in rRNA processing and a block in the assembly of large ribosomal subunits; possesses a sigma(70)-like RNA-binding motif	13200
	gi|207345119	Nop7p	A4	14	Nop7p (14)	0.946658	0.217852	nucleolus,nucleus	Component of several different pre-ribosomal particles; forms a complex with Ytm1p and Erb1p that is required for maturation of the large ribosomal subunit; required for exit from G0 and the initiation of cell proliferation	4530
	gi|151941061	Rsa3p	A4	1	Rsa3p (1)	0.92169	0	nucleolus	Protein with a likely role in ribosomal maturation, required for accumulation of wild-type levels of large (60S) ribosomal subunits; binds to the helicase Dbp6p in pre-60S ribosomal particles in the nucleolus	2940
	gi|6324326	Rlp7p	A4	8	Rlp7p (8)	0.914623	0.130846	0	Nucleolar protein with similarity to large ribosomal subunit L7 proteins; constituent of 66S pre-ribosomal particles; plays an essential role in processing of precursors to the large ribosomal subunit RNAs	7720
	gi|151941620	Rpf2p	A4	6	Rpf2p (6)	0.896275	0.301209	nucleolus,nucleus	Essential protein involved in the processing of pre-rRNA and the assembly of the 60S ribosomal subunit; interacts with ribosomal protein L11; localizes predominantly to the nucleolus; constituent of 66S pre-ribosomal particles	32400
	gi|6323693	Erb1p	A4	24	Erb1p (24)	0.888849	0.173684	nucleolus,nucleus	Constituent of 66S pre-ribosomal particles, forms a complex with Nop7p and Ytm1p that is required for maturation of the large ribosomal subunit; required for maturation of the 25S and 5.8S ribosomal RNAs; homologous to mammalian Bop1	2680
	gi|6323947	Has1p	A4	12	Has1p (12)	0.859324	0.421112	0	ATP-dependent RNA helicase; localizes to both the nuclear periphery and nucleolus; highly enriched in nuclear pore complex fractions; constituent of 66S pre-ribosomal particles	not visualized
	gi|207344709	Cic1p/Nsa3p	A4	10	Cic1p/Nsa3p (10)	0.842618	0.158857	nucleolus,nucleus	Essential protein that interacts with proteasome components and has a potential role in proteasome substrate specificity; also copurifies with 66S pre-ribosomal particles	45900
	gi|151941747	Ebp2p	A4	12	Ebp2p (12)	0.835347	0.198241	0	Essential protein required for the maturation of 25S rRNA and 60S ribosomal subunit assembly, localizes to the nucleolus; constituent of 66S pre-ribosomal particles	not visualized
	gi|6322843	Mrt4p	A4	5	Mrt4p (5)	0.833124	0.133586	nucleolus,nucleus	Protein involved in mRNA turnover and ribosome assembly, localizes to the nucleolus	18200
	gi|6321857	Ssf1p	A4	2	Ssf1p (2)	0.82513	0.0401927	nucleolus,nucleus	Constituent of 66S pre-ribosomal particles, required for ribosomal large subunit maturation; functionally redundant with Ssf2p; member of the Brix family	8150
	gi|51013571	Nop2p	A4	7	Nop2p (7)	0.796134	0.147709	nucleolus,nucleus	Probable RNA m(5)C methyltransferase, essential for processing and maturation of 27S pre-rRNA and large ribosomal subunit biogenesis; localized to the nucleolus; constituent of 66S pre-ribosomal particles	18700
	gi|6325273	Tif6p	A4	4	Tif6p (4)	0.779969	0.210495	nucleolus,nucleus	Constituent of 66S pre-ribosomal particles, has similarity to human B1 factor 6 (eIF6); may be involved in the biogenesis and or stability of 60S ribosomal subunits	18600
	gi|6324219	Nop15p	A4	5	Nop15p (5)	0.751126	0.0876534	nucleolus,nucleus	Constituent of 66S pre-ribosomal particles, involved in 60S ribosomal subunit biogenesis; localizes to both nucleolus and cytoplasm	4280
	gi|6324868	Rrs1p	A4	6	Rrs1p (6)	0.730269	0.186852	0	Essential protein that binds ribosomal protein L11 and is required for nuclear export of the 60S pre-ribosomal subunit during A3/4; mouse homolog shows altered expression in Huntington's disease model mice	not visualized
	gi|190405562	Nop16p	A4	6	Nop16p (6)	0.663605	0.151872	nucleolus,nucleus	Constituent of 66S pre-ribosomal particles, involved in 60S ribosomal subunit biogenesis	2860
	gi|160380606	Dbp10p	A4	2	Dbp10p (2)	0.598474	0.113901	0	Putative ATP-dependent RNA helicase of the DEAD-box protein family, constituent of 66S pre-ribosomal particles; essential protein involved in ribosome biogenesis	not visualized
	gi|190406395	Spb1p	A4	2	Spb1p (2)	0.504574	0.0313156	0	AdoMet-dependent methyltransferase involved in rRNA processing and 60S ribosomal subunit maturation; methylates G2922 in the tRNA docking site of the large subunit rRNA and in the absence of snR52, U2921; suppressor of PAB1 mutants	not visualized
	gi|151941367	Mak16p	A4	2	Mak16p (2)	0.435322	0.0148995	0	Essential nuclear protein, constituent of 66S pre-ribosomal particles; required for maturation of 25S and 5.8S rRNAs;	not visualized
	gi|151944713	Nug1p	A4	3	Nug1p (3)	0.426944	0.0765752	nucleolus,nucleus	GTPase that associates with nuclear 60S pre-ribosomes, required for export of 60S ribosomal subunits from the nucleus	7130
	gi|6320292	Rrp1p	A4	5	Rrp1p (5)	0.380509	0.213173	nucleolus,nucleus	Essential evolutionarily conserved nucleolar protein necessary for biogenesis of 60S ribosomal subunits and processing of pre-rRNAs to mature rRNAs, associated with several distinct 66S pre-ribosomal particles	6960
	gi|6320620	Rrp17p	A4	1	Rrp17p (1)	0.366841	0	nucleolus,nucleus	Component of the pre-60S pre-ribosomal particle; required for cell viability under standard (aerobic) conditions but not under anaerobic conditions	2950
	gi|190406571	Spb4p	A4	1	Spb4p (1)	0.300617	0	nucleolus,nucleus	Putative ATP-dependent RNA helicase, nucleolar protein required for synthesis of 60S ribosomal subunits at a late step in the pathway; sediments with 66S pre-ribosomes in sucrose gradients	5740
	gi|6320973	Nsa2p	A4	1	Nsa2p (1)	0.274044	0	cytoplasm	Protein constituent of 66S pre-ribosomal particles, contributes to processing of the 27S pre-rRNA	8660
	gi|206558288	Nsa1p	A4	1	Nsa1p (1)	0.231832	0	nucleolus,nucleus	Constituent of 66S pre-ribosomal particles, involved in 60S ribosomal subunit biogenesis	2740
	gi|190405871	Gar1p	A5	3	Gar1p (3)	1.65431	0.287777	nucleolus	Protein component of the H/ACA snoRNP pseudouridylase complex, involved in the modification and cleavage of the 18S pre-rRNA	5730
	gi|151941019	Cbf5p	A5	8	Cbf5p (8)	1.52026	0.179798	nucleolus	Pseudouridine synthase catalytic subunit of box H/ACA small nucleolar ribonucleoprotein particles (snoRNPs), acts on both large and small rRNAs and on snRNA U2; mutations in human ortholog dyskerin cause the disorder dyskeratosis congenita	33600
	gi|190405265	Nop56p	A5	15	Nop56p (15)	1.49057	0.393377	nucleolus	Essential evolutionarily-conserved nucleolar protein component of the box C/D snoRNP complexes that direct 2'-O-methylation of pre-rRNA during its maturation; overexpression causes spindle orientation defects	13500
	gi|6320190	Nop1p	A5	11	Nop1p (11)	1.47648	0.241356	0	Nucleolar protein, component of the small subunit processome complex, which is required for processing of pre-18S rRNA; has similarity to mammalian fibrillarin	not visualized
	gi|7839181	Nop10p	A5	4	Nop10p (4)	1.43364	0.180855	nucleolus	Constituent of small nucleolar ribonucleoprotein particles containing H/ACA-type snoRNAs, which are required for pseudouridylation and processing of pre-18S rRNA	not visualized
	gi|666101	Nhp2p	A5	3	Nhp2p (3)	1.30696	0.0375211	nucleolus	Nuclear protein related to mammalian high mobility group (HMG) proteins, essential for function of H/ACA-type snoRNPs, which are involved in 18S rRNA processing	not visualized
	gi|206558283	Nop58p	A5	8	Nop58p (8)	1.24359	0.52395	nucleolus	Protein involved in pre-rRNA processing, 18S rRNA synthesis, and snoRNA synthesis; component of the small subunit processome complex, which is required for processing of pre-18S rRNA	34700
	gi|295671	Srp40p	A5	1	Srp40p (1)	0.955562	0	nucleolus	Nucleolar, serine-rich protein with a role in preribosome assembly or transport; may function as a chaperone of small nucleolar ribonucleoprotein particles (snoRNPs); immunologically and structurally to rat Nopp140	12900
	gi|71064091	YIL127C	A6	1	YIL127C (1)	5.81237	0	nucleolus	Putative protein of unknown function; identified in a screen for mutants with decreased levels of rDNA transcription; green fluorescent protein (GFP)-fusion protein localizes to the nucleolus; predicted to be involved in ribosome biogenesis	3670
	gi|163310814	Npl3p	A6	1	Npl3p (1)	2.51996	0	nucleus	is Nop3, req. for ribos. biogenesis. also for mRNA metabolism. For RNA-binding protein that promotes elongation, regulates termination, and carries poly(A) mRNA from nucleus to cytoplasm; required for pre-mRNA splicing; dissociation from mRNAs promoted by Mtr10p; phosphorylated by Sky1p in the cytoplasm	78700
	gi|151942780	Rrp12p	A6	4	Rrp12p (4)	2.24126	0.523009	cytoplasm,nucleus	Protein required for export of the ribosomal subunits; associates with the RNA components of the pre-ribosomes; contains HEAT-repeats	8170
	gi|577810	Rrp8p	A6	1	Rrp8p (1)	2.23057	0	nucleolus,nucleus	Nucleolar protein involved in rRNA processing, pre-rRNA cleavage at site A2; also involved in telomere maintenance; mutation is synthetically lethal with a gar1 mutation	2780
	gi|160380629	Dbp7p	A6	1	Dbp7p (1)	1.85448	0	nucleolus,nucleus	Putative ATP-dependent RNA helicase of the DEAD-box family involved in ribosomal biogenesis; essential for growth under anaerobic conditions	1460
	gi|51013151	Rrp6p	A6	1	Rrp6p (1)	1.83013	0	#N/A	Nuclear exosome exonuclease component; has 3'-5' exonuclease activity; involved in RNA processing, maturation, surveillance, degradation, tethering, and export; has similarity to E. coli RNase D and to human PM-Sc1 100 (EXOSC10)	#N/A
	gi|151945976	Tma23p	A6	1	Tma23p (1)	1.81425	0	nucleolus	Nucleolar protein of unknown function implicated in ribosome biogenesis; TMA23 may be a fungal-specific gene as no homologs have been yet identified in higher eukaryotes	not quantitated
	gi|151943436	Nsr1p	A6	8	Nsr1p (8)	1.27089	0.261383	nucleolus	Nucleolar protein that binds nuclear localization sequences, required for pre-rRNA processing and ribosome biogenesis	77400
	gi|530998	Fpr3p	A6	8	Fpr3p (8)	1.22217	0.106644	nucleolus,nucleus	Nucleolar peptidyl-prolyl cis-trans isomerase (PPIase); FK506 binding protein; phosphorylated by casein kinase II (Cka1p-Cka2p-Ckb1p-Ckb2p) and dephosphorylated by Ptp1p	9490
	gi|160380616	Dbp3p	A6	2	Dbp3p (2)	1.14675	0.454294	nucleolus,nucleus	Putative ATP-dependent RNA helicase of the DEAD-box family involved in ribosomal biogenesis	38900
	gi|259145944	Arb1p	A6	4	Arb1p (4)	1.13605	0.199982	cytoplasm	ATPase of the ATP-binding cassette (ABC) family involved in 40S and 60S ribosome biogenesis, has similarity to Gcn20p; shuttles from nucleus to cytoplasm, physically interacts with Tif6p, Lsg1p	17600
	gi|151945554	Rex4p	A6	2	Rex4p (2)	0.761507	0.0241056	nucleolus,nucleus	Putative RNA exonuclease possibly involved in pre-rRNA processing and ribosome assembly	4280
	gi|151943835	YCR016W	A6	1	YCR016W (1)	0.684925	0	nucleolus,nucleus	Putative protein of unknown function; green fluorescent protein (GFP)-fusion protein localizes to the nucleolus and nucleus; predicted to be involved in A3/4	1850
	gi|151941039	Pwp1p	A6	1	Pwp1p (1)	0.555993	0	cytoplasm,nucleolus,nucleus	Protein with WD-40 repeats involved in rRNA processing; associates with trans-acting ribosome biogenesis factors; similar to beta-transducin superfamily	43800
	gi|468605	Sup45p	B	1	Sup45p (1)	2.48536	0	cytoplasm	Polypeptide release factor (eRF1) in translation termination; mutant form acts as a recessive omnipotent suppressor; methylated by Mtq2p-Trm112p in ternary complex eRF1-eRF3-GTP; mutation of methylation site confers resistance to zymocin	13100
	gi|6321753	Sbp1p	B	1	Sbp1p (1)	2.28275	0	cytoplasm	Putative RNA binding protein; involved in translational repression and found in cytoplasmic P bodies; found associated with small nucleolar RNAs snR10 and snR11	12800
	gi|3712	SUP35	B	2	SUP35 (2)	1.93659	0.28469	cytoplasm	Translation termination factor eRF3; altered protein conformation creates the [PSI(+)] prion, a dominant cytoplasmically inherited protein aggregate that alters translational fidelity and creates a nonsense suppressor phenotype	78900
	gi|151943621	Gcn1p	B	6	Gcn1p (6)	1.81885	0.225036	cytoplasm	Positive regulator of the Gcn2p kinase activity, forms a complex with Gcn20p; proposed to stimulate Gcn2p activation by an uncharged tRNA	7330
	gi|190409546	NPA3	B	2	NPA3 (2)	1.69299	0.00498245	cytoplasm	Essential, conserved, cytoplasmic ATPase; phosphorylated by the Pcl1p-Pho85p kinase complex	15200
	gi|151946513	GRS1	B	1	GRS1 (1)	1.0596	0	cytoplasm	Cytoplasmic and mitochondrial glycyl-tRNA synthase that ligates glycine to the cognate anticodon bearing tRNA; transcription termination factor that may interact with the 3'-end of pre-mRNA to promote 3'-end formation	98400
	gi|3732	unnamed protein product 98% seq. identity to Gcd1p	B1	1	unnamed protein product 98% seq. identity to Gcd1p (1)	2.62826	0	cytoplasm	Gamma subunit of the translation initiation factor eIF2B, the guanine-nucleotide exchange factor for eIF2; activity subsequently regulated by phosphorylated eIF2; first identified as a negative regulator of GCN4 expression	9530
	gi|6323795	TIF34	B1	3	TIF34 (3)	1.98089	0.302241	0	eIF3i subunit of the core complex of translation initiation factor 3 (eIF3), which is essential for translation	2400
	gi|6324433	Cdc33p	B1	4	Cdc33p (4)	1.7779	0.234279	cytoplasm	Cytoplasmic mRNA cap binding protein and translation initiation factor eIF4E; the eIF4E-cap complex is responsible for mediating cap-dependent mRNA translation via interactions with translation initiation factor eIF4G (Tif4631p or Tif4632p)	14200
	gi|190406684	Fun12p	B1	6	Fun12p (6)	1.70782	0.449596	cytoplasm	#N/A	13400
	gi|984682	NIP1	B1	1	NIP1 (1)	1.66344	0	cytoplasm	eIF3c subunit of the eukaryotic translation initiation factor 3 (eIF3), involved in the assembly of preinitiation complex and start codon selection	78900
	gi|238686680	Prt1	B1	8	Prt1 (8)	1.6359	0.237145	cytoplasm	eIF3b subunit of the core complex of translation initiation factor 3 (eIF3), essential for translation; part of a subcomplex (Prt1p-Rpg1p-Nip1p) that stimulates binding of mRNA and tRNA(i)Met to ribosomes	47500
	gi|151946172	Clu1p	B1	2	Clu1p (2)	1.48411	0.202535	cytoplasm	eIF3 component of unknown function; deletion causes defects in mitochondrial organization but not in growth or translation initiation, can rescue cytokinesis and mitochondrial organization defects of the Dictyostelium cluA- mutant	17000
	gi|6324778	Ded1p	B1	10	Ded1p (10)	1.46885	0.410313	0	ATP-dependent DEAD (Asp-Glu-Ala-Asp)-box RNA helicase, required for B1 of all yeast mRNAs; mutations in human DEAD-box DBY are a frequent cause of male infertility	not visualized
	gi|238686682	Tif35p	B1	5	Tif35p (5)	1.44613	0.253097	cytoplasm	eIF3g subunit of the core complex of translation initiation factor 3 (eIF3), which is essential for translation	not visualized
	gi|11513344	Tif2p	B1	15	Tif2p (15)	1.42253	0.366354	cytoplasm	Translation initiation factor eIF4A, identical to Tif1p; DEA(D/H)-box RNA helicase that couples ATPase activity to RNA binding and unwinding; forms a dumbbell structure of two compact domains connected by a linker; interacts with eIF4G	not quantitated
	gi|6324085	Sui1	B1	1	Sui1 (1)	1.33004	0	cytplasm	Translation initiation factor eIF1; component of a complex involved in recognition of the initiator codon; modulates translation accuracy at the initiation phase	not visualized
	gi|151946470	RPG1	B1	2	RPG1 (2)	1.19016	0.178912	cytoplasm	eIF3a subunit of the core complex of translation initiation factor 3 (eIF3), essential for translation; part of a subcomplex (Prt1p-Rpg1p-Nip1p) that stimulates binding of mRNA and tRNA(i)Met to ribosomes	52700
	gi|151941085	Yef3p	B1	2	Yef3p (2)	0.215543	0.0650104	cytoplasm	Translational elongation factor 3, stimulates the binding of aminoacyl-tRNA (AA-tRNA) to ribosomes by releasing EF-1 alpha from the ribosomal complex; contains two ABC cassettes; binds and hydrolyses ATP	871000
	gi|538258	TEF4	B2	2	TEF4 (2)	2.23592	0.478777	cytoplasm	Translation elongation factor EF-1 gamma	102000
	gi|190405311	Yef3p	B2	30	Yef3p (30)	1.49873	1.16927	cytoplasm	Translational elongation factor 3, stimulates the binding of aminoacyl-tRNA (AA-tRNA) to ribosomes by releasing EF-1 alpha from the ribosomal complex; contains two ABC cassettes; binds and hydrolyses ATP	871000
	gi|55670150	EF-2 (EFT1/EFT2)	B2	20	EF-2 (EFT1/EFT2) (20)	1.49796	0.24886	cytoplasm	Elongation factor 2 (EF-2), also encoded by EFT2; catalyzes ribosomal translocation during protein synthesis; contains diphthamide, the unique posttranslationally modified histidine residue specifically ADP-ribosylated by diphtheria toxin	82700
	gi|6319594	Tef2p	B2	28	Tef2p (28)	1.41519	0.227779	cytoplasm	Translational elongation factor EF-1 alpha; also encoded by TEF1; functions in the binding reaction of aminoacyl-tRNA (AA-tRNA) to ribosomes	450
	gi|151944894	Ecm32	B3	1	Ecm32 (1)	1.42086	0	cytoplasm	DNA dependent ATPase/DNA helicase belonging to the Dna2p- and Nam7p-like family of helicases that is involved in modulating translation termination; interacts with the translation termination factors, localized to polysomes	736
	gi|15988133	H4	C1	1	H4 (1)	1.87685	0	nucleus	Histone H4, core histone protein required for chromatin assembly and chromosome function; one of two identical histone proteins (see also HHF2); contributes to telomeric silencing; N-terminal domain involved in maintaining genomic integrity	524000
	gi|6320430	Htb1p	C1	2	Htb1p (2)	1.81099	0.133277	nucleus	Histone H2B, core histone protein required for chromatin assembly and chromosome function; nearly identical to HTB1; Rad6p-Bre1p-Lge1p mediated ubiquitination regulates transcriptional activation, meiotic DSB formation and H3 methylation	443000
	gi|6320431	Hta1p/Hta2p	C1	2	Hta1p/Hta2p (2)	1.66308	0.259963	vacuole	Histone H2A, core histone protein required for chromatin assembly and chromosome function; one of two nearly identical subtypes (see also HTA2); DNA damage-dependent phosphorylation by Mec1p facilitates DNA repair; acetylated by Nat4p	not visualized
	gi|15988132	Hht1/Hht2	C1	2	Hht1/Hht2 (2)	1.38323	0.316774	nucleus	Histone H3, core histone protein required for chromatin assembly, part of heterochromatin-mediated telomeric and HM silencing; one of two identical histone H3 proteins (see HHT2); regulated by acetylation, methylation, and phosphorylation	213000
	gi|151944881	Chd1p	C3	1	Chd1p (1)	1.19237	0	nucleus	Nucleosome remodeling factor that functions in regulation of transcription elongation; contains a chromo domain, a helicase domain and a DNA-binding domain; component of both the SAGA and SLIK complexes	1620
	gi|151940851	Sfh1p	C3a	1	Sfh1p (1)	2.02598	0	nucleus	Component of the RSC chromatin remodeling complex; essential gene required for cell cycle progression and maintenance of proper ploidy; phosphorylated in the G1 phase of the cell cycle; Snf5p paralog	3940
	gi|51013133	Rsc8p	C3a	1	Rsc8p (1)	1.65507	0	nucleus	Component of the RSC chromatin remodeling complex; essential for viability and mitotic growth; homolog of SWI/SNF subunit Swi3p, but unlike Swi3p, does not activate transcription of reporters	3380
	gi|151940964	Fpr4p	C4e	12	Fpr4p (12)	1.00585	0.123113	nucleolus,nucleus	Peptidyl-prolyl cis-trans isomerase (PPIase) (proline isomerase) localized to the nucleus; catalyzes isomerization of proline residues in histones H3 and H4, which affects lysine methylation of those histones	14100
	gi|263511501	Slx4p	D	1	Slx4p (1)	2.08939	0	cytoplasm,nucleus	#N/A	274
	gi|110590860	RPA12	E1	2	RPA12 (2)	2.18055	0.117953	nucleolus	RNA polymerase I subunit A12.2; contains two zinc binding domains, and the N terminal domain is responsible for anchoring to the RNA pol I complex	8450
	gi|151942801	Rpa135p	E1	1	Rpa135p (1)	1.75317	0	nucleolus	RNA polymerase I subunit A135	14100
	gi|170956	RPA49	E1	2	RPA49 (2)	1.70965	0.191723	nucleolus	RNA polymerase I subunit A49	not quantitated
	gi|6322523	Rpa12	E1	1	Rpa12 (1)	1.39619	0	nucleolus	RNA polymerase I subunit A12.2; contains two zinc binding domains, and the N terminal domain is responsible for anchoring to the RNA pol I complex	8450
	gi|172215	Rpa190p	E1	2	Rpa190p (2)	1.15257	0.24205	nucleolus	RNA polymerase I subunit; largest subunit of RNA polymerase I	2840
	gi|6325445	Rpo26p	E4	1	Rpo26p (1)	2.13972	0	cytoplasm,nucleus	RNA polymerase subunit ABC23, common to RNA polymerases I, II, and III; part of central core; similar to bacterial omega subunit	6090
	gi|190408037	Rpc40p (AC40)	E5	1	Rpc40p (AC40) (1)	2.33971	0	nucleolus,nucleus	RNA polymerase subunit, common to RNA polymerase I and III	13000
	gi|259145620	Yra1p	F5	7	Yra1p (7)	3.34516	1.03106	nucleus	Nuclear protein that binds to RNA and to Mex67p, required for export of poly(A)+ mRNA from the nucleus; member of the REF (RNA and export factor binding proteins) family; another family member, Yra2p, can substitute for Yra1p function	not visualized
	gi|6324217	Dbp2p	F5	2	Dbp2p (2)	3.1149	1.11593	cytoplasm,nucleus	Essential ATP-dependent RNA helicase of the DEAD-box protein family, involved in nonsense-mediated mRNA decay and rRNA processing	33100
	gi|6321013	Pab1p	F5	21	Pab1p (21)	2.59889	0.96922	cytoplasm	Poly(A) binding protein, part of the 3'-end RNA-processing complex, mediates interactions between the 5' cap structure and the 3' mRNA poly(A) tail, involved in control of poly(A) tail length, interacts with translation factor eIF-4G	198000
	gi|51012951	Upf3p	F5	1	Upf3p (1)	2.33077	0	cytoplasm	Component of the nonsense-mediated mRNA decay (NMD) pathway, along with Nam7p and Nmd2p; involved in decay of mRNA containing nonsense codons; involved in telomere maintenance	1250
	gi|6321265	Kem1p	F5	2	Kem1p (2)	1.25726	0.257122	cytoplasm	Evolutionarily-conserved 5'-3' exonuclease component of cytoplasmic processing (P) bodies involved in mRNA decay; plays a role in microtubule-mediated processes, filamentous growth, ribosomal RNA maturation, and telomere maintenance	11700
	gi|190407384	Dbp5p	F5	2	Dbp5p (2)	1.23207	0.0675779	nuclear periphery	Cytoplasmic ATP-dependent RNA helicase of the DEAD-box family involved in mRNA export from the nucleus; involved in translation termination	14900
	gi|256272082	Dcp1p	F5	1	Dcp1p (1)	1.14413	0	punctate composite	Subunit of the Dcp1p-Dcp2p decapping enzyme complex, which removes the 5' cap structure from mRNAs prior to their degradation; enhances the activity of catalytic subunit Dcp2p; regulated by DEAD box protein Dhh1p	2880
	gi|14318523	Loc1p	F5	8	Loc1p (8)	0.929388	0.118876	nucleolus,nucleus	Nuclear protein involved in asymmetric localization of ASH1 mRNA; binds double-stranded RNA in vitro; constituent of 66S pre-ribosomal particles	3650
	gi|190406294	Air1p	F5b	1	Air1p (1)	1.38615	0	cytoplasm,nucleus	Zinc knuckle protein, involved in nuclear RNA processing and degradation as a component of the TRAMP complex; stimulates the poly(A) polymerase activity of Pap2p in vitro; functionally redundant with Air2p	1550
	gi|6321552	SPT6	F6	1	SPT6 (1)	2.2992	0	nucleus	Transcription elongation factor required for the maintenance of chromatin structure during transcription in order to inhibit transcription from promoters within the coding region	8890
	gi|160358710	Sub2p	F6	9	Sub2p (9)	1.56731	0.202351	nucleus	Component of the TREX complex required for nuclear mRNA export; member of the DEAD-box RNA helicase superfamily and is involved in early and late steps of spliceosome assembly; homolog of the human splicing factor hUAP56	51700
	gi|1002712	ARC1	F7	1	ARC1 (1)	1.43142	0	cytoplasm	Protein that binds tRNA and methionyl- and glutamyl-tRNA synthetases (Mes1p and Gus1p), delivering tRNA to them, stimulating catalysis, and ensuring their localization to the cytoplasm; also binds quadruplex nucleic acids	57700
	gi|190405061	LHP1	F7	1	LHP1 (1)	1.31952	0	nucleus	RNA binding protein required for maturation of tRNA and U6 snRNA precursors; acts as a molecular chaperone for RNAs transcribed by polymerase III; homologous to human La (SS-B) autoantigen	not visualized
	gi|172945	Frs1p	F7	1	Frs1p (1)	1.15678	0	cytoplasm	Beta subunit of cytoplasmic phenylalanyl-tRNA synthetase, forms a tetramer with Frs2p to generate active enzyme; able to hydrolyze mis-aminoacylated tRNA-Phe, which could contribute to translational quality control	5440
	gi|259145430	Rvb1p	F8/C3c	1	Rvb1p (1)	1.53024	0	nucleus	Essential protein involved in transcription regulation; component of chromatin remodeling complexes; required for assembly and function of the INO80 complex; also referred to as pontin; member of the RUVB-like protein family	11600
	gi|172436	Rna1p	G	2	Rna1p (2)	2.63489	1.49635	cytoplasm	GTPase activating protein (GAP) for Gsp1p, involved in nuclear transport	52200
	gi|6322097	Lys12p	G	2	Lys12p (2)	2.62284	0.37421	mitochondrion	Homo-Isocitrat-Dehydrogenase, ein NAD-Linked-mitochondriale Enzym für den vierten Schritt in der Biosynthese von Lysin, in denen Homo-Isocitrat wird oxidativ in alpha-decarboxyliert erforderlich ketoadipate	19100
	gi|151943814	Ilv6p	G	2	Ilv6p (2)	2.6075	0.29392	mitochondrion	Regulatory subunit of acetolactate synthase, which catalyzes the first step of branched-chain amino acid biosynthesis; enhances activity of the Ilv2p catalytic subunit, localizes to mitochondria	15800
	gi|6320151	Slc1p	G	1	Slc1p (1)	2.51633	0	ER	1-acyl-sn-glycerol-3-phosphate acyltransferase, catalyzes the acylation of lysophosphatidic acid to form phosphatidic acid, a key intermediate in lipid metabolism; enzymatic activity detected in lipid particles and microsomes	not quantitated
	gi|151943508	Yhb1p	G	3	Yhb1p (3)	2.46502	0.8624	cytoplasm	Nitric oxide oxidoreductase, flavohemoglobin involved in nitric oxide detoxification; plays a role in the oxidative and nitrosative stress responses	13000
	gi|151942788	Lsp1	G	2	Lsp1 (2)	2.3682	0.178406	punctate composite	Primary component of eisosomes, which are large immobile patch structures at the cell cortex associated with endocytosis, along with Pil1p and Sur7p; null mutants show activation of Pkc1p/Ypk1p stress resistance pathways	104000
	gi|28373827	ILV2	G	2	ILV2 (2)	2.21772	0.21131	mitochondrion	Acetolactate synthase, catalyses the first common step in isoleucine and valine biosynthesis and is the target of several classes of inhibitors, localizes to the mitochondria; expression of the gene is under general amino acid contro	31900
	gi|256271116	Imd3p	G	1	Imd3p (1)	2.17318	0	cytoplasm	Inosine monophosphate dehydrogenase, catalyzes the first step of GMP biosynthesis, member of a four-gene family in S. cerevisiae, constitutively expressed	26300
	gi|151941514	MAE1	G	2	MAE1 (2)	2.06683	0.134996	mitochondrion	Mitochondrial malic enzyme, catalyzes the oxidative decarboxylation of malate to pyruvate, which is a key intermediate in sugar metabolism and a precursor for synthesis of several amino acids	10500
	gi|6320930	ILV1	G	3	ILV1 (3)	2.06244	0.608827	mitochondrion	Threonine deaminase, catalyzes the first step in isoleucine biosynthesis; expression is under general amino acid control; ILV1 locus exhibits highly positioned nucleosomes whose organization is independent of known ILV1 regulation	11900
	gi|6322667	Prs1p	G	1	Prs1p (1)	1.98839	0	cytoplasm	5-phospho-ribosyl-1(alpha)-pyrophosphate synthetase, synthesizes PRPP, which is required for nucleotide, histidine, and tryptophan biosynthesis; one of five related enzymes, which are active as heteromultimeric complexes	11700
	gi|151941315	Acs2p	G	5	Acs2p (5)	1.89099	0.288918	nucleus	Acetyl-coA synthetase isoform which, along with Acs1p, is the nuclear source of acetyl-coA for histone acetylation; mutants affect global transcription; required for growth on glucose; expressed under anaerobic conditions	225000
	gi|171504	Fas3p	G	25	Fas3p (25)	1.8542	0.461428	cytoplasm,punctate composite	Acetyl-CoA carboxylase, biotin containing enzyme that catalyzes the carboxylation of acetyl-CoA to form malonyl-CoA; required for de novo biosynthesis of long-chain fatty acids	20200
	gi|151943789	Glk1p	G	5	Glk1p (5)	1.82053	0.495659	cytoplasm,punctate composite	Glucokinase, catalyzes the phosphorylation of glucose at C6 in the first irreversible step of glucose metabolism; one of three glucose phosphorylating enzymes; expression regulated by non-fermentable carbon sources	21100
	gi|6325221	PMA2	G	2	PMA2 (2)	1.81503	0.18569	0	Plasma membrane H+-ATPase, isoform of Pma1p, involved in pumping protons out of the cell; regulator of cytoplasmic pH and plasma membrane potential	not visualized
	gi|112491285	Adh1p	G	3	Adh1p (3)	1.80537	0.0703072	0	Alcohol dehydrogenase, fermentative isozyme active as homo- or heterotetramers; required for the reduction of acetaldehyde to ethanol, the last step in the glycolytic pathway	not visualized
	gi|151942113	Aro1p	G	1	Aro1p (1)	1.77402	0	cytoplasm	Pentafunctional arom protein, catalyzes steps 2 through 6 in the biosynthesis of chorismate, which is a precursor to aromatic amino acids	6420
	gi|6322666	Fas1p	G	3	Fas1p (3)	1.70846	0.327128	cytoplasm	Beta subunit of fatty acid synthetase, which catalyzes the synthesis of long-chain saturated fatty acids; contains acetyltransacylase, dehydratase, enoyl reductase, malonyl transacylase, and palmitoyl transacylase activities	91800
	gi|151942316	Ydr341cp	G	1	Ydr341cp (1)	1.7029	0	0	Arginyl-tRNA synthetase, proposed to be cytoplasmic but the authentic, non-tagged protein is detected in highly purified mitochondria in high-throughput studies	20600
	gi|151942417	PPN1	G	2	PPN1 (2)	1.62587	0.331619	vacuole	Vacuolar endopolyphosphatase with a role in phosphate metabolism; functions as a homodimer	319
	gi|173146	Ura2p	G	11	Ura2p (11)	1.56874	0.271136	cytoplasm	Bifunctional carbamoylphosphate synthetase (CPSase)-aspartate transcarbamylase (ATCase), catalyzes the first two enzymatic steps in the de novo biosynthesis of pyrimidines; both activities are subject to feedback inhibition by UTP	11000
	gi|732946	FAA4	G	2	FAA4 (2)	1.53172	0.385005	lipid particle	Long chain fatty acyl-CoA synthetase, regulates protein modification during growth in the presence of ethanol, functions to incorporate palmitic acid into phospholipids and neutral lipids	31200
	gi|640053	SER1	G	1	SER1 (1)	1.52357	0	cytoplasm	3-phosphoserine aminotransferase, catalyzes the formation of phosphoserine from 3-phosphohydroxypyruvate, required for serine and glycine biosynthesis; regulated by the general control of amino acid biosynthesis mediated by Gcn4p	15900
	gi|6321648	TRX2	G	1	TRX2 (1)	1.51901	0	cytoplasm,nucleus	Cytoplasmic thioredoxin isoenzyme of the thioredoxin system which protects cells against oxidative and reductive stress, forms LMA1 complex with Pbi2p, acts as a cofactor for Tsa1p, required for ER-Golgi transport and vacuole inheritance	17200
	gi|47420051	Gpd1p	G	2	Gpd1p (2)	1.47911	0.107242	peroxisome	NAD-dependent glycerol-3-phosphate dehydrogenase, key enzyme of glycerol synthesis, essential for growth under osmotic stress; expression regulated by high-osmolarity glycerol response pathway; homolog of Gpd2p	807
	gi|894204	Psa1p	G	2	Psa1p (2)	1.47767	0.0900493	cytoplasm	GDP-mannose pyrophosphorylase (mannose-1-phosphate guanyltransferase), synthesizes GDP-mannose from GTP and mannose-1-phosphate in cell wall biosynthesis; required for normal cell wall structure	97100
	gi|151944399	Srv2p	G	1	Srv2p (1)	1.4285	0	actin	CAP (cyclase-associated protein) subunit of adenylyl cyclase complex; N-terminus binds adenylyl cyclase and facilitates activation by RAS; C-terminus binds ADP-actin monomers, facilitating regulation of actin dynamics and cell morphogenesis	8760
	gi|171596	Gfa1p	G	6	Gfa1p (6)	1.42277	0.789329	0	Glutamine-fructose-6-phosphate amidotransferase, catalyzes the formation of glucosamine-6-P and glutamate from fructose-6-P and glutamine in the first step of chitin biosynthesis	14300
	gi|151942086	GRX3	G	2	GRX3 (2)	1.39708	0.385716	cytoplasm,nucleus	Hydroperoxide and superoxide-radical responsive glutathione-dependent oxidoreductase; monothiol glutaredoxin subfamily member along with Grx4p and Grx5p; protects cells from oxidative damage	11000
	gi|51013423	Ade5,7p	G	3	Ade5,7p (3)	1.29642	0.236744	cytoplasm	Bifunctional enzyme of the 'de novo' purine nucleotide biosynthetic pathway, contains aminoimidazole ribotide synthetase and glycinamide ribotide synthetase activities	35800
	gi|171122	Vma2p	G	11	Vma2p (11)	1.2948	0.642738	vacuolar membrane	Subunit B of the eight-subunit V1 peripheral membrane domain of the vacuolar H+-ATPase (V-ATPase), an electrogenic proton pump found throughout the endomembrane system; contains nucleotide binding sites; also detected in the cytoplasm	131000
	gi|167013430	Idh1p	G	1	Idh1p (1)	1.26905	0	mitochondrion	Subunit of mitochondrial NAD(+)-dependent isocitrate dehydrogenase, which catalyzes the oxidation of isocitrate to alpha-ketoglutarate in the TCA cycle	10500
	gi|171110	Atp2p	G	2	Atp2p (2)	1.26307	0.172095	mitochondrion	Beta subunit of the F1 sector of mitochondrial F1F0 ATP synthase, which is a large, evolutionarily conserved enzyme complex required for ATP synthesis; phosphorylated	164000
	gi|256274388	Sam1p	G	6	Sam1p (6)	1.24666	0.180136	cytoplasm	S-adenosylmethionine synthetase, catalyzes transfer of the adenosyl group of ATP to the sulfur atom of methionine; one of two differentially regulated isozymes (Sam1p and Sam2p)	103000
	gi|146387388	Fas2p	G	4	Fas2p (4)	1.22074	0.133605	cytoplasm	Alpha subunit of fatty acid synthetase, which catalyzes the synthesis of long-chain saturated fatty acids; contains beta-ketoacyl reductase and beta-ketoacyl synthase activities; phosphorylated	17000
	gi|151943263	Trp5p	G	5	Trp5p (5)	1.19903	0.518484	cytoplasm,nucleus	Tryptophan synthase, catalyzes the last step of tryptophan biosynthesis; regulated by the general control system of amino acid biosynthesis	15500
	gi|151940771	Gcn20p	G	2	Gcn20p (2)	1.14535	0.00859985	cytoplasm	Positive regulator of the Gcn2p kinase activity, forms a complex with Gcn1p; proposed to stimulate Gcn2p activation by an uncharged tRNA	14600
	gi|6321776	Prs3p	G	1	Prs3p (1)	1.09877	0	cytoplasm	5-phospho-ribosyl-1(alpha)-pyrophosphate synthetase, synthesizes PRPP, which is required for nucleotide, histidine, and tryptophan biosynthesis; one of five related enzymes, which are active as heteromultimeric complexes	not visualized
	gi|6323619	Apt1p	G	1	Apt1p (1)	1.03849	0	cytoplasm,nucleus	Adenine phosphoribosyltransferase, catalyzes the formation of AMP from adenine and 5-phosphoribosylpyrophosphate; involved in the salvage pathway of purine nucleotide biosynthesis	11200
	gi|6322123	Rrn3p	G	1	Rrn3p (1)	1.0097	0	cytoplasm	Minor isoform of the large subunit of ribonucleotide-diphosphate reductase; the RNR complex catalyzes rate-limiting step in dNTP synthesis, regulated by DNA replication and DNA damage checkpoint pathways via localization of small subunits	1360
	gi|207344936	Pfk1p	G	3	Pfk1p (3)	0.993036	0.240401	cytoplasm	Alpha subunit of heterooctameric phosphofructokinase involved in glycolysis, indispensable for anaerobic growth, activated by fructose-2,6-bisphosphate and AMP, mutation inhibits glucose induction of cell cycle-related genes	89800
	gi|4180	Cdc19p	G	4	Cdc19p (4)	0.992509	0.0748269	cytoplasm	Pyruvate kinase, functions as a homotetramer in glycolysis to convert phosphoenolpyruvate to pyruvate, the input for aerobic (TCA cycle) or anaerobic (glucose fermentation) respiration	291000
	gi|6323073	Pdc1p	G	4	Pdc1p (4)	0.853604	0.0531925	ambiguous,cytoplasm,nucleus	Major of three pyruvate decarboxylase isozymes, key enzyme in alcoholic fermentation, decarboxylates pyruvate to acetaldehyde; subject to glucose-, ethanol-, and autoregulation; involved in amino acid catabolism	8970
	gi|416161	Cys4p	G	1	Cys4p (1)	0.762958	0	cytoplasm	Cystathionine beta-synthase, catalyzes synthesis of cystathionine from serine and homocysteine, the first committed step in cysteine biosynthesis; responsible for hydrogen sulfide generation; mutations in human ortholog cause homocystinuria	41900
	gi|171426	Apa2p	G	1	Apa2p (1)	0.750184	0	cytoplasm,nucleus	Diadenosine 5',5''-P1,P4-tetraphosphate phosphorylase II (AP4A phosphorylase), involved in catabolism of bis(5'-nucleosidyl) tetraphosphates; has similarity to Apa1p	1770
	gi|75766245	Gal1p	G	1	Gal1p (1)	0.450126	0	0	Galactokinase, phosphorylates alpha-D-galactose to alpha-D-galactose-1-phosphate in the first step of galactose catabolism; expression regulated by Gal4p	not visualized
	gi|207342498	Tsa1p	G	1	Tsa1p (1)	0.385987	0	cytoplasm,punctate composite	Thioredoxin peroxidase, acts as both a ribosome-associated and free cytoplasmic antioxidant; self-associates to form a high-molecular weight chaperone complex under oxidative stress; deletion results in mutator phenotype	378000
	gi|6324194	Fpr1p	G/C2	1	Fpr1p (1)	2.39373	0	cytoplasm,nucleus	Peptidyl-prolyl cis-trans isomerase (PPIase), binds to the drugs FK506 and rapamycin; also binds to the nonhistone chromatin binding protein Hmo1p and may regulate its assembly or function	43300
	gi|37362622	Shm1	G/H	1	Shm1 (1)	1.2936	0	mitochondrion	Mitochondrial serine hydroxymethyltransferase, converts serine to glycine plus 5,10 methylenetetrahydrofolate; involved in generating precursors for purine, pyrimidine, amino acid, and lipid biosynthesis; reverse reaction generates serine	17700
	gi|460064	Gua1p	G/V	4	Gua1p (4)	1.53901	0.367643	0	GMP synthase, an enzyme that catalyzes the second step in the biosynthesis of GMP from inosine 5'-phosphate (IMP); transcription is not subject to regulation by guanine but is negatively regulated by nutrient starvation	not visualized
	gi|207343744	Mgm101p	H	1	Mgm101p (1)	5.01446	0	0	Protein involved in mitochondrial genome maintenance; component of the mitochondrial nucleoid, required for the repair of oxidative mtDNA damage	not visualized
	gi|207340808	Ald4p	H	1	Ald4p (1)	2.97574	0	mitochondrion	Mitochondrial aldehyde dehydrogenase, required for growth on ethanol and conversion of acetaldehyde to acetate; phosphorylated; activity is K+ dependent; utilizes NADP+ or NAD+ equally as coenzymes; expression is glucose repressed	22200
	gi|170962	AAC3	H	1	AAC3 (1)	2.88107	0	mitochondrion	Mitochondrial inner membrane ADP/ATP translocator, exchanges cytosolic ADP for mitochondrially synthesized ATP; expressed under anaerobic conditions; similar to Pet9p and Aac1p; has roles in maintenance of viability and in respiration	1080
	gi|151945474	Tuf1p	H	3	Tuf1p (3)	1.91423	0.555974	mitochondrion	Mitochondrial translation elongation factor Tu; comprises both GTPase and guanine nucleotide exchange factor activities, while these activities are found in separate proteins in S. pombe and humans	58500
	gi|171644	PIM1	H	1	PIM1 (1)	1.90944	0	mitochondrion	ATP-dependent Lon protease, involved in degradation of misfolded proteins in mitochondria; required for biogenesis and maintenance of mitochondria	14500
	gi|6320557	Atp22p	H	1	Atp22p (1)	1.80302	0	ambiguous	Mitochondrial inner membrane protein required for assembly of the F0 sector of mitochondrial F1F0 ATP synthase, which is a large, evolutionarily conserved enzyme complex required for ATP synthesis	not visualized
	gi|167013431	Idh2p	H	1	Idh2p (1)	1.75773	0	mitochondrion	Subunit of mitochondrial NAD(+)-dependent isocitrate dehydrogenase, which catalyzes the oxidation of isocitrate to alpha-ketoglutarate in the TCA cycle; phosphorylated	43100
	gi|4082	TOM70	H	1	TOM70 (1)	0.91575	0	mitochondrion	Component of the TOM (translocase of outer membrane) complex responsible for recognition and initial import steps for all mitochondrially directed proteins; acts as a receptor for incoming precursor proteins	45300
	gi|171463	Ssc1p	H	2	Ssc1p (2)	0	0	0	Mitochondrial matrix ATPase, subunit of the presequence translocase-associated protein import motor (PAM) and of SceI endonuclease; involved in protein folding and translocation into the matrix; phosphorylated; member of HSP70 family	not visualized
	gi|171704583	Sds23p	I	2	Sds23p (2)	2.68705	1.33034	cytoplasm,nucleus	One of two S. cerevisiae homologs (Sds23p and Sds24p) of the S. pombe Sds23 protein, which is implicated in APC/cyclosome regulation; involved in cell separation during budding	21200
	gi|406272	Scp160p	I	1	Scp160p (1)	1.62257	0	ER	Essential RNA-binding G protein effector of mating response pathway, mainly associated with nuclear envelope and ER, interacts in mRNA-dependent manner with translating ribosomes via multiple KH domains, similar to vertebrate vigilins	not quantitated
	gi|190408634	SDS24	I	2	SDS24 (2)	1.58906	0.242934	cytoplasm	One of two S. cerevisiae homologs (Sds23p and Sds24p) of the S. pombe Sds23 protein, which is implicated in APC/cyclosome regulation; involved in cell separation during budding; may play an indirect role in fluid-phase endocytosis	2840
	gi|6324120	Ssb2p	K	1	Ssb2p (1)	2.25992	0	cytoplasm	Cytoplasmic ATPase that is a ribosome-associated molecular chaperone, functions with J-protein partner Zuo1p; may be involved in the folding of newly-synthesized polypeptide chains; member of the HSP70 family; homolog of SSB1	104000
	gi|99031947	SBA1	K	1	SBA1 (1)	1.79922	0	cytoplasm,nucleus	Co-chaperone that binds to and regulates Hsp90 family chaperones; important for pp60v-src activity in yeast; homologous to the mammalian p23 proteins and like p23 can regulate telomerase activity	33700
	gi|6319972	Ssb1p	K	16	Ssb1p (16)	1.56886	0.347111	cytoplasm	Cytoplasmic ATPase that is a ribosome-associated molecular chaperone, functions with J-protein partner Zuo1p; may be involved in folding of newly-made polypeptide chains; member of the HSP70 family; interacts with phosphatase subunit Reg1p	170000
	gi|171723	Hsc82p	K	22	Hsc82p (22)	1.50265	0.305716	cytoplasm	Cytoplasmic chaperone of the Hsp90 family, redundant in function and nearly identical with Hsp82p, and together they are essential; expressed constitutively at 10-fold higher basal levels than HSP82 and induced 2-3 fold by heat shock	132000
	gi|6323002	HSP104	K	6	HSP104 (6)	1.4735	0.0682016	cytoplasm	Heat shock protein that cooperates with Ydj1p (Hsp40) and Ssa1p (Hsp70) to refold and reactivate previously denatured, aggregated proteins; responsive to stresses including: heat, ethanol, and sodium arsenite; involved in [PSI+] propagatio	32800
	gi|207341845	Ssb2p	K	1	Ssb2p (1)	1.42699	0	cytoplasm	Cytoplasmic ATPase that is a ribosome-associated molecular chaperone, functions with J-protein partner Zuo1p; may be involved in the folding of newly-synthesized polypeptide chains; member of the HSP70 family; homolog of SSB1	104000
	gi|151942153	HSP42	K	1	HSP42 (1)	1.31614	0	cytoplasm	Small heat shock protein (sHSP) with chaperone activity; forms barrel-shaped oligomers that suppress unfolded protein aggregation; involved in cytoskeleton reorganization after heat shock	1470
	gi|259148241	Hsp60p	K	1	Hsp60p (1)	0.939544	0	mitochondrion	Tetradecameric mitochondrial chaperonin required for ATP-dependent folding of precursor polypeptides and complex assembly; prevents aggregation and mediates protein refolding after heat shock; role in mtDNA transmission; phosphorylated	not visualized
	gi|99031945	Hsp82p	K1	1	Hsp82p (1)	1.6161	0	cytoplasm	Hsp90 chaperone required for pheromone signaling and negative regulation of Hsf1p; docks with Tom70p for mitochondrial preprotein delivery; promotes telomerase DNA binding and nucleotide addition; interacts with Cns1p, Cpr6p, Cpr7p, Sti1p	445000
	gi|533365	Sse1p	K1	5	Sse1p (5)	1.40448	0.150904	cytoplasm	ATPase that is a component of the heat shock protein Hsp90 chaperone complex; binds unfolded proteins; member of the heat shock protein 70 (HSP70) family; localized to the cytoplasm	71700
	gi|567930	Tcp1p	K2	1	Tcp1p (1)	1.68618	0	0	Alpha subunit of chaperonin-containing T-complex, which mediates protein folding in the cytosol; involved in actin cytoskeleton maintenance; overexpression in neurons suppresses formation of pathogenic conformations of huntingtin protein	not visualized
	gi|151941387	Ssa1p	K2	21	Ssa1p (21)	1.31304	0.24027	cytoplasm	ATPase involved in protein folding and nuclear localization signal (NLS)-directed nuclear transport; member of heat shock protein 70 (HSP70) family; forms a chaperone complex with Ydj1p; localized to the nucleus, cytoplasm, and cell wall	269000
	gi|6323004	Ssa2p	K2	3	Ssa2p (3)	1.00131	0.0592264	cytoplasm,nucleus	ATP binding protein involved in protein folding and vacuolar import of proteins; member of heat shock protein 70 (HSP70) family; associated with the chaperonin-containing T-complex; present in the cytoplasm, vacuolar membrane and cell wall	364000
	gi|290771197	Cct8p	K2 oder N?	6	Cct8p (6)	1.3012	0.345967	0	Subunit of the cytosolic chaperonin Cct ring complex, related to Tcp1p, required for the assembly of actin and tubulins in vivo	not visualized
	gi|83578105	Tma46p	L	1	Tma46p (1)	1.88546	0	cytoplasm	Protein of unknown function that associates with translating ribosomes; interacts with GTPase Rbg1p	4220
	gi|151943402	YGR122Wp	L	1	YGR122Wp (1)	1.8094	0	cytoplasm	Probable ortholog of A. nidulans PalC, which is involved in pH regulation and binds to the ESCRT-III complex; null mutant does not properly process Rim101p and has decreased resistance to rapamycin; GFP-fusion protein is cytoplasmic	not quantitated
	gi|6325031	Ypl225wp	L	1	Ypl225wp (1)	1.49889	0	cytoplasm	Protein of unknown function that may interact with ribosomes, based on co-purification experiments; green fluorescent protein (GFP)-fusion protein localizes to the cytoplasm	37500
	gi|6319499	Ola1p	L	6	Ola1p (6)	1.36822	0.119612	cytoplasm	P-loop ATPase with similarity to human OLA1 and bacterial YchF; identified as specifically interacting with the proteasome; protein levels are induced by hydrogen peroxide	36800
	gi|6319526	Rfs1p	L	1	Rfs1p (1)	1.22328	0	punctate composite	Protein of unknown function; member of a flavodoxin-like fold protein family that includes Pst2p and Ycp4p; green fluorescent protein (GFP)-fusion protein localizes to the cytoplasm in a punctate pattern	7060
	gi|151943962	YHR020W	L1	1	YHR020W (1)	2.57505	0	0	Protein of unknown function that may interact with ribosomes, based on co-purification experiments; has similarity to proline-tRNA ligase; YHR020W is an essential gene	not visualized
	gi|6321650	ZPR1	L1	3	ZPR1 (3)	1.9435	0.406895	cytoplasm,nucleus	Essential protein with two zinc fingers, present in the nucleus of growing cells but relocates to the cytoplasm in starved cells via a process mediated by Cpr1p; binds to translation elongation factor eEF-1 (Tef1p)	39900
	gi|151944696	EDC3	L2	1	EDC3 (1)	1.69858	0	punctate composite	Non-essential conserved protein of unknown function, plays a role in mRNA decapping by specifically affecting the function of the decapping enzyme Dcp1p; localizes to cytoplasmic mRNA processing bodies	2340
	gi|189041600	YKR018C	L2	3	YKR018C (3)	1.67892	0.191354	cytoplasm,nucleus	Putative protein of unknown function; green fluorescent protein (GFP)-fusion protein localizes to the cytoplasm and nucleus	1770
	gi|37362625	Sro9p	M	4	Sro9p (4)	2.33882	0.509434	cytoplasm	Cytoplasmic RNA-binding protein that associates with translating ribosomes; involved in heme regulation of Hap1p as a component of the HMC complex, also involved in the organization of actin filaments; contains a La motif	8430
	gi|6321025	Bmh1p	M	4	Bmh1p (4)	1.98452	0.147277	cytoplasm	14-3-3 protein, major isoform; controls proteome at post-transcriptional level, binds proteins and DNA, involved in regulation of many processes including exocytosis, vesicle transport, Ras/MAPK signaling, and rapamycin-sensitive signaling	158000
	gi|710602	Dnm1	M	1	Dnm1 (1)	1.80077	0	mitochondrion,punctate composite	Dynamin-related GTPase required for mitochondrial fission and morphology; assembles on the cytoplasmic face of mitochondrial tubules at sites at which division will occur; also participates in endocytosis and regulating peroxisome abundance	9620
	gi|6319386	Boi1p	M	1	Boi1p (1)	1.46703	0	bud neck,cytoplasm,cell periphery,bud	Protein implicated in polar growth, functionally redundant with Boi2p; interacts with bud-emergence protein Bem1p; contains an SH3 (src homology 3) domain and a PH (pleckstrin homology) domain	1040
	gi|207347490	Rgd1p	M/N	1	Rgd1p (1)	1.08281	0	ambiguous,bud neck,cytoplasm,bud	GTPase-activating protein (RhoGAP) for Rho3p and Rho4p, possibly involved in control of actin cytoskeleton organization	1500
	gi|151945133	Arp3p	N	1	Arp3p (1)	2.20163	0	0	Essential component of the Arp2/3 complex, which is a highly conserved actin nucleation center required for the motility and integrity of actin patches; involved in endocytosis and membrane growth and polarity	6650
	gi|14318481	TUB2	N	6	TUB2 (6)	2.18874	0.237253	0	Beta-tubulin; associates with alpha-tubulin (Tub1p and Tub3p) to form tubulin dimer, which polymerizes to form microtubules	not visualized
	gi|173058	Tub1p	N	3	Tub1p (3)	2.1374	0.257126	cytoplasm,punctate composite,spindle pole,microtubule	Alpha-tubulin; associates with beta-tubulin (Tub2p) to form tubulin dimer, which polymerizes to form microtubules	5590
	gi|151942363	Rvs167p	N	1	Rvs167p (1)	1.8657	0	actin	Actin-associated protein, interacts with Rvs161p to regulate actin cytoskeleton, endocytosis, and viability following starvation or osmotic stress; homolog of mammalian amphiphysin	14600
	gi|151942115	SAC6	N	2	SAC6 (2)	1.84194	0.233852	actin	Fimbrin, actin-bundling protein; cooperates with Scp1p (calponin/transgelin) in the organization and maintenance of the actin cytoskeleton	3510
	gi|642334	Cof1p	N	1	Cof1p (1)	1.82241	0	0	Cofilin, promotes actin filament depolarization in a pH-dependent manner; binds both actin monomers and filaments and severs filaments; thought to be regulated by phosphorylation at SER4; ubiquitous and essential in eukaryotes	19600
	gi|151942171	Cct6p	N	3	Cct6p (3)	1.7535	0.372099	0	Subunit of the cytosolic chaperonin Cct ring complex, related to Tcp1p, essential protein that is required for the assembly of actin and tubulins in vivo; contains an ATP-binding motif	not visualized
	gi|836779	Lsb3	N	1	Lsb3 (1)	1.63173	0	bud neck,cytoplasm,mitochondrion,cell periphery	Protein containing a C-terminal SH3 domain; binds Las17p, which is a homolog of human Wiskott-Aldrich Syndrome protein involved in actin patch assembly and actin polymerization	3670
	gi|173183	Vps1p	N	4	Vps1p (4)	1.51261	0.216942	cytoplasm,punctate composite,endosome	Dynamin-ähnliche GTPase, die für vakuolären Sortierung; auch in Aktin-Zytoskelett Organisation beteiligt sind, Ende der Golgi-Vorratsspeicherung von einigen Proteinen, die Regulierung peroxisome biogenesis	5960
	gi|14318479	Act1p	N	5	Act1p (5)	1.4596	0.145391	0	Actin, structural protein involved in cell polarization, endocytosis, and other cytoskeletal functions	not visualized
	gi|226703	Abp1p	N	1	Abp1p (1)	0.890267	0	actin	Actin-binding protein of the cortical actin cytoskeleton, important for activation of the Arp2/3 complex that plays a key role actin in cytoskeleton organization	606
	gi|151945942	Bch1	O	1	Bch1 (1)	2.53158	0	Golgi to vacuole	Member of the ChAPs family (Chs5p-Arf1p-binding proteins: Bch1p, Bch2p, Bud7p, Chs6p), that forms the exomer complex with Chs5p to mediate export of specific cargo proteins from the Golgi to the plasma membrane; may interact with ribosomes	3460
	gi|6320056	COP1	O	1	COP1 (1)	2.10373	0	Golgi,Golgi to ER	Alpha subunit of COPI vesicle coatomer complex, which surrounds transport vesicles in the early secretory pathway	15200
	gi|311413	SLA2	O	1	SLA2 (1)	1.85089	0	punctate composite	Transmembrane actin-binding protein involved in membrane cytoskeleton assembly and cell polarization; adaptor protein that links actin to clathrin and endocytosis; present in the actin cortical patch of the emerging bud tip; dimer in vivo	40600
	gi|30749262	Ykt6p	O	3	Ykt6p (3)	1.7003	0.216436	0	Vesicle membrane protein (v-SNARE) with acyltransferase activity; involved in trafficking to and within the Golgi, endocytic trafficking to the vacuole, and vacuolar fusion; membrane localization due to prenylation at the carboxy-terminus	not visualized
	gi|259146589	Pil1p	O	4	Pil1p (4)	1.61137	0.433265	punctate composite	Primary component of eisosomes, which are large immobile cell cortex structures associated with endocytosis; null mutants show activation of Pkc1p/Ypk1p stress resistance pathways; detected in phosphorylated state in mitochondria	115000
	gi|256271056	Aps3p	O	1	Aps3p (1)	1.58861	0	punctate composite,Golgi to ER	Small subunit of the clathrin-associated adaptor complex AP-3, which is involved in vacuolar protein sorting; related to the sigma subunit of the mammalian clathrin AP-3 complex; suppressor of loss of casein kinase 1 function	1240
	gi|290771181	Kar2p	O	1	Kar2p (1)	1.4328	0	ambiguous	ATPase involved in protein import into the ER, also acts as a chaperone to mediate protein folding in the ER and may play a role in ER export of soluble proteins; regulates the unfolded protein response via interaction with Ire1p	337000
	gi|151941877	Cdc48p	O	9	Cdc48p (9)	1.40997	0.219238	cytoplasm,nucleus	ATPase in ER, nuclear membrane and cytosol with homology to mammalian p97; in a complex with Npl4p and Ufd1p participates in retrotranslocation of ubiquitinated proteins from the ER into the cytosol for degradation by the proteasome	78400
	gi|473152	Mrs6p	O	1	Mrs6p (1)	1.36869	0	cytoplasm,nucleus	Rab escort protein, forms a complex with the Ras-like small GTPase Ypt1p that is required for the prenylation of Ypt1p by protein geranylgeranyltransferase type II (Bet2p-Bet4p); sequence similarity to mammalian choroideraemia gene	23800
	gi|171483	Sec21	O	1	Sec21 (1)	1.35762	0	Golgi,Golgi to ER	Gamma subunit of coatomer, a heptameric protein complex that together with Arf1p forms the COPI coat; involved in ER to Golgi transport of selective cargo	77900
	gi|165761044	Sec23p	O	1	Sec23p (1)	1.30292	0	0	GTPase-activating protein; component of the Sec23p-Sec24p heterodimeric complex of the COPII vesicle coat, involved in ER to Golgi transport and autophagy; stimulates the GDP-bound form of Sar1p	not visualized
	gi|151943611	Chc1p	O	1	Chc1p (1)	1.08349	0	Golgi to vacuole	Clathrin heavy chain, subunit of the major coat protein involved in intracellular protein transport and endocytosis; two heavy chains form the clathrin triskelion structural component; the light chain (CLC1) is thought to regulate function	28700
	gi|229597871	Vtc2p	O	4	Vtc2p (4)	0.779947	0.179097	ER	Subunit of the vacuolar transporter chaperone (VTC) complex involved in membrane trafficking, vacuolar polyphosphate accumulation, microautophagy and non-autophagic vacuolar fusion	2910
	gi|595413	Sec26p	O	1	Sec26p (1)	0	0	Golgi,Golgi to ER	Essential beta-coat protein of the COPI coatomer, involved in ER-to-Golgi protein trafficking and maintenance of normal ER morphology; shares 43% sequence identity with mammalian beta-coat protein (beta-COP)	26000
	gi|6324022	Mck1p	P	1	Mck1p (1)	1.2635	0	cytoplasm,nucleus	Protein serine/threonine/tyrosine (dual-specificity) kinase involved in control of chromosome segregation and in regulating entry into meiosis; related to mammalian glycogen synthase kinases of the GSK-3 family	396
	gi|3480	POL3	P1	1	POL3 (1)	1.41013	0	nucleus	Catalytic subunit of DNA polymerase delta; required for chromosomal DNA replication during mitosis and meiosis, intragenic recombination, repair of double strand DNA breaks, and DNA replication during nucleotide excision repair (NER)	not visualized
	gi|50513623	Rfc3p	P2	1	Rfc3p (1)	1.34061	0	nucleus	Subunit of heteropentameric Replication factor C (RF-C), which is a DNA binding protein and ATPase that acts as a clamp loader of the proliferating cell nuclear antigen (PCNA) processivity factor for DNA polymerases delta and epsilon	3140
	gi|6324759	Gsp2p	Q	1	Gsp2p (1)	1.89096	0	cytoplasm,nucleus	GTP binding protein (mammalian Ranp homolog) involved in the maintenance of nuclear organization, RNA processing and transport; interacts with Kap121p, Kap123p and Pdr6p (karyophilin betas); Gsp1p homolog that is not required for viability	2460
	gi|58177142	Srp1p	Q	4	Srp1p (4)	1.67862	0.453621	cytoplasm,nuclear periphery	Karyopherin alpha homolog, forms a dimer with karyopherin beta Kap95p to mediate import of nuclear proteins, binds the nuclear localization signal of the substrate during import; may also play a role in regulation of protein degradation	2790
	gi|151944826	Kap123p	Q	7	Kap123p (7)	1.55664	0.233075	cytoplasm,nucleus	Karyopherin beta, mediates nuclear import of ribosomal proteins prior to assembly into ribosomes and import of histones H3 and H4; localizes to the nuclear pore, nucleus, and cytoplasm; exhibits genetic interactions with RAI1	38300
	gi|61679843	Dhh1p	Q	1	Dhh1p (1)	1.46271	0	cytoplasm	Cytoplasmic DExD/H-box helicase, stimulates mRNA decapping, coordinates distinct steps in mRNA function and decay, interacts with both the decapping and deadenylase complexes, may have a role in mRNA export and translation	42900
	gi|67464126	Kap95p	Q	1	Kap95p (1)	1.34197	0	cytoplasm,nuclear periphery,punctate composite	Karyopherin beta, forms a complex with Srp1p/Kap60p; interacts with nucleoporins to mediate nuclear import of NLS-containing cargo proteins via the nuclear pore complex; regulates PC biosynthesis; GDP-to-GTP exchange factor for Gsp1p	51700
	gi|151942370	Sxm1p	Q	1	Sxm1p (1)	1.26177	0	cytoplasm,nucleus	Nuclear transport factor (karyopherin) involved in protein transport between the cytoplasm and nucleoplasm; similar to Nmd5p, Cse1p, Lph2p, and the human cellular apoptosis susceptibility protein, CAS1	16300
	gi|207344962	Crm1p	Q	1	Crm1p (1)	1.1668	0	nucleus	Major karyopherin, involved in export of proteins, RNAs, and ribosomal subunits from the nucleus; exportin	7080
	gi|2131097	Ty1B	R	7	Ty1B (7)	1.4793	0.45172	#N/A	Retrotransposon TYA Gag and TYB Pol genes; transcribed/translated as one unit; polyprotein is processed to make a nucleocapsid-like protein (Gag), reverse transcriptase (RT), protease (PR), and integrase (IN); similar to retroviral genes	#N/A
	gi|7839172	YHR214C-B	R	1	YHR214C-B (1)	1.09259	0	#N/A	Retrotransposon TYA Gag and TYB Pol genes; transcribed/translated as one unit; polyprotein is processed to make a nucleocapsid-like protein (Gag), reverse transcriptase (RT), protease (PR), and integrase (IN); similar to retroviral genes	#N/A
	gi|151944169	Ecm29	S	2	Ecm29 (2)	1.90868	0.261341	cytoplam, nucleus	Major component of the proteasome; tethers the proteasome core particle to the regulatory particle, and enhances the stability of the proteasome	12100
	gi|188595916	Rpn13p	S1	1	Rpn13p (1)	3.08705	0	cytoplasm,nucleus	Subunit of the 19S regulatory particle of the 26S proteasome lid; acts as a ubiquitin receptor for the proteasome; null mutants accumulate ubiquitinated Gcn4p and display decreased 26S proteasome stability	12200
	gi|45269968	Rpn8p	S1	3	Rpn8p (3)	2.365	0.223368	cytoplasm,nucleus	Essential, non-ATPase regulatory subunit of the 26S proteasome; has similarity to the human p40 proteasomal subunit and to another S. cerevisiae regulatory subunit, Rpn11p	19800
	gi|557599	RPT2	S1	1	RPT2 (1)	2.30895	0	0	One of six ATPases of the 19S regulatory particle of the 26S proteasome involved in the degradation of ubiquitinated substrates; required for normal peptide hydrolysis by the core 20S particle	not visualized
	gi|207343610	Rpt1p	S1	2	Rpt1p (2)	1.73126	0.341941	nucleus	One of six ATPases of the 19S regulatory particle of the 26S proteasome involved in the degradation of ubiquitinated substrates; required for optimal CDC20 transcription; interacts with Rpn12p and the E3 ubiquitin-protein ligase Ubr1p	105
	gi|1147800	Rpt4p	S1	2	Rpt4p (2)	1.69714	0.174826	nucleus	One of six ATPases of the 19S regulatory particle of the 26S proteasome involved in the degradation of ubiquitinated substrates; required for spindle pole body duplication; localized mainly to the nucleus throughout the cell cycle	not visualized
	gi|151943971	Rpn1p	S1	3	Rpn1p (3)	1.57656	0.204626	cytoplasm,nucleus	Non-ATPase base subunit of the 19S regulatory particle of the 26S proteasome; may participate in the recognition of several ligands of the proteasome; contains a leucine-rich repeat (LRR) domain, a site for protein-protein interactions	306000
	gi|6320602	Rpt3p	S1	4	Rpt3p (4)	1.42561	0.259483	ambiguous	One of six ATPases of the 19S regulatory particle of the 26S proteasome involved in the degradation of ubiquitinated substrates; substrate of N-acetyltransferase B	not visualized
	gi|6320859	Rpn3p	S1	1	Rpn3p (1)	1.28759	0	cytoplasm,nucleus	Essential, non-ATPase regulatory subunit of the 26S proteasome lid, similar to the p58 subunit of the human 26S proteasome; temperature-sensitive alleles cause metaphase arrest, suggesting a role for the proteasome in cell cycle control	16700
	gi|6324691	Rpt5p	S2	4	Rpt5p (4)	1.68114	0.176263	nucleus	One of six ATPases of the 19S regulatory particle of the 26S proteasome involved in the degradation of ubiquitinated substrates; recruited to the GAL1-10 promoter region upon induction of transcription	not visualized
	gi|157830305	TOP2	T	1	TOP2 (1)	1.95309	0	nucleus	Essential type II topoisomerase, relieves torsional strain in DNA by cleaving and re-sealing the phosphodiester backbone of both positively and negatively supercoiled DNA; cleaves complementary strands; localizes to axial cores in meiosis	5730
	gi|151941535	UFD4	U	1	UFD4 (1)	2.15281	0	cytoplasm,nucleus	Ubiquitin-protein ligase (E3) that interacts with Rpt4p and Rpt6p, two subunits of the 19S particle of the 26S proteasome; cytoplasmic E3 involved in the degradation of ubiquitin fusion proteins	7380
	gi|14719687	Mms2p	U	1	Mms2p (1)	1.37	0	cytoplasm,nucleus	Ubiquitin-conjugating enzyme variant involved in error-free postreplication repair; forms a heteromeric complex with Ubc13p, an active ubiquitin-conjugating enzyme; cooperates with chromatin-associated RING finger proteins, Rad18p and Rad5p	2760
	gi|4715	Uba1p	U	3	Uba1p (3)	1.35123	0.269895	cytoplasm,nucleus	Ubiquitin activating enzyme (E1), involved in ubiquitin-mediated protein degradation and essential for viability	17700
	gi|151942421	Tom1p	U	2	Tom1p (2)	1.32022	0.0989993	nucleolus,nucleus	E3 ubiquitin ligase of the hect-domain class; has a role in mRNA export from the nucleus and may regulate transcriptional coactivators; involved in degradation of excess histones (	358
	gi|6319432	Ura7p	V	4	Ura7p (4)	1.568	0.286031	cytoplasm	Major CTP synthase isozyme (see also URA8), catalyzes the ATP-dependent transfer of the amide nitrogen from glutamine to UTP, forming CTP, the final step in de novo biosynthesis of pyrimidines; involved in phospholipid biosynthesis	57600
	gi|171099	Vma5p	V	6	Vma5p (6)	1.49972	0.20831	ambiguous,vacuolar membrane	Subunit C of the eight-subunit V1 peripheral membrane domain of vacuolar H+-ATPase (V-ATPase), an electrogenic proton pump found throughout the endomembrane system; required for the V1 domain to assemble onto the vacuolar membrane	21100
	gi|6320016	Vma1p	V	8	Vma1p (8)	1.42718	0.33652	vacuolar membrane	Subunit A of the eight-subunit V1 peripheral membrane domain of the vacuolar H+-ATPase; protein precursor undergoes self-catalyzed splicing to yield the extein Tfp1p and the intein Vde (PI-SceI), which is a site-specific endonuclease	200000
	gi|1008483	Gus1p	V	3	Gus1p (3)	1.32385	0.180967	cytoplasm	Glutamyl-tRNA synthetase (GluRS), forms a complex with methionyl-tRNA synthetase (Mes1p) and Arc1p; complex formation increases the catalytic efficiency of both tRNA synthetases and ensures their correct localization to the cytoplasm	48700
			0	2		2.79114		Nucleolus	88
			A1	167		2.32806		Nucleus	109
			A2	228		1.31875		Cytoplasm	177
			A3	107		2.38389		Ambiguous	6
			A3a	111		2.81243		Vacuole	4
			A4	350		1.10418		Punctate	14
			A5	53		1.38517		Spindle pole	1
			A6	36		1.79152		Cell periphery	2
			B	13		1.87936		Nuclear periphery	3
			B1	60		1.53474		Mitochondria	18
			B2	80		1.66195		Golgi	6
			B3	1		1.42086
			C1	7		1.68354
			C3	1		1.19237
			C3a	2		1.84053
			C4e	12		1.00585
			D	1		2.08939
			E1	8		1.63843
			E4	1		2.13972
			E5	1		2.33971
			F5	44		1.99407
			F5b	1		1.38615
			F6	10		1.93326
			F7	3		1.30257
			F8/C3c	1		1.53024
			G	148		1.56041
			G/C2	1		2.39373
			G/H	1		1.2936
			G/V	4		1.53901
			H	12		2.13016
			I	5		1.96622
			K	49		1.53585
			K1	6		1.51029
			K2	25		1.33351
			K2 oder N?	6		1.3012
			L	10		1.55705
			L1	4		2.25927
			L2	4		1.68875
			M	10		1.89779
			M/N	1		1.08281
			N	28		1.75505
			O	30		1.43728
			P	1		1.2635
			P1	1		1.41013
			P2	1		1.34061
			Q	16		1.47992
			R	8		1.28595
			S	2		1.90868
			S1	17		1.9349
			S2	4		1.68114
			T	1		1.95309
			U	7		1.54857
			V	21		1.45469

## Sheet: L18 vs WT
	Accession Number	Name	Class	Peptide Count	Name (PepNumber)	Avg iTRAQ ratio (117/114)	iTRAQ Standard Deviation (117/114)	Localisation	SGD Description	Copy Number per Cell
	gi|207347694	0	0	1	0 (1)	2.00535	0	0	0	0
	gi|553134	0	0	1	0 (1)	5.60976	0	#N/A	#N/A	#N/A
	gi|1164943	rpS7A	A1	6	rpS7A (6)	3.10816	0.895386	0	Protein component of the small (40S) ribosomal subunit, nearly identical to Rps7Bp; interacts with Kti11p; deletion causes hypersensitivity to zymocin; has similarity to rat S7 and Xenopus S8 ribosomal proteins	41000
	gi|256273384	rpS23A	A1	5	rpS23A (5)	2.85716	0.418728	cytoplasm	Ribosomal protein 28 (rp28) of the small (40S) ribosomal subunit, required for translational accuracy; nearly identical to Rps23Bp and similar to E. coli S12 and rat S23 ribosomal proteins; deletion of both RPS23A and RPS23B is lethal	10600
	gi|49258828	rpS16	A1	1	rpS16 (1)	2.61505	0	cytoplasm	Protein component of the small (40S) ribosomal subunit; identical to Rps16Bp and has similarity to E. coli S9 and rat S16 ribosomal proteins	33800
	gi|6322583	rpS5	A1	9	rpS5 (9)	2.55416	0.428187	0	Protein component of the small (40S) ribosomal subunit, the least basic of the non-acidic ribosomal proteins; phosphorylated in vivo; essential for viability; has similarity to E. coli S7 and rat S5 ribosomal proteins	not visualized
	gi|6324151	rpS3	A1	8	rpS3 (8)	2.54496	0.550857	0	Protein component of the small (40S) ribosomal subunit, has apurinic/apyrimidinic (AP) endonuclease activity; essential for viability; has similarity to E. coli S3 and rat S3 ribosomal proteins	146000
	gi|6320918	rpS24A	A1	10	rpS24A (10)	2.45576	0.368671	cytoplasm	Protein component of the small (40S) ribosomal subunit; identical to Rps24Bp and has similarity to rat S24 ribosomal protein	not visualized
	gi|6323399	rpS22	A1	5	rpS22 (5)	2.44334	0.386638	nucleolus,nucleus	Protein component of the small (40S) ribosomal subunit; nearly identical to Rps22Bp and has similarity to E. coli S8 and rat S15a ribosomal proteins	40400
	gi|6323617	rpS17	A1	7	rpS17 (7)	2.42936	0.301211	cytoplasm	Ribosomal protein 51 (rp51) of the small (40s) subunit; nearly identical to Rps17Bp and has similarity to rat S17 ribosomal protein	30900
	gi|6321772	rpS20	A1	4	rpS20 (4)	2.41324	0.444162	0	Protein component of the small (40S) ribosomal subunit; overproduction suppresses mutations affecting RNA polymerase III-dependent transcription; has similarity to E. coli S10 and rat S20 ribosomal proteins	not visualized
	gi|190404968	rpS13	A1	3	rpS13 (3)	2.33452	0.107584	0	Protein component of the small (40S) ribosomal subunit; has similarity to E. coli S15 and rat S13 ribosomal proteins	not visualized
	gi|71064104	rpS7B	A1	1	rpS7B (1)	2.3138	0	cytoplasm	Protein component of the small (40S) ribosomal subunit, nearly identical to Rps7Ap; interacts with Kti11p; deletion causes hypersensitivity to zymocin; has similarity to rat S7 and Xenopus S8 ribosomal proteins	43500
	gi|151946577	rpS9B	A1	7	rpS9B (7)	2.31089	0.395003	cytoplasm	Protein component of the small (40S) ribosomal subunit; nearly identical to Rps9Ap and has similarity to E. coli S4 and rat S9 ribosomal proteins	63300
	gi|6324451	rpS19	A1	4	rpS19 (4)	2.27388	0.371432	cytoplasm	Protein component of the small (40S) ribosomal subunit, required for assembly and maturation of pre-40 S particles; mutations in human RPS19 are associated with Diamond Blackfan anemia; nearly identical to Rps19Bp	29000
	gi|6324741	rpS28A	A1	2	rpS28A (2)	2.26277	0.149014	cytoplasm	Protein component of the small (40S) ribosomal subunit; nearly identical to Rps28Bp and has similarity to rat S28 ribosomal protein	94500
	gi|1151236	rpS6A/B	A1	8	rpS6A/B (8)	2.2498	0.429019	cytoplasm	Protein component of the small (40S) ribosomal subunit; identical to Rps6Bp and has similarity to rat S6 ribosomal protein	66000
	gi|6321315	rpS2	A1	4	rpS2 (4)	2.21977	0.283474	0	Protein component of the small (40S) subunit, essential for control of translational accuracy; phosphorylation by C-terminal domain kinase I (CTDK-I) enhances translational accuracy; similar to E. coli S5 and rat S2 ribosomal proteins	not visualized
	gi|6321997	rpS4B	A1	12	rpS4B (12)	2.16335	0.628326	cytoplasm	Protein component of the small (40S) ribosomal subunit; identical to Rps4Ap and has similarity to rat S4 ribosomal protein	102000
	gi|49258832	rpS18A/B	A1	4	rpS18A/B (4)	2.15761	0.499683	cytoplasm	Protein component of the small (40S) ribosomal subunit; nearly identical to Rps18Bp and has similarity to E. coli S13 and rat S18 ribosomal proteins	48100
	gi|6324533	rpS15	A1	5	rpS15 (5)	2.10349	0.215616	0	Protein component of the small (40S) ribosomal subunit; has similarity to E. coli S19 and rat S15 ribosomal proteins	not visualized
	gi|6321653	rpS0A	A1	9	rpS0A (9)	2.08286	0.51885	cytoplasm	Protein component of the small (40S) ribosomal subunit, nearly identical to Rps0Bp; required for maturation of 18S rRNA along with Rps0Bp; deletion of either RPS0 gene reduces growth rate, deletion of both genes is lethal	93700
	gi|6319522	rpS11B	A1	3	rpS11B (3)	2.05828	0.452315	cytoplasm	Protein component of the large (60S) ribosomal subunit, nearly identical to Rpl11Ap; involved in ribosomal assembly; depletion causes degradation of proteins and RNA of the 60S subunit; has similarity to E. coli L5 and rat L11	not quantitated
	gi|6319399	rpS8A	A1	7	rpS8A (7)	2.05595	0.310343	cytoplasm	Protein component of the small (40S) ribosomal subunit; identical to Rps8Bp and has similarity to rat S8 ribosomal protein	15900
	gi|899490	rpS12	A1	6	rpS12 (6)	2.02349	0.24622	0	Protein component of the small (40S) ribosomal subunit; has similarity to rat ribosomal protein S12	not visualized
	gi|2131127	rpS21	A1	3	rpS21 (3)	2.00697	0.162275	cytoplasm	Protein component of the small (40S) ribosomal subunit; nearly identical to Rps21Bp and has similarity to rat S21 ribosomal protein	27400
	gi|6321249	rpS26A	A1	1	rpS26A (1)	1.92167	0	cytoplasm	Protein component of the small (40S) ribosomal subunit; nearly identical to Rps26Bp and has similarity to rat S26 ribosomal protein	16300
	gi|256272110	rpS21B	A1	2	rpS21B (2)	1.91518	0.00133416	cytoplasm	Protein component of the small (40S) ribosomal subunit; nearly identical to Rps21Ap and has similarity to rat S21 ribosomal protein	15300
	gi|6323577	rpS1B	A1	11	rpS1B (11)	1.89592	0.219067	cytoplasm	Ribosomal protein 10 (rp10) of the small (40S) subunit; nearly identical to Rps1Ap and has similarity to rat S3a ribosomal protein	107000
	gi|55670021	Asc1p	A1	5	Asc1p (5)	1.89549	0.457752	0	G-protein beta subunit and guanine nucleotide dissociation inhibitor for Gpa2p; ortholog of RACK1 that inhibits translation; core component of the small (40S) ribosomal subunit; represses Gcn4p in the absence of amino acid starvation	333000
	gi|6323365	rpS25B	A1	4	rpS25B (4)	1.85707	0.484196	cytoplasm	Protein component of the small (40S) ribosomal subunit; nearly identical to Rps25Ap and has similarity to rat S25 ribosomal protein	162000
	gi|6321809	rpS27B	A1	1	rpS27B (1)	1.83237	0	cytoplasm	Protein component of the small (40S) ribosomal subunit; nearly identical to Rps27Ap and has similarity to rat S27 ribosomal protein	not quantitated
	gi|6323886	rpS10B	A1	3	rpS10B (3)	1.64879	0.181267	cytoplasm	Protein component of the small (40S) ribosomal subunit; nearly identical to Rps10Ap and has similarity to rat ribosomal protein S10	7650
	gi|10383793	rpS14A	A1	6	rpS14A (6)	1.63182	0.265115	0	Ribosomal protein 59 of the small subunit, required for ribosome assembly and 20S pre-rRNA processing; mutations confer cryptopleurine resistance; nearly identical to Rps14Bp and similar to E. coli S11 and rat S14 ribosomal proteins	29600
	gi|6323420	rpS29A	A1	1	rpS29A (1)	1.41984	0	cytoplasm	Protein component of the small (40S) ribosomal subunit; nearly identical to Rps29Bp and has similarity to rat S29 and E. coli S14 ribosomal proteins	6490
	gi|259149446	rpP2A	A2	3	rpP2A (3)	3.24781	1.11767	cytoplasm	Ribosomal protein P2 alpha, a component of the ribosomal stalk, which is involved in the interaction between translational elongation factors and the ribosome; regulates the accumulation of P1 (Rpp1Ap and Rpp1Bp) in the cytoplasm	428000
	gi|6324262	rpL9	A2	1	rpL9 (1)	2.58974	0	cytoplasm	Protein component of the large (60S) ribosomal subunit, nearly identical to Rpl9Ap and has similarity to E. coli L6 and rat L9 ribosomal proteins	76000
	gi|6320122	rpP1A	A2	1	rpP1A (1)	2.5515	0	cytoplasm	Ribosomal stalk protein P1 alpha, involved in the interaction between translational elongation factors and the ribosome; accumulation of P1 in the cytoplasm is regulated by phosphorylation and interaction with the P2 stalk component	not visualized
	gi|6325359	rpL11	A2	6	rpL11 (6)	2.46446	0.236867	cytoplasm	Protein component of the large (60S) ribosomal subunit, nearly identical to Rpl11Bp; involved in ribosomal assembly; depletion causes degradation of proteins and RNA of the 60S subunit; has similarity to E. coli L5 and rat L11	39000
	gi|6320625	rpL12	A2	4	rpL12 (4)	2.43832	0.669468	cytoplasm	Protein component of the large (60S) ribosomal subunit, nearly identical to Rpl12Ap; rpl12a rpl12b double mutant exhibits slow growth and slow translation; has similarity to E. coli L11 and rat L12 ribosomal proteins	50300
	gi|6320073	rpP1B	A2	1	rpP1B (1)	2.43651	0	cytoplasm	Ribosomal protein P1 beta, component of the ribosomal stalk, which is involved in interaction of translational elongation factors with ribosome; accumulation is regulated by phosphorylation and interaction with the P2 stalk component	22400
	gi|151940865	rpP0	A2	9	rpP0 (9)	2.34259	0.788393	0	Conserved ribosomal protein P0 similar to rat P0, human P0, and E. coli L10e; shown to be phosphorylated on serine 302	not visualized
	gi|49258841	rpL3	A2	14	rpL3 (14)	2.11827	0.588326	cytoplasm	Protein component of the large (60S) ribosomal subunit, has similarity to E. coli L3 and rat L3 ribosomal proteins; involved in the replication and maintenance of killer double stranded RNA virus	450
	gi|6325126	rpL5	A2	14	rpL5 (14)	1.92173	0.232132	cytoplasm	Protein component of the large (60S) ribosomal subunit with similarity to E. coli L18 and rat L5 ribosomal proteins; binds 5S rRNA and is required for 60S subunit assembly	not visualized
	gi|6324445	rpL25	A2	1	rpL25 (1)	1.91636	0	0	Primary rRNA-binding ribosomal protein component of the large (60S) ribosomal subunit, has similarity to E. coli L23 and rat L23a ribosomal proteins; binds to 26S rRNA via a conserved C-terminal motif	not visualized
	gi|6322984	rpL8	A2	15	rpL8 (15)	1.91514	0.241473	cytoplasm	Ribosomal protein L4 of the large (60S) ribosomal subunit, nearly identical to Rpl8Ap and has similarity to rat L7a ribosomal protein; mutation results in decreased amounts of free 60S subunits	80200
	gi|6320590	rpP2B	A2	1	rpP2B (1)	1.91115	0	cytoplasm	Ribosomal protein P2 beta, a component of the ribosomal stalk, which is involved in the interaction between translational elongation factors and the ribosome; regulates the accumulation of P1 (Rpp1Ap and Rpp1Bp) in the cytoplasm	602000
	gi|6321407	rpL24	A2	5	rpL24 (5)	1.8672	0.311061	cytoplasm	Ribosomal protein L30 of the large (60S) ribosomal subunit, nearly identical to Rpl24Bp and has similarity to rat L24 ribosomal protein; not essential for translation but may be required for normal translation rate	247000
	gi|6323104	rpL10	A2	10	rpL10 (10)	1.85861	0.146476	cytoplasm	Protein component of the large (60S) ribosomal subunit, responsible for joining the 40S and 60S subunits; regulates translation initiation; has similarity to rat L10 ribosomal protein and to members of the QM gene family	not visualized
	gi|119390529	rpL1	A2	2	rpL1 (2)	1.84358	0.139713	cytoplasm	N-terminally acetylated protein component of the large (60S) ribosomal subunit, nearly identical to Rpl1Ap and has similarity to E. coli L1 and rat L10a ribosomal proteins; rpl1a rpl1b double null mutation is lethal	265000
	gi|292659544	rpL23	A2	3	rpL23 (3)	1.84084	0.0245863	nucleus	Protein component of the large (60S) ribosomal subunit, identical to Rpl23Bp and has similarity to E. coli L14 and rat L23 ribosomal proteins	not visualized
	gi|6319378	rpL32	A2	2	rpL32 (2)	1.78024	0.0583692	0	Protein component of the large (60S) ribosomal subunit, has similarity to rat L32 ribosomal protein; overexpression disrupts telomeric silencing	not visualized
	gi|190408368	rpL13	A2	13	rpL13 (13)	1.72647	0.287935	cytoplasm	Protein component of the large (60S) ribosomal subunit, nearly identical to Rpl13Ap; not essential for viability; has similarity to rat L13 ribosomal protein	54200
	gi|6321362	rpL7	A2	12	rpL7 (12)	1.66462	0.148612	cytoplasm	Protein component of the large (60S) ribosomal subunit, nearly identical to Rpl7Bp and has similarity to E. coli L30 and rat L7 ribosomal proteins; contains a conserved C-terminal Nucleic acid Binding Domain (NDB2)	101000
	gi|49258850	rpL15	A2	9	rpL15 (9)	1.65824	0.266052	0	Protein component of the large (60S) ribosomal subunit, nearly identical to Rpl15Bp and has similarity to rat L15 ribosomal protein; binds to 5.8 S rRNA	not visualized
	gi|256270643	rpL36	A2	6	rpL36 (6)	1.64766	0.259253	cytoplasm	N-terminally acetylated protein component of the large (60S) ribosomal subunit, nearly identical to Rpl36Bp and has similarity to rat L36 ribosomal protein; binds to 5.8 S rRNA	5370
	gi|9755331	rpL34	A2	3	rpL34 (3)	1.64755	0.132898	cytoplasm	Protein component of the large (60S) ribosomal subunit, nearly identical to Rpl34Bp and has similarity to rat L34 ribosomal protein	23600
	gi|6319505	rpL4	A2	12	rpL4 (12)	1.64294	0.179683	cytoplasm	N-terminally acetylated protein component of the large (60S) ribosomal subunit, nearly identical to Rpl4Bp and has similarity to E. coli L4 and rat L4 ribosomal proteins	not visualized
	gi|190406606	rpL29	A2	2	rpL29 (2)	1.58498	0.0936213	cytoplasm	Protein component of the large (60S) ribosomal subunit, has similarity to rat L29 ribosomal protein; not essential for translation, but required for proper joining of the large and small ribosomal subunits and for normal translation rate	51100
	gi|49258840	rpL2	A2	9	rpL2 (9)	1.54923	0.25689	cytoplasm	Protein component of the large (60S) ribosomal subunit, identical to Rpl2Bp and has similarity to E. coli L2 and rat L8 ribosomal proteins	not quantitated
	gi|151944465	rpL16	A2	6	rpL16 (6)	1.53405	0.0821113	0	N-terminally acetylated protein component of the large (60S) ribosomal subunit, binds to 5.8 S rRNA; has similarity to Rpl16Ap, E. coli L13 and rat L13a ribosomal proteins; transcriptionally regulated by Rap1p	not visualized
	gi|6322058	rpL16	A2	1	rpL16 (1)	1.51483	0	cytoplasm	N-terminally acetylated protein component of the large (60S) ribosomal subunit, binds to 5.8 S rRNA; has similarity to Rpl16Bp, E. coli L13 and rat L13a ribosomal proteins; transcriptionally regulated by Rap1p	43300
	gi|151945897	rpL36	A2	1	rpL36 (1)	1.50716	0	cytoplasm	Protein component of the large (60S) ribosomal subunit, nearly identical to Rpl36Ap and has similarity to rat L36 ribosomal protein; binds to 5.8 S rRNA	5370
	gi|6320679	rpL27	A2	4	rpL27 (4)	1.42383	0.229718	cytoplasm	Protein component of the large (60S) ribosomal subunit, nearly identical to Rpl27Ap and has similarity to rat L27 ribosomal protein	22900
	gi|49258866	rpL43	A2	1	rpL43 (1)	1.40604	0	cytoplasm	Protein component of the large (60S) ribosomal subunit, identical to Rpl43Bp and has similarity to rat L37a ribosomal protein; null mutation confers a dominant lethal phenotype	44600
	gi|6320010	rpL35	A2	6	rpL35 (6)	1.38122	0.177314	cytoplasm	Protein component of the large (60S) ribosomal subunit, identical to Rpl35Bp and has similarity to rat L35 ribosomal protein	not visualized
	gi|6319444	rpL19	A2	4	rpL19 (4)	1.33414	0.157712	cytoplasm	Protein component of the large (60S) ribosomal subunit, nearly identical to Rpl19Ap and has similarity to rat L19 ribosomal protein; rpl19a and rpl19b single null mutations result in slow growth, while the double null mutation is lethal	225000
	gi|207344160	rpL39	A2	2	rpL39 (2)	1.31328	0.147368	0	Protein component of the large (60S) ribosomal subunit, has similarity to rat L39 ribosomal protein; required for A3/4; loss of both Rpl31p and Rpl39p confers lethality; also exhibits genetic interactions with SIS1 and PAB1	not visualized
	gi|49258860	rpL28	A2	2	rpL28 (2)	1.30731	0.0432013	0	Ribosomal protein of the large (60S) ribosomal subunit, has similarity to E. coli L15 and rat L27a ribosomal proteins; may have peptidyl transferase activity; can mutate to cycloheximide resistance	not visualized
	gi|6319668	rpL21	A2	2	rpL21 (2)	1.26907	0.0817683	cytoplasm	Protein component of the large (60S) ribosomal subunit, nearly identical to Rpl21Bp and has similarity to rat L21 ribosomal protein	not visualized
	gi|6322284	rpL17	A2	3	rpL17 (3)	1.21475	0.146149	cytoplasm	Protein component of the large (60S) ribosomal subunit, nearly identical to Rpl17Ap and has similarity to E. coli L22 and rat L17 ribosomal proteins	21100
	gi|49258862	rpL31	A2	2	rpL31 (2)	1.18624	0.0155922	0	Protein component of the large (60S) ribosomal subunit, nearly identical to Rpl31Bp and has similarity to rat L31 ribosomal protein; associates with the karyopherin Sxm1p; loss of both Rpl31p and Rpl39p confers lethality	not visualized
	gi|154199621	rpL20	A2	8	rpL20 (8)	1.08121	0.188622	cytoplasm	Protein component of the large (60S) ribosomal subunit, nearly identical to Rpl20Bp and has similarity to rat L18a ribosomal protein	54300
	gi|116006491	rpL26	A2	4	rpL26 (4)	1.05634	0.220585	cytoplasm	Protein component of the large (60S) ribosomal subunit, nearly identical to Rpl26Ap and has similarity to E. coli L24 and rat L26 ribosomal proteins; binds to 5.8S rRNA	33200
	gi|218511	rpL6	A2	2	rpL6 (2)	1.04734	0.023588	cytoplasm	N-terminally acetylated protein component of the large (60S) ribosomal subunit, has similarity to Rpl6Bp and to rat L6 ribosomal protein; binds to 5.8S rRNA	38400
	gi|49258852	rpL17	A2	1	rpL17 (1)	1.01114	0	cytoplasm	Protein component of the large (60S) ribosomal subunit, nearly identical to Rpl17Bp and has similarity to E. coli L22 and rat L17 ribosomal proteins; copurifies with the Dam1 complex (aka DASH complex)	not visualized
	gi|6323567	rpL6	A2	4	rpL6 (4)	0.9836	0.207856	cytoplasm	N-terminally acetylated protein component of the large (60S) ribosomal subunit, has similarity to Rpl6Bp and to rat L6 ribosomal protein; binds to 5.8S rRNA	37100
	gi|6322847	rpL14	A2	5	rpL14 (5)	0.97205	0.268175	cytoplasm	N-terminally acetylated protein component of the large (60S) ribosomal subunit, nearly identical to Rpl14Bp and has similarity to rat L14 ribosomal protein; rpl14a csh5 double null mutant exhibits synthetic slow growth	45300
	gi|6324028	rpL18	A2	7	rpL18 (7)	0.925961	0.25006	cytoplasm	Protein component of the large (60S) ribosomal subunit, identical to Rpl18Ap and has similarity to rat L18 ribosomal protein	63700
	gi|256274177	rpL33	A2	3	rpL33 (3)	0.867574	0.127811	0	N-terminally acetylated ribosomal protein L37 of the large (60S) ribosomal subunit, nearly identical to Rpl33Bp and has similarity to rat L35a; rpl33a null mutant exhibits slow growth while rpl33a rpl33b double null mutant is inviable	not visualized
	gi|49258859	rpL26	A2	2	rpL26 (2)	0.696264	0.347595	cytoplasm	Protein component of the large (60S) ribosomal subunit, nearly identical to Rpl26Bp and has similarity to E. coli L24 and rat L26 ribosomal proteins; binds to 5.8S rRNA	not quantitated
	gi|45269774	Emg1p	A3	3	Emg1p (3)	5.96739	1.82554	cytoplasm,nucleus	Member of the alpha/beta knot fold methyltransferase superfamily; required for maturation of 18S rRNA and for 40S ribosome production; interacts with RNA and with S-adenosylmethionine; associates with spindle/microtubules; forms homodimers	not visualized
	gi|51830274	Bfr2p	A3	6	Bfr2p (6)	4.1908	2.52767	nucleolus	Essential protein that is a component of 90S preribosomes; may be involved in rRNA processing; multicopy suppressor of sensitivity to Brefeldin A; expression is induced during lag phase and also by cold shock	15400
	gi|151941158	Sof1p	A3	6	Sof1p (6)	4.13064	1.92348	nucleolus	Essential protein required for biogenesis of 40S (small) ribosomal subunit; has similarity to the beta subunit of trimeric G-proteins and the splicing factor Prp4p	6620
	gi|151941219	Fcf2p	A3	3	Fcf2p (3)	4.12631	1.76557	nucleolus	Essential nucleolar protein involved in the early steps of 35S rRNA processing; interacts with Faf1p; member of a transcriptionally co-regulated set of genes called the RRB regulon	not visualized
	gi|1164988	Pno1p	A3	1	Pno1p (1)	3.93431	0	#N/A	Essential nucleolar protein required for pre-18S rRNA processing, interacts with Dim1p, an 18S rRNA dimethyltransferase, and also with Nob1p, which is involved in proteasome biogenesis; contains a KH domain	#N/A
	gi|160358657	Rok1p	A3	8	Rok1p (8)	3.70374	1.6893	0	ATP-dependent RNA helicase of the DEAD box family; required for 18S rRNA synthesis	not visualized
	gi|151943423	Enp2p	A3	3	Enp2p (3)	3.68872	2.51503	0	Protein associated with U3 and U14 snoRNAs, required for pre-rRNA processing and 40S ribosomal subunit synthesis; localized in the nucleus and concentrated in the nucleolus	not visualized
	gi|6320974	Lcp5p	A3	4	Lcp5p (4)	3.5939	1.81199	0	Essential protein involved in maturation of 18S rRNA; depletion leads to inhibited pre-rRNA processing and reduced polysome levels; localizes primarily to the nucleolus	1430
	gi|256270959	Krr1p	A3	6	Krr1p (6)	3.41094	1.1317	cytoplasm,nucleolus	Essential nucleolar protein required for the synthesis of 18S rRNA and for the assembly of 40S ribosomal subunit	4340
	gi|151944405	Kre33p	A3	20	Kre33p (20)	3.40666	1.40209	nucleolus	Essential protein of unknown function; heterozygous mutant shows haploinsufficiency in K1 killer toxin resistance	not quantitated
	gi|6324564	Rcl1p	A3	3	Rcl1p (3)	3.31951	0.50179	nucleolus,nucleus	Subunit of U3-containing 90S preribosome processome complex involved in 18S rRNA biogenesis and small ribosomal subunit assembly; stimulates Bms1p GTPase and U3 binding activity; similar to RNA cyclase-like proteins but no activity detected	10000
	gi|151946633	Enp1p	A3	5	Enp1p (5)	3.21363	0.974024	cytoplasm,nucleolus,nucleus	Protein associated with U3 and U14 snoRNAs, required for pre-rRNA processing and 40S ribosomal subunit synthesis; localized in the nucleus and concentrated in the nucleolus	21600
	gi|151942910	Rrp9p	A3	4	Rrp9p (4)	3.16836	0.431	nucleolus	Protein involved in pre-rRNA processing, associated with U3 snRNP; component of small ribosomal subunit (SSU) processosome; ortholog of the human U3-55k protein	5130
	gi|151941853	Nop14p /Utp2p	A3	4	Nop14p /Utp2p (4)	2.86992	1.88331	0	Nucleolar protein, forms a complex with Noc4p that mediates maturation and nuclear export of 40S ribosomal subunits; also present in the small subunit processome complex, which is required for processing of pre-18S rRNA	not visualized
	gi|45270068	Faf1p	A3	1	Faf1p (1)	2.73578	0	cytoplasm,nucleus	Protein required for pre-rRNA processing and 40S ribosomal subunit assembly	not visualized
	gi|151942584	Bms1p	A3	12	Bms1p (12)	2.64677	0.808821	0	GTPase required for synthesis of 40S ribosomal subunits and for processing the 35S pre-rRNA at sites A0, A1, and A2; interacts with Rcl1p, which stimulates its GTPase and U3 snoRNA binding activities; has similarity to Tsr1p	not visualized
	gi|207341971	Kri1p	A3	1	Kri1p (1)	2.50795	0	cytoplasm,nucleolus	Essential nucleolar protein required for 40S ribosome biogenesis; physically and functionally interacts with Krr1p	1780
	gi|6323031	Cms1p	A3	1	Cms1p (1)	2.35048	0	nucleus	Subunit of U3-containing 90S preribosome processome complex involved in production of 18S rRNA and assembly of small ribosomal subunit; overexpression rescues supressor mutant of mcm10; null mutant is viable	1200
	gi|151945704	Bud21p	A3	1	Bud21p (1)	2.25689	0	nucleolus,nucleus	Component of small ribosomal subunit (SSU) processosome that contains U3 snoRNA; originally isolated as bud-site selection mutant that displays a random budding pattern	2120
	gi|151942575	New1p	A3	3	New1p (3)	2.0322	0.422046	cytoplasm	ATP binding cassette family member; Asn/Gln-rich rich region supports [NU+] prion formation and susceptibility to [PSI+] prion induction; homologous to mRNA export factor from S. pombe and similar protein from C. albicans (	37600
	gi|414604	Dhr2p	A3	1	Dhr2p (1)	1.94267	0	nucleolus	Predominantly nucleolar DEAH-box ATP-dependent RNA helicase, required for 18S rRNA synthesis	721
	gi|190407071	Prp43p	A3	10	Prp43p (10)	1.80259	0.331557	nucleolus	RNA helicase in the DEAH-box family, functions in both RNA polymerase I and polymerase II transcript metabolism, involved in release of the lariat-intron from the spliceosome	16900
	gi|151945830	Ecm16p	A3	1	Ecm16p (1)	1.27646	0	nucleolus	Essential DEAH-box ATP-dependent RNA helicase specific to the U3 snoRNP, predominantly nucleolar in distribution, required for 18S rRNA synthesis	2000
	gi|151942372	Utp5p	A3a	1	Utp5p (1)	5.95619	0	nucleolus	Subunit of U3-containing Small Subunit (SSU) processome complex involved in production of 18S rRNA and assembly of small ribosomal subunit	33100
	gi|6323158	Dip2p / Utp12p	A3a	4	Dip2p / Utp12p (4)	5.62007	2.55047	cytoplasm,nucleus	Nucleolar protein, specifically associated with the U3 snoRNA, part of the large ribonucleoprotein complex known as the small subunit (SSU) processome, required for 18S rRNA biogenesis, part of the active pre-rRNA processing complex	9620
	gi|170992	Utp6p	A3a	2	Utp6p (2)	5.06596	2.10773	nucleolus	Nucleolar protein, component of the small subunit (SSU) processome containing the U3 snoRNA that is involved in processing of pre-18S rRNA	7520
	gi|259148205	Utp13p	A3a	5	Utp13p (5)	4.54936	0.511659	nucleolus	Nucleolar protein, component of the small subunit (SSU) processome containing the U3 snoRNA that is involved in processing of pre-18S rRNA	8070
	gi|151941600	Utp30p	A3a	3	Utp30p (3)	4.531	1.04871	nucleolus,nucleus	Subunit of U3-containing 90S preribosome complex involved in production of 18S rRNA and assembly of small ribosomal subunit	3060
	gi|14270688	Utp20p	A3a	2	Utp20p (2)	4.36119	0.0307598	cytoplasm,nucleolus	Component of the small-subunit (SSU) processome, which is involved in the biogenesis of the 18S rRNA	not visualized
	gi|151940928	Utp21p	A3a	10	Utp21p (10)	4.30468	1.72662	nucleus	Subunit of U3-containing 90S preribosome and Small Subunit (SSU) processome complexes involved in production of 18S rRNA and assembly of small ribosomal subunit; synthetic defect with STI1 Hsp90 cochaperone; human homolog linked to glaucoma	2020
	gi|151945015	Utp10p	A3a	6	Utp10p (6)	4.13524	1.40187	nucleolus	Nucleolar protein, component of the small subunit (SSU) processome containing the U3 snoRNA that is involved in processing of pre-18S rRNA	18200
	gi|151946073	Utp14p	A3a	7	Utp14p (7)	4.06046	1.55152	nucleolus,nucleus	Subunit of U3-containing Small Subunit (SSU) processome complex involved in production of 18S rRNA and assembly of small ribosomal subunit	1470
	gi|6321942	Imp3p	A3a	1	Imp3p (1)	4.03997	0	0	Component of the SSU processome, which is required for pre-18S rRNA processing, essential protein that interacts with Mpp10p and mediates interactions of Imp4p and Mpp10p with U3 snoRNA	not visualized
	gi|6321990	Utp9p	A3a	4	Utp9p (4)	3.84491	1.5436	nucleolus	Nucleolar protein, component of the small subunit (SSU) processome containing the U3 snoRNA that is involved in processing of pre-18S rRNA	20000
	gi|151945258	Utp18p	A3a	1	Utp18p (1)	3.76328	0	nucleolus	Possible U3 snoRNP protein involved in maturation of pre-18S rRNA, based on computational analysis of large-scale protein-protein interaction data	9570
	gi|6320531	Utp4p	A3a	9	Utp4p (9)	3.62069	1.3654	nucleolus	Subunit of U3-containing 90S preribosome and Small Subunit (SSU) processome complexes involved in production of 18S rRNA and assembly of small ribosomal subunit; member of t-Utp subcomplex involved with transcription of 35S rRNA transcript	5440
	gi|207342335	Utp15p	A3a	9	Utp15p (9)	3.55575	1.0654	nucleolus,nucleus	Nucleolar protein, component of the small subunit (SSU) processome containing the U3 snoRNA that is involved in processing of pre-18S rRNA	358
	gi|151945077	Mpp10p	A3a	8	Mpp10p (8)	3.50355	1.33418	0	Component of the SSU processome and 90S preribosome, required for pre-18S rRNA processing, interacts with and controls the stability of Imp3p and Imp4p, essential for viability; similar to human Mpp10p	not visualized
	gi|6324635	Cka2p	A3a	2	Cka2p (2)	3.37631	0.440463	cytoplasm,nucleus	Alpha' catalytic subunit of casein kinase 2, a Ser/Thr protein kinase with roles in cell growth and proliferation; the holoenzyme also contains CKA1, CKB1 and CKB2, the many substrates include transcription factors and all RNA polymerases	4540
	gi|151943408	Utp8p	A3a	4	Utp8p (4)	3.1637	0.546983	nucleolus	Nucleolar protein required for export of tRNAs from the nucleus; also copurifies with the small subunit (SSU) processome containing the U3 snoRNA that is involved in processing of pre-18S rRNA	16800
	gi|151943367	Utp22p	A3a	5	Utp22p (5)	3.1601	0.934045	nucleolus,nucleus	Possible U3 snoRNP protein involved in maturation of pre-18S rRNA, based on computational analysis of large-scale protein-protein interaction data	3260
	gi|6324577	Utp23p	A3a	1	Utp23p (1)	3.13744	0	mitochondrion	Essential nucleolar protein that is a component of the SSU (small subunit) processome involved in 40S ribosomal subunit biogenesis; has homology to PINc domain protein Fcf1p, although the PINc domain of Utp23p is not required for function	6960
	gi|6325402	Noc4p	A3a	2	Noc4p (2)	3.126	0.185915	nucleus	Nucleolar protein, forms a complex with Nop14p that mediates maturation and nuclear export of 40S ribosomal subunits	1630
	gi|190407832	Nan1p	A3a	6	Nan1p (6)	3.09221	1.00205	nucleolus	U3 snoRNP protein, component of the small (ribosomal) subunit (SSU) processosome containing U3 snoRNA; required for the biogenesis of18S rRNA	6560
	gi|151943873	Pwp2p	A3a	2	Pwp2p (2)	2.90842	0.804389	nucleolus	Conserved 90S pre-ribosomal component essential for proper endonucleolytic cleavage of the 35 S rRNA precursor at A0, A1, and A2 sites; contains eight WD-repeats; PWP2 deletion leads to defects in cell cycle and bud morphogenesis	16700
	gi|190409480	Nop9p	A3a	2	Nop9p (2)	2.86729	0.314001	nucleolus,nucleus	Essential subunit of U3-containing 90S preribosome involved in production of 18S rRNA and assembly of small ribosomal subunit; also part of pre-40S ribosome and required for its export into cytoplasm; binds RNA and contains pumilio domain	2930
	gi|6320049	Sas10p / Utp3p	A3a	4	Sas10p / Utp3p (4)	2.81687	1.13859	0	Essential subunit of U3-containing Small Subunit (SSU) processome complex involved in production of 18S rRNA and assembly of small ribosomal subunit; disrupts silencing when overproduced	not visualized
	gi|151942889	Mrd1p	A3a	4	Mrd1p (4)	2.78912	0.79053	0	Essential conserved protein that is part of the 90S preribosome; required for production of 18S rRNA and small ribosomal subunit; contains five consensus RNA-binding domains	2220
	gi|83722564	Utp11p	A3a	2	Utp11p (2)	2.48447	0.191482	0	Subunit of U3-containing Small Subunit (SSU) processome complex involved in production of 18S rRNA and assembly of small ribosomal subunit	not visualized
	gi|116666730	Snu13	A3a	4	Snu13 (4)	2.22232	0.40724	0	RNA binding protein, part of U3 snoRNP involved in rRNA processing, part of U4/U6-U5 tri-snRNP involved in mRNA splicing, similar to human 15.5K protein	not visualized
	gi|207345280	Ckb1p	A3a	1	Ckb1p (1)	1.87407	0	cytoplasm,nucleus	Beta regulatory subunit of casein kinase 2, a Ser/Thr protein kinase with roles in cell growth and proliferation; the holoenzyme also contains CKA1, CKA2 and CKB2, the many substrates include transcription factors and all RNA polymerases	8120
	gi|6319988	Nop6p	A4	4	Nop6p (4)	3.46808	1.43468	nucleolus	Putative RNA-binding protein implicated in A3/4; contains an RNA recognition motif (RRM) and has similarity to hydrophilins; NOP6 may be a fungal-specific gene as no homologs have been yet identified in higher eukaryotes	8970
	gi|6321964	Nmd3p	A4	1	Nmd3p (1)	3.31205	0	cytoplasm	Protein involved in nuclear export of the large ribosomal subunit; acts as a Crm1p-dependent adapter protein for export of nascent ribosomal subunits through the nuclear pore complex	11900
	gi|151942459	Puf6p	A4	1	Puf6p (1)	3.102	0	nucleolus,nucleus	Pumilio-homology domain protein that binds ASH1 mRNA at PUF consensus sequences in the 3' UTR and represses its translation, resulting in proper asymmetric localization of ASH1 mRNA	21500
	gi|151942654	Nop53p	A4	1	Nop53p (1)	2.68973	0	nucleus	Nucleolar protein; involved in biogenesis of the 60S subunit of the ribosome; interacts with rRNA processing factors Cbf5p and Nop2p; null mutant is viable but growth is severely impaired	1600
	gi|6325213	Nop4p	A4	26	Nop4p (26)	2.64069	0.438697	nucleolus,nucleus	Nucleolar protein, essential for processing and maturation of 27S pre-rRNA and large ribosomal subunit biogenesis; constituent of 66S pre-ribosomal particles; contains four RNA recognition motifs (RRMs)	4990
	gi|6323885	Rrp5p	A4	52	Rrp5p (52)	2.60762	0.611461	nucleolus	RNA binding protein with preference for single stranded tracts of U's involved in synthesis of both 18S and 5.8S rRNAs; component of both the ribosomal small subunit (SSU) processosome and the 90S preribosome	8860
	gi|151941273	Rea1p/Mdn1p	A4	4	Rea1p/Mdn1p (4)	2.48635	0.33197	cytoplasm,nucleus	Huge dynein-related AAA-type ATPase (midasin), forms extended pre-60S particle with the Rix1 complex (Rix1p-Ipi1p-Ipi3p), may mediate ATP-dependent remodeling of 60S subunits and subsequent export from nucleoplasm to cytoplasm	538
	gi|171656	Drs1p	A4	5	Drs1p (5)	2.46565	0.452123	cytoplasm,nucleolus,nucleus	Nucleolar DEAD-box protein required for ribosome assembly and function, including synthesis of 60S ribosomal subunits; constituent of 66S pre-ribosomal particles	not visualized
	gi|190409747	Rrp14p	A4	2	Rrp14p (2)	2.37141	0.144974	0	Essential protein, constituent of 66S pre-ribosomal particles; interacts with proteins involved in ribosomal biogenesis and cell polarity; member of the SURF-6 family	not visualized
	gi|151945296	Noc2p	A4	30	Noc2p (30)	2.36418	0.635231	nucleolus,nucleus	Protein that forms a nucleolar complex with Mak21p that binds to 90S and 66S pre-ribosomes, as well as a nuclear complex with Noc3p that binds to 66S pre-ribosomes; both complexes mediate intranuclear transport of ribosomal precursors	29000
	gi|190407303	Nop12p	A4	9	Nop12p (9)	2.35793	0.42941	nucleolus	Nucleolar protein involved in pre-25S rRNA processing and biogenesis of large 60S ribosomal subunit; contains an RNA recognition motif (RRM); binds to Ebp2; similar to Nop13p and Nsr1p	5910
	gi|6323947	Has1p	A4	12	Has1p (12)	2.31184	0.437267	0	ATP-dependent RNA helicase; localizes to both the nuclear periphery and nucleolus; highly enriched in nuclear pore complex fractions; constituent of 66S pre-ribosomal particles	not visualized
	gi|151942049	Noc1p	A4	29	Noc1p (29)	2.29145	0.515979	nucleolus	Constituent of 66S pre-ribosomal particles, required for large (60S) ribosomal subunit biogenesis; involved in nuclear export of pre-ribosomes; required for maintenance of dsRNA virus; homolog of human CAATT-binding protein	15000
	gi|151941367	Mak16p	A4	2	Mak16p (2)	2.19808	0.0960806	0	Essential nuclear protein, constituent of 66S pre-ribosomal particles; required for maturation of 25S and 5.8S rRNAs;	not visualized
	gi|6325164	Nog1p	A4	9	Nog1p (9)	2.19372	0.404967	nucleus	Putative GTPase that associates with free 60S ribosomal subunits in the nucleolus and is required for 60S ribosomal subunit biogenesis; constituent of 66S pre-ribosomal particles; member of the ODN family of nucleolar G-proteins	28000
	gi|190407271	Brx1p	A4	6	Brx1p (6)	2.0752	0.187461	nucleolus,nucleus	Nucleolar protein, constituent of 66S pre-ribosomal particles; depletion leads to defects in rRNA processing and a block in the assembly of large ribosomal subunits; possesses a sigma(70)-like RNA-binding motif	13200
	gi|259147998	Rlp24p	A4	2	Rlp24p (2)	2.05506	0.0928187	0	Essential protein with similarity to Rpl24Ap and Rpl24Bp, associated with pre-60S ribosomal subunits and required for ribosomal large subunit biogenesis	not visualized
	gi|207340712	Nip7p	A4	6	Nip7p (6)	2.04469	0.320266	nucleolus,nucleus	Nucleolar protein required for 60S ribosome subunit biogenesis, constituent of 66S pre-ribosomal particles; physically interacts with Nop8p and the exosome subunit Rrp43p	5170
	gi|151941620	Rpf2p	A4	6	Rpf2p (6)	2.04174	0.489778	nucleolus,nucleus	Essential protein involved in the processing of pre-rRNA and the assembly of the 60S ribosomal subunit; interacts with ribosomal protein L11; localizes predominantly to the nucleolus; constituent of 66S pre-ribosomal particles	32400
	gi|6324846	Ytm1p	A4	8	Ytm1p (8)	1.98212	0.159261	nucleolus,nucleus	Constituent of 66S pre-ribosomal particles, forms a complex with Nop7p and Erb1p that is required for maturation of the large ribosomal subunit; has seven C-terminal WD repeats	6670
	gi|6324219	Nop15p	A4	5	Nop15p (5)	1.94452	0.181156	nucleolus,nucleus	Constituent of 66S pre-ribosomal particles, involved in 60S ribosomal subunit biogenesis; localizes to both nucleolus and cytoplasm	4280
	gi|207345119	Nop7p	A4	14	Nop7p (14)	1.92579	0.275143	nucleolus,nucleus	Component of several different pre-ribosomal particles; forms a complex with Ytm1p and Erb1p that is required for maturation of the large ribosomal subunit; required for exit from G0 and the initiation of cell proliferation	4530
	gi|151941136	Rix7p	A4	1	Rix7p (1)	1.9218	0	nucleolus,nucleus	Putative ATPase of the AAA family, required for export of pre-ribosomal large subunits from the nucleus; distributed between the nucleolus, nucleoplasm, and nuclear periphery depending on growth conditions	4490
	gi|6323693	Erb1p	A4	24	Erb1p (24)	1.90494	0.250645	nucleolus,nucleus	Constituent of 66S pre-ribosomal particles, forms a complex with Nop7p and Ytm1p that is required for maturation of the large ribosomal subunit; required for maturation of the 25S and 5.8S ribosomal RNAs; homologous to mammalian Bop1	2680
	gi|160409988	Mak5p	A4	1	Mak5p (1)	1.90277	0	nucleolus,nucleus	Essential nucleolar protein, putative DEAD-box RNA helicase required for maintenance of M1 dsRNA virus; involved in biogenesis of large (60S) ribosomal subunits	981
	gi|190406043	Noc3p	A4	11	Noc3p (11)	1.87361	0.185612	nucleolus,nucleus	Protein that forms a nuclear complex with Noc2p that binds to 66S ribosomal precursors to mediate their intranuclear transport; also binds to chromatin to promote the association of DNA replication factors and replication initiation	11700
	gi|207344709	Cic1p/Nsa3p	A4	10	Cic1p/Nsa3p (10)	1.87085	0.250951	nucleolus,nucleus	Essential protein that interacts with proteasome components and has a potential role in proteasome substrate specificity; also copurifies with 66S pre-ribosomal particles	45900
	gi|6322843	Mrt4p	A4	5	Mrt4p (5)	1.82209	0.231657	nucleolus,nucleus	Protein involved in mRNA turnover and ribosome assembly, localizes to the nucleolus	18200
	gi|6324326	Rlp7p	A4	8	Rlp7p (8)	1.8034	0.152565	0	Nucleolar protein with similarity to large ribosomal subunit L7 proteins; constituent of 66S pre-ribosomal particles; plays an essential role in processing of precursors to the large ribosomal subunit RNAs	7720
	gi|51013571	Nop2p	A4	7	Nop2p (7)	1.73358	0.132456	nucleolus,nucleus	Probable RNA m(5)C methyltransferase, essential for processing and maturation of 27S pre-rRNA and large ribosomal subunit biogenesis; localized to the nucleolus; constituent of 66S pre-ribosomal particles	18700
	gi|6325273	Tif6p	A4	4	Tif6p (4)	1.72991	0.232371	nucleolus,nucleus	Constituent of 66S pre-ribosomal particles, has similarity to human B1 factor 6 (eIF6); may be involved in the biogenesis and or stability of 60S ribosomal subunits	18600
	gi|151944364	Nop13p	A4	1	Nop13p (1)	1.71516	0	nucleolus,nucleus	Nucleolar protein found in preribosomal complexes; contains an RNA recognition motif (RRM)	3830
	gi|151941747	Ebp2p	A4	12	Ebp2p (12)	1.714	0.162429	0	Essential protein required for the maturation of 25S rRNA and 60S ribosomal subunit assembly, localizes to the nucleolus; constituent of 66S pre-ribosomal particles	not visualized
	gi|190405562	Nop16p	A4	6	Nop16p (6)	1.63053	0.0985408	nucleolus,nucleus	Constituent of 66S pre-ribosomal particles, involved in 60S ribosomal subunit biogenesis	2860
	gi|6324868	Rrs1p	A4	6	Rrs1p (6)	1.61885	0.276003	0	Essential protein that binds ribosomal protein L11 and is required for nuclear export of the 60S pre-ribosomal subunit during A3/4; mouse homolog shows altered expression in Huntington's disease model mice	not visualized
	gi|6321857	Ssf1p	A4	2	Ssf1p (2)	1.34929	0.19811	nucleolus,nucleus	Constituent of 66S pre-ribosomal particles, required for ribosomal large subunit maturation; functionally redundant with Ssf2p; member of the Brix family	8150
	gi|151941061	Rsa3p	A4	1	Rsa3p (1)	1.03664	0	nucleolus	Protein with a likely role in ribosomal maturation, required for accumulation of wild-type levels of large (60S) ribosomal subunits; binds to the helicase Dbp6p in pre-60S ribosomal particles in the nucleolus	2940
	gi|6324428	Nop8p	A4	1	Nop8p (1)	0.983341	0	nucleolus	Nucleolar protein required for 60S ribosomal subunit biogenesis	2170
	gi|160380606	Dbp10p	A4	2	Dbp10p (2)	0.851147	0.109108	0	Putative ATP-dependent RNA helicase of the DEAD-box protein family, constituent of 66S pre-ribosomal particles; essential protein involved in ribosome biogenesis	not visualized
	gi|6320292	Rrp1p	A4	5	Rrp1p (5)	0.794079	0.18125	nucleolus,nucleus	Essential evolutionarily conserved nucleolar protein necessary for biogenesis of 60S ribosomal subunits and processing of pre-rRNAs to mature rRNAs, associated with several distinct 66S pre-ribosomal particles	6960
	gi|6320620	Rrp17p	A4	1	Rrp17p (1)	0.721612	0	nucleolus,nucleus	Component of the pre-60S pre-ribosomal particle; required for cell viability under standard (aerobic) conditions but not under anaerobic conditions	2950
	gi|190406395	Spb1p	A4	2	Spb1p (2)	0.6471	0.0574716	0	AdoMet-dependent methyltransferase involved in rRNA processing and 60S ribosomal subunit maturation; methylates G2922 in the tRNA docking site of the large subunit rRNA and in the absence of snR52, U2921; suppressor of PAB1 mutants	not visualized
	gi|151944713	Nug1p	A4	3	Nug1p (3)	0.582597	0.0913712	nucleolus,nucleus	GTPase that associates with nuclear 60S pre-ribosomes, required for export of 60S ribosomal subunits from the nucleus	7130
	gi|190406571	Spb4p	A4	1	Spb4p (1)	0.481439	0	nucleolus,nucleus	Putative ATP-dependent RNA helicase, nucleolar protein required for synthesis of 60S ribosomal subunits at a late step in the pathway; sediments with 66S pre-ribosomes in sucrose gradients	5740
	gi|6320973	Nsa2p	A4	1	Nsa2p (1)	0.340349	0	cytoplasm	Protein constituent of 66S pre-ribosomal particles, contributes to processing of the 27S pre-rRNA	8660
	gi|206558288	Nsa1p	A4	1	Nsa1p (1)	0.178611	0	nucleolus,nucleus	Constituent of 66S pre-ribosomal particles, involved in 60S ribosomal subunit biogenesis	2740
	gi|190405871	Gar1p	A5	3	Gar1p (3)	2.32938	0.615869	nucleolus	Protein component of the H/ACA snoRNP pseudouridylase complex, involved in the modification and cleavage of the 18S pre-rRNA	5730
	gi|190405265	Nop56p	A5	15	Nop56p (15)	2.11314	0.343752	nucleolus	Essential evolutionarily-conserved nucleolar protein component of the box C/D snoRNP complexes that direct 2'-O-methylation of pre-rRNA during its maturation; overexpression causes spindle orientation defects	13500
	gi|6320190	Nop1p	A5	11	Nop1p (11)	2.10441	0.279236	0	Nucleolar protein, component of the small subunit processome complex, which is required for processing of pre-18S rRNA; has similarity to mammalian fibrillarin	not visualized
	gi|206558283	Nop58p	A5	8	Nop58p (8)	1.93088	0.246888	nucleolus	Protein involved in pre-rRNA processing, 18S rRNA synthesis, and snoRNA synthesis; component of the small subunit processome complex, which is required for processing of pre-18S rRNA	34700
	gi|151941019	Cbf5p	A5	8	Cbf5p (8)	1.86641	0.219661	nucleolus	Pseudouridine synthase catalytic subunit of box H/ACA small nucleolar ribonucleoprotein particles (snoRNPs), acts on both large and small rRNAs and on snRNA U2; mutations in human ortholog dyskerin cause the disorder dyskeratosis congenita	33600
	gi|666101	Nhp2p	A5	3	Nhp2p (3)	1.7253	0.0924427	nucleolus	Nuclear protein related to mammalian high mobility group (HMG) proteins, essential for function of H/ACA-type snoRNPs, which are involved in 18S rRNA processing	not visualized
	gi|7839181	Nop10p	A5	4	Nop10p (4)	1.70305	0.242257	nucleolus	Constituent of small nucleolar ribonucleoprotein particles containing H/ACA-type snoRNAs, which are required for pseudouridylation and processing of pre-18S rRNA	not visualized
	gi|295671	Srp40p	A5	1	Srp40p (1)	1.31691	0	nucleolus	Nucleolar, serine-rich protein with a role in preribosome assembly or transport; may function as a chaperone of small nucleolar ribonucleoprotein particles (snoRNPs); immunologically and structurally to rat Nopp140	12900
	gi|71064091	YIL127C	A6	1	YIL127C (1)	7.94371	0	nucleolus	Putative protein of unknown function; identified in a screen for mutants with decreased levels of rDNA transcription; green fluorescent protein (GFP)-fusion protein localizes to the nucleolus; predicted to be involved in ribosome biogenesis	3670
	gi|151942780	Rrp12p	A6	4	Rrp12p (4)	2.72297	0.879919	cytoplasm,nucleus	Protein required for export of the ribosomal subunits; associates with the RNA components of the pre-ribosomes; contains HEAT-repeats	8170
	gi|530998	Fpr3p	A6	8	Fpr3p (8)	2.62147	0.402794	nucleolus,nucleus	Nucleolar peptidyl-prolyl cis-trans isomerase (PPIase); FK506 binding protein; phosphorylated by casein kinase II (Cka1p-Cka2p-Ckb1p-Ckb2p) and dephosphorylated by Ptp1p	9490
	gi|160380629	Dbp7p	A6	1	Dbp7p (1)	2.58809	0	nucleolus,nucleus	Putative ATP-dependent RNA helicase of the DEAD-box family involved in ribosomal biogenesis; essential for growth under anaerobic conditions	1460
	gi|577810	Rrp8p	A6	1	Rrp8p (1)	2.43637	0	nucleolus,nucleus	Nucleolar protein involved in rRNA processing, pre-rRNA cleavage at site A2; also involved in telomere maintenance; mutation is synthetically lethal with a gar1 mutation	2780
	gi|151945976	Tma23p	A6	1	Tma23p (1)	2.31193	0	nucleolus	Nucleolar protein of unknown function implicated in ribosome biogenesis; TMA23 may be a fungal-specific gene as no homologs have been yet identified in higher eukaryotes	not quantitated
	gi|151945554	Rex4p	A6	2	Rex4p (2)	2.27894	0.347224	nucleolus,nucleus	Putative RNA exonuclease possibly involved in pre-rRNA processing and ribosome assembly	4280
	gi|163310814	Npl3p	A6	1	Npl3p (1)	2.12654	0	nucleus	is Nop3, req. for ribos. biogenesis. also for mRNA metabolism. For RNA-binding protein that promotes elongation, regulates termination, and carries poly(A) mRNA from nucleus to cytoplasm; required for pre-mRNA splicing; dissociation from mRNAs promoted by Mtr10p; phosphorylated by Sky1p in the cytoplasm	78700
	gi|160380616	Dbp3p	A6	2	Dbp3p (2)	2.12197	0.0567367	nucleolus,nucleus	Putative ATP-dependent RNA helicase of the DEAD-box family involved in ribosomal biogenesis	38900
	gi|259145944	Arb1p	A6	4	Arb1p (4)	1.78592	0.199909	cytoplasm	ATPase of the ATP-binding cassette (ABC) family involved in 40S and 60S ribosome biogenesis, has similarity to Gcn20p; shuttles from nucleus to cytoplasm, physically interacts with Tif6p, Lsg1p	17600
	gi|51013151	Rrp6p	A6	1	Rrp6p (1)	1.59953	0	#N/A	Nuclear exosome exonuclease component; has 3'-5' exonuclease activity; involved in RNA processing, maturation, surveillance, degradation, tethering, and export; has similarity to E. coli RNase D and to human PM-Sc1 100 (EXOSC10)	#N/A
	gi|151943436	Nsr1p	A6	8	Nsr1p (8)	1.54863	0.219484	nucleolus	Nucleolar protein that binds nuclear localization sequences, required for pre-rRNA processing and ribosome biogenesis	77400
	gi|151943835	YCR016W	A6	1	YCR016W (1)	1.25554	0	nucleolus,nucleus	Putative protein of unknown function; green fluorescent protein (GFP)-fusion protein localizes to the nucleolus and nucleus; predicted to be involved in A3/4	1850
	gi|151941039	Pwp1p	A6	1	Pwp1p (1)	0.894799	0	cytoplasm,nucleolus,nucleus	Protein with WD-40 repeats involved in rRNA processing; associates with trans-acting ribosome biogenesis factors; similar to beta-transducin superfamily	43800
	gi|468605	Sup45p	B	1	Sup45p (1)	3.19227	0	cytoplasm	Polypeptide release factor (eRF1) in translation termination; mutant form acts as a recessive omnipotent suppressor; methylated by Mtq2p-Trm112p in ternary complex eRF1-eRF3-GTP; mutation of methylation site confers resistance to zymocin	13100
	gi|3712	SUP35	B	2	SUP35 (2)	2.29457	0.226322	cytoplasm	Translation termination factor eRF3; altered protein conformation creates the [PSI(+)] prion, a dominant cytoplasmically inherited protein aggregate that alters translational fidelity and creates a nonsense suppressor phenotype	78900
	gi|6321753	Sbp1p	B	1	Sbp1p (1)	2.28226	0	cytoplasm	Putative RNA binding protein; involved in translational repression and found in cytoplasmic P bodies; found associated with small nucleolar RNAs snR10 and snR11	12800
	gi|190409546	NPA3	B	2	NPA3 (2)	2.14636	0.00327627	cytoplasm	Essential, conserved, cytoplasmic ATPase; phosphorylated by the Pcl1p-Pho85p kinase complex	15200
	gi|151943621	Gcn1p	B	6	Gcn1p (6)	2.11196	0.397784	cytoplasm	Positive regulator of the Gcn2p kinase activity, forms a complex with Gcn20p; proposed to stimulate Gcn2p activation by an uncharged tRNA	7330
	gi|151946513	GRS1	B	1	GRS1 (1)	1.69412	0	cytoplasm	Cytoplasmic and mitochondrial glycyl-tRNA synthase that ligates glycine to the cognate anticodon bearing tRNA; transcription termination factor that may interact with the 3'-end of pre-mRNA to promote 3'-end formation	98400
	gi|3732	unnamed protein product 98% seq. identity to Gcd1p	B1	1	unnamed protein product 98% seq. identity to Gcd1p (1)	3.02641	0	cytoplasm	Gamma subunit of the translation initiation factor eIF2B, the guanine-nucleotide exchange factor for eIF2; activity subsequently regulated by phosphorylated eIF2; first identified as a negative regulator of GCN4 expression	9530
	gi|151946172	Clu1p	B1	2	Clu1p (2)	2.14084	0.123856	cytoplasm	eIF3 component of unknown function; deletion causes defects in mitochondrial organization but not in growth or translation initiation, can rescue cytokinesis and mitochondrial organization defects of the Dictyostelium cluA- mutant	17000
	gi|190406684	Fun12p	B1	6	Fun12p (6)	2.09426	0.714755	cytoplasm	#N/A	13400
	gi|238686680	Prt1	B1	8	Prt1 (8)	2.06311	0.335655	cytoplasm	eIF3b subunit of the core complex of translation initiation factor 3 (eIF3), essential for translation; part of a subcomplex (Prt1p-Rpg1p-Nip1p) that stimulates binding of mRNA and tRNA(i)Met to ribosomes	47500
	gi|6323795	TIF34	B1	3	TIF34 (3)	1.95564	0.175811	0	eIF3i subunit of the core complex of translation initiation factor 3 (eIF3), which is essential for translation	2400
	gi|6324433	Cdc33p	B1	4	Cdc33p (4)	1.89642	0.159847	cytoplasm	Cytoplasmic mRNA cap binding protein and translation initiation factor eIF4E; the eIF4E-cap complex is responsible for mediating cap-dependent mRNA translation via interactions with translation initiation factor eIF4G (Tif4631p or Tif4632p)	14200
	gi|238686682	Tif35p	B1	5	Tif35p (5)	1.77369	0.386228	cytoplasm	eIF3g subunit of the core complex of translation initiation factor 3 (eIF3), which is essential for translation	not visualized
	gi|11513344	Tif2p	B1	15	Tif2p (15)	1.77292	0.289225	cytoplasm	Translation initiation factor eIF4A, identical to Tif1p; DEA(D/H)-box RNA helicase that couples ATPase activity to RNA binding and unwinding; forms a dumbbell structure of two compact domains connected by a linker; interacts with eIF4G	not quantitated
	gi|151946470	RPG1	B1	2	RPG1 (2)	1.75135	0.481374	cytoplasm	eIF3a subunit of the core complex of translation initiation factor 3 (eIF3), essential for translation; part of a subcomplex (Prt1p-Rpg1p-Nip1p) that stimulates binding of mRNA and tRNA(i)Met to ribosomes	52700
	gi|6324778	Ded1p	B1	10	Ded1p (10)	1.6991	0.502274	0	ATP-dependent DEAD (Asp-Glu-Ala-Asp)-box RNA helicase, required for B1 of all yeast mRNAs; mutations in human DEAD-box DBY are a frequent cause of male infertility	not visualized
	gi|6324085	Sui1	B1	1	Sui1 (1)	1.64372	0	cytplasm	Translation initiation factor eIF1; component of a complex involved in recognition of the initiator codon; modulates translation accuracy at the initiation phase	not visualized
	gi|984682	NIP1	B1	1	NIP1 (1)	1.61333	0	cytoplasm	eIF3c subunit of the eukaryotic translation initiation factor 3 (eIF3), involved in the assembly of preinitiation complex and start codon selection	78900
	gi|151941085	Yef3p	B1	2	Yef3p (2)	0.172553	0.00707024	cytoplasm	Translational elongation factor 3, stimulates the binding of aminoacyl-tRNA (AA-tRNA) to ribosomes by releasing EF-1 alpha from the ribosomal complex; contains two ABC cassettes; binds and hydrolyses ATP	871000
	gi|538258	TEF4	B2	2	TEF4 (2)	2.38861	0.357461	cytoplasm	Translation elongation factor EF-1 gamma	102000
	gi|190405311	Yef3p	B2	30	Yef3p (30)	2.28873	1.95029	cytoplasm	Translational elongation factor 3, stimulates the binding of aminoacyl-tRNA (AA-tRNA) to ribosomes by releasing EF-1 alpha from the ribosomal complex; contains two ABC cassettes; binds and hydrolyses ATP	871000
	gi|55670150	EF-2 (EFT1/EFT2)	B2	20	EF-2 (EFT1/EFT2) (20)	2.15054	0.511687	cytoplasm	Elongation factor 2 (EF-2), also encoded by EFT2; catalyzes ribosomal translocation during protein synthesis; contains diphthamide, the unique posttranslationally modified histidine residue specifically ADP-ribosylated by diphtheria toxin	82700
	gi|6319594	Tef2p	B2	28	Tef2p (28)	2.14831	0.333523	cytoplasm	Translational elongation factor EF-1 alpha; also encoded by TEF1; functions in the binding reaction of aminoacyl-tRNA (AA-tRNA) to ribosomes	450
	gi|151944894	Ecm32	B3	1	Ecm32 (1)	1.64292	0	cytoplasm	DNA dependent ATPase/DNA helicase belonging to the Dna2p- and Nam7p-like family of helicases that is involved in modulating translation termination; interacts with the translation termination factors, localized to polysomes	736
	gi|15988133	H4	C1	1	H4 (1)	2.69959	0	nucleus	Histone H4, core histone protein required for chromatin assembly and chromosome function; one of two identical histone proteins (see also HHF2); contributes to telomeric silencing; N-terminal domain involved in maintaining genomic integrity	524000
	gi|6320430	Htb1p	C1	2	Htb1p (2)	2.19764	0.111967	nucleus	Histone H2B, core histone protein required for chromatin assembly and chromosome function; nearly identical to HTB1; Rad6p-Bre1p-Lge1p mediated ubiquitination regulates transcriptional activation, meiotic DSB formation and H3 methylation	443000
	gi|6320431	Hta1p/Hta2p	C1	2	Hta1p/Hta2p (2)	2.17187	0.0966673	vacuole	Histone H2A, core histone protein required for chromatin assembly and chromosome function; one of two nearly identical subtypes (see also HTA2); DNA damage-dependent phosphorylation by Mec1p facilitates DNA repair; acetylated by Nat4p	not visualized
	gi|15988132	Hht1/Hht2	C1	2	Hht1/Hht2 (2)	1.95922	0.233857	nucleus	Histone H3, core histone protein required for chromatin assembly, part of heterochromatin-mediated telomeric and HM silencing; one of two identical histone H3 proteins (see HHT2); regulated by acetylation, methylation, and phosphorylation	213000
	gi|151944881	Chd1p	C3	1	Chd1p (1)	2.16869	0	nucleus	Nucleosome remodeling factor that functions in regulation of transcription elongation; contains a chromo domain, a helicase domain and a DNA-binding domain; component of both the SAGA and SLIK complexes	1620
	gi|51013133	Rsc8p	C3a	1	Rsc8p (1)	2.26467	0	nucleus	Component of the RSC chromatin remodeling complex; essential for viability and mitotic growth; homolog of SWI/SNF subunit Swi3p, but unlike Swi3p, does not activate transcription of reporters	3380
	gi|151940851	Sfh1p	C3a	1	Sfh1p (1)	2.23868	0	nucleus	Component of the RSC chromatin remodeling complex; essential gene required for cell cycle progression and maintenance of proper ploidy; phosphorylated in the G1 phase of the cell cycle; Snf5p paralog	3940
	gi|151940964	Fpr4p	C4e	12	Fpr4p (12)	2.27775	0.347646	nucleolus,nucleus	Peptidyl-prolyl cis-trans isomerase (PPIase) (proline isomerase) localized to the nucleus; catalyzes isomerization of proline residues in histones H3 and H4, which affects lysine methylation of those histones	14100
	gi|263511501	Slx4p	D	1	Slx4p (1)	2.6074	0	cytoplasm,nucleus	#N/A	274
	gi|110590860	RPA12	E1	2	RPA12 (2)	2.78466	0.124959	nucleolus	RNA polymerase I subunit A12.2; contains two zinc binding domains, and the N terminal domain is responsible for anchoring to the RNA pol I complex	8450
	gi|151942801	Rpa135p	E1	1	Rpa135p (1)	2.40096	0	nucleolus	RNA polymerase I subunit A135	14100
	gi|170956	RPA49	E1	2	RPA49 (2)	2.33923	0.0184759	nucleolus	RNA polymerase I subunit A49	not quantitated
	gi|172215	Rpa190p	E1	2	Rpa190p (2)	1.77144	0.0274806	nucleolus	RNA polymerase I subunit; largest subunit of RNA polymerase I	2840
	gi|6322523	Rpa12	E1	1	Rpa12 (1)	1.63357	0	nucleolus	RNA polymerase I subunit A12.2; contains two zinc binding domains, and the N terminal domain is responsible for anchoring to the RNA pol I complex	8450
	gi|6325445	Rpo26p	E4	1	Rpo26p (1)	2.32204	0	cytoplasm,nucleus	RNA polymerase subunit ABC23, common to RNA polymerases I, II, and III; part of central core; similar to bacterial omega subunit	6090
	gi|190408037	Rpc40p (AC40)	E5	1	Rpc40p (AC40) (1)	2.90351	0	nucleolus,nucleus	RNA polymerase subunit, common to RNA polymerase I and III	13000
	gi|259145620	Yra1p	F5	7	Yra1p (7)	3.78521	1.18089	nucleus	Nuclear protein that binds to RNA and to Mex67p, required for export of poly(A)+ mRNA from the nucleus; member of the REF (RNA and export factor binding proteins) family; another family member, Yra2p, can substitute for Yra1p function	not visualized
	gi|6324217	Dbp2p	F5	2	Dbp2p (2)	3.33794	1.30766	cytoplasm,nucleus	Essential ATP-dependent RNA helicase of the DEAD-box protein family, involved in nonsense-mediated mRNA decay and rRNA processing	33100
	gi|51012951	Upf3p	F5	1	Upf3p (1)	2.63208	0	cytoplasm	Component of the nonsense-mediated mRNA decay (NMD) pathway, along with Nam7p and Nmd2p; involved in decay of mRNA containing nonsense codons; involved in telomere maintenance	1250
	gi|6321013	Pab1p	F5	21	Pab1p (21)	2.45586	0.740775	cytoplasm	Poly(A) binding protein, part of the 3'-end RNA-processing complex, mediates interactions between the 5' cap structure and the 3' mRNA poly(A) tail, involved in control of poly(A) tail length, interacts with translation factor eIF-4G	198000
	gi|6321265	Kem1p	F5	2	Kem1p (2)	1.88832	0.171714	cytoplasm	Evolutionarily-conserved 5'-3' exonuclease component of cytoplasmic processing (P) bodies involved in mRNA decay; plays a role in microtubule-mediated processes, filamentous growth, ribosomal RNA maturation, and telomere maintenance	11700
	gi|256272082	Dcp1p	F5	1	Dcp1p (1)	1.85216	0	punctate composite	Subunit of the Dcp1p-Dcp2p decapping enzyme complex, which removes the 5' cap structure from mRNAs prior to their degradation; enhances the activity of catalytic subunit Dcp2p; regulated by DEAD box protein Dhh1p	2880
	gi|190407384	Dbp5p	F5	2	Dbp5p (2)	1.65903	0.0833108	nuclear periphery	Cytoplasmic ATP-dependent RNA helicase of the DEAD-box family involved in mRNA export from the nucleus; involved in translation termination	14900
	gi|14318523	Loc1p	F5	8	Loc1p (8)	1.65838	0.130544	nucleolus,nucleus	Nuclear protein involved in asymmetric localization of ASH1 mRNA; binds double-stranded RNA in vitro; constituent of 66S pre-ribosomal particles	3650
	gi|190406294	Air1p	F5b	1	Air1p (1)	2.94017	0	cytoplasm,nucleus	Zinc knuckle protein, involved in nuclear RNA processing and degradation as a component of the TRAMP complex; stimulates the poly(A) polymerase activity of Pap2p in vitro; functionally redundant with Air2p	1550
	gi|6321552	SPT6	F6	1	SPT6 (1)	2.37479	0	nucleus	Transcription elongation factor required for the maintenance of chromatin structure during transcription in order to inhibit transcription from promoters within the coding region	8890
	gi|160358710	Sub2p	F6	9	Sub2p (9)	2.0783	0.285316	nucleus	Component of the TREX complex required for nuclear mRNA export; member of the DEAD-box RNA helicase superfamily and is involved in early and late steps of spliceosome assembly; homolog of the human splicing factor hUAP56	51700
	gi|1002712	ARC1	F7	1	ARC1 (1)	1.82947	0	cytoplasm	Protein that binds tRNA and methionyl- and glutamyl-tRNA synthetases (Mes1p and Gus1p), delivering tRNA to them, stimulating catalysis, and ensuring their localization to the cytoplasm; also binds quadruplex nucleic acids	57700
	gi|190405061	LHP1	F7	1	LHP1 (1)	1.67654	0	nucleus	RNA binding protein required for maturation of tRNA and U6 snRNA precursors; acts as a molecular chaperone for RNAs transcribed by polymerase III; homologous to human La (SS-B) autoantigen	not visualized
	gi|172945	Frs1p	F7	1	Frs1p (1)	1.39296	0	cytoplasm	Beta subunit of cytoplasmic phenylalanyl-tRNA synthetase, forms a tetramer with Frs2p to generate active enzyme; able to hydrolyze mis-aminoacylated tRNA-Phe, which could contribute to translational quality control	5440
	gi|259145430	Rvb1p	F8/C3c	1	Rvb1p (1)	1.74766	0	nucleus	Essential protein involved in transcription regulation; component of chromatin remodeling complexes; required for assembly and function of the INO80 complex; also referred to as pontin; member of the RUVB-like protein family	11600
	gi|151942788	Lsp1	G	2	Lsp1 (2)	4.54718	0.106997	punctate composite	Primary component of eisosomes, which are large immobile patch structures at the cell cortex associated with endocytosis, along with Pil1p and Sur7p; null mutants show activation of Pkc1p/Ypk1p stress resistance pathways	104000
	gi|151943814	Ilv6p	G	2	Ilv6p (2)	3.3812	0.341336	mitochondrion	Regulatory subunit of acetolactate synthase, which catalyzes the first step of branched-chain amino acid biosynthesis; enhances activity of the Ilv2p catalytic subunit, localizes to mitochondria	15800
	gi|172436	Rna1p	G	2	Rna1p (2)	3.14218	1.24187	cytoplasm	GTPase activating protein (GAP) for Gsp1p, involved in nuclear transport	52200
	gi|28373827	ILV2	G	2	ILV2 (2)	2.82669	0.137028	mitochondrion	Acetolactate synthase, catalyses the first common step in isoleucine and valine biosynthesis and is the target of several classes of inhibitors, localizes to the mitochondria; expression of the gene is under general amino acid contro	31900
	gi|6322097	Lys12p	G	2	Lys12p (2)	2.81661	0.267847	mitochondrion	Homo-Isocitrat-Dehydrogenase, ein NAD-Linked-mitochondriale Enzym für den vierten Schritt in der Biosynthese von Lysin, in denen Homo-Isocitrat wird oxidativ in alpha-decarboxyliert erforderlich ketoadipate	19100
	gi|6320930	ILV1	G	3	ILV1 (3)	2.68732	0.474547	mitochondrion	Threonine deaminase, catalyzes the first step in isoleucine biosynthesis; expression is under general amino acid control; ILV1 locus exhibits highly positioned nucleosomes whose organization is independent of known ILV1 regulation	11900
	gi|6320151	Slc1p	G	1	Slc1p (1)	2.66094	0	ER	1-acyl-sn-glycerol-3-phosphate acyltransferase, catalyzes the acylation of lysophosphatidic acid to form phosphatidic acid, a key intermediate in lipid metabolism; enzymatic activity detected in lipid particles and microsomes	not quantitated
	gi|171504	Fas3p	G	25	Fas3p (25)	2.58982	0.774119	cytoplasm,punctate composite	Acetyl-CoA carboxylase, biotin containing enzyme that catalyzes the carboxylation of acetyl-CoA to form malonyl-CoA; required for de novo biosynthesis of long-chain fatty acids	20200
	gi|151943508	Yhb1p	G	3	Yhb1p (3)	2.56835	0.759817	cytoplasm	Nitric oxide oxidoreductase, flavohemoglobin involved in nitric oxide detoxification; plays a role in the oxidative and nitrosative stress responses	13000
	gi|151941315	Acs2p	G	5	Acs2p (5)	2.48599	0.600303	nucleus	Acetyl-coA synthetase isoform which, along with Acs1p, is the nuclear source of acetyl-coA for histone acetylation; mutants affect global transcription; required for growth on glucose; expressed under anaerobic conditions	225000
	gi|112491285	Adh1p	G	3	Adh1p (3)	2.43857	0.300051	0	Alcohol dehydrogenase, fermentative isozyme active as homo- or heterotetramers; required for the reduction of acetaldehyde to ethanol, the last step in the glycolytic pathway	not visualized
	gi|256271116	Imd3p	G	1	Imd3p (1)	2.42914	0	cytoplasm	Inosine monophosphate dehydrogenase, catalyzes the first step of GMP biosynthesis, member of a four-gene family in S. cerevisiae, constitutively expressed	26300
	gi|640053	SER1	G	1	SER1 (1)	2.22325	0	cytoplasm	3-phosphoserine aminotransferase, catalyzes the formation of phosphoserine from 3-phosphohydroxypyruvate, required for serine and glycine biosynthesis; regulated by the general control of amino acid biosynthesis mediated by Gcn4p	15900
	gi|6325221	PMA2	G	2	PMA2 (2)	2.21734	0.0489736	0	Plasma membrane H+-ATPase, isoform of Pma1p, involved in pumping protons out of the cell; regulator of cytoplasmic pH and plasma membrane potential	not visualized
	gi|151941514	MAE1	G	2	MAE1 (2)	2.14665	0.0284877	mitochondrion	Mitochondrial malic enzyme, catalyzes the oxidative decarboxylation of malate to pyruvate, which is a key intermediate in sugar metabolism and a precursor for synthesis of several amino acids	10500
	gi|151942113	Aro1p	G	1	Aro1p (1)	2.117	0	cytoplasm	Pentafunctional arom protein, catalyzes steps 2 through 6 in the biosynthesis of chorismate, which is a precursor to aromatic amino acids	6420
	gi|47420051	Gpd1p	G	2	Gpd1p (2)	2.10631	0.088386	peroxisome	NAD-dependent glycerol-3-phosphate dehydrogenase, key enzyme of glycerol synthesis, essential for growth under osmotic stress; expression regulated by high-osmolarity glycerol response pathway; homolog of Gpd2p	807
	gi|171596	Gfa1p	G	6	Gfa1p (6)	2.0807	0.651066	0	Glutamine-fructose-6-phosphate amidotransferase, catalyzes the formation of glucosamine-6-P and glutamate from fructose-6-P and glutamine in the first step of chitin biosynthesis	14300
	gi|6321648	TRX2	G	1	TRX2 (1)	2.03977	0	cytoplasm,nucleus	Cytoplasmic thioredoxin isoenzyme of the thioredoxin system which protects cells against oxidative and reductive stress, forms LMA1 complex with Pbi2p, acts as a cofactor for Tsa1p, required for ER-Golgi transport and vacuole inheritance	17200
	gi|732946	FAA4	G	2	FAA4 (2)	2.02579	0.419586	lipid particle	Long chain fatty acyl-CoA synthetase, regulates protein modification during growth in the presence of ethanol, functions to incorporate palmitic acid into phospholipids and neutral lipids	31200
	gi|173146	Ura2p	G	11	Ura2p (11)	2.01826	0.3206	cytoplasm	Bifunctional carbamoylphosphate synthetase (CPSase)-aspartate transcarbamylase (ATCase), catalyzes the first two enzymatic steps in the de novo biosynthesis of pyrimidines; both activities are subject to feedback inhibition by UTP	11000
	gi|151943789	Glk1p	G	5	Glk1p (5)	2.0127	0.363796	cytoplasm,punctate composite	Glucokinase, catalyzes the phosphorylation of glucose at C6 in the first irreversible step of glucose metabolism; one of three glucose phosphorylating enzymes; expression regulated by non-fermentable carbon sources	21100
	gi|6322666	Fas1p	G	3	Fas1p (3)	2.01155	0.39805	cytoplasm	Beta subunit of fatty acid synthetase, which catalyzes the synthesis of long-chain saturated fatty acids; contains acetyltransacylase, dehydratase, enoyl reductase, malonyl transacylase, and palmitoyl transacylase activities	91800
	gi|151942417	PPN1	G	2	PPN1 (2)	1.97109	0.367331	vacuole	Vacuolar endopolyphosphatase with a role in phosphate metabolism; functions as a homodimer	319
	gi|894204	Psa1p	G	2	Psa1p (2)	1.90507	0.230853	cytoplasm	GDP-mannose pyrophosphorylase (mannose-1-phosphate guanyltransferase), synthesizes GDP-mannose from GTP and mannose-1-phosphate in cell wall biosynthesis; required for normal cell wall structure	97100
	gi|6321776	Prs3p	G	1	Prs3p (1)	1.8737	0	cytoplasm	5-phospho-ribosyl-1(alpha)-pyrophosphate synthetase, synthesizes PRPP, which is required for nucleotide, histidine, and tryptophan biosynthesis; one of five related enzymes, which are active as heteromultimeric complexes	not visualized
	gi|6322667	Prs1p	G	1	Prs1p (1)	1.75207	0	cytoplasm	5-phospho-ribosyl-1(alpha)-pyrophosphate synthetase, synthesizes PRPP, which is required for nucleotide, histidine, and tryptophan biosynthesis; one of five related enzymes, which are active as heteromultimeric complexes	11700
	gi|167013430	Idh1p	G	1	Idh1p (1)	1.7337	0	mitochondrion	Subunit of mitochondrial NAD(+)-dependent isocitrate dehydrogenase, which catalyzes the oxidation of isocitrate to alpha-ketoglutarate in the TCA cycle	10500
	gi|51013423	Ade5,7p	G	3	Ade5,7p (3)	1.73295	0.352232	cytoplasm	Bifunctional enzyme of the 'de novo' purine nucleotide biosynthetic pathway, contains aminoimidazole ribotide synthetase and glycinamide ribotide synthetase activities	35800
	gi|151943263	Trp5p	G	5	Trp5p (5)	1.66488	0.673135	cytoplasm,nucleus	Tryptophan synthase, catalyzes the last step of tryptophan biosynthesis; regulated by the general control system of amino acid biosynthesis	15500
	gi|151942316	Ydr341cp	G	1	Ydr341cp (1)	1.66151	0	0	Arginyl-tRNA synthetase, proposed to be cytoplasmic but the authentic, non-tagged protein is detected in highly purified mitochondria in high-throughput studies	20600
	gi|171110	Atp2p	G	2	Atp2p (2)	1.64866	0.743466	mitochondrion	Beta subunit of the F1 sector of mitochondrial F1F0 ATP synthase, which is a large, evolutionarily conserved enzyme complex required for ATP synthesis; phosphorylated	164000
	gi|151940771	Gcn20p	G	2	Gcn20p (2)	1.52022	0.0549569	cytoplasm	Positive regulator of the Gcn2p kinase activity, forms a complex with Gcn1p; proposed to stimulate Gcn2p activation by an uncharged tRNA	14600
	gi|151942086	GRX3	G	2	GRX3 (2)	1.50069	0.00397013	cytoplasm,nucleus	Hydroperoxide and superoxide-radical responsive glutathione-dependent oxidoreductase; monothiol glutaredoxin subfamily member along with Grx4p and Grx5p; protects cells from oxidative damage	11000
	gi|6323619	Apt1p	G	1	Apt1p (1)	1.49639	0	cytoplasm,nucleus	Adenine phosphoribosyltransferase, catalyzes the formation of AMP from adenine and 5-phosphoribosylpyrophosphate; involved in the salvage pathway of purine nucleotide biosynthesis	11200
	gi|146387388	Fas2p	G	4	Fas2p (4)	1.49567	0.217895	cytoplasm	Alpha subunit of fatty acid synthetase, which catalyzes the synthesis of long-chain saturated fatty acids; contains beta-ketoacyl reductase and beta-ketoacyl synthase activities; phosphorylated	17000
	gi|256274388	Sam1p	G	6	Sam1p (6)	1.49302	0.200166	cytoplasm	S-adenosylmethionine synthetase, catalyzes transfer of the adenosyl group of ATP to the sulfur atom of methionine; one of two differentially regulated isozymes (Sam1p and Sam2p)	103000
	gi|171122	Vma2p	G	11	Vma2p (11)	1.42713	0.342738	vacuolar membrane	Subunit B of the eight-subunit V1 peripheral membrane domain of the vacuolar H+-ATPase (V-ATPase), an electrogenic proton pump found throughout the endomembrane system; contains nucleotide binding sites; also detected in the cytoplasm	131000
	gi|4180	Cdc19p	G	4	Cdc19p (4)	1.37452	0.359194	cytoplasm	Pyruvate kinase, functions as a homotetramer in glycolysis to convert phosphoenolpyruvate to pyruvate, the input for aerobic (TCA cycle) or anaerobic (glucose fermentation) respiration	291000
	gi|207344936	Pfk1p	G	3	Pfk1p (3)	1.21738	0.271154	cytoplasm	Alpha subunit of heterooctameric phosphofructokinase involved in glycolysis, indispensable for anaerobic growth, activated by fructose-2,6-bisphosphate and AMP, mutation inhibits glucose induction of cell cycle-related genes	89800
	gi|6322123	Rrn3p	G	1	Rrn3p (1)	1.2167	0	cytoplasm	Minor isoform of the large subunit of ribonucleotide-diphosphate reductase; the RNR complex catalyzes rate-limiting step in dNTP synthesis, regulated by DNA replication and DNA damage checkpoint pathways via localization of small subunits	1360
	gi|151944399	Srv2p	G	1	Srv2p (1)	1.11834	0	actin	CAP (cyclase-associated protein) subunit of adenylyl cyclase complex; N-terminus binds adenylyl cyclase and facilitates activation by RAS; C-terminus binds ADP-actin monomers, facilitating regulation of actin dynamics and cell morphogenesis	8760
	gi|6323073	Pdc1p	G	4	Pdc1p (4)	1.0936	0.117407	ambiguous,cytoplasm,nucleus	Major of three pyruvate decarboxylase isozymes, key enzyme in alcoholic fermentation, decarboxylates pyruvate to acetaldehyde; subject to glucose-, ethanol-, and autoregulation; involved in amino acid catabolism	8970
	gi|171426	Apa2p	G	1	Apa2p (1)	0.740435	0	cytoplasm,nucleus	Diadenosine 5',5''-P1,P4-tetraphosphate phosphorylase II (AP4A phosphorylase), involved in catabolism of bis(5'-nucleosidyl) tetraphosphates; has similarity to Apa1p	1770
	gi|75766245	Gal1p	G	1	Gal1p (1)	0.588327	0	0	Galactokinase, phosphorylates alpha-D-galactose to alpha-D-galactose-1-phosphate in the first step of galactose catabolism; expression regulated by Gal4p	not visualized
	gi|207342498	Tsa1p	G	1	Tsa1p (1)	0.568855	0	cytoplasm,punctate composite	Thioredoxin peroxidase, acts as both a ribosome-associated and free cytoplasmic antioxidant; self-associates to form a high-molecular weight chaperone complex under oxidative stress; deletion results in mutator phenotype	378000
	gi|416161	Cys4p	G	1	Cys4p (1)	0.544727	0	cytoplasm	Cystathionine beta-synthase, catalyzes synthesis of cystathionine from serine and homocysteine, the first committed step in cysteine biosynthesis; responsible for hydrogen sulfide generation; mutations in human ortholog cause homocystinuria	41900
	gi|6324194	Fpr1p	G/C2	1	Fpr1p (1)	2.48917	0	cytoplasm,nucleus	Peptidyl-prolyl cis-trans isomerase (PPIase), binds to the drugs FK506 and rapamycin; also binds to the nonhistone chromatin binding protein Hmo1p and may regulate its assembly or function	43300
	gi|37362622	Shm1	G/H	1	Shm1 (1)	1.52075	0	mitochondrion	Mitochondrial serine hydroxymethyltransferase, converts serine to glycine plus 5,10 methylenetetrahydrofolate; involved in generating precursors for purine, pyrimidine, amino acid, and lipid biosynthesis; reverse reaction generates serine	17700
	gi|460064	Gua1p	G/V	4	Gua1p (4)	1.73894	0.258749	0	GMP synthase, an enzyme that catalyzes the second step in the biosynthesis of GMP from inosine 5'-phosphate (IMP); transcription is not subject to regulation by guanine but is negatively regulated by nutrient starvation	not visualized
	gi|207343744	Mgm101p	H	1	Mgm101p (1)	5.36	0	0	Protein involved in mitochondrial genome maintenance; component of the mitochondrial nucleoid, required for the repair of oxidative mtDNA damage	not visualized
	gi|170962	AAC3	H	1	AAC3 (1)	3.4108	0	mitochondrion	Mitochondrial inner membrane ADP/ATP translocator, exchanges cytosolic ADP for mitochondrially synthesized ATP; expressed under anaerobic conditions; similar to Pet9p and Aac1p; has roles in maintenance of viability and in respiration	1080
	gi|207340808	Ald4p	H	1	Ald4p (1)	2.77984	0	mitochondrion	Mitochondrial aldehyde dehydrogenase, required for growth on ethanol and conversion of acetaldehyde to acetate; phosphorylated; activity is K+ dependent; utilizes NADP+ or NAD+ equally as coenzymes; expression is glucose repressed	22200
	gi|151945474	Tuf1p	H	3	Tuf1p (3)	2.44567	0.400367	mitochondrion	Mitochondrial translation elongation factor Tu; comprises both GTPase and guanine nucleotide exchange factor activities, while these activities are found in separate proteins in S. pombe and humans	58500
	gi|171644	PIM1	H	1	PIM1 (1)	2.36747	0	mitochondrion	ATP-dependent Lon protease, involved in degradation of misfolded proteins in mitochondria; required for biogenesis and maintenance of mitochondria	14500
	gi|167013431	Idh2p	H	1	Idh2p (1)	2.05406	0	mitochondrion	Subunit of mitochondrial NAD(+)-dependent isocitrate dehydrogenase, which catalyzes the oxidation of isocitrate to alpha-ketoglutarate in the TCA cycle; phosphorylated	43100
	gi|6320557	Atp22p	H	1	Atp22p (1)	1.66877	0	ambiguous	Mitochondrial inner membrane protein required for assembly of the F0 sector of mitochondrial F1F0 ATP synthase, which is a large, evolutionarily conserved enzyme complex required for ATP synthesis	not visualized
	gi|4082	TOM70	H	1	TOM70 (1)	1.23118	0	mitochondrion	Component of the TOM (translocase of outer membrane) complex responsible for recognition and initial import steps for all mitochondrially directed proteins; acts as a receptor for incoming precursor proteins	45300
	gi|171463	Ssc1p	H	2	Ssc1p (2)	0	0	0	Mitochondrial matrix ATPase, subunit of the presequence translocase-associated protein import motor (PAM) and of SceI endonuclease; involved in protein folding and translocation into the matrix; phosphorylated; member of HSP70 family	not visualized
	gi|171704583	Sds23p	I	2	Sds23p (2)	3.66079	0.477797	cytoplasm,nucleus	One of two S. cerevisiae homologs (Sds23p and Sds24p) of the S. pombe Sds23 protein, which is implicated in APC/cyclosome regulation; involved in cell separation during budding	21200
	gi|190408634	SDS24	I	2	SDS24 (2)	2.00176	0.26816	cytoplasm	One of two S. cerevisiae homologs (Sds23p and Sds24p) of the S. pombe Sds23 protein, which is implicated in APC/cyclosome regulation; involved in cell separation during budding; may play an indirect role in fluid-phase endocytosis	2840
	gi|406272	Scp160p	I	1	Scp160p (1)	1.6964	0	ER	Essential RNA-binding G protein effector of mating response pathway, mainly associated with nuclear envelope and ER, interacts in mRNA-dependent manner with translating ribosomes via multiple KH domains, similar to vertebrate vigilins	not quantitated
	gi|6324120	Ssb2p	K	1	Ssb2p (1)	2.24507	0	cytoplasm	Cytoplasmic ATPase that is a ribosome-associated molecular chaperone, functions with J-protein partner Zuo1p; may be involved in the folding of newly-synthesized polypeptide chains; member of the HSP70 family; homolog of SSB1	104000
	gi|259148241	Hsp60p	K	1	Hsp60p (1)	2.20883	0	mitochondrion	Tetradecameric mitochondrial chaperonin required for ATP-dependent folding of precursor polypeptides and complex assembly; prevents aggregation and mediates protein refolding after heat shock; role in mtDNA transmission; phosphorylated	not visualized
	gi|99031947	SBA1	K	1	SBA1 (1)	2.08118	0	cytoplasm,nucleus	Co-chaperone that binds to and regulates Hsp90 family chaperones; important for pp60v-src activity in yeast; homologous to the mammalian p23 proteins and like p23 can regulate telomerase activity	33700
	gi|6323002	HSP104	K	6	HSP104 (6)	1.9241	0.268869	cytoplasm	Heat shock protein that cooperates with Ydj1p (Hsp40) and Ssa1p (Hsp70) to refold and reactivate previously denatured, aggregated proteins; responsive to stresses including: heat, ethanol, and sodium arsenite; involved in [PSI+] propagatio	32800
	gi|207341845	Ssb2p	K	1	Ssb2p (1)	1.91321	0	cytoplasm	Cytoplasmic ATPase that is a ribosome-associated molecular chaperone, functions with J-protein partner Zuo1p; may be involved in the folding of newly-synthesized polypeptide chains; member of the HSP70 family; homolog of SSB1	104000
	gi|6319972	Ssb1p	K	16	Ssb1p (16)	1.83857	0.360171	cytoplasm	Cytoplasmic ATPase that is a ribosome-associated molecular chaperone, functions with J-protein partner Zuo1p; may be involved in folding of newly-made polypeptide chains; member of the HSP70 family; interacts with phosphatase subunit Reg1p	170000
	gi|171723	Hsc82p	K	22	Hsc82p (22)	1.79052	0.17933	cytoplasm	Cytoplasmic chaperone of the Hsp90 family, redundant in function and nearly identical with Hsp82p, and together they are essential; expressed constitutively at 10-fold higher basal levels than HSP82 and induced 2-3 fold by heat shock	132000
	gi|151942153	HSP42	K	1	HSP42 (1)	1.65183	0	cytoplasm	Small heat shock protein (sHSP) with chaperone activity; forms barrel-shaped oligomers that suppress unfolded protein aggregation; involved in cytoskeleton reorganization after heat shock	1470
	gi|533365	Sse1p	K1	5	Sse1p (5)	1.6498	0.192071	cytoplasm	ATPase that is a component of the heat shock protein Hsp90 chaperone complex; binds unfolded proteins; member of the heat shock protein 70 (HSP70) family; localized to the cytoplasm	71700
	gi|99031945	Hsp82p	K1	1	Hsp82p (1)	1.50592	0	cytoplasm	Hsp90 chaperone required for pheromone signaling and negative regulation of Hsf1p; docks with Tom70p for mitochondrial preprotein delivery; promotes telomerase DNA binding and nucleotide addition; interacts with Cns1p, Cpr6p, Cpr7p, Sti1p	445000
	gi|567930	Tcp1p	K2	1	Tcp1p (1)	2.0111	0	0	Alpha subunit of chaperonin-containing T-complex, which mediates protein folding in the cytosol; involved in actin cytoskeleton maintenance; overexpression in neurons suppresses formation of pathogenic conformations of huntingtin protein	not visualized
	gi|151941387	Ssa1p	K2	21	Ssa1p (21)	1.72312	0.258776	cytoplasm	ATPase involved in protein folding and nuclear localization signal (NLS)-directed nuclear transport; member of heat shock protein 70 (HSP70) family; forms a chaperone complex with Ydj1p; localized to the nucleus, cytoplasm, and cell wall	269000
	gi|6323004	Ssa2p	K2	3	Ssa2p (3)	1.26239	0.16174	cytoplasm,nucleus	ATP binding protein involved in protein folding and vacuolar import of proteins; member of heat shock protein 70 (HSP70) family; associated with the chaperonin-containing T-complex; present in the cytoplasm, vacuolar membrane and cell wall	364000
	gi|290771197	Cct8p	K2 oder N?	6	Cct8p (6)	1.64066	0.201002	0	Subunit of the cytosolic chaperonin Cct ring complex, related to Tcp1p, required for the assembly of actin and tubulins in vivo	not visualized
	gi|83578105	Tma46p	L	1	Tma46p (1)	1.97113	0	cytoplasm	Protein of unknown function that associates with translating ribosomes; interacts with GTPase Rbg1p	4220
	gi|6319526	Rfs1p	L	1	Rfs1p (1)	1.85475	0	punctate composite	Protein of unknown function; member of a flavodoxin-like fold protein family that includes Pst2p and Ycp4p; green fluorescent protein (GFP)-fusion protein localizes to the cytoplasm in a punctate pattern	7060
	gi|6319499	Ola1p	L	6	Ola1p (6)	1.78067	0.195439	cytoplasm	P-loop ATPase with similarity to human OLA1 and bacterial YchF; identified as specifically interacting with the proteasome; protein levels are induced by hydrogen peroxide	36800
	gi|6325031	Ypl225wp	L	1	Ypl225wp (1)	1.67495	0	cytoplasm	Protein of unknown function that may interact with ribosomes, based on co-purification experiments; green fluorescent protein (GFP)-fusion protein localizes to the cytoplasm	37500
	gi|151943402	YGR122Wp	L	1	YGR122Wp (1)	1.66265	0	cytoplasm	Probable ortholog of A. nidulans PalC, which is involved in pH regulation and binds to the ESCRT-III complex; null mutant does not properly process Rim101p and has decreased resistance to rapamycin; GFP-fusion protein is cytoplasmic	not quantitated
	gi|151943962	YHR020W	L1	1	YHR020W (1)	2.93879	0	0	Protein of unknown function that may interact with ribosomes, based on co-purification experiments; has similarity to proline-tRNA ligase; YHR020W is an essential gene	not visualized
	gi|6321650	ZPR1	L1	3	ZPR1 (3)	1.9061	0.77797	cytoplasm,nucleus	Essential protein with two zinc fingers, present in the nucleus of growing cells but relocates to the cytoplasm in starved cells via a process mediated by Cpr1p; binds to translation elongation factor eEF-1 (Tef1p)	39900
	gi|189041600	YKR018C	L2	3	YKR018C (3)	2.16925	0.161805	cytoplasm,nucleus	Putative protein of unknown function; green fluorescent protein (GFP)-fusion protein localizes to the cytoplasm and nucleus	1770
	gi|151944696	EDC3	L2	1	EDC3 (1)	2.12192	0	punctate composite	Non-essential conserved protein of unknown function, plays a role in mRNA decapping by specifically affecting the function of the decapping enzyme Dcp1p; localizes to cytoplasmic mRNA processing bodies	2340
	gi|37362625	Sro9p	M	4	Sro9p (4)	2.48031	0.245271	cytoplasm	Cytoplasmic RNA-binding protein that associates with translating ribosomes; involved in heme regulation of Hap1p as a component of the HMC complex, also involved in the organization of actin filaments; contains a La motif	8430
	gi|6321025	Bmh1p	M	4	Bmh1p (4)	2.38784	0.19987	cytoplasm	14-3-3 protein, major isoform; controls proteome at post-transcriptional level, binds proteins and DNA, involved in regulation of many processes including exocytosis, vesicle transport, Ras/MAPK signaling, and rapamycin-sensitive signaling	158000
	gi|710602	Dnm1	M	1	Dnm1 (1)	1.82233	0	mitochondrion,punctate composite	Dynamin-related GTPase required for mitochondrial fission and morphology; assembles on the cytoplasmic face of mitochondrial tubules at sites at which division will occur; also participates in endocytosis and regulating peroxisome abundance	9620
	gi|6319386	Boi1p	M	1	Boi1p (1)	1.53046	0	bud neck,cytoplasm,cell periphery,bud	Protein implicated in polar growth, functionally redundant with Boi2p; interacts with bud-emergence protein Bem1p; contains an SH3 (src homology 3) domain and a PH (pleckstrin homology) domain	1040
	gi|207347490	Rgd1p	M/N	1	Rgd1p (1)	0	0	ambiguous,bud neck,cytoplasm,bud	GTPase-activating protein (RhoGAP) for Rho3p and Rho4p, possibly involved in control of actin cytoskeleton organization	1500
	gi|14318481	TUB2	N	6	TUB2 (6)	2.63475	0.296836	0	Beta-tubulin; associates with alpha-tubulin (Tub1p and Tub3p) to form tubulin dimer, which polymerizes to form microtubules	not visualized
	gi|151945133	Arp3p	N	1	Arp3p (1)	2.49436	0	0	Essential component of the Arp2/3 complex, which is a highly conserved actin nucleation center required for the motility and integrity of actin patches; involved in endocytosis and membrane growth and polarity	6650
	gi|151942363	Rvs167p	N	1	Rvs167p (1)	2.23352	0	actin	Actin-associated protein, interacts with Rvs161p to regulate actin cytoskeleton, endocytosis, and viability following starvation or osmotic stress; homolog of mammalian amphiphysin	14600
	gi|14318479	Act1p	N	5	Act1p (5)	2.22728	0.201546	0	Actin, structural protein involved in cell polarization, endocytosis, and other cytoskeletal functions	not visualized
	gi|173058	Tub1p	N	3	Tub1p (3)	2.18454	0.316212	cytoplasm,punctate composite,spindle pole,microtubule	Alpha-tubulin; associates with beta-tubulin (Tub2p) to form tubulin dimer, which polymerizes to form microtubules	5590
	gi|151942115	SAC6	N	2	SAC6 (2)	2.1604	0.681393	actin	Fimbrin, actin-bundling protein; cooperates with Scp1p (calponin/transgelin) in the organization and maintenance of the actin cytoskeleton	3510
	gi|836779	Lsb3	N	1	Lsb3 (1)	2.1168	0	bud neck,cytoplasm,mitochondrion,cell periphery	Protein containing a C-terminal SH3 domain; binds Las17p, which is a homolog of human Wiskott-Aldrich Syndrome protein involved in actin patch assembly and actin polymerization	3670
	gi|151942171	Cct6p	N	3	Cct6p (3)	2.0924	0.2951	0	Subunit of the cytosolic chaperonin Cct ring complex, related to Tcp1p, essential protein that is required for the assembly of actin and tubulins in vivo; contains an ATP-binding motif	not visualized
	gi|642334	Cof1p	N	1	Cof1p (1)	1.84646	0	0	Cofilin, promotes actin filament depolarization in a pH-dependent manner; binds both actin monomers and filaments and severs filaments; thought to be regulated by phosphorylation at SER4; ubiquitous and essential in eukaryotes	19600
	gi|173183	Vps1p	N	4	Vps1p (4)	1.63471	0.171798	cytoplasm,punctate composite,endosome	Dynamin-ähnliche GTPase, die für vakuolären Sortierung; auch in Aktin-Zytoskelett Organisation beteiligt sind, Ende der Golgi-Vorratsspeicherung von einigen Proteinen, die Regulierung peroxisome biogenesis	5960
	gi|226703	Abp1p	N	1	Abp1p (1)	1.06319	0	actin	Actin-binding protein of the cortical actin cytoskeleton, important for activation of the Arp2/3 complex that plays a key role actin in cytoskeleton organization	606
	gi|151945942	Bch1	O	1	Bch1 (1)	3.47945	0	Golgi to vacuole	Member of the ChAPs family (Chs5p-Arf1p-binding proteins: Bch1p, Bch2p, Bud7p, Chs6p), that forms the exomer complex with Chs5p to mediate export of specific cargo proteins from the Golgi to the plasma membrane; may interact with ribosomes	3460
	gi|311413	SLA2	O	1	SLA2 (1)	2.54052	0	punctate composite	Transmembrane actin-binding protein involved in membrane cytoskeleton assembly and cell polarization; adaptor protein that links actin to clathrin and endocytosis; present in the actin cortical patch of the emerging bud tip; dimer in vivo	40600
	gi|259146589	Pil1p	O	4	Pil1p (4)	2.53794	0.86379	punctate composite	Primary component of eisosomes, which are large immobile cell cortex structures associated with endocytosis; null mutants show activation of Pkc1p/Ypk1p stress resistance pathways; detected in phosphorylated state in mitochondria	115000
	gi|256271056	Aps3p	O	1	Aps3p (1)	2.49038	0	punctate composite,Golgi to ER	Small subunit of the clathrin-associated adaptor complex AP-3, which is involved in vacuolar protein sorting; related to the sigma subunit of the mammalian clathrin AP-3 complex; suppressor of loss of casein kinase 1 function	1240
	gi|6320056	COP1	O	1	COP1 (1)	1.85117	0	Golgi,Golgi to ER	Alpha subunit of COPI vesicle coatomer complex, which surrounds transport vesicles in the early secretory pathway	15200
	gi|30749262	Ykt6p	O	3	Ykt6p (3)	1.79863	0.068497	0	Vesicle membrane protein (v-SNARE) with acyltransferase activity; involved in trafficking to and within the Golgi, endocytic trafficking to the vacuole, and vacuolar fusion; membrane localization due to prenylation at the carboxy-terminus	not visualized
	gi|473152	Mrs6p	O	1	Mrs6p (1)	1.79438	0	cytoplasm,nucleus	Rab escort protein, forms a complex with the Ras-like small GTPase Ypt1p that is required for the prenylation of Ypt1p by protein geranylgeranyltransferase type II (Bet2p-Bet4p); sequence similarity to mammalian choroideraemia gene	23800
	gi|290771181	Kar2p	O	1	Kar2p (1)	1.78925	0	ambiguous	ATPase involved in protein import into the ER, also acts as a chaperone to mediate protein folding in the ER and may play a role in ER export of soluble proteins; regulates the unfolded protein response via interaction with Ire1p	337000
	gi|171483	Sec21	O	1	Sec21 (1)	1.66282	0	Golgi,Golgi to ER	Gamma subunit of coatomer, a heptameric protein complex that together with Arf1p forms the COPI coat; involved in ER to Golgi transport of selective cargo	77900
	gi|151941877	Cdc48p	O	9	Cdc48p (9)	1.63721	0.594952	cytoplasm,nucleus	ATPase in ER, nuclear membrane and cytosol with homology to mammalian p97; in a complex with Npl4p and Ufd1p participates in retrotranslocation of ubiquitinated proteins from the ER into the cytosol for degradation by the proteasome	78400
	gi|151943611	Chc1p	O	1	Chc1p (1)	1.24795	0	Golgi to vacuole	Clathrin heavy chain, subunit of the major coat protein involved in intracellular protein transport and endocytosis; two heavy chains form the clathrin triskelion structural component; the light chain (CLC1) is thought to regulate function	28700
	gi|165761044	Sec23p	O	1	Sec23p (1)	1.16487	0	0	GTPase-activating protein; component of the Sec23p-Sec24p heterodimeric complex of the COPII vesicle coat, involved in ER to Golgi transport and autophagy; stimulates the GDP-bound form of Sar1p	not visualized
	gi|229597871	Vtc2p	O	4	Vtc2p (4)	0.907056	0.124701	ER	Subunit of the vacuolar transporter chaperone (VTC) complex involved in membrane trafficking, vacuolar polyphosphate accumulation, microautophagy and non-autophagic vacuolar fusion	2910
	gi|595413	Sec26p	O	1	Sec26p (1)	0	0	Golgi,Golgi to ER	Essential beta-coat protein of the COPI coatomer, involved in ER-to-Golgi protein trafficking and maintenance of normal ER morphology; shares 43% sequence identity with mammalian beta-coat protein (beta-COP)	26000
	gi|6324022	Mck1p	P	1	Mck1p (1)	1.93543	0	cytoplasm,nucleus	Protein serine/threonine/tyrosine (dual-specificity) kinase involved in control of chromosome segregation and in regulating entry into meiosis; related to mammalian glycogen synthase kinases of the GSK-3 family	396
	gi|3480	POL3	P1	1	POL3 (1)	2.23952	0	nucleus	Catalytic subunit of DNA polymerase delta; required for chromosomal DNA replication during mitosis and meiosis, intragenic recombination, repair of double strand DNA breaks, and DNA replication during nucleotide excision repair (NER)	not visualized
	gi|50513623	Rfc3p	P2	1	Rfc3p (1)	2.25978	0	nucleus	Subunit of heteropentameric Replication factor C (RF-C), which is a DNA binding protein and ATPase that acts as a clamp loader of the proliferating cell nuclear antigen (PCNA) processivity factor for DNA polymerases delta and epsilon	3140
	gi|6324759	Gsp2p	Q	1	Gsp2p (1)	2.62801	0	cytoplasm,nucleus	GTP binding protein (mammalian Ranp homolog) involved in the maintenance of nuclear organization, RNA processing and transport; interacts with Kap121p, Kap123p and Pdr6p (karyophilin betas); Gsp1p homolog that is not required for viability	2460
	gi|207344962	Crm1p	Q	1	Crm1p (1)	2.22808	0	nucleus	Major karyopherin, involved in export of proteins, RNAs, and ribosomal subunits from the nucleus; exportin	7080
	gi|58177142	Srp1p	Q	4	Srp1p (4)	2.13413	0.320496	cytoplasm,nuclear periphery	Karyopherin alpha homolog, forms a dimer with karyopherin beta Kap95p to mediate import of nuclear proteins, binds the nuclear localization signal of the substrate during import; may also play a role in regulation of protein degradation	2790
	gi|61679843	Dhh1p	Q	1	Dhh1p (1)	1.96114	0	cytoplasm	Cytoplasmic DExD/H-box helicase, stimulates mRNA decapping, coordinates distinct steps in mRNA function and decay, interacts with both the decapping and deadenylase complexes, may have a role in mRNA export and translation	42900
	gi|151944826	Kap123p	Q	7	Kap123p (7)	1.9532	0.204166	cytoplasm,nucleus	Karyopherin beta, mediates nuclear import of ribosomal proteins prior to assembly into ribosomes and import of histones H3 and H4; localizes to the nuclear pore, nucleus, and cytoplasm; exhibits genetic interactions with RAI1	38300
	gi|67464126	Kap95p	Q	1	Kap95p (1)	1.79484	0	cytoplasm,nuclear periphery,punctate composite	Karyopherin beta, forms a complex with Srp1p/Kap60p; interacts with nucleoporins to mediate nuclear import of NLS-containing cargo proteins via the nuclear pore complex; regulates PC biosynthesis; GDP-to-GTP exchange factor for Gsp1p	51700
	gi|151942370	Sxm1p	Q	1	Sxm1p (1)	1.27812	0	cytoplasm,nucleus	Nuclear transport factor (karyopherin) involved in protein transport between the cytoplasm and nucleoplasm; similar to Nmd5p, Cse1p, Lph2p, and the human cellular apoptosis susceptibility protein, CAS1	16300
	gi|2131097	Ty1B	R	7	Ty1B (7)	1.6313	0.509788	#N/A	Retrotransposon TYA Gag and TYB Pol genes; transcribed/translated as one unit; polyprotein is processed to make a nucleocapsid-like protein (Gag), reverse transcriptase (RT), protease (PR), and integrase (IN); similar to retroviral genes	#N/A
	gi|7839172	YHR214C-B	R	1	YHR214C-B (1)	1.36848	0	#N/A	Retrotransposon TYA Gag and TYB Pol genes; transcribed/translated as one unit; polyprotein is processed to make a nucleocapsid-like protein (Gag), reverse transcriptase (RT), protease (PR), and integrase (IN); similar to retroviral genes	#N/A
	gi|151944169	Ecm29	S	2	Ecm29 (2)	2.34382	0.23387	cytoplam, nucleus	Major component of the proteasome; tethers the proteasome core particle to the regulatory particle, and enhances the stability of the proteasome	12100
	gi|557599	RPT2	S1	1	RPT2 (1)	2.71932	0	0	One of six ATPases of the 19S regulatory particle of the 26S proteasome involved in the degradation of ubiquitinated substrates; required for normal peptide hydrolysis by the core 20S particle	not visualized
	gi|45269968	Rpn8p	S1	3	Rpn8p (3)	2.68457	0.327535	cytoplasm,nucleus	Essential, non-ATPase regulatory subunit of the 26S proteasome; has similarity to the human p40 proteasomal subunit and to another S. cerevisiae regulatory subunit, Rpn11p	19800
	gi|1147800	Rpt4p	S1	2	Rpt4p (2)	2.48034	0.307266	nucleus	One of six ATPases of the 19S regulatory particle of the 26S proteasome involved in the degradation of ubiquitinated substrates; required for spindle pole body duplication; localized mainly to the nucleus throughout the cell cycle	not visualized
	gi|188595916	Rpn13p	S1	1	Rpn13p (1)	2.33034	0	cytoplasm,nucleus	Subunit of the 19S regulatory particle of the 26S proteasome lid; acts as a ubiquitin receptor for the proteasome; null mutants accumulate ubiquitinated Gcn4p and display decreased 26S proteasome stability	12200
	gi|207343610	Rpt1p	S1	2	Rpt1p (2)	2.02511	0.197809	nucleus	One of six ATPases of the 19S regulatory particle of the 26S proteasome involved in the degradation of ubiquitinated substrates; required for optimal CDC20 transcription; interacts with Rpn12p and the E3 ubiquitin-protein ligase Ubr1p	105
	gi|6320602	Rpt3p	S1	4	Rpt3p (4)	1.95914	0.25859	ambiguous	One of six ATPases of the 19S regulatory particle of the 26S proteasome involved in the degradation of ubiquitinated substrates; substrate of N-acetyltransferase B	not visualized
	gi|151943971	Rpn1p	S1	3	Rpn1p (3)	1.89903	0.257053	cytoplasm,nucleus	Non-ATPase base subunit of the 19S regulatory particle of the 26S proteasome; may participate in the recognition of several ligands of the proteasome; contains a leucine-rich repeat (LRR) domain, a site for protein-protein interactions	306000
	gi|6320859	Rpn3p	S1	1	Rpn3p (1)	1.18131	0	cytoplasm,nucleus	Essential, non-ATPase regulatory subunit of the 26S proteasome lid, similar to the p58 subunit of the human 26S proteasome; temperature-sensitive alleles cause metaphase arrest, suggesting a role for the proteasome in cell cycle control	16700
	gi|6324691	Rpt5p	S2	4	Rpt5p (4)	2.1216	0.534338	nucleus	One of six ATPases of the 19S regulatory particle of the 26S proteasome involved in the degradation of ubiquitinated substrates; recruited to the GAL1-10 promoter region upon induction of transcription	not visualized
	gi|157830305	TOP2	T	1	TOP2 (1)	1.71855	0	nucleus	Essential type II topoisomerase, relieves torsional strain in DNA by cleaving and re-sealing the phosphodiester backbone of both positively and negatively supercoiled DNA; cleaves complementary strands; localizes to axial cores in meiosis	5730
	gi|4715	Uba1p	U	3	Uba1p (3)	2.47752	0.416227	cytoplasm,nucleus	Ubiquitin activating enzyme (E1), involved in ubiquitin-mediated protein degradation and essential for viability	17700
	gi|151941535	UFD4	U	1	UFD4 (1)	2.18536	0	cytoplasm,nucleus	Ubiquitin-protein ligase (E3) that interacts with Rpt4p and Rpt6p, two subunits of the 19S particle of the 26S proteasome; cytoplasmic E3 involved in the degradation of ubiquitin fusion proteins	7380
	gi|14719687	Mms2p	U	1	Mms2p (1)	1.73605	0	cytoplasm,nucleus	Ubiquitin-conjugating enzyme variant involved in error-free postreplication repair; forms a heteromeric complex with Ubc13p, an active ubiquitin-conjugating enzyme; cooperates with chromatin-associated RING finger proteins, Rad18p and Rad5p	2760
	gi|151942421	Tom1p	U	2	Tom1p (2)	1.6108	0.49963	nucleolus,nucleus	E3 ubiquitin ligase of the hect-domain class; has a role in mRNA export from the nucleus and may regulate transcriptional coactivators; involved in degradation of excess histones (	358
	gi|6319432	Ura7p	V	4	Ura7p (4)	1.89775	0.498806	cytoplasm	Major CTP synthase isozyme (see also URA8), catalyzes the ATP-dependent transfer of the amide nitrogen from glutamine to UTP, forming CTP, the final step in de novo biosynthesis of pyrimidines; involved in phospholipid biosynthesis	57600
	gi|171099	Vma5p	V	6	Vma5p (6)	1.84553	0.214187	ambiguous,vacuolar membrane	Subunit C of the eight-subunit V1 peripheral membrane domain of vacuolar H+-ATPase (V-ATPase), an electrogenic proton pump found throughout the endomembrane system; required for the V1 domain to assemble onto the vacuolar membrane	21100
	gi|6320016	Vma1p	V	8	Vma1p (8)	1.84365	0.41795	vacuolar membrane	Subunit A of the eight-subunit V1 peripheral membrane domain of the vacuolar H+-ATPase; protein precursor undergoes self-catalyzed splicing to yield the extein Tfp1p and the intein Vde (PI-SceI), which is a site-specific endonuclease	200000
	gi|1008483	Gus1p	V	3	Gus1p (3)	1.66369	0.106467	cytoplasm	Glutamyl-tRNA synthetase (GluRS), forms a complex with methionyl-tRNA synthetase (Mes1p) and Arc1p; complex formation increases the catalytic efficiency of both tRNA synthetases and ensures their correct localization to the cytoplasm	48700
			0	2		3.80755		Nucleolus	88
			A1	167		2.18354		Nucleus	109
			A2	228		1.63476		Cytoplasm	177
			A3	107		3.14246		Ambiguous	6
			A3a	111		3.64038		Vacuole	4
			A4	350		1.82908		Punctate	14
			A5	53		1.88619		Spindle pole	1
			A6	36		2.44546		Cell periphery	2
			B	13		2.28692		Nuclear periphery	3
			B1	60		1.81564		Mitochondria	18
			B2	80		2.24405		Golgi	6
			B3	1		1.64292
			C1	7		2.25708
			C3	1		2.16869
			C3a	2		2.25167
			C4e	12		2.27775
			D	1		2.6074
			E1	8		2.18597
			E4	1		2.32204
			E5	1		2.90351
			F5	44		2.40862
			F5b	1		2.94017
			F6	10		2.22655
			F7	3		1.63299
			F8/C3c	1		1.74766
			G	148		1.93432
			G/C2	1		2.48917
			G/H	1		1.52075
			G/V	4		1.73894
			H	12		2.36864
			I	5		2.45298
			K	49		1.95666
			K1	6		1.57786
			K2	25		1.66554
			K2 oder N?	6		1.64066
			L	10		1.78883
			L1	4		2.42245
			L2	4		2.14558
			M	10		2.05524
			M/N	1		0
			N	28		2.06258
			O	30		1.77869
			P	1		1.93543
			P1	1		2.23952
			P2	1		2.25978
			Q	16		1.99679
			R	8		1.49989
			S	2		2.34382
			S1	17		2.1599
			S2	4		2.1216
			T	1		1.71855
			U	7		2.00243
			V	21		1.81265

## Sheet: prot_summary
	Confirmed	Result Type	Rank	Protein Name	Species	Accession Number	Protein MW	Protein PI	Peptide Count	Frame	Molecular Function	Biological Process	Total Ion Score	Total Ion Score C.I. %	Best Ion Score	Best Ion Score C.I. %	Avg iTRAQ ratio (115/114)	Avg iTRAQ ratio (116/114)	Avg iTRAQ ratio (117/114)	iTRAQ Standard Deviation (115/114)	iTRAQ Standard Deviation (116/114)	iTRAQ Standard Deviation (117/114)	iTRAQ Peptides (115/114)	iTRAQ Peptides (116/114)	iTRAQ Peptides (117/114)
1	FALSE	Mascot	1	Rrp5p [Saccharomyces cerevisiae S288c]		gi|6323885	219794	5.86	52	0			3965.21	100	200.77	100	1.75473	2.00777	2.52634	0.451817	0.616647	0.760989	52	52	52
2	FALSE	Mascot	2	maintenance of killer [Saccharomyces cerevisiae YJM789]		gi|151942049	132504	4.88	29	0			2438.15	100	185.35	100	1.71027	1.7328	2.23449	0.415742	0.382805	0.561834	29	29	29
3	FALSE	Mascot	3	elongation factor 3A [Saccharomyces cerevisiae RM11-1a]		gi|190405311	128844	5.73	27	0			2429.63	100	179.61	100	1.06925	1.32875	1.95979	0.295945	0.678327	1.03845	31	31	31
gewählt: Avg iTRAQ ratio (117/114)	FALSE	Mascot	4	translation elongation factor 2 (EF-2) [Saccharomyces cerevisiae YJM789]		gi|151941085	128824	5.73	27	0			2353.84	100	179.61	100	1.02852	1.07438	1.51988	0.240673	0.645801	1.21741	31	31	31
5	FALSE	Mascot	5	stress-seventy subfamily A protein [Saccharomyces cerevisiae YJM789]		gi|151941387	77520.1	5	21	0			2175.95	100	225.57	100	1.526	1.29832	1.7046	0.25514	0.25294	0.269475	22	22	22
6	FALSE	Mascot	6	Ssa2p [Saccharomyces cerevisiae S288c]		gi|6323004	77202.9	4.95	21	0			2123.16	100	225.57	100	1.39798	1.21068	1.57967	0.275442	0.217338	0.255075	22	22	22
7	FALSE	Mascot	7	hsc82 protein [Saccharomyces cerevisiae]		gi|171723	91342.1	4.76	22	0			2122.57	100	267.08	100	2.26936	1.47239	1.78144	0.659291	0.329593	0.18993	22	22	22
8	FALSE	Mascot	8	nucleolar complex associated [Saccharomyces cerevisiae YJM789]		gi|151945296	93091.3	8.59	27	0			1978.33	100	236.54	100	1.78714	1.66235	2.39871	0.369802	0.307414	0.533845	29	30	29
9	FALSE	Mascot	9	Erb1p [Saccharomyces cerevisiae S288c]		gi|6323693	101965	5.04	22	0			1964.22	100	197.71	100	1.05602	0.8734	1.88907	0.188714	0.177291	0.259282	24	24	24
10	FALSE	Mascot	10	Tef2p [Saccharomyces cerevisiae S288c]		gi|6319594	57528.2	9.14	24	0			1929.39	100	194.75	100	1.72646	1.39684	2.12063	0.339816	0.246086	0.379893	28	28	28
11	FALSE	Mascot	11	Chain A, Elongation Factor 3 In Complex With Adp		gi|114794802	119508	5.64	22	0			1895.62	100	179.61	100	1.11493	1.20026	1.6972	0.296244	1.16118	2.0791	26	26	26
12	FALSE	Mascot	12	Nop4p [Saccharomyces cerevisiae S288c]		gi|6325213	90878	9.12	25	0			1879.01	100	257.57	100	1.20755	1.04896	2.60021	0.190064	0.179778	0.516999	26	26	26
13	FALSE	Mascot	13	Ssb1p [Saccharomyces cerevisiae S288c]		gi|6319972	73615.4	5.32	16	0			1800.18	100	240.52	100	1.64317	1.517	1.80303	0.388226	0.497693	0.397144	16	16	16
14	FALSE	Mascot	14	acetyl-CoA carboxylase [Saccharomyces cerevisiae]		gi|171504	270961	5.87	23	0			1772.79	100	223.55	100	1.93603	1.78775	2.46925	0.434768	0.586836	0.915971	25	25	25
15	FALSE	Mascot	15	Chain A, Crystal Structure Of Adp-Ribosylated Ribosomal Translocase From Saccharomyces Cerevisiae		gi|55670150	102506	5.89	19	0			1769.73	100	186.64	100	2.20387	1.47671	2.10481	0.598955	0.276099	0.453446	20	20	20
16	FALSE	Mascot	16	YNL209Wp-like protein [Saccharomyces cerevisiae AWRI1631]		gi|207341845	71739.7	5.43	16	0			1694.73	100	199.98	100	1.60206	1.59943	1.80768	0.432234	0.282361	0.399234	16	16	16
17	FALSE	Mascot	17	Ssb2p [Saccharomyces cerevisiae S288c]		gi|6324120	73562.6	5.37	16	0			1674.8	100	199.98	100	1.62964	1.62893	1.82476	0.464657	0.326575	0.417181	16	16	16
18	FALSE	Mascot	18	Pab1p [Saccharomyces cerevisiae S288c]		gi|6321013	71358.9	5.71	20	0			1674.03	100	151.43	100	2.10364	2.4184	2.32346	0.675819	1.13623	0.976965	21	21	21
19	FALSE	Mascot	19	Chain A, Crystal Structure Of An Hsp90-Sba1 Closed Chaperone Complex		gi|99031945	89166.6	5.06	18	0			1586.15	100	178.65	100	2.23912	1.47548	1.76973	0.689099	0.355651	0.208127	18	18	18
20	FALSE	Mascot	20	translation elongation factor 1-alpha [Saccharomyces cerevisiae]		gi|32693293	45688.4	8.13	20	0			1561.55	100	194.75	100	1.71824	1.40139	2.13348	0.372232	0.268912	0.417263	23	23	23
21	FALSE	Mascot	21	killer toxin resistant protein [Saccharomyces cerevisiae YJM789]		gi|151944405	131984	7.63	20	0			1542.85	100	218.23	100	2.35364	2.18452	3.15608	0.985552	0.955272	1.47562	20	20	20
22	FALSE	Mascot	22	Chain A, Yeast Initiation Factor 4a		gi|11513344	47625.7	5.02	14	0			1500.51	100	160.9	100	1.81138	1.36913	1.7436	0.38162	0.459661	0.373712	15	15	15
23	FALSE	Mascot	23	Tif2p [Saccharomyces cerevisiae S288c]		gi|6322323	47977.2	5.02	14	0			1479.56	100	160.9	100	1.79918	1.34358	1.74711	0.389908	0.453141	0.388652	14	14	14
24	FALSE	Mascot	24	protein SIK1 [Saccharomyces cerevisiae RM11-1a]		gi|190405265	67378.2	8.96	14	0			1421.74	100	163.86	100	1.84591	1.44745	2.08641	0.491861	0.379802	0.357749	15	15	15
25	FALSE	Mascot	25	Rpl5p [Saccharomyces cerevisiae S288c]		gi|6325126	37054.5	6.36	13	0			1370.09	100	222.33	100	1.21638	1.19308	1.90773	0.228312	0.196339	0.245482	14	14	14
26	FALSE	Mascot	26	Rpl4ap [Saccharomyces cerevisiae S288c]		gi|6319505	43869.6	10.64	10	0			1260.46	100	212.19	100	1.37029	0.860561	1.63241	0.236629	0.206036	0.200022	12	12	12
27	FALSE	Mascot	27	ribosomal protein L13B [Saccharomyces cerevisiae RM11-1a]		gi|190408368	25519.6	11.08	13	0			1085.94	100	250.46	100	1.21022	1.10427	1.70469	0.183286	0.211271	0.288337	13	13	13
28	FALSE	Mascot	28	nucleolar complex-associated protein 3 [Saccharomyces cerevisiae RM11-1a]		gi|190406043	84955.2	5.73	11	0			1062.44	100	170.05	100	1.76046	1.51784	1.86528	0.139951	0.150389	0.180227	11	11	11
29	FALSE	Mascot	29	YGR103Wp-like protein [Saccharomyces cerevisiae AWRI1631]		gi|207345119	81041.7	5.44	14	0			1059.8	100	117.86	100	1.16513	0.920199	1.90647	0.257636	0.253533	0.290702	14	14	14
30	FALSE	Mascot	30	vacuolar H+-ATPase 52 kDa subunit [Saccharomyces cerevisiae]		gi|171122	61406.2	5.09	11	0			1050	100	197.39	100	1.96808	1.20096	1.38815	0.600008	0.491504	0.364535	11	11	11
31	FALSE	Mascot	31	Nop1p [Saccharomyces cerevisiae S288c]		gi|6320190	37319.8	10.24	11	0			1027.06	100	176.17	100	1.78481	1.45674	2.0861	0.369261	0.26076	0.29441	11	11	11
32	FALSE	Mascot	32	Rpl7ap [Saccharomyces cerevisiae S288c]		gi|6321362	31944.2	10.15	12	0			996.666	100	158.6	100	1.33492	1.09094	1.65768	0.165176	0.163234	0.160742	12	12	12
33	FALSE	Mascot	33	Rpl8bp [Saccharomyces cerevisiae S288c]		gi|6322984	33616.3	10.02	15	0			990.946	100	144.83	100	1.37682	1.45999	1.89996	0.191069	0.204113	0.255665	15	15	15
34	FALSE	Mascot	34	Has1p [Saccharomyces cerevisiae S288c]		gi|6323947	63540.6	9.38	11	0			990.61	100	127.55	100	1.04093	0.776809	2.27146	0.431058	0.419246	0.468008	12	12	12
35	FALSE	Mascot	35	Chain C, Structure Of The Ribosomal 80s-Eef2-Sordarin Complex From Yeast Obtained By Docking Atomic		gi|49258841	50031.8	10.29	13	0			946.763	100	183.7	100	1.13111	1.31057	2.04961	0.343963	0.305627	0.575049	14	14	14
36	FALSE	Mascot	36	ebna1-binding protein [Saccharomyces cerevisiae YJM789]		gi|151941747	60451.8	5.75	12	0			912.235	100	160.28	100	0.916656	0.815105	1.70639	0.263907	0.195778	0.16837	12	12	12
37	FALSE	Mascot	37	Rps0ap [Saccharomyces cerevisiae S288c]		gi|6321653	29206	4.65	9	0			902.48	100	132.76	100	2.40727	2.24841	2.02413	0.420342	0.664037	0.536683	9	8	9
38	FALSE	Mascot	38	Rps5p [Saccharomyces cerevisiae S288c]		gi|6322583	27374.9	8.63	8	0			879.13	100	254.08	100	2.77116	2.60347	2.51443	0.325375	0.696168	0.502685	9	9	9
39	FALSE	Mascot	39	cell division cycle-related protein [Saccharomyces cerevisiae YJM789]		gi|151941877	99341.8	4.83	9	0			878.32	100	143.38	100	1.72943	1.39203	1.83617	0.28681	0.245568	0.149746	9	9	8
40	FALSE	Mascot	40	RecName: Full=Nucleolar protein 58; AltName: Full=Nucleolar protein 5		gi|206558283	68207.2	8.96	7	0			870.92	100	231.35	100	1.5696	1.39897	1.91466	0.186806	0.275755	0.268346	8	7	8
41	FALSE	Mascot	41	FKBP proline rotamase [Saccharomyces cerevisiae YJM789]		gi|151940964	50696.4	4.55	11	0			854.766	100	144.78	100	0.806595	1.01538	2.32648	0.167154	0.150243	0.46971	13	13	13
42	FALSE	Mascot	42	Utp4p [Saccharomyces cerevisiae S288c]		gi|6320531	96990.6	6.15	9	0			849.73	100	145.07	100	3.07529	2.49699	3.39495	0.954456	1.00145	1.42342	9	9	9
43	FALSE	Mascot	43	proline rotamase [Saccharomyces cerevisiae]		gi|530998	53861.8	4.35	9	0			844.79	100	146.82	100	0.943984	1.17999	2.49734	0.283196	0.149175	0.480612	9	9	9
44	FALSE	Mascot	44	U3 snoRNP protein [Saccharomyces cerevisiae YJM789]		gi|151940928	114504	7.94	9	0			825.01	100	237.47	100	3.06059	3.03137	3.92839	1.41023	1.54502	2.21374	10	10	10
45	FALSE	Mascot	45	YNL061W [Saccharomyces cerevisiae]		gi|51013571	78418.8	4.95	7	0			817.906	100	204.63	100	0.650006	0.782048	1.72868	0.263006	0.164294	0.134108	7	7	7
46	FALSE	Mascot	46	Rps4bp [Saccharomyces cerevisiae S288c]		gi|6321997	33472.9	10.09	11	0			812.252	100	194.36	100	2.06128	1.90619	2.06686	0.577093	0.501388	0.746143	12	12	12
47	FALSE	Mascot	47	Ded1p [Saccharomyces cerevisiae S288c]		gi|6324778	69154.9	7.67	9	0			777.19	100	117.38	100	2.07371	1.42603	1.63274	0.590615	0.3646	0.526628	10	10	10
48	FALSE	Mascot	48	YMR093Wp-like protein [Saccharomyces cerevisiae AWRI1631]		gi|207342335	62505.8	9.35	7	0			765.13	100	183.76	100	2.95607	2.73999	3.37134	1.13637	1.35578	1.37563	9	9	9
49	FALSE	Mascot	49	carbamyl phosphate synthetase [Saccharomyces cerevisiae]		gi|173146	264475	5.59	11	0			760.259	100	109.28	100	2.07338	1.54549	1.99581	0.372897	0.292138	0.312519	11	11	11
50	FALSE	Mascot	50	pre-mRNA splicing factor ATP-dependent RNA helicase PRP43 [Saccharomyces cerevisiae RM11-1a]		gi|190407071	95303.1	5.97	9	0			737.486	100	187.9	100	1.38634	1.35663	1.77179	0.308871	0.279731	0.364973	10	10	10
51	FALSE	Mascot	51	nucleolar protein 12 [Saccharomyces cerevisiae RM11-1a]		gi|190407303	61822.1	9.34	9	0			720.642	100	145.79	100	1.21517	1.54742	2.31856	0.214695	0.33011	0.471125	9	9	9
52	FALSE	Mascot	52	YNL014Wp-like protein [Saccharomyces cerevisiae AWRI1631]		gi|207341617	118320	5.57	10	0			716.436	100	127.72	100	1.09312	1.18595	1.68096	0.313347	0.274647	0.212102	12	12	12
53	FALSE	Mascot	53	translation elongation factor 3 (EF-3) [Saccharomyces cerevisiae YJM789]		gi|151944517	108155	5.62	10	0			716.436	100	127.72	100	1.09312	1.18595	1.68096	0.313347	0.274647	0.212102	12	12	12
54	FALSE	Mascot	54	Rps1bp [Saccharomyces cerevisiae S288c]		gi|6323577	33740.1	10.02	10	0			712.126	100	131.67	100	1.86603	1.82457	1.88242	0.265496	0.227091	0.243428	11	11	11
55	FALSE	Mascot	55	Chain B, Structure Of The Ribosomal 80s-Eef2-Sordarin Complex From Yeast Obtained By Docking Atomic		gi|49258840	30142.9	11.1	8	0			711.466	100	151.74	100	1.49748	1.43327	1.5255	0.139826	0.127821	0.302972	9	9	9
56	FALSE	Mascot	56	RecName: Full=ATP-dependent RNA helicase SUB2; AltName: Full=Suppressor of BRR1 protein 2		gi|160358710	55134.9	5.34	9	0			704.83	100	151.85	100	2.01627	1.55335	2.05799	0.440019	0.227117	0.313581	9	9	9
57	FALSE	Mascot	57	Rpl10p [Saccharomyces cerevisiae S288c]		gi|6323104	28843.7	10.03	10	0			701.146	100	138.01	100	1.77468	1.66048	1.85287	0.129357	0.185874	0.151432	10	10	10
58	FALSE	Mascot	58	Chain A, Acetyl-Coa Carboxylase Carboxyltransferase Domain In Complex With Inhibitor Haloxyfop		gi|47169397	88954.1	5.45	9	0			686.28	100	149.21	100	1.97701	1.91948	2.43355	0.488364	0.464466	1.01316	11	11	11
59	FALSE	Mascot	59	bmh sensitive protein [Saccharomyces cerevisiae YJM789]		gi|151942584	153690	6.32	12	0			683.416	100	99.08	100	1.9021	1.90086	2.52054	0.515085	0.746711	0.940195	12	12	12
60	FALSE	Mascot	60	ribosomal protein P0 [Saccharomyces cerevisiae YJM789]		gi|151940865	36004.9	4.71	9	0			672.96	100	133.53	100	2.18437	1.70071	2.14956	0.645841	1.42394	1.27352	9	9	9
61	FALSE	Mascot	61	YHR052Wp-like protein [Saccharomyces cerevisiae AWRI1631]		gi|207344709	48747.3	8.92	8	0			671.09	100	149.65	100	1.0858	0.828655	1.85387	0.266552	0.163794	0.269318	10	10	10
62	FALSE	Mascot	62	Tub2p [Saccharomyces cerevisiae S288c]		gi|14318481	53472	4.64	7	0			666.076	100	173.65	100	1.81005	2.11243	2.63775	0.155929	0.282138	0.30646	7	7	7
63	FALSE	Mascot	63	Rlp7p [Saccharomyces cerevisiae S288c]		gi|6324326	41528.2	9.47	8	0			659.046	100	166.34	100	1.05396	0.904799	1.79704	0.191722	0.145356	0.157087	8	8	8
64	FALSE	Mascot	64	Ytm1p [Saccharomyces cerevisiae S288c]		gi|6324846	56410.7	6.47	8	0			654.14	100	115.36	100	1.15128	1.06099	1.97553	0.343226	0.272986	0.169379	8	8	8
65	FALSE	Mascot	65	karyopherin beta 4 [Saccharomyces cerevisiae YJM789]		gi|151944826	131267	4.53	7	0			649.77	100	149.09	100	2.03362	1.54032	1.94245	0.26234	0.236929	0.215939	7	7	7
66	FALSE	Mascot	66	nuclear localization sequence binding protein [Saccharomyces cerevisiae YJM789]		gi|151943436	50494.9	4.88	8	0			640.55	100	105.44	100	1.51981	1.247	1.53343	0.291973	0.26042	0.230438	8	8	8
67	FALSE	Mascot	67	U3 snoRNP protein [Saccharomyces cerevisiae YJM789]		gi|151945077	75449.1	4.57	7	0			639.85	100	174.29	100	2.51911	2.62586	3.26673	0.961638	1.15278	1.47323	8	8	8
68	FALSE	Mascot	68	pseudouridine synthase [Saccharomyces cerevisiae YJM789]		gi|151941019	64581.2	9.01	8	0			631.3	100	139.16	100	1.80581	1.56308	1.93553	0.323897	0.248877	0.353702	9	9	9
69	FALSE	Mascot	69	Rps3p [Saccharomyces cerevisiae S288c]		gi|6324151	29270.1	9.42	7	0			626.22	100	158.82	100	2.13564	1.95556	2.49215	0.275242	0.305611	0.55045	8	8	8
70	FALSE	Mascot	70	Rps24ap [Saccharomyces cerevisiae S288c]		gi|6320918	18201.5	10.51	10	0			617.506	100	91.63	100	2.21396	2.2512	2.42542	0.460975	0.485574	0.426199	10	10	10
71	FALSE	Mascot	71	Rps8ap [Saccharomyces cerevisiae S288c]		gi|6319399	25882.3	10.67	8	0			605.88	100	131.79	100	1.98154	1.90655	2.01625	0.33746	0.328953	0.316068	8	8	8
72	FALSE	Mascot	72	RecName: Full=ATP-dependent RNA helicase ROK1; AltName: Full=Rescuer of KEM1 protein 1		gi|160358657	73121.1	9.27	9	0			595.02	100	181.86	100	2.61654	2.18606	3.22586	1.16513	0.952163	1.88499	9	9	9
73	FALSE	Mascot	73	ribosome biogenesis protein BRX1 [Saccharomyces cerevisiae RM11-1a]		gi|190407271	37925.5	9.31	6	0			591.286	100	176.73	100	1.28282	0.94365	2.0669	0.336163	0.279902	0.192644	6	6	6
74	FALSE	Mascot	74	Utp13p [Saccharomyces cerevisiae EC1118]		gi|259148205	100138	5.22	4	0			588.636	100	164.72	100	3.40354	3.41409	4.52164	0.553407	0.558084	0.523889	5	5	5
75	FALSE	Mascot	75	YOR3177w [Saccharomyces cerevisiae]		gi|1164943	24902.1	9.73	6	0			576.93	100	228.12	100	2.78555	3.17762	2.97374	0.845886	1.56472	1.05578	6	6	6
76	FALSE	Mascot	76	Rps17ap [Saccharomyces cerevisiae S288c]		gi|6323617	17986.2	10.51	6	0			571.336	100	129.09	100	2.4881	2.61763	2.40907	0.732652	1.08702	0.341089	7	7	7
77	FALSE	Mascot	77	Rps10bp [Saccharomyces cerevisiae]		gi|1151236	31088.8	10.49	8	0			567.55	100	140.85	100	2.03846	2.03509	2.20827	0.433035	0.538789	0.47474	8	8	8
78	FALSE	Mascot	78	U3 snoRNP protein [Saccharomyces cerevisiae YJM789]		gi|151945015	218875	6.02	6	0			564.19	100	192.92	100	3.09326	3.1597	3.88874	0.738147	0.97339	1.66072	6	6	6
79	FALSE	Mascot	79	ribosomal protein S12 [Saccharomyces cerevisiae]		gi|899490	16857.1	4.56	5	0			558.19	100	196.38	100	1.86943	2.06034	2.00848	0.480725	0.450882	0.261372	6	6	6
80	FALSE	Mascot	80	YDR299W [Saccharomyces cerevisiae]		gi|51830274	68733.7	4.68	5	0			548.23	100	152.32	100	2.67683	2.88454	3.44694	2.0906	2.32661	3.09237	6	6	6
81	FALSE	Mascot	81	Loc1p [Saccharomyces cerevisiae S288c]		gi|14318523	29628.5	10.31	7	0			541.02	100	103.27	100	0.856052	0.921518	1.653	0.206857	0.129741	0.14059	8	8	8
82	FALSE	Mascot	82	Chain L, Structure Of The Ribosomal 80s-Eef2-Sordarin Complex From Yeast Obtained By Docking Atomic		gi|49258850	27636.6	11.38	9	0			536.12	100	148.01	100	1.22737	1.05235	1.63264	0.185553	0.161648	0.332448	9	9	9
83	FALSE	Mascot	83	V-ATPase [Saccharomyces cerevisiae]		gi|171099	47346.8	6.69	6	0			520.54	100	157.22	100	2.16124	1.48604	1.83242	0.405931	0.212684	0.235866	6	6	6
84	FALSE	Mascot	84	97 kDa protein [Saccharomyces cerevisiae RM11-1a]		gi|190406684	130017	5.61	6	0			520.41	100	131.96	100	1.89404	1.65033	1.97766	0.644478	0.493471	0.795711	6	6	6
85	FALSE	Mascot	85	Rpp2ap [Saccharomyces cerevisiae EC1118]		gi|259149446	11848.1	4.02	3	0			511.25	100	232.11	100	2.50254	2.54201	3.07715	0.546022	0.8205	1.15905	3	3	3
86	FALSE	Mascot	86	Yra1p [Saccharomyces cerevisiae EC1118]		gi|259145620	28281.8	11.33	7	0			509.92	100	113.17	100	2.59218	3.17715	3.60425	0.846321	1.23686	1.32941	7	7	7
87	FALSE	Mascot	87	Rrs1p [Saccharomyces cerevisiae S288c]		gi|6324868	26984	9.46	5	0			505.43	100	182.5	100	0.804349	0.707562	1.59518	0.181091	0.200008	0.300476	6	6	6
88	FALSE	Mascot	88	conserved protein [Saccharomyces cerevisiae YJM789]		gi|151941158	51517.4	8.89	6	0			504.29	100	175.48	100	2.62151	2.81755	3.7025	1.37276	1.50447	2.21347	6	6	6
89	FALSE	Mascot	89	Nog1p [Saccharomyces cerevisiae S288c]		gi|6325164	83187.3	8.91	9	0			503.96	100	143.35	100	0.848475	1.11375	2.1552	0.490333	0.363689	0.451711	9	9	9
90	FALSE	Mascot	90	Rps22bp [Saccharomyces cerevisiae S288c]		gi|6323399	16392.1	9.94	5	0			501.21	100	143.77	100	2.94861	3.87286	2.4123	0.83638	1.4714	0.420679	5	5	5
91	FALSE	Mascot	91	ribosomal protein S9B [Saccharomyces cerevisiae YJM789]		gi|151946577	24995	10.05	7	0			495.016	100	122.42	100	2.05445	2.01822	2.27617	0.32709	0.359579	0.436787	7	7	7
92	FALSE	Mascot	92	Rpl20ap [Saccharomyces cerevisiae S288c]		gi|154199621	23306	10.3	8	0			476.18	100	100.59	100	1.14664	0.871763	1.06423	0.239751	0.172845	0.209693	8	8	8
93	FALSE	Mascot	93	Rps23ap [Saccharomyces cerevisiae JAY291]		gi|256273384	19755.4	10.66	5	0			475.186	100	181.47	100	2.52919	2.35373	2.82552	0.16814	0.5406	0.459156	5	5	5
94	FALSE	Mascot	94	ATP-dependent RNA helicase [Saccharomyces cerevisiae]		gi|171656	92498.2	8.87	5	0			472.65	100	158.48	100	1.71862	1.43273	2.42721	0.41175	0.410999	0.462763	5	5	5
95	FALSE	Mascot	95	Rpl11ap [Saccharomyces cerevisiae S288c]		gi|6325359	22347.2	9.92	6	0			470.41	100	117.34	100	1.62974	1.58489	2.45363	0.199838	0.158485	0.23856	6	6	6
96	FALSE	Mascot	96	Rps14ap [Saccharomyces cerevisiae S288c]		gi|10383793	16014.7	10.73	6	0			467.26	100	131.42	100	1.61542	1.34337	1.61028	0.23679	0.386291	0.285666	6	6	6
97	FALSE	Mascot	97	Chain A, Homology Model Of Yeast Rack1 Protein Fitted Into 11.7a Cryo-Em Map Of Yeast 80s Ribosome		gi|55670021	37241.3	5.8	5	0			463.55	100	118.48	100	1.97008	1.99275	1.83242	0.863003	0.489576	0.57003	5	5	5
98	FALSE	Mascot	98	Chain A, Crystal Structure Of The Yeast Orthologue Of Rack1, Asc1.		gi|223674073	37617.3	5.64	5	0			463.55	100	118.48	100	1.97008	1.99275	1.83242	0.863003	0.489576	0.57003	5	5	5
99	FALSE	Mascot	99	RecName: Full=Eukaryotic translation initiation factor 3 subunit G; Short=eIF3g; AltName: Full=Euka		gi|238686682	34097.9	6.42	5	0			458.336	100	156.73	100	1.6665	1.4223	1.72567	0.292733	0.290967	0.475417	5	5	5
100	FALSE	Mascot	100	nucleolar protin NAN1 [Saccharomyces cerevisiae RM11-1a]		gi|190407832	110164	5.91	6	0			457.44	100	130.96	100	2.44653	2.14077	2.96043	0.499678	0.38822	0.964257	6	6	6
101	FALSE	Mascot	101	RecName: Full=Eukaryotic translation initiation factor 3 subunit B; Short=eIF3b; AltName: Full=Euka		gi|238686680	97339.6	5.77	8	0			457.24	100	91.07	100	1.94227	1.61963	2.03311	0.353447	0.243179	0.391164	8	8	8
102	FALSE	Mascot	102	translational activator [Saccharomyces cerevisiae YJM789]		gi|151943621	322812	5.18	6	0			453.006	100	108.43	100	2.15372	1.80477	2.07686	0.443396	0.240771	0.411712	6	6	6
103	FALSE	Mascot	103	tryptophan synthase [Saccharomyces cerevisiae YJM789]		gi|151943263	83371.7	5.99	5	0			448.962	100	189.3	100	1.4631	1.06965	1.49412	1.25306	0.708698	0.982449	5	5	5
104	FALSE	Mascot	104	U3 snoRNP protein [Saccharomyces cerevisiae YJM789]		gi|151946073	117647	4.97	6	0			447.302	100	113.23	100	2.6065	2.64874	3.73816	0.869597	1.29413	1.95486	7	7	7
105	FALSE	Mascot	105	Ola1p [Saccharomyces cerevisiae S288c]		gi|6319499	50042.1	7.05	6	0			443.22	100	100.21	100	1.63624	1.36304	1.77042	0.124261	0.123866	0.198846	6	6	6
106	FALSE	Mascot	106	SSE1 protein [Saccharomyces cerevisiae]		gi|533365	87102.2	5.12	5	0			443.216	100	144.05	100	1.81634	1.39584	1.63931	0.250756	0.166919	0.192928	5	5	5
107	FALSE	Mascot	107	Rpl14ap [Saccharomyces cerevisiae S288c]		gi|6322847	17797.4	10.94	5	0			440.22	100	187.26	100	1.08504	0.769105	0.939228	0.223837	0.278964	0.274011	5	5	5
108	FALSE	Mascot	108	Rpl18bp [Saccharomyces cerevisiae S288c]		gi|6324028	23478.5	11.7	7	0			436.69	100	96.61	100	1.49151	1.41915	0.897911	0.268121	0.274971	0.242207	7	7	7
109	FALSE	Mascot	109	conserved protein [Saccharomyces cerevisiae YJM789]		gi|151941620	45889.7	9.04	6	0			435.18	100	95.94	100	0.940376	0.839077	1.99014	0.424987	0.386524	0.48871	6	6	6
110	FALSE	Mascot	110	Rps2p [Saccharomyces cerevisiae S288c]		gi|6321315	30505.1	10.44	4	0			432.66	100	145.07	100	1.94636	2.32594	2.20074	0.426169	0.585876	0.313183	4	4	4
111	FALSE	Mascot	111	glucokinase [Saccharomyces cerevisiae YJM789]		gi|151943789	60428.6	5.84	5	0			414.996	100	136.68	100	2.41685	1.7366	1.9791	0.791909	0.67021	0.402026	5	5	5
112	FALSE	Mascot	112	Tfp1p [Saccharomyces cerevisiae S288c]		gi|6320016	129489	5.83	8	0			412.386	100	104.89	100	1.81503	1.38637	1.79425	0.449216	0.382398	0.478947	8	8	8
113	FALSE	Mascot	113	ribosome biogenesis [Saccharomyces cerevisiae RM11-1a]		gi|190405562	31712.4	9.17	6	0			412.212	100	90.25	100	0.931261	0.646537	1.62754	0.0959489	0.165472	0.102005	6	6	6
114	FALSE	Mascot	114	Rpl36bp [Saccharomyces cerevisiae JAY291]		gi|256270643	13376.9	11.6	6	0			406.94	100	116.65	100	1.20158	1.07362	1.62771	0.298114	0.263787	0.274251	6	6	6
115	FALSE	Mascot	115	Rps15p [Saccharomyces cerevisiae S288c]		gi|6324533	17864.9	10.7	4	0			404.66	100	150.04	100	1.90669	2.25832	2.09186	0.206934	0.208438	0.235627	5	5	5
116	FALSE	Mascot	116	Act1p [Saccharomyces cerevisiae S288c]		gi|14318479	44584.8	5.44	5	0			401.2	100	98.38	100	1.54379	1.45247	2.21832	0.26412	0.150431	0.207581	5	5	5
117	FALSE	Mascot	117	Dip2p [Saccharomyces cerevisiae S288c]		gi|6323158	119266	5.69	4	0			386.096	100	206.93	100	2.75991	2.4099	4.13325	1.70693	2.45547	3.28071	5	5	5
118	FALSE	Mascot	118	YPL211Wp-like protein [Saccharomyces cerevisiae AWRI1631]		gi|207340712	22691.3	9.28	6	0			386.5	100	99.2	100	1.00675	0.996674	2.01542	0.318841	0.164312	0.390091	6	6	6
119	FALSE	Mascot	119	Tif6p [Saccharomyces cerevisiae S288c]		gi|6325273	27057.6	4.54	3	0			385.5	100	200.72	100	0.531164	0.755753	1.71411	0.330683	0.206688	0.249757	4	4	4
120	FALSE	Mascot	120	Rps10bp [Saccharomyces cerevisiae S288c]		gi|6323886	14171.5	9.05	3	0			380.63	100	144.34	100	2.1774	1.61721	1.63918	0.354218	0.0681904	0.185414	3	3	3
121	FALSE	Mascot	121	Sam1p [Saccharomyces cerevisiae JAY291]		gi|256274388	46042.9	5.04	6	0			377.4	100	143.75	100	1.60062	1.23469	1.4808	0.174793	0.180208	0.197913	6	6	6
122	FALSE	Mascot	122	Chain A, Crystal Structure Of Yeast Rna Splicing Factor Snu13p		gi|116666730	16059.7	7.05	4	0			376.09	100	243.92	100	2.15874	1.63643	2.18603	0.655656	0.488791	0.43244	4	4	4
123	FALSE	Mascot	123	nuclear GTPase [Saccharomyces cerevisiae YJM789]		gi|151944713	65804.9	8.92	3	0			373.47	100	173.19	100	0.387518	0.420551	0.574903	0.0946525	0.0783007	0.103912	3	3	3
124	FALSE	Mascot	124	Mrt4p [Saccharomyces cerevisiae S288c]		gi|6322843	30591.5	8.64	5	0			371.53	100	112.66	100	0.807841	0.820367	1.80737	0.210716	0.165461	0.245752	5	5	5
125	FALSE	Mascot	125	ribosomal protein L36A [Saccharomyces cerevisiae YJM789]		gi|151945897	13248.8	11.6	6	0			370.05	100	116.65	100	1.2133	1.05721	1.64355	0.298792	0.267583	0.26342	6	6	6
126	FALSE	Mascot	126	Sro9p [Saccharomyces cerevisiae S288c]		gi|37362625	53218.5	8.88	3	0			368.94	100	153.46	100	2.28954	2.27964	2.46879	0.465654	0.593034	0.246933	4	4	4
127	FALSE	Mascot	127	Hsp104p [Saccharomyces cerevisiae S288c]		gi|6323002	112479	5.31	6	0			368.17	100	94.18	100	1.98115	1.47192	1.90724	0.376242	0.069694	0.263196	6	6	6
128	FALSE	Mascot	128	pyruvate kinase [Saccharomyces cerevisiae]		gi|4180	60362.2	8	4	0			365.31	100	137.18	100	1.21183	0.989742	1.33041	0.301735	0.0764346	0.382477	4	4	4
129	FALSE	Mascot	129	U3 snoRNP protein [Saccharomyces cerevisiae YJM789]		gi|151943367	156612	8.6	5	0			364	100	94.87	100	2.39781	2.09005	3.02643	0.465692	0.303401	1.03635	5	5	5
130	FALSE	Mascot	130	Cct8p [Saccharomyces cerevisiae EC1118]		gi|290771197	67942.3	5.47	6	0			359.53	100	101.29	100	1.51469	1.25751	1.62812	0.202876	0.372966	0.216379	6	6	6
131	FALSE	Mascot	131	Rrp1p [Saccharomyces cerevisiae S288c]		gi|6320292	37551	5.18	3	0			356.66	100	181.17	100	1.41063	0.336774	0.776596	0.193187	0.198581	0.174475	5	5	5
132	FALSE	Mascot	132	Nop6p [Saccharomyces cerevisiae S288c]		gi|6319988	30820.6	10.08	4	0			356.26	100	92.52	100	2.76105	2.65453	3.15222	1.26781	1.44723	1.77599	4	4	4
133	FALSE	Mascot	133	U3 snoRNP protein [Saccharomyces cerevisiae YJM789]		gi|151942910	72723.2	5.55	4	0			354.28	100	150.38	100	2.30181	2.38444	3.1388	0.248793	0.374965	0.461892	4	4	4
134	FALSE	Mascot	134	Rpl35ap [Saccharomyces cerevisiae S288c]		gi|6320010	17261.3	10.58	6	0			347.59	100	97.22	100	1.39328	1.01739	1.37018	0.340594	0.460768	0.183714	6	6	6
135	FALSE	Mascot	135	TY1B [Saccharomyces cerevisiae]		gi|2131097	217438	8.05	6	0			344.526	100	113.48	100	3.04966	1.40427	1.53615	1.06685	0.553275	0.680702	7	7	7
136	FALSE	Mascot	136	Rpl6ap [Saccharomyces cerevisiae S288c]		gi|6323567	23984	10.1	4	0			335.3	100	145.74	100	0.915077	0.702171	0.95755	0.186737	0.271777	0.262576	4	4	4
137	FALSE	Mascot	137	GTP-binding protein (VPS1) [Saccharomyces cerevisiae]		gi|173183	88174.3	7.23	4	0			333.956	100	130.43	100	1.86046	1.49625	1.62537	0.177243	0.241559	0.185588	4	4	4
138	FALSE	Mascot	138	YLR186W [Saccharomyces cerevisiae]		gi|45269774	31455.9	8.65	3	0			324.63	100	136.38	100	3.92373	3.94822	5.71	1.34177	1.45111	1.93597	3	3	3
139	FALSE	Mascot	139	Chain A, The Yeast Ribosome Synthesis Factor Emg1 Alpha Beta Knot Fold Methyltransferase		gi|152149541	32170.1	8.65	3	0			324.63	100	136.38	100	3.92373	3.94822	5.71	1.34177	1.45111	1.93597	3	3	3
140	FALSE	Mascot	140	Krr1p [Saccharomyces cerevisiae JAY291]		gi|256270959	43199.7	9.42	6	0			322.736	100	88.32	100	2.76459	2.57434	3.25684	1.02225	0.983101	1.09992	6	6	6
141	FALSE	Mascot	141	Rps20p [Saccharomyces cerevisiae S288c]		gi|6321772	16060.1	9.52	4	0			318.176	100	132.91	100	2.44759	2.38075	2.37636	0.361673	0.477432	0.44389	4	4	4
142	FALSE	Mascot	142	Rpl17bp [Saccharomyces cerevisiae S288c]		gi|6322284	23132.9	10.92	3	0			313.24	100	129.64	100	1.16879	1.07925	1.20539	0.10888	0.171615	0.162422	3	3	3
143	FALSE	Mascot	143	flavohemoglobin [Saccharomyces cerevisiae YJM789]		gi|151943508	49427.3	5.86	3	0			312.23	100	109.06	100	1.96364	2.33012	2.46165	0.594722	0.90212	0.824216	3	3	3
144	FALSE	Mascot	144	Rpl27bp [Saccharomyces cerevisiae S288c]		gi|6320679	18954.1	10.36	4	0			310.94	100	102.27	100	1.09004	1.21651	1.40552	0.132225	0.230397	0.245292	4	4	4
145	FALSE	Mascot	145	Utp9p [Saccharomyces cerevisiae S288c]		gi|6321990	73576.8	4.75	4	0			309.22	100	116.69	100	2.56597	2.58717	3.5785	1.39447	1.30818	1.5889	4	4	4
146	FALSE	Mascot	146	Rpl12bp [Saccharomyces cerevisiae S288c]		gi|6320625	20595.6	9.43	4	0			307.33	100	137.79	100	3.03563	2.94125	2.32137	1.29547	1.6999	0.921549	4	4	4
147	FALSE	Mascot	147	Chain C, Mechanism Of Eif6s Anti-Association Activity		gi|292659544	15838.7	10.33	3	0			307.286	100	149.64	100	1.40144	1.69329	1.84068	0.194576	0.0977667	0.0246339	3	3	3
148	FALSE	Mascot	148	Chain N, Structure Of The Ribosomal 80s-Eef2-Sordarin Complex From Yeast Obtained By Docking Atomic		gi|49258852	22999.9	10.92	3	0			306.93	100	129.64	100	1.12056	1.08102	1.20662	0.138441	0.172018	0.160623	3	3	3
149	FALSE	Mascot	149	conserved protein [Saccharomyces cerevisiae YJM789]		gi|151946633	60872.6	4.8	5	0			301.67	100	85.82	100	2.06163	2.53115	3.06482	0.545149	0.813412	1.1155	5	5	5
150	FALSE	Mascot	150	Rpl24ap [Saccharomyces cerevisiae S288c]		gi|6321407	22070.1	11.28	4	0			299.91	100	110.04	100	2.12753	1.92589	1.83823	0.497434	0.296488	0.367551	5	5	5
151	FALSE	Mascot	151	ATP binding cassette family member [Saccharomyces cerevisiae YJM789]		gi|151942575	149212	5.57	3	0			299.25	100	155.33	100	1.77596	1.72435	2.00879	0.757107	0.39862	0.442477	4	4	4
152	FALSE	Mascot	152	U3 snoRNP protein [Saccharomyces cerevisiae YJM789]		gi|151941853	108635	6.95	4	0			298.18	100	103.92	100	1.89048	1.92697	2.41975	1.32049	1.49056	1.75013	4	4	4
153	FALSE	Mascot	153	Bmh1p [Saccharomyces cerevisiae S288c]		gi|6321025	32758.6	4.82	4	0			297.75	100	113.81	100	4.3195	1.97902	2.37919	0.810731	0.1534	0.21366	4	4	4
154	FALSE	Mascot	154	D-fructose-6-phosphate amidotransferase (EC 2.6.1.16) [Saccharomyces cerevisiae]		gi|171596	87275.6	5.98	5	0			297.66	100	93.21	100	1.64034	1.63522	1.9721	0.708502	0.551834	0.784456	6	5	6
155	FALSE	Mascot	155	Rps25bp [Saccharomyces cerevisiae S288c]		gi|6323365	14739.7	10.32	4	0			297.63	100	103.01	100	1.90452	1.70424	1.77764	0.550589	0.859242	0.656255	4	4	4
156	FALSE	Mascot	156	Lcp5p [Saccharomyces cerevisiae S288c]		gi|6320974	45570.8	6.45	5	0			292.099	100	74.04	99.9998	2.36976	2.45017	3.08174	1.09031	1.30841	1.62652	5	5	5
157	FALSE	Mascot	157	Arb1p [Saccharomyces cerevisiae EC1118]		gi|259145944	75678.6	6	4	0			290.75	100	160.16	100	1.2196	1.11865	1.77484	0.140865	0.214834	0.209274	4	4	4
158	FALSE	Mascot	158	Ura7p [Saccharomyces cerevisiae S288c]		gi|6319432	71665.7	5.67	4	0			290.64	100	89.61	100	1.98671	1.54102	1.83079	0.338615	0.318983	0.569322	4	4	4
159	FALSE	Mascot	159	Rps19ap [Saccharomyces cerevisiae S288c]		gi|6324451	17636.6	9.61	3	0			290.19	100	175.94	100	3.7634	4.1551	2.24004	1.711	2.22893	0.437084	4	4	4
160	FALSE	Mascot	160	ribosomal protein L16B [Saccharomyces cerevisiae YJM789]		gi|151944465	26096.1	10.54	6	0			288.46	100	95.34	100	1.30769	1.03392	1.53186	0.261232	0.274685	0.0840504	6	6	6
161	FALSE	Mascot	161	Nop15p [Saccharomyces cerevisiae S288c]		gi|6324219	31051.4	9.26	5	0			287.81	100	110.94	100	0.908929	0.746333	1.936	0.149853	0.0879866	0.190816	5	5	5
162	FALSE	Mascot	162	U3 snoRNP protein [Saccharomyces cerevisiae YJM789]		gi|151943408	88352.4	5.01	4	0			286.25	100	81.34	100	2.91581	3.04405	3.1119	0.231846	0.391964	0.637448	4	4	4
163	FALSE	Mascot	163	Rpl19bp [Saccharomyces cerevisiae S288c]		gi|6319444	25149.6	11.35	4	0			282.246	100	107.82	100	1.10747	1.1279	1.32462	0.0712583	0.10859	0.16947	4	4	4
164	FALSE	Mascot	164	Sas10p [Saccharomyces cerevisiae S288c]		gi|6320049	79773.6	4.59	4	0			269.64	100	138.36	100	2.06506	1.87507	2.61785	0.594375	0.840136	1.17913	4	4	4
165	FALSE	Mascot	165	Pil1p [Saccharomyces cerevisiae EC1118]		gi|259146589	41294.2	4.56	4	0			269.21	100	91.82	100	1.72669	1.5471	2.36428	0.568269	0.529713	1.15351	4	4	4
166	FALSE	Mascot	166	ribosomal RNA processing protein [Saccharomyces cerevisiae YJM789]		gi|151942780	151760	6.61	4	0			267.356	100	117.83	100	1.9997	2.16634	2.54646	0.877294	0.686138	1.21439	4	4	4
167	FALSE	Mascot	167	ribosomal protein YL16 [Saccharomyces cerevisiae]		gi|218511	23881	10.08	3	0			264.54	100	145.74	100	0.829901	0.631094	0.885879	0.144767	0.250922	0.237074	3	3	3
168	FALSE	Mascot	168	Sug2p [Saccharomyces cerevisiae]		gi|1147800	54222.9	5.53	3	0			255.426	100	124.68	100	1.75217	1.63673	2.57002	0.182025	0.163217	0.323765	3	3	3
169	FALSE	Mascot	169	Chain M, Structure Of The Ribosomal 80s-Eef2-Sordarin Complex From Yeast Obtained By Docking Atomic		gi|49258832	17218.6	10.39	4	0			250.146	100	89.16	100	2.51094	2.3758	2.09409	0.432092	0.517507	0.598194	4	4	4
170	FALSE	Mascot	170	small nucleolar RNP protein [Saccharomyces cerevisiae RM11-1a]		gi|190405871	23736.5	11.46	4	0			246.22	100	128.91	100	1.98386	1.71283	2.28598	0.496076	0.315263	0.567035	4	4	4
171	FALSE	Mascot	171	integral membrane protein that along with Pil1p is a primary component of eisosomes [Saccharomyces		gi|151942788	41204.2	4.62	3	0			244.54	100	89.53	100	2.20878	2.04322	3.71885	0.162446	0.487027	1.2246	3	3	3
172	FALSE	Mascot	172	RecName: Full=ATP-dependent RNA helicase DBP3; AltName: Full=DEAD box protein 3; AltName: Full=Heli		gi|160380616	69038.5	9.2	2	0			244.09	100	135.8	100	1.63746	1.05293	2.12122	0.150208	0.548118	0.0574954	2	2	2
173	FALSE	Mascot	173	Rpl26bp [Saccharomyces cerevisiae S288c]		gi|116006491	16964	10.47	4	0			242.52	100	66.83	99.9991	1.06263	1.06831	1.031	0.222709	0.307047	0.26199	4	4	4
174	FALSE	Mascot	174	Cdc33p [Saccharomyces cerevisiae S288c]		gi|6324433	26977.3	5.29	4	0			241.92	100	84.8	100	1.90404	1.7612	1.88961	0.31993	0.265182	0.16772	4	4	4
175	FALSE	Mascot	175	Chain A, Solution Structure Of Ykt6p (1-140)		gi|30749262	17170.8	4.93	3	0			241.23	100	120.97	100	2.39461	1.68725	1.79735	0.222308	0.219874	0.0689961	3	3	3
176	FALSE	Mascot	176	GMP synthase [Saccharomyces cerevisiae]		gi|460064	64179.1	6.05	4	0			239.36	100	82.06	100	1.72624	1.4959	1.72152	0.244553	0.401901	0.255772	4	4	4
177	FALSE	Mascot	177	Rpt3p [Saccharomyces cerevisiae S288c]		gi|6320602	51754.9	5.38	4	0			235.6	100	81.86	100	1.80411	1.40297	1.94207	0.442435	0.272412	0.274952	4	4	4
178	FALSE	Mascot	178	AdoMet-dependent rRNA methyltransferase SPB1 [Saccharomyces cerevisiae RM11-1a]		gi|190406395	77766.1	6.02	2	0			233.44	100	144.3	100	0.616554	0.503601	0.644543	0.0371917	0.0322883	0.0600288	2	2	2
179	FALSE	Mascot	179	Rps11bp [Saccharomyces cerevisiae S288c]		gi|6319522	20855.8	10.79	3	0			233	100	116.41	100	1.93436	2.00844	2.00255	0.691704	0.579831	0.547057	3	3	3
180	FALSE	Mascot	180	acetyl CoA synthetase [Saccharomyces cerevisiae YJM789]		gi|151941315	81602.5	6.23	5	0			231.44	100	79.85	100	1.56191	1.86901	2.4155	0.17872	0.30891	0.651244	5	5	5
181	FALSE	Mascot	181	Ygr038c-ap [Saccharomyces cerevisiae S288c]		gi|7839172	52888.5	8.22	5	0			231.3	100	75.42	99.9999	3.18944	1.39284	1.38039	1.09531	0.593334	0.55808	6	6	6
182	FALSE	Mascot	182	ubiquitin-activating enzyme [Saccharomyces cerevisiae]		gi|4715	126353	5	3	0			227.51	100	159.77	100	1.99484	1.32317	2.44062	0.113773	0.305046	0.469234	3	3	3
183	FALSE	Mascot	183	cytosolic glutamyl-tRNA synthetase [Saccharomyces cerevisiae]		gi|1008483	95983.2	7.24	3	0			227.29	100	110.08	100	2.29338	1.31198	1.66036	0.395266	0.186444	0.107728	3	3	3
184	FALSE	Mascot	184	alpha tubulin [Saccharomyces cerevisiae]		gi|173058	53489.6	4.92	3	0			221.7	100	93.85	100	1.75881	2.12224	2.16299	0.257781	0.267836	0.321977	3	3	3
185	FALSE	Mascot	185	Rpt5p [Saccharomyces cerevisiae S288c]		gi|6324691	53171.3	4.93	4	0			221.54	100	77.43	99.9999	1.64382	1.67126	2.03656	0.675594	0.19519	0.72376	4	4	4
186	FALSE	Mascot	186	Chain B, Crystal Structure Of The Exportin Cse1p Complexed With Its Cargo (Kap60p) And Rangtp		gi|58177142	63698	4.8	3	0			221.342	100	140.23	100	2.06102	1.61228	2.11201	0.332402	0.546638	0.320974	4	4	4
187	FALSE	Mascot	187	Chain J, Structure Of The Ribosomal 80s-Eef2-Sordarin Complex From Yeast Obtained By Docking Atomic		gi|49258829	13198.6	9.99	4	0			219.176	100	78.57	99.9999	2.45177	2.58575	2.43069	0.358872	0.382986	0.435243	4	4	4
188	FALSE	Mascot	188	26S proteasome PA700 subunit [Saccharomyces cerevisiae YJM789]		gi|151943971	118899	4.52	3	0			217.08	100	116.05	100	1.60624	1.56391	1.88146	0.28483	0.209068	0.275876	3	3	3
189	FALSE	Mascot	189	Chain U, Structure Of The Ribosomal 80s-Eef2-Sordarin Complex From Yeast Obtained By Docking Atomic		gi|49258859	16832	10.57	4	0			216.85	100	66.83	99.9991	1.06059	0.646997	0.71676	0.222008	0.454434	0.396537	4	4	4
190	FALSE	Mascot	190	Kar2p [Saccharomyces cerevisiae EC1118]		gi|290771181	83242.6	4.79	2	0			216.446	100	117.78	100	1.54308	1.46044	1.7656	0.0294647	0.0281655	0.0236459	2	2	2
191	FALSE	Mascot	191	high mobility group-like nuclear protein 2 [Saccharomyces cerevisiae]		gi|666101	23371.4	9.71	3	0			213.07	100	71.42	99.9997	1.81126	1.30642	1.72284	0.196596	0.0381557	0.094438	3	3	3
192	FALSE	Mascot	192	Rpl33ap [Saccharomyces cerevisiae JAY291]		gi|256274177	13754.5	10.88	3	0			211.37	100	115.04	100	1.00815	0.710152	0.857579	0.0933029	0.0496403	0.143455	3	3	3
193	FALSE	Mascot	193	multiple RNA-binding domain containing protein [Saccharomyces cerevisiae YJM789]		gi|151942889	114889	6.1	5	0			208.99	100	83.77	100	2.61707	2.07323	2.66337	0.449856	0.346017	0.672379	6	6	6
194	FALSE	Mascot	194	Chain A, Segmental Isotope Labeling Of Npl3p		gi|163310814	13335.7	6.36	1	0			201.18	100	201.18	100	2.14013	2.51996	2.12654	0	0	0	1	1	1
195	FALSE	Mascot	195	Noc4p [Saccharomyces cerevisiae S288c]		gi|6325402	69787.1	5.74	2	0			199.65	100	112.91	100	2.70922	3.07304	3.12047	0.134053	0.249144	0.191448	2	2	2
196	FALSE	Mascot	196	Htb1p [Saccharomyces cerevisiae S288c]		gi|6320430	17269.8	10.1	2	0			199.37	100	130.8	100	1.66707	1.80607	2.19478	0.145276	0.138188	0.114821	2	2	2
197	FALSE	Mascot	197	Chain A, Karyopherin Alpha (Yeast) + Sv40 T Antigen Nls		gi|4389267	50474.6	4.87	2	0			196.09	100	140.23	100	1.90909	1.43219	1.95209	0.158424	0.388258	0.08669	3	3	3
198	FALSE	Mascot	198	Chain G, Structure Of Ribosome-Bound Cricket Paralysis Virus Ires Rna		gi|119390529	28179.7	9.72	3	0			192.54	100	106.65	100	1.34254	1.15269	2.14423	0.184155	0.48058	0.544723	3	3	3
199	FALSE	Mascot	199	Zpr1p [Saccharomyces cerevisiae S288c]		gi|6321650	60626.3	4.77	3	0			190.51	100	71.15	99.9997	2.17044	1.9023	1.76048	0.495949	0.434598	0.847197	3	3	3
200	FALSE	Mascot	200	Chain A, Yeast Alcohol Dehydrogenase I, Saccharomyces Cerevisiae Fermentative Enzyme		gi|112491285	40665.1	6.21	3	0			189.5	100	77.72	99.9999	1.9102	1.80398	2.42078	0.213114	0.0725434	0.308547	3	3	3
201	FALSE	Mascot	201	RecName: Full=Mitochondrial outer membrane protein SCY_3392		gi|189041600	90540.7	5.1	3	0			188.51	100	83.9	100	2.08928	1.66816	2.16312	0.387468	0.199757	0.169795	3	3	3
202	FALSE	Mascot	202	conserved protein [Saccharomyces cerevisiae YJM789]		gi|151943423	91136.4	6.19	3	0			187.33	100	79.5	100	2.74667	2.85407	2.68405	1.61647	1.7613	3.6999	3	3	3
203	FALSE	Mascot	203	Rpl16ap [Saccharomyces cerevisiae S288c]		gi|6322058	26078.2	10.48	4	0			185.826	100	78.01	99.9999	1.25115	0.915202	1.55266	0.269299	0.149107	0.0865018	4	4	4
204	FALSE	Mascot	204	YOR261C [Saccharomyces cerevisiae]		gi|45269968	43327.4	5.27	3	0			186.29	100	87.38	100	2.37546	2.3546	2.664	0.815555	0.2311	0.354825	3	3	3
205	FALSE	Mascot	205	Rcl1p [Saccharomyces cerevisiae S288c]		gi|6324564	44652.3	8.95	3	0			184.22	100	70.55	99.9996	2.63776	2.68731	3.2785	0.440005	0.36977	0.572309	3	3	3
206	FALSE	Mascot	206	RPS21A [Saccharomyces cerevisiae]		gi|2131127	9590.98	6.75	2	0			183.94	100	141.87	100	2.23051	2.39219	2.00017	0.338663	0.755065	0.173463	3	3	3
207	FALSE	Mascot	207	DNA-directed RNA polymerases I and III 40 kDa polypeptide [Saccharomyces cerevisiae RM11-1a]		gi|190408037	41367.6	5.34	2	0			183.45	100	123.52	100	1.94366	1.82552	2.55489	0.407061	0.514193	0.348628	2	2	2
208	FALSE	Mascot	208	Nop10p [Saccharomyces cerevisiae S288c]		gi|7839181	7784.36	10.16	3	0			183.08	100	97.02	100	1.69144	1.42233	1.6861	0.195255	0.190632	0.255403	4	4	4
209	FALSE	Mascot	209	Rpp1ap [Saccharomyces cerevisiae S288c]		gi|6320122	11765.9	3.82	1	0			182.13	100	182.13	100	2.09941	2.18733	2.5515	0	0	0	1	1	1
210	FALSE	Mascot	210	Hta1p [Saccharomyces cerevisiae S288c]		gi|6320431	15710	10.67	2	0			181.99	100	107.34	100	1.61232	1.64264	2.16971	0.158421	0.280407	0.0988197	2	2	2
211	FALSE	Mascot	211	Rps21bp [Saccharomyces cerevisiae JAY291]		gi|256272110	10763.6	5.76	2	0			181.88	100	139.81	100	2.30166	2.5311	1.97074	0.166054	0.307291	0.081335	3	3	3
212	FALSE	Mascot	212	isoleucine-plus-valine requiring protein [Saccharomyces cerevisiae YJM789]		gi|151943814	35840.5	6.07	2	0			179.89	100	103.98	100	1.95908	2.59088	3.36393	0.108808	0.310538	0.358609	2	2	2
213	FALSE	Mascot	213	ribosomal protein S13 [Saccharomyces cerevisiae RM11-1a]		gi|190404968	21231	10.28	3	0			178.11	100	105.15	100	2.59401	3.35508	2.33209	0.615378	0.780073	0.108567	3	3	3
214	FALSE	Mascot	214	Dbp2p [Saccharomyces cerevisiae S288c]		gi|6324217	65226.4	8.9	3	0			177.57	100	84.54	100	3.0676	2.8145	3.03951	1.05678	1.02121	1.22334	3	3	3
215	FALSE	Mascot	215	midasin [Saccharomyces cerevisiae YJM789]		gi|151941273	614172	4.9	4	0			177.5	100	66.39	99.999	2.19369	1.86234	2.4643	0.37776	0.678731	0.351694	4	4	4
216	FALSE	Mascot	216	chaperonin containing tcp-1 [Saccharomyces cerevisiae YJM789]		gi|151942171	65881.3	5.51	3	0			176.67	100	91.58	100	2.01322	1.71492	2.07275	0.256072	0.401307	0.300773	3	3	3
217	FALSE	Mascot	217	RNA exonuclease [Saccharomyces cerevisiae YJM789]		gi|151945554	38670.5	9.82	2	0			175.94	100	117.73	100	1.32288	0.761125	2.25234	0.0125807	0.0244873	0.373831	2	2	2
218	FALSE	Mascot	218	YGR240Cp-like protein [Saccharomyces cerevisiae AWRI1631]		gi|207344936	98861.7	6.05	3	0			172.16	100	72.64	99.9998	1.87737	0.961005	1.18543	0.254595	0.289196	0.313446	3	3	3
219	FALSE	Mascot	219	Rlp24p [Saccharomyces cerevisiae EC1118]		gi|259147998	27678.8	9.61	2	0			172	100	86.31	100	0.703809	0.977383	2.05296	0.138255	0.127392	0.0949158	2	2	2
220	FALSE	Mascot	220	Ef-Tu [Saccharomyces cerevisiae YJM789]		gi|151945474	51404	6.19	3	0			167.76	100	72.66	99.9998	1.97144	1.84142	2.41441	0.292944	0.575329	0.415234	3	3	3
221	FALSE	Mascot	221	Lys12p [Saccharomyces cerevisiae S288c]		gi|6322097	44020.6	8.15	2	0			167.19	100	101.19	100	2.57929	2.59601	2.80384	0.325699	0.401043	0.280612	2	2	2
222	FALSE	Mascot	222	YGL234W [Saccharomyces cerevisiae]		gi|51013423	91794	5.08	2	0			166.11	100	88.88	100	1.46148	1.2726	1.69934	0.0445813	0.277974	0.366167	3	3	3
223	FALSE	Mascot	223	hypothetical protein SCRG_03938 [Saccharomyces cerevisiae RM11-1a]		gi|190409747	62627.4	9.6	2	0			161.406	100	135.19	100	2.38809	1.96037	2.36697	0.336185	0.203478	0.14941	2	2	2
224	FALSE	Mascot	224	Fas1p [Saccharomyces cerevisiae S288c]		gi|6322666	249411	5.64	3	0			161.15	100	74.35	99.9998	1.62965	1.67386	1.96777	0.135989	0.386221	0.473631	3	3	3
225	FALSE	Mascot	225	Ssf1p [Saccharomyces cerevisiae S288c]		gi|6321857	59893.8	9.28	2	0			158.23	100	87.53	100	0.899863	0.824151	1.33467	0.0398589	0.0411722	0.212733	2	2	2
226	FALSE	Mascot	226	Kem1p [Saccharomyces cerevisiae S288c]		gi|6321265	195656	7.04	2	0			155.956	100	104.43	100	1.87553	1.23068	1.8805	0.130826	0.283695	0.179538	2	2	2
227	FALSE	Mascot	227	Chain G, 12-Subunit Rna Polymerase Ii		gi|110590860	27023.3	8.95	2	0			155.45	100	83.18	100	2.40723	2.17736	2.78186	0.271596	0.121145	0.127764	2	2	2
228	FALSE	Mascot	228	Utp20p [Saccharomyces cerevisiae S288c]		gi|14270688	314191	6.59	2	0			153.602	100	97.66	100	3.2481	3.54768	4.36108	0.0309568	0.102556	0.0308683	2	2	2
229	FALSE	Mascot	229	Tif34p [Saccharomyces cerevisiae S288c]		gi|6323795	43186	5.41	2	0			152.586	100	103.66	100	1.73309	1.95921	1.94802	0.359746	0.308408	0.178398	3	3	3
230	FALSE	Mascot	230	Rps7bp [Saccharomyces cerevisiae]		gi|71064104	24746.2	9.92	3	0			150.8	100	66.04	99.9989	2.68918	3.06	2.93697	0.620035	1.06944	0.683287	3	3	3
231	FALSE	Mascot	231	Rpl25p [Saccharomyces cerevisiae S288c]		gi|6324445	19062.1	10.11	2	0			150.55	100	124.33	100	1.07779	1.26117	2.02882	0.301718	0.178534	0.119059	2	2	2
232	FALSE	Mascot	232	glycerol-3-phosphate dehydrogenase [Saccharomyces cerevisiae]		gi|47420051	46517.8	5.3	2	0			149.86	100	92.27	100	2.32706	1.47521	2.10446	0.736601	0.111135	0.0902413	2	2	2
233	FALSE	Mascot	233	Rpl32p [Saccharomyces cerevisiae S288c]		gi|6319378	17644.3	11.17	2	0			147.97	100	110.12	100	1.31946	0.909181	1.77929	0.189939	0.108377	0.0593264	2	2	2
234	FALSE	Mascot	234	maintenance of killer [Saccharomyces cerevisiae YJM789]		gi|151941367	40704.7	5.16	2	0			146.97	100	95.58	100	1.16834	0.435067	2.19597	0.0460154	0.0151545	0.0981815	2	2	2
235	FALSE	Mascot	235	hypothetical protein SCRG_02755 [Saccharomyces cerevisiae RM11-1a]		gi|190408634	61602.3	9.01	1	0			146.78	100	146.78	100	2.22002	1.57038	1.98372	0.499203	0.261613	0.286203	2	2	2
236	FALSE	Mascot	236	endopolyphosphatase [Saccharomyces cerevisiae YJM789]		gi|151942417	88596.9	6.72	2	0			146.64	100	114.05	100	1.62798	1.5917	1.93656	0.395782	0.365797	0.401861	2	2	2
237	FALSE	Mascot	237	actin filament bundling protein [Saccharomyces cerevisiae YJM789]		gi|151942115	77976.7	5.3	2	0			144.11	100	94.17	100	2.45033	1.82704	2.05012	0.389692	0.248757	0.791664	2	2	2
238	FALSE	Mascot	238	Pdc1p [Saccharomyces cerevisiae S288c]		gi|6323073	66828.3	5.8	3	0			141.98	100	50.49	99.9617	0.959916	0.851877	1.08712	0.191832	0.0565924	0.126317	4	4	4
239	FALSE	Mascot	239	Chain A, Crystal Structure Of Yeast Fatty Acid Synthase With Stalled Acyl Carrier Protein At 3.1 An		gi|146387388	197413	5.48	4	0			140.036	100	46.63	99.9067	1.50139	1.21333	1.47985	0.132478	0.14215	0.232389	4	4	4
240	FALSE	Mascot	240	U3 snoRNP protein [Saccharomyces cerevisiae YJM789]		gi|151941600	36553.4	9.59	3	0			139.3	100	59.97	99.9957	3.0421	3.05429	4.3923	0.825303	0.966451	1.29395	3	3	3
241	FALSE	Mascot	241	Chain I, Structure Of The Ribosomal 80s-Eef2-Sordarin Complex From Yeast Obtained By Docking Atomic		gi|49258828	18300.5	10.26	1	0			137.85	100	137.85	100	2.61256	2.13321	2.61505	0	0	0	1	1	1
242	FALSE	Mascot	242	open reading frame found c-terminal of ADA2 that was sequenced during the cloneing of ADA2. There i		gi|170992	59167.5	8.98	2	0			136.66	100	73.8	99.9998	3.65483	4.00751	4.60667	2.01436	1.65967	2.56702	2	2	2
243	FALSE	Mascot	243	Utp11p [Saccharomyces cerevisiae S288c]		gi|83722564	35769.1	10.18	2	0			135.35	100	75.55	99.9999	1.87367	1.88763	2.47708	0.354217	0.17741	0.198872	2	2	2
244	FALSE	Mascot	244	Ilv1p [Saccharomyces cerevisiae S288c]		gi|6320930	69064.8	8.67	3	0			133.01	100	72.54	99.9998	2.36738	1.95554	2.64591	0.363931	0.79674	0.509302	3	3	3
245	FALSE	Mascot	245	conserved protein [Saccharomyces cerevisiae YJM789]		gi|151944169	229906	6.16	2	0			131.66	100	79.69	100	2.39078	1.8907	2.33213	0.170907	0.279317	0.245567	2	2	2
246	FALSE	Mascot	246	RNA polymerase A(I) large subunit [Saccharomyces cerevisiae]		gi|172215	206282	6.65	2	0			131.53	100	71.71	99.9997	1.71699	1.12687	1.77123	0.0395512	0.267753	0.0276938	2	2	2
247	FALSE	Mascot	247	Rpp1bp [Saccharomyces cerevisiae S288c]		gi|6320073	11525.7	3.88	1	0			131.5	100	131.5	100	2.02496	2.02111	2.43651	0	0	0	1	1	1
248	FALSE	Mascot	248	mannose-1-phosphate guanyltransferase [Saccharomyces cerevisiae]		gi|894204	44118.1	5.95	2	0			131.38	100	82.14	100	1.76464	1.47492	1.89103	0.175046	0.0927957	0.244892	2	2	2
249	FALSE	Mascot	249	RecName: Full=Protein SDS23		gi|171704583	62713	9.12	1	0			130.67	100	130.67	100	2.8063	2.33461	3.62947	1.08742	1.68277	0.509112	2	2	2
250	FALSE	Mascot	250	GST1 [Saccharomyces cerevisiae]		gi|3712	86449.8	6.55	2	0			130.46	100	100.17	100	2.31699	1.91555	2.28338	0.112763	0.30573	0.23751	2	2	2
251	FALSE	Mascot	251	YKL145Wp-like protein [Saccharomyces cerevisiae AWRI1631]		gi|207343610	33040.4	8.91	2	0			130.27	100	94.98	100	1.93881	1.69716	2.01542	0.0788735	0.376046	0.207493	2	2	2
252	FALSE	Mascot	252	U3 snoRNP protein [Saccharomyces cerevisiae YJM789]		gi|151943873	111809	4.91	2	0			129.97	100	82.89	100	2.63856	2.23561	2.79497	0.909076	1.25409	0.917838	2	2	2
253	FALSE	Mascot	253	faf1p copurifying factor [Saccharomyces cerevisiae YJM789]		gi|151941219	30540.8	9.47	3	0			128.05	100	54.99	99.9864	2.42754	2.68944	3.74741	0.917207	1.27346	2.09782	3	3	3
254	FALSE	Mascot	254	Chain W, Structure Of The Ribosomal 80s-Eef2-Sordarin Complex From Yeast Obtained By Docking Atomic		gi|49258862	14831.5	9.99	2	0			127.86	100	65.07	99.9987	1.52143	1.1958	1.18613	0.118533	0.0976096	0.0156946	2	2	2
255	FALSE	Mascot	255	Cka2p [Saccharomyces cerevisiae S288c]		gi|6324635	44219.6	8.69	1	0			126.76	100	126.76	100	1.38299	2.02638	3.34746	0.166862	0.362121	0.469318	2	2	2
256	FALSE	Mascot	256	XPA-binding protein 1 [Saccharomyces cerevisiae RM11-1a]		gi|190409546	47795.1	4.71	2	0			125.15	100	68	99.9993	1.92197	1.69298	2.14636	0.154198	0.00498978	0.00327877	2	2	2
257	FALSE	Mascot	257	Prs3p [Saccharomyces cerevisiae S288c]		gi|6321776	38357.7	8.51	1	0			122.97	100	122.97	100	1.3359	1.09877	1.8737	0	0	0	1	1	1
258	FALSE	Mascot	258	YOR3513c [Saccharomyces cerevisiae]		gi|1164988	27771.6	9.99	1	0			119.45	100	119.45	100	2.59601	2.19393	3.93431	0	0	0	1	1	1
259	FALSE	Mascot	259	YML028Wp-like protein [Saccharomyces cerevisiae AWRI1631]		gi|207342498	15261.2	4.95	1	0			118.75	100	118.75	100	0.497625	0.385987	0.568855	0	0	0	1	1	1
260	FALSE	Mascot	260	Rpl34ap [Saccharomyces cerevisiae S288c]		gi|9755331	16696.6	10.84	3	0			118.67	100	62.7	99.9977	1.13295	1.04426	1.64238	0.132414	0.0310284	0.134318	3	3	3
261	FALSE	Mascot	261	conserved protein [Saccharomyces cerevisiae YJM789]		gi|151940771	93964.9	5.86	2	0			117.98	100	67.83	99.9993	1.23004	1.14532	1.51923	0.0703352	0.00863213	0.0559506	2	2	2
262	FALSE	Mascot	262	ATP-dependent RNA helicase DDX25 [Saccharomyces cerevisiae RM11-1a]		gi|190407384	60767.1	6.99	2	0			117.54	100	92.89	100	1.31173	1.23022	1.65693	0.0266075	0.0694325	0.085404	2	2	2
263	FALSE	Mascot	263	Chain C, Crystal Structure Of The Eukaryotic Clamp Loader (Replication Factor C, Rfc) Bound To The		gi|50513623	42128.4	5.88	1	0			116.29	100	116.29	100	1.7432	1.34061	2.25978	0	0	0	1	1	1
264	FALSE	Mascot	264	FAA4 [Saccharomyces cerevisiae]		gi|732946	86172.8	6.13	2	0			114.92	100	66.66	99.9991	1.71004	1.48254	1.98186	0.310829	0.434181	0.463515	2	2	2
265	FALSE	Mascot	265	Yil127cp [Saccharomyces cerevisiae]		gi|71064091	28478	9.85	1	0			114.46	100	114.46	100	4.44763	5.81237	7.94371	0	0	0	1	1	1
266	FALSE	Mascot	266	translation machinery associated protein [Saccharomyces cerevisiae YJM789]		gi|151945976	31113.8	10.13	1	0			113.18	100	113.18	100	1.55188	1.81425	2.31193	0	0	0	1	1	1
267	FALSE	Mascot	267	ATP-dependent rRNA helicase SPB4 [Saccharomyces cerevisiae RM11-1a]		gi|190406571	78259.5	9.11	1	0			113.13	100	113.13	100	0.381428	0.300617	0.481439	0	0	0	1	1	1
268	FALSE	Mascot	268	Rpl21ap [Saccharomyces cerevisiae S288c]		gi|6319668	20870.6	10.39	2	0			112.43	100	80.66	100	1.24941	1.22514	1.26643	0.096686	0.24455	0.0844053	2	2	2
269	FALSE	Mascot	269	A49 [Saccharomyces cerevisiae]		gi|170956	53210.6	9.52	3	0			111.65	100	41.98	99.7279	2.27213	1.83562	2.41659	0.15703	0.282144	0.115051	3	3	3
270	FALSE	Mascot	270	YIL019W [Saccharomyces cerevisiae]		gi|45270068	44754.1	9.33	1	0			110.47	100	110.47	100	1.89794	2.07549	2.73578	0	0	0	1	1	1
271	FALSE	Mascot	271	Chain V, Structure Of The Ribosomal 80s-Eef2-Sordarin Complex From Yeast Obtained By Docking Atomic		gi|49258860	19318.9	10.52	2	0			108.83	100	55.79	99.9887	1.15823	1.15089	1.3066	0.013658	0.0547574	0.0439153	2	2	2
272	FALSE	Mascot	272	Imd3p [Saccharomyces cerevisiae JAY291]		gi|256271116	61756.1	7.04	2	0			107.52	100	56.42	99.9902	1.59564	2.08392	2.48616	0.520747	0.0892653	0.0583608	2	2	2
273	FALSE	Mascot	273	nucleolar protein [Saccharomyces cerevisiae YJM789]		gi|151944364	53979.1	9.33	1	0			106.71	100	106.71	100	1.05225	1.17888	1.71516	0	0	0	1	1	1
274	FALSE	Mascot	274	IMP dehydrogenase [Saccharomyces cerevisiae YJM789]		gi|151944202	62035.5	8.59	2	0			106.556	100	56.42	99.9902	1.59564	2.08392	2.48616	0.520747	0.0892653	0.0583608	2	2	2
275	FALSE	Mascot	275	YOR374Wp-like protein [Saccharomyces cerevisiae AWRI1631]		gi|207340808	62552.1	6.31	1	0			106.18	100	106.18	100	2.07898	2.97574	2.77984	0	0	0	1	1	1
276	FALSE	Mascot	276	Nmd3p [Saccharomyces cerevisiae S288c]		gi|6321964	64266.8	5.27	1	0			105.6	100	105.6	100	2.78595	3.08028	3.31205	0	0	0	1	1	1
277	FALSE	Mascot	277	clustered mitochondria [Saccharomyces cerevisiae YJM789]		gi|151946172	162519	6.03	2	0			101.72	100	58.94	99.9945	2.09781	1.47022	2.13726	0.0738078	0.21642	0.127442	2	2	2
278	FALSE	Mascot	278	suppressor of rasval19 [Saccharomyces cerevisiae YJM789]		gi|151944399	64556.9	5.48	1	0			100.78	100	100.78	100	2.02409	1.4285	1.11834	0	0	0	1	1	1
279	FALSE	Mascot	279	ribosomal protein L29 [Saccharomyces cerevisiae RM11-1a]		gi|190406606	8538.01	11.3	2	0			100.74	100	50.43	99.9611	1.49079	1.5683	1.58221	0.27984	0.0622649	0.0963888	2	2	2
280	FALSE	Mascot	280	Chain A, Crystal Structure Of Yeast Acetohydroxyacid Synthase In Complex With A Sulfonylurea Herbic		gi|28373827	80180.2	6.28	2	0			100.02	100	62.2	99.9974	2.61237	2.20763	2.82336	0.190621	0.2214	0.140351	2	2	2
281	FALSE	Mascot	281	U3 snoRNP protein [Saccharomyces cerevisiae YJM789]		gi|151945704	28528.5	6.18	1	0			99.9	100	99.9	100	1.82821	1.75468	2.25689	0	0	0	1	1	1
282	FALSE	Mascot	282	Chain A, Crystal Structure Of The Yeast Nucleosome Core Particle Reveals Fundamental Differences In		gi|15988132	17679.4	11.43	2	0			98.56	100	59.35	99.995	1.38726	1.34647	1.94522	0.105132	0.353535	0.247864	2	2	2
283	FALSE	Mascot	283	actin-related protein [Saccharomyces cerevisiae YJM789]		gi|151945133	53083.2	5.57	1	0			97.16	100	97.16	100	3.50167	2.20163	2.49436	0	0	0	1	1	1
284	FALSE	Mascot	284	elongation factor 1-gamma [Saccharomyces cerevisiae]		gi|538258	52680.2	7.63	2	0			94.43	100	56.59	99.9906	3.44129	2.18405	2.36171	0.730943	0.530639	0.38436	2	2	2
285	FALSE	Mascot	285	YJR144Wp-like protein [Saccharomyces cerevisiae AWRI1631]		gi|207343744	32520.2	9.29	1	0			94.35	100	94.35	100	4.94401	5.01446	5.36	0	0	0	1	1	1
286	FALSE	Mascot	286	Gsp2p [Saccharomyces cerevisiae S288c]		gi|6324759	27850.6	6.22	1	0			94.05	100	94.05	100	2.40276	1.89096	2.62801	0	0	0	1	1	1
287	FALSE	Mascot	287	U3 snoRNP protein [Saccharomyces cerevisiae YJM789]		gi|151942372	78178.3	4.85	1	0			93.52	100	93.52	100	3.52267	2.90811	5.95619	0	0	0	1	1	1
288	FALSE	Mascot	288	Cop1p [Saccharomyces cerevisiae S288c]		gi|6320056	147557	5.66	1	0			93.39	100	93.39	100	2.63988	2.10373	1.85117	0	0	0	1	1	1
289	FALSE	Mascot	289	recessive omnipotent supressor [Saccharomyces cerevisiae]		gi|468605	54558	5.01	1	0			91.75	100	91.75	100	2.84707	2.48536	3.19227	0	0	0	1	1	1
290	FALSE	Mascot	290	Rpn3p [Saccharomyces cerevisiae S288c]		gi|6320859	66584.8	5.37	1	0			90.03	100	90.03	100	1.42678	1.28759	1.18131	0	0	0	1	1	1
291	FALSE	Mascot	291	Aps3p [Saccharomyces cerevisiae JAY291]		gi|256271056	23428	4.33	1	0			89.73	100	89.73	100	2.30382	1.58861	2.49038	0	0	0	1	1	1
292	FALSE	Mascot	292	unnamed protein product [Saccharomyces cerevisiae]		gi|3480	137349	7.68	1	0			89.58	100	89.58	100	2.22733	1.41013	2.23952	0	0	0	1	1	1
293	FALSE	Mascot	293	periodic tryptophan protein [Saccharomyces cerevisiae YJM789]		gi|151941039	69639.7	4.45	1	0			88.76	100	88.76	100	0.675143	0.555993	0.894799	0	0	0	1	1	1
294	FALSE	Mascot	294	RecName: Full=ATP-dependent RNA helicase MAK5; AltName: Full=Maintenance of killer protein 5		gi|160409988	98645.7	8.67	1	0			88.26	100	88.26	100	1.85152	1.6165	1.90277	0	0	0	1	1	1
295	FALSE	Mascot	295	hypothetical protein SCRG_03653 [Saccharomyces cerevisiae RM11-1a]		gi|190409480	87416	8.22	2	0			86.01	100	57.07	99.9916	2.35654	2.10307	2.85004	0.0729043	0.633968	0.331246	2	2	2
296	FALSE	Mascot	296	YJL189Wp-like protein [Saccharomyces cerevisiae AWRI1631]		gi|207344160	5785.37	12.48	2	0			85.12	100	51.99	99.9729	1.76398	1.44222	1.30498	0.313333	0.187395	0.155663	2	2	2
297	FALSE	Mascot	297	RecName: Full=ATP-dependent RNA helicase DBP10; AltName: Full=DEAD box protein 10		gi|160380606	128691	9.09	2	0			84.45	100	47.07	99.9157	0.794885	0.587535	0.844125	0.0352749	0.12484	0.11613	2	2	2
298	FALSE	Mascot	298	Chain B, Mms2UBC13 UBIQUITIN CONJUGATING ENZYME COMPLEX		gi|14719687	17539	6.48	1	0			84.03	100	84.03	100	1.62752	1.37	1.73605	0	0	0	1	1	1
299	FALSE	Mascot	299	ORF L0596 [Saccharomyces cerevisiae]		gi|642334	19808.3	5.51	1	0			83.14	100	83.14	100	2.87541	1.82241	1.84646	0	0	0	1	1	1
300	FALSE	Mascot	300	selected as a weak suppressor of a mutant of the subunit AC40 of DNA dependant RNA polymerase I and		gi|295671	45228.2	4.21	1	0			82.28	100	82.28	100	1.12539	0.955562	1.31691	0	0	0	1	1	1
301	FALSE	Mascot	301	ubiquitin ligase e3 [Saccharomyces cerevisiae YJM789]		gi|151941535	180134	4.77	1	0			82.2262	100	83.19	100	2.41353	2.15281	2.18536	0	0	0	1	1	1
302	FALSE	Mascot	302	E3 ubiquitin ligase [Saccharomyces cerevisiae YJM789]		gi|151942421	406591	5.06	2	0			80.9	100	56.17	99.9896	1.48186	1.31651	1.53135	0	0.102716	0.579075	1	2	2
303	FALSE	Mascot	303	Rps28ap [Saccharomyces cerevisiae S288c]		gi|6324741	8307.7	10.78	2	0			80.48	100	43.29	99.7987	3.02195	2.73687	2.25786	0.388176	0.367737	0.153925	2	2	2
304	FALSE	Mascot	304	Rps27bp [Saccharomyces cerevisiae S288c]		gi|6321809	10242.3	9.37	1	0			78.98	99.9999	78.98	99.9999	2.16844	1.86005	1.83237	0	0	0	1	1	1
305	FALSE	Mascot	305	Nsa2p [Saccharomyces cerevisiae S288c]		gi|6320973	35226	10.24	1	0			78.91	99.9999	78.91	99.9999	0.222908	0.274044	0.340349	0	0	0	1	1	1
306	FALSE	Mascot	306	conserved hypothetical protein [Saccharomyces cerevisiae RM11-1a]		gi|190406294	46835.6	9.18	1	0			78.69	99.9999	78.69	99.9999	1.82574	1.38615	2.94017	0	0	0	1	1	1
307	FALSE	Mascot	307	unknown [Saccharomyces cerevisiae]		gi|577810	57320.6	9.51	1	0			78.31	99.9999	78.31	99.9999	1.89689	2.23057	2.43637	0	0	0	1	1	1
308	FALSE	Mascot	308	malic enzyme [Saccharomyces cerevisiae YJM789]		gi|151941514	80198.3	8.55	2	0			77.35	99.9999	49.39	99.9506	2.0809	2.06242	2.14646	0.0710822	0.139409	0.0286767	2	2	2
309	FALSE	Mascot	309	Chain B, Crystal Structure Of The Yeast Nucleosome Core Particle Reveals Fundamental Differences In		gi|15988133	12959.6	11.36	1	0			76.56	99.9999	76.56	99.9999	1.92711	1.87685	2.69959	0	0	0	1	1	1
310	FALSE	Mascot	310	Chain X, Crystal Structure Of An Hsp90-Sba1 Closed Chaperone Complex		gi|99031947	18090.6	5.48	1	0			76.55	99.9999	76.55	99.9999	1.78307	1.79922	2.08118	0	0	0	1	1	1
311	FALSE	Mascot	311	Dcp1p [Saccharomyces cerevisiae JAY291]		gi|256272082	28964	5.84	1	0			76.38	99.9999	76.38	99.9999	1.45435	1.14413	1.85216	0	0	0	1	1	1
312	FALSE	Mascot	312	Imp3p [Saccharomyces cerevisiae S288c]		gi|6321942	24701.5	9.77	1	0			76.11	99.9999	76.11	99.9999	3.78239	3.75128	4.03997	0	0	0	1	1	1
313	FALSE	Mascot	313	Phe-RNA synthetase [Saccharomyces cerevisiae]		gi|172945	47601	5.82	1	0			76.07	99.9999	76.07	99.9999	2.37566	1.15678	1.39296	0	0	0	1	1	1
314	FALSE	Mascot	314	dynamin-related protein [Saccharomyces cerevisiae]		gi|710602	94012.1	5.27	1	0			76.03	99.9999	76.03	99.9999	0.906807	1.80077	1.82233	0	0	0	1	1	1
315	FALSE	Mascot	315	Rps29ap [Saccharomyces cerevisiae S288c]		gi|6323420	7560.76	10.31	1	0			75.71	99.9999	75.71	99.9999	1.24873	1.38132	1.41984	0	0	0	1	1	1
316	FALSE	Mascot	316	F1-ATPase beta-subunit precursor [Saccharomyces cerevisiae]		gi|171110	59259	5.71	2	0			75.36	99.9999	38.22	99.3532	1.76112	1.25129	1.47151	0.00273371	0.183874	0.920617	2	2	2
317	FALSE	Mascot	317	Pma2p [Saccharomyces cerevisiae S288c]		gi|6325221	109294	4.91	2	0			74.25	99.9998	38.73	99.4249	1.7014	1.8055	2.2168	0.519569	0.195213	0.0495146	2	2	2
318	FALSE	Mascot	318	RNA polymerase A [Saccharomyces cerevisiae YJM789]		gi|151942801	146303	7.55	1	0			73.28	99.9998	73.28	99.9998	2.2863	1.75317	2.40096	0	0	0	1	1	1
319	FALSE	Mascot	319	RNA polymerase II elongation factor [Saccharomyces cerevisiae YJM789]		gi|151944881	188478	5.98	1	0			73.28	99.9998	73.28	99.9998	1.38536	1.19237	2.16869	0	0	0	1	1	1
320	FALSE	Mascot	320	YGR218Wp-like protein [Saccharomyces cerevisiae AWRI1631]		gi|207344962	135119	5.38	1	0			73.02	99.9998	73.02	99.9998	1.70012	1.1668	2.22808	0	0	0	1	1	1
321	FALSE	Mascot	321	Chain A, Nmr Structures Of Yeast Proteasome Component Rpn13		gi|188595916	12159.3	4.74	1	0			72.43	99.9998	72.43	99.9998	2.97343	3.08705	2.33034	0	0	0	1	1	1
322	FALSE	Mascot	322	YFR037C [Saccharomyces cerevisiae]		gi|51013133	70886.1	5.28	1	0			71.5	99.9997	71.5	99.9997	2.27513	1.65507	2.26467	0	0	0	1	1	1
323	FALSE	Mascot	323	translation initiation factor eIF3 subunit [Saccharomyces cerevisiae YJM789]		gi|151946470	124061	5.97	2	0			70.45	99.9996	40.98	99.6574	1.54269	1.17664	1.68389	0.347303	0.192436	0.548828	2	2	2
324	FALSE	Mascot	324	YGR072W [Saccharomyces cerevisiae]		gi|51012951	55312.7	9.86	1	0			70.28	99.9996	70.28	99.9996	2.37132	2.33077	2.63208	0	0	0	1	1	1
325	FALSE	Mascot	325	MRS6 [Saccharomyces cerevisiae]		gi|473152	71859.4	4.61	1	0			69.99	99.9996	69.99	99.9996	1.467	1.36869	1.79438	0	0	0	1	1	1
326	FALSE	Mascot	326	RNA1-1 allele rna1-1 [Saccharomyces cerevisiae]		gi|172436	50716.7	4.53	2	0			69.79	99.9995	42.78	99.7737	2.14809	2.16878	2.88635	0.573791	1.96247	1.49769	2	2	2
327	FALSE	Mascot	327	Cms1p [Saccharomyces cerevisiae S288c]		gi|6323031	39373.7	8.22	1	0			69.44	99.9995	69.44	99.9995	2.02815	2.45205	2.35048	0	0	0	1	1	1
328	FALSE	Mascot	328	Sbp1p [Saccharomyces cerevisiae S288c]		gi|6321753	36041.5	5.48	1	0			69.07	99.9995	69.07	99.9995	1.86469	2.28275	2.28226	0	0	0	1	1	1
329	FALSE	Mascot	329	RNA splicing factor [Saccharomyces cerevisiae YJM789]		gi|151946445	115993	8.32	2	0			68.1	99.9993	38.13	99.3397	0.792434	0.69747	1.67489	0.0957551	0.0877613	0.0371744	2	2	2
330	FALSE	Mascot	330	3-phosphoserine aminotransferase [Saccharomyces cerevisiae]		gi|640053	48702.2	6.24	1	0			67.84	99.9993	67.84	99.9993	2.44736	1.52357	2.22325	0	0	0	1	1	1
331	FALSE	Mascot	331	heat shock protein [Saccharomyces cerevisiae YJM789]		gi|151942153	46567.5	4.99	1	0			65.49	99.9988	65.49	99.9988	1.37596	1.31614	1.65183	0	0	0	1	1	1
332	FALSE	Mascot	332	Rpo26p [Saccharomyces cerevisiae S288c]		gi|6325445	19628	4.53	1	0			64.25	99.9984	64.25	99.9984	2.58759	2.13972	2.32204	0	0	0	1	1	1
333	FALSE	Mascot	333	arginyl-tRNA synthetase [Saccharomyces cerevisiae YJM789]		gi|151942316	77098.1	6.32	1	0			64.23	99.9984	64.23	99.9984	2.00304	1.7029	1.66151	0	0	0	1	1	1
334	FALSE	Mascot	334	Apt1p [Saccharomyces cerevisiae S288c]		gi|6323619	22781.4	5.03	1	0			63.41	99.998	63.41	99.998	1.49163	1.03849	1.49639	0	0	0	1	1	1
335	FALSE	Mascot	335	G4p1 [Saccharomyces cerevisiae]		gi|1002712	48893.7	7.7	1	0			63.12	99.9979	63.12	99.9979	1.75737	1.43142	1.82947	0	0	0	1	1	1
336	FALSE	Mascot	336	Chain A, Topoisomerase Residues 410-1202		gi|157830305	103192	6.34	1	0			62.95	99.9978	62.95	99.9978	2.21944	1.95309	1.71855	0	0	0	1	1	1
337	FALSE	Mascot	337	TCP1 [Saccharomyces cerevisiae]		gi|567930	68434.7	5.31	1	0			61.74	99.9971	61.74	99.9971	2.09306	1.68618	2.0111	0	0	0	1	1	1
338	FALSE	Mascot	338	RecName: Full=Ribosome biogenesis protein NSA1; AltName: Full=NOP7-associated protein 1		gi|206558288	59721.5	7.1	1	0			59.64	99.9953	59.64	99.9953	0.738104	0.231832	0.178611	0	0	0	1	1	1
339	FALSE	Mascot	339	Tma46p [Saccharomyces cerevisiae S288c]		gi|83578105	47834.9	9.38	1	0			59.26	99.9949	59.26	99.9949	1.63399	1.88546	1.97113	0	0	0	1	1	1
340	FALSE	Mascot	340	glutaredoxin [Saccharomyces cerevisiae YJM789]		gi|151942086	34980.2	4.54	2	0			58.83	99.9944	30.77	96.4045	2.11639	1.34278	1.50069	0.458242	0.440018	0.00397538	2	2	2
341	FALSE	Mascot	341	Tcb1p [Saccharomyces cerevisiae S288c]		gi|6324660	150530	6.74	2	0			58.45	99.9939	31.56	97.0025	2.17879	3.00851	3.76995	1.33105	4.22074	3.94777	2	2	2
342	FALSE	Mascot	342	YGL019Wp-like protein [Saccharomyces cerevisiae AWRI1631]		gi|207345280	23643.8	6.32	1	0			58.22	99.9935	58.22	99.9935	2.18765	2.24133	1.87407	0	0	0	1	1	1
343	FALSE	Mascot	343	pumilio-homology domain family [Saccharomyces cerevisiae YJM789]		gi|151942459	85747.7	6.67	1	0			57.88	99.993	57.88	99.993	1.83291	1.71834	3.102	0	0	0	1	1	1
344	FALSE	Mascot	344	unnamed protein product [Saccharomyces cerevisiae]		gi|3732	63966.1	8.64	1	0			57.54	99.9924	57.54	99.9924	3.0816	2.62826	3.02641	0	0	0	1	1	1
345	FALSE	Mascot	345	Chain 9, Structure Of The Ribosomal 80s-Eef2-Sordarin Complex From Yeast Obtained By Docking Atomic		gi|49258866	11912.5	10.43	1	0			56.4	99.9902	56.4	99.9902	1.33947	1.18064	1.40604	0	0	0	1	1	1
346	FALSE	Mascot	346	Chain A, Structure Of The Nup1p:kap95p Complex		gi|67464126	100568	4.53	1	0			56.38	99.9901	56.38	99.9901	1.64589	1.34197	1.79484	0	0	0	1	1	1
347	FALSE	Mascot	347	Rnr3p [Saccharomyces cerevisiae S288c]		gi|6322123	105544	5.68	1	0			55.99	99.9892	55.99	99.9892	1.18604	1.0097	1.2167	0	0	0	1	1	1
348	FALSE	Mascot	348	ATPase [Saccharomyces cerevisiae]		gi|557599	55307.9	5.67	1	0			55.22	99.9871	55.22	99.9871	2.15469	2.30895	2.71932	0	0	0	1	1	1
349	FALSE	Mascot	349	DNA helicase [Saccharomyces cerevisiae YJM789]		gi|151944894	145247	9.47	1	0			53.47	99.9807	53.47	99.9807	1.53623	1.42086	1.64292	0	0	0	1	1	1
350	FALSE	Mascot	350	unnamed protein product [Saccharomyces cerevisiae]		gi|4082	80245.6	5.29	1	0			52.6362	99.9766	53.6	99.9813	1.74084	0.91575	1.23118	0	0	0	1	1	1
351	FALSE	Mascot	351	Chain A, Crystal Structure Of Saccharomyces Cerevisiae Galactokinase In Complex With Galactose And		gi|75766245	66518	6.42	1	0			52.26	99.9745	52.26	99.9745	1.37435	0.450126	0.588327	0	0	0	1	1	1
352	FALSE	Mascot	352	conserved protein [Saccharomyces cerevisiae YJM789]		gi|151943835	40718.6	7.66	1	0			51.66	99.9707	51.66	99.9707	1.29964	0.684925	1.25554	0	0	0	1	1	1
353	FALSE	Mascot	353	Prs1p [Saccharomyces cerevisiae S288c]		gi|6322667	50844.2	5.45	1	0			51.65	99.9706	51.65	99.9706	1.88406	1.98839	1.75207	0	0	0	1	1	1
354	FALSE	Mascot	354	Chain A, Crystal Structure Of The Dead Box Protein Dhh1p		gi|61679843	49680.6	8.54	1	0			51.45	99.9693	51.45	99.9693	1.77785	1.46271	1.96114	0	0	0	1	1	1
355	FALSE	Mascot	355	ribosome export [Saccharomyces cerevisiae YJM789]		gi|151941136	103799	5.42	1	0			51.24	99.9677	51.24	99.9677	0.837818	1.129	1.9218	0	0	0	1	1	1
356	FALSE	Mascot	356	Sui1p [Saccharomyces cerevisiae S288c]		gi|6324085	14125.6	7.77	1	0			50.99	99.9658	50.99	99.9658	1.46214	1.33004	1.64372	0	0	0	1	1	1
357	FALSE	Mascot	357	nucleolar protein [Saccharomyces cerevisiae YJM789]		gi|151942654	64240.2	9.35	1	0			50.8662	99.9648	51.83	99.9718	1.33919	1.78596	2.68973	0	0	0	1	1	1
358	FALSE	Mascot	358	Nip1p [Saccharomyces cerevisiae]		gi|984682	74614.1	4.53	1	0			50.36	99.9605	50.36	99.9605	1.97204	1.66344	1.61333	0	0	0	1	1	1
359	FALSE	Mascot	359	clathrin heavy chain [Saccharomyces cerevisiae YJM789]		gi|151943611	205050	5.14	1	0			50.36	99.9605	50.36	99.9605	1.83886	1.08349	1.24795	0	0	0	1	1	1
360	FALSE	Mascot	360	Ygr016wp [Saccharomyces cerevisiae S288c]		gi|6321453	24557.5	8.99	1	0			50.19	99.9589	50.19	99.9589	1.88953	1.93882	2.05537	0	0	0	1	1	1
361	FALSE	Mascot	361	Trx2p [Saccharomyces cerevisiae S288c]		gi|6321648	12729.6	4.79	1	0			49.69	99.9539	49.69	99.9539	2.15797	1.51901	2.03977	0	0	0	1	1	1
362	FALSE	Mascot	362	Fpr1p [Saccharomyces cerevisiae S288c]		gi|6324194	13349.1	5.72	1	0			49.58	99.9527	49.58	99.9527	3.64874	2.39373	2.48917	0	0	0	1	1	1
363	FALSE	Mascot	363	bud7 and chs6-like protein [Saccharomyces cerevisiae YJM789]		gi|151945942	88917.5	5.19	1	0			48.74	99.9426	48.74	99.9426	2.92172	2.53158	3.47945	0	0	0	1	1	1
364	FALSE	Mascot	364	conserved protein [Saccharomyces cerevisiae YJM789]		gi|151943402	50254.5	8.45	1	0			47.84	99.9294	47.84	99.9294	1.29997	1.8094	1.66265	0	0	0	1	1	1
365	FALSE	Mascot	365	Chain B, Yeast Isocitrate Dehydrogenase With Citrate Bound In The Regulatory Subunits		gi|167013431	40878.9	7.23	1	0			46.96	99.9136	46.96	99.9136	2.40279	1.75773	2.05406	0	0	0	1	1	1
366	FALSE	Mascot	366	Rpl9bp [Saccharomyces cerevisiae S288c]		gi|6324262	24715.8	9.66	1	0			46.57	99.9054	46.57	99.9054	1.93192	2.06608	2.58974	0	0	0	1	1	1
367	FALSE	Mascot	367	Rfs1p [Saccharomyces cerevisiae S288c]		gi|6319526	25638.3	5.15	1	0			46.55	99.905	46.55	99.905	1.99014	1.22328	1.85475	0	0	0	1	1	1
368	FALSE	Mascot	368	SCP160 [Saccharomyces cerevisiae]		gi|406272	152228	5.74	1	0			45.85	99.8884	45.85	99.8884	1.60849	1.62257	1.6964	0	0	0	1	1	1
369	FALSE	Mascot	369	Slc1p [Saccharomyces cerevisiae S288c]		gi|6320151	38418	9.63	1	0			44.3162	99.8411	45.28	99.8727	2.78876	2.51633	2.66094	0	0	0	1	1	1
370	FALSE	Mascot	370	enhancer of mRNA decapping [Saccharomyces cerevisiae YJM789]		gi|151944696	67458.1	5.99	1	0			44.58	99.8505	44.58	99.8505	1.75219	1.69858	2.12192	0	0	0	1	1	1
371	FALSE	Mascot	371	chromatin remodeling complex member, RSC [Saccharomyces cerevisiae YJM789]		gi|151940851	51938.1	5.03	1	0			44.5	99.8477	44.5	99.8477	3.11788	2.02598	2.23868	0	0	0	1	1	1
372	FALSE	Mascot	372	beta COP [Saccharomyces cerevisiae]		gi|595413	120233	5.43	1	0			44.37	99.8431	44.37	99.8431	1.50012	0	0	0	0	0	1	0	0
373	FALSE	Mascot	373	Mck1p [Saccharomyces cerevisiae S288c]		gi|6324022	47275.1	8.83	1	0			44.3	99.8405	44.3	99.8405	1.77969	1.2635	1.93543	0	0	0	1	1	1
374	FALSE	Mascot	374	RecName: Full=ATP-dependent RNA helicase DBP7; AltName: Full=DEAD box protein 7		gi|160380629	93627	9.33	1	0			44.24	99.8383	44.24	99.8383	1.84212	1.85448	2.58809	0	0	0	1	1	1
375	FALSE	Mascot	375	YBR260Cp-like protein [Saccharomyces cerevisiae AWRI1631]		gi|207347490	43906	6.55	1	0			43.97	99.8279	43.97	99.8279	1.32391	1.08281	0	0	0	0	1	1	0
376	FALSE	Mascot	376	hypothetical protein AWRI1631_21830 [Saccharomyces cerevisiae AWRI1631]		gi|207347694	16936.3	5.22	1	0			43.6	99.8126	43.6	99.8126	1.6268	1.50771	2.00535	0	0	0	1	1	1
377	FALSE	Mascot	377	Rvb1p [Saccharomyces cerevisiae EC1118]		gi|259145430	55761.6	5.77	1	0			43.06	99.7878	43.06	99.7878	1.52159	1.53024	1.74766	0	0	0	1	1	1
378	FALSE	Mascot	378	Utp23p [Saccharomyces cerevisiae S288c]		gi|6324577	34056.8	10.05	1	0			41.76	99.7137	41.76	99.7137	3.67713	3.51192	3.13744	0	0	0	1	1	1
379	FALSE	Mascot	379	RNA helicase [Saccharomyces cerevisiae]		gi|414604	91051.7	9.24	1	0			41.66	99.7071	41.66	99.7071	1.13145	1.00874	1.94267	0	0	0	1	1	1
380	FALSE	Mascot	380	vacuolar sorting protein [Saccharomyces cerevisiae YJM789]		gi|151945191	96468.8	6.34	1	0			41.63	99.705	41.63	99.705	0.82603	1.16455	1.83172	0	0	0	1	1	1
381	FALSE	Mascot	381	DEIH-box ATPase [Saccharomyces cerevisiae YJM789]		gi|151944889	269698	5.35	1	0			41.53	99.6982	41.53	99.6982	2.24081	2.26394	3.3066	0	0	0	1	1	1
382	FALSE	Mascot	382	sec21p [Saccharomyces cerevisiae]		gi|171483	113917	5.02	1	0			40.6	99.6261	40.6	99.6261	1.87533	1.35762	1.66282	0	0	0	1	1	1
383	FALSE	Mascot	383	Shm1p [Saccharomyces cerevisiae S288c]		gi|37362622	59024.1	8.83	1	0			40.55	99.6218	40.55	99.6218	0.811908	1.2936	1.52075	0	0	0	1	1	1
384	FALSE	Mascot	384	actin-associated protein [Saccharomyces cerevisiae YJM789]		gi|151942363	57673	5.77	1	0			40.42	99.6103	40.42	99.6103	2.31311	1.8657	2.23352	0	0	0	1	1	1
385	FALSE	Mascot	385	U3 snoRNP protein [Saccharomyces cerevisiae YJM789]		gi|151945830	163331	5.98	1	0			40.23	99.5928	40.23	99.5928	1.10951	1.14092	1.27646	0	0	0	1	1	1
386	FALSE	Mascot	386	glycyl-tRNA synthetase [Saccharomyces cerevisiae YJM789]		gi|151946513	84332.8	5.58	1	0			39.95	99.5657	39.95	99.5657	1.492	1.0596	1.69412	0	0	0	1	1	1
387	FALSE	Mascot	387	Chain A, Structure Of Sec23-Sar1 Complexed With The Active Fragment Of Sec31		gi|165761044	90720	5.39	1	0			39.45	99.5127	39.45	99.5127	1.6097	1.30292	1.16487	0	0	0	1	1	1
388	FALSE	Mascot	388	Nop8p [Saccharomyces cerevisiae S288c]		gi|6324428	65184	5.68	1	0			39.25	99.4898	39.25	99.4898	1.23811	1.05898	0.983341	0	0	0	1	1	1
389	FALSE	Mascot	389	UAS2 regualtory protein B [Saccharomyces cerevisiae]		gi|171644	27289.4	9.3	1	0			38.98	99.4571	38.98	99.4571	2.57525	1.90944	2.36747	0	0	0	1	1	1
390	FALSE	Mascot	390	Rpp2bp [Saccharomyces cerevisiae S288c]		gi|6320590	12196.2	4.11	1	0			38.78	99.4315	38.78	99.4315	1.62048	1.34199	1.91115	0	0	0	1	1	1
391	FALSE	Mascot	391	Chain A, Yeast Isocitrate Dehydrogenase With Citrate Bound In The Regulatory Subunits		gi|167013430	42293.6	8.07	1	0			38.64	99.4128	38.64	99.4128	1.30625	1.26905	1.7337	0	0	0	1	1	1
392	FALSE	Mascot	392	Hpa2p [Saccharomyces cerevisiae S288c]		gi|6325451	20529.5	5.21	1	0			38.52	99.3964	38.52	99.3964	1.99767	1.89778	2.36516	0	0	0	1	1	1
393	FALSE	Mascot	393	protein kinase 75490 D [Saccharomyces cerevisiae]		gi|1129169	84825.3	8.94	1	0			37.94	99.3101	37.94	99.3101	0.970687	1.04208	1.79597	0	0	0	1	1	1
394	FALSE	Mascot	394	cystathionine beta-synthase [Saccharomyces cerevisiae]		gi|416161	63556.7	6.25	1	0			37.89	99.3022	37.89	99.3022	0.829875	0.762958	0.544727	0	0	0	1	1	1
395	FALSE	Mascot	395	Pms1p [Saccharomyces cerevisiae S288c]		gi|46562124	110745	5.92	1	0			37.77	99.2826	37.77	99.2826	2.04472	2.63703	2.95768	0	0	0	1	1	1
396	FALSE	Mascot	396	3-dehydroquinate dehydratase (3-dehydroquinase) [Saccharomyces cerevisiae YJM789]		gi|151942113	192182	5.92	1	0			37.56	99.2471	37.56	99.2471	2.0755	1.77402	2.117	0	0	0	1	1	1
397	FALSE	Mascot	397	actin binding protein		gi|226703	74020.3	4.56	1	0			36.99	99.1415	36.99	99.1415	1.39554	0.890267	1.06319	0	0	0	1	1	1
398	FALSE	Mascot	398	unnamed protein product [Saccharomyces cerevisiae]		gi|836779	42271.5	5.02	1	0			36.87	99.1174	36.87	99.1174	2.23189	1.63173	2.1168	0	0	0	1	1	1
399	FALSE	Mascot	399	conserved protein [Saccharomyces cerevisiae YJM789]		gi|151943962	86514.5	6.02	1	0			36.6	99.0608	36.6	99.0608	3.5425	2.57505	2.93879	0	0	0	1	1	1
400	FALSE	Mascot	400	Ypl225wp [Saccharomyces cerevisiae S288c]		gi|6325031	19785.4	5.24	1	0			36.05	98.934	36.05	98.934	1.49397	1.49889	1.67495	0	0	0	1	1	1
401	FALSE	Mascot	401	L-A protein [Saccharomyces cerevisiae]		gi|553134	3538.83	7.96	1	0			35.97	98.9142	35.97	98.9142	2.78937	4.07456	5.60976	0	0	0	1	1	1
402	FALSE	Mascot	402	Rrp17p [Saccharomyces cerevisiae S288c]		gi|6320620	33289.4	9.37	1	0			35.9462	98.9082	36.91	99.1255	0.318553	0.366841	0.721612	0	0	0	1	1	1
403	FALSE	Mascot	403	suppressor of mRNA export mutant [Saccharomyces cerevisiae YJM789]		gi|151942370	116469	4.61	1	0			35.92	98.9016	35.92	98.9016	1.88683	1.26177	1.27812	0	0	0	1	1	1
404	FALSE	Mascot	404	Rps26ap [Saccharomyces cerevisiae S288c]		gi|6321249	15985.9	10.76	1	0			35.84	98.8812	35.84	98.8812	1.84938	1.81441	1.92167	0	0	0	1	1	1
405	FALSE	Mascot	405	Trf5p [Saccharomyces cerevisiae]		gi|1493831	81390.1	6.97	1	0			35.51	98.7929	35.51	98.7929	1.15085	0.941639	1.83179	0	0	0	1	1	1
406	FALSE	Mascot	406	diadenosine 5'5'''-P1,P4-tetraphosphate phosphorylase (DTP) [Saccharomyces cerevisiae]		gi|171426	40563.8	4.96	1	0			35.22	98.7095	35.22	98.7095	0.61616	0.750184	0.740435	0	0	0	1	1	1
407	FALSE	Mascot	407	U3 snoRNP protein [Saccharomyces cerevisiae YJM789]		gi|151945258	71635	4.81	1	0			34.79	98.5752	34.79	98.5752	3.4853	2.92756	3.76328	0	0	0	1	1	1
408	FALSE	Mascot	408	Boi1p [Saccharomyces cerevisiae S288c]		gi|6319386	122238	9.13	1	0			33.2962	97.9903	34.26	98.3903	1.32071	1.46703	1.53046	0	0	0	1	1	1
409	FALSE	Mascot	409	hypothetical protein AWRI1631_80850 [Saccharomyces cerevisiae AWRI1631]		gi|207344738	24494.4	10.07	1	0			33.84	98.2268	33.84	98.2268	1.99376	1.44411	1.7204	0	0	0	1	1	1
410	FALSE	Mascot	410	RecName: Full=Structure-specific endonuclease subunit SLX4		gi|263511501	93266.2	4.83	1	0			33.62	98.1347	33.62	98.1347	2.211	2.08939	2.6074	0	0	0	1	1	1
411	FALSE	Mascot	411	Hsp60p [Saccharomyces cerevisiae EC1118]		gi|259148241	67460.5	5.23	1	0			33.54	98.1	33.54	98.1	2.15941	0.939544	2.20883	0	0	0	1	1	1
412	FALSE	Mascot	412	Fld1p [Saccharomyces cerevisiae JAY291]		gi|256269143	35078.7	7.66	1	0			32.81	97.7522	32.81	97.7522	2.211	2.08939	2.6074	0	0	0	1	1	1
413	FALSE	Mascot	413	HIS4 protein [Saccharomyces cerevisiae]		gi|3785	97600.9	5.21	1	0			32.54	97.608	32.54	97.608	2.81997	3.0058	4.2457	0	0	0	1	1	1
414	FALSE	Mascot	414	Tpd3p [Saccharomyces cerevisiae JAY291]		gi|256272273	76404.8	4.55	1	0			32.04	97.3162	32.04	97.3162	2.22709	3.34576	4.19225	0	0	0	1	1	1
415	FALSE	Mascot	415	Elg1p [Saccharomyces cerevisiae S288c]		gi|6324718	101372	6.52	1	0			32	97.2913	32	97.2913	1.71752	1.56645	2.55584	0	0	0	1	1	1
416	FALSE	Mascot	416	large-subunit GTPase [Saccharomyces cerevisiae YJM789]		gi|151943709	81859.9	8.84	1	0			31.68	97.0842	31.68	97.0842	4.23229	4.49548	4.63792	0.772654	0.746741	0.696526	2	2	2
417	FALSE	Mascot	417	conserved protein [Saccharomyces cerevisiae YJM789]		gi|151945114	74044.2	8.81	1	0			31.6	97.03	31.6	97.03	1.67199	1.68339	2.12952	0	0	0	1	1	1
418	FALSE	Mascot	418	ribosome assembly [Saccharomyces cerevisiae YJM789]		gi|151941061	28407.1	4.83	1	0			31.5162	96.9722	32.48	97.5748	1.19854	0.92169	1.03664	0	0	0	1	1	1
419	FALSE	Mascot	419	Rsf2p [Saccharomyces cerevisiae S288c]		gi|6322588	167302	8.27	1	0			31.36	96.8613	31.36	96.8613	2.27488	2.74896	2.91968	0	0	0	1	1	1
420	FALSE	Mascot	420	conserved protein [Saccharomyces cerevisiae YJM789]		gi|151941020	94199.9	8.84	1	0			31.36	96.8613	31.36	96.8613	2.27488	2.74896	2.91968	0	0	0	1	1	1
421	FALSE	Mascot	421	Rpa12p [Saccharomyces cerevisiae S288c]		gi|6322523	15892.9	8.09	1	0			31.23	96.7659	31.23	96.7659	1.39986	1.39619	1.63357	0	0	0	1	1	1
422	FALSE	Mascot	422	YOR001W [Saccharomyces cerevisiae]		gi|51013151	93131	6.82	1	0			31.16	96.7133	31.16	96.7133	1.66863	1.83013	1.59953	0	0	0	1	1	1
423	FALSE	Mascot	423	NuA3 complex histone acetyltransferase catalytic subunit [Saccharomyces cerevisiae YJM789]		gi|151946343	108455	6.23	1	0			30.94	96.5425	30.94	96.5425	1.54828	1.58707	2.22324	0	0	0	1	1	1
424	FALSE	Mascot	424	YNL308Cp-like protein [Saccharomyces cerevisiae AWRI1631]		gi|207341971	64130.4	5.13	1	0			30.93	96.5346	30.93	96.5346	2.19306	1.80495	2.50795	0	0	0	1	1	1
425	FALSE	Mascot	425	Spt6p [Saccharomyces cerevisiae S288c]		gi|6321552	185370	4.89	1	0			30.84	96.462	30.84	96.462	3.12671	2.2992	2.37479	0	0	0	1	1	1
426	FALSE	Mascot	426	Bre1p [Saccharomyces cerevisiae EC1118]		gi|259145171	93028.6	5.99	1	0			30.74	96.3796	30.74	96.3796	2.19178	1.42328	1.68918	0	0	0	1	1	1
427	FALSE	Mascot	427	hypothetical protein SCRG_00550 [Saccharomyces cerevisiae RM11-1a]		gi|190405061	36753.7	8.62	1	0			30.59	96.2524	30.59	96.2524	1.17215	1.31952	1.67654	0	0	0	1	1	1
428	FALSE	Mascot	428	Atp22p [Saccharomyces cerevisiae S288c]		gi|6320557	79015.4	9.55	1	0			30.35	96.0394	30.35	96.0394	1.99659	1.80302	1.66877	0	0	0	1	1	1
429	FALSE	Mascot	429	ADP/ATP-translocator protein [Saccharomyces cerevisiae]		gi|170962	38954.1	9.81	1	0			30.08	95.7854	30.08	95.7854	2.42164	2.88107	3.4108	0	0	0	1	1	1
430	FALSE	Mascot	430	synthetical lethal with ABP1,#2 [Saccharomyces cerevisiae]		gi|311413	117615	5.28	1	0			29.93	95.6373	29.93	95.6373	2.35131	1.85089	2.54052	0	0	0	1	1	1
431	FALSE	Mascot	431	Lag2p [Saccharomyces cerevisiae S288c]		gi|6324548	80767.2	4.61	1	0			29.79	95.4944	29.79	95.4944	4.86423	4.51814	5.71496	0	0	0	1	1	1
432	FALSE	Mascot	432	RAD26 [Saccharomyces cerevisiae]		gi|550429	139429	6.82	1	0			29.7762	95.4801	30.74	96.3796	2.19178	1.42328	1.68918	0	0	0	1	1	1
433	FALSE	Mascot	433	Gtr2p [Saccharomyces cerevisiae S288c]		gi|6321602	41353.4	4.57	1	0			29.63	95.3253	29.63	95.3253	2.73395	2.80775	4.21417	0	0	0	1	1	1
434	FALSE	Mascot	434	Plm2p [Saccharomyces cerevisiae EC1118]		gi|259145733	65626.5	9.38	1	0			29.62	95.3145	29.62	95.3145	1.75636	1.6383	2.00995	0	0	0	1	1	1
435	FALSE	Mascot	435	zinc metalloprotease [Saccharomyces cerevisiae YJM789]		gi|151945182	56986.5	8.17	1	0			29.56	95.2493	29.56	95.2493	1.34609	1.46969	1.35084	0	0	0	1	1	1
436	FALSE	Mascot	436	Chain A, Crystal Structure Of The Cytoplasmic Tunnel Domain In Yeast Vtc2p		gi|229597871	49563.1	5.85	1	0			28.77	94.3016	28.77	94.3016	1.06831	0.762158	0.898845	0.101098	0.175653	0.12847	4	4	4
437	FALSE	Mascot	437	conserved protein [Saccharomyces cerevisiae YJM789]		gi|151944781	22087.2	5.93	1	0			28.7	94.209	28.7	94.209	2.25861	2.04393	2.64214	0	0	0	1	1	1
438	FALSE	Mascot	438	put. RNA polymerase II largest subunit [Saccharomyces cerevisiae]		gi|4398	205355	5.42	1	0			28.61	94.0877	28.61	94.0877	3.50983	7.22926	7.71772	0	0	0	1	1	1
439	FALSE	Mascot	439	argininosuccinate synthetase (ARG1; E.C. 6.8.4.5) [Saccharomyces cerevisiae]		gi|171085	51797.3	5.52	1	0			28.32	93.6794	28.32	93.6794	2.05648	2.56649	3.56016	0	0	0	1	1	1
440	FALSE	Mascot	440	Cin2p [Saccharomyces cerevisiae]		gi|1006803	34884	6.99	1	0			28.31	93.6649	28.31	93.6649	2.20918	1.72953	2.02364	0	0	0	1	1	1
441	FALSE	Mascot	441	YGR193C [Saccharomyces cerevisiae]		gi|51013417	52072.1	5.55	1	0			28.09	93.3357	28.09	93.3357	2.24029	1.50494	1.62334	0	0	0	1	1	1
442	FALSE	Mascot	442	Faa1p [Saccharomyces cerevisiae S288c]		gi|6324893	87493.2	7.53	1	0			28.0862	93.3299	29.05	94.6574	2.08184	1.87988	2.26292	0	0	0	1	1	1
443	FALSE	Mascot	443	nuclear accommodation of mitochondria [Saccharomyces cerevisiae YJM789]		gi|151946238	119013	6.06	1	0			28.07	93.3049	28.07	93.3049	1.49577	1.51079	1.76243	0	0	0	1	1	1
444	FALSE	Mascot	444	trimethylguanosine synthase [Saccharomyces cerevisiae YJM789]		gi|151942642	41957.1	9.54	1	0			28.06	93.2895	28.06	93.2895	1.39496	1.14754	1.29319	0	0	0	1	1	1
445	FALSE	Mascot	445	PES4 PAB-like protein [Saccharomyces cerevisiae]		gi|452239	74188.8	9.59	1	0			28	93.1961	28	93.1961	3.11792	3.36726	3.12188	0	0	0	1	1	1
446	FALSE	Mascot	446	DNA-directed RNA polymerase III largest subunit [Saccharomyces cerevisiae RM11-1a]		gi|190407445	178307	8.59	1	0			27.89	93.0216	27.89	93.0216	1.94722	1.43836	1.25522	0	0	0	1	1	1
447	FALSE	Mascot	447	conserved protein [Saccharomyces cerevisiae YJM789]		gi|151945692	75302.2	9.95	1	0			27.71	92.7263	27.71	92.7263	1.69851	1.3499	1.70852	0	0	0	1	1	1
448	FALSE	Mascot	448	Rvs161p [Saccharomyces cerevisiae S288c]		gi|6319854	34404.5	6.24	1	0			27.52	92.401	27.52	92.401	1.14628	1.06931	1.93311	0	0	0	1	1	1
449	FALSE	Mascot	449	YMR014W [Saccharomyces cerevisiae]		gi|51013113	70850.9	8.86	1	0			27.46	92.2953	27.46	92.2953	1.7029	1.29597	2.01636	0	0	0	1	1	1
450	FALSE	Mascot	450	Tps2p [Saccharomyces cerevisiae S288c]		gi|6320279	114225	8.32	1	0			27.4	92.1881	27.4	92.1881	1.73611	1.62894	2.25883	0	0	0	1	1	1
451	FALSE	Mascot	451	MAP kinase kinase kinase (MEKK) [Saccharomyces cerevisiae YJM789]		gi|151944558	196823	5.56	1	0			27.34	92.0794	27.34	92.0794	0.989589	0.940829	1.67183	0	0	0	1	1	1
452	FALSE	Mascot	452	conserved protein [Saccharomyces cerevisiae YJM789]		gi|151944312	53072.7	7.22	1	0			27.34	92.0794	27.34	92.0794	0.989589	0.940829	1.67183	0	0	0	1	1	1
453	FALSE	Mascot	453	suicide protein [Saccharomyces cerevisiae YJM789]		gi|151944101	159531	8.36	1	0			27.34	92.0794	27.34	92.0794	0.989589	0.940829	1.67183	0	0	0	1	1	1
454	FALSE	Mascot	454	conserved protein [Saccharomyces cerevisiae YJM789]		gi|151945647	97489.3	9.72	1	0			27.34	92.0794	27.34	92.0794	0.989589	0.940829	1.67183	0	0	0	1	1	1
455	FALSE	Mascot	455	gamma-glutamyltransferase precursor [Saccharomyces cerevisiae RM11-1a]		gi|190405355	79193	5.58	1	0			27.34	92.0794	27.34	92.0794	0.989589	0.940829	1.67183	0	0	0	1	1	1
456	FALSE	Mascot	456	EC1118_1G1_4720p [Saccharomyces cerevisiae EC1118]		gi|259146654	15291.1	11.76	1	0			27.34	92.0794	27.34	92.0794	0.989589	0.940829	1.67183	0	0	0	1	1	1
457	FALSE	Mascot	457	Sul2p [Saccharomyces cerevisiae S288c]		gi|6323121	107869	6.23	1	0			27.34	92.0794	27.34	92.0794	0.989589	0.940829	1.67183	0	0	0	1	1	1
458	FALSE	Mascot	458	tRNA-specific adenosine deaminase subunit [Saccharomyces cerevisiae YJM789]		gi|151940847	41298.3	6.18	1	0			27.34	92.0794	27.34	92.0794	0.989589	0.940829	1.67183	0	0	0	1	1	1
459	FALSE	Mascot	459	vacuolar sorting protein [Saccharomyces cerevisiae YJM789]		gi|151944301	34611.8	4.71	1	0			27.29	91.9877	27.29	91.9877	1.32555	1.19447	1.96437	0	0	0	1	1	1
460	FALSE	Mascot	460	Chain A, Crystal Structure Of Sly1p In Complex With An N-Terminal Peptide Of Sed5p		gi|27065713	82591.6	5.13	1	0			27.28	91.9692	27.28	91.9692	2.07588	1.67879	1.77385	0	0	0	1	1	1
461	FALSE	Mascot	461	Rpl22ap [Saccharomyces cerevisiae S288c]		gi|6323090	15702.4	5.91	1	0			27.18	91.7822	27.18	91.7822	1.0446	0.883175	1.70364	0	0	0	1	1	1
462	FALSE	Mascot	462	protein IKI1 [Saccharomyces cerevisiae RM11-1a]		gi|190405962	38047.5	4.76	1	0			27.18	91.7822	27.18	91.7822	1.0446	0.883175	1.70364	0	0	0	1	1	1
463	FALSE	Mascot	463	Bin2p [Saccharomyces cerevisiae]		gi|493574	65149.8	6.22	1	0			27.1	91.6294	27.1	91.6294	1.20222	1.08444	1.51049	0	0	0	1	1	1
464	FALSE	Mascot	464	ark family kinase-like protein [Saccharomyces cerevisiae YJM789]		gi|151946451	133575	7.38	1	0			27.05	91.5325	27.05	91.5325	3.42997	4.66532	3.39435	0	0	0	1	1	1
465	FALSE	Mascot	465	bile transporter [Saccharomyces cerevisiae YJM789]		gi|151941125	204425	8.26	1	0			27.04	91.513	27.04	91.513	1.9521	1.5329	1.85223	0	0	0	1	1	1
466	FALSE	Mascot	466	conserved protein [Saccharomyces cerevisiae YJM789]		gi|151941768	130675	8.5	1	0			26.66	90.7369	26.66	90.7369	3.09898	1.6479	2.1751	0	0	0	1	1	1
467	FALSE	Mascot	467	YDR054Cp-like protein [Saccharomyces cerevisiae AWRI1631]		gi|207346801	23692.1	5.01	1	0			26.52	90.4334	26.52	90.4334	1.62817	1.43152	1.90535	0	0	0	1	1	1
468	FALSE	Mascot	468	Pse1p [Saccharomyces cerevisiae S288c]		gi|6323968	129569	4.61	1	0			26.39	90.1427	26.39	90.1427	1.55198	1.37246	2.04204	0	0	0	1	1	1
469	FALSE	Mascot	469	Ncs6p [Saccharomyces cerevisiae S288c]		gi|50593215	44882.4	9.04	1	0			26.38	90.12	26.38	90.12	1.20003	1.01648	1.7094	0	0	0	1	1	1
470	FALSE	Mascot	470	cell division cycle-related protein [Saccharomyces cerevisiae YJM789]		gi|151941870	105474	8.43	1	0			26.33	90.0056	26.33	90.0056	0.600445	0.78167	1.45727	0	0	0	1	1	1
471	FALSE	Mascot	471	conserved protein [Saccharomyces cerevisiae YJM789]		gi|151944797	82355.5	8.71	1	0			26.3	89.9363	26.3	89.9363	0.712976	0.590497	0.795282	0	0	0	1	1	1
472	FALSE	Mascot	472	RecName: Full=Adenylosuccinate synthetase; Short=AMPSase; Short=AdSS; AltName: Full=IMP--aspartate		gi|308191556	53862.2	8.43	1	0			26.19	89.6782	26.19	89.6782	1.4898	1.14534	1.59293	0	0	0	1	1	1
473	FALSE	Mascot	473	plasma membrane calcium [Saccharomyces cerevisiae YJM789]		gi|151943282	143751	7.93	1	0			25.2062	87.0541	26.17	89.6305	0.941858	0.762869	0.928011	0	0	0	1	1	1
474	FALSE	Mascot	474	VPS13 [Saccharomyces cerevisiae]		gi|2204257	171133	5.12	1	0			26.17	89.6305	26.17	89.6305	0.941858	0.762869	0.928011	0	0	0	1	1	1
475	FALSE	Mascot	475	Neo1p [Saccharomyces cerevisiae EC1118]		gi|259147208	140826	6.02	1	0			26.13	89.5346	26.13	89.5346	1.23623	1.32518	1.76944	0	0	0	1	1	1
476	FALSE	Mascot	476	transcriptional regulator of sulfur amino acid metabolism [Saccharomyces cerevisiae YJM789]		gi|151942229	25079.6	9.92	1	0			25.86	88.8633	25.86	88.8633	0.766995	0.755948	1.93797	0	0	0	1	1	1
477	FALSE	Mascot	477	mevalonate kinase [Saccharomyces cerevisiae]		gi|2804172	28877.9	5.38	1	0			25.85	88.8376	25.85	88.8376	1.52583	0.949729	1.70496	0	0	0	1	1	1
478	FALSE	Mascot	478	adenylate cyclase [Saccharomyces cerevisiae]		gi|854568	166858	6.44	1	0			25.85	88.8376	25.85	88.8376	2.55897	1.77029	2.09175	0	0	0	1	1	1
479	FALSE	Mascot	479	unnamed protein product [Saccharomyces cerevisiae]		gi|4614	40959.1	5.26	1	0			25.83	88.7861	25.83	88.7861	1.46151	1.10781	1.37151	0	0	0	1	1	1
480	FALSE	Mascot	480	ATPase component of a two subunit chromatin remodeling complex [Saccharomyces cerevisiae YJM789]		gi|151945386	146870	6.19	1	0			25.69	88.4187	25.69	88.4187	2.94825	2.89695	3.20206	0	0	0	1	1	1
481	FALSE	Mascot	481	Chain A, Crystal Structure At 1.9a Of The Apo Quinolinate Phosphoribosyl Transferase (Bna6) From Saccharomyces Cerevisiae		gi|170785208	35797.3	5.56	1	0			25.69	88.4187	25.69	88.4187	2.94825	2.89695	3.20206	0	0	0	1	1	1
482	FALSE	Mascot	482	rho GTPase-activating protein [Saccharomyces cerevisiae YJM789]		gi|151944873	269514	8.57	1	0			25.61	88.2034	25.61	88.2034	1.11723	1.03322	1.4114	0	0	0	1	1	1
483	FALSE	Mascot	483	nitrilase superfamily [Saccharomyces cerevisiae YJM789]		gi|151940875	35810.9	7.1	1	0			25.49	87.8729	25.49	87.8729	1.39145	1.61426	1.1775	0	0	0	1	1	1
484	FALSE	Mascot	484	Krr1p binding protein [Saccharomyces cerevisiae RM11-1a]		gi|190409272	81119.5	5.05	1	0			25.45	87.7607	25.45	87.7607	1.92602	1.71298	2.00602	0	0	0	1	1	1
485	FALSE	Mascot	485	unnamed protein product [Saccharomyces cerevisiae]		gi|2204253	92487.2	6.3	1	0			25.38	87.5618	25.38	87.5618	0.896513	0.93292	1.58034	0	0	0	1	1	1
486	FALSE	Mascot	486	vacuolar import and degradation protein [Saccharomyces cerevisiae YJM789]		gi|151944332	99948.1	4.97	1	0			25.15	86.8854	25.15	86.8854	1.16759	1.44637	2.7838	0	0	0	1	1	1
487	FALSE	Mascot	487	conserved hypothetical protein [Saccharomyces cerevisiae RM11-1a]		gi|190407363	90881.9	7.61	1	0			25.15	86.8854	25.15	86.8854	1.16759	1.44637	2.7838	0	0	0	1	1	1
488	FALSE	Mascot	488	hypothetical protein SCY_3180 [Saccharomyces cerevisiae YJM789]		gi|151945016	90125.9	6.01	1	0			25.05	86.5799	25.05	86.5799	1.79431	1.42697	1.78065	0	0	0	1	1	1
489	FALSE	Mascot	489	endonuclease SceI 75 kDa subunit [Saccharomyces cerevisiae]		gi|171463	78250.2	5.41	1	0			24.99	86.3932	24.99	86.3932	0	0	0	0	0	0	0	0	0
490	FALSE	Mascot	490	NuA4 histone acetyltransferase subunit [Saccharomyces cerevisiae YJM789]		gi|151945247	60523.6	5.41	1	0			24.92	86.1721	24.92	86.1721	1.53229	1.28355	1.63912	0	0	0	1	1	1
491	FALSE	Mascot	491	YDL131W [Saccharomyces cerevisiae]		gi|51013333	53801.2	5.88	1	0			24.88	86.0442	24.88	86.0442	2.1325	1.60746	1.95755	0	0	0	1	1	1
492	FALSE	Mascot	492	sporulation protein [Saccharomyces cerevisiae YJM789]		gi|151941164	112919	9.65	1	0			24.86	85.9797	24.86	85.9797	2.57463	1.7828	1.50466	0	0	0	1	1	1
493	FALSE	Mascot	493	YIL166Cp-like protein [Saccharomyces cerevisiae AWRI1631]		gi|207344454	56969.6	9.4	1	0			24.86	85.9797	24.86	85.9797	2.57463	1.7828	1.50466	0	0	0	1	1	1
494	FALSE	Mascot	494	YDL237W [Saccharomyces cerevisiae]		gi|51012587	48665.3	5.34	1	0			24.81	85.8174	24.81	85.8174	1.14347	1.2509	2.31512	0	0	0	1	1	1
495	FALSE	Mascot	495	uracil phosphoribosyl transferase [Saccharomyces cerevisiae]		gi|7546185	31139.4	6.75	1	0			24.8	85.7847	24.8	85.7847	2.20446	1.45648	2.45363	0	0	0	1	1	1
496	FALSE	Mascot	496	ubiquitin carboxyl-terminal hydrolase [Saccharomyces cerevisiae YJM789]		gi|151944815	96511	7.29	1	0			24.77	85.6862	24.77	85.6862	0.799694	0.479894	1.60395	0	0	0	1	1	1
497	FALSE	Mascot	497	conserved protein [Saccharomyces cerevisiae YJM789]		gi|151943133	24439.3	5.72	1	0			24.77	85.6862	24.77	85.6862	0.799694	0.479894	1.60395	0	0	0	1	1	1
498	FALSE	Mascot	498	DEAD box family ATP dependent helicase required for mRNA export from the nucleus [Saccharomyces cer		gi|151945035	135679	5.89	1	0			24.72	85.5204	24.72	85.5204	2.45656	2.73842	3.58694	0	0	0	1	1	1
499	FALSE	Mascot	499	C3HC4 zinc-binding integral peroxisomal membrane protein [Saccharomyces cerevisiae YJM789]		gi|151942242	44082.1	9.35	1	0			24.66	85.319	24.66	85.319	0.46415	0.536029	1.74138	0	0	0	1	1	1
500	FALSE	Mascot	500	Chain A, Structure Of The C-Terminal Domain Of The Dead-Box Protein Dbp5		gi|257097239	23409.5	6.13	1	0			24.65	85.2851	24.65	85.2851	1.28566	1.29965	1.57572	0	0	0	1	1	1
501	FALSE	Mascot	501	conserved protein [Saccharomyces cerevisiae YJM789]		gi|151945005	60662.2	4.47	1	0			24.58	85.046	24.58	85.046	1.58024	1.65296	2.39733	0	0	0	1	1	1
502	FALSE	Mascot	502	conserved protein [Saccharomyces cerevisiae YJM789]		gi|151942117	63908.6	7.06	1	0			24.5762	85.0331	25.54	88.0117	2.60994	2.05588	1.95152	0	0	0	1	1	1

## Sheet: msms_summary
	Submit To DeNovo	Plate Number	Spot Index	Spot Label	Protein Name	Species	Accession Number	Total Ion Score	Total Ion Score C.I. %	Protein MW	Protein PI	Best Peptide Sequence	Start Sequence Position	End Sequence Position	Modification	Ion Score	Ion Score C.I. %	Calculated Mass	Observed Mass	Match Error Da	Match Error PPM	Total MS/MS Ion Cluster Area	MS/MS Ion Cluster Area Matched %	Custom1	Custom2	Acquisition Time	iTRAQ Ratio (115/114)	iTRAQ Ratio (116/114)	iTRAQ Ratio (117/114)	Avg. iTRAQ Ratio (115/114)	Avg. iTRAQ Ratio (116/114)	Avg. iTRAQ Ratio (117/114)	iTRAQ Peptides (115/114)	iTRAQ Peptides (116/114)	iTRAQ Peptides (117/114)	iTRAQ 114 Reagent Cluster Area	iTRAQ 115 Reagent Cluster Area	iTRAQ 116 Reagent Cluster Area	iTRAQ 117 Reagent Cluster Area
1640	FALSE	1	188	H15	G4p1 [Saccharomyces cerevisiae]		gi|1002712	63.12	99.998	48893.7	7.7	SGQIQPHLDQLNLVLR	37	52	(N-term)_iTRAQ[0]	63.12	99.998	1975.12	1975.2	0.0776367	39.3073	51396.5	70.1947			2013-09-13 22:23:08	1.75737	1.43142	1.82947	1.75737	1.43142	1.82947	1	1	1	1127.3	1981.08	1613.63	2062.36
1370	FALSE	1	173	G24	cytosolic glutamyl-tRNA synthetase [Saccharomyces cerevisiae]		gi|1008483	227.29	100	95983.2	7.24	IGDIIQFER	682	690	(N-term)_iTRAQ[0]	63.32	99.998	1234.69	1234.73	0.0421143	34.1091	31624.7	75.6696			2013-09-13 21:51:02	2.76247	1.57292	1.81204	2.29338	1.31198	1.66036	3	3	3	658.31	1818.56	1035.47	1192.88
1371	FALSE	1	232	J8	cytosolic glutamyl-tRNA synthetase [Saccharomyces cerevisiae]		gi|1008483	227.29	100	95983.2	7.24	NAQYDWMLQALR	424	435	(N-term)_iTRAQ[0]	53.89	99.982	1652.83	1652.93	0.0985107	59.6011	35272.4	45.3498			2013-09-14 01:02:09	1.87321	1.14837	1.6118	2.29338	1.31198	1.66036	3	3	3	1009.44	1890.88	1159.21	1627.01
1372	FALSE	1	261	K13	cytosolic glutamyl-tRNA synthetase [Saccharomyces cerevisiae]		gi|1008483	227.29	100	95983.2	7.24	APIVAYAELIAAR	27	39	(N-term)_iTRAQ[0]	110.08	100	1501.89	1502	0.11145	74.2068	25464	75.1545			2013-09-14 02:37:24	2.33102	1.25024	1.56722	2.29338	1.31198	1.66036	3	3	3	925.611	2157.61	1157.24	1450.64
998	FALSE	1	40	B13	Rps14ap [Saccharomyces cerevisiae S288c]		gi|10383793	467.26	100	16014.7	10.73	TKTPGPGGQAALR	91	103	(N-term)_iTRAQ[0], Lysine(K)_iTRAQ[2]	96.04	100	1541.9	1541.85	-0.0533447	-34.5967	68932.5	43.2836			2013-09-13 14:11:42	1.58295	1.61864	2.01278	1.61542	1.34337	1.61028	6	6	6	3983.64	6305.91	6448.09	8018.19
999	FALSE	1	67	C16	Rps14ap [Saccharomyces cerevisiae S288c]		gi|10383793	467.26	100	16014.7	10.73	DNSQVFGVAR	9	18	(N-term)_iTRAQ[0]	80.3	100	1236.65	1236.64	-0.00842285	-6.81105	54213	75.3767			2013-09-13 15:19:15	1.83394	1.62049	1.70722	1.61542	1.34337	1.61028	6	6	6	1470.64	2697.06	2383.15	2510.71
1000	FALSE	1	72	C21	Rps14ap [Saccharomyces cerevisiae S288c]		gi|10383793	467.26	100	16014.7	10.73	IEDVTPVPSDSTR	115	127	(N-term)_iTRAQ[0]	74.4	100	1559.8	1559.78	-0.0209961	-13.4607	77560.5	68.455			2013-09-13 15:01:40	1.38218	0.96787	1.52919	1.61542	1.34337	1.61028	6	6	6	2235.95	3090.49	2164.11	3419.18
1001	FALSE	1	103	E2	Rps14ap [Saccharomyces cerevisiae S288c]		gi|10383793	467.26	100	16014.7	10.73	IGRIEDVTPVPSDSTR	112	127	(N-term)_iTRAQ[0]	33.39	98.033	1886.01	1886.06	0.0483398	25.6307	152341	36.0939			2013-09-13 17:44:20	1.32202	0.925818	1.34705	1.61542	1.34337	1.61028	6	6	6	5816.09	7689.01	5384.64	7834.56
1002	FALSE	1	156	G7	Rps14ap [Saccharomyces cerevisiae S288c]		gi|10383793	467.26	100	16014.7	10.73	ADRDESSPYAAMLAAQDVAAK	50	70	(N-term)_iTRAQ[0], Lysine(K)_iTRAQ[21]	131.42	100	2468.23	2468.28	0.0471191	19.0902	87938.9	66.7245			2013-09-13 20:49:31	1.81953	1.71989	1.89475	1.61542	1.34337	1.61028	6	6	6	2441.4	4442.21	4198.94	4625.85
1003	FALSE	1	220	I20	Rps14ap [Saccharomyces cerevisiae S288c]		gi|10383793	467.26	100	16014.7	10.73	IYASFNDTFVHVTDLSGK	19	36	(N-term)_iTRAQ[0], Lysine(K)_iTRAQ[18]	51.71	99.971	2302.2	2302.34	0.140137	60.8709	7600.8	66.806			2013-09-13 23:29:51	1.84114	1.45391	1.29995	1.61542	1.34337	1.61028	6	6	6	383.654	706.363	557.799	498.731
1477	FALSE	1	73	C22	Chain G, 12-Subunit Rna Polymerase Ii		gi|110590860	155.45	100	27023.3	8.95	KNFIAVSAANR	180	190	(N-term)_iTRAQ[0], Lysine(K)_iTRAQ[1]	72.27	100	1478.87	1478.86	-0.0136719	-9.24482	104655	40.9503			2013-09-13 14:58:47	2.16317	2.0626	2.90962	2.40723	2.17736	2.78186	2	2	2	4470	9669.36	9219.8	13006
1478	FALSE	1	87	D12	Chain G, 12-Subunit Rna Polymerase Ii		gi|110590860	155.45	100	27023.3	8.95	NFIAVSAANR	181	190	(N-term)_iTRAQ[0]	83.18	100	1206.67	1206.68	0.00610352	5.05814	534123	69.832			2013-09-13 16:53:44	2.67882	2.2985	2.6597	2.40723	2.17736	2.78186	2	2	2	8892.32	23821	20439	23650.9
1410	FALSE	1	138	F13	Chain A, Yeast Alcohol Dehydrogenase I, Saccharomyces Cerevisiae Fermentative Enzyme		gi|112491285	189.5	100	40665.1	6.21	GVIFYESHGKLEYK	8	21	(N-term)_iTRAQ[0], Lysine(K)_iTRAQ[10,14]	77.72	100	2102.17	2102.18	0.0129395	6.1553	30228.3	54.5134			2013-09-13 19:44:16	1.86058	1.70775	2.14446	1.9102	1.80398	2.42078	3	3	3	1468.58	2732.4	2507.96	3149.31
1411	FALSE	1	159	G10	Chain A, Yeast Alcohol Dehydrogenase I, Saccharomyces Cerevisiae Fermentative Enzyme		gi|112491285	189.5	100	40665.1	6.21	VLGIDGGEGKEELFR	197	211	(N-term)_iTRAQ[0], Lysine(K)_iTRAQ[10]	51.66	99.971	1907.05	1907.07	0.0246582	12.93	13751.3	60.5324			2013-09-13 21:02:57	2.19875	1.87052	2.85052	1.9102	1.80398	2.42078	3	3	3	611.155	1343.78	1143.18	1742.11
1412	FALSE	1	196	H23	Chain A, Yeast Alcohol Dehydrogenase I, Saccharomyces Cerevisiae Fermentative Enzyme		gi|112491285	189.5	100	40665.1	6.21	EALDFFAR	303	310	(N-term)_iTRAQ[0]	60.12	99.996	1112.59	1112.65	0.0657959	59.1378	62242.5	80.256			2013-09-13 21:55:51	1.70378	1.83784	2.32073	1.9102	1.80398	2.42078	3	3	3	1009.09	1719.27	1854.56	2341.83
1324	FALSE	1	206	I6	Sug2p [Saccharomyces cerevisiae]		gi|1147800	255.426	100	54222.9	5.53	EVIELPLKNPEIFQR	195	209	(N-term)_iTRAQ[0], Lysine(K)_iTRAQ[8]	72.24	100	2113.23	2113.32	0.0961914	45.5187	59045.7	57.6357			2013-09-14 00:16:05	1.99019	1.87197	2.7876	1.75217	1.63673	2.57002	3	3	3	1494.98	2975.3	2798.56	4167.42
1325	FALSE	1	307	M9	Sug2p [Saccharomyces cerevisiae]		gi|1147800	255.426	100	54222.9	5.53	ALQSIGQLIGEVMK	97	110	(N-term)_iTRAQ[0], Lysine(K)_iTRAQ[14]	124.68	100	1775.03	1775.19	0.155518	87.6138	13012.2	81.9069			2013-09-14 05:11:59	1.72808	1.52232	2.17307	1.75217	1.63673	2.57002	3	3	3	347.158	599.918	528.485	754.4
876	FALSE	1	15	A15	Rps10bp [Saccharomyces cerevisiae]		gi|1151236	567.55	100	31088.8	10.49	EVTKGEK	161	167	(N-term)_iTRAQ[0], Lysine(K)_iTRAQ[4,7]	38.39	99.378	1222.74	1222.71	-0.0313721	-25.6572	21867.5	36.6088			2013-09-13 12:55:46	1.57457	1.69665	1.82321	2.03846	2.03509	2.20827	8	8	8	1419.77	2235.52	2408.84	2588.53
877	FALSE	1	72	C21	Rps10bp [Saccharomyces cerevisiae]		gi|1151236	567.55	100	31088.8	10.49	QGVLLPTR	65	72	(N-term)_iTRAQ[0]	48.69	99.942	1027.64	1027.63	-0.00524902	-5.10785	18315.4	70.1923			2013-09-13 15:03:16	2.39319	1.95064	2.34874	2.03846	2.03509	2.20827	8	8	8	470.534	1126.07	917.842	1105.16
878	FALSE	1	73	C22	Rps10bp [Saccharomyces cerevisiae]		gi|1151236	567.55	100	31088.8	10.49	ISGGNDKQGFPMK	52	64	(N-term)_iTRAQ[0], Lysine(K)_iTRAQ[7,13]	38.48	99.391	1810.99	1810.96	-0.022583	-12.47	24001	46.017			2013-09-13 15:00:04	1.48769	1.41496	1.55088	2.03846	2.03509	2.20827	8	8	8	1882.15	2800.04	2663.17	2918.99
879	FALSE	1	95	D20	Rps10bp [Saccharomyces cerevisiae]		gi|1151236	567.55	100	31088.8	10.49	VFFDKR	26	31	(N-term)_iTRAQ[0], Lysine(K)_iTRAQ[5]	31.98	97.279	1099.65	1099.67	0.022583	20.5365	842816	56.2511			2013-09-13 17:21:37	2.68909	3.15108	2.98595	2.03846	2.03509	2.20827	8	8	8	17598.8	47324.9	55455.2	52549.1
880	FALSE	1	147	F22	Rps10bp [Saccharomyces cerevisiae]		gi|1151236	567.55	100	31088.8	10.49	IGQEVDGEAVGDEFK	32	46	(N-term)_iTRAQ[0], Lysine(K)_iTRAQ[15]	140.85	100	1880.95	1880.99	0.0374756	19.9238	77235.3	76.6183			2013-09-13 19:12:33	2.0489	1.91742	2.11469	2.03846	2.03509	2.20827	8	8	8	1942.19	3979.36	3724	4107.14
881	FALSE	1	157	G8	Rps10bp [Saccharomyces cerevisiae]		gi|1151236	567.55	100	31088.8	10.49	EAAAEYAQLLAK	203	214	(N-term)_iTRAQ[0], Lysine(K)_iTRAQ[12]	98.47	100	1565.88	1565.9	0.0194092	12.3951	44346.3	78.5423			2013-09-13 20:55:54	2.00788	2.00256	2.22112	2.03846	2.03509	2.20827	8	8	8	934.708	1876.78	1871.81	2076.1
882	FALSE	1	174	H1	Rps10bp [Saccharomyces cerevisiae]		gi|1151236	567.55	100	31088.8	10.49	IGQEVDGEAVGDEFKGYVFK	32	51	(N-term)_iTRAQ[0], Lysine(K)_iTRAQ[15,20]	43.97	99.828	2619.37	2619.49	0.125732	48.0011	4063.83	58.1892			2013-09-13 23:13:29	2.4083	2.68501	2.72995	2.03846	2.03509	2.20827	8	8	8	194.88	469.33	523.255	532.013
883	FALSE	1	342	N20	Rps10bp [Saccharomyces cerevisiae]		gi|1151236	567.55	100	31088.8	10.49	GAIVGPDLAVLALVIVK	99	115	(N-term)_iTRAQ[0], Lysine(K)_iTRAQ[17]	126.72	100	1936.25	1936.46	0.211426	109.194	176969	86.8855			2013-09-14 06:19:35	1.99612	1.93399	2.22384	2.03846	2.03509	2.20827	8	8	8	1615.61	3224.96	3124.58	3592.87
373	FALSE	1	98	D23	Chain A, Yeast Initiation Factor 4a		gi|11513344	1500.51	100	47625.7	5.02	VFDNIQR	149	155	(N-term)_iTRAQ[0]	44.93	99.862	1035.57	1035.59	0.0228271	22.0431	251587	70.8812			2013-09-13 17:32:10	2.20918	1.72953	2.02364	1.81138	1.36913	1.7436	15	15	15	4502	9945.75	7786.34	9110.43
374	FALSE	1	111	E10	Chain A, Yeast Initiation Factor 4a		gi|11513344	1500.51	100	47625.7	5.02	KDELTLEGIK	225	234	(N-term)_iTRAQ[0], Lysine(K)_iTRAQ[1,10]	56.03	99.989	1577.95	1577.95	0.00109863	0.696241	43140.8	34.4487			2013-09-13 18:13:54	1.66508	0.85809	1.80387	1.81138	1.36913	1.7436	15	15	15	2572.39	4283.22	2207.34	4640.26
375	FALSE	1	122	E21	Chain A, Yeast Initiation Factor 4a		gi|11513344	1500.51	100	47625.7	5.02	APQALXLAPTR	89	99	(N-term)_iTRAQ[0]	61.93	99.997	1312.75	1312.77	0.0198975	15.157	130677	43.3863			2013-09-13 18:51:24	1.80135	1.29076	1.99491	1.81138	1.36913	1.7436	15	15	15	4132.51	7444.09	5334.06	8243.99
376	FALSE	1	129	F4	Chain A, Yeast Initiation Factor 4a		gi|11513344	1500.51	100	47625.7	5.02	TGTFSIAALQR	72	82	(N-term)_iTRAQ[0]	91.26	100	1308.74	1308.76	0.0180664	13.8044	154988	64.534			2013-09-13 20:14:38	2.70088	2.19831	1.9483	1.81138	1.36913	1.7436	15	15	15	2946.73	7958.75	6477.82	5741.12
377	FALSE	1	153	G4	Chain A, Yeast Initiation Factor 4a		gi|11513344	1500.51	100	47625.7	5.02	KGVAINFVTNEDVGAXR	356	372	(N-term)_iTRAQ[0], Lysine(K)_iTRAQ[1]	138.37	100	2109.14	2109.18	0.0432129	20.4884	337620	34.2109			2013-09-13 20:38:37	1.83418	1.41617	1.84206	1.81138	1.36913	1.7436	15	15	15	10882.5	19960.4	15411.5	20046.2
378	FALSE	1	173	G24	Chain A, Yeast Initiation Factor 4a		gi|11513344	1500.51	100	47625.7	5.02	NDKFTVSAIYSDLPQQER	281	298	(N-term)_iTRAQ[0], Lysine(K)_iTRAQ[3]	156.25	100	2399.25	2399.33	0.0842285	35.1063	113557	79.1583			2013-09-13 21:49:25	2.10106	1.68432	2.10507	1.81138	1.36913	1.7436	15	15	15	2471.52	5192.8	4162.83	5202.73
379	FALSE	1	178	H5	Chain A, Yeast Initiation Factor 4a		gi|11513344	1500.51	100	47625.7	5.02	FTVSAIYSDLPQQER	284	298	(N-term)_iTRAQ[0]	106.95	100	1897.98	1898.05	0.0758057	39.9402	30998.3	78.6148			2013-09-13 22:59:01	1.71678	1.52162	1.66733	1.81138	1.36913	1.7436	15	15	15	645.23	1107.72	981.797	1075.81
380	FALSE	1	185	H12	Chain A, Yeast Initiation Factor 4a		gi|11513344	1500.51	100	47625.7	5.02	AIXPIIEGHDVLAQAQSGTGK	51	71	(N-term)_iTRAQ[0], Lysine(K)_iTRAQ[21]	66.51	99.999	2424.32	2424.44	0.121338	50.0503	4420.7	64.1471			2013-09-13 22:34:21	1.10772	0.666047	1.57074	1.81138	1.36913	1.7436	15	15	15	258.427	286.264		405.923
381	FALSE	1	186	H13	Chain A, Yeast Initiation Factor 4a		gi|11513344	1500.51	100	47625.7	5.02	AIXPIIEGHDVLAQAQSGTGK	51	71	(N-term)_iTRAQ[0], Lysine(K)_iTRAQ[21]	87.46	100	2422.32	2422.38	0.0656738	27.112	33071.7	58.6277			2013-09-13 22:31:28	1.99108	1.78223	1.69525	1.81138	1.36913	1.7436	15	15	15	630.819	1256.01	1124.26	1069.4
382	FALSE	1	188	H15	Chain A, Yeast Initiation Factor 4a		gi|11513344	1500.51	100	47625.7	5.02	GVFGYGFEEPSAIQQR	35	50	(N-term)_iTRAQ[0]	160.9	100	1928.96	1929.05	0.0889893	46.1332	1.35548e+06	73.9938			2013-09-13 22:21:32	1.80906	1.48365	1.90482	1.81138	1.36913	1.7436	15	15	15	21819.6	39472.9	32372.6	41562.2
383	FALSE	1	205	I5	Chain A, Yeast Initiation Factor 4a		gi|11513344	1500.51	100	47625.7	5.02	ILISTDLLAR	312	321	(N-term)_iTRAQ[0]	80.88	100	1258.79	1258.86	0.0775146	61.5789	58651.9	74.9527			2013-09-14 00:19:16	1.6414	1.40576	1.4368	1.81138	1.36913	1.7436	15	15	15	1449.51	2379.22	2037.67	2082.66
384	FALSE	1	211	I11	Chain A, Yeast Initiation Factor 4a		gi|11513344	1500.51	100	47625.7	5.02	FDDXELDENLLR	23	34	(N-term)_iTRAQ[0]	104.87	100	1653.79	1653.87	0.0773926	46.7971	234763	44.2171			2013-09-13 23:58:25	1.79032	1.40309	2.10146	1.81138	1.36913	1.7436	15	15	15	3836.32	6868.25	5382.71	8061.86
385	FALSE	1	219	I19	Chain A, Yeast Initiation Factor 4a		gi|11513344	1500.51	100	47625.7	5.02	GIDVQQVSLVINYDLPANKENYIHR	322	346	(N-term)_iTRAQ[0], Lysine(K)_iTRAQ[19]	138.36	100	3186.72	3186.9	0.183594	57.6122	58542.1	82.9195			2013-09-13 23:31:08	1.83097	1.28417	1.6891	1.81138	1.36913	1.7436	15	15	15	1053.74	1929.37	1353.17	1779.86
386	FALSE	1	244	J20	Chain A, Yeast Initiation Factor 4a		gi|11513344	1500.51	100	47625.7	5.02	VVYKFDDXELDENLLR	19	34	(N-term)_iTRAQ[0], Lysine(K)_iTRAQ[4]	151.54	100	2287.19	2287.37	0.185303	81.0177	338702	56.6082			2013-09-14 01:42:14	1.99869	1.58186	1.86462	1.81138	1.36913	1.7436	15	15	15	6477.62	12946.8	10246.7	12078.3
387	FALSE	1	318	M20	Chain A, Yeast Initiation Factor 4a		gi|11513344	1500.51	100	47625.7	5.02	FYSTQIEELPSDIATLLN	377	394	(N-term)_iTRAQ[0]	120.78	100	2198.14	2198.43	0.29126	132.503	79914.4	71.766			2013-09-14 05:49:27	1.45956	1.03237	0.945877	1.81138	1.36913	1.7436	15	15	15	1112.78	1624.18	1148.8	1052.56
1337	FALSE	1	60	C9	Rpl26bp [Saccharomyces cerevisiae S288c]		gi|116006491	242.52	100	16964	10.47	KAYFTAPSSER	17	27	(N-term)_iTRAQ[0], Lysine(K)_iTRAQ[1]	59.69	99.995	1544.83	1544.8	-0.0281982	-18.2533	213027	37.4312			2013-09-13 15:43:39	0.912034	1.22371	1.29969	1.06263	1.06831	1.031	4	4	4	15561.4	14192.5	19042.7	20225.1
1338	FALSE	1	71	C20	Rpl26bp [Saccharomyces cerevisiae S288c]		gi|116006491	242.52	100	16964	10.47	AYFTAPSSER	18	27	(N-term)_iTRAQ[0]	64.03	99.998	1272.63	1272.63	0.000488281	0.383678	20404.5	62.465			2013-09-13 15:06:28	1.28732	1.48567	1.19883	1.06263	1.06831	1.031	4	4	4	1197.07	1541.01	1778.45	1435.08
1339	FALSE	1	81	D6	Rpl26bp [Saccharomyces cerevisiae S288c]		gi|116006491	242.52	100	16964	10.47	FAVQVDKVTK	78	87	(N-term)_iTRAQ[0], Lysine(K)_iTRAQ[7,10]	66.83	99.999	1566.96	1566.95	-0.0137939	-8.803	93250.8	56.6431			2013-09-13 16:33:54	0.849095	0.766467	0.720816	1.06263	1.06831	1.031	4	4	4	8056.06	6840.36	6174.7	5806.93
1340	FALSE	1	109	E8	Rpl26bp [Saccharomyces cerevisiae S288c]		gi|116006491	242.52	100	16964	10.47	RVLLSAPLSK	28	37	(N-term)_iTRAQ[0], Lysine(K)_iTRAQ[10]	51.97	99.973	1371.89	1371.9	0.0032959	2.40245	58365.7	47.021			2013-09-13 18:04:13	1.27899	0.934736	1.00604	1.06263	1.06831	1.031	4	4	4	3115.93	3985.25	2912.57	3134.75
863	FALSE	1	52	C1	YOR3177w [Saccharomyces cerevisiae]		gi|1164943	576.93	100	24902.1	9.73	ILPKPSR	101	107	(N-term)_iTRAQ[0], Lysine(K)_iTRAQ[4]	36.22	98.975	1098.72	1098.7	-0.0239258	-21.776	23260.5	50.8619			2013-09-13 16:13:27	2.6298	3.41754	2.84357	2.78555	3.17762	2.97374	6	6	6	712.599	1873.99	2435.34	2026.33
864	FALSE	1	116	E15	YOR3177w [Saccharomyces cerevisiae]		gi|1164943	576.93	100	24902.1	9.73	HVIFLAER	92	99	(N-term)_iTRAQ[0]	66.04	99.999	1128.66	1128.68	0.0166016	14.709	243550	62.4896			2013-09-13 18:28:39	3.50352	4.12702	3.8504	2.78555	3.17762	2.97374	6	6	6	4696.39	16453.9	19382.1	18083
865	FALSE	1	122	E21	YOR3177w [Saccharomyces cerevisiae]		gi|1164943	576.93	100	24902.1	9.73	AELRPLQFK	36	44	(N-term)_iTRAQ[0], Lysine(K)_iTRAQ[9]	58.64	99.994	1389.85	1389.87	0.0216064	15.5459	567437	59.2172			2013-09-13 18:50:07	3.93138	4.68121	4.55148	2.78555	3.17762	2.97374	6	6	6	6989.42	27478.1	32718.9	31812.2
866	FALSE	1	263	K15	YOR3177w [Saccharomyces cerevisiae]		gi|1164943	576.93	100	24902.1	9.73	ALAIFVPVPSLAGFHK	60	75	(N-term)_iTRAQ[0], Lysine(K)_iTRAQ[16]	101.4	100	1955.17	1955.31	0.13562	69.3648	36348.9	82.8605			2013-09-14 02:30:21	1.69838	1.36566	1.7358	2.78555	3.17762	2.97374	6	6	6	592.316	1005.98	808.903	1028.14
867	FALSE	1	285	L13	YOR3177w [Saccharomyces cerevisiae]		gi|1164943	576.93	100	24902.1	9.73	TLTAVHDKILEDLVFPTEIVGK	120	141	(N-term)_iTRAQ[0], Lysine(K)_iTRAQ[8,22]	86.51	100	2870.66	2870.92	0.254395	88.6188	15384.4	86.282			2013-09-14 04:04:00	2.66402	3.70979	2.64366	2.78555	3.17762	2.97374	6	6	6	212.855	567.049	789.646	562.714
868	FALSE	1	326	N4	YOR3177w [Saccharomyces cerevisiae]		gi|1164943	576.93	100	24902.1	9.73	ILSQAPTELELQVAQAFVELENSSPELK	8	35	(N-term)_iTRAQ[0], Lysine(K)_iTRAQ[28]	228.12	100	3371.82	3372.21	0.391113	115.995	48323.2	92.2287			2013-09-14 07:14:44	2.85051	3.07762	3.02406	2.78555	3.17762	2.97374	6	6	6	340.825	971.525	1048.93	1030.68
1542	FALSE	1	312	M14	YOR3513c [Saccharomyces cerevisiae]		gi|1164988	119.45	100	27771.6	9.99	AFTLGFDLDDSIALLR	105	120	(N-term)_iTRAQ[0]	119.45	100	1911.03	1911.21	0.171875	89.9382	27951.4	82.0034			2013-09-14 05:28:37	2.59601	2.19393	3.93431	2.59601	2.19393	3.93431	1	1	1	337.468	876.068	740.38	1327.7
1137	FALSE	1	58	C7	Chain A, Crystal Structure Of Yeast Rna Splicing Factor Snu13p		gi|116666730	376.09	100	16059.7	7.05	TQIYAVK	112	118	(N-term)_iTRAQ[0], Lysine(K)_iTRAQ[7]	35.2	98.704	1110.68	1110.65	-0.0264893	-23.8497	14867.8	54.4944			2013-09-13 15:53:16	1.51567	1.27178	1.90916	2.15874	1.63643	2.18603	4	4	4	779.62	1181.65	991.502	1488.41
1138	FALSE	1	131	F6	Chain A, Crystal Structure Of Yeast Rna Splicing Factor Snu13p		gi|116666730	376.09	100	16059.7	7.05	NVPYVFVPSR	75	84	(N-term)_iTRAQ[0]	60.84	99.996	1321.74	1321.76	0.0168457	12.7451	122057	68.296			2013-09-13 20:06:58	2.5599	1.99995	2.38243	2.15874	1.63643	2.18603	4	4	4	2572.8	6586.09	5145.46	6129.52
1139	FALSE	1	154	G5	Chain A, Crystal Structure Of Yeast Rna Splicing Factor Snu13p		gi|116666730	376.09	100	16059.7	7.05	ACGVSRPVIAASITTNDASAIK	90	111	(N-term)_iTRAQ[0], Lysine(K)_iTRAQ[22], MMTS (C)[2]	36.13	98.953	2479.32	2479.37	0.0441895	17.8232	20749.6	53.747			2013-09-13 20:44:42	1.87036	1.25652	1.78505	2.15874	1.63643	2.18603	4	4	4	847.265	1584.69	1064.61	1512.41
1140	FALSE	1	360	O14	Chain A, Crystal Structure Of Yeast Rna Splicing Factor Snu13p		gi|116666730	376.09	100	16059.7	7.05	AFPLADAALTQQILDVVQQAANLR	8	31	(N-term)_iTRAQ[0]	243.92	100	2710.5	2710.82	0.314941	116.193	2.21303e+06	80.2251			2013-09-14 08:06:01	2.99261	2.24385	2.81263	2.15874	1.63643	2.18603	4	4	4	8626.94	25817	19357.5	24264.4
1405	FALSE	1	80	D5	Chain G, Structure Of Ribosome-Bound Cricket Paralysis Virus Ires Rna		gi|119390529	192.54	100	28179.7	9.72	AGKFPTPVSHNDDLYGK	128	144	(N-term)_iTRAQ[0], Lysine(K)_iTRAQ[3,17]	58.62	99.994	2278.22	2278.21	-0.00732422	-3.21489	12130.7	54.0137			2013-09-13 16:32:18	1.29619	0.983976	1.9833	1.34254	1.15269	2.14423	3	3	3	989.273	1282.28	973.42	1962.02
1406	FALSE	1	294	L22	Chain G, Structure Of Ribosome-Bound Cricket Paralysis Virus Ires Rna		gi|119390529	192.54	100	28179.7	9.72	NFLETVELQVGLK	24	36	(N-term)_iTRAQ[0], Lysine(K)_iTRAQ[13]	106.65	100	1778.03	1778.21	0.175171	98.5196	99839.9	72.6459			2013-09-14 04:34:06	1.17077	0.832784	1.70387	1.34254	1.15269	2.14423	3	3	3	3038.58	3557.49	2530.48	5177.35
1479	FALSE	1	89	D14	Utp20p [Saccharomyces cerevisiae S288c]		gi|14270688	153.602	100	314191	6.59	MHEYDFPR	1316	1323	(N-term)_iTRAQ[0]	57.47	99.992	1238.57	1238.57	-0.00158691	-1.28124	49546.6	71.6218			2013-09-13 17:02:04	3.21743	3.65024	4.33043	3.2481	3.54768	4.36108	2	2	2	884.764	2846.67	3229.6	3831.4
1480	FALSE	1	346	N24	Utp20p [Saccharomyces cerevisiae S288c]		gi|14270688	153.602	100	314191	6.59	ILLPLYGYLETYYSR	2383	2397	(N-term)_iTRAQ[0]	97.66	100	2008.09	2008.3	0.213257	106.199	30998.9	71.3387			2013-09-14 06:07:02	3.27905	3.44801	4.39195	3.2481	3.54768	4.36108	2	2	2	415.508	1362.47	1432.68	1824.89
1109	FALSE	1	68	C17	Act1p [Saccharomyces cerevisiae S288c]		gi|14318479	401.2	100	44584.8	5.44	HQGIMVGMGQK	40	50	(N-term)_iTRAQ[0], Lysine(K)_iTRAQ[11]	69.6	100	1473.79	1473.81	0.019165	13.0039	48930	44.3558			2013-09-13 15:17:39	2.08763	1.67	2.55818	1.54379	1.45247	2.21832	5	5	5	2089.04	4361.15	3488.7	5344.13
1110	FALSE	1	127	F2	Act1p [Saccharomyces cerevisiae S288c]		gi|14318479	401.2	100	44584.8	5.44	IWHHTFYNELR	85	95	(N-term)_iTRAQ[0]	93.03	100	1659.85	1659.88	0.0270996	16.3265	79994.6	61.9456			2013-09-13 20:21:59	1.54828	1.58707	2.22324	1.54379	1.45247	2.21832	5	5	5	2754.04	4264.02	4370.86	6122.89
1111	FALSE	1	147	F22	Act1p [Saccharomyces cerevisiae S288c]		gi|14318479	401.2	100	44584.8	5.44	AVFPSIVGRPR	29	39	(N-term)_iTRAQ[0]	43.63	99.814	1342.81	1342.85	0.041748	31.0901	86604	28.0393			2013-09-13 19:11:54	1.34716	1.41199	1.96632	1.54379	1.45247	2.21832	5	5	5	1609.18	2167.83	2272.14	3164.17
1112	FALSE	1	180	H7	Act1p [Saccharomyces cerevisiae S288c]		gi|14318479	401.2	100	44584.8	5.44	SYELPDGQVITIGNER	239	254	(N-term)_iTRAQ[0]	98.38	100	1934.99	1935.09	0.0942383	48.7021	169060	63.5967			2013-09-13 22:50:04	1.3897	1.29479	2.08634	1.54379	1.45247	2.21832	5	5	5	3012.72	4186.77	3900.83	6285.55
1113	FALSE	1	219	I19	Act1p [Saccharomyces cerevisiae S288c]		gi|14318479	401.2	100	44584.8	5.44	KELYGNIVMSGGTTMFPGIAER	291	312	(N-term)_iTRAQ[0], Lysine(K)_iTRAQ[1]	96.56	100	2659.38	2659.54	0.155762	58.5706	17380	58.4286			2013-09-13 23:31:47	1.44911	1.33413	2.30232	1.54379	1.45247	2.21832	5	5	5	1002.84	1453.23	1337.93	2308.87
766	FALSE	1	136	F11	Tub2p [Saccharomyces cerevisiae S288c]		gi|14318481	666.076	100	53472	4.64	LNVYFNEASSGK	47	58	(N-term)_iTRAQ[0], Lysine(K)_iTRAQ[12]	30.8	96.429	1616.85	1616.91	0.0566406	35.0314	52177.2	15.624			2013-09-13 19:51:35	1.71876	1.89942	2.15544	1.81005	2.11243	2.63775	7	7	7	2315.87	3980.44	4398.81	4991.72
767	FALSE	1	196	H23	Tub2p [Saccharomyces cerevisiae S288c]		gi|14318481	666.076	100	53472	4.64	KLAVNLVPFPR	252	262	(N-term)_iTRAQ[0], Lysine(K)_iTRAQ[1]	84.22	100	1541.98	1542.05	0.0762939	49.478	82477.1	69.5647			2013-09-13 21:55:32	1.58981	1.85974	2.91802	1.81005	2.11243	2.63775	7	7	7	2384.89	3791.54	4435.29	6959.16
768	FALSE	1	268	K20	Tub2p [Saccharomyces cerevisiae S288c]		gi|14318481	666.076	100	53472	4.64	YLTVAAFFR	310	318	(N-term)_iTRAQ[0]	64.38	99.998	1231.7	1231.81	0.111572	90.5843	84147	67.07			2013-09-14 02:14:00	1.96512	2.25839	2.3275	1.81005	2.11243	2.63775	7	7	7	1843.7	3623.09	4163.8	4291.21
769	FALSE	1	277	L5	Tub2p [Saccharomyces cerevisiae S288c]		gi|14318481	666.076	100	53472	4.64	LHFFMVGYAPLTAIGSQSFR	263	282	(N-term)_iTRAQ[0]	173.65	100	2386.25	2386.45	0.195801	82.0538	50847.4	73.4859			2013-09-14 03:33:50	2.07739	2.45507	2.78321	1.81005	2.11243	2.63775	7	7	7	1282.49	2664.23	3148.59	3569.43
770	FALSE	1	290	L18	Tub2p [Saccharomyces cerevisiae S288c]		gi|14318481	666.076	100	53472	4.64	GHYTEGAELVDSVMDVIR	104	121	(N-term)_iTRAQ[0]	134.66	100	2135.06	2135.28	0.224609	105.201	143225	75.0038			2013-09-14 04:19:41	1.72427	2.20711	2.67197	1.81005	2.11243	2.63775	7	7	7	1818.43	3135.48	4013.48	4858.79
771	FALSE	1	344	N22	Tub2p [Saccharomyces cerevisiae S288c]		gi|14318481	666.076	100	53472	4.64	LNQPSYGDLNNLVSSVMSGVTTSLR	217	241	(N-term)_iTRAQ[0]	148.4	100	2796.43	2796.73	0.302246	108.083	17142.1	84.0345			2013-09-14 06:15:24	1.80359	2.45269	2.95234	1.81005	2.11243	2.63775	7	7	7	296.497	534.758	727.214	875.361
902	FALSE	1	77	D2	Loc1p [Saccharomyces cerevisiae S288c]		gi|14318523	541.02	100	29628.5	10.31	EVAPEVFQDSQAR	15	27	(N-term)_iTRAQ[0]	103.27	100	1619.81	1619.81	-0.00927734	-5.72741	506345	77.4359			2013-09-13 16:18:33	0.544615	0.744443	1.60769	0.856052	0.921518	1.653	8	8	8	12750	6943.84	9491.65	20498.1
903	FALSE	1	81	D6	Loc1p [Saccharomyces cerevisiae S288c]		gi|14318523	541.02	100	29628.5	10.31	NQLANVPHLTEK	28	39	(N-term)_iTRAQ[0], Lysine(K)_iTRAQ[12]	98.93	100	1651.94	1651.92	-0.0144043	-8.71964	117052	74.4442			2013-09-13 16:33:35	0.947105	1.01582	1.76522	0.856052	0.921518	1.653	8	8	8	3476.26	3292.38	3531.25	6136.38
904	FALSE	1	95	D20	Loc1p [Saccharomyces cerevisiae S288c]		gi|14318523	541.02	100	29628.5	10.31	REVAPEVFQDSQAR	14	27	(N-term)_iTRAQ[0]	53.15	99.979	1775.92	1775.93	0.012207	6.87365	41551.6	34.9077			2013-09-13 17:23:32	0.991827	1.10066	1.38837	0.856052	0.921518	1.653	8	8	8	1943.7	1927.82	2139.36	2698.57
905	FALSE	1	102	E1	Loc1p [Saccharomyces cerevisiae S288c]		gi|14318523	541.02	100	29628.5	10.31	EVAPEVFQDSQAR	15	27	(N-term)_iTRAQ[0]	85.57	100	1619.81	1619.83	0.0168457	10.3998	134863	72.0804			2013-09-13 17:40:11	0.833107	0.770484	1.56218	0.856052	0.921518	1.653	8	8	8	4954.4	4127.55	3817.29	7739.66
906	FALSE	1	121	E20	Loc1p [Saccharomyces cerevisiae S288c]		gi|14318523	541.02	100	29628.5	10.31	KFIADNDTLTLNR	98	110	(N-term)_iTRAQ[0], Lysine(K)_iTRAQ[1]	70.26	100	1809.01	1809.04	0.0258789	14.3056	127314	44.5693			2013-09-13 18:47:33	1.10311	1.00367	1.83286	0.856052	0.921518	1.653	8	8	8	6358.48	7014.11	6381.81	11654.2
907	FALSE	1	125	E24	Loc1p [Saccharomyces cerevisiae S288c]		gi|14318523	541.02	100	29628.5	10.31	DLNIPTLNR	74	82	(N-term)_iTRAQ[0]	61.05	99.997	1199.69	1199.71	0.0267334	22.2836	79200.8	74.9687			2013-09-13 19:00:59	0.810267	0.912229	1.75214	0.856052	0.921518	1.653	8	8	8	2007.51	1626.62	1831.31	3517.45
908	FALSE	1	129	F4	Loc1p [Saccharomyces cerevisiae S288c]		gi|14318523	541.02	100	29628.5	10.31	FIADNDTLTLNR	99	110	(N-term)_iTRAQ[0]	98.16	100	1536.81	1536.84	0.0214844	13.9798	96171.4	73.2419			2013-09-13 20:16:33	0.721875	0.871236	1.68559	0.856052	0.921518	1.653	8	8	8	3127.85	2257.92	2725.1	5272.28
909	FALSE	1	141	F16	Loc1p [Saccharomyces cerevisiae S288c]		gi|14318523	541.02	100	29628.5	10.31	YSEKDLNIPTLNR	70	82	(N-term)_iTRAQ[0], Lysine(K)_iTRAQ[4]	56.2	99.99	1851.02	1851.05	0.0279541	15.102	74383.2	48.984			2013-09-13 19:32:25	1.04873	1.01656	1.67297	0.856052	0.921518	1.653	8	8	8	4073.86	4272.39	4141.34	6815.45
1502	FALSE	1	89	D14	Chain A, Crystal Structure Of Yeast Fatty Acid Synthase With Stalled Acyl Carrier Protein At 3.1 An		gi|146387388	140.036	100	197413	5.48	GRPYTGWVDSK	936	946	(N-term)_iTRAQ[0], Lysine(K)_iTRAQ[11]	29.96	95.667	1553.83	1553.83	-0.0045166	-2.90675	23417.1	37.5487			2013-09-13 17:02:42	1.33575	1.13775	1.25649	1.50139	1.21333	1.47985	4	4	4	1967.81	2628.51	2238.87	2472.54
1503	FALSE	1	114	E13	Chain A, Crystal Structure Of Yeast Fatty Acid Synthase With Stalled Acyl Carrier Protein At 3.1 An		gi|146387388	140.036	100	197413	5.48	AAQQQWGNDFYK	1370	1381	(N-term)_iTRAQ[0], Lysine(K)_iTRAQ[12]	29.13	94.755	1743.87	1743.9	0.0257568	14.7699	17531.9	21.8893			2013-09-13 18:24:29	1.59902	1.0467	1.7719	1.50139	1.21333	1.47985	4	4	4	1370.11	2190.82	1434.09	2427.69
1504	FALSE	1	156	G7	Chain A, Crystal Structure Of Yeast Fatty Acid Synthase With Stalled Acyl Carrier Protein At 3.1 An		gi|146387388	140.036	100	197413	5.48	VVEIGPSPTLAGMAQR	44	59	(N-term)_iTRAQ[0]	46.63	99.907	1769.97	1769.99	0.0224609	12.69	39064.9	24.9222			2013-09-13 20:51:45	1.43961	1.32484	1.31024	1.50139	1.21333	1.47985	4	4	4	1598.05	2300.56	2117.16	2093.83
1505	FALSE	1	265	K17	Chain A, Crystal Structure Of Yeast Fatty Acid Synthase With Stalled Acyl Carrier Protein At 3.1 An		gi|146387388	140.036	100	197413	5.48	QIAPAELEGLLDLER	870	884	(N-term)_iTRAQ[0]	35.28	98.727	1811	1811.14	0.140259	77.4481	6896.93	66.5937			2013-09-14 02:24:15	1.65254	1.37367	1.64407	1.50139	1.21333	1.47985	4	4	4	354.154	585.253	486.489	582.252
1597	FALSE	1	276	L4	Chain B, Mms2UBC13 UBIQUITIN CONJUGATING ENZYME COMPLEX		gi|14719687	84.03	100	17539	6.48	AYTMETLLLDLR	107	118	(N-term)_iTRAQ[0]	84.03	100	1582.86	1582.99	0.123535	78.0454	29605.8	76.7642			2013-09-14 03:30:37	1.62752	1.37	1.73605	1.62752	1.37	1.73605	1	1	1	834.308	1357.85	1143	1448.4
1547	FALSE	1	66	C15	conserved protein [Saccharomyces cerevisiae YJM789]		gi|151940771	117.98	100	93964.9	5.86	EYDNQMVYR	467	475	(N-term)_iTRAQ[0]	50.15	99.959	1361.63	1361.64	0.0163574	12.0131	24790.1	47.7379			2013-09-13 15:22:28	1.30038	1.13675	1.46526	1.23004	1.14532	1.51923	2	2	2	1736.29	2257.82	1973.73	2544.12
1548	FALSE	1	110	E9	conserved protein [Saccharomyces cerevisiae YJM789]		gi|151940771	117.98	100	93964.9	5.86	GQDFDTFYTTKEER	447	460	(N-term)_iTRAQ[0], Lysine(K)_iTRAQ[11]	67.83	99.999	2024.98	2024.98	-0.00109863	-0.54254	28334.9	39.4996			2013-09-13 18:08:24	1.16351	1.15395	1.57518	1.23004	1.14532	1.51923	2	2	2	2475.52	2880.29	2856.63	3899.38
1674	FALSE	1	251	K3	chromatin remodeling complex member, RSC [Saccharomyces cerevisiae YJM789]		gi|151940851	44.5	99.848	51938.1	5.03	FATSIVQDLGLTR	310	322	(N-term)_iTRAQ[0]	44.5	99.848	1564.88	1565	0.116577	74.4958	5555.87	66.1398			2013-09-14 03:11:43	3.11788	2.02598	2.23868	3.11788	2.02598	2.23868	1	1	1	209.397	652.874	424.235	468.772
747	FALSE	1	54	C3	ribosomal protein P0 [Saccharomyces cerevisiae YJM789]		gi|151940865	672.96	100	36004.9	4.71	KAEYFAK	8	14	(N-term)_iTRAQ[0], Lysine(K)_iTRAQ[1,7]	50.88	99.965	1288.76	1288.74	-0.0224609	-17.4283	32830.3	47.1891			2013-09-13 16:06:25	2.43688	2.1456	2.63983	2.18437	1.70071	2.14956	9	9	9	1660.35	4046.07	3562.45	4383.05
748	FALSE	1	84	D9	ribosomal protein P0 [Saccharomyces cerevisiae YJM789]		gi|151940865	672.96	100	36004.9	4.71	EYLEEYK	17	23	(N-term)_iTRAQ[0], Lysine(K)_iTRAQ[7]	39.66	99.536	1261.66	1261.68	0.0234375	18.5768	47322.5	44.5895			2013-09-13 16:44:46	2.68549	2.66127	3.04375	2.18437	1.70071	2.14956	9	9	9	1443.23	3875.77	3840.82	4392.83
749	FALSE	1	151	G2	ribosomal protein P0 [Saccharomyces cerevisiae YJM789]		gi|151940865	672.96	100	36004.9	4.71	AGAVAPEDIWVR	111	122	(N-term)_iTRAQ[0]	107.79	100	1427.78	1427.81	0.0313721	21.9727	1.11338e+06	84.7315			2013-09-13 20:31:34	2.66177	2.70595	3.1337	2.18437	1.70071	2.14956	9	9	9	6988.95	18603	18911.7	21901.2
750	FALSE	1	153	G4	ribosomal protein P0 [Saccharomyces cerevisiae YJM789]		gi|151940865	672.96	100	36004.9	4.71	LREYLEEYK	15	23	(N-term)_iTRAQ[0], Lysine(K)_iTRAQ[9]	61.57	99.997	1530.84	1530.87	0.0303955	19.8554	109647	49.5808			2013-09-13 20:39:15	2.83595	2.69901	2.8851	2.18437	1.70071	2.14956	9	9	9	3178.42	9013.84	8578.57	9170.06
751	FALSE	1	196	H23	ribosomal protein P0 [Saccharomyces cerevisiae YJM789]		gi|151940865	672.96	100	36004.9	4.71	SLFVVGVDNVSSQQMHEVR	24	42	(N-term)_iTRAQ[0]	56	99.989	2275.16	2275.28	0.11377	50.005	6574.73	80.1271			2013-09-13 21:57:46	1.67641	0.372744	0.687076	2.18437	1.70071	2.14956	9	9	9	393.01	658.844	146.492	270.028
752	FALSE	1	205	I5	ribosomal protein P0 [Saccharomyces cerevisiae YJM789]		gi|151940865	672.96	100	36004.9	4.71	TSFFQALGVPTK	133	144	(N-term)_iTRAQ[0], Lysine(K)_iTRAQ[12]	77.74	100	1583.9	1583.99	0.0841064	53.1007	74676.9	76.1384			2013-09-14 00:19:54	2.00685	1.60676	1.83569	2.18437	1.70071	2.14956	9	9	9	1288.64	2586.11	2070.54	2365.55
753	FALSE	1	214	I14	ribosomal protein P0 [Saccharomyces cerevisiae YJM789]		gi|151940865	672.96	100	36004.9	4.71	GNVGFVFTNEPLTEIK	82	97	(N-term)_iTRAQ[0], Lysine(K)_iTRAQ[16]	133.53	100	2053.12	2053.22	0.103271	50.2997	76058.7	74.5117			2013-09-13 23:50:25	2.10013	1.82847	2.30675	2.18437	1.70071	2.14956	9	9	9	1618.35	3398.75	2959.11	3733.13
754	FALSE	1	224	I24	ribosomal protein P0 [Saccharomyces cerevisiae YJM789]		gi|151940865	672.96	100	36004.9	4.71	GFLSDLPDFEK	65	75	(N-term)_iTRAQ[0], Lysine(K)_iTRAQ[11]	91.85	100	1555.83	1555.9	0.0704346	45.2715	61297.9	80.3984			2013-09-13 23:17:01	2.63365	2.42142	3.0126	2.18437	1.70071	2.14956	9	9	9	982.421	2587.35	2378.86	2959.64
755	FALSE	1	344	N22	ribosomal protein P0 [Saccharomyces cerevisiae YJM789]		gi|151940865	672.96	100	36004.9	4.71	GFLSDLPDFEKLLPFVK	65	81	(N-term)_iTRAQ[0], Lysine(K)_iTRAQ[11,17]	53.94	99.983	2397.38	2397.63	0.253906	105.91	11198.7	82.9728			2013-09-14 06:16:21	1.23172	1.07645	1.53883	2.18437	1.70071	2.14956	9	9	9	271.413	334.306	292.162	417.658
1742	FALSE	1	290	L18	nitrilase superfamily [Saccharomyces cerevisiae YJM789]		gi|151940875	25.49	87.873	35810.9	7.1	VALVQLSGSSPDK	13	25	(N-term)_iTRAQ[0], Lysine(K)_iTRAQ[13]	25.49	87.873	1588.92	1588.96	0.0445557	28.0416	10738.1	57.3478			2013-09-14 04:21:36	1.39145	1.61426	1.1775	1.39145	1.61426	1.1775	1	1	1	508.357	707.354	820.618	598.59
618	FALSE	1	33	B6	U3 snoRNP protein [Saccharomyces cerevisiae YJM789]		gi|151940928	825.01	100	114504	7.94	EGIAHETPEEIHRR	775	788	(N-term)_iTRAQ[0]	38.55	99.401	1817.94	1817.88	-0.0601807	-33.1038	51350.3	23.0066			2013-09-13 13:47:01	1.30901	1.37904	1.55747	3.06059	3.03137	3.92839	10	10	10	2828.27	3702.25	3900.3	4404.96
619	FALSE	1	157	G8	U3 snoRNP protein [Saccharomyces cerevisiae YJM789]		gi|151940928	825.01	100	114504	7.94	IFSPFR	23	28	(N-term)_iTRAQ[0]	33.3	97.992	910.527	910.555	0.0284424	31.2373	49263.8	62.5893			2013-09-13 20:55:15	3.94012	3.99375	3.92111	3.06059	3.03137	3.92839	10	10	10	768.668	3028.65	3069.87	3014.03
620	FALSE	1	191	H18	U3 snoRNP protein [Saccharomyces cerevisiae YJM789]		gi|151940928	825.01	100	114504	7.94	EYVFDPSLSQGSGDVVVQPPR	321	341	(N-term)_iTRAQ[0]	116.05	100	2420.22	2420.35	0.12915	53.363	86719.9	80.9809			2013-09-13 22:12:32	2.06736	1.65607	2.53481	3.06059	3.03137	3.92839	10	10	10	1026.71	2122.57	1700.3	2602.51
621	FALSE	1	205	I5	U3 snoRNP protein [Saccharomyces cerevisiae YJM789]		gi|151940928	825.01	100	114504	7.94	MNTLLHLDVIR	731	741	(N-term)_iTRAQ[0]	90.49	100	1468.84	1468.93	0.0869141	59.1718	54832.6	74.3697			2013-09-14 00:20:32	2.5971	2.74175	2.85708	3.06059	3.03137	3.92839	10	10	10	854.289	2218.68	2342.25	2440.77
622	FALSE	1	221	I21	U3 snoRNP protein [Saccharomyces cerevisiae YJM789]		gi|151940928	825.01	100	114504	7.94	SLWSFSLR	374	381	(N-term)_iTRAQ[0]	54	99.983	1139.63	1139.71	0.0770264	67.5887	40011.4	65.0373			2013-09-13 23:25:22	3.22941	2.70466	3.95926	3.06059	3.03137	3.92839	10	10	10	730.443	2358.9	1975.6	2892.01
623	FALSE	1	263	K15	U3 snoRNP protein [Saccharomyces cerevisiae YJM789]		gi|151940928	825.01	100	114504	7.94	LPFFLQLSGEK	756	766	(N-term)_iTRAQ[0], Lysine(K)_iTRAQ[11]	61.15	99.997	1566.91	1567.02	0.108521	69.2575	36797.6	52.9666			2013-09-14 02:30:40	4.05178	3.6082	6.20183	3.06059	3.03137	3.92839	10	10	10	469.277	1901.41	1693.25	2910.38
624	FALSE	1	271	K23	U3 snoRNP protein [Saccharomyces cerevisiae YJM789]		gi|151940928	825.01	100	114504	7.94	SKFPEIVALAIENAR	409	423	(N-term)_iTRAQ[0], Lysine(K)_iTRAQ[2]	129.92	100	1946.13	1946.29	0.153198	78.7193	88300.7	68.8227			2013-09-14 02:03:04	5.21232	5.34085	7.41615	3.06059	3.03137	3.92839	10	10	10	1147.49	5981.08	6128.56	8509.94
625	FALSE	1	296	L24	U3 snoRNP protein [Saccharomyces cerevisiae YJM789]		gi|151940928	825.01	100	114504	7.94	SKFPEIVALAIENAR	409	423	(N-term)_iTRAQ[0], Lysine(K)_iTRAQ[2]	116.02	100	1946.13	1946.32	0.189087	97.1604	57735.4	56.8705			2013-09-14 04:39:33	4.10115	4.79863	5.79798	3.06059	3.03137	3.92839	10	10	10	945.719	3878.54	4538.15	5483.26
626	FALSE	1	299	M1	U3 snoRNP protein [Saccharomyces cerevisiae YJM789]		gi|151940928	825.01	100	114504	7.94	FPEIVALAIENAR	411	423	(N-term)_iTRAQ[0]	64.08	99.998	1586.9	1587.05	0.142822	90.0007	5253.83	63.2242			2013-09-14 04:44:45	2.7656	2.80526	3.6126	3.06059	3.03137	3.92839	10	10	10	163.348	451.757	458.235	590.113
627	FALSE	1	349	O3	U3 snoRNP protein [Saccharomyces cerevisiae YJM789]		gi|151940928	825.01	100	114504	7.94	DYSSLLATLINFSPAAVDLEIR	829	850	(N-term)_iTRAQ[0]	237.47	100	2552.37	2552.66	0.282715	110.765	197508	92.2437			2013-09-14 07:34:18	3.36667	3.73445	5.1885	3.06059	3.03137	3.92839	10	10	10	574.405	1933.83	2145.09	2980.3
589	FALSE	1	20	A20	FKBP proline rotamase [Saccharomyces cerevisiae YJM789]		gi|151940964	854.766	100	50696.4	4.55	VTGKGPHAK	296	304	(N-term)_iTRAQ[0], Lysine(K)_iTRAQ[4,9]	47.91	99.931	1326.82	1326.8	-0.0267334	-20.1484	19429.4	53.4233			2013-09-13 13:12:23	1.15814	1.1416	1.81353	0.806595	1.01538	2.32648	13	13	13	1392.5	1612.7	1589.68	2525.34
590	FALSE	1	24	A24	FKBP proline rotamase [Saccharomyces cerevisiae YJM789]		gi|151940964	854.766	100	50696.4	4.55	KHEEDEEESAKPAEK	244	258	(N-term)_iTRAQ[0], Lysine(K)_iTRAQ[1,11,15]	90.77	100	2332.21	2332.18	-0.0366211	-15.7023	19151.5	64.1289			2013-09-13 13:26:27	0.807523	1.12294	2.03731	0.806595	1.01538	2.32648	13	13	13	1097.6	886.338	1232.54	2236.16
591	FALSE	1	50	B23	FKBP proline rotamase [Saccharomyces cerevisiae YJM789]		gi|151940964	854.766	100	50696.4	4.55	VKDSEESKPKPK	271	282	(N-term)_iTRAQ[0], Lysine(K)_iTRAQ[2,8,10,12]	59.5	99.995	2092.26	2092.24	-0.020752	-9.91844	178022	56.5759			2013-09-13 14:43:23	0.768169	1.03947	2.61459	0.806595	1.01538	2.32648	13	13	13	7674.85	5895.58	7977.76	20066.6
592	FALSE	1	51	B24	FKBP proline rotamase [Saccharomyces cerevisiae YJM789]		gi|151940964	854.766	100	50696.4	4.55	KHEEDEEESAKPAEK	244	258	(N-term)_iTRAQ[0], Lysine(K)_iTRAQ[1,11,15]	50.83	99.965	2332.21	2332.2	-0.00805664	-3.4545	10127.7	59.4803			2013-09-13 14:48:30	0.636035	0.986635	2.05604	0.806595	1.01538	2.32648	13	13	13	757.773	481.97	747.645	1558.01
593	FALSE	1	80	D5	FKBP proline rotamase [Saccharomyces cerevisiae YJM789]		gi|151940964	854.766	100	50696.4	4.55	GKPFVFK	329	335	(N-term)_iTRAQ[0], Lysine(K)_iTRAQ[2,7]	41.51	99.697	1254.79	1254.79	-0.0065918	-5.25329	320777	62.3727			2013-09-13 16:29:24	0.616328	1.00045	2.78579	0.806595	1.01538	2.32648	13	13	13	13503.7	8322.71	13509.7	37618.5
594	FALSE	1	84	D9	FKBP proline rotamase [Saccharomyces cerevisiae YJM789]		gi|151940964	854.766	100	50696.4	4.55	IPVTIR	27	32	(N-term)_iTRAQ[0]	35.36	98.75	842.558	842.568	0.00976562	11.5904	24776.2	63.0017			2013-09-13 16:46:03	0.88489	0.954493	2.65261	0.806595	1.01538	2.32648	13	13	13	1046.27	925.836	998.66	2775.35
595	FALSE	1	135	F10	FKBP proline rotamase [Saccharomyces cerevisiae YJM789]		gi|151940964	854.766	100	50696.4	4.55	RIVIPAPYAYGK	359	370	(N-term)_iTRAQ[0], Lysine(K)_iTRAQ[12]	73.38	100	1635.98	1635.99	0.00915527	5.59619	314248	65.7302			2013-09-13 19:52:52	0.77224	1.03351	2.40852	0.806595	1.01538	2.32648	13	13	13	7678.7	5929.8	7936.02	18494.3
596	FALSE	1	159	G10	FKBP proline rotamase [Saccharomyces cerevisiae YJM789]		gi|151940964	854.766	100	50696.4	4.55	IVIPAPYAYGK	360	370	(N-term)_iTRAQ[0], Lysine(K)_iTRAQ[11]	67.53	99.999	1479.88	1479.9	0.0136719	9.23849	48523.4	73.8993			2013-09-13 21:02:19	1.18481	1.13048	2.07604	0.806595	1.01538	2.32648	13	13	13	1297.52	1537.31	1466.82	2693.7
597	FALSE	1	161	G12	FKBP proline rotamase [Saccharomyces cerevisiae YJM789]		gi|151940964	854.766	100	50696.4	4.55	ITMAAIDPEPFDDDKKPSTLR	33	53	(N-term)_iTRAQ[0], Lysine(K)_iTRAQ[15,16]	84.76	100	2792.49	2792.53	0.0405273	14.513	370520	82.5384			2013-09-13 21:06:48	0.695534	0.837956	2.1973	0.806595	1.01538	2.32648	13	13	13	5402	3757.28	4526.64	11869.8
598	FALSE	1	181	H8	FKBP proline rotamase [Saccharomyces cerevisiae YJM789]		gi|151940964	854.766	100	50696.4	4.55	QALPGIPANSELTFDVK	371	387	(N-term)_iTRAQ[0], Lysine(K)_iTRAQ[17]	140.22	100	2088.16	2088.23	0.0664062	31.8013	32188.4	78.8769			2013-09-13 22:48:28	0.861146	0.916896	1.8557	0.806595	1.01538	2.32648	13	13	13	953.716	821.288	874.458	1769.81
599	FALSE	1	191	H18	FKBP proline rotamase [Saccharomyces cerevisiae YJM789]		gi|151940964	854.766	100	50696.4	4.55	GWDIGVAGMAVGGER	344	358	(N-term)_iTRAQ[0]	144.78	100	1618.81	1618.9	0.0888672	54.8965	365312	81.61			2013-09-13 22:10:56	0.737121	1.16216	2.82652	0.806595	1.01538	2.32648	13	13	13	6313	4653.44	7336.71	17843.8
600	FALSE	1	192	H19	FKBP proline rotamase [Saccharomyces cerevisiae YJM789]		gi|151940964	854.766	100	50696.4	4.55	LLEGGIIIEDR	285	295	(N-term)_iTRAQ[0]	70.01	100	1371.8	1371.87	0.0772705	56.328	136361	58.0715			2013-09-13 22:07:43	0.815277	0.743658	2.00902	0.806595	1.01538	2.32648	13	13	13	5317.53	4335.26	3954.42	10683
811	FALSE	1	62	C11	pseudouridine synthase [Saccharomyces cerevisiae YJM789]		gi|151941019	631.3	100	64581.2	9.01	VNENTPEQWKK	374	384	(N-term)_iTRAQ[0], Lysine(K)_iTRAQ[10,11]	60.29	99.996	1804.99	1804.94	-0.0510254	-28.269	174564	47.9866			2013-09-13 15:36:34	1.85388	1.83237	2.15892	1.80581	1.56308	1.93553	9	9	9	6571.88	12183.5	12042.1	14188.2
812	FALSE	1	73	C22	pseudouridine synthase [Saccharomyces cerevisiae YJM789]		gi|151941019	631.3	100	64581.2	9.01	SGHYTPIPAGSSPLKR	36	51	(N-term)_iTRAQ[0], Lysine(K)_iTRAQ[15]	101.26	100	1956.09	1956.07	-0.0200195	-10.2345	130784	56.7178			2013-09-13 14:57:49	1.39785	1.27352	1.49279	1.80581	1.56308	1.93553	9	9	9	6600.41	9226.4	8405.77	9853.03
813	FALSE	1	77	D2	pseudouridine synthase [Saccharomyces cerevisiae YJM789]		gi|151941019	631.3	100	64581.2	9.01	RWGLGPVAQK	349	358	(N-term)_iTRAQ[0], Lysine(K)_iTRAQ[10]	59.3	99.995	1399.84	1399.83	-0.0090332	-6.45302	366405	47.5515			2013-09-13 16:18:52	2.32445	1.69123	2.06803	1.80581	1.56308	1.93553	9	9	9	11483.8	26693.6	19421.8	23748.9
814	FALSE	1	102	E1	pseudouridine synthase [Saccharomyces cerevisiae YJM789]		gi|151941019	631.3	100	64581.2	9.01	RWGLGPVAQK	349	358	(N-term)_iTRAQ[0], Lysine(K)_iTRAQ[10]	57.56	99.992	1399.84	1399.85	0.00695801	4.97057	31396.7	40.5705			2013-09-13 17:42:06	1.93488	1.51234	1.8997	1.80581	1.56308	1.93553	9	9	9	1607.59	3110.5	2431.22	3053.94
815	FALSE	1	152	G3	pseudouridine synthase [Saccharomyces cerevisiae YJM789]		gi|151941019	631.3	100	64581.2	9.01	TIYESNLIEFDNKR	168	181	(N-term)_iTRAQ[0], Lysine(K)_iTRAQ[13]	86.68	100	2030.08	2030.12	0.0396729	19.5425	120918	67.7232			2013-09-13 20:35:25	1.65849	1.4625	1.89715	1.80581	1.56308	1.93553	9	9	9	4182.26	6936.22	6116.54	7934.38
816	FALSE	1	250	K2	pseudouridine synthase [Saccharomyces cerevisiae YJM789]		gi|151941019	631.3	100	64581.2	9.01	SLENLTGALFQRPPLISAVKR	142	162	(N-term)_iTRAQ[0], Lysine(K)_iTRAQ[20]	47.62	99.926	2598.53	2598.71	0.175781	67.6463	31797.3	32.7027			2013-09-14 03:12:22	1.4266	1.39255	1.66657	1.80581	1.56308	1.93553	9	9	9	1094.53	1561.46	1524.18	1824.11
817	FALSE	1	266	K18	pseudouridine synthase [Saccharomyces cerevisiae YJM789]		gi|151941019	631.3	100	64581.2	9.01	SLENLTGALFQRPPLISAVK	142	161	(N-term)_iTRAQ[0], Lysine(K)_iTRAQ[20]	139.16	100	2442.43	2442.63	0.193848	79.3666	185649	63.5294			2013-09-14 02:18:29	1.92615	1.65763	2.07168	1.80581	1.56308	1.93553	9	9	9	3451.86	6648.79	5721.91	7151.15
818	FALSE	1	291	L19	pseudouridine synthase [Saccharomyces cerevisiae YJM789]		gi|151941019	631.3	100	64581.2	9.01	SIIQPLETLLVGYKR	254	268	(N-term)_iTRAQ[0], Lysine(K)_iTRAQ[14]	96.56	100	2018.23	2018.42	0.193481	95.8671	76068.7	72.2746			2013-09-14 04:22:53	1.7359	1.33994	1.67647	1.80581	1.56308	1.93553	9	9	9	2600.08	4513.46	3483.95	4358.95
1589	FALSE	1	163	G14	periodic tryptophan protein [Saccharomyces cerevisiae YJM789]		gi|151941039	88.76	100	69639.7	4.45	MISATNWVPR	1	10	(N-term)_iTRAQ[0]	88.76	100	1318.71	1318.74	0.0358887	27.2151	21383.5	75.7059			2013-09-13 21:15:47	0.675143	0.555993	0.894799	0.675143	0.555993	0.894799	1	1	1	1172.34	791.499	651.814	1049.01
1709	FALSE	1	271	K23	ribosome assembly [Saccharomyces cerevisiae YJM789]		gi|151941061	31.5162	96.972	28407.1	4.83	LREEYLNLLFENYGDDINR	160	178	(N-term)_iTRAQ[0]	32.48	97.575	2530.27	2530.48	0.206299	81.5323	22402.7	49.5636			2013-09-14 02:05:18	1.19854	0.92169	1.03664	1.19854	0.92169	1.03664	1	1	1	480.383	575.759	442.765	497.983
112	FALSE	1	323	N1	translation elongation factor 2 (EF-2) [Saccharomyces cerevisiae YJM789]		gi|151941085	2353.84	100	128824	5.73	IAILAAISAMVDAAK	147	161	(N-term)_iTRAQ[0], Lysine(K)_iTRAQ[15]	146.83	100	1746.04	1746.23	0.186523	106.826	35828.1	81.9088			2013-09-14 07:24:23	0.912968	0.280553	0.179623	1.02852	1.07438	1.51988	31	31	31	1607.32	1467.43	450.939	288.712
113	FALSE	1	359	O13	translation elongation factor 2 (EF-2) [Saccharomyces cerevisiae YJM789]		gi|151941085	2353.84	100	128824	5.73	IAILAAISAMVDAAKDQVALR	147	167	(N-term)_iTRAQ[0], Lysine(K)_iTRAQ[15]	102.17	100	2428.42	2428.69	0.269043	110.789	96397.7	64.6604			2013-09-14 08:04:25	0.964811	0.150533	0.165483	1.02852	1.07438	1.51988	31	31	31	3769.61	3636.96	567.449	623.805
1660	FALSE	1	392	P19	ribosome export [Saccharomyces cerevisiae YJM789]		gi|151941136	51.24	99.968	103799	5.42	ASVPCVIFFDELDALVPR	624	641	(N-term)_iTRAQ[0], MMTS (C)[5]	51.24	99.968	2181.12	2181.38	0.264404	121.224	10663	85.6656			2013-09-14 09:20:58	0.837818	1.129	1.9218	0.837818	1.129	1.9218	1	1	1	192.068	160.918	216.845	369.116
947	FALSE	1	53	C2	conserved protein [Saccharomyces cerevisiae YJM789]		gi|151941158	504.29	100	51517.4	8.89	FHDKKPDLK	123	131	(N-term)_iTRAQ[0], Lysine(K)_iTRAQ[4,5,9]	40.73	99.637	1704.03	1704	-0.0256348	-15.0436	27384.1	49.5215			2013-09-13 16:11:14	1.76393	1.81961	2.76396	2.62151	2.81755	3.7025	6	6	6	1417.66	2500.64	2579.59	3918.35
948	FALSE	1	116	E15	conserved protein [Saccharomyces cerevisiae YJM789]		gi|151941158	504.29	100	51517.4	8.89	NLNPELHPFER	27	37	(N-term)_iTRAQ[0]	76.77	100	1509.79	1509.81	0.0145264	9.62143	166737	77.6246			2013-09-13 18:28:58	3.80821	4.13807	5.17134	2.62151	2.81755	3.7025	6	6	6	1631.52	6213.18	6751.35	8437.16
949	FALSE	1	137	F12	conserved protein [Saccharomyces cerevisiae YJM789]		gi|151941158	504.29	100	51517.4	8.89	IHLWDVNR	201	208	(N-term)_iTRAQ[0]	63.2	99.998	1196.67	1196.68	0.0142822	11.935	126070	66.4518			2013-09-13 19:46:29	4.85972	5.54724	7.45815	2.62151	2.81755	3.7025	6	6	6	1498.18	7280.76	8310.79	11173.7
950	FALSE	1	149	F24	conserved protein [Saccharomyces cerevisiae YJM789]		gi|151941158	504.29	100	51517.4	8.89	TFDGESAFQGIDSHR	175	189	(N-term)_iTRAQ[0]	51.9	99.972	1810.85	1810.93	0.0806885	44.5584	131002	42.7425			2013-09-13 19:05:48	1.82339	1.76605	2.25527	2.62151	2.81755	3.7025	6	6	6	2935.53	5352.62	5184.29	6620.43
951	FALSE	1	158	G9	conserved protein [Saccharomyces cerevisiae YJM789]		gi|151941158	504.29	100	51517.4	8.89	MFAKPFVGQLGYGHR	53	67	(N-term)_iTRAQ[0], Lysine(K)_iTRAQ[4]	96.21	100	1996.08	1996.11	0.026123	13.0872	58608.9	58.1307			2013-09-13 20:57:11	3.27308	3.13973	4.98603	2.62151	2.81755	3.7025	6	6	6	1388.39	4544.31	4359.17	6922.55
952	FALSE	1	225	J1	conserved protein [Saccharomyces cerevisiae YJM789]		gi|151941158	504.29	100	51517.4	8.89	FNQNETDILASTGSDNSIVLYDLR	227	250	(N-term)_iTRAQ[0]	175.48	100	2829.4	2829.58	0.17334	61.2638	28205.7	88.7706			2013-09-14 00:38:48	1.66595	2.16014	2.14905	2.62151	2.81755	3.7025	6	6	6	450.129	749.893	972.341	967.35
1532	FALSE	1	67	C16	faf1p copurifying factor [Saccharomyces cerevisiae YJM789]		gi|151941219	128.05	100	30540.8	9.47	NVLPSVETEDKR	80	91	(N-term)_iTRAQ[0], Lysine(K)_iTRAQ[11]	36.42	99.021	1674.93	1674.91	-0.0141602	-8.45419	21669.7	47.1758			2013-09-13 15:21:30	1.64022	1.71764	2.17037	2.42754	2.68944	3.74741	3	3	3	1429.66	2344.96	2455.65	3102.89
1533	FALSE	1	91	D16	faf1p copurifying factor [Saccharomyces cerevisiae YJM789]		gi|151941219	128.05	100	30540.8	9.47	WEVPER	141	146	(N-term)_iTRAQ[0]	36.64	99.069	959.507	959.525	0.0179443	18.7016	66686.9	71.4394			2013-09-13 17:08:48	3.59635	4.4224	6.44837	2.42754	2.68944	3.74741	3	3	3	744.402	2677.13	3292.05	4800.18
1534	FALSE	1	253	K5	faf1p copurifying factor [Saccharomyces cerevisiae YJM789]		gi|151941219	128.05	100	30540.8	9.47	FAIGTIIEDKSEFYSSR	147	163	(N-term)_iTRAQ[0], Lysine(K)_iTRAQ[10]	54.99	99.986	2251.19	2251.34	0.150146	66.6966	29225.7	55.2972			2013-09-14 03:02:25	2.42513	2.56091	3.7602	2.42754	2.68944	3.74741	3	3	3	901.021	2185.09	2307.43	3388.02
1446	FALSE	1	312	M14	midasin [Saccharomyces cerevisiae YJM789]		gi|151941273	177.5	100	614172	4.9	ISSQEFPNFADLASDFYAEAER	3615	3636	(N-term)_iTRAQ[0]	27.42	92.224	2651.24	2651.52	0.283447	106.911	24035.6	43.7445			2013-09-14 05:29:35	2.47042	2.82556	2.70184	2.19369	1.86234	2.4643	4	4	4	240.254	593.529	678.852	649.128
1447	FALSE	1	314	M16	midasin [Saccharomyces cerevisiae YJM789]		gi|151941273	177.5	100	614172	4.9	TGNFFLLDEISLADDSVLER	1485	1504	(N-term)_iTRAQ[0]	66.39	99.999	2398.23	2398.48	0.250977	104.651	10981	85.4919			2013-09-14 05:36:38	2.27507	1.38935	2.12192	2.19369	1.86234	2.4643	4	4	4	220.348	501.309	306.142	467.563
1448	FALSE	1	314	M16	midasin [Saccharomyces cerevisiae YJM789]		gi|151941273	177.5	100	614172	4.9	FLELHFDDIPQDELEIILR	1214	1232	(N-term)_iTRAQ[0]	51.23	99.968	2499.33	2499.57	0.249268	99.7339	17150.6	73.4368			2013-09-14 05:36:57	2.45877	2.23398	2.91472	2.19369	1.86234	2.4643	4	4	4	303.106	745.269	677.135	883.47
1449	FALSE	1	322	M24	midasin [Saccharomyces cerevisiae YJM789]		gi|151941273	177.5	100	614172	4.9	DSLNVLFEWSDGPLIQAMR	1466	1484	(N-term)_iTRAQ[0]	32.46	97.564	2335.19	2335.44	0.247314	105.908	15947.1	65.9173			2013-09-14 06:03:50	1.67579	1.37164	2.20693	2.19369	1.86234	2.4643	4	4	4	318.497	533.735	436.864	702.901
1361	FALSE	1	83	D8	acetyl CoA synthetase [Saccharomyces cerevisiae YJM789]		gi|151941315	231.44	100	81602.5	6.23	GEIGPFASPK	613	622	(N-term)_iTRAQ[0], Lysine(K)_iTRAQ[10]	55.02	99.986	1290.73	1290.73	0.00366211	2.83724	15966.4	53.5466			2013-09-13 16:42:51	1.67199	1.68339	2.12952	1.56191	1.86901	2.4155	5	5	5	790.562	1321.81	1330.82	1683.52
1362	FALSE	1	103	E2	acetyl CoA synthetase [Saccharomyces cerevisiae YJM789]		gi|151941315	231.44	100	81602.5	6.23	SPWPSMAR	484	491	(N-term)_iTRAQ[0]	30.23	95.928	1075.55	1075.58	0.0307617	28.601	9901.32	39.6905			2013-09-13 17:45:57	1.60541	2.21446	3.224	1.56191	1.86901	2.4155	5	5	5	601.064	964.956	1331.03	1937.83
1363	FALSE	1	124	E23	acetyl CoA synthetase [Saccharomyces cerevisiae YJM789]		gi|151941315	231.44	100	81602.5	6.23	DYWWHEEAAK	248	257	(N-term)_iTRAQ[0], Lysine(K)_iTRAQ[10]	79.85	100	1622.78	1622.81	0.026001	16.0224	13954.2	57.432			2013-09-13 18:59:42	1.29435	1.79412	2.08173	1.56191	1.86901	2.4155	5	5	5	649.046	840.091	1164.47	1351.14
1364	FALSE	1	165	G16	acetyl CoA synthetase [Saccharomyces cerevisiae YJM789]		gi|151941315	231.44	100	81602.5	6.23	YMDTYLKPYPGHYFTGDGAGR	500	520	(N-term)_iTRAQ[0], Lysine(K)_iTRAQ[7]	28.35	93.723	2697.3	2697.38	0.0773926	28.6926	12111.8	42.2798			2013-09-13 21:21:53	1.50569	1.52089	1.80221	1.56191	1.86901	2.4155	5	5	5	883.379	1330.09	1343.52	1592.04
1365	FALSE	1	253	K5	acetyl CoA synthetase [Saccharomyces cerevisiae YJM789]		gi|151941315	231.44	100	81602.5	6.23	IITFGELLR	122	130	(N-term)_iTRAQ[0]	37.99	99.318	1205.74	1205.82	0.081665	67.7303	4193.91	62.8782			2013-09-14 03:04:40	1.77697	2.24211	3.19247	1.56191	1.86901	2.4155	5	5	5		297.182	374.972	533.912
1490	FALSE	1	60	C9	maintenance of killer [Saccharomyces cerevisiae YJM789]		gi|151941367	146.97	100	40704.7	5.16	SGAYGDKPLNVDEK	172	185	(N-term)_iTRAQ[0], Lysine(K)_iTRAQ[7,14]	95.58	100	1925.04	1924.99	-0.0415039	-21.5601	89461.2	64.2904			2013-09-13 15:44:56	1.12407	0.420422	2.29416	1.16834	0.435067	2.19597	2	2	2	4650.9	5227.95	1955.34	10669.9
1491	FALSE	1	106	E5	maintenance of killer [Saccharomyces cerevisiae YJM789]		gi|151941367	146.97	100	40704.7	5.16	AIEKELMDR	161	169	(N-term)_iTRAQ[0], Lysine(K)_iTRAQ[4]	51.39	99.969	1392.78	1392.79	0.00952148	6.83633	46758	48.7064			2013-09-13 17:53:56	1.21436	0.450221	2.102	1.16834	0.435067	2.19597	2	2	2	3093.69	3756.85	1392.84	6502.92
114	FALSE	1	61	C10	stress-seventy subfamily A protein [Saccharomyces cerevisiae YJM789]		gi|151941387	2175.95	100	77520.1	5	ATAGDTHLGGEDFDNR	218	233	(N-term)_iTRAQ[0]	105.64	100	1819.83	1819.8	-0.0350342	-19.2513	185507	68.5646			2013-09-13 15:40:06	1.6601	1.66472	1.94987	1.526	1.29832	1.7046	22	22	22	4470.13	7420.85	7441.5	8716.16
115	FALSE	1	73	C22	stress-seventy subfamily A protein [Saccharomyces cerevisiae YJM789]		gi|151941387	2175.95	100	77520.1	5	NFNDPEVQGDMK	75	86	(N-term)_iTRAQ[0], Lysine(K)_iTRAQ[12]	81.32	100	1681.81	1681.79	-0.0183105	-10.8874	38191.7	60.3673			2013-09-13 14:59:44	1.12784	1.02584	1.58797	1.526	1.29832	1.7046	22	22	22	2291.74	2584.71	2350.96	3639.23
116	FALSE	1	94	D19	stress-seventy subfamily A protein [Saccharomyces cerevisiae YJM789]		gi|151941387	2175.95	100	77520.1	5	HFPFK	87	91	(N-term)_iTRAQ[0], Lysine(K)_iTRAQ[5]	29.85	95.556	963.566	963.584	0.0178833	18.5595	92025.1	65.3192			2013-09-13 17:18:43	1.4487	1.32619	1.70153	1.526	1.29832	1.7046	22	22	22	3162.1	4580.94	4193.54	5380.41
117	FALSE	1	114	E13	stress-seventy subfamily A protein [Saccharomyces cerevisiae YJM789]		gi|151941387	2175.95	100	77520.1	5	MKETAESYLGAK	125	136	(N-term)_iTRAQ[0], Lysine(K)_iTRAQ[2,12]	93.48	100	1759.96	1759.97	0.00219727	1.24847	51910.8	52.3946			2013-09-13 18:22:34	1.48714	1.20718	1.53735	1.526	1.29832	1.7046	22	22	22	3613.85	5374.32	4362.56	5555.77
118	FALSE	1	150	G1	stress-seventy subfamily A protein [Saccharomyces cerevisiae YJM789]		gi|151941387	2175.95	100	77520.1	5	TTPSFVAFTDTER	35	47	(N-term)_iTRAQ[0]	102.09	100	1615.81	1615.84	0.0272217	16.8471	134611	63.294			2013-09-13 20:28:22	2.08921	1.79622	2.23748	1.526	1.29832	1.7046	22	22	22	2934.13	6130.02	5270.33	6565.05
119	FALSE	1	151	G2	stress-seventy subfamily A protein [Saccharomyces cerevisiae YJM789]		gi|151941387	2175.95	100	77520.1	5	LIDVDGKPQIQVEFKGETK	92	110	(N-term)_iTRAQ[0], Lysine(K)_iTRAQ[7,15,19]	38.1	99.335	2720.57	2720.61	0.0358887	13.1916	13951.4	51.3409			2013-09-13 20:34:46	1.26803	1.36583	1.48576	1.526	1.29832	1.7046	22	22	22	867.377	1099.86	1184.69	1288.71
120	FALSE	1	155	G6	stress-seventy subfamily A protein [Saccharomyces cerevisiae YJM789]		gi|151941387	2175.95	100	77520.1	5	DAGTIAGLNVLR	158	169	(N-term)_iTRAQ[0]	99.63	100	1343.78	1343.8	0.0245361	18.2591	63922.3	77.9961			2013-09-13 20:47:35	1.57254	1.4886	1.74227	1.526	1.29832	1.7046	22	22	22	1401.26	2203.54	2085.92	2441.37
121	FALSE	1	160	G11	stress-seventy subfamily A protein [Saccharomyces cerevisiae YJM789]		gi|151941387	2175.95	100	77520.1	5	LDKSQVDEIVLVGGSTR	323	339	(N-term)_iTRAQ[0], Lysine(K)_iTRAQ[3]	168.36	100	2104.19	2104.22	0.0307617	14.6193	130848	79.8869			2013-09-13 21:04:33	1.25092	1.0679	1.44691	1.526	1.29832	1.7046	22	22	22	4603.66	5758.82	4916.24	6661.06
122	FALSE	1	162	G13	stress-seventy subfamily A protein [Saccharomyces cerevisiae YJM789]		gi|151941387	2175.95	100	77520.1	5	VNDAVVTVPAYFNDSQR	137	153	(N-term)_iTRAQ[0]	106.07	100	2039.03	2039.07	0.0338135	16.5831	178903	78.0288			2013-09-13 21:11:17	1.30092	1.09149	1.63114	1.526	1.29832	1.7046	22	22	22	2393.9	3114.27	2612.91	3904.79
123	FALSE	1	173	G24	stress-seventy subfamily A protein [Saccharomyces cerevisiae YJM789]		gi|151941387	2175.95	100	77520.1	5	LIDVDGKPQIQVEFK	92	106	(N-term)_iTRAQ[0], Lysine(K)_iTRAQ[7,15]	75.8	100	2161.26	2161.32	0.0568848	26.3202	50246.6	59.6738			2013-09-13 21:50:04	1.54368	1.2812	1.83557	1.526	1.29832	1.7046	22	22	22	2031.39	3135.82	2602.62	3728.75
124	FALSE	1	197	H24	stress-seventy subfamily A protein [Saccharomyces cerevisiae YJM789]		gi|151941387	2175.95	100	77520.1	5	VNDAVVTVPAYFNDSQR	137	153	(N-term)_iTRAQ[0]	25.74	88.551	2039.03	2039.19	0.156494	76.7492	6137.63	29.9483			2013-09-13 21:53:36	1.41168	0.952593	1.565	1.526	1.29832	1.7046	22	22	22	648.911	916.053	618.149	1015.55
125	FALSE	1	201	I1	stress-seventy subfamily A protein [Saccharomyces cerevisiae YJM789]		gi|151941387	2175.95	100	77520.1	5	LVNHFIQEFKR	234	244	(N-term)_iTRAQ[0], Lysine(K)_iTRAQ[10]	82.75	100	1719	1719.09	0.0927734	53.9696	47363.1	60.1865			2013-09-14 00:34:58	1.71319	1.42072	1.59278	1.526	1.29832	1.7046	22	22	22	2361.41	4045.54	3354.92	3761.21
126	FALSE	1	212	I12	stress-seventy subfamily A protein [Saccharomyces cerevisiae YJM789]		gi|151941387	2175.95	100	77520.1	5	LVNHFIQEFK	234	243	(N-term)_iTRAQ[0], Lysine(K)_iTRAQ[10]	77.5	100	1562.89	1562.97	0.0714111	45.6916	57322	71.5099			2013-09-13 23:56:49	1.37852	1.09636	1.5338	1.526	1.29832	1.7046	22	22	22	2031.19	2800.04	2226.92	3115.44
127	FALSE	1	212	I12	stress-seventy subfamily A protein [Saccharomyces cerevisiae YJM789]		gi|151941387	2175.95	100	77520.1	5	DNNLLGKFELSGIPPAPR	449	466	(N-term)_iTRAQ[0], Lysine(K)_iTRAQ[7]	93.02	100	2226.25	2226.35	0.105225	47.2654	18941.9	74.2518			2013-09-13 23:57:47	1.91104	1.41578	1.8802	1.526	1.29832	1.7046	22	22	22	550.581	1052.18	779.501	1035.2
128	FALSE	1	246	J22	stress-seventy subfamily A protein [Saccharomyces cerevisiae YJM789]		gi|151941387	2175.95	100	77520.1	5	NFTPEQISSMVLGK	111	124	(N-term)_iTRAQ[0], Lysine(K)_iTRAQ[14]	127.52	100	1838.99	1839.13	0.133789	72.7513	27314.4	69.8888			2013-09-14 01:50:15	1.41295	1.26823	1.53646	1.526	1.29832	1.7046	22	22	22	1114.48	1574.7	1413.42	1712.35
129	FALSE	1	268	K20	stress-seventy subfamily A protein [Saccharomyces cerevisiae YJM789]		gi|151941387	2175.95	100	77520.1	5	KSEIFSTYADNQPGVLIQVFEGER	421	444	(N-term)_iTRAQ[0], Lysine(K)_iTRAQ[1]	112.56	100	3015.57	3015.8	0.23584	78.2075	32741.7	79.5832			2013-09-14 02:14:38	1.88856	1.71235	2.26422	1.526	1.29832	1.7046	22	22	22	692.097	1307.07	1185.11	1567.06
130	FALSE	1	282	L10	stress-seventy subfamily A protein [Saccharomyces cerevisiae YJM789]		gi|151941387	2175.95	100	77520.1	5	SEIFSTYADNQPGVLIQVFEGER	422	444	(N-term)_iTRAQ[0]	150.21	100	2743.37	2743.59	0.220459	80.3606	81176.8	75.6277			2013-09-14 03:51:29	1.83467	1.51122	2.06584	1.526	1.29832	1.7046	22	22	22	1097.76	2014.04	1658.96	2267.8
131	FALSE	1	304	M6	stress-seventy subfamily A protein [Saccharomyces cerevisiae YJM789]		gi|151941387	2175.95	100	77520.1	5	ARFEELCADLFR	297	308	(N-term)_iTRAQ[0], MMTS (C)[7]	31.61	97.037	1659.81	1659.98	0.16687	100.536	34609.7	32.7808			2013-09-14 05:00:46	1.40857	1.10478	1.17813	1.526	1.29832	1.7046	22	22	22	713.339	1004.79	788.08	840.406
132	FALSE	1	320	M22	stress-seventy subfamily A protein [Saccharomyces cerevisiae YJM789]		gi|151941387	2175.95	100	77520.1	5	FEELCADLFR	299	308	(N-term)_iTRAQ[0], MMTS (C)[5]	73.75	100	1432.67	1432.83	0.155884	108.806	411194	73.0569			2013-09-14 05:55:50	1.88132	1.59111	1.77688	1.526	1.29832	1.7046	22	22	22	6691.78	12589.4	10647.4	11890.5
133	FALSE	1	320	M22	stress-seventy subfamily A protein [Saccharomyces cerevisiae YJM789]		gi|151941387	2175.95	100	77520.1	5	TQDLLLLDVAPLSLGIETAGGVMTK	385	409	(N-term)_iTRAQ[0], Lysine(K)_iTRAQ[25]	225.57	100	2843.6	2843.91	0.300293	105.603	52161.7	88.5162			2013-09-14 05:57:44	1.41622	1.09811	1.91137	1.526	1.29832	1.7046	22	22	22	571.033	808.708	627.056	1091.46
134	FALSE	1	335	N13	stress-seventy subfamily A protein [Saccharomyces cerevisiae YJM789]		gi|151941387	2175.95	100	77520.1	5	TLSSSAQTSVEIDSLFEGIDFYTSITR	270	296	(N-term)_iTRAQ[0]	215.52	100	3111.55	3111.88	0.335205	107.729	144822	89.8115			2013-09-14 06:43:01	1.53543	1.0875	1.72496	1.526	1.29832	1.7046	22	22	22	1014.53	1557.73	1103.3	1750.02
1609	FALSE	1	274	L2	malic enzyme [Saccharomyces cerevisiae YJM789]		gi|151941514	77.35	100	80198.3	8.55	LATAVILQALEEGTAR	600	615	(N-term)_iTRAQ[0]	27.96	93.133	1800.04	1800.18	0.14502	80.5648	6743.25	61.6479			2013-09-14 03:25:50	2.15198	1.93184	2.11816	2.0809	2.06242	2.14646	2	2	2	168.955	363.588	326.393	357.873
1610	FALSE	1	299	M1	malic enzyme [Saccharomyces cerevisiae YJM789]		gi|151941514	77.35	100	80198.3	8.55	MISAAVDQLAELSPLR	563	578	(N-term)_iTRAQ[0]	49.39	99.951	1858.02	1858.19	0.166138	89.4164	7528.63	72.5019			2013-09-14 04:44:26	2.01217	2.20183	2.17514	2.0809	2.06242	2.14646	2	2	2	195.825	394.033	431.174	425.947
1600	FALSE	1	289	L17	ubiquitin ligase e3 [Saccharomyces cerevisiae YJM789]		gi|151941535	82.2262	100	180134	4.77	TLPEILSMIGGR	147	158	(N-term)_iTRAQ[0]	83.19	100	1430.82	1430.96	0.147949	103.402	7035.66	70.3935			2013-09-14 04:17:27	2.41353	2.15281	2.18536	2.41353	2.15281	2.18536	1	1	1	241.733	583.428	520.403	528.272
1506	FALSE	1	112	E11	U3 snoRNP protein [Saccharomyces cerevisiae YJM789]		gi|151941600	139.3	100	36553.4	9.59	KLPYMIR	149	155	(N-term)_iTRAQ[0], Lysine(K)_iTRAQ[1]	24.62	85.183	1208.74	1208.74	-0.000366211	-0.302968	14422	33.2392			2013-09-13 18:17:25	3.6482	3.98746	5.32786	3.0421	3.05429	4.3923	3	3	3	567.941	2071.96	2264.64	3025.91
1507	FALSE	1	231	J7	U3 snoRNP protein [Saccharomyces cerevisiae YJM789]		gi|151941600	139.3	100	36553.4	9.59	DLNILLITKDPSALYR	69	84	(N-term)_iTRAQ[0], Lysine(K)_iTRAQ[9]	59.97	99.996	2133.25	2133.38	0.127441	59.7404	45300.8	84.2141			2013-09-14 00:59:16	2.16707	2.0921	3.0493	3.0421	3.05429	4.3923	3	3	3	693.754	1503.41	1451.4	2115.46
1508	FALSE	1	301	M3	U3 snoRNP protein [Saccharomyces cerevisiae YJM789]		gi|151941600	139.3	100	36553.4	9.59	LTQLYKDFDLVVADYR	115	130	(N-term)_iTRAQ[0], Lysine(K)_iTRAQ[6]	54.71	99.985	2247.23	2247.44	0.212402	94.5175	44245.2	60.0808			2013-09-14 04:50:12	3.56098	3.41548	5.21583	3.0421	3.05429	4.3923	3	3	3	429.094	1527.99	1465.56	2238.08
1069	FALSE	1	72	C21	conserved protein [Saccharomyces cerevisiae YJM789]		gi|151941620	435.18	100	45889.7	9.04	IHTPSPDMVTEAHKKPK	237	253	(N-term)_iTRAQ[0], Lysine(K)_iTRAQ[14,15,17]	77.99	100	2492.42	2492.38	-0.032959	-13.2237	36364.1	51.1318			2013-09-13 15:02:18	1.19673	0.965099	1.67009	0.940376	0.839077	1.99014	6	6	6	2366.2	2831.71	2283.62	3951.77
1070	FALSE	1	92	D17	conserved protein [Saccharomyces cerevisiae YJM789]		gi|151941620	435.18	100	45889.7	9.04	IHTPSPDMVTEAHK	237	250	(N-term)_iTRAQ[0], Lysine(K)_iTRAQ[14]	76.72	100	1850.97	1850.98	0.0155029	8.37558	84650.1	40.3094			2013-09-13 17:12:20	1.20073	0.979952	1.66196	0.940376	0.839077	1.99014	6	6	6	4467.48	5364.24	4377.92	7424.77
1071	FALSE	1	155	G6	conserved protein [Saccharomyces cerevisiae YJM789]		gi|151941620	435.18	100	45889.7	9.04	IELVEIGPR	221	229	(N-term)_iTRAQ[0]	58.81	99.994	1169.7	1169.73	0.0246582	21.0808	305289	66.7922			2013-09-13 20:46:18	0.742549	1.04557	2.37543	0.940376	0.839077	1.99014	6	6	6	6380.67	4737.96	6671.41	15156.9
1072	FALSE	1	159	G10	conserved protein [Saccharomyces cerevisiae YJM789]		gi|151941620	435.18	100	45889.7	9.04	NVELDIMGDKLGR	262	274	(N-term)_iTRAQ[0], Lysine(K)_iTRAQ[10]	95.94	100	1747.96	1747.99	0.0323486	18.5065	140505	66.27			2013-09-13 21:00:43	0.736315	0.594542	1.8569	0.940376	0.839077	1.99014	6	6	6	7061.9	5199.79	4198.6	13113.3
1073	FALSE	1	263	K15	conserved protein [Saccharomyces cerevisiae YJM789]		gi|151941620	435.18	100	45889.7	9.04	NLHDIMVDLSALK	41	53	(N-term)_iTRAQ[0], Lysine(K)_iTRAQ[13]	60.26	99.996	1756.99	1757.13	0.144287	82.1219	183597	35.2516			2013-09-14 02:30:01	1.62302	1.35412	2.98718	0.940376	0.839077	1.99014	6	6	6	2801.83	4547.43	3794	8369.56
1074	FALSE	1	301	M3	conserved protein [Saccharomyces cerevisiae YJM789]		gi|151941620	435.18	100	45889.7	9.04	SLFLDFFR	159	166	(N-term)_iTRAQ[0]	65.46	99.999	1188.65	1188.77	0.119263	100.334	29961.1	77.5967			2013-09-14 04:50:50	0.542316	0.438374	1.69885	0.940376	0.839077	1.99014	6	6	6	1268.81	688.094	556.212	2155.51
542	FALSE	1	32	B5	ebna1-binding protein [Saccharomyces cerevisiae YJM789]		gi|151941747	912.235	100	60451.8	5.75	KNDATSSADVSGFSSR	398	413	(N-term)_iTRAQ[0], Lysine(K)_iTRAQ[1]	138.95	100	1916.96	1916.9	-0.0568848	-29.6745	133180	61.2818			2013-09-13 13:43:49	0.833143	0.762418	1.45627	0.916656	0.815105	1.70639	12	12	12	8822.7	7350.57	6726.59	12848.2
543	FALSE	1	41	B14	ebna1-binding protein [Saccharomyces cerevisiae YJM789]		gi|151941747	912.235	100	60451.8	5.75	SDEHMDKIK	285	293	(N-term)_iTRAQ[0], Lysine(K)_iTRAQ[7,9]	30.86	96.478	1534.83	1534.79	-0.0406494	-26.4847	18418.4	29.4156			2013-09-13 14:17:27	1.6979	1.37893	2.01349	0.916656	0.815105	1.70639	12	12	12	1683.01	2857.57	2320.75	3388.72
544	FALSE	1	49	B22	ebna1-binding protein [Saccharomyces cerevisiae YJM789]		gi|151941747	912.235	100	60451.8	5.75	KMQEQDATEAQK	90	101	(N-term)_iTRAQ[0], Lysine(K)_iTRAQ[1,12]	29.09	94.706	1838.97	1838.96	-0.000976562	-0.531039	28596	14.4242			2013-09-13 14:40:30	1.01225	0.966359	1.50735	0.916656	0.815105	1.70639	12	12	12	2809.08	2843.48	2714.58	4234.29
545	FALSE	1	65	C14	ebna1-binding protein [Saccharomyces cerevisiae YJM789]		gi|151941747	912.235	100	60451.8	5.75	LIEEASDKK	296	304	(N-term)_iTRAQ[0], Lysine(K)_iTRAQ[8,9]	59.77	99.995	1464.86	1464.84	-0.0285645	-19.4997	57850.4	49.9291			2013-09-13 15:27:35	0.968675	0.89834	1.90406	0.916656	0.815105	1.70639	12	12	12	4214.32	4082.31	3785.89	8024.32
546	FALSE	1	89	D14	ebna1-binding protein [Saccharomyces cerevisiae YJM789]		gi|151941747	912.235	100	60451.8	5.75	KEEPTIVTASNLK	37	49	(N-term)_iTRAQ[0], Lysine(K)_iTRAQ[1,13]	97.92	100	1862.1	1862.08	-0.0157471	-8.45663	95390.4	60.1372			2013-09-13 17:01:06	0.783709	0.813923	1.5979	0.916656	0.815105	1.70639	12	12	12	6882.83	5394.13	5602.09	10998.1
547	FALSE	1	90	D15	ebna1-binding protein [Saccharomyces cerevisiae YJM789]		gi|151941747	912.235	100	60451.8	5.75	EVAADTEEYQSQALSK	63	78	(N-term)_iTRAQ[0], Lysine(K)_iTRAQ[16]	160.28	100	2057.03	2057.02	-0.00488281	-2.37372	35247.7	70.7904			2013-09-13 17:07:30	1.1652	0.749582	1.74656	0.916656	0.815105	1.70639	12	12	12	2006.27	2337.7	1503.87	3504.07
548	FALSE	1	111	E10	ebna1-binding protein [Saccharomyces cerevisiae YJM789]		gi|151941747	912.235	100	60451.8	5.75	ELAFYK	247	252	(N-term)_iTRAQ[0], Lysine(K)_iTRAQ[6]	35.06	98.661	1058.61	1058.63	0.0126953	11.9924	124477	60.9686			2013-09-13 18:12:19	0.766995	0.755948	1.93797	0.916656	0.815105	1.70639	12	12	12	6257.37	4799.37	4730.25	12126.6
549	FALSE	1	111	E10	ebna1-binding protein [Saccharomyces cerevisiae YJM789]		gi|151941747	912.235	100	60451.8	5.75	LKELLSHQK	7	15	(N-term)_iTRAQ[0], Lysine(K)_iTRAQ[2,9]	67.81	99.999	1527.96	1527.96	0.00158691	1.03858	99430.2	62.4807			2013-09-13 18:12:57	0.905956	0.756003	1.7065	0.916656	0.815105	1.70639	12	12	12	5595.43	5069.22	4230.16	9548.61
550	FALSE	1	117	E16	ebna1-binding protein [Saccharomyces cerevisiae YJM789]		gi|151941747	912.235	100	60451.8	5.75	KHNEIDHSEFNVGVEEEVEGK	349	369	(N-term)_iTRAQ[0], Lysine(K)_iTRAQ[1,21]	143.57	100	2857.43	2857.48	0.0415039	14.5249	69220.1	60.9633			2013-09-13 18:33:09	1.04489	0.957805	1.61066	0.916656	0.815105	1.70639	12	12	12	3645.01	3808.62	3491.21	5870.87
551	FALSE	1	121	E20	ebna1-binding protein [Saccharomyces cerevisiae YJM789]		gi|151941747	912.235	100	60451.8	5.75	VQLPWKK	212	218	(N-term)_iTRAQ[0], Lysine(K)_iTRAQ[6,7]	52.75	99.977	1330.86	1330.88	0.0179443	13.4833	131705	64.632			2013-09-13 18:47:14	0.888189	0.785232	1.71207	0.916656	0.815105	1.70639	12	12	12	5429.79	4822.68	4263.64	9296.17
552	FALSE	1	128	F3	ebna1-binding protein [Saccharomyces cerevisiae YJM789]		gi|151941747	912.235	100	60451.8	5.75	VQLPWK	212	217	(N-term)_iTRAQ[0], Lysine(K)_iTRAQ[6]	38.38	99.377	1058.66	1058.68	0.0155029	14.6439	108070	78.1676			2013-09-13 20:18:27	0.707002	0.619518	1.63853	0.916656	0.815105	1.70639	12	12	12	3667.15	2592.68	2271.87	6008.73
553	FALSE	1	206	I6	ebna1-binding protein [Saccharomyces cerevisiae YJM789]		gi|151941747	912.235	100	60451.8	5.75	RPLDYFAEMVK	274	284	(N-term)_iTRAQ[0], Lysine(K)_iTRAQ[11]	61.65	99.997	1656.9	1656.99	0.0859375	51.8663	607098	57.5504			2013-09-14 00:15:45	0.609445	0.580098	1.73661	0.916656	0.815105	1.70639	12	12	12	30353.3	18498.6	17607.8	52711.8
1732	FALSE	1	366	O20	conserved protein [Saccharomyces cerevisiae YJM789]		gi|151941768	26.66	90.737	130675	8.5	IPIIIDELISSLR	754	766	(N-term)_iTRAQ[0]	26.66	90.737	1626	1626.19	0.190918	117.416	2442.41	58.5239			2013-09-14 08:25:14	3.09898	1.6479	2.1751	3.09898	1.6479	2.1751	1	1	1		407.626	216.758	286.103
1257	FALSE	1	61	C10	U3 snoRNP protein [Saccharomyces cerevisiae YJM789]		gi|151941853	298.18	100	108635	6.95	RFNEDDAELQQPQR	190	203	(N-term)_iTRAQ[0]	68.59	99.999	1889.92	1889.88	-0.0443115	-23.4462	43095	52.438			2013-09-13 15:41:24	1.40477	1.24347	1.52134	1.89048	1.92697	2.41975	4	4	4	1953.49	2744.2	2429.12	2971.93
1258	FALSE	1	73	C22	U3 snoRNP protein [Saccharomyces cerevisiae YJM789]		gi|151941853	298.18	100	108635	6.95	FNEDDAELQQPQR	191	203	(N-term)_iTRAQ[0]	95.56	100	1733.82	1733.8	-0.0167236	-9.64553	87805.2	67.5962			2013-09-13 14:59:25	1.46665	1.45489	1.96366	1.89048	1.92697	2.41975	4	4	4	2759.76	4047.62	4015.14	5419.23
1259	FALSE	1	151	G2	U3 snoRNP protein [Saccharomyces cerevisiae YJM789]		gi|151941853	298.18	100	108635	6.95	FTEHIPLALQNHKPVSIPTHAPK	694	716	(N-term)_iTRAQ[0], Lysine(K)_iTRAQ[13,23]	30.11	95.814	3007.72	3007.78	0.0603027	20.0493	9144.74	61.3526			2013-09-13 20:34:27	1.3134	1.47619	1.87539	1.89048	1.92697	2.41975	4	4	4	434.112	570.163	640.83	814.13
1260	FALSE	1	233	J9	U3 snoRNP protein [Saccharomyces cerevisiae YJM789]		gi|151941853	298.18	100	108635	6.95	AIAEIREEFNPFEIK	47	61	(N-term)_iTRAQ[0], Lysine(K)_iTRAQ[15]	103.92	100	2094.15	2094.27	0.126221	60.2731	123842	68.003			2013-09-14 01:05:02	4.72014	5.16289	6.11928	1.89048	1.92697	2.41975	4	4	4	1224.55	5780.04	6322.21	7493.36
1735	FALSE	1	12	A12	cell division cycle-related protein [Saccharomyces cerevisiae YJM789]		gi|151941870	26.33	90.006	105474	8.43	NENANPK	358	364	(N-term)_iTRAQ[0], Lysine(K)_iTRAQ[7]	26.33	90.006	1074.58	1074.66	0.0782471	72.8165	11510.1	34.6096			2013-09-13 12:45:50	0.600445	0.78167	1.45727	0.600445	0.78167	1.45727	1	1	1	957.567	574.966	748.501	1395.43
572	FALSE	1	53	C2	cell division cycle-related protein [Saccharomyces cerevisiae YJM789]		gi|151941877	878.32	100	99341.8	4.83	RYEAYSQQMK	776	785	(N-term)_iTRAQ[0], Lysine(K)_iTRAQ[10]	70.79	100	1591.81	1591.79	-0.0217285	-13.6502	77834.6	44.1939			2013-09-13 16:08:40	2.01551	1.48859	1.79162	1.72943	1.39203	1.83617	9	9	8	4312.35	8691.58	6419.31	7726.08
573	FALSE	1	113	E12	cell division cycle-related protein [Saccharomyces cerevisiae YJM789]		gi|151941877	878.32	100	99341.8	4.83	GVLMYGPPGTGK	250	261	(N-term)_iTRAQ[0], Lysine(K)_iTRAQ[12]	54.49	99.985	1464.81	1464.81	-0.00744629	-5.08344	25545.1	51.8176			2013-09-13 18:21:17	1.56795	1.56523	2.0084	1.72943	1.39203	1.83617	9	9	8	963.445	1510.64	1508.01	1934.98
574	FALSE	1	193	H20	cell division cycle-related protein [Saccharomyces cerevisiae YJM789]		gi|151941877	878.32	100	99341.8	4.83	EMVELPLRHPQLFK	228	241	(N-term)_iTRAQ[0], Lysine(K)_iTRAQ[14]	80.19	100	2025.16	2025.26	0.0986328	48.7038	15370	66.1521			2013-09-13 22:07:04	1.61895	1.40518	1.8261	1.72943	1.39203	1.83617	9	9	8	638.36	1033.47	897.01	1165.71
575	FALSE	1	230	J6	cell division cycle-related protein [Saccharomyces cerevisiae YJM789]		gi|151941877	878.32	100	99341.8	4.83	ATQGFSGADLLYIVQR	688	703	(N-term)_iTRAQ[0]	143.38	100	1883.01	1883.13	0.117798	62.5581	76973.9	79.891			2013-09-14 00:54:48	1.91247	1.36539	1.66964	1.72943	1.39203	1.83617	9	9	8	1649.23	3154.11	2251.85	2753.63
576	FALSE	1	242	J18	cell division cycle-related protein [Saccharomyces cerevisiae YJM789]		gi|151941877	878.32	100	99341.8	4.83	LDQLIYVPLPDENAR	649	663	(N-term)_iTRAQ[0]	125.5	100	1900.03	1900.19	0.159912	84.1629	59239.7	82.9177			2013-09-14 01:36:29	1.95517	1.69167	2.08323	1.72943	1.39203	1.83617	9	9	8	782.034	1529.01	1322.95	1629.15
577	FALSE	1	254	K6	cell division cycle-related protein [Saccharomyces cerevisiae YJM789]		gi|151941877	878.32	100	99341.8	4.83	GPELLSMWYGESESNIR	554	570	(N-term)_iTRAQ[0]	89.01	100	2112.02	2112.17	0.15332	72.5942	14962.5	62.0024			2013-09-14 02:59:32	1.42353	1.1237	1.73182	1.72943	1.39203	1.83617	9	9	8	918.56	1307.6	1032.18	1590.78
578	FALSE	1	301	M3	cell division cycle-related protein [Saccharomyces cerevisiae YJM789]		gi|151941877	878.32	100	99341.8	4.83	AAAPTVVFLDELDSIAK	578	594	(N-term)_iTRAQ[0], Lysine(K)_iTRAQ[17]	123.05	100	2048.15	2048.35	0.195801	95.5987	15860.5	75.2938			2013-09-14 04:51:28	2.00915	1.70169	1.67442	1.72943	1.39203	1.83617	9	9	8	422.969	849.806	719.76	708.227
579	FALSE	1	311	M13	cell division cycle-related protein [Saccharomyces cerevisiae YJM789]		gi|151941877	878.32	100	99341.8	4.83	NAPAIIFIDEIDSIAPK	306	322	(N-term)_iTRAQ[0], Lysine(K)_iTRAQ[17]	119.3	100	2115.19	2115.39	0.195801	92.5687	14464.1	76.4198			2013-09-14 05:26:23	1.93005	1.32014	1.94967	1.72943	1.39203	1.83617	9	9	8	416.261	803.408	549.525	811.571
580	FALSE	1	353	O7	cell division cycle-related protein [Saccharomyces cerevisiae YJM789]		gi|151941877	878.32	100	99341.8	4.83	MDLIDLDEDEIDAEVLDSLGVTMDNFR	437	463	(N-term)_iTRAQ[0]	72.61	100	3227.51	3227.85	0.344238	106.658	12611.5	97.0193			2013-09-14 07:46:48	1.31056	1.02811	0	1.72943	1.39203	1.83617	9	9	8		215.591	169.128
53	FALSE	1	3	A3	maintenance of killer [Saccharomyces cerevisiae YJM789]		gi|151942049	2438.15	100	132504	4.88	GKDVK	36	40	(N-term)_iTRAQ[0], Lysine(K)_iTRAQ[2,5]	26.01	89.241	978.632	978.605	-0.0270996	-27.6913	9332.01	42.1264			2013-09-13 12:23:26	1.53229	1.28355	1.63912	1.71027	1.7328	2.23449	29	29	29	801.771	1228.55	1029.11	1314.2
54	FALSE	1	10	A10	maintenance of killer [Saccharomyces cerevisiae YJM789]		gi|151942049	2438.15	100	132504	4.88	KEYDGR	724	729	(N-term)_iTRAQ[0], Lysine(K)_iTRAQ[1]	26.67	90.758	1055.57	1055.55	-0.0228271	-21.6254	7910.76	36.1398			2013-09-13 12:40:05	2.09902	1.94947	2.3451	1.71027	1.7328	2.23449	29	29	29	451.585	947.884	880.35	1059.01
55	FALSE	1	15	A15	maintenance of killer [Saccharomyces cerevisiae YJM789]		gi|151942049	2438.15	100	132504	4.88	SYEEK	520	524	(N-term)_iTRAQ[0], Lysine(K)_iTRAQ[5]	35.68	98.839	943.498	943.493	-0.00469971	-4.98115	5657.44	34.0496			2013-09-13 12:58:00	1.19933	1.40723	1.65981	1.71027	1.7328	2.23449	29	29	29	605.849	726.614	852.566	1005.6
56	FALSE	1	30	B3	maintenance of killer [Saccharomyces cerevisiae YJM789]		gi|151942049	2438.15	100	132504	4.88	EHAQSNIASSTIEK	141	154	(N-term)_iTRAQ[0], Lysine(K)_iTRAQ[14]	135.2	100	1802.95	1802.89	-0.0626221	-34.7331	34420.7	53.5786			2013-09-13 13:37:21	1.32079	1.35498	1.83251	1.71027	1.7328	2.23449	29	29	29	2430.91	3210.72	3293.82	4454.66
57	FALSE	1	34	B7	maintenance of killer [Saccharomyces cerevisiae YJM789]		gi|151942049	2438.15	100	132504	4.88	KVEDIKPEDK	842	851	(N-term)_iTRAQ[0], Lysine(K)_iTRAQ[1,6,10]	50.86	99.965	1777.06	1776.99	-0.067627	-38.0556	116769	54.0383			2013-09-13 13:50:51	1.39844	1.71468	2.40544	1.71027	1.7328	2.23449	29	29	29	5156.05	7210.41	8841.01	12402.6
58	FALSE	1	36	B9	maintenance of killer [Saccharomyces cerevisiae YJM789]		gi|151942049	2438.15	100	132504	4.88	LEQAHPNMK	438	446	(N-term)_iTRAQ[0], Lysine(K)_iTRAQ[9]	27.83	92.925	1355.74	1355.73	-0.00622559	-4.59204	8709.31	54.6019			2013-09-13 14:00:28	1.51157	1.60322	1.82886	1.71027	1.7328	2.23449	29	29	29	637.119	963.051	1021.44	1165.2
59	FALSE	1	69	C18	maintenance of killer [Saccharomyces cerevisiae YJM789]		gi|151942049	2438.15	100	132504	4.88	VNDSVLVK	815	822	(N-term)_iTRAQ[0], Lysine(K)_iTRAQ[8]	28.1	93.351	1161.71	1161.76	0.0534668	46.0243	103475	19.0919			2013-09-13 15:12:52	2.05924	1.98561	2.38707	1.71027	1.7328	2.23449	29	29	29	2371.52	4883.54	4708.9	5660.99
60	FALSE	1	95	D20	maintenance of killer [Saccharomyces cerevisiae YJM789]		gi|151942049	2438.15	100	132504	4.88	IPAQEKEHAQSNIASSTIEK	135	154	(N-term)_iTRAQ[0], Lysine(K)_iTRAQ[6,20]	155.12	100	2613.42	2613.45	0.0266113	10.1826	71014.4	70.6057			2013-09-13 17:23:13	1.42987	1.49415	1.6456	1.71027	1.7328	2.23449	29	29	29	2795.7	3997.5	4177.21	4600.6
61	FALSE	1	111	E10	maintenance of killer [Saccharomyces cerevisiae YJM789]		gi|151942049	2438.15	100	132504	4.88	REALALGASEEDLK	54	67	(N-term)_iTRAQ[0], Lysine(K)_iTRAQ[14]	24.86	85.98	1789.99	1789.99	0.0032959	1.84129	37749.9	37.861			2013-09-13 18:13:35	1.6428	1.50271	1.86574	1.71027	1.7328	2.23449	29	29	29	2445.05	4016.73	3674.2	4561.84
62	FALSE	1	115	E14	maintenance of killer [Saccharomyces cerevisiae YJM789]		gi|151942049	2438.15	100	132504	4.88	NDLQNFMK	99	106	(N-term)_iTRAQ[0], Lysine(K)_iTRAQ[8]	50.06	99.958	1297.68	1297.69	0.00500488	3.85679	83921.5	60.0062			2013-09-13 18:27:03	1.9113	1.84904	2.74813	1.71027	1.7328	2.23449	29	29	29	2934.04	5607.85	5425.17	8063.12
63	FALSE	1	120	E19	maintenance of killer [Saccharomyces cerevisiae YJM789]		gi|151942049	2438.15	100	132504	4.88	NQPGLSMMLNKK	346	357	(N-term)_iTRAQ[0], Lysine(K)_iTRAQ[11,12]	86.91	100	1793.01	1793.04	0.0206299	11.5057	47867.7	47.6894			2013-09-13 18:43:43	1.77563	1.78852	1.98552	1.71027	1.7328	2.23449	29	29	29	2893.29	5137.41	5174.69	5744.67
64	FALSE	1	122	E21	maintenance of killer [Saccharomyces cerevisiae YJM789]		gi|151942049	2438.15	100	132504	4.88	NVGFDQHKLEDVDDDDIEEESTSSK	107	131	(N-term)_iTRAQ[0], Lysine(K)_iTRAQ[8,25]	110.1	100	3283.55	3283.61	0.0610352	18.5882	42052.4	76.6976			2013-09-13 18:52:21	1.88185	2.08706	1.9743	1.71027	1.7328	2.23449	29	29	29	993.293	1869.23	2073.06	1961.06
65	FALSE	1	124	E23	maintenance of killer [Saccharomyces cerevisiae YJM789]		gi|151942049	2438.15	100	132504	4.88	EALALGASEEDLK	55	67	(N-term)_iTRAQ[0], Lysine(K)_iTRAQ[13]	84.01	100	1633.89	1633.91	0.0189209	11.5803	110331	46.676			2013-09-13 18:58:26	1.57348	1.38483	1.9295	1.71027	1.7328	2.23449	29	29	29	4230.22	6656.16	5858.15	8162.23
66	FALSE	1	131	F6	maintenance of killer [Saccharomyces cerevisiae YJM789]		gi|151942049	2438.15	100	132504	4.88	QTLEADNQTYYEEFTK	251	266	(N-term)_iTRAQ[0], Lysine(K)_iTRAQ[16]	137.12	100	2268.09	2268.11	0.0222168	9.79537	52774.3	61.0021			2013-09-13 20:07:36	1.91754	1.72684	2.22901	1.71027	1.7328	2.23449	29	29	29	2372.12	4548.65	4096.27	5287.48
67	FALSE	1	139	F14	maintenance of killer [Saccharomyces cerevisiae YJM789]		gi|151942049	2438.15	100	132504	4.88	NQPGLSMMLNK	346	356	(N-term)_iTRAQ[0], Lysine(K)_iTRAQ[11]	65.88	99.999	1520.82	1520.83	0.0169678	11.157	20554.4	46.584			2013-09-13 19:41:04	2.26722	2.07498	2.82486	1.71027	1.7328	2.23449	29	29	29	1014.88	2300.95	2105.85	2866.88
68	FALSE	1	142	F17	maintenance of killer [Saccharomyces cerevisiae YJM789]		gi|151942049	2438.15	100	132504	4.88	GKQTLEADNQTYYEEFTK	249	266	(N-term)_iTRAQ[0], Lysine(K)_iTRAQ[2,18]	146.26	100	2597.31	2597.36	0.0495605	19.0815	178603	67.3266			2013-09-13 19:28:15	1.78588	1.80501	2.37378	1.71027	1.7328	2.23449	29	29	29	5785.2	10331.7	10442.4	13732.8
69	FALSE	1	144	F19	maintenance of killer [Saccharomyces cerevisiae YJM789]		gi|151942049	2438.15	100	132504	4.88	DGGLITQTTIISSDK	196	210	(N-term)_iTRAQ[0], Lysine(K)_iTRAQ[15]	71.51	100	1837.02	1837.05	0.0355225	19.337	55409.6	40.798			2013-09-13 19:22:11	1.21608	1.0764	1.4924	1.71027	1.7328	2.23449	29	29	29	3675.43	4469.64	3956.24	5485.22
70	FALSE	1	160	G11	maintenance of killer [Saccharomyces cerevisiae YJM789]		gi|151942049	2438.15	100	132504	4.88	GTSIMQPLFSGSR	802	814	(N-term)_iTRAQ[0]	111.21	100	1524.8	1524.82	0.0263672	17.2923	554072	73.6135			2013-09-13 21:03:17	1.80993	2.09842	2.69843	1.71027	1.7328	2.23449	29	29	29	6089.22	11021	12777.7	16431.3
71	FALSE	1	161	G12	maintenance of killer [Saccharomyces cerevisiae YJM789]		gi|151942049	2438.15	100	132504	4.88	ASDIMHDQGPVNTEDWLTK	823	841	(N-term)_iTRAQ[0], Lysine(K)_iTRAQ[19]	103.98	100	2445.2	2445.23	0.0300293	12.2809	108096	60.37			2013-09-13 21:07:27	1.26978	1.41889	1.90023	1.71027	1.7328	2.23449	29	29	29	3608.23	4581.68	5119.68	6856.48
72	FALSE	1	190	H17	maintenance of killer [Saccharomyces cerevisiae YJM789]		gi|151942049	2438.15	100	132504	4.88	DLFLNGLLPNRK	329	340	(N-term)_iTRAQ[0], Lysine(K)_iTRAQ[12]	31.24	96.773	1688.01	1688.06	0.0510254	30.2281	95755.7	61.3357			2013-09-13 22:17:40	1.44882	1.47258	2.11096	1.71027	1.7328	2.23449	29	29	29	1158.9	1679.03	1706.57	2446.38
73	FALSE	1	216	I16	maintenance of killer [Saccharomyces cerevisiae YJM789]		gi|151942049	2438.15	100	132504	4.88	TLYESLFDPR	621	630	(N-term)_iTRAQ[0]	77.84	100	1384.72	1384.81	0.0828857	59.8573	508910	93.0889			2013-09-13 23:41:45	2.17601	1.8199	3.03199	1.71027	1.7328	2.23449	29	29	29	2127.3	4629.03	3871.48	6449.97
74	FALSE	1	223	I23	maintenance of killer [Saccharomyces cerevisiae YJM789]		gi|151942049	2438.15	100	132504	4.88	FFYQYFTTK	852	860	(N-term)_iTRAQ[0], Lysine(K)_iTRAQ[9]	63.23	99.998	1532.8	1532.89	0.0877686	57.2601	75243.9	65.4181			2013-09-13 23:18:57	1.98485	1.8142	2.89379	1.71027	1.7328	2.23449	29	29	29	2166.75	4300.67	3930.91	6270.13
75	FALSE	1	240	J16	maintenance of killer [Saccharomyces cerevisiae YJM789]		gi|151942049	2438.15	100	132504	4.88	SLETLVSYCGK	304	314	(N-term)_iTRAQ[0], Lysine(K)_iTRAQ[11], MMTS (C)[9]	94.12	100	1533.79	1533.9	0.111694	72.8225	33347.1	70.5882			2013-09-14 01:29:07	1.94982	2.19709	3.23252	1.71027	1.7328	2.23449	29	29	29	738.646	1440.22	1622.87	2387.69
76	FALSE	1	268	K20	maintenance of killer [Saccharomyces cerevisiae YJM789]		gi|151942049	2438.15	100	132504	4.88	LFSALLTGINR	556	566	(N-term)_iTRAQ[0]	91.4	100	1348.81	1348.93	0.119873	88.8734	551307	69.2425			2013-09-14 02:13:21	2.24542	1.85537	1.6926	1.71027	1.7328	2.23449	29	29	29	9809.62	22026.7	18200.5	16603.7
77	FALSE	1	277	L5	maintenance of killer [Saccharomyces cerevisiae YJM789]		gi|151942049	2438.15	100	132504	4.88	TYANAYVTGETEQIAKPDLGLFTLSHFLDR	759	788	(N-term)_iTRAQ[0], Lysine(K)_iTRAQ[16]	185.35	100	3658.9	3659.2	0.30249	82.6724	237464	81.2653			2013-09-14 03:33:31	2.04981	2.05781	3.14729	1.71027	1.7328	2.23449	29	29	29	2859.11	5860.62	5883.51	8998.45
78	FALSE	1	289	L17	maintenance of killer [Saccharomyces cerevisiae YJM789]		gi|151942049	2438.15	100	132504	4.88	SSLWEINNFINHFHPTVK	741	758	(N-term)_iTRAQ[0], Lysine(K)_iTRAQ[18]	138.89	100	2471.31	2471.54	0.236084	95.53	98711.8	83.2685			2013-09-14 04:15:52	1.94838	2.12967	2.66752	1.71027	1.7328	2.23449	29	29	29	1009.19	1966.3	2149.25	2692.04
79	FALSE	1	317	M19	maintenance of killer [Saccharomyces cerevisiae YJM789]		gi|151942049	2438.15	100	132504	4.88	FMSQILSDGTLNDKISAVTLLIQDSPLHNTK	273	303	(N-term)_iTRAQ[0], Lysine(K)_iTRAQ[14,31]	140.08	100	3832.09	3832.47	0.378418	98.7498	23318.5	74.6135			2013-09-14 05:46:14	1.74201	1.98488	2.19508	1.71027	1.7328	2.23449	29	29	29	387.488	675.006	769.116	850.567
80	FALSE	1	327	N5	maintenance of killer [Saccharomyces cerevisiae YJM789]		gi|151942049	2438.15	100	132504	4.88	LQILNHVFDLLTNQPEQEFNLLR	392	414	(N-term)_iTRAQ[0]	97.79	100	2938.59	2938.91	0.313965	106.842	26484.4	82.7032			2013-09-14 07:11:13	1.03191	1.47726	2.43878	1.71027	1.7328	2.23449	29	29	29	355.946	367.303	525.825	868.075
81	FALSE	1	335	N13	maintenance of killer [Saccharomyces cerevisiae YJM789]		gi|151942049	2438.15	100	132504	4.88	NSALQSLNALKDLFLNGLLPNR	318	339	(N-term)_iTRAQ[0], Lysine(K)_iTRAQ[11]	43.73	99.818	2699.55	2699.82	0.271973	100.748	87335.5	37.2991			2013-09-14 06:43:40	2.56905	2.84309	3.27597	1.71027	1.7328	2.23449	29	29	29	901.154	2315.11	2562.06	2952.16
1645	FALSE	1	272	K24	glutaredoxin [Saccharomyces cerevisiae YJM789]		gi|151942086	58.83	99.994	34980.2	4.54	FGFFDILRDESVR	228	240	(N-term)_iTRAQ[0]	28.06	93.289	1744.91	1745.05	0.131226	75.2046	15118.9	36.5004			2013-09-14 02:01:48	1.73971	1.01136	1.49672	2.11639	1.34278	1.50069	2	2	2	452.817	787.769	457.962	677.742
1646	FALSE	1	284	L12	glutaredoxin [Saccharomyces cerevisiae YJM789]		gi|151942086	58.83	99.994	34980.2	4.54	FGFFDILR	228	235	(N-term)_iTRAQ[0]	30.77	96.405	1158.64	1158.76	0.116089	100.194	5356.42	68.0445			2013-09-14 04:00:47	2.57463	1.7828	1.50466	2.11639	1.34278	1.50069	2	2	2	235.508	606.346	419.862	354.36
1695	FALSE	1	119	E18	3-dehydroquinate dehydratase (3-dehydroquinase) [Saccharomyces cerevisiae YJM789]		gi|151942113	37.56	99.247	192182	5.92	ELFVVGKPIGHSR	1308	1320	(N-term)_iTRAQ[0], Lysine(K)_iTRAQ[7]	37.56	99.247	1727.02	1727.04	0.0216064	12.5108	32642.2	28.2449			2013-09-13 18:41:09	2.0755	1.77402	2.117	2.0755	1.77402	2.117	1	1	1	1619.41	3361.08	2872.86	3428.29
1496	FALSE	1	231	J7	actin filament bundling protein [Saccharomyces cerevisiae YJM789]		gi|151942115	144.11	100	77976.7	5.3	KFPILTQEDLFSTIEK	9	24	(N-term)_iTRAQ[0], Lysine(K)_iTRAQ[1,16]	49.94	99.956	2341.34	2341.48	0.136963	58.4977	4945.92	49.4541			2013-09-14 01:00:52	2.84003	2.07579	2.84179	2.45033	1.82704	2.05012	2	2	2	289.015	820.809	599.934	821.318
1497	FALSE	1	326	N4	actin filament bundling protein [Saccharomyces cerevisiae YJM789]		gi|151942115	144.11	100	77976.7	5.3	LLTLGLVWQLMR	507	518	(N-term)_iTRAQ[0]	94.17	100	1586.96	1587.13	0.173462	109.305	16341.4	73.1405			2013-09-14 07:15:22	2.11411	1.60809	1.479	2.45033	1.82704	2.05012	2	2	2	499.736	1056.5	803.62	739.111
1636	FALSE	1	52	C1	heat shock protein [Saccharomyces cerevisiae YJM789]		gi|151942153	65.49	99.999	46567.5	4.99	YHPHYGQVHVGGHHPR	39	54	(N-term)_iTRAQ[0]	65.49	99.999	2022.01	2021.97	-0.0375977	-18.5942	16320.7	22.4783			2013-09-13 16:12:49	1.37596	1.31614	1.65183	1.37596	1.31614	1.65183	1	1	1	1840.52	2532.49	2422.39	3040.23
1450	FALSE	1	70	C19	chaperonin containing tcp-1 [Saccharomyces cerevisiae YJM789]		gi|151942171	176.67	100	65881.3	5.51	FIQEGVHPR	108	116	(N-term)_iTRAQ[0]	55.48	99.988	1226.68	1226.66	-0.0146484	-11.9416	11877.6	50.1002			2013-09-13 15:10:18	1.73725	1.34296	1.91506	2.01322	1.71492	2.07275	3	3	3	817.503	1420.21	1097.88	1565.57
1451	FALSE	1	258	K10	chaperonin containing tcp-1 [Saccharomyces cerevisiae YJM789]		gi|151942171	176.67	100	65881.3	5.51	VLLTEMQIQSPTAVLIAR	61	78	(N-term)_iTRAQ[0]	91.58	100	2127.23	2127.36	0.130127	61.1719	13128.2	63.668			2013-09-14 02:47:20	2.01644	1.67366	1.8539	2.01322	1.71492	2.07275	3	3	3	478.639	965.148	801.079	887.35
1452	FALSE	1	333	N11	chaperonin containing tcp-1 [Saccharomyces cerevisiae YJM789]		gi|151942171	176.67	100	65881.3	5.51	AAAAQDEITGDGTTTVVCLVGELLR	79	103	(N-term)_iTRAQ[0], MMTS (C)[18]	29.61	95.304	2693.36	2693.63	0.27002	100.254	18098.5	57.0529			2013-09-14 06:51:01	2.32931	2.24387	2.50824	2.01322	1.71492	2.07275	3	3	3	386.011	899.139	866.157	968.208
1638	FALSE	1	307	M9	arginyl-tRNA synthetase [Saccharomyces cerevisiae YJM789]		gi|151942316	64.23	99.998	77098.1	6.32	ISGVDSSLIFPALEWTNTMER	46	66	(N-term)_iTRAQ[0]	64.23	99.998	2510.27	2510.49	0.221436	88.2118	8849.41	78.6475			2013-09-14 05:11:20	2.00304	1.7029	1.66151	2.00304	1.7029	1.66151	1	1	1	281.315	563.485	479.052	467.409
1686	FALSE	1	97	D22	actin-associated protein [Saccharomyces cerevisiae YJM789]		gi|151942363	40.42	99.61	57673	5.77	RFQELEQETK	38	47	(N-term)_iTRAQ[0], Lysine(K)_iTRAQ[10]	40.42	99.61	1595.86	1595.89	0.0216064	13.539	42756.5	26.6792			2013-09-13 17:30:15	2.31311	1.8657	2.23352	2.31311	1.8657	2.23352	1	1	1	2040.66	4720.27	3807.27	4557.85
1702	FALSE	1	338	N16	suppressor of mRNA export mutant [Saccharomyces cerevisiae YJM789]		gi|151942370	35.92	98.902	116469	4.61	LNNILPFINDIFTR	402	415	(N-term)_iTRAQ[0]	35.92	98.902	1834.03	1834.23	0.191895	104.63	3068.74	69.3131			2013-09-14 06:35:19	1.88683	1.26177	1.27812	1.88683	1.26177	1.27812	1	1	1	175.28	330.724	221.164	224.029
1583	FALSE	1	256	K8	U3 snoRNP protein [Saccharomyces cerevisiae YJM789]		gi|151942372	93.52	100	78178.3	4.85	LKPALAVILLER	472	483	(N-term)_iTRAQ[0], Lysine(K)_iTRAQ[2]	93.52	100	1624.08	1624.19	0.108765	66.9701	79062.7	57.8459			2013-09-14 02:55:03	3.52267	2.90811	5.95619	3.52267	2.90811	5.95619	1	1	1	1703.56	6001.09	4954.14	10146.7
1494	FALSE	1	82	D7	endopolyphosphatase [Saccharomyces cerevisiae YJM789]		gi|151942417	146.64	100	88596.9	6.72	LYENKPAWEK	651	660	(N-term)_iTRAQ[0], Lysine(K)_iTRAQ[5,10]	32.59	97.635	1709.96	1709.93	-0.0279541	-16.3478	31227.4	36.2658			2013-09-13 16:38:04	1.3096	1.29425	1.60376	1.62798	1.5917	1.93656	2	2	2	2276.53	2981.35	2946.41	3651.01
1495	FALSE	1	270	K22	endopolyphosphatase [Saccharomyces cerevisiae YJM789]		gi|151942417	146.64	100	88596.9	6.72	YSIVNIGGSVIPTFNPSFR	482	500	(N-term)_iTRAQ[0]	114.05	100	2212.19	2212.35	0.166504	75.2666	28392.1	73.6753			2013-09-14 02:06:36	2.02377	1.95749	2.33842	1.62798	1.5917	1.93656	2	2	2	596.799	1207.78	1168.23	1395.57
1601	FALSE	1	323	N1	E3 ubiquitin ligase [Saccharomyces cerevisiae YJM789]		gi|151942421	80.9	100	406591	5.06	GLINNLFDFLLDADHAR	627	643	(N-term)_iTRAQ[0]	56.17	99.99	2088.1	2088.32	0.225098	107.8	15713.6	84.6946			2013-09-14 07:24:42	1.48186	1.41922	2.11043	1.48186	1.31651	1.53135	1	2	2	321.21	475.987	455.869	677.891
1602	FALSE	1	342	N20	E3 ubiquitin ligase [Saccharomyces cerevisiae YJM789]		gi|151942421	80.9	100	406591	5.06	ANIVEALCNVIR	670	681	(N-term)_iTRAQ[0], MMTS (C)[8]	24.73	85.554	1504.81	1504.98	0.171875	114.217	1926.28	65.6703			2013-09-14 06:22:08	0	1.22123	1.11117	1.48186	1.31651	1.53135	1	2	2			249.317	226.849
1648	FALSE	1	221	I21	pumilio-homology domain family [Saccharomyces cerevisiae YJM789]		gi|151942459	57.88	99.993	85747.7	6.67	EFWGSEYAVFR	265	275	(N-term)_iTRAQ[0]	57.88	99.993	1534.74	1534.86	0.111816	72.8567	32171	43.5299			2013-09-13 23:26:00	1.83291	1.71834	3.102	1.83291	1.71834	3.102	1	1	1	1029.21	1886.45	1768.54	3192.62
1254	FALSE	1	145	F20	ATP binding cassette family member [Saccharomyces cerevisiae YJM789]		gi|151942575	299.25	100	149212	5.57	TANQYLQWR	896	904	(N-term)_iTRAQ[0]	54	99.983	1323.69	1323.73	0.0330811	24.9915	27579.8	61.0992			2013-09-13 19:18:58	2.11823	1.78367	1.4358	1.77596	1.72435	2.00879	4	4	4	975.564	2066.46	1740.08	1400.71
1255	FALSE	1	324	N2	ATP binding cassette family member [Saccharomyces cerevisiae YJM789]		gi|151942575	299.25	100	149212	5.57	SLSSVTFVAEVTEPSLSLLVPILNR	368	392	(N-term)_iTRAQ[0]	89.92	100	2815.59	2815.88	0.282715	100.41	36063.5	54.2816			2013-09-14 07:21:10	1.96881	2.04403	2.35068	1.77596	1.72435	2.00879	4	4	4	403.176	793.778	824.105	947.737
1256	FALSE	1	342	N20	ATP binding cassette family member [Saccharomyces cerevisiae YJM789]		gi|151942575	299.25	100	149212	5.57	TLLDYVSILDNLDLSPR	332	348	(N-term)_iTRAQ[0]	155.33	100	2091.15	2091.38	0.231445	110.679	115283	92.6096			2013-09-14 06:19:54	2.44716	1.99378	2.31013	1.77596	1.72435	2.00879	4	4	4	689.021	1686.15	1373.75	1591.73
735	FALSE	1	35	B8	bmh sensitive protein [Saccharomyces cerevisiae YJM789]		gi|151942584	683.416	100	153690	6.32	EGNKDHAVDLEK	599	610	(N-term)_iTRAQ[0], Lysine(K)_iTRAQ[4,12]	30.77	96.405	1786.97	1786.92	-0.0482178	-26.983	23257.1	23.6924			2013-09-13 13:55:40	1.12891	1.05492	1.66091	1.9021	1.90086	2.52054	12	12	12	2677.06	3022.16	2824.09	4446.37
736	FALSE	1	42	B15	bmh sensitive protein [Saccharomyces cerevisiae YJM789]		gi|151942584	683.416	100	153690	6.32	SQIHQMKPQK	1081	1090	(N-term)_iTRAQ[0], Lysine(K)_iTRAQ[7,10]	35.58	98.812	1656.96	1656.9	-0.0592041	-35.7306	14572.2	28.2422			2013-09-13 14:21:37	1.60293	1.23116	1.77011	1.9021	1.90086	2.52054	12	12	12	1616.7	2591.46	1990.42	2861.73
737	FALSE	1	43	B16	bmh sensitive protein [Saccharomyces cerevisiae YJM789]		gi|151942584	683.416	100	153690	6.32	SQIHQMKPQKK	1081	1091	(N-term)_iTRAQ[0], Lysine(K)_iTRAQ[7,10,11]	32.6	97.641	1929.16	1929.11	-0.0513916	-26.6394	17065.6	35.8179			2013-09-13 14:24:30	1.40468	1.42838	1.82044	1.9021	1.90086	2.52054	12	12	12	1337.89	1879.31	1911.02	2435.56
738	FALSE	1	69	C18	bmh sensitive protein [Saccharomyces cerevisiae YJM789]		gi|151942584	683.416	100	153690	6.32	AFAVAAPGK	30	38	(N-term)_iTRAQ[0], Lysine(K)_iTRAQ[9]	47.56	99.925	1119.68	1119.67	-0.00500488	-4.46993	12224.5	80.9189			2013-09-13 15:14:47	2.42897	2.25001	2.8527	1.9021	1.90086	2.52054	12	12	12	266.582	647.52	599.811	760.476
739	FALSE	1	73	C22	bmh sensitive protein [Saccharomyces cerevisiae YJM789]		gi|151942584	683.416	100	153690	6.32	NEEPSFVPGQER	379	390	(N-term)_iTRAQ[0]	66.79	99.999	1532.75	1532.76	0.0108643	7.0881	103815	43.7615			2013-09-13 14:58:28	2.21467	2.06292	2.74208	1.9021	1.90086	2.52054	12	12	12	2679.6	5934.43	5527.81	7347.69
740	FALSE	1	73	C22	bmh sensitive protein [Saccharomyces cerevisiae YJM789]		gi|151942584	683.416	100	153690	6.32	LDDFEREK	317	324	(N-term)_iTRAQ[0], Lysine(K)_iTRAQ[8]	33.55	98.104	1339.71	1339.7	-0.0098877	-7.38047	14082.6	43.6618			2013-09-13 15:00:42	2.06365	2.32286	2.62351	1.9021	1.90086	2.52054	12	12	12	729.646	1505.73	1694.87	1914.23
741	FALSE	1	153	G4	bmh sensitive protein [Saccharomyces cerevisiae YJM789]		gi|151942584	683.416	100	153690	6.32	FQTLPIYTTTDSR	854	866	(N-term)_iTRAQ[0]	28.62	94.101	1686.88	1686.94	0.0540771	32.0575	169124	19.311			2013-09-13 20:40:32	1.61589	1.25839	1.52282	1.9021	1.90086	2.52054	12	12	12	4929.66	7965.77	6203.43	7507.01
742	FALSE	1	191	H18	bmh sensitive protein [Saccharomyces cerevisiae YJM789]		gi|151942584	683.416	100	153690	6.32	VAIYGYLHGTPLPSAPGTR	269	287	(N-term)_iTRAQ[0]	67.5	99.999	2114.15	2114.26	0.111572	52.774	7394.79	56.1229			2013-09-13 22:13:49	1.89961	2.31807	2.43461	1.9021	1.90086	2.52054	12	12	12	355.873	676.021	824.941	866.413
743	FALSE	1	220	I20	bmh sensitive protein [Saccharomyces cerevisiae YJM789]		gi|151942584	683.416	100	153690	6.32	FVPYFDTFEK	611	620	(N-term)_iTRAQ[0], Lysine(K)_iTRAQ[10]	74.53	100	1580.82	1580.91	0.0844727	53.4358	32953.1	64.6321			2013-09-13 23:27:37	2.14599	1.93454	3.15349	1.9021	1.90086	2.52054	12	12	12	979.337	2101.65	1894.57	3088.33
744	FALSE	1	244	J20	bmh sensitive protein [Saccharomyces cerevisiae YJM789]		gi|151942584	683.416	100	153690	6.32	TNDPLVLSLGWR	841	852	(N-term)_iTRAQ[0]	73.37	100	1514.85	1514.97	0.129517	85.4982	76436.3	71.4152			2013-09-14 01:43:13	1.88371	2.31221	3.42209	1.9021	1.90086	2.52054	12	12	12	756.1	1424.27	1748.27	2587.44
745	FALSE	1	251	K3	bmh sensitive protein [Saccharomyces cerevisiae YJM789]		gi|151942584	683.416	100	153690	6.32	LIYMDNISPEECIR	552	565	(N-term)_iTRAQ[0], MMTS (C)[12]	99.08	100	1885.9	1886.03	0.128784	68.2881	59934.1	81.0665			2013-09-14 03:09:28	2.45656	2.73842	3.58694	1.9021	1.90086	2.52054	12	12	12	689.394	1693.54	1887.85	2472.82
746	FALSE	1	252	K4	bmh sensitive protein [Saccharomyces cerevisiae YJM789]		gi|151942584	683.416	100	153690	6.32	ILMSDIVILR	995	1004	(N-term)_iTRAQ[0]	94.43	100	1316.81	1316.9	0.0927734	70.4532	37127.3	80.7129			2013-09-14 03:06:35	2.60765	3.1137	4.17154	1.9021	1.90086	2.52054	12	12	12	470.752	1227.56	1465.78	1963.76
1727	FALSE	1	258	K10	trimethylguanosine synthase [Saccharomyces cerevisiae YJM789]		gi|151942642	28.06	93.289	41957.1	9.54	LSPNVIMFLPR	210	220	(N-term)_iTRAQ[0]	28.06	93.289	1430.83	1430.93	0.0975342	68.1661	14573	31.9886			2013-09-14 02:48:18	1.39496	1.14754	1.29319	1.39496	1.14754	1.29319	1	1	1	724.961	1011.29	831.922	937.51
1662	FALSE	1	140	F15	nucleolar protein [Saccharomyces cerevisiae YJM789]		gi|151942654	50.8662	99.965	64240.2	9.35	KLKPEGNLLYDTVR	408	421	(N-term)_iTRAQ[0], Lysine(K)_iTRAQ[1,3]	51.83	99.972	2078.23	2078.25	0.0185547	8.9281	17029.1	41.703			2013-09-13 19:37:51	1.33919	1.78596	2.68973	1.33919	1.78596	2.68973	1	1	1	1239.58	1660.04	2213.85	3334.15
1318	FALSE	1	263	K15	ribosomal RNA processing protein [Saccharomyces cerevisiae YJM789]		gi|151942780	267.356	100	151760	6.61	GLQGILELSLDVRPK	160	174	(N-term)_iTRAQ[0], Lysine(K)_iTRAQ[15]	26.11	89.486	1926.16	1926.3	0.138672	71.9938	4965.68	74.0719			2013-09-14 02:32:15	2.81533	2.51686	3.14108	1.9997	2.16634	2.54646	4	4	4	137.626	387.464	346.386	432.295
1319	FALSE	1	271	K23	ribosomal RNA processing protein [Saccharomyces cerevisiae YJM789]		gi|151942780	267.356	100	151760	6.61	AWLLPLIR	511	518	(N-term)_iTRAQ[0]	63.93	99.998	1125.73	1125.83	0.101807	90.4364	29822.8	83.0331			2013-09-14 02:05:38	1.77585	2.4112	3.72018	1.9997	2.16634	2.54646	4	4	4	386.928	687.127	932.96	1439.44
1320	FALSE	1	306	M8	ribosomal RNA processing protein [Saccharomyces cerevisiae YJM789]		gi|151942780	267.356	100	151760	6.61	TIVELLPLDHLDFIVR	810	825	(N-term)_iTRAQ[0]	60.45	99.996	2037.19	2037.35	0.158569	77.8374	37576.2	67.3782			2013-09-14 05:07:48	1.16107	1.35138	1.33478	1.9997	2.16634	2.54646	4	4	4	475.373	551.942	642.409	634.52
1321	FALSE	1	352	O6	ribosomal RNA processing protein [Saccharomyces cerevisiae YJM789]		gi|151942780	267.356	100	151760	6.61	VFQTIVDQIWSTLPR	556	570	(N-term)_iTRAQ[0]	117.83	100	1947.08	1947.3	0.220581	113.288	27647.4	85.3476			2013-09-14 07:42:18	2.75462	2.6856	2.69582	1.9997	2.16634	2.54646	4	4	4	258.192	711.219	693.399	696.039
1333	FALSE	1	175	H2	integral membrane protein that along with Pil1p is a primary component of eisosomes [Saccharomyces		gi|151942788	244.54	100	41204.2	4.62	AAYSYMFDSLR	197	207	(N-term)_iTRAQ[0]	80.13	100	1467.71	1467.76	0.0546875	37.2605	39682.6	76.4627			2013-09-13 23:08:00	2.236	2.18979	4.44019	2.20878	2.04322	3.71885	3	3	3	619.012	1384.11	1355.51	2748.53
1334	FALSE	1	182	H9	integral membrane protein that along with Pil1p is a primary component of eisosomes [Saccharomyces		gi|151942788	244.54	100	41204.2	4.62	IPVLEQELVR	166	175	(N-term)_iTRAQ[0]	74.88	100	1339.81	1339.85	0.0455322	33.9842	23782.8	68.8064			2013-09-13 22:44:37	2.39309	2.5466	4.65418	2.20878	2.04322	3.71885	3	3	3	506.328	1211.69	1289.42	2356.54
1622	FALSE	1	170	G21	RNA polymerase A [Saccharomyces cerevisiae YJM789]		gi|151942801	73.28	100	146303	7.55	GQYPGLYLFGGHSR	635	648	(N-term)_iTRAQ[0]	73.28	100	1695.87	1695.93	0.0614014	36.2064	31451.4	55.3186			2013-09-13 21:39:10	2.2863	1.75317	2.40096	2.2863	1.75317	2.40096	1	1	1	967.372	2211.7	1695.97	2322.62
1396	FALSE	1	81	D6	multiple RNA-binding domain containing protein [Saccharomyces cerevisiae YJM789]		gi|151942889	208.99	100	114889	6.1	NLPFEATR	769	776	(N-term)_iTRAQ[0]	25.03	86.518	1091.6	1091.62	0.0224609	20.5762	21338.3	37.805			2013-09-13 16:35:31	2.01589	1.65679	2.49785	2.61707	2.07323	2.66337	6	6	6	834.65	1682.57	1382.84	2084.83
1397	FALSE	1	169	G20	multiple RNA-binding domain containing protein [Saccharomyces cerevisiae YJM789]		gi|151942889	208.99	100	114889	6.1	GLPVYLTDDNLR	8	19	(N-term)_iTRAQ[0]	83.77	100	1519.82	1519.89	0.0632324	41.6051	42892.5	64.5886			2013-09-13 21:36:56	2.5996	1.91364	2.12199	2.61707	2.07323	2.66337	6	6	6	885.206	2301.18	1693.96	1878.4
1398	FALSE	1	217	I17	multiple RNA-binding domain containing protein [Saccharomyces cerevisiae YJM789]		gi|151942889	208.99	100	114889	6.1	EELGEMFLPYGKLER	546	560	(N-term)_iTRAQ[0], Lysine(K)_iTRAQ[12]	28.75	94.275	2099.11	2099.23	0.122803	58.5023	12420.4	37.3983			2013-09-13 23:39:11	3.46855	2.63347	4.1374	2.61707	2.07323	2.66337	6	6	6	412.851	1432	1087.23	1708.13
1399	FALSE	1	268	K20	multiple RNA-binding domain containing protein [Saccharomyces cerevisiae YJM789]		gi|151942889	208.99	100	114889	6.1	LLMPPAGTIAIVQFR	561	575	(N-term)_iTRAQ[0]	37.74	99.278	1771.04	1771.18	0.141724	80.0227	13323	53.7			2013-09-14 02:15:17	2.48891	1.94095	2.39926	2.61707	2.07323	2.66337	6	6	6	401.447	999.163	779.189	963.174
1184	FALSE	1	32	B5	U3 snoRNP protein [Saccharomyces cerevisiae YJM789]		gi|151942910	354.28	100	72723.2	5.55	LKEDVAEQQGR	121	131	(N-term)_iTRAQ[0], Lysine(K)_iTRAQ[2]	79.27	100	1560.86	1560.81	-0.0480957	-30.8136	89742.6	55.6818			2013-09-13 13:44:09	2.20227	2.79472	3.56272	2.30181	2.38444	3.1388	4	4	4	2569.34	5658.38	7180.58	9153.83
1185	FALSE	1	53	C2	U3 snoRNP protein [Saccharomyces cerevisiae YJM789]		gi|151942910	354.28	100	72723.2	5.55	KKPIFTER	430	437	(N-term)_iTRAQ[0], Lysine(K)_iTRAQ[1,2]	27.92	93.07	1450.91	1450.89	-0.0236816	-16.3219	38320.7	21.1501			2013-09-13 16:09:37	2.71422	2.71427	3.62857	2.30181	2.38444	3.1388	4	4	4	2084.66	5658.22	5658.33	7564.32
1186	FALSE	1	189	H16	U3 snoRNP protein [Saccharomyces cerevisiae YJM789]		gi|151942910	354.28	100	72723.2	5.55	TIDEYNNFDAGDLDKDIIASR	100	120	(N-term)_iTRAQ[0], Lysine(K)_iTRAQ[15]	96.71	100	2673.33	2673.46	0.130615	48.8587	53454.8	67.2421			2013-09-13 22:18:58	2.28643	2.12658	2.6683	2.30181	2.38444	3.1388	4	4	4	964.136	2204.43	2050.32	2572.61
1187	FALSE	1	206	I6	U3 snoRNP protein [Saccharomyces cerevisiae YJM789]		gi|151942910	354.28	100	72723.2	5.55	IAHGILPEPSFNDISGETDEELR	438	460	(N-term)_iTRAQ[0]	150.38	100	2683.33	2683.46	0.128418	47.8576	33280	83.6664			2013-09-14 00:17:21	2.05401	2.00389	2.81385	2.30181	2.38444	3.1388	4	4	4	563.974	1158.41	1130.14	1586.94
1034	FALSE	1	116	E15	tryptophan synthase [Saccharomyces cerevisiae YJM789]		gi|151943263	448.962	100	83371.7	5.99	TMKPDQHLVINISGR	662	676	(N-term)_iTRAQ[0], Lysine(K)_iTRAQ[3]	56.08	99.989	1997.12	1997.13	0.0125732	6.29568	44118.5	55.6516			2013-09-13 18:29:56	1.50599	1.18781	1.60064	1.4631	1.06965	1.49412	5	5	5	2570.7	3871.45	3053.5	4114.77
1035	FALSE	1	118	E17	tryptophan synthase [Saccharomyces cerevisiae YJM789]		gi|151943263	448.962	100	83371.7	5.99	FHSATLTAGRPGVFHGVK	564	581	(N-term)_iTRAQ[0], Lysine(K)_iTRAQ[18]	76.74	100	2170.21	2170.25	0.0349121	16.0869	28181.4	42.9623			2013-09-13 18:37:57	2.22305	1.44094	1.95053	1.4631	1.06965	1.49412	5	5	5	1689.06	3754.86	2433.83	3294.57
1036	FALSE	1	290	L18	tryptophan synthase [Saccharomyces cerevisiae YJM789]		gi|151943263	448.962	100	83371.7	5.99	FGDFGGQYVPEALHACLR	306	323	(N-term)_iTRAQ[0], MMTS (C)[16]	48.78	99.943	2170.03	2170.24	0.212891	98.1049	44670.9	34.5726			2013-09-14 04:20:58	1.28452	0.926708	1.51835	1.4631	1.06965	1.49412	5	5	5	1182.33	1518.73	1095.67	1795.19
1037	FALSE	1	317	M19	tryptophan synthase [Saccharomyces cerevisiae YJM789]		gi|151943263	448.962	100	83371.7	5.99	NEGVTVPIILMGYYNPILNYGEER	91	114	(N-term)_iTRAQ[0]	189.3	100	2898.48	2898.77	0.286133	98.7181	47699.1	88.6608			2013-09-14 05:45:55	3.11429	1.99782	2.66559	1.4631	1.06965	1.49412	5	5	5	481.012	1498.01	960.974	1282.18
1038	FALSE	1	331	N9	tryptophan synthase [Saccharomyces cerevisiae YJM789]		gi|151943263	448.962	100	83371.7	5.99	LELLSHIADSFVYVVSR	164	180	(N-term)_iTRAQ[0]	79.99	100	2092.16	2092.37	0.216553	103.507	87049.2	40.0306			2013-09-14 06:57:08	0.500603	0.44189	0.589271	1.4631	1.06965	1.49412	5	5	5	2667.26	1335.24	1178.64	1571.74
1164	FALSE	1	156	G7	U3 snoRNP protein [Saccharomyces cerevisiae YJM789]		gi|151943367	364	100	156612	8.6	GIQMNFTNLR	1019	1028	(N-term)_iTRAQ[0]	83.79	100	1337.71	1337.74	0.0290527	21.7182	43499.8	64.6748			2013-09-13 20:50:09	2.08505	2.15784	2.57742	2.39781	2.09005	3.02643	5	5	5	1070.24	2231.51	2309.41	2758.47
1165	FALSE	1	229	J5	U3 snoRNP protein [Saccharomyces cerevisiae YJM789]		gi|151943367	364	100	156612	8.6	LQIDELLEQVK	105	115	(N-term)_iTRAQ[0], Lysine(K)_iTRAQ[11]	87.82	100	1615.95	1616.04	0.086792	53.7095	12281.1	72.339			2013-09-14 00:54:09	2.13509	1.80654	3.21101	2.39781	2.09005	3.02643	5	5	5	340.459	726.909	615.052	1093.22
1166	FALSE	1	255	K7	U3 snoRNP protein [Saccharomyces cerevisiae YJM789]		gi|151943367	364	100	156612	8.6	FITLENFLAHK	555	565	(N-term)_iTRAQ[0], Lysine(K)_iTRAQ[11]	34	98.291	1620.94	1621.04	0.105713	65.2172	33052.9	33.3106			2013-09-14 02:57:17	2.92389	2.37107	4.75281	2.39781	2.09005	3.02643	5	5	5	867.906	2537.66	2057.86	4125
1167	FALSE	1	284	L12	U3 snoRNP protein [Saccharomyces cerevisiae YJM789]		gi|151943367	364	100	156612	8.6	LYDILQEIPDWEEK	131	144	(N-term)_iTRAQ[0], Lysine(K)_iTRAQ[14]	94.87	100	2079.09	2079.26	0.171143	82.3161	23250.3	80.661			2013-09-14 03:59:30	3.02718	2.44675	3.30809	2.39781	2.09005	3.02643	5	5	5	327.955	992.777	802.425	1084.9
1168	FALSE	1	339	N17	U3 snoRNP protein [Saccharomyces cerevisiae YJM789]		gi|151943367	364	100	156612	8.6	EAIFHEIAAFGNDMVINFETD	1217	1237	(N-term)_iTRAQ[0]	63.52	99.998	2527.19	2527.48	0.283936	112.352	6882.99	44.4959			2013-09-14 06:30:10	2.01161	1.76354	1.95119	2.39781	2.09005	3.02643	5	5	5	268.898	540.918	474.212	524.671
1668	FALSE	1	323	N1	conserved protein [Saccharomyces cerevisiae YJM789]		gi|151943402	47.84	99.929	50254.5	8.45	SSLDDFVIPLTILLR	326	340	(N-term)_iTRAQ[0]	47.84	99.929	1846.08	1846.28	0.197632	107.055	5141.51	76.2858			2013-09-14 07:25:59	1.29997	1.8094	1.66265	1.29997	1.8094	1.66265	1	1	1	213.743	277.859	386.747	355.381
1302	FALSE	1	228	J4	U3 snoRNP protein [Saccharomyces cerevisiae YJM789]		gi|151943408	286.25	100	88352.4	5.01	ELLLDISFR	577	585	(N-term)_iTRAQ[0]	74.59	100	1249.73	1249.81	0.0853271	68.2766	27120.6	78.9948			2013-09-14 00:49:41	2.95735	3.45886	3.80068	2.91581	3.04405	3.1119	4	4	4	356.491	1054.27	1233.05	1354.91
1303	FALSE	1	246	J22	U3 snoRNP protein [Saccharomyces cerevisiae YJM789]		gi|151943408	286.25	100	88352.4	5.01	NLLSLLR	539	545	(N-term)_iTRAQ[0]	61.34	99.997	972.633	972.719	0.0866699	89.1086	16030.4	72.8264			2013-09-14 01:50:34	2.94825	2.89695	3.20206	2.91581	3.04405	3.1119	4	4	4	362.226	1067.93	1049.35	1159.87
1304	FALSE	1	257	K9	U3 snoRNP protein [Saccharomyces cerevisiae YJM789]		gi|151943408	286.25	100	88352.4	5.01	VLDLIFGK	506	513	(N-term)_iTRAQ[0], Lysine(K)_iTRAQ[8]	68.98	99.999	1192.76	1192.84	0.0855713	71.7425	18136.5	77.6014			2013-09-14 02:51:50	3.20354	3.35287	3.35591	2.91581	3.04405	3.1119	4	4	4	331.119	1060.75	1110.2	1111.21
1305	FALSE	1	317	M19	U3 snoRNP protein [Saccharomyces cerevisiae YJM789]		gi|151943408	286.25	100	88352.4	5.01	TLTFLLTHPLFPLSR	522	536	(N-term)_iTRAQ[0]	81.34	100	1900.12	1900.31	0.187866	98.8708	62105.9	64.1324			2013-09-14 05:45:36	2.58786	2.55573	2.29617	2.91581	3.04405	3.1119	4	4	4	551.723	1427.78	1410.06	1266.85
1416	FALSE	1	123	E22	conserved protein [Saccharomyces cerevisiae YJM789]		gi|151943423	187.33	100	91136.4	6.19	IWDRLDGK	299	306	(N-term)_iTRAQ[0], Lysine(K)_iTRAQ[8]	46.26	99.898	1290.74	1290.76	0.0167236	12.9566	54056.6	54.6491			2013-09-13 18:55:14	4.98317	5.45319	6.96771	2.74667	2.85407	2.68405	3	3	3	735.483	3665.04	4010.73	5124.63
[truncated: 3,692 more rows]
