# Supplementary material for: Studies on the Coordination of Ribosomal Protein Assembly Events Involved in Processing and Stabilization of Yeast Early Large Ribosomal Subunit Precursors
Source: PLoS One. 2015 Dec 7;10(12):e0143768. doi: 10.1371/journal.pone.0143768 (PMC4671574; doi:10.1371/journal.pone.0143768)
Supplement: S1 File — (ZIP) [file pone.0143768.s004.zip › E4T1_(L4_L7_L16).xlsx]

## Sheet: L4 vs WT
	Accession Number	Name	Class	Peptide Count	Name (PepNumber)	Avg iTRAQ ratio (115/114)	iTRAQ Standard Deviation (115/114)	Localisation	SGD Description	Copy Number per Cell
	gi|256273384	rpS23A	A1	2	rpS23A (2)	1.39917	0.200163	cytoplasm	Ribosomal protein 28 (rp28) of the small (40S) ribosomal subunit, required for translational accuracy; nearly identical to Rps23Bp and similar to E. coli S12 and rat S23 ribosomal proteins; deletion of both RPS23A and RPS23B is lethal	10600
	gi|6319399	rpS8A	A1	7	rpS8A (7)	1.30338	0.249879	cytoplasm	Protein component of the small (40S) ribosomal subunit; identical to Rps8Bp and has similarity to rat S8 ribosomal protein	15900
	gi|6320918	rpS24A	A1	8	rpS24A (8)	1.25782	0.153896	cytoplasm	Protein component of the small (40S) ribosomal subunit; identical to Rps24Bp and has similarity to rat S24 ribosomal protein	not visualized
	gi|6323318	rpS30A	A1	1	rpS30A (1)	1.25461	0	cytoplasm	Protein component of the small (40S) ribosomal subunit; nearly identical to Rps30Bp and has similarity to rat S30 ribosomal protein	37600
	gi|2131127	rpS21	A1	1	rpS21 (1)	1.24242	0	cytoplasm	Protein component of the small (40S) ribosomal subunit; nearly identical to Rps21Bp and has similarity to rat S21 ribosomal protein	27400
	gi|6322583	rpS5	A1	8	rpS5 (8)	1.19917	0.215788	0	Protein component of the small (40S) ribosomal subunit, the least basic of the non-acidic ribosomal proteins; phosphorylated in vivo; essential for viability; has similarity to E. coli S7 and rat S5 ribosomal proteins	not visualized
	gi|256272110	rpS21B	A1	4	rpS21B (4)	1.18766	0.0480221	cytoplasm	Protein component of the small (40S) ribosomal subunit; nearly identical to Rps21Ap and has similarity to rat S21 ribosomal protein	15300
	gi|6323399	rpS22	A1	2	rpS22 (2)	1.18585	0.127091	nucleolus,nucleus	Protein component of the small (40S) ribosomal subunit; nearly identical to Rps22Bp and has similarity to E. coli S8 and rat S15a ribosomal proteins	40400
	gi|6321772	rpS20	A1	6	rpS20 (6)	1.15465	0.0753527	0	Protein component of the small (40S) ribosomal subunit; overproduction suppresses mutations affecting RNA polymerase III-dependent transcription; has similarity to E. coli S10 and rat S20 ribosomal proteins	not visualized
	gi|1151236	rpS6A/B	A1	13	rpS6A/B (13)	1.15377	0.224628	cytoplasm	Protein component of the small (40S) ribosomal subunit; identical to Rps6Bp and has similarity to rat S6 ribosomal protein	66000
	gi|6324151	rpS3	A1	6	rpS3 (6)	1.1503	0.191189	0	Protein component of the small (40S) ribosomal subunit, has apurinic/apyrimidinic (AP) endonuclease activity; essential for viability; has similarity to E. coli S3 and rat S3 ribosomal proteins	146000
	gi|1164943	rpS7A	A1	6	rpS7A (6)	1.14986	0.19028	0	Protein component of the small (40S) ribosomal subunit, nearly identical to Rps7Bp; interacts with Kti11p; deletion causes hypersensitivity to zymocin; has similarity to rat S7 and Xenopus S8 ribosomal proteins	41000
	gi|899490	rpS12	A1	4	rpS12 (4)	1.14442	0.115904	0	Protein component of the small (40S) ribosomal subunit; has similarity to rat ribosomal protein S12	not visualized
	gi|6321653	rpS0A	A1	7	rpS0A (7)	1.12704	0.127863	cytoplasm	Protein component of the small (40S) ribosomal subunit, nearly identical to Rps0Bp; required for maturation of 18S rRNA along with Rps0Bp; deletion of either RPS0 gene reduces growth rate, deletion of both genes is lethal	93700
	gi|49258832	rpS18A/B	A1	4	rpS18A/B (4)	1.11252	0.126979	cytoplasm	Protein component of the small (40S) ribosomal subunit; nearly identical to Rps18Bp and has similarity to E. coli S13 and rat S18 ribosomal proteins	48100
	gi|6319666	rpS9B	A1	2	rpS9B (2)	1.10049	0.0823268	cytoplasm	Protein component of the small (40S) ribosomal subunit; nearly identical to Rps9Ap and has similarity to E. coli S4 and rat S9 ribosomal proteins	63300
	gi|6323617	rpS17	A1	2	rpS17 (2)	1.06957	0.147606	cytoplasm	Ribosomal protein 51 (rp51) of the small (40s) subunit; nearly identical to Rps17Bp and has similarity to rat S17 ribosomal protein	30900
	gi|10383793	rpS14A	A1	5	rpS14A (5)	1.0501	0.0932477	0	Ribosomal protein 59 of the small subunit, required for ribosome assembly and 20S pre-rRNA processing; mutations confer cryptopleurine resistance; nearly identical to Rps14Bp and similar to E. coli S11 and rat S14 ribosomal proteins	29600
	gi|207345408	rpS2	A1	3	rpS2 (3)	1.04522	0.0582119	0	Protein component of the small (40S) subunit, essential for control of translational accuracy; phosphorylation by C-terminal domain kinase I (CTDK-I) enhances translational accuracy; methylated on one or more arginine residues by Hmt1p	not visualized
	gi|6324533	rpS15	A1	6	rpS15 (6)	1.0358	0.165418	0	Protein component of the small (40S) ribosomal subunit; has similarity to E. coli S19 and rat S15 ribosomal proteins	not visualized
	gi|6324451	rpS19	A1	3	rpS19 (3)	1.03078	0.0543298	cytoplasm	Protein component of the small (40S) ribosomal subunit, required for assembly and maturation of pre-40 S particles; mutations in human RPS19 are associated with Diamond Blackfan anemia; nearly identical to Rps19Bp	29000
	gi|6319522	rpS11B	A1	2	rpS11B (2)	1.02779	0.0563658	cytoplasm	Protein component of the large (60S) ribosomal subunit, nearly identical to Rpl11Ap; involved in ribosomal assembly; depletion causes degradation of proteins and RNA of the 60S subunit; has similarity to E. coli L5 and rat L11	not quantitated
	gi|256269640	Asc1p	A1	5	Asc1p (5)	1.02603	0.249586	0	G-protein beta subunit and guanine nucleotide dissociation inhibitor for Gpa2p; ortholog of RACK1 that inhibits translation; core component of the small (40S) ribosomal subunit; represses Gcn4p in the absence of amino acid starvation	333000
	gi|6321997	rpS4B	A1	8	rpS4B (8)	1.00133	0.182666	cytoplasm	Protein component of the small (40S) ribosomal subunit; identical to Rps4Ap and has similarity to rat S4 ribosomal protein	102000
	gi|71064104	rpS7B	A1	1	rpS7B (1)	0.988365	0	cytoplasm	Protein component of the small (40S) ribosomal subunit, nearly identical to Rps7Ap; interacts with Kti11p; deletion causes hypersensitivity to zymocin; has similarity to rat S7 and Xenopus S8 ribosomal proteins	43500
	gi|6323886	rpS10B	A1	2	rpS10B (2)	0.980295	0.0542366	cytoplasm	Protein component of the small (40S) ribosomal subunit; nearly identical to Rps10Ap and has similarity to rat ribosomal protein S10	7650
	gi|6321809	rpS27B	A1	2	rpS27B (2)	0.950976	0.0331398	cytoplasm	Protein component of the small (40S) ribosomal subunit; nearly identical to Rps27Ap and has similarity to rat S27 ribosomal protein	not quantitated
	gi|6323577	rpS1B	A1	10	rpS1B (10)	0.947122	0.149224	cytoplasm	Ribosomal protein 10 (rp10) of the small (40S) subunit; nearly identical to Rps1Ap and has similarity to rat S3a ribosomal protein	107000
	gi|6324741	rpS28A	A1	1	rpS28A (1)	0.895682	0	cytoplasm	Protein component of the small (40S) ribosomal subunit; nearly identical to Rps28Bp and has similarity to rat S28 ribosomal protein	94500
	gi|190404968	rpS13	A1	2	rpS13 (2)	0.892825	0.00842088	0	Protein component of the small (40S) ribosomal subunit; has similarity to E. coli S15 and rat S13 ribosomal proteins	not visualized
	gi|6320122	rpP1A	A2	2	rpP1A (2)	1.31674	0.079221	cytoplasm	Ribosomal stalk protein P1 alpha, involved in the interaction between translational elongation factors and the ribosome; accumulation of P1 in the cytoplasm is regulated by phosphorylation and interaction with the P2 stalk component	not visualized
	gi|259149446	rpP2A	A2	4	rpP2A (4)	1.30637	0.318969	cytoplasm	Ribosomal protein P2 alpha, a component of the ribosomal stalk, which is involved in the interaction between translational elongation factors and the ribosome; regulates the accumulation of P1 (Rpp1Ap and Rpp1Bp) in the cytoplasm	428000
	gi|6320073	rpP1B	A2	1	rpP1B (1)	1.15827	0	cytoplasm	Ribosomal protein P1 beta, component of the ribosomal stalk, which is involved in interaction of translational elongation factors with ribosome; accumulation is regulated by phosphorylation and interaction with the P2 stalk component	22400
	gi|6321407	rpL24	A2	4	rpL24 (4)	1.02412	0.110786	cytoplasm	Ribosomal protein L30 of the large (60S) ribosomal subunit, nearly identical to Rpl24Bp and has similarity to rat L24 ribosomal protein; not essential for translation but may be required for normal translation rate	247000
	gi|151940865	rpP0	A2	11	rpP0 (11)	1.0186	0.141045	0	Conserved ribosomal protein P0 similar to rat P0, human P0, and E. coli L10e; shown to be phosphorylated on serine 302	not visualized
	gi|6324262	rpL9	A2	3	rpL9 (3)	0.969472	0.125374	cytoplasm	Protein component of the large (60S) ribosomal subunit, nearly identical to Rpl9Ap and has similarity to E. coli L6 and rat L9 ribosomal proteins	76000
	gi|6320625	rpL12	A2	3	rpL12 (3)	0.959274	0.163665	cytoplasm	Protein component of the large (60S) ribosomal subunit, nearly identical to Rpl12Ap; rpl12a rpl12b double mutant exhibits slow growth and slow translation; has similarity to E. coli L11 and rat L12 ribosomal proteins	50300
	gi|6325359	rpL11	A2	7	rpL11 (7)	0.928157	0.0894925	cytoplasm	Protein component of the large (60S) ribosomal subunit, nearly identical to Rpl11Bp; involved in ribosomal assembly; depletion causes degradation of proteins and RNA of the 60S subunit; has similarity to E. coli L5 and rat L11	39000
	gi|6324028	rpL18	A2	8	rpL18 (8)	0.904963	0.110916	cytoplasm	Protein component of the large (60S) ribosomal subunit, identical to Rpl18Ap and has similarity to rat L18 ribosomal protein	63700
	gi|49258840	rpL2	A2	7	rpL2 (7)	0.864476	0.101622	cytoplasm	Protein component of the large (60S) ribosomal subunit, identical to Rpl2Bp and has similarity to E. coli L2 and rat L8 ribosomal proteins	not quantitated
	gi|6322984	rpL8	A2	12	rpL8 (12)	0.849905	0.148497	cytoplasm	Ribosomal protein L4 of the large (60S) ribosomal subunit, nearly identical to Rpl8Ap and has similarity to rat L7a ribosomal protein; mutation results in decreased amounts of free 60S subunits	80200
	gi|6323104	rpL10	A2	8	rpL10 (8)	0.845307	0.113776	cytoplasm	Protein component of the large (60S) ribosomal subunit, responsible for joining the 40S and 60S subunits; regulates translation initiation; has similarity to rat L10 ribosomal protein and to members of the QM gene family	not visualized
	gi|151943426	rpL24	A2	1	rpL24 (1)	0.836987	0	cytoplasm	Ribosomal protein L30 of the large (60S) ribosomal subunit, nearly identical to Rpl24Ap and has similarity to rat L24 ribosomal protein; not essential for translation but may be required for normal translation rate	36900
	gi|6320590	rpP2B	A2	2	rpP2B (2)	0.828574	0.053709	cytoplasm	Ribosomal protein P2 beta, a component of the ribosomal stalk, which is involved in the interaction between translational elongation factors and the ribosome; regulates the accumulation of P1 (Rpp1Ap and Rpp1Bp) in the cytoplasm	602000
	gi|119390529	rpL1	A2	5	rpL1 (5)	0.786954	0.233043	cytoplasm	N-terminally acetylated protein component of the large (60S) ribosomal subunit, nearly identical to Rpl1Ap and has similarity to E. coli L1 and rat L10a ribosomal proteins; rpl1a rpl1b double null mutation is lethal	265000
	gi|6319444	rpL19	A2	4	rpL19 (4)	0.774511	0.171862	cytoplasm	Protein component of the large (60S) ribosomal subunit, nearly identical to Rpl19Ap and has similarity to rat L19 ribosomal protein; rpl19a and rpl19b single null mutations result in slow growth, while the double null mutation is lethal	225000
	gi|292659544	rpL23	A2	3	rpL23 (3)	0.76762	0.1362	nucleus	Protein component of the large (60S) ribosomal subunit, identical to Rpl23Bp and has similarity to E. coli L14 and rat L23 ribosomal proteins	not visualized
	gi|49258841	rpL3	A2	16	rpL3 (16)	0.765799	0.0839114	cytoplasm	Protein component of the large (60S) ribosomal subunit, has similarity to E. coli L3 and rat L3 ribosomal proteins; involved in the replication and maintenance of killer double stranded RNA virus	450
	gi|6325126	rpL5	A2	16	rpL5 (16)	0.755537	0.103691	cytoplasm	Protein component of the large (60S) ribosomal subunit with similarity to E. coli L18 and rat L5 ribosomal proteins; binds 5S rRNA and is required for 60S subunit assembly	not visualized
	gi|6322284	rpL17	A2	4	rpL17 (4)	0.745981	0.0748815	cytoplasm	Protein component of the large (60S) ribosomal subunit, nearly identical to Rpl17Ap and has similarity to E. coli L22 and rat L17 ribosomal proteins	21100
	gi|6324445	rpL25	A2	5	rpL25 (5)	0.728711	0.0753136	0	Primary rRNA-binding ribosomal protein component of the large (60S) ribosomal subunit, has similarity to E. coli L23 and rat L23a ribosomal proteins; binds to 26S rRNA via a conserved C-terminal motif	not visualized
	gi|49258864	rpL37	A2	2	rpL37 (2)	0.723345	0.110783	cytoplasm	Protein component of the large (60S) ribosomal subunit, has similarity to Rpl37Bp and to rat L37 ribosomal protein	21800
	gi|9755331	rpL34	A2	3	rpL34 (3)	0.721432	0.128538	cytoplasm	Protein component of the large (60S) ribosomal subunit, nearly identical to Rpl34Bp and has similarity to rat L34 ribosomal protein	23600
	gi|256270643	rpL36	A2	8	rpL36 (8)	0.710092	0.10721	cytoplasm	N-terminally acetylated protein component of the large (60S) ribosomal subunit, nearly identical to Rpl36Bp and has similarity to rat L36 ribosomal protein; binds to 5.8 S rRNA	5370
	gi|49258850	rpL15	A2	12	rpL15 (12)	0.695103	0.150759	0	Protein component of the large (60S) ribosomal subunit, nearly identical to Rpl15Bp and has similarity to rat L15 ribosomal protein; binds to 5.8 S rRNA	not visualized
	gi|256274177	rpL33	A2	2	rpL33 (2)	0.685193	0.12786	0	N-terminally acetylated ribosomal protein L37 of the large (60S) ribosomal subunit, nearly identical to Rpl33Bp and has similarity to rat L35a; rpl33a null mutant exhibits slow growth while rpl33a rpl33b double null mutant is inviable	not visualized
	gi|6323567	rpL6	A2	4	rpL6 (4)	0.684011	0.158148	cytoplasm	N-terminally acetylated protein component of the large (60S) ribosomal subunit, has similarity to Rpl6Bp and to rat L6 ribosomal protein; binds to 5.8S rRNA	37100
	gi|190408368	rpL13	A2	15	rpL13 (15)	0.6826	0.105642	cytoplasm	Protein component of the large (60S) ribosomal subunit, nearly identical to Rpl13Ap; not essential for viability; has similarity to rat L13 ribosomal protein	54200
	gi|6321362	rpL7	A2	10	rpL7 (10)	0.670655	0.0954277	cytoplasm	Protein component of the large (60S) ribosomal subunit, nearly identical to Rpl7Bp and has similarity to E. coli L30 and rat L7 ribosomal proteins; contains a conserved C-terminal Nucleic acid Binding Domain (NDB2)	101000
	gi|49258852	rpL17	A2	1	rpL17 (1)	0.579311	0	cytoplasm	Protein component of the large (60S) ribosomal subunit, nearly identical to Rpl17Bp and has similarity to E. coli L22 and rat L17 ribosomal proteins; copurifies with the Dam1 complex (aka DASH complex)	not visualized
	gi|6319378	rpL32	A2	5	rpL32 (5)	0.540103	0.146779	0	Protein component of the large (60S) ribosomal subunit, has similarity to rat L32 ribosomal protein; overexpression disrupts telomeric silencing	not visualized
	gi|151944465	rpL16	A2	5	rpL16 (5)	0.539938	0.161646	0	N-terminally acetylated protein component of the large (60S) ribosomal subunit, binds to 5.8 S rRNA; has similarity to Rpl16Ap, E. coli L13 and rat L13a ribosomal proteins; transcriptionally regulated by Rap1p	not visualized
	gi|6319505	rpL4	A2	14	rpL4 (14)	0.539849	0.141167	cytoplasm	N-terminally acetylated protein component of the large (60S) ribosomal subunit, nearly identical to Rpl4Bp and has similarity to E. coli L4 and rat L4 ribosomal proteins	not visualized
	gi|154199621	rpL20	A2	6	rpL20 (6)	0.539518	0.138872	cytoplasm	Protein component of the large (60S) ribosomal subunit, nearly identical to Rpl20Bp and has similarity to rat L18a ribosomal protein	54300
	gi|218511	rpL6	A2	3	rpL6 (3)	0.45483	0.105947	cytoplasm	N-terminally acetylated protein component of the large (60S) ribosomal subunit, has similarity to Rpl6Bp and to rat L6 ribosomal protein; binds to 5.8S rRNA	38400
	gi|6322847	rpL14	A2	1	rpL14 (1)	0.372375	0	cytoplasm	N-terminally acetylated protein component of the large (60S) ribosomal subunit, nearly identical to Rpl14Bp and has similarity to rat L14 ribosomal protein; rpl14a csh5 double null mutant exhibits synthetic slow growth	45300
	gi|207341305	Rcl1p	A3	2	Rcl1p (2)	2.03947	0.567575	nucleolus,nucleus	Subunit of U3-containing 90S preribosome processome complex involved in 18S rRNA biogenesis and small ribosomal subunit assembly; stimulates Bms1p GTPase and U3 binding activity; similar to RNA cyclase-like proteins but no activity detected	10000
	gi|1164988	Pno1p	A3	2	Pno1p (2)	1.86775	0.497281	#N/A	Essential nucleolar protein required for pre-18S rRNA processing, interacts with Dim1p, an 18S rRNA dimethyltransferase, and also with Nob1p, which is involved in proteasome biogenesis; contains a KH domain	#N/A
	gi|51830274	Bfr2p	A3	6	Bfr2p (6)	1.77541	0.727425	nucleolus	Essential protein that is a component of 90S preribosomes; may be involved in rRNA processing; multicopy suppressor of sensitivity to Brefeldin A; expression is induced during lag phase and also by cold shock	15400
	gi|6323031	Cms1p	A3	1	Cms1p (1)	1.76064	0	nucleus	Subunit of U3-containing 90S preribosome processome complex involved in production of 18S rRNA and assembly of small ribosomal subunit; overexpression rescues supressor mutant of mcm10; null mutant is viable	1200
	gi|151941219	Fcf2p	A3	4	Fcf2p (4)	1.67593	0.29024	nucleolus	Essential nucleolar protein involved in the early steps of 35S rRNA processing; interacts with Faf1p; member of a transcriptionally co-regulated set of genes called the RRB regulon	not visualized
	gi|151943423	Enp2p	A3	4	Enp2p (4)	1.5509	0.713755	0	Protein associated with U3 and U14 snoRNAs, required for pre-rRNA processing and 40S ribosomal subunit synthesis; localized in the nucleus and concentrated in the nucleolus	not visualized
	gi|151944842	Lcp5p	A3	6	Lcp5p (6)	1.5331	0.826146	0	Essential protein involved in maturation of 18S rRNA; depletion leads to inhibited pre-rRNA processing and reduced polysome levels; localizes primarily to the nucleolus	1430
	gi|151946633	Enp1p	A3	5	Enp1p (5)	1.5312	0.422159	cytoplasm,nucleolus,nucleus	Protein associated with U3 and U14 snoRNAs, required for pre-rRNA processing and 40S ribosomal subunit synthesis; localized in the nucleus and concentrated in the nucleolus	21600
	gi|160358657	Rok1p	A3	6	Rok1p (6)	1.52374	0.432595	0	ATP-dependent RNA helicase of the DEAD box family; required for 18S rRNA synthesis	not visualized
	gi|190407413	BUD21	A3	4	BUD21 (4)	1.49354	0.400779	nucleolus,nucleus	Component of small ribosomal subunit (SSU) processosome that contains U3 snoRNA; originally isolated as bud-site selection mutant that displays a random budding pattern	2120
	gi|259147979	Sof1p	A3	7	Sof1p (7)	1.43277	0.44678	nucleolus	Essential protein required for biogenesis of 40S (small) ribosomal subunit; has similarity to the beta subunit of trimeric G-proteins and the splicing factor Prp4p	6620
	gi|151941853	Nop14p /Utp2p	A3	8	Nop14p /Utp2p (8)	1.4047	0.354985	0	Nucleolar protein, forms a complex with Noc4p that mediates maturation and nuclear export of 40S ribosomal subunits; also present in the small subunit processome complex, which is required for processing of pre-18S rRNA	not visualized
	gi|151944405	Kre33p	A3	17	Kre33p (17)	1.38484	0.351762	nucleolus	Essential protein of unknown function; heterozygous mutant shows haploinsufficiency in K1 killer toxin resistance	not quantitated
	gi|45269774	Emg1p	A3	3	Emg1p (3)	1.35211	0.291259	cytoplasm,nucleus	Member of the alpha/beta knot fold methyltransferase superfamily; required for maturation of 18S rRNA and for 40S ribosome production; interacts with RNA and with S-adenosylmethionine; associates with spindle/microtubules; forms homodimers	not visualized
	gi|151942584	Bms1p	A3	9	Bms1p (9)	1.25423	0.210694	0	GTPase required for synthesis of 40S ribosomal subunits and for processing the 35S pre-rRNA at sites A0, A1, and A2; interacts with Rcl1p, which stimulates its GTPase and U3 snoRNA binding activities; has similarity to Tsr1p	not visualized
	gi|151942910	Rrp9p	A3	4	Rrp9p (4)	1.24992	0.393719	nucleolus	Protein involved in pre-rRNA processing, associated with U3 snRNP; component of small ribosomal subunit (SSU) processosome; ortholog of the human U3-55k protein	5130
	gi|45270068	Faf1p	A3	1	Faf1p (1)	1.18136	0	cytoplasm,nucleus	Protein required for pre-rRNA processing and 40S ribosomal subunit assembly	not visualized
	gi|256270959	Krr1p	A3	4	Krr1p (4)	1.15565	0.215477	cytoplasm,nucleolus	Essential nucleolar protein required for the synthesis of 18S rRNA and for the assembly of 40S ribosomal subunit	4340
	gi|414604	Dhr2p	A3	1	Dhr2p (1)	1.13261	0	nucleolus	Predominantly nucleolar DEAH-box ATP-dependent RNA helicase, required for 18S rRNA synthesis	721
	gi|190407071	Prp43p	A3	4	Prp43p (4)	0.920691	0.109624	nucleolus	RNA helicase in the DEAH-box family, functions in both RNA polymerase I and polymerase II transcript metabolism, involved in release of the lariat-intron from the spliceosome	16900
	gi|151942575	New1p	A3	3	New1p (3)	0.871778	0.199338	cytoplasm	ATP binding cassette family member; Asn/Gln-rich rich region supports [NU+] prion formation and susceptibility to [PSI+] prion induction; homologous to mRNA export factor from S. pombe and similar protein from C. albicans (	37600
	gi|51013113	Bud22p	A3	1	Bud22p (1)	0.775421	0	nucleolus	Protein that cosediments with pre-ribosomal particles, required for biogenesis of the small ribosomal subunit; diploid mutants display a random budding pattern instead of the wild-type bipolar pattern	3250
	gi|190409272	Kri1p	A3	1	Kri1p (1)	0.7734	0	cytoplasm,nucleolus	Essential nucleolar protein required for 40S ribosome biogenesis; physically and functionally interacts with Krr1p	1780
	gi|170992	Utp6p	A3a	1	Utp6p (1)	2.54116	0	nucleolus	Nucleolar protein, component of the small subunit (SSU) processome containing the U3 snoRNA that is involved in processing of pre-18S rRNA	7520
	gi|151942372	Utp5p	A3a	1	Utp5p (1)	1.96094	0	nucleolus	Subunit of U3-containing Small Subunit (SSU) processome complex involved in production of 18S rRNA and assembly of small ribosomal subunit	33100
	gi|151941600	Utp30p	A3a	2	Utp30p (2)	1.69501	0.673114	nucleolus,nucleus	Subunit of U3-containing 90S preribosome complex involved in production of 18S rRNA and assembly of small ribosomal subunit	3060
	gi|6323158	Dip2p / Utp12p	A3a	4	Dip2p / Utp12p (4)	1.6796	0.692284	cytoplasm,nucleus	Nucleolar protein, specifically associated with the U3 snoRNA, part of the large ribonucleoprotein complex known as the small subunit (SSU) processome, required for 18S rRNA biogenesis, part of the active pre-rRNA processing complex	9620
	gi|256270958	Rrp7p	A3a	1	Rrp7p (1)	1.58796	0	nucleolus,nucleus	Essential protein involved in rRNA processing and ribosome biogenesis	2610
	gi|259148205	Utp13p	A3a	7	Utp13p (7)	1.5224	0.247374	nucleolus	Nucleolar protein, component of the small subunit (SSU) processome containing the U3 snoRNA that is involved in processing of pre-18S rRNA	8070
	gi|151941850	Sas10p / Utp3p	A3a	7	Sas10p / Utp3p (7)	1.50388	0.423021	0	Essential subunit of U3-containing Small Subunit (SSU) processome complex involved in production of 18S rRNA and assembly of small ribosomal subunit; disrupts silencing when overproduced	not visualized
	gi|14270688	Utp20p	A3a	1	Utp20p (1)	1.48756	0	cytoplasm,nucleolus	Component of the small-subunit (SSU) processome, which is involved in the biogenesis of the 18S rRNA	not visualized
	gi|207342335	Utp15p	A3a	8	Utp15p (8)	1.48363	0.284343	nucleolus,nucleus	Nucleolar protein, component of the small subunit (SSU) processome containing the U3 snoRNA that is involved in processing of pre-18S rRNA	358
	gi|151940928	Utp21p	A3a	12	Utp21p (12)	1.47243	0.415042	nucleus	Subunit of U3-containing 90S preribosome and Small Subunit (SSU) processome complexes involved in production of 18S rRNA and assembly of small ribosomal subunit; synthetic defect with STI1 Hsp90 cochaperone; human homolog linked to glaucoma	2020
	gi|6321942	Imp3p	A3a	1	Imp3p (1)	1.44591	0	0	Component of the SSU processome, which is required for pre-18S rRNA processing, essential protein that interacts with Mpp10p and mediates interactions of Imp4p and Mpp10p with U3 snoRNA	not visualized
	gi|151946073	Utp14p	A3a	7	Utp14p (7)	1.39104	0.219367	nucleolus,nucleus	Subunit of U3-containing Small Subunit (SSU) processome complex involved in production of 18S rRNA and assembly of small ribosomal subunit	1470
	gi|151944799	Utp7p	A3a	1	Utp7p (1)	1.32822	0	0	Nucleolar protein, component of the small subunit (SSU) processome containing the U3 snoRNA that is involved in processing of pre-18S rRNA	5800
	gi|151945015	Utp10p	A3a	7	Utp10p (7)	1.29539	0.188465	nucleolus	Nucleolar protein, component of the small subunit (SSU) processome containing the U3 snoRNA that is involved in processing of pre-18S rRNA	18200
	gi|151945077	Mpp10p	A3a	10	Mpp10p (10)	1.26692	0.351788	0	Component of the SSU processome and 90S preribosome, required for pre-18S rRNA processing, interacts with and controls the stability of Imp3p and Imp4p, essential for viability; similar to human Mpp10p	not visualized
	gi|151945258	Utp18p	A3a	1	Utp18p (1)	1.2612	0	nucleolus	Possible U3 snoRNP protein involved in maturation of pre-18S rRNA, based on computational analysis of large-scale protein-protein interaction data	9570
	gi|151943408	Utp8p	A3a	4	Utp8p (4)	1.25533	0.209677	nucleolus	Nucleolar protein required for export of tRNAs from the nucleus; also copurifies with the small subunit (SSU) processome containing the U3 snoRNA that is involved in processing of pre-18S rRNA	16800
	gi|151943367	Utp22p	A3a	4	Utp22p (4)	1.23486	0.176619	nucleolus,nucleus	Possible U3 snoRNP protein involved in maturation of pre-18S rRNA, based on computational analysis of large-scale protein-protein interaction data	3260
	gi|190407832	Nan1p	A3a	3	Nan1p (3)	1.22191	0.131914	nucleolus	U3 snoRNP protein, component of the small (ribosomal) subunit (SSU) processosome containing U3 snoRNA; required for the biogenesis of18S rRNA	6560
	gi|6320531	Utp4p	A3a	6	Utp4p (6)	1.18543	0.211016	nucleolus	Subunit of U3-containing 90S preribosome and Small Subunit (SSU) processome complexes involved in production of 18S rRNA and assembly of small ribosomal subunit; member of t-Utp subcomplex involved with transcription of 35S rRNA transcript	5440
	gi|6325402	Noc4p	A3a	2	Noc4p (2)	1.15686	0.303982	nucleus	Nucleolar protein, forms a complex with Nop14p that mediates maturation and nuclear export of 40S ribosomal subunits	1630
	gi|6321990	Utp9p	A3a	5	Utp9p (5)	1.1286	0.0741549	nucleolus	Nucleolar protein, component of the small subunit (SSU) processome containing the U3 snoRNA that is involved in processing of pre-18S rRNA	20000
	gi|190409480	Nop9p	A3a	1	Nop9p (1)	1.07607	0	nucleolus,nucleus	Essential subunit of U3-containing 90S preribosome involved in production of 18S rRNA and assembly of small ribosomal subunit; also part of pre-40S ribosome and required for its export into cytoplasm; binds RNA and contains pumilio domain	2930
	gi|151944459	Imp4p	A3a	2	Imp4p (2)	1.06963	0.238396	0	Component of the SSU processome, which is required for pre-18S rRNA processing; interacts with Mpp10p; member of a superfamily of proteins that contain a sigma(70)-like motif and associate with RNAs	not visualized
	gi|151942889	Mrd1p	A3a	1	Mrd1p (1)	1.04465	0	0	Essential conserved protein that is part of the 90S preribosome; required for production of 18S rRNA and small ribosomal subunit; contains five consensus RNA-binding domains	2220
	gi|116666730	Snu13	A3a	4	Snu13 (4)	0.858288	0.167652	0	RNA binding protein, part of U3 snoRNP involved in rRNA processing, part of U4/U6-U5 tri-snRNP involved in mRNA splicing, similar to human 15.5K protein	not visualized
	gi|45271026	Fap7p	A3b	1	Fap7p (1)	1.1047	0	cytoplasm,nucleus	Essential NTPase required for small ribosome subunit synthesis, mediates processing of the 20S pre-rRNA at site D in the cytoplasm but associates only transiently with 43S preribosomes via Rps14p, may be the endonuclease for site D	8350
	gi|6319988	Nop6p	A4	3	Nop6p (3)	1.65054	0.473731	nucleolus	Putative RNA-binding protein implicated in A3/4; contains an RNA recognition motif (RRM) and has similarity to hydrophilins; NOP6 may be a fungal-specific gene as no homologs have been yet identified in higher eukaryotes	8970
	gi|6321964	Nmd3p	A4	1	Nmd3p (1)	1.54579	0	cytoplasm	Protein involved in nuclear export of the large ribosomal subunit; acts as a Crm1p-dependent adapter protein for export of nascent ribosomal subunits through the nuclear pore complex	11900
	gi|151941136	Rix7p	A4	1	Rix7p (1)	1.32455	0	nucleolus,nucleus	Putative ATPase of the AAA family, required for export of pre-ribosomal large subunits from the nucleus; distributed between the nucleolus, nucleoplasm, and nuclear periphery depending on growth conditions	4490
	gi|151941273	Rea1p/Mdn1p	A4	1	Rea1p/Mdn1p (1)	1.25576	0	cytoplasm,nucleus	Huge dynein-related AAA-type ATPase (midasin), forms extended pre-60S particle with the Rix1 complex (Rix1p-Ipi1p-Ipi3p), may mediate ATP-dependent remodeling of 60S subunits and subsequent export from nucleoplasm to cytoplasm	538
	gi|6323885	Rrp5p	A4	38	Rrp5p (38)	1.22896	0.20796	nucleolus	RNA binding protein with preference for single stranded tracts of U's involved in synthesis of both 18S and 5.8S rRNAs; component of both the ribosomal small subunit (SSU) processosome and the 90S preribosome	8860
	gi|190409747	Rrp14p	A4	5	Rrp14p (5)	1.11353	0.306625	0	Essential protein, constituent of 66S pre-ribosomal particles; interacts with proteins involved in ribosomal biogenesis and cell polarity; member of the SURF-6 family	not visualized
	gi|151942049	Noc1p	A4	15	Noc1p (15)	1.08119	0.0994609	nucleolus	Constituent of 66S pre-ribosomal particles, required for large (60S) ribosomal subunit biogenesis; involved in nuclear export of pre-ribosomes; required for maintenance of dsRNA virus; homolog of human CAATT-binding protein	15000
	gi|190407303	Nop12p	A4	12	Nop12p (12)	1.024	0.128973	nucleolus	Nucleolar protein involved in pre-25S rRNA processing and biogenesis of large 60S ribosomal subunit; contains an RNA recognition motif (RRM); binds to Ebp2; similar to Nop13p and Nsr1p	5910
	gi|6323021	Drs1p	A4	9	Drs1p (9)	0.981684	0.0830423	cytoplasm,nucleolus,nucleus	Nucleolar DEAD-box protein required for ribosome assembly and function, including synthesis of 60S ribosomal subunits; constituent of 66S pre-ribosomal particles	not visualized
	gi|151945296	Noc2p	A4	26	Noc2p (26)	0.944725	0.114094	nucleolus,nucleus	Protein that forms a nucleolar complex with Mak21p that binds to 90S and 66S pre-ribosomes, as well as a nuclear complex with Noc3p that binds to 66S pre-ribosomes; both complexes mediate intranuclear transport of ribosomal precursors	29000
	gi|151943709	Lsg1p	A4	1	Lsg1p (1)	0.912194	0	cytoplasm	Putative GTPase involved in 60S ribosomal subunit biogenesis; required for the release of Nmd3p from 60S subunits in the cytoplasm	19400
	gi|160409988	Mak5p	A4	1	Mak5p (1)	0.88395	0	nucleolus,nucleus	Essential nucleolar protein, putative DEAD-box RNA helicase required for maintenance of M1 dsRNA virus; involved in biogenesis of large (60S) ribosomal subunits	981
	gi|6324326	Rlp7p	A4	9	Rlp7p (9)	0.826554	0.136561	0	Nucleolar protein with similarity to large ribosomal subunit L7 proteins; constituent of 66S pre-ribosomal particles; plays an essential role in processing of precursors to the large ribosomal subunit RNAs	7720
	gi|6325273	Tif6p	A4	1	Tif6p (1)	0.824741	0	nucleolus,nucleus	Constituent of 66S pre-ribosomal particles, has similarity to human B1 factor 6 (eIF6); may be involved in the biogenesis and or stability of 60S ribosomal subunits	18600
	gi|151942459	Puf6p	A4	1	Puf6p (1)	0.796555	0	nucleolus,nucleus	Pumilio-homology domain protein that binds ASH1 mRNA at PUF consensus sequences in the 3' UTR and represses its translation, resulting in proper asymmetric localization of ASH1 mRNA	21500
	gi|6325213	Nop4p	A4	29	Nop4p (29)	0.792988	0.160457	nucleolus,nucleus	Nucleolar protein, essential for processing and maturation of 27S pre-rRNA and large ribosomal subunit biogenesis; constituent of 66S pre-ribosomal particles; contains four RNA recognition motifs (RRMs)	4990
	gi|6323947	Has1p	A4	16	Has1p (16)	0.774975	0.184062	0	ATP-dependent RNA helicase; localizes to both the nuclear periphery and nucleolus; highly enriched in nuclear pore complex fractions; constituent of 66S pre-ribosomal particles	not visualized
	gi|6325164	Nog1p	A4	14	Nog1p (14)	0.74084	0.124302	nucleus	Putative GTPase that associates with free 60S ribosomal subunits in the nucleolus and is required for 60S ribosomal subunit biogenesis; constituent of 66S pre-ribosomal particles; member of the ODN family of nucleolar G-proteins	28000
	gi|51013571	Nop2p	A4	10	Nop2p (10)	0.738537	0.140693	nucleolus,nucleus	Probable RNA m(5)C methyltransferase, essential for processing and maturation of 27S pre-rRNA and large ribosomal subunit biogenesis; localized to the nucleolus; constituent of 66S pre-ribosomal particles	18700
	gi|151941367	Mak16p	A4	2	Mak16p (2)	0.732723	0.227078	0	Essential nuclear protein, constituent of 66S pre-ribosomal particles; required for maturation of 25S and 5.8S rRNAs;	not visualized
	gi|259147998	Rlp24p	A4	4	Rlp24p (4)	0.720057	0.0974767	0	Essential protein with similarity to Rpl24Ap and Rpl24Bp, associated with pre-60S ribosomal subunits and required for ribosomal large subunit biogenesis	not visualized
	gi|6324846	Ytm1p	A4	7	Ytm1p (7)	0.718834	0.153319	nucleolus,nucleus	Constituent of 66S pre-ribosomal particles, forms a complex with Nop7p and Erb1p that is required for maturation of the large ribosomal subunit; has seven C-terminal WD repeats	6670
	gi|190406043	Noc3p	A4	10	Noc3p (10)	0.709766	0.0945909	nucleolus,nucleus	Protein that forms a nuclear complex with Noc2p that binds to 66S ribosomal precursors to mediate their intranuclear transport; also binds to chromatin to promote the association of DNA replication factors and replication initiation	11700
	gi|6323693	Erb1p	A4	25	Erb1p (25)	0.700991	0.176403	nucleolus,nucleus	Constituent of 66S pre-ribosomal particles, forms a complex with Nop7p and Ytm1p that is required for maturation of the large ribosomal subunit; required for maturation of the 25S and 5.8S ribosomal RNAs; homologous to mammalian Bop1	2680
	gi|6321857	Ssf1p	A4	2	Ssf1p (2)	0.69775	0.0180433	nucleolus,nucleus	Constituent of 66S pre-ribosomal particles, required for ribosomal large subunit maturation; functionally redundant with Ssf2p; member of the Brix family	8150
	gi|6324868	Rrs1p	A4	6	Rrs1p (6)	0.68935	0.169733	0	Essential protein that binds ribosomal protein L11 and is required for nuclear export of the 60S pre-ribosomal subunit during A3/4; mouse homolog shows altered expression in Huntington's disease model mice	not visualized
	gi|207345119	Nop7p	A4	13	Nop7p (13)	0.687022	0.177298	nucleolus,nucleus	Component of several different pre-ribosomal particles; forms a complex with Ytm1p and Erb1p that is required for maturation of the large ribosomal subunit; required for exit from G0 and the initiation of cell proliferation	4530
	gi|259149411	Brx1p	A4	12	Brx1p (12)	0.679846	0.145705	nucleolus,nucleus	Nucleolar protein, constituent of 66S pre-ribosomal particles; depletion leads to defects in rRNA processing and a block in the assembly of large ribosomal subunits; possesses a sigma(70)-like RNA-binding motif	13200
	gi|151941620	Rpf2p	A4	5	Rpf2p (5)	0.67637	0.164299	nucleolus,nucleus	Essential protein involved in the processing of pre-rRNA and the assembly of the 60S ribosomal subunit; interacts with ribosomal protein L11; localizes predominantly to the nucleolus; constituent of 66S pre-ribosomal particles	32400
	gi|207344709	Cic1p/Nsa3p	A4	6	Cic1p/Nsa3p (6)	0.674517	0.0337475	nucleolus,nucleus	Essential protein that interacts with proteasome components and has a potential role in proteasome substrate specificity; also copurifies with 66S pre-ribosomal particles	45900
	gi|190405562	Nop16p	A4	11	Nop16p (11)	0.653298	0.158427	nucleolus,nucleus	Constituent of 66S pre-ribosomal particles, involved in 60S ribosomal subunit biogenesis	2860
	gi|6324219	Nop15p	A4	6	Nop15p (6)	0.642406	0.0641135	nucleolus,nucleus	Constituent of 66S pre-ribosomal particles, involved in 60S ribosomal subunit biogenesis; localizes to both nucleolus and cytoplasm	4280
	gi|6322843	Mrt4p	A4	4	Mrt4p (4)	0.634944	0.101515	nucleolus,nucleus	Protein involved in mRNA turnover and ribosome assembly, localizes to the nucleolus	18200
	gi|151941747	Ebp2p	A4	23	Ebp2p (23)	0.626329	0.134943	0	Essential protein required for the maturation of 25S rRNA and 60S ribosomal subunit assembly, localizes to the nucleolus; constituent of 66S pre-ribosomal particles	not visualized
	gi|151944364	Nop13p	A4	2	Nop13p (2)	0.618777	0.0626193	nucleolus,nucleus	Nucleolar protein found in preribosomal complexes; contains an RNA recognition motif (RRM)	3830
	gi|207340712	Nip7p	A4	5	Nip7p (5)	0.595763	0.0958314	nucleolus,nucleus	Nucleolar protein required for 60S ribosome subunit biogenesis, constituent of 66S pre-ribosomal particles; physically interacts with Nop8p and the exosome subunit Rrp43p	5170
	gi|206558288	Nsa1p	A4	2	Nsa1p (2)	0.5309	0.296231	nucleolus,nucleus	Constituent of 66S pre-ribosomal particles, involved in 60S ribosomal subunit biogenesis	2740
	gi|6320292	Rrp1p	A4	5	Rrp1p (5)	0.489009	0.0831131	nucleolus,nucleus	Essential evolutionarily conserved nucleolar protein necessary for biogenesis of 60S ribosomal subunits and processing of pre-rRNAs to mature rRNAs, associated with several distinct 66S pre-ribosomal particles	6960
	gi|151944713	Nug1p	A4	6	Nug1p (6)	0.441128	0.120105	nucleolus,nucleus	GTPase that associates with nuclear 60S pre-ribosomes, required for export of 60S ribosomal subunits from the nucleus	7130
	gi|190406395	Spb1p	A4	3	Spb1p (3)	0.361006	0.124875	0	AdoMet-dependent methyltransferase involved in rRNA processing and 60S ribosomal subunit maturation; methylates G2922 in the tRNA docking site of the large subunit rRNA and in the absence of snR52, U2921; suppressor of PAB1 mutants	not visualized
	gi|6320620	Rrp17p	A4	1	Rrp17p (1)	0.34542	0	nucleolus,nucleus	Component of the pre-60S pre-ribosomal particle; required for cell viability under standard (aerobic) conditions but not under anaerobic conditions	2950
	gi|190406571	Spb4p	A4	2	Spb4p (2)	0.308165	0.0868441	nucleolus,nucleus	Putative ATP-dependent RNA helicase, nucleolar protein required for synthesis of 60S ribosomal subunits at a late step in the pathway; sediments with 66S pre-ribosomes in sucrose gradients	5740
	gi|6320973	Nsa2p	A4	2	Nsa2p (2)	0.255696	0.0927678	cytoplasm	Protein constituent of 66S pre-ribosomal particles, contributes to processing of the 27S pre-rRNA	8660
	gi|190405871	Gar1p	A5	3	Gar1p (3)	0.971967	0.135126	nucleolus	Protein component of the H/ACA snoRNP pseudouridylase complex, involved in the modification and cleavage of the 18S pre-rRNA	5730
	gi|666101	Nhp2p	A5	3	Nhp2p (3)	0.93513	0.0662574	nucleolus	Nuclear protein related to mammalian high mobility group (HMG) proteins, essential for function of H/ACA-type snoRNPs, which are involved in 18S rRNA processing	not visualized
	gi|7839181	Nop10p	A5	4	Nop10p (4)	0.890385	0.0567563	nucleolus	Constituent of small nucleolar ribonucleoprotein particles containing H/ACA-type snoRNAs, which are required for pseudouridylation and processing of pre-18S rRNA	not visualized
	gi|151941019	Cbf5p	A5	8	Cbf5p (8)	0.889771	0.127152	nucleolus	Pseudouridine synthase catalytic subunit of box H/ACA small nucleolar ribonucleoprotein particles (snoRNPs), acts on both large and small rRNAs and on snRNA U2; mutations in human ortholog dyskerin cause the disorder dyskeratosis congenita	33600
	gi|206558283	Nop58p	A5	13	Nop58p (13)	0.818387	0.108578	nucleolus	Protein involved in pre-rRNA processing, 18S rRNA synthesis, and snoRNA synthesis; component of the small subunit processome complex, which is required for processing of pre-18S rRNA	34700
	gi|190405265	Nop56p	A5	19	Nop56p (19)	0.816304	0.1141	nucleolus	Essential evolutionarily-conserved nucleolar protein component of the box C/D snoRNP complexes that direct 2'-O-methylation of pre-rRNA during its maturation; overexpression causes spindle orientation defects	13500
	gi|6320190	Nop1p	A5	12	Nop1p (12)	0.763403	0.106653	0	Nucleolar protein, component of the small subunit processome complex, which is required for processing of pre-18S rRNA; has similarity to mammalian fibrillarin	not visualized
	gi|160380616	Dbp3p	A6	3	Dbp3p (3)	1.28248	0.040917	nucleolus,nucleus	Putative ATP-dependent RNA helicase of the DEAD-box family involved in ribosomal biogenesis	38900
	gi|51013151	Rrp6p	A6	1	Rrp6p (1)	1.07192	0	#N/A	Nuclear exosome exonuclease component; has 3'-5' exonuclease activity; involved in RNA processing, maturation, surveillance, degradation, tethering, and export; has similarity to E. coli RNase D and to human PM-Sc1 100 (EXOSC10)	#N/A
	gi|163310814	Npl3p	A6	1	Npl3p (1)	1.06278	0	nucleus	is Nop3, req. for ribos. biogenesis. also for mRNA metabolism. For RNA-binding protein that promotes elongation, regulates termination, and carries poly(A) mRNA from nucleus to cytoplasm; required for pre-mRNA splicing; dissociation from mRNAs promoted by Mtr10p; phosphorylated by Sky1p in the cytoplasm	78700
	gi|577810	Rrp8p	A6	1	Rrp8p (1)	1.04082	0	nucleolus,nucleus	Nucleolar protein involved in rRNA processing, pre-rRNA cleavage at site A2; also involved in telomere maintenance; mutation is synthetically lethal with a gar1 mutation	2780
	gi|151942780	Rrp12p	A6	4	Rrp12p (4)	1.01582	0.185579	cytoplasm,nucleus	Protein required for export of the ribosomal subunits; associates with the RNA components of the pre-ribosomes; contains HEAT-repeats	8170
	gi|530998	Fpr3p	A6	8	Fpr3p (8)	0.977561	0.094467	nucleolus,nucleus	Nucleolar peptidyl-prolyl cis-trans isomerase (PPIase); FK506 binding protein; phosphorylated by casein kinase II (Cka1p-Cka2p-Ckb1p-Ckb2p) and dephosphorylated by Ptp1p	9490
	gi|151943057	Hpm1p	A6	1	Hpm1p (1)	0.931376	0	cytoplasm,nucleus	AdoMet-dependent methyltransferase involved in a novel 3-methylhistidine modification of ribosomal protein Rpl3p; seven beta-strand MTase family member; null mutant exhibits a weak vacuolar protein sorting defect and caspofungin resistance	not visualized
	gi|259145944	Arb1p	A6	3	Arb1p (3)	0.871585	0.0811292	cytoplasm	ATPase of the ATP-binding cassette (ABC) family involved in 40S and 60S ribosome biogenesis, has similarity to Gcn20p; shuttles from nucleus to cytoplasm, physically interacts with Tif6p, Lsg1p	17600
	gi|151943436	Nsr1p	A6	9	Nsr1p (9)	0.833715	0.129514	nucleolus	Nucleolar protein that binds nuclear localization sequences, required for pre-rRNA processing and ribosome biogenesis	77400
	gi|151945554	Rex4p	A6	3	Rex4p (3)	0.557518	0.0825801	nucleolus,nucleus	Putative RNA exonuclease possibly involved in pre-rRNA processing and ribosome assembly	4280
	gi|151941039	Pwp1p	A6	1	Pwp1p (1)	0.424686	0	cytoplasm,nucleolus,nucleus	Protein with WD-40 repeats involved in rRNA processing; associates with trans-acting ribosome biogenesis factors; similar to beta-transducin superfamily	43800
	gi|151943835	YCR016W	A6	1	YCR016W (1)	0.330506	0	nucleolus,nucleus	Putative protein of unknown function; green fluorescent protein (GFP)-fusion protein localizes to the nucleolus and nucleus; predicted to be involved in A3/4	1850
	gi|468605	Sup45p	B	2	Sup45p (2)	1.30571	0.165823	cytoplasm	Polypeptide release factor (eRF1) in translation termination; mutant form acts as a recessive omnipotent suppressor; methylated by Mtq2p-Trm112p in ternary complex eRF1-eRF3-GTP; mutation of methylation site confers resistance to zymocin	13100
	gi|190409546	NPA3	B	3	NPA3 (3)	1.17378	0.230211	cytoplasm	Essential, conserved, cytoplasmic ATPase; phosphorylated by the Pcl1p-Pho85p kinase complex	15200
	gi|151946513	GRS1	B	1	GRS1 (1)	0.9164	0	cytoplasm	Cytoplasmic and mitochondrial glycyl-tRNA synthase that ligates glycine to the cognate anticodon bearing tRNA; transcription termination factor that may interact with the 3'-end of pre-mRNA to promote 3'-end formation	98400
	gi|295675	TIF4631	B	1	TIF4631 (1)	0.90287	0	cytoplasm	Translation initiation factor eIF4G, subunit of the mRNA cap-binding protein complex (eIF4F) that also contains eIF4E (Cdc33p); associates with the poly(A)-binding protein Pab1p, also interacts with eIF4A (Tif1p); homologous to Tif4632p	9760
	gi|3712	SUP35	B	1	SUP35 (1)	0.896635	0	cytoplasm	Translation termination factor eRF3; altered protein conformation creates the [PSI(+)] prion, a dominant cytoplasmically inherited protein aggregate that alters translational fidelity and creates a nonsense suppressor phenotype	78900
	gi|151943621	Gcn1p	B	4	Gcn1p (4)	0.876193	0.0553841	cytoplasm	Positive regulator of the Gcn2p kinase activity, forms a complex with Gcn20p; proposed to stimulate Gcn2p activation by an uncharged tRNA	7330
	gi|6323795	TIF34	B1	3	TIF34 (3)	1.03604	0.18142	0	eIF3i subunit of the core complex of translation initiation factor 3 (eIF3), which is essential for translation	2400
	gi|3732	unnamed protein product 98% seq. identity to Gcd1p	B1	1	unnamed protein product 98% seq. identity to Gcd1p (1)	1.03337	0	cytoplasm	Gamma subunit of the translation initiation factor eIF2B, the guanine-nucleotide exchange factor for eIF2; activity subsequently regulated by phosphorylated eIF2; first identified as a negative regulator of GCN4 expression	9530
	gi|151946470	RPG1	B1	3	RPG1 (3)	1.019	0.0326939	cytoplasm	eIF3a subunit of the core complex of translation initiation factor 3 (eIF3), essential for translation; part of a subcomplex (Prt1p-Rpg1p-Nip1p) that stimulates binding of mRNA and tRNA(i)Met to ribosomes	52700
	gi|238686682	Tif35p	B1	4	Tif35p (4)	1.01512	0.0496226	cytoplasm	eIF3g subunit of the core complex of translation initiation factor 3 (eIF3), which is essential for translation	not visualized
	gi|460044	Fun12p	B1	4	Fun12p (4)	1.01511	0.133057	cytoplasm	GTPase, required for general translation initiation by promoting Met-tRNAiMet binding to ribosomes and ribosomal subunit joining; homolog of bacterial IF2	13400
	gi|6324433	Cdc33p	B1	5	Cdc33p (5)	1.00931	0.11124	cytoplasm	Cytoplasmic mRNA cap binding protein and translation initiation factor eIF4E; the eIF4E-cap complex is responsible for mediating cap-dependent mRNA translation via interactions with translation initiation factor eIF4G (Tif4631p or Tif4632p)	14200
	gi|238686680	Prt1	B1	7	Prt1 (7)	1.00812	0.128957	cytoplasm	eIF3b subunit of the core complex of translation initiation factor 3 (eIF3), essential for translation; part of a subcomplex (Prt1p-Rpg1p-Nip1p) that stimulates binding of mRNA and tRNA(i)Met to ribosomes	47500
	gi|11513344	Tif2p	B1	1	Tif2p (1)	0.840807	0	cytoplasm	Translation initiation factor eIF4A, identical to Tif1p; DEA(D/H)-box RNA helicase that couples ATPase activity to RNA binding and unwinding; forms a dumbbell structure of two compact domains connected by a linker; interacts with eIF4G	not quantitated
	gi|6322323	Tif2p	B1	15	Tif2p (15)	0.824798	0.102209	cytoplasm	Translation initiation factor eIF4A, identical to Tif1p; DEA(D/H)-box RNA helicase that couples ATPase activity to RNA binding and unwinding; forms a dumbbell structure of two compact domains connected by a linker; interacts with eIF4G	not quantitated
	gi|6324778	Ded1p	B1	6	Ded1p (6)	0.82099	0.0948887	0	ATP-dependent DEAD (Asp-Glu-Ala-Asp)-box RNA helicase, required for B1 of all yeast mRNAs; mutations in human DEAD-box DBY are a frequent cause of male infertility	not visualized
	gi|151946172	Clu1p	B1	1	Clu1p (1)	0.754155	0	cytoplasm	eIF3 component of unknown function; deletion causes defects in mitochondrial organization but not in growth or translation initiation, can rescue cytokinesis and mitochondrial organization defects of the Dictyostelium cluA- mutant	17000
	gi|151941085	Yef3p	B1	2	Yef3p (2)	0.156535	0.00581219	cytoplasm	Translational elongation factor 3, stimulates the binding of aminoacyl-tRNA (AA-tRNA) to ribosomes by releasing EF-1 alpha from the ribosomal complex; contains two ABC cassettes; binds and hydrolyses ATP	871000
	gi|114794802	Yef3p	B2	2	Yef3p (2)	2.82408	1.91491	cytoplasm	Translational elongation factor 3, stimulates the binding of aminoacyl-tRNA (AA-tRNA) to ribosomes by releasing EF-1 alpha from the ribosomal complex; contains two ABC cassettes; binds and hydrolyses ATP	871000
	gi|190405311	Yef3p	B2	28	Yef3p (28)	1.31572	1.58784	cytoplasm	Translational elongation factor 3, stimulates the binding of aminoacyl-tRNA (AA-tRNA) to ribosomes by releasing EF-1 alpha from the ribosomal complex; contains two ABC cassettes; binds and hydrolyses ATP	871000
	gi|259147758	Tef4p	B2	2	Tef4p (2)	1.0607	0.0107011	cytoplasm	Gamma subunit of translational elongation factor eEF1B, stimulates the binding of aminoacyl-tRNA (AA-tRNA) to ribosomes by releasing eEF1A (Tef1p/Tef2p) from the ribosomal complex	102000
	gi|55670150	EF-2 (EFT1/EFT2)	B2	15	EF-2 (EFT1/EFT2) (15)	0.855172	0.153217	cytoplasm	Elongation factor 2 (EF-2), also encoded by EFT2; catalyzes ribosomal translocation during protein synthesis; contains diphthamide, the unique posttranslationally modified histidine residue specifically ADP-ribosylated by diphtheria toxin	82700
	gi|6319594	Tef2p	B2	23	Tef2p (23)	0.838462	0.0929695	cytoplasm	Translational elongation factor EF-1 alpha; also encoded by TEF1; functions in the binding reaction of aminoacyl-tRNA (AA-tRNA) to ribosomes	450
	gi|4472	SIR3	C	1	SIR3 (1)	1.11068	0	nuclear periphery	Silencing protein that interacts with Sir2p and Sir4p, and histone H3 and H4 tails, to establish a transcriptionally silent chromatin state; required for spreading of silenced chromatin; recruited to chromatin through interaction with Rap1p	1400
	gi|6320431	Hta1p/Hta2p	C1	2	Hta1p/Hta2p (2)	1.18011	0.203506	vacuole	Histone H2A, core histone protein required for chromatin assembly and chromosome function; one of two nearly identical subtypes (see also HTA2); DNA damage-dependent phosphorylation by Mec1p facilitates DNA repair; acetylated by Nat4p	not visualized
	gi|15988132	Hht1/Hht2	C1	2	Hht1/Hht2 (2)	0.966824	0.0708102	nucleus	Histone H3, core histone protein required for chromatin assembly, part of heterochromatin-mediated telomeric and HM silencing; one of two identical histone H3 proteins (see HHT2); regulated by acetylation, methylation, and phosphorylation	213000
	gi|188595808	Htb1p/Htb2p	C1	2	Htb1p/Htb2p (2)	0.943366	0.0198773	nucleus	Histone H2B, core histone protein required for chromatin assembly and chromosome function; nearly identical to HTB1; Rad6p-Bre1p-Lge1p mediated ubiquitination regulates transcriptional activation, meiotic DSB formation and H3 methylation	not quantitated
	gi|259145314	Paa1p	C3	1	Paa1p (1)	0.775656	0	0	Polyamine acetyltransferase; acetylates polyamines (e.g. putrescine, spermidine, spermine) and also aralkylamines (e.g. tryptamine, phenylethylamine); may be involved in transcription and/or DNA replication	8680
	gi|151944881	Chd1p	C3	1	Chd1p (1)	0.772317	0	nucleus	Nucleosome remodeling factor that functions in regulation of transcription elongation; contains a chromo domain, a helicase domain and a DNA-binding domain; component of both the SAGA and SLIK complexes	1620
	gi|51013133	Rsc8p	C3a	1	Rsc8p (1)	1.36865	0	nucleus	Component of the RSC chromatin remodeling complex; essential for viability and mitotic growth; homolog of SWI/SNF subunit Swi3p, but unlike Swi3p, does not activate transcription of reporters	3380
	gi|151940964	Fpr4p	C4e	15	Fpr4p (15)	0.775185	0.115537	nucleolus,nucleus	Peptidyl-prolyl cis-trans isomerase (PPIase) (proline isomerase) localized to the nucleus; catalyzes isomerization of proline residues in histones H3 and H4, which affects lysine methylation of those histones	14100
	gi|110590860	RPA12	E1	1	RPA12 (1)	1.04257	0	nucleolus	RNA polymerase I subunit A12.2; contains two zinc binding domains, and the N terminal domain is responsible for anchoring to the RNA pol I complex	8450
	gi|151944979	RPA34	E1	1	RPA34 (1)	0.907794	0	nucleolus	RNA polymerase I subunit A34.5	3360
	gi|151942801	Rpa135p	E1	1	Rpa135p (1)	0.894538	0	nucleolus	RNA polymerase I subunit A135	14100
	gi|6325445	Rpo26p	E4	1	Rpo26p (1)	1.08063	0	cytoplasm,nucleus	RNA polymerase subunit ABC23, common to RNA polymerases I, II, and III; part of central core; similar to bacterial omega subunit	6090
	gi|190408037	Rpc40p (AC40)	E5	1	Rpc40p (AC40) (1)	0.92013	0	nucleolus,nucleus	RNA polymerase subunit, common to RNA polymerase I and III	13000
	gi|6324217	Dbp2p	F5	1	Dbp2p (1)	1.81778	0	cytoplasm,nucleus	Essential ATP-dependent RNA helicase of the DEAD-box protein family, involved in nonsense-mediated mRNA decay and rRNA processing	33100
	gi|259145620	Yra1p	F5	6	Yra1p (6)	1.77659	0.750941	nucleus	Nuclear protein that binds to RNA and to Mex67p, required for export of poly(A)+ mRNA from the nucleus; member of the REF (RNA and export factor binding proteins) family; another family member, Yra2p, can substitute for Yra1p function	not visualized
	gi|256272082	Dcp1p	F5	1	Dcp1p (1)	1.55839	0	punctate composite	Subunit of the Dcp1p-Dcp2p decapping enzyme complex, which removes the 5' cap structure from mRNAs prior to their degradation; enhances the activity of catalytic subunit Dcp2p; regulated by DEAD box protein Dhh1p	2880
	gi|256271306	Pab1p	F5	15	Pab1p (15)	1.22852	0.281608	cytoplasm	Poly(A) binding protein, part of the 3'-end RNA-processing complex, mediates interactions between the 5' cap structure and the 3' mRNA poly(A) tail, involved in control of poly(A) tail length, interacts with translation factor eIF-4G	198000
	gi|287911	Cdc39	F5	1	Cdc39 (1)	1.2114	0	cytoplasm	Component of the CCR4-NOT complex, which has multiple roles in regulating mRNA levels including regulation of transcription and destabilizing mRNAs by deadenylation; basal transcription factor	4300
	gi|6321265	Kem1p	F5	1	Kem1p (1)	1.11504	0	cytoplasm	Evolutionarily-conserved 5'-3' exonuclease component of cytoplasmic processing (P) bodies involved in mRNA decay; plays a role in microtubule-mediated processes, filamentous growth, ribosomal RNA maturation, and telomere maintenance	11700
	gi|256273404	Dbp5p	F5	2	Dbp5p (2)	1.06777	0.123145	nuclear periphery	Cytoplasmic ATP-dependent RNA helicase of the DEAD-box family involved in mRNA export from the nucleus; involved in translation termination	14900
	gi|51013079	HEK2	F5	1	HEK2 (1)	0.990021	0	cytoplasm	RNA binding protein involved in the asymmetric localization of ASH1 mRNA; represses translation of ASH1 mRNA, an effect reversed by Yck1p-dependent phosphoryation; regulates telomere position effect and length; similarity to hnRNP-K	15600
	gi|99032561	Prp24p	F5	1	Prp24p (1)	0.890041	0	cytoplasm,nucleus	Splicing factor that reanneals U4 and U6 snRNPs during spliceosome recycling	672
	gi|14318523	Loc1p	F5	5	Loc1p (5)	0.737938	0.118743	nucleolus,nucleus	Nuclear protein involved in asymmetric localization of ASH1 mRNA; binds double-stranded RNA in vitro; constituent of 66S pre-ribosomal particles	3650
	gi|160358710	Sub2p	F6	4	Sub2p (4)	0.968544	0.108013	nucleus	Component of the TREX complex required for nuclear mRNA export; member of the DEAD-box RNA helicase superfamily and is involved in early and late steps of spliceosome assembly; homolog of the human splicing factor hUAP56	51700
	gi|172945	Frs1p	F7	1	Frs1p (1)	0.7014	0	cytoplasm	Beta subunit of cytoplasmic phenylalanyl-tRNA synthetase, forms a tetramer with Frs2p to generate active enzyme; able to hydrolyze mis-aminoacylated tRNA-Phe, which could contribute to translational quality control	5440
	gi|151943073	LYS12	G	1	LYS12 (1)	1.63289	0	mitochondrion	Homo-isocitrate dehydrogenase, an NAD-linked mitochondrial enzyme required for the fourth step in the biosynthesis of lysine, in which homo-isocitrate is oxidatively decarboxylated to alpha-ketoadipate	19100
	gi|6320930	ILV1	G	1	ILV1 (1)	1.55776	0	mitochondrion	Threonine deaminase, catalyzes the first step in isoleucine biosynthesis; expression is under general amino acid control; ILV1 locus exhibits highly positioned nucleosomes whose organization is independent of known ILV1 regulation	11900
	gi|151943789	Glk1p	G	3	Glk1p (3)	1.42219	0.150889	cytoplasm,punctate composite	Glucokinase, catalyzes the phosphorylation of glucose at C6 in the first irreversible step of glucose metabolism; one of three glucose phosphorylating enzymes; expression regulated by non-fermentable carbon sources	21100
	gi|28373827	ILV2	G	3	ILV2 (3)	1.39014	0.285634	mitochondrion	Acetolactate synthase, catalyses the first common step in isoleucine and valine biosynthesis and is the target of several classes of inhibitors, localizes to the mitochondria; expression of the gene is under general amino acid contro	31900
	gi|172436	Rna1p	G	2	Rna1p (2)	1.37614	0.521874	cytoplasm	GTPase activating protein (GAP) for Gsp1p, involved in nuclear transport	52200
	gi|6980562	Ypd1p	G	1	Ypd1p (1)	1.30411	0	cytoplasm,nucleus	Phosphorelay intermediate protein, phosphorylated by the plasma membrane sensor Sln1p in response to osmotic stress and then in turn phosphorylates the response regulators Ssk1p in the cytosol and Skn7p in the nucleus	6330
	gi|151943508	Yhb1p	G	4	Yhb1p (4)	1.2832	0.317253	cytoplasm	Nitric oxide oxidoreductase, flavohemoglobin involved in nitric oxide detoxification; plays a role in the oxidative and nitrosative stress responses	13000
	gi|151941514	MAE1	G	2	MAE1 (2)	1.23716	0.204729	mitochondrion	Mitochondrial malic enzyme, catalyzes the oxidative decarboxylation of malate to pyruvate, which is a key intermediate in sugar metabolism and a precursor for synthesis of several amino acids	10500
	gi|894204	Psa1p	G	1	Psa1p (1)	1.19336	0	cytoplasm	GDP-mannose pyrophosphorylase (mannose-1-phosphate guanyltransferase), synthesizes GDP-mannose from GTP and mannose-1-phosphate in cell wall biosynthesis; required for normal cell wall structure	97100
	gi|6319837	ILV6	G	3	ILV6 (3)	1.15708	0.0591849	mitochondrion	Regulatory subunit of acetolactate synthase, which catalyzes the first step of branched-chain amino acid biosynthesis; enhances activity of the Ilv2p catalytic subunit, localizes to mitochondria	15800
	gi|640053	SER1	G	1	SER1 (1)	1.13774	0	cytoplasm	3-phosphoserine aminotransferase, catalyzes the formation of phosphoserine from 3-phosphohydroxypyruvate, required for serine and glycine biosynthesis; regulated by the general control of amino acid biosynthesis mediated by Gcn4p	15900
	gi|171596	Gfa1p	G	2	Gfa1p (2)	1.06127	0.0353114	0	Glutamine-fructose-6-phosphate amidotransferase, catalyzes the formation of glucosamine-6-P and glutamate from fructose-6-P and glutamine in the first step of chitin biosynthesis	14300
	gi|171504	Fas3p	G	14	Fas3p (14)	1.0443	0.150141	cytoplasm,punctate composite	Acetyl-CoA carboxylase, biotin containing enzyme that catalyzes the carboxylation of acetyl-CoA to form malonyl-CoA; required for de novo biosynthesis of long-chain fatty acids	20200
	gi|6325025	Fas2p	G	1	Fas2p (1)	1.03781	0	cytoplasm	Alpha subunit of fatty acid synthetase, which catalyzes the synthesis of long-chain saturated fatty acids; contains beta-ketoacyl reductase and beta-ketoacyl synthase activities; phosphorylated	17000
	gi|6322666	Fas1p	G	1	Fas1p (1)	1.01209	0	cytoplasm	Beta subunit of fatty acid synthetase, which catalyzes the synthesis of long-chain saturated fatty acids; contains acetyltransacylase, dehydratase, enoyl reductase, malonyl transacylase, and palmitoyl transacylase activities	91800
	gi|112491285	Adh1p	G	3	Adh1p (3)	1.0083	0.13016	0	Alcohol dehydrogenase, fermentative isozyme active as homo- or heterotetramers; required for the reduction of acetaldehyde to ethanol, the last step in the glycolytic pathway	not visualized
	gi|167013430	Idh1p	G	1	Idh1p (1)	0.967087	0	mitochondrion	Subunit of mitochondrial NAD(+)-dependent isocitrate dehydrogenase, which catalyzes the oxidation of isocitrate to alpha-ketoglutarate in the TCA cycle	10500
	gi|151942316	Ydr341cp	G	1	Ydr341cp (1)	0.965373	0	0	Arginyl-tRNA synthetase, proposed to be cytoplasmic but the authentic, non-tagged protein is detected in highly purified mitochondria in high-throughput studies	20600
	gi|173146	Ura2p	G	6	Ura2p (6)	0.957128	0.149805	cytoplasm	Bifunctional carbamoylphosphate synthetase (CPSase)-aspartate transcarbamylase (ATCase), catalyzes the first two enzymatic steps in the de novo biosynthesis of pyrimidines; both activities are subject to feedback inhibition by UTP	11000
	gi|157834086	URA6	G	2	URA6 (2)	0.940215	0.049907	cytoplasm,nucleus	Uridylate kinase, catalyzes the seventh enzymatic step in the de novo biosynthesis of pyrimidines, converting uridine monophosphate (UMP) into uridine-5'-diphosphate (UDP)	1500
	gi|151943263	Trp5p	G	4	Trp5p (4)	0.940115	0.309996	cytoplasm,nucleus	Tryptophan synthase, catalyzes the last step of tryptophan biosynthesis; regulated by the general control system of amino acid biosynthesis	15500
	gi|151942417	PPN1	G	2	PPN1 (2)	0.909101	0.017403	vacuole	Vacuolar endopolyphosphatase with a role in phosphate metabolism; functions as a homodimer	319
	gi|122920148	Trx2p	G	2	Trx2p (2)	0.887651	0.0310111	cytoplasm,nucleus	Cytoplasmic thioredoxin isoenzyme of the thioredoxin system which protects cells against oxidative and reductive stress, forms LMA1 complex with Pbi2p, acts as a cofactor for Tsa1p, required for ER-Golgi transport and vacuole inheritance	17200
	gi|6321776	Prs3p	G	1	Prs3p (1)	0.867583	0	cytoplasm	5-phospho-ribosyl-1(alpha)-pyrophosphate synthetase, synthesizes PRPP, which is required for nucleotide, histidine, and tryptophan biosynthesis; one of five related enzymes, which are active as heteromultimeric complexes	not visualized
	gi|151940771	Gcn20p	G	1	Gcn20p (1)	0.856982	0	cytoplasm	Positive regulator of the Gcn2p kinase activity, forms a complex with Gcn1p; proposed to stimulate Gcn2p activation by an uncharged tRNA	14600
	gi|51013423	Ade5,7p	G	2	Ade5,7p (2)	0.846804	0.0301476	cytoplasm	Bifunctional enzyme of the 'de novo' purine nucleotide biosynthetic pathway, contains aminoimidazole ribotide synthetase and glycinamide ribotide synthetase activities	35800
	gi|3720	Tdh3p	G	2	Tdh3p (2)	0.793462	0.10516	cytoplasm,nucleus	Glyceraldehyde-3-phosphate dehydrogenase, isozyme 3, involved in glycolysis and gluconeogenesis; tetramer that catalyzes the reaction of glyceraldehyde-3-phosphate to 1,3 bis-phosphoglycerate; detected in the cytoplasm and cell-wall	169000
	gi|256274388	Sam1p	G	5	Sam1p (5)	0.782652	0.175757	cytoplasm	S-adenosylmethionine synthetase, catalyzes transfer of the adenosyl group of ATP to the sulfur atom of methionine; one of two differentially regulated isozymes (Sam1p and Sam2p)	103000
	gi|171122	Vma2p	G	12	Vma2p (12)	0.779521	0.0767913	vacuolar membrane	Subunit B of the eight-subunit V1 peripheral membrane domain of the vacuolar H+-ATPase (V-ATPase), an electrogenic proton pump found throughout the endomembrane system; contains nucleotide binding sites; also detected in the cytoplasm	131000
	gi|151944399	Srv2p	G	1	Srv2p (1)	0.733262	0	actin	CAP (cyclase-associated protein) subunit of adenylyl cyclase complex; N-terminus binds adenylyl cyclase and facilitates activation by RAS; C-terminus binds ADP-actin monomers, facilitating regulation of actin dynamics and cell morphogenesis	8760
	gi|308191556	Ade12p	G	1	Ade12p (1)	0.716779	0	cytoplasm	Adenylosuccinate synthase, catalyzes the first step in synthesis of adenosine monophosphate from inosine 5'monophosphate during purine nucleotide biosynthesis; exhibits binding to single-stranded autonomously replicating (ARS) core sequence	56800
	gi|6322123	Rrn3p	G	1	Rrn3p (1)	0.711204	0	cytoplasm	Minor isoform of the large subunit of ribonucleotide-diphosphate reductase; the RNR complex catalyzes rate-limiting step in dNTP synthesis, regulated by DNA replication and DNA damage checkpoint pathways via localization of small subunits	1360
	gi|51013417	Pdx1p	G	1	Pdx1p (1)	0.710094	0	mitochondrion	Dihydrolipoamide dehydrogenase (E3)-binding protein (E3BP) of the mitochondrial pyruvate dehydrogenase (PDH) complex, plays a structural role in the complex by binding and positioning E3 to the dihydrolipoamide acetyltransferase (E2) core	414
	gi|47420051	Gpd1p	G	1	Gpd1p (1)	0.69179	0	peroxisome	NAD-dependent glycerol-3-phosphate dehydrogenase, key enzyme of glycerol synthesis, essential for growth under osmotic stress; expression regulated by high-osmolarity glycerol response pathway; homolog of Gpd2p	807
	gi|75766245	Gal1p	G	1	Gal1p (1)	0.657195	0	0	Galactokinase, phosphorylates alpha-D-galactose to alpha-D-galactose-1-phosphate in the first step of galactose catabolism; expression regulated by Gal4p	not visualized
	gi|6321457	Vma7p	G	1	Vma7p (1)	0.652464	0	ambiguous,vacuolar membrane	Subunit F of the eight-subunit V1 peripheral membrane domain of vacuolar H+-ATPase (V-ATPase), an electrogenic proton pump found throughout the endomembrane system; required for the V1 domain to assemble onto the vacuolar membrane	4050
	gi|4180	Cdc19p	G	3	Cdc19p (3)	0.619022	0.0812981	cytoplasm	Pyruvate kinase, functions as a homotetramer in glycolysis to convert phosphoenolpyruvate to pyruvate, the input for aerobic (TCA cycle) or anaerobic (glucose fermentation) respiration	291000
	gi|6323138	Ahp1p	G	1	Ahp1p (1)	0.602526	0	cytoplasm,nucleus	Thiol-specific peroxiredoxin, reduces hydroperoxides to protect against oxidative damage; function in vivo requires covalent conjugation to Urm1p	16200
	gi|4816	Yju3p	G	1	Yju3p (1)	0.543568	0	ER	Serine hydrolase with sequence similarity to monoglyceride lipase (MGL), localizes to lipid particles	2140
	gi|207344936	Pfk1p	G	1	Pfk1p (1)	0.444401	0	cytoplasm	Alpha subunit of heterooctameric phosphofructokinase involved in glycolysis, indispensable for anaerobic growth, activated by fructose-2,6-bisphosphate and AMP, mutation inhibits glucose induction of cell cycle-related genes	89800
	gi|6323073	Pdc1p	G	11	Pdc1p (11)	0.400537	0.141831	ambiguous,cytoplasm,nucleus	Major of three pyruvate decarboxylase isozymes, key enzyme in alcoholic fermentation, decarboxylates pyruvate to acetaldehyde; subject to glucose-, ethanol-, and autoregulation; involved in amino acid catabolism	8970
	gi|308191557	Ade12p	G	1	Ade12p (1)	0.389575	0	cytoplasm	Adenylosuccinate synthase, catalyzes the first step in synthesis of adenosine monophosphate from inosine 5'monophosphate during purine nucleotide biosynthesis; exhibits binding to single-stranded autonomously replicating (ARS) core sequence	56800
	gi|207342498	Tsa1p	G	3	Tsa1p (3)	0.342547	0.0609671	cytoplasm,punctate composite	Thioredoxin peroxidase, acts as both a ribosome-associated and free cytoplasmic antioxidant; self-associates to form a high-molecular weight chaperone complex under oxidative stress; deletion results in mutator phenotype	378000
	gi|416161	Cys4p	G	1	Cys4p (1)	0.141792	0	cytoplasm	Cystathionine beta-synthase, catalyzes synthesis of cystathionine from serine and homocysteine, the first committed step in cysteine biosynthesis; responsible for hydrogen sulfide generation; mutations in human ortholog cause homocystinuria	41900
	gi|6324194	Fpr1p	G/C2	2	Fpr1p (2)	0.843963	0.0911818	cytoplasm,nucleus	Peptidyl-prolyl cis-trans isomerase (PPIase), binds to the drugs FK506 and rapamycin; also binds to the nonhistone chromatin binding protein Hmo1p and may regulate its assembly or function	43300
	gi|460064	Gua1p	G/V	1	Gua1p (1)	0.958201	0	0	GMP synthase, an enzyme that catalyzes the second step in the biosynthesis of GMP from inosine 5'-phosphate (IMP); transcription is not subject to regulation by guanine but is negatively regulated by nutrient starvation	not visualized
	gi|170962	AAC3	H	1	AAC3 (1)	1.294	0	mitochondrion	Mitochondrial inner membrane ADP/ATP translocator, exchanges cytosolic ADP for mitochondrially synthesized ATP; expressed under anaerobic conditions; similar to Pet9p and Aac1p; has roles in maintenance of viability and in respiration	1080
	gi|259144783	Prx1p	H	1	Prx1p (1)	1.08292	0	mitochondrion	Mitochondrial peroxiredoxin (1-Cys Prx) with thioredoxin peroxidase activity, has a role in reduction of hydroperoxides; reactivation requires Trr2p and glutathione; induced during respiratory growth and oxidative stress; phosphorylated	4510
	gi|167013431	Idh2p	H	3	Idh2p (3)	1.02125	0.0878081	mitochondrion	Subunit of mitochondrial NAD(+)-dependent isocitrate dehydrogenase, which catalyzes the oxidation of isocitrate to alpha-ketoglutarate in the TCA cycle; phosphorylated	43100
	gi|207343744	Mgm101p	H	1	Mgm101p (1)	0.970023	0	0	Protein involved in mitochondrial genome maintenance; component of the mitochondrial nucleoid, required for the repair of oxidative mtDNA damage	not visualized
	gi|307568098	ATP1	H	1	ATP1 (1)	0.9619	0	mitochondrion	Alpha subunit of the F1 sector of mitochondrial F1F0 ATP synthase, which is a large, evolutionarily conserved enzyme complex required for ATP synthesis; phosphorylated	41500
	gi|171704583	Sds23p	I	1	Sds23p (1)	2.29943	0	cytoplasm,nucleus	One of two S. cerevisiae homologs (Sds23p and Sds24p) of the S. pombe Sds23 protein, which is implicated in APC/cyclosome regulation; involved in cell separation during budding	21200
	gi|6319636	CDC28	I	1	CDC28 (1)	1.2048	0	cytoplasm,nucleus	Catalytic subunit of the main cell cycle cyclin-dependent kinase (CDK); alternately associates with G1 cyclins (CLNs) and G2/M cyclins (CLBs) which direct the CDK to specific substrates	6670
	gi|190406538	Tub2p	I	7	Tub2p (7)	1.04821	0.150026	0	Beta-tubulin; associates with alpha-tubulin (Tub1p and Tub3p) to form tubulin dimer, which polymerizes to form microtubules	not visualized
	gi|406272	Scp160p	I	2	Scp160p (2)	0.988945	0.0872189	ER	Essential RNA-binding G protein effector of mating response pathway, mainly associated with nuclear envelope and ER, interacts in mRNA-dependent manner with translating ribosomes via multiple KH domains, similar to vertebrate vigilins	not quantitated
	gi|728712	Sap185p	I	1	Sap185p (1)	0.813922	0	cytoplasm	Protein that forms a complex with the Sit4p protein phosphatase and is required for its function; member of a family of similar proteins including Sap4p, Sap155p, and Sap190p	11200
	gi|190408634	SDS24	I	1	SDS24 (1)	0.809791	0	cytoplasm	One of two S. cerevisiae homologs (Sds23p and Sds24p) of the S. pombe Sds23 protein, which is implicated in APC/cyclosome regulation; involved in cell separation during budding; may play an indirect role in fluid-phase endocytosis	2840
	gi|172586	Ste20	J	1	Ste20 (1)	0.3187	0	cytoplasm,bud	Cdc42p-activated signal transducing kinase of the PAK (p21-activated kinase) family; involved in pheromone response, pseudohyphal/invasive growth, vacuole inheritance, down-regulation of sterol uptake; GBB motif binds Ste4p	259
	gi|151942153	HSP42	K	1	HSP42 (1)	1.26575	0	cytoplasm	Small heat shock protein (sHSP) with chaperone activity; forms barrel-shaped oligomers that suppress unfolded protein aggregation; involved in cytoskeleton reorganization after heat shock	1470
	gi|6323002	HSP104	K	2	HSP104 (2)	1.06029	0.135532	cytoplasm	Heat shock protein that cooperates with Ydj1p (Hsp40) and Ssa1p (Hsp70) to refold and reactivate previously denatured, aggregated proteins; responsive to stresses including: heat, ethanol, and sodium arsenite; involved in [PSI+] propagatio	32800
	gi|207341845	Ssb2p	K	19	Ssb2p (19)	0.991129	0.145727	cytoplasm	Cytoplasmic ATPase that is a ribosome-associated molecular chaperone, functions with J-protein partner Zuo1p; may be involved in the folding of newly-synthesized polypeptide chains; member of the HSP70 family; homolog of SSB1	104000
	gi|6324120	Ssb2p	K	1	Ssb2p (1)	0.913361	0	cytoplasm	Cytoplasmic ATPase that is a ribosome-associated molecular chaperone, functions with J-protein partner Zuo1p; may be involved in the folding of newly-synthesized polypeptide chains; member of the HSP70 family; homolog of SSB1	104000
	gi|171723	Hsc82p	K	29	Hsc82p (29)	0.847052	0.0844034	cytoplasm	Cytoplasmic chaperone of the Hsp90 family, redundant in function and nearly identical with Hsp82p, and together they are essential; expressed constitutively at 10-fold higher basal levels than HSP82 and induced 2-3 fold by heat shock	132000
	gi|99031947	SBA1	K	1	SBA1 (1)	0.773811	0	cytoplasm,nucleus	Co-chaperone that binds to and regulates Hsp90 family chaperones; important for pp60v-src activity in yeast; homologous to the mammalian p23 proteins and like p23 can regulate telomerase activity	33700
	gi|533365	Sse1p	K1	4	Sse1p (4)	0.908182	0.0361429	cytoplasm	ATPase that is a component of the heat shock protein Hsp90 chaperone complex; binds unfolded proteins; member of the heat shock protein 70 (HSP70) family; localized to the cytoplasm	71700
	gi|99031945	Hsp82p	K1	2	Hsp82p (2)	0.773392	0.02652	cytoplasm	Hsp90 chaperone required for pheromone signaling and negative regulation of Hsf1p; docks with Tom70p for mitochondrial preprotein delivery; promotes telomerase DNA binding and nucleotide addition; interacts with Cns1p, Cpr6p, Cpr7p, Sti1p	445000
	gi|207346587	Tcp1p	K2	1	Tcp1p (1)	1.13907	0	0	Alpha subunit of chaperonin-containing T-complex, which mediates protein folding in the cytosol; involved in actin cytoskeleton maintenance; overexpression in neurons suppresses formation of pathogenic conformations of huntingtin protein	not visualized
	gi|493574	CCT3	K2	2	CCT3 (2)	0.987005	0.0799388	0	Subunit of the cytosolic chaperonin Cct ring complex, related to Tcp1p, required for the assembly of actin and tubulins in vivo	not visualized
	gi|151941387	Ssa1p	K2	16	Ssa1p (16)	0.821661	0.100039	cytoplasm	ATPase involved in protein folding and nuclear localization signal (NLS)-directed nuclear transport; member of heat shock protein 70 (HSP70) family; forms a chaperone complex with Ydj1p; localized to the nucleus, cytoplasm, and cell wall	269000
	gi|6323004	Ssa2p	K2	2	Ssa2p (2)	0.762316	0.00153838	cytoplasm,nucleus	ATP binding protein involved in protein folding and vacuolar import of proteins; member of heat shock protein 70 (HSP70) family; associated with the chaperonin-containing T-complex; present in the cytoplasm, vacuolar membrane and cell wall	364000
	gi|290771197	Cct8p	K2 oder N?	1	Cct8p (1)	1.07124	0	0	Subunit of the cytosolic chaperonin Cct ring complex, related to Tcp1p, required for the assembly of actin and tubulins in vivo	not visualized
	gi|6322064	YIL127C	L	2	YIL127C (2)	1.22405	0.281061	nucleolus	Putative protein of unknown function; identified in a screen for mutants with decreased levels of rDNA transcription; green fluorescent protein (GFP)-fusion protein localizes to the nucleolus; predicted to be involved in ribosome biogenesis	3670
	gi|6323070	Ylr040cp	L	1	Ylr040cp (1)	0.957707	0	0	Protein of unknown function; localizes to the cell wall; predicted to be a GPI-attached protein; upregulated by Mcm1p-Alpha1p transcription factor; partially overlaps the dubious ORF YLR041W; mRNA identified as translated by ribosome profiling data; YLR040C is not essential	not visualized
	gi|207347779	Ola1p	L	4	Ola1p (4)	0.937737	0.0981879	cytoplasm	P-loop ATPase with similarity to human OLA1 and bacterial YchF; identified as specifically interacting with the proteasome; protein levels are induced by hydrogen peroxide	36800
	gi|190409006	YNL010w	L	1	YNL010w (1)	0.936529	0	cytoplasm,nucleus	Putative protein of unknown function with similarity to phosphoserine phosphatases; green fluorescent protein (GFP)-fusion protein localizes to the cytoplasm and nucleus; homozygous diploid mutant shows an increase in glycogen accumulation	12600
	gi|6319566	YBR090C	L	1	YBR090C (1)	0.841574	0	cytoplasm,nucleus	Putative protein of unknown function; green fluorescent protein (GFP)-fusion protein localizes to the cytoplasm and nucleus	not visualized
	gi|6324489	YOL083W	L	1	YOL083W (1)	0.751181	0	0	Putative protein of unknown function	not visualized
	gi|189041600	YKR018C	L2	2	YKR018C (2)	1.04703	0.0578205	cytoplasm,nucleus	Putative protein of unknown function; green fluorescent protein (GFP)-fusion protein localizes to the cytoplasm and nucleus	1770
	gi|710602	Dnm1	M	1	Dnm1 (1)	1.31584	0	mitochondrion,punctate composite	Dynamin-related GTPase required for mitochondrial fission and morphology; assembles on the cytoplasmic face of mitochondrial tubules at sites at which division will occur; also participates in endocytosis and regulating peroxisome abundance	9620
	gi|6321025	Bmh1p	M	2	Bmh1p (2)	1.16966	0.155633	cytoplasm	14-3-3 protein, major isoform; controls proteome at post-transcriptional level, binds proteins and DNA, involved in regulation of many processes including exocytosis, vesicle transport, Ras/MAPK signaling, and rapamycin-sensitive signaling	158000
	gi|37362625	Sro9p	M	4	Sro9p (4)	0.98453	0.131421	cytoplasm	Cytoplasmic RNA-binding protein that associates with translating ribosomes; involved in heme regulation of Hap1p as a component of the HMC complex, also involved in the organization of actin filaments; contains a La motif	8430
	gi|151944873	Bem2p	N	1	Bem2p (1)	1.81454	0	bud neck,cytoplasm	Rho GTPase activating protein (RhoGAP) involved in the control of cytoskeleton organization and cellular morphogenesis; required for bud emergence	1230
	gi|488531	CCT4	N	1	CCT4 (1)	1.42266	0	0	Subunit of the cytosolic chaperonin Cct ring complex, related to Tcp1p, required for the assembly of actin and tubulins in vivo (	5530
	gi|6323511	Tub3p	N	2	Tub3p (2)	1.1842	0.240116	cytoplasm,nucleus,spindle pole	Alpha-tubulin; associates with beta-tubulin (Tub2p) to form tubulin dimer, which polymerizes to form microtubules; expressed at lower level than Tub1p	12300
	gi|7546413	Act1p	N	6	Act1p (6)	1.08406	0.157662	0	Actin, structural protein involved in cell polarization, endocytosis, and other cytoskeletal functions	not visualized
	gi|151942115	SAC6	N	2	SAC6 (2)	1.07507	0.00546799	actin	Fimbrin, actin-bundling protein; cooperates with Scp1p (calponin/transgelin) in the organization and maintenance of the actin cytoskeleton	3510
	gi|151942363	Rvs167p	N	1	Rvs167p (1)	1.07479	0	actin	Actin-associated protein, interacts with Rvs161p to regulate actin cytoskeleton, endocytosis, and viability following starvation or osmotic stress; homolog of mammalian amphiphysin	14600
	gi|151945133	Arp3p	N	1	Arp3p (1)	1.0278	0	0	Essential component of the Arp2/3 complex, which is a highly conserved actin nucleation center required for the motility and integrity of actin patches; involved in endocytosis and membrane growth and polarity	6650
	gi|642334	Cof1p	N	1	Cof1p (1)	0.921736	0	0	Cofilin, promotes actin filament depolarization in a pH-dependent manner; binds both actin monomers and filaments and severs filaments; thought to be regulated by phosphorylation at SER4; ubiquitous and essential in eukaryotes	19600
	gi|836779	Lsb3	N	1	Lsb3 (1)	0.894424	0	bud neck,cytoplasm,mitochondrion,cell periphery	Protein containing a C-terminal SH3 domain; binds Las17p, which is a homolog of human Wiskott-Aldrich Syndrome protein involved in actin patch assembly and actin polymerization	3670
	gi|151942171	Cct6p	N	2	Cct6p (2)	0.855315	0.0662314	0	Subunit of the cytosolic chaperonin Cct ring complex, related to Tcp1p, essential protein that is required for the assembly of actin and tubulins in vivo; contains an ATP-binding motif	not visualized
	gi|173183	Vps1p	N	4	Vps1p (4)	0.822703	0.224208	cytoplasm,punctate composite,endosome	Dynamin-ähnliche GTPase, die für vakuolären Sortierung; auch in Aktin-Zytoskelett Organisation beteiligt sind, Ende der Golgi-Vorratsspeicherung von einigen Proteinen, die Regulierung peroxisome biogenesis	5960
	gi|14627173	Bbc1	N	1	Bbc1 (1)	0.793615	0	0	Protein possibly involved in assembly of actin patches; interacts with an actin assembly factor Las17p and with the SH3 domains of Type I myosins Myo3p and Myo5p; localized predominantly to cortical actin patches	not visualized
	gi|45269295	Ent5	O	1	Ent5 (1)	1.14961	0	Golgi to vacuole	Protein containing an N-terminal epsin-like domain involved in clathrin recruitment and traffic between the Golgi and endosomes; associates with the clathrin adaptor Gga2p, clathrin adaptor complex AP-1, and clathrin	8100
	gi|165761044	Sec23p	O	1	Sec23p (1)	1.10985	0	0	GTPase-activating protein; component of the Sec23p-Sec24p heterodimeric complex of the COPII vesicle coat, involved in ER to Golgi transport and autophagy; stimulates the GDP-bound form of Sar1p	not visualized
	gi|6320056	COP1	O	1	COP1 (1)	1.00852	0	Golgi,Golgi to ER	Alpha subunit of COPI vesicle coatomer complex, which surrounds transport vesicles in the early secretory pathway	15200
	gi|171483	Sec21	O	2	Sec21 (2)	0.945068	0.0863269	Golgi,Golgi to ER	Gamma subunit of coatomer, a heptameric protein complex that together with Arf1p forms the COPI coat; involved in ER to Golgi transport of selective cargo	77900
	gi|6321523	Pil1p	O	1	Pil1p (1)	0.944387	0	punctate composite	Primary component of eisosomes, which are large immobile cell cortex structures associated with endocytosis; null mutants show activation of Pkc1p/Ypk1p stress resistance pathways; detected in phosphorylated state in mitochondria	115000
	gi|151941877	Cdc48p	O	10	Cdc48p (10)	0.921398	0.0897693	cytoplasm,nucleus	ATPase in ER, nuclear membrane and cytosol with homology to mammalian p97; in a complex with Npl4p and Ufd1p participates in retrotranslocation of ubiquitinated proteins from the ER into the cytosol for degradation by the proteasome	78400
	gi|51013779	GET3	O	1	GET3 (1)	0.908825	0	ER	Guanine nucleotide exchange factor for Gpa1p; amplifies G protein signaling; subunit of the GET complex, which is involved in Golgi to ER trafficking and insertion of proteins into the ER membrane; has low-level ATPase activity	17300
	gi|171787	Kin1p	O	1	Kin1p (1)	0.889398	0	cytoplasm	Serine/threonine protein kinase involved in regulation of exocytosis; localizes to the cytoplasmic face of the plasma membrane; closely related to Kin2p	279
	gi|473152	Mrs6p	O	1	Mrs6p (1)	0.87207	0	cytoplasm,nucleus	Rab escort protein, forms a complex with the Ras-like small GTPase Ypt1p that is required for the prenylation of Ypt1p by protein geranylgeranyltransferase type II (Bet2p-Bet4p); sequence similarity to mammalian choroideraemia gene	23800
	gi|256271056	Aps3p	O	1	Aps3p (1)	0.808665	0	punctate composite,Golgi to ER	Small subunit of the clathrin-associated adaptor complex AP-3, which is involved in vacuolar protein sorting; related to the sigma subunit of the mammalian clathrin AP-3 complex; suppressor of loss of casein kinase 1 function	1240
	gi|290771181	Kar2p	O	1	Kar2p (1)	0.789752	0	ambiguous	ATPase involved in protein import into the ER, also acts as a chaperone to mediate protein folding in the ER and may play a role in ER export of soluble proteins; regulates the unfolded protein response via interaction with Ire1p	337000
	gi|30749262	Ykt6p	O	3	Ykt6p (3)	0.7194	0.148975	0	Vesicle membrane protein (v-SNARE) with acyltransferase activity; involved in trafficking to and within the Golgi, endocytic trafficking to the vacuole, and vacuolar fusion; membrane localization due to prenylation at the carboxy-terminus	not visualized
	gi|229597871	Vtc2p	O	3	Vtc2p (3)	0.696319	0.0373798	ER	Subunit of the vacuolar transporter chaperone (VTC) complex involved in membrane trafficking, vacuolar polyphosphate accumulation, microautophagy and non-autophagic vacuolar fusion	2910
	gi|3480	POL3	P1	1	POL3 (1)	1.42606	0	nucleus	Catalytic subunit of DNA polymerase delta; required for chromosomal DNA replication during mitosis and meiosis, intragenic recombination, repair of double strand DNA breaks, and DNA replication during nucleotide excision repair (NER)	not visualized
	gi|50513623	Rfc3p	P2	1	Rfc3p (1)	0.704683	0	nucleus	Subunit of heteropentameric Replication factor C (RF-C), which is a DNA binding protein and ATPase that acts as a clamp loader of the proliferating cell nuclear antigen (PCNA) processivity factor for DNA polymerases delta and epsilon	3140
	gi|6323968	PSE1	Q	1	PSE1 (1)	1.26676	0	cytoplasm,nucleus	Karyopherin/importin that interacts with the nuclear pore complex; acts as the nuclear import receptor for specific proteins, including Pdr1p, Yap1p, Ste12p, and Aft1p	15500
	gi|61679843	Dhh1p	Q	1	Dhh1p (1)	1.2211	0	cytoplasm	Cytoplasmic DExD/H-box helicase, stimulates mRNA decapping, coordinates distinct steps in mRNA function and decay, interacts with both the decapping and deadenylase complexes, may have a role in mRNA export and translation	42900
	gi|151942370	Sxm1p	Q	1	Sxm1p (1)	0.975203	0	cytoplasm,nucleus	Nuclear transport factor (karyopherin) involved in protein transport between the cytoplasm and nucleoplasm; similar to Nmd5p, Cse1p, Lph2p, and the human cellular apoptosis susceptibility protein, CAS1	16300
	gi|151944826	Kap123p	Q	8	Kap123p (8)	0.926252	0.111159	cytoplasm,nucleus	Karyopherin beta, mediates nuclear import of ribosomal proteins prior to assembly into ribosomes and import of histones H3 and H4; localizes to the nuclear pore, nucleus, and cytoplasm; exhibits genetic interactions with RAI1	38300
	gi|6324759	Gsp2p	Q	2	Gsp2p (2)	0.904638	0.0626387	cytoplasm,nucleus	GTP binding protein (mammalian Ranp homolog) involved in the maintenance of nuclear organization, RNA processing and transport; interacts with Kap121p, Kap123p and Pdr6p (karyophilin betas); Gsp1p homolog that is not required for viability	2460
	gi|67464126	Kap95p	Q	1	Kap95p (1)	0.849324	0	cytoplasm,nuclear periphery,punctate composite	Karyopherin beta, forms a complex with Srp1p/Kap60p; interacts with nucleoporins to mediate nuclear import of NLS-containing cargo proteins via the nuclear pore complex; regulates PC biosynthesis; GDP-to-GTP exchange factor for Gsp1p	51700
	gi|207344962	Crm1p	Q	1	Crm1p (1)	0.832515	0	nucleus	Major karyopherin, involved in export of proteins, RNAs, and ribosomal subunits from the nucleus; exportin	7080
	gi|4389267	SRP1	Q	1	SRP1 (1)	0.786445	0	cytoplasm,nuclear periphery	Karyopherin alpha homolog, forms a dimer with karyopherin beta Kap95p to mediate import of nuclear proteins, binds the nuclear localization signal of the substrate during import; may also play a role in regulation of protein degradation	2790
	gi|2131097	Ty1B	R	3	Ty1B (3)	0.672974	0.0756437	#N/A	Retrotransposon TYA Gag and TYB Pol genes; transcribed/translated as one unit; polyprotein is processed to make a nucleocapsid-like protein (Gag), reverse transcriptase (RT), protease (PR), and integrase (IN); similar to retroviral genes	#N/A
	gi|151944169	Ecm29	S	1	Ecm29 (1)	0.941989	0	cytoplam, nucleus	Major component of the proteasome; tethers the proteasome core particle to the regulatory particle, and enhances the stability of the proteasome	12100
	gi|190405458	Rpn13p	S1	2	Rpn13p (2)	1.25595	0.0359391	cytoplasm,nucleus	Subunit of the 19S regulatory particle of the 26S proteasome lid; acts as a ubiquitin receptor for the proteasome; null mutants accumulate ubiquitinated Gcn4p and display decreased 26S proteasome stability	12200
	gi|207343610	Rpt1p	S1	1	Rpt1p (1)	1.23433	0	nucleus	One of six ATPases of the 19S regulatory particle of the 26S proteasome involved in the degradation of ubiquitinated substrates; required for optimal CDC20 transcription; interacts with Rpn12p and the E3 ubiquitin-protein ligase Ubr1p	105
	gi|1147800	Rpt4p	S1	1	Rpt4p (1)	1.091	0	nucleus	One of six ATPases of the 19S regulatory particle of the 26S proteasome involved in the degradation of ubiquitinated substrates; required for spindle pole body duplication; localized mainly to the nucleus throughout the cell cycle	not visualized
	gi|45269968	Rpn8p	S1	2	Rpn8p (2)	1.07179	0.00804057	cytoplasm,nucleus	Essential, non-ATPase regulatory subunit of the 26S proteasome; has similarity to the human p40 proteasomal subunit and to another S. cerevisiae regulatory subunit, Rpn11p	19800
	gi|6320602	Rpt3p	S1	2	Rpt3p (2)	0.984558	0.292899	ambiguous	One of six ATPases of the 19S regulatory particle of the 26S proteasome involved in the degradation of ubiquitinated substrates; substrate of N-acetyltransferase B	not visualized
	gi|6320859	Rpn3p	S1	1	Rpn3p (1)	0.945323	0	cytoplasm,nucleus	Essential, non-ATPase regulatory subunit of the 26S proteasome lid, similar to the p58 subunit of the human 26S proteasome; temperature-sensitive alleles cause metaphase arrest, suggesting a role for the proteasome in cell cycle control	16700
	gi|151943971	Rpn1p	S1	1	Rpn1p (1)	0.897224	0	cytoplasm,nucleus	Non-ATPase base subunit of the 19S regulatory particle of the 26S proteasome; may participate in the recognition of several ligands of the proteasome; contains a leucine-rich repeat (LRR) domain, a site for protein-protein interactions	306000
	gi|207341153	Rpt5p	S2	1	Rpt5p (1)	1.21287	0	nucleus	One of six ATPases of the 19S regulatory particle of the 26S proteasome involved in the degradation of ubiquitinated substrates; recruited to the GAL1-10 promoter region upon induction of transcription	not visualized
	gi|157830305	TOP2	T	1	TOP2 (1)	1.00239	0	nucleus	Essential type II topoisomerase, relieves torsional strain in DNA by cleaving and re-sealing the phosphodiester backbone of both positively and negatively supercoiled DNA; cleaves complementary strands; localizes to axial cores in meiosis	5730
	gi|151941535	UFD4	U	1	UFD4 (1)	1.25896	0	cytoplasm,nucleus	Ubiquitin-protein ligase (E3) that interacts with Rpt4p and Rpt6p, two subunits of the 19S particle of the 26S proteasome; cytoplasmic E3 involved in the degradation of ubiquitin fusion proteins	7380
	gi|151944579	Bre5p	U	1	Bre5p (1)	1.01704	0	cytoplasm	Ubiquitin protease cofactor, forms deubiquitination complex with Ubp3p that coregulates anterograde and retrograde transport between the endoplasmic reticulum and Golgi compartments; null is sensitive to brefeldin A	11700
	gi|4715	Uba1p	U	2	Uba1p (2)	0.942601	0.00794028	cytoplasm,nucleus	Ubiquitin activating enzyme (E1), involved in ubiquitin-mediated protein degradation and essential for viability	17700
	gi|14719687	Mms2p	U	1	Mms2p (1)	0.879638	0	cytoplasm,nucleus	Ubiquitin-conjugating enzyme variant involved in error-free postreplication repair; forms a heteromeric complex with Ubc13p, an active ubiquitin-conjugating enzyme; cooperates with chromatin-associated RING finger proteins, Rad18p and Rad5p	2760
	gi|6320297	Ubc13p	U	1	Ubc13p (1)	0.72631	0	cytoplasm	Ubiquitin-conjugating enzyme involved in the error-free DNA postreplication repair pathway; interacts with Mms2p to assemble ubiquitin chains at the Ub Lys-63 residue; DNA damage triggers redistribution from the cytoplasm to the nucleus	8970
	gi|171099	Vma5p	V	5	Vma5p (5)	0.914122	0.136376	ambiguous,vacuolar membrane	Subunit C of the eight-subunit V1 peripheral membrane domain of vacuolar H+-ATPase (V-ATPase), an electrogenic proton pump found throughout the endomembrane system; required for the V1 domain to assemble onto the vacuolar membrane	21100
	gi|29420849	Tfp1p	V	3	Tfp1p (3)	0.872371	0.0527715	vacuolar membrane	Subunit A of the eight-subunit V1 peripheral membrane domain of the vacuolar H+-ATPase; protein precursor undergoes self-catalyzed splicing to yield the extein Tfp1p and the intein Vde (PI-SceI), which is a site-specific endonuclease	200000
	gi|1008483	Gus1p	V	2	Gus1p (2)	0.826455	0.130998	cytoplasm	Glutamyl-tRNA synthetase (GluRS), forms a complex with methionyl-tRNA synthetase (Mes1p) and Arc1p; complex formation increases the catalytic efficiency of both tRNA synthetases and ensures their correct localization to the cytoplasm	48700
	gi|1165216	Zpr1p	V	1	Zpr1p (1)	0.763639	0	cytoplasm,nucleus	Essential protein with two zinc fingers, present in the nucleus of growing cells but relocates to the cytoplasm in starved cells via a process mediated by Cpr1p; binds to translation elongation factor eEF-1 (Tef1p)	39900
			A1	133		1.10217		Nucleolus	80
			A2	217		0.785408		Nucleus	105
			A3	103		1.3757		Cytoplasm	169
			A3a	103		1.39057		Ambiguous	5
			A3b	1		1.1047		Vacuole	3
			A4	357		0.782142		Punctate	9
			A5	62		0.869335		Spindle pole	1
			A6	36		0.866731		Cell periphery	1
			B	12		1.01193		Nuclear periphery	4
			B1	52		0.877779		Mitochondria	13
			B2	70		1.37883		Golgi	4
			C	1		1.11068
			C1	6		1.0301
			C3	2		0.773986
			C3a	1		1.36865
			C4e	15		0.775185
			E1	3		0.948301
			E4	1		1.08063
			E5	1		0.92013
			F5	34		1.23935
			F6	4		0.968544
			F7	1		0.7014
			G	113		0.902408
			G/C2	2		0.843963
			G/V	1		0.958201
			H	7		1.06602
			I	13		1.19418
			J	1		0.3187
			K	53		0.975233
			K1	6		0.840787
			K2	21		0.927512
			K2 oder N?	1		1.07124
			L	10		0.941464
			L2	2		1.04703
			M	7		1.15668
			N	23		1.08091
			O	27		0.904867
			P1	1		1.42606
			P2	1		0.704683
			Q	16		0.97028
			R	3		0.672974
			S	1		0.941989
			S1	10		1.0686
			S2	1		1.21287
			T	1		1.00239
			U	6		0.964911
			V	11		0.844147

## Sheet: L7 vs WT
	Accession Number	Name	Class	Peptide Count	Name (PepNumber)	Avg iTRAQ ratio (116/114)	iTRAQ Standard Deviation (116/114)	Localisation	SGD Description	Copy Number per Cell
	gi|6323318	rpS30A	A1	1	rpS30A (1)	1.80095	0	cytoplasm	Protein component of the small (40S) ribosomal subunit; nearly identical to Rps30Bp and has similarity to rat S30 ribosomal protein	37600
	gi|6321772	rpS20	A1	6	rpS20 (6)	1.53829	0.171066	0	Protein component of the small (40S) ribosomal subunit; overproduction suppresses mutations affecting RNA polymerase III-dependent transcription; has similarity to E. coli S10 and rat S20 ribosomal proteins	not visualized
	gi|256273384	rpS23A	A1	2	rpS23A (2)	1.42244	0.00138695	cytoplasm	Ribosomal protein 28 (rp28) of the small (40S) ribosomal subunit, required for translational accuracy; nearly identical to Rps23Bp and similar to E. coli S12 and rat S23 ribosomal proteins; deletion of both RPS23A and RPS23B is lethal	10600
	gi|190404968	rpS13	A1	2	rpS13 (2)	1.42105	0.000662914	0	Protein component of the small (40S) ribosomal subunit; has similarity to E. coli S15 and rat S13 ribosomal proteins	not visualized
	gi|6319399	rpS8A	A1	7	rpS8A (7)	1.41548	0.481997	cytoplasm	Protein component of the small (40S) ribosomal subunit; identical to Rps8Bp and has similarity to rat S8 ribosomal protein	15900
	gi|6324741	rpS28A	A1	1	rpS28A (1)	1.38655	0	cytoplasm	Protein component of the small (40S) ribosomal subunit; nearly identical to Rps28Bp and has similarity to rat S28 ribosomal protein	94500
	gi|899490	rpS12	A1	4	rpS12 (4)	1.32239	0.10497	0	Protein component of the small (40S) ribosomal subunit; has similarity to rat ribosomal protein S12	not visualized
	gi|6323399	rpS22	A1	2	rpS22 (2)	1.31568	0.207513	nucleolus,nucleus	Protein component of the small (40S) ribosomal subunit; nearly identical to Rps22Bp and has similarity to E. coli S8 and rat S15a ribosomal proteins	40400
	gi|10383793	rpS14A	A1	5	rpS14A (5)	1.29058	0.163551	0	Ribosomal protein 59 of the small subunit, required for ribosome assembly and 20S pre-rRNA processing; mutations confer cryptopleurine resistance; nearly identical to Rps14Bp and similar to E. coli S11 and rat S14 ribosomal proteins	29600
	gi|6321997	rpS4B	A1	8	rpS4B (8)	1.28921	0.35611	cytoplasm	Protein component of the small (40S) ribosomal subunit; identical to Rps4Ap and has similarity to rat S4 ribosomal protein	102000
	gi|6320918	rpS24A	A1	8	rpS24A (8)	1.27064	0.380076	cytoplasm	Protein component of the small (40S) ribosomal subunit; identical to Rps24Bp and has similarity to rat S24 ribosomal protein	not visualized
	gi|6324151	rpS3	A1	6	rpS3 (6)	1.26132	0.34357	0	Protein component of the small (40S) ribosomal subunit, has apurinic/apyrimidinic (AP) endonuclease activity; essential for viability; has similarity to E. coli S3 and rat S3 ribosomal proteins	146000
	gi|256269640	Asc1p	A1	5	Asc1p (5)	1.24293	0.308301	0	G-protein beta subunit and guanine nucleotide dissociation inhibitor for Gpa2p; ortholog of RACK1 that inhibits translation; core component of the small (40S) ribosomal subunit; represses Gcn4p in the absence of amino acid starvation	333000
	gi|6321653	rpS0A	A1	7	rpS0A (7)	1.22727	0.213062	cytoplasm	Protein component of the small (40S) ribosomal subunit, nearly identical to Rps0Bp; required for maturation of 18S rRNA along with Rps0Bp; deletion of either RPS0 gene reduces growth rate, deletion of both genes is lethal	93700
	gi|6319522	rpS11B	A1	2	rpS11B (2)	1.21934	0.14993	cytoplasm	Protein component of the large (60S) ribosomal subunit, nearly identical to Rpl11Ap; involved in ribosomal assembly; depletion causes degradation of proteins and RNA of the 60S subunit; has similarity to E. coli L5 and rat L11	not quantitated
	gi|1164943	rpS7A	A1	6	rpS7A (6)	1.2129	0.175088	0	Protein component of the small (40S) ribosomal subunit, nearly identical to Rps7Bp; interacts with Kti11p; deletion causes hypersensitivity to zymocin; has similarity to rat S7 and Xenopus S8 ribosomal proteins	41000
	gi|256272110	rpS21B	A1	4	rpS21B (4)	1.20195	0.117426	cytoplasm	Protein component of the small (40S) ribosomal subunit; nearly identical to Rps21Ap and has similarity to rat S21 ribosomal protein	15300
	gi|6323886	rpS10B	A1	2	rpS10B (2)	1.18427	0.164503	cytoplasm	Protein component of the small (40S) ribosomal subunit; nearly identical to Rps10Ap and has similarity to rat ribosomal protein S10	7650
	gi|6323617	rpS17	A1	2	rpS17 (2)	1.16979	0.231753	cytoplasm	Ribosomal protein 51 (rp51) of the small (40s) subunit; nearly identical to Rps17Bp and has similarity to rat S17 ribosomal protein	30900
	gi|1151236	rpS6A/B	A1	13	rpS6A/B (13)	1.14513	0.305192	cytoplasm	Protein component of the small (40S) ribosomal subunit; identical to Rps6Bp and has similarity to rat S6 ribosomal protein	66000
	gi|6321809	rpS27B	A1	2	rpS27B (2)	1.11673	0.0676676	cytoplasm	Protein component of the small (40S) ribosomal subunit; nearly identical to Rps27Ap and has similarity to rat S27 ribosomal protein	not quantitated
	gi|6324533	rpS15	A1	6	rpS15 (6)	1.1097	0.554077	0	Protein component of the small (40S) ribosomal subunit; has similarity to E. coli S19 and rat S15 ribosomal proteins	not visualized
	gi|6322583	rpS5	A1	8	rpS5 (8)	1.064	0.153313	0	Protein component of the small (40S) ribosomal subunit, the least basic of the non-acidic ribosomal proteins; phosphorylated in vivo; essential for viability; has similarity to E. coli S7 and rat S5 ribosomal proteins	not visualized
	gi|6319666	rpS9B	A1	2	rpS9B (2)	0.92188	0.256483	cytoplasm	Protein component of the small (40S) ribosomal subunit; nearly identical to Rps9Ap and has similarity to E. coli S4 and rat S9 ribosomal proteins	63300
	gi|2131127	rpS21	A1	1	rpS21 (1)	0.89029	0	cytoplasm	Protein component of the small (40S) ribosomal subunit; nearly identical to Rps21Bp and has similarity to rat S21 ribosomal protein	27400
	gi|6323577	rpS1B	A1	10	rpS1B (10)	0.889175	0.242581	cytoplasm	Ribosomal protein 10 (rp10) of the small (40S) subunit; nearly identical to Rps1Ap and has similarity to rat S3a ribosomal protein	107000
	gi|49258832	rpS18A/B	A1	4	rpS18A/B (4)	0.882557	0.0615927	cytoplasm	Protein component of the small (40S) ribosomal subunit; nearly identical to Rps18Bp and has similarity to E. coli S13 and rat S18 ribosomal proteins	48100
	gi|207345408	rpS2	A1	3	rpS2 (3)	0.852485	0.241244	0	Protein component of the small (40S) subunit, essential for control of translational accuracy; phosphorylation by C-terminal domain kinase I (CTDK-I) enhances translational accuracy; methylated on one or more arginine residues by Hmt1p	not visualized
	gi|71064104	rpS7B	A1	1	rpS7B (1)	0.789375	0	cytoplasm	Protein component of the small (40S) ribosomal subunit, nearly identical to Rps7Ap; interacts with Kti11p; deletion causes hypersensitivity to zymocin; has similarity to rat S7 and Xenopus S8 ribosomal proteins	43500
	gi|6324451	rpS19	A1	3	rpS19 (3)	0.695867	0.157998	cytoplasm	Protein component of the small (40S) ribosomal subunit, required for assembly and maturation of pre-40 S particles; mutations in human RPS19 are associated with Diamond Blackfan anemia; nearly identical to Rps19Bp	29000
	gi|259149446	rpP2A	A2	4	rpP2A (4)	3.25871	1.23458	cytoplasm	Ribosomal protein P2 alpha, a component of the ribosomal stalk, which is involved in the interaction between translational elongation factors and the ribosome; regulates the accumulation of P1 (Rpp1Ap and Rpp1Bp) in the cytoplasm	428000
	gi|6320122	rpP1A	A2	2	rpP1A (2)	2.45784	0.036965	cytoplasm	Ribosomal stalk protein P1 alpha, involved in the interaction between translational elongation factors and the ribosome; accumulation of P1 in the cytoplasm is regulated by phosphorylation and interaction with the P2 stalk component	not visualized
	gi|6324028	rpL18	A2	8	rpL18 (8)	1.74651	0.876036	cytoplasm	Protein component of the large (60S) ribosomal subunit, identical to Rpl18Ap and has similarity to rat L18 ribosomal protein	63700
	gi|6320073	rpP1B	A2	1	rpP1B (1)	1.70082	0	cytoplasm	Ribosomal protein P1 beta, component of the ribosomal stalk, which is involved in interaction of translational elongation factors with ribosome; accumulation is regulated by phosphorylation and interaction with the P2 stalk component	22400
	gi|6322984	rpL8	A2	12	rpL8 (12)	1.49884	0.321648	cytoplasm	Ribosomal protein L4 of the large (60S) ribosomal subunit, nearly identical to Rpl8Ap and has similarity to rat L7a ribosomal protein; mutation results in decreased amounts of free 60S subunits	80200
	gi|151940865	rpP0	A2	11	rpP0 (11)	1.39285	0.287059	0	Conserved ribosomal protein P0 similar to rat P0, human P0, and E. coli L10e; shown to be phosphorylated on serine 302	not visualized
	gi|6325359	rpL11	A2	7	rpL11 (7)	1.3581	0.266729	cytoplasm	Protein component of the large (60S) ribosomal subunit, nearly identical to Rpl11Bp; involved in ribosomal assembly; depletion causes degradation of proteins and RNA of the 60S subunit; has similarity to E. coli L5 and rat L11	39000
	gi|6320590	rpP2B	A2	2	rpP2B (2)	1.35083	0.0795849	cytoplasm	Ribosomal protein P2 beta, a component of the ribosomal stalk, which is involved in the interaction between translational elongation factors and the ribosome; regulates the accumulation of P1 (Rpp1Ap and Rpp1Bp) in the cytoplasm	602000
	gi|256270643	rpL36	A2	8	rpL36 (8)	1.24561	0.135551	cytoplasm	N-terminally acetylated protein component of the large (60S) ribosomal subunit, nearly identical to Rpl36Bp and has similarity to rat L36 ribosomal protein; binds to 5.8 S rRNA	5370
	gi|6325126	rpL5	A2	16	rpL5 (16)	1.23207	0.207707	cytoplasm	Protein component of the large (60S) ribosomal subunit with similarity to E. coli L18 and rat L5 ribosomal proteins; binds 5S rRNA and is required for 60S subunit assembly	not visualized
	gi|9755331	rpL34	A2	3	rpL34 (3)	1.19894	0.156026	cytoplasm	Protein component of the large (60S) ribosomal subunit, nearly identical to Rpl34Bp and has similarity to rat L34 ribosomal protein	23600
	gi|6324445	rpL25	A2	5	rpL25 (5)	1.18966	0.0467602	0	Primary rRNA-binding ribosomal protein component of the large (60S) ribosomal subunit, has similarity to E. coli L23 and rat L23a ribosomal proteins; binds to 26S rRNA via a conserved C-terminal motif	not visualized
	gi|6320625	rpL12	A2	3	rpL12 (3)	1.1497	0.0570509	cytoplasm	Protein component of the large (60S) ribosomal subunit, nearly identical to Rpl12Ap; rpl12a rpl12b double mutant exhibits slow growth and slow translation; has similarity to E. coli L11 and rat L12 ribosomal proteins	50300
	gi|49258841	rpL3	A2	16	rpL3 (16)	1.14455	0.155919	cytoplasm	Protein component of the large (60S) ribosomal subunit, has similarity to E. coli L3 and rat L3 ribosomal proteins; involved in the replication and maintenance of killer double stranded RNA virus	450
	gi|190408368	rpL13	A2	15	rpL13 (15)	1.12381	0.157845	cytoplasm	Protein component of the large (60S) ribosomal subunit, nearly identical to Rpl13Ap; not essential for viability; has similarity to rat L13 ribosomal protein	54200
	gi|6319378	rpL32	A2	5	rpL32 (5)	1.11548	0.16951	0	Protein component of the large (60S) ribosomal subunit, has similarity to rat L32 ribosomal protein; overexpression disrupts telomeric silencing	not visualized
	gi|6324262	rpL9	A2	3	rpL9 (3)	1.09797	0.0827412	cytoplasm	Protein component of the large (60S) ribosomal subunit, nearly identical to Rpl9Ap and has similarity to E. coli L6 and rat L9 ribosomal proteins	76000
	gi|49258850	rpL15	A2	12	rpL15 (12)	1.08408	0.270585	0	Protein component of the large (60S) ribosomal subunit, nearly identical to Rpl15Bp and has similarity to rat L15 ribosomal protein; binds to 5.8 S rRNA	not visualized
	gi|6319444	rpL19	A2	4	rpL19 (4)	1.07987	0.503949	cytoplasm	Protein component of the large (60S) ribosomal subunit, nearly identical to Rpl19Ap and has similarity to rat L19 ribosomal protein; rpl19a and rpl19b single null mutations result in slow growth, while the double null mutation is lethal	225000
	gi|119390529	rpL1	A2	5	rpL1 (5)	1.05484	0.103317	cytoplasm	N-terminally acetylated protein component of the large (60S) ribosomal subunit, nearly identical to Rpl1Ap and has similarity to E. coli L1 and rat L10a ribosomal proteins; rpl1a rpl1b double null mutation is lethal	265000
	gi|6319505	rpL4	A2	14	rpL4 (14)	1.02768	0.179963	cytoplasm	N-terminally acetylated protein component of the large (60S) ribosomal subunit, nearly identical to Rpl4Bp and has similarity to E. coli L4 and rat L4 ribosomal proteins	not visualized
	gi|151944465	rpL16	A2	5	rpL16 (5)	0.977755	0.160278	0	N-terminally acetylated protein component of the large (60S) ribosomal subunit, binds to 5.8 S rRNA; has similarity to Rpl16Ap, E. coli L13 and rat L13a ribosomal proteins; transcriptionally regulated by Rap1p	not visualized
	gi|292659544	rpL23	A2	3	rpL23 (3)	0.907678	0.0844934	nucleus	Protein component of the large (60S) ribosomal subunit, identical to Rpl23Bp and has similarity to E. coli L14 and rat L23 ribosomal proteins	not visualized
	gi|6323567	rpL6	A2	4	rpL6 (4)	0.894835	0.118221	cytoplasm	N-terminally acetylated protein component of the large (60S) ribosomal subunit, has similarity to Rpl6Bp and to rat L6 ribosomal protein; binds to 5.8S rRNA	37100
	gi|151943426	rpL24	A2	1	rpL24 (1)	0.876775	0	cytoplasm	Ribosomal protein L30 of the large (60S) ribosomal subunit, nearly identical to Rpl24Ap and has similarity to rat L24 ribosomal protein; not essential for translation but may be required for normal translation rate	36900
	gi|256274177	rpL33	A2	2	rpL33 (2)	0.872584	0.134388	0	N-terminally acetylated ribosomal protein L37 of the large (60S) ribosomal subunit, nearly identical to Rpl33Bp and has similarity to rat L35a; rpl33a null mutant exhibits slow growth while rpl33a rpl33b double null mutant is inviable	not visualized
	gi|49258840	rpL2	A2	7	rpL2 (7)	0.865801	0.102328	cytoplasm	Protein component of the large (60S) ribosomal subunit, identical to Rpl2Bp and has similarity to E. coli L2 and rat L8 ribosomal proteins	not quantitated
	gi|6321407	rpL24	A2	4	rpL24 (4)	0.796345	0.105073	cytoplasm	Ribosomal protein L30 of the large (60S) ribosomal subunit, nearly identical to Rpl24Bp and has similarity to rat L24 ribosomal protein; not essential for translation but may be required for normal translation rate	247000
	gi|6321362	rpL7	A2	10	rpL7 (10)	0.734236	0.224246	cytoplasm	Protein component of the large (60S) ribosomal subunit, nearly identical to Rpl7Bp and has similarity to E. coli L30 and rat L7 ribosomal proteins; contains a conserved C-terminal Nucleic acid Binding Domain (NDB2)	101000
	gi|49258864	rpL37	A2	2	rpL37 (2)	0.730687	0.153709	cytoplasm	Protein component of the large (60S) ribosomal subunit, has similarity to Rpl37Bp and to rat L37 ribosomal protein	21800
	gi|154199621	rpL20	A2	6	rpL20 (6)	0.719365	0.397164	cytoplasm	Protein component of the large (60S) ribosomal subunit, nearly identical to Rpl20Bp and has similarity to rat L18a ribosomal protein	54300
	gi|6323104	rpL10	A2	8	rpL10 (8)	0.715868	0.227671	cytoplasm	Protein component of the large (60S) ribosomal subunit, responsible for joining the 40S and 60S subunits; regulates translation initiation; has similarity to rat L10 ribosomal protein and to members of the QM gene family	not visualized
	gi|6322284	rpL17	A2	4	rpL17 (4)	0.638013	0.233391	cytoplasm	Protein component of the large (60S) ribosomal subunit, nearly identical to Rpl17Ap and has similarity to E. coli L22 and rat L17 ribosomal proteins	21100
	gi|218511	rpL6	A2	3	rpL6 (3)	0.576684	0.217345	cytoplasm	N-terminally acetylated protein component of the large (60S) ribosomal subunit, has similarity to Rpl6Bp and to rat L6 ribosomal protein; binds to 5.8S rRNA	38400
	gi|6322847	rpL14	A2	1	rpL14 (1)	0.492725	0	cytoplasm	N-terminally acetylated protein component of the large (60S) ribosomal subunit, nearly identical to Rpl14Bp and has similarity to rat L14 ribosomal protein; rpl14a csh5 double null mutant exhibits synthetic slow growth	45300
	gi|49258852	rpL17	A2	1	rpL17 (1)	0.420477	0	cytoplasm	Protein component of the large (60S) ribosomal subunit, nearly identical to Rpl17Bp and has similarity to E. coli L22 and rat L17 ribosomal proteins; copurifies with the Dam1 complex (aka DASH complex)	not visualized
	gi|151941219	Fcf2p	A3	4	Fcf2p (4)	4.3564	1.38565	nucleolus	Essential nucleolar protein involved in the early steps of 35S rRNA processing; interacts with Faf1p; member of a transcriptionally co-regulated set of genes called the RRB regulon	not visualized
	gi|190407413	BUD21	A3	4	BUD21 (4)	4.24067	2.21827	nucleolus,nucleus	Component of small ribosomal subunit (SSU) processosome that contains U3 snoRNA; originally isolated as bud-site selection mutant that displays a random budding pattern	2120
	gi|207341305	Rcl1p	A3	2	Rcl1p (2)	3.96316	1.327	nucleolus,nucleus	Subunit of U3-containing 90S preribosome processome complex involved in 18S rRNA biogenesis and small ribosomal subunit assembly; stimulates Bms1p GTPase and U3 binding activity; similar to RNA cyclase-like proteins but no activity detected	10000
	gi|1164988	Pno1p	A3	2	Pno1p (2)	3.66872	0.932144	#N/A	Essential nucleolar protein required for pre-18S rRNA processing, interacts with Dim1p, an 18S rRNA dimethyltransferase, and also with Nob1p, which is involved in proteasome biogenesis; contains a KH domain	#N/A
	gi|51830274	Bfr2p	A3	6	Bfr2p (6)	3.61752	1.48004	nucleolus	Essential protein that is a component of 90S preribosomes; may be involved in rRNA processing; multicopy suppressor of sensitivity to Brefeldin A; expression is induced during lag phase and also by cold shock	15400
	gi|151944842	Lcp5p	A3	6	Lcp5p (6)	3.09132	2.1194	0	Essential protein involved in maturation of 18S rRNA; depletion leads to inhibited pre-rRNA processing and reduced polysome levels; localizes primarily to the nucleolus	1430
	gi|160358657	Rok1p	A3	6	Rok1p (6)	2.90121	1.15654	0	ATP-dependent RNA helicase of the DEAD box family; required for 18S rRNA synthesis	not visualized
	gi|151946633	Enp1p	A3	5	Enp1p (5)	2.63792	1.04476	cytoplasm,nucleolus,nucleus	Protein associated with U3 and U14 snoRNAs, required for pre-rRNA processing and 40S ribosomal subunit synthesis; localized in the nucleus and concentrated in the nucleolus	21600
	gi|151941853	Nop14p /Utp2p	A3	8	Nop14p /Utp2p (8)	2.45956	1.7058	0	Nucleolar protein, forms a complex with Noc4p that mediates maturation and nuclear export of 40S ribosomal subunits; also present in the small subunit processome complex, which is required for processing of pre-18S rRNA	not visualized
	gi|259147979	Sof1p	A3	7	Sof1p (7)	2.37007	1.19019	nucleolus	Essential protein required for biogenesis of 40S (small) ribosomal subunit; has similarity to the beta subunit of trimeric G-proteins and the splicing factor Prp4p	6620
	gi|45269774	Emg1p	A3	3	Emg1p (3)	2.31922	0.479499	cytoplasm,nucleus	Member of the alpha/beta knot fold methyltransferase superfamily; required for maturation of 18S rRNA and for 40S ribosome production; interacts with RNA and with S-adenosylmethionine; associates with spindle/microtubules; forms homodimers	not visualized
	gi|151943423	Enp2p	A3	4	Enp2p (4)	2.29823	1.0074	0	Protein associated with U3 and U14 snoRNAs, required for pre-rRNA processing and 40S ribosomal subunit synthesis; localized in the nucleus and concentrated in the nucleolus	not visualized
	gi|6323031	Cms1p	A3	1	Cms1p (1)	2.2188	0	nucleus	Subunit of U3-containing 90S preribosome processome complex involved in production of 18S rRNA and assembly of small ribosomal subunit; overexpression rescues supressor mutant of mcm10; null mutant is viable	1200
	gi|151942910	Rrp9p	A3	4	Rrp9p (4)	2.13426	1.14441	nucleolus	Protein involved in pre-rRNA processing, associated with U3 snRNP; component of small ribosomal subunit (SSU) processosome; ortholog of the human U3-55k protein	5130
	gi|151944405	Kre33p	A3	17	Kre33p (17)	1.95719	0.655217	nucleolus	Essential protein of unknown function; heterozygous mutant shows haploinsufficiency in K1 killer toxin resistance	not quantitated
	gi|256270959	Krr1p	A3	4	Krr1p (4)	1.92864	0.6385	cytoplasm,nucleolus	Essential nucleolar protein required for the synthesis of 18S rRNA and for the assembly of 40S ribosomal subunit	4340
	gi|151942584	Bms1p	A3	9	Bms1p (9)	1.9145	0.582954	0	GTPase required for synthesis of 40S ribosomal subunits and for processing the 35S pre-rRNA at sites A0, A1, and A2; interacts with Rcl1p, which stimulates its GTPase and U3 snoRNA binding activities; has similarity to Tsr1p	not visualized
	gi|45270068	Faf1p	A3	1	Faf1p (1)	1.53869	0	cytoplasm,nucleus	Protein required for pre-rRNA processing and 40S ribosomal subunit assembly	not visualized
	gi|51013113	Bud22p	A3	1	Bud22p (1)	1.29275	0	nucleolus	Protein that cosediments with pre-ribosomal particles, required for biogenesis of the small ribosomal subunit; diploid mutants display a random budding pattern instead of the wild-type bipolar pattern	3250
	gi|190409272	Kri1p	A3	1	Kri1p (1)	1.11823	0	cytoplasm,nucleolus	Essential nucleolar protein required for 40S ribosome biogenesis; physically and functionally interacts with Krr1p	1780
	gi|190407071	Prp43p	A3	4	Prp43p (4)	1.03453	0.212662	nucleolus	RNA helicase in the DEAH-box family, functions in both RNA polymerase I and polymerase II transcript metabolism, involved in release of the lariat-intron from the spliceosome	16900
	gi|414604	Dhr2p	A3	1	Dhr2p (1)	0.971288	0	nucleolus	Predominantly nucleolar DEAH-box ATP-dependent RNA helicase, required for 18S rRNA synthesis	721
	gi|151942575	New1p	A3	3	New1p (3)	0.785838	0.0140912	cytoplasm	ATP binding cassette family member; Asn/Gln-rich rich region supports [NU+] prion formation and susceptibility to [PSI+] prion induction; homologous to mRNA export factor from S. pombe and similar protein from C. albicans (	37600
	gi|170992	Utp6p	A3a	1	Utp6p (1)	4.81934	0	nucleolus	Nucleolar protein, component of the small subunit (SSU) processome containing the U3 snoRNA that is involved in processing of pre-18S rRNA	7520
	gi|151942372	Utp5p	A3a	1	Utp5p (1)	4.01731	0	nucleolus	Subunit of U3-containing Small Subunit (SSU) processome complex involved in production of 18S rRNA and assembly of small ribosomal subunit	33100
	gi|256270958	Rrp7p	A3a	1	Rrp7p (1)	3.31744	0	nucleolus,nucleus	Essential protein involved in rRNA processing and ribosome biogenesis	2610
	gi|151941850	Sas10p / Utp3p	A3a	7	Sas10p / Utp3p (7)	3.16331	1.34164	0	Essential subunit of U3-containing Small Subunit (SSU) processome complex involved in production of 18S rRNA and assembly of small ribosomal subunit; disrupts silencing when overproduced	not visualized
	gi|151941600	Utp30p	A3a	2	Utp30p (2)	3.00883	0.856154	nucleolus,nucleus	Subunit of U3-containing 90S preribosome complex involved in production of 18S rRNA and assembly of small ribosomal subunit	3060
	gi|6323158	Dip2p / Utp12p	A3a	4	Dip2p / Utp12p (4)	2.68962	1.16746	cytoplasm,nucleus	Nucleolar protein, specifically associated with the U3 snoRNA, part of the large ribonucleoprotein complex known as the small subunit (SSU) processome, required for 18S rRNA biogenesis, part of the active pre-rRNA processing complex	9620
	gi|151943408	Utp8p	A3a	4	Utp8p (4)	2.5518	1.22765	nucleolus	Nucleolar protein required for export of tRNAs from the nucleus; also copurifies with the small subunit (SSU) processome containing the U3 snoRNA that is involved in processing of pre-18S rRNA	16800
	gi|14270688	Utp20p	A3a	1	Utp20p (1)	2.43133	0	cytoplasm,nucleolus	Component of the small-subunit (SSU) processome, which is involved in the biogenesis of the 18S rRNA	not visualized
	gi|151946073	Utp14p	A3a	7	Utp14p (7)	2.38789	0.851763	nucleolus,nucleus	Subunit of U3-containing Small Subunit (SSU) processome complex involved in production of 18S rRNA and assembly of small ribosomal subunit	1470
	gi|151945077	Mpp10p	A3a	10	Mpp10p (10)	2.36953	1.08413	0	Component of the SSU processome and 90S preribosome, required for pre-18S rRNA processing, interacts with and controls the stability of Imp3p and Imp4p, essential for viability; similar to human Mpp10p	not visualized
	gi|151940928	Utp21p	A3a	12	Utp21p (12)	2.35957	0.858316	nucleus	Subunit of U3-containing 90S preribosome and Small Subunit (SSU) processome complexes involved in production of 18S rRNA and assembly of small ribosomal subunit; synthetic defect with STI1 Hsp90 cochaperone; human homolog linked to glaucoma	2020
	gi|259148205	Utp13p	A3a	7	Utp13p (7)	2.35126	0.464913	nucleolus	Nucleolar protein, component of the small subunit (SSU) processome containing the U3 snoRNA that is involved in processing of pre-18S rRNA	8070
	gi|6325402	Noc4p	A3a	2	Noc4p (2)	2.23745	0.662216	nucleus	Nucleolar protein, forms a complex with Nop14p that mediates maturation and nuclear export of 40S ribosomal subunits	1630
	gi|207342335	Utp15p	A3a	8	Utp15p (8)	2.1687	0.566372	nucleolus,nucleus	Nucleolar protein, component of the small subunit (SSU) processome containing the U3 snoRNA that is involved in processing of pre-18S rRNA	358
	gi|151944459	Imp4p	A3a	2	Imp4p (2)	2.11125	0.33956	0	Component of the SSU processome, which is required for pre-18S rRNA processing; interacts with Mpp10p; member of a superfamily of proteins that contain a sigma(70)-like motif and associate with RNAs	not visualized
	gi|151945015	Utp10p	A3a	7	Utp10p (7)	2.07162	0.622119	nucleolus	Nucleolar protein, component of the small subunit (SSU) processome containing the U3 snoRNA that is involved in processing of pre-18S rRNA	18200
	gi|151944799	Utp7p	A3a	1	Utp7p (1)	1.94032	0	0	Nucleolar protein, component of the small subunit (SSU) processome containing the U3 snoRNA that is involved in processing of pre-18S rRNA	5800
	gi|6321990	Utp9p	A3a	5	Utp9p (5)	1.92296	0.242896	nucleolus	Nucleolar protein, component of the small subunit (SSU) processome containing the U3 snoRNA that is involved in processing of pre-18S rRNA	20000
	gi|151945258	Utp18p	A3a	1	Utp18p (1)	1.90165	0	nucleolus	Possible U3 snoRNP protein involved in maturation of pre-18S rRNA, based on computational analysis of large-scale protein-protein interaction data	9570
	gi|6320531	Utp4p	A3a	6	Utp4p (6)	1.87679	0.525584	nucleolus	Subunit of U3-containing 90S preribosome and Small Subunit (SSU) processome complexes involved in production of 18S rRNA and assembly of small ribosomal subunit; member of t-Utp subcomplex involved with transcription of 35S rRNA transcript	5440
	gi|190407832	Nan1p	A3a	3	Nan1p (3)	1.84645	0.597639	nucleolus	U3 snoRNP protein, component of the small (ribosomal) subunit (SSU) processosome containing U3 snoRNA; required for the biogenesis of18S rRNA	6560
	gi|151943367	Utp22p	A3a	4	Utp22p (4)	1.72462	0.471058	nucleolus,nucleus	Possible U3 snoRNP protein involved in maturation of pre-18S rRNA, based on computational analysis of large-scale protein-protein interaction data	3260
	gi|116666730	Snu13	A3a	4	Snu13 (4)	1.46544	0.329274	0	RNA binding protein, part of U3 snoRNP involved in rRNA processing, part of U4/U6-U5 tri-snRNP involved in mRNA splicing, similar to human 15.5K protein	not visualized
	gi|151942889	Mrd1p	A3a	1	Mrd1p (1)	1.38574	0	0	Essential conserved protein that is part of the 90S preribosome; required for production of 18S rRNA and small ribosomal subunit; contains five consensus RNA-binding domains	2220
	gi|6321942	Imp3p	A3a	1	Imp3p (1)	1.37784	0	0	Component of the SSU processome, which is required for pre-18S rRNA processing, essential protein that interacts with Mpp10p and mediates interactions of Imp4p and Mpp10p with U3 snoRNA	not visualized
	gi|190409480	Nop9p	A3a	1	Nop9p (1)	1.28996	0	nucleolus,nucleus	Essential subunit of U3-containing 90S preribosome involved in production of 18S rRNA and assembly of small ribosomal subunit; also part of pre-40S ribosome and required for its export into cytoplasm; binds RNA and contains pumilio domain	2930
	gi|45271026	Fap7p	A3b	1	Fap7p (1)	1.29757	0	cytoplasm,nucleus	Essential NTPase required for small ribosome subunit synthesis, mediates processing of the 20S pre-rRNA at site D in the cytoplasm but associates only transiently with 43S preribosomes via Rps14p, may be the endonuclease for site D	8350
	gi|6319988	Nop6p	A4	3	Nop6p (3)	3.50605	1.33601	nucleolus	Putative RNA-binding protein implicated in A3/4; contains an RNA recognition motif (RRM) and has similarity to hydrophilins; NOP6 may be a fungal-specific gene as no homologs have been yet identified in higher eukaryotes	8970
	gi|190409747	Rrp14p	A4	5	Rrp14p (5)	2.39137	0.742466	0	Essential protein, constituent of 66S pre-ribosomal particles; interacts with proteins involved in ribosomal biogenesis and cell polarity; member of the SURF-6 family	not visualized
	gi|6325213	Nop4p	A4	29	Nop4p (29)	2.11671	1.19155	nucleolus,nucleus	Nucleolar protein, essential for processing and maturation of 27S pre-rRNA and large ribosomal subunit biogenesis; constituent of 66S pre-ribosomal particles; contains four RNA recognition motifs (RRMs)	4990
	gi|6321964	Nmd3p	A4	1	Nmd3p (1)	2.07133	0	cytoplasm	Protein involved in nuclear export of the large ribosomal subunit; acts as a Crm1p-dependent adapter protein for export of nascent ribosomal subunits through the nuclear pore complex	11900
	gi|6324868	Rrs1p	A4	6	Rrs1p (6)	1.98904	0.454361	0	Essential protein that binds ribosomal protein L11 and is required for nuclear export of the 60S pre-ribosomal subunit during A3/4; mouse homolog shows altered expression in Huntington's disease model mice	not visualized
	gi|6323021	Drs1p	A4	9	Drs1p (9)	1.98093	0.342843	cytoplasm,nucleolus,nucleus	Nucleolar DEAD-box protein required for ribosome assembly and function, including synthesis of 60S ribosomal subunits; constituent of 66S pre-ribosomal particles	not visualized
	gi|151941747	Ebp2p	A4	23	Ebp2p (23)	1.9557	0.491217	0	Essential protein required for the maturation of 25S rRNA and 60S ribosomal subunit assembly, localizes to the nucleolus; constituent of 66S pre-ribosomal particles	not visualized
	gi|151942459	Puf6p	A4	1	Puf6p (1)	1.88584	0	nucleolus,nucleus	Pumilio-homology domain protein that binds ASH1 mRNA at PUF consensus sequences in the 3' UTR and represses its translation, resulting in proper asymmetric localization of ASH1 mRNA	21500
	gi|190405562	Nop16p	A4	11	Nop16p (11)	1.87241	0.370845	nucleolus,nucleus	Constituent of 66S pre-ribosomal particles, involved in 60S ribosomal subunit biogenesis	2860
	gi|6324326	Rlp7p	A4	9	Rlp7p (9)	1.77464	1.10888	0	Nucleolar protein with similarity to large ribosomal subunit L7 proteins; constituent of 66S pre-ribosomal particles; plays an essential role in processing of precursors to the large ribosomal subunit RNAs	7720
	gi|151941620	Rpf2p	A4	5	Rpf2p (5)	1.74872	0.340802	nucleolus,nucleus	Essential protein involved in the processing of pre-rRNA and the assembly of the 60S ribosomal subunit; interacts with ribosomal protein L11; localizes predominantly to the nucleolus; constituent of 66S pre-ribosomal particles	32400
	gi|6320292	Rrp1p	A4	5	Rrp1p (5)	1.73361	0.499426	nucleolus,nucleus	Essential evolutionarily conserved nucleolar protein necessary for biogenesis of 60S ribosomal subunits and processing of pre-rRNAs to mature rRNAs, associated with several distinct 66S pre-ribosomal particles	6960
	gi|6324219	Nop15p	A4	6	Nop15p (6)	1.70544	0.289477	nucleolus,nucleus	Constituent of 66S pre-ribosomal particles, involved in 60S ribosomal subunit biogenesis; localizes to both nucleolus and cytoplasm	4280
	gi|259149411	Brx1p	A4	12	Brx1p (12)	1.67929	0.428204	nucleolus,nucleus	Nucleolar protein, constituent of 66S pre-ribosomal particles; depletion leads to defects in rRNA processing and a block in the assembly of large ribosomal subunits; possesses a sigma(70)-like RNA-binding motif	13200
	gi|207340712	Nip7p	A4	5	Nip7p (5)	1.62824	0.392676	nucleolus,nucleus	Nucleolar protein required for 60S ribosome subunit biogenesis, constituent of 66S pre-ribosomal particles; physically interacts with Nop8p and the exosome subunit Rrp43p	5170
	gi|6325164	Nog1p	A4	14	Nog1p (14)	1.59168	0.679852	nucleus	Putative GTPase that associates with free 60S ribosomal subunits in the nucleolus and is required for 60S ribosomal subunit biogenesis; constituent of 66S pre-ribosomal particles; member of the ODN family of nucleolar G-proteins	28000
	gi|151945296	Noc2p	A4	26	Noc2p (26)	1.59065	1.26402	nucleolus,nucleus	Protein that forms a nucleolar complex with Mak21p that binds to 90S and 66S pre-ribosomes, as well as a nuclear complex with Noc3p that binds to 66S pre-ribosomes; both complexes mediate intranuclear transport of ribosomal precursors	29000
	gi|6323885	Rrp5p	A4	38	Rrp5p (38)	1.56044	0.387507	nucleolus	RNA binding protein with preference for single stranded tracts of U's involved in synthesis of both 18S and 5.8S rRNAs; component of both the ribosomal small subunit (SSU) processosome and the 90S preribosome	8860
	gi|151942049	Noc1p	A4	15	Noc1p (15)	1.47882	0.243531	nucleolus	Constituent of 66S pre-ribosomal particles, required for large (60S) ribosomal subunit biogenesis; involved in nuclear export of pre-ribosomes; required for maintenance of dsRNA virus; homolog of human CAATT-binding protein	15000
	gi|51013571	Nop2p	A4	10	Nop2p (10)	1.46351	0.382093	nucleolus,nucleus	Probable RNA m(5)C methyltransferase, essential for processing and maturation of 27S pre-rRNA and large ribosomal subunit biogenesis; localized to the nucleolus; constituent of 66S pre-ribosomal particles	18700
	gi|151941367	Mak16p	A4	2	Mak16p (2)	1.44274	0.402853	0	Essential nuclear protein, constituent of 66S pre-ribosomal particles; required for maturation of 25S and 5.8S rRNAs;	not visualized
	gi|6323947	Has1p	A4	16	Has1p (16)	1.42692	0.259578	0	ATP-dependent RNA helicase; localizes to both the nuclear periphery and nucleolus; highly enriched in nuclear pore complex fractions; constituent of 66S pre-ribosomal particles	not visualized
	gi|151943709	Lsg1p	A4	1	Lsg1p (1)	1.41787	0	cytoplasm	Putative GTPase involved in 60S ribosomal subunit biogenesis; required for the release of Nmd3p from 60S subunits in the cytoplasm	19400
	gi|190407303	Nop12p	A4	12	Nop12p (12)	1.36107	0.304192	nucleolus	Nucleolar protein involved in pre-25S rRNA processing and biogenesis of large 60S ribosomal subunit; contains an RNA recognition motif (RRM); binds to Ebp2; similar to Nop13p and Nsr1p	5910
	gi|6321857	Ssf1p	A4	2	Ssf1p (2)	1.35325	0.0116171	nucleolus,nucleus	Constituent of 66S pre-ribosomal particles, required for ribosomal large subunit maturation; functionally redundant with Ssf2p; member of the Brix family	8150
	gi|6323693	Erb1p	A4	25	Erb1p (25)	1.32015	0.342029	nucleolus,nucleus	Constituent of 66S pre-ribosomal particles, forms a complex with Nop7p and Ytm1p that is required for maturation of the large ribosomal subunit; required for maturation of the 25S and 5.8S ribosomal RNAs; homologous to mammalian Bop1	2680
	gi|6322843	Mrt4p	A4	4	Mrt4p (4)	1.30952	0.412262	nucleolus,nucleus	Protein involved in mRNA turnover and ribosome assembly, localizes to the nucleolus	18200
	gi|207345119	Nop7p	A4	13	Nop7p (13)	1.28381	0.166089	nucleolus,nucleus	Component of several different pre-ribosomal particles; forms a complex with Ytm1p and Erb1p that is required for maturation of the large ribosomal subunit; required for exit from G0 and the initiation of cell proliferation	4530
	gi|259147998	Rlp24p	A4	4	Rlp24p (4)	1.27807	0.137624	0	Essential protein with similarity to Rpl24Ap and Rpl24Bp, associated with pre-60S ribosomal subunits and required for ribosomal large subunit biogenesis	not visualized
	gi|6324846	Ytm1p	A4	7	Ytm1p (7)	1.23004	0.219135	nucleolus,nucleus	Constituent of 66S pre-ribosomal particles, forms a complex with Nop7p and Erb1p that is required for maturation of the large ribosomal subunit; has seven C-terminal WD repeats	6670
	gi|207344709	Cic1p/Nsa3p	A4	6	Cic1p/Nsa3p (6)	1.21583	0.140254	nucleolus,nucleus	Essential protein that interacts with proteasome components and has a potential role in proteasome substrate specificity; also copurifies with 66S pre-ribosomal particles	45900
	gi|6325273	Tif6p	A4	1	Tif6p (1)	1.18029	0	nucleolus,nucleus	Constituent of 66S pre-ribosomal particles, has similarity to human B1 factor 6 (eIF6); may be involved in the biogenesis and or stability of 60S ribosomal subunits	18600
	gi|151941136	Rix7p	A4	1	Rix7p (1)	1.17303	0	nucleolus,nucleus	Putative ATPase of the AAA family, required for export of pre-ribosomal large subunits from the nucleus; distributed between the nucleolus, nucleoplasm, and nuclear periphery depending on growth conditions	4490
	gi|151941273	Rea1p/Mdn1p	A4	1	Rea1p/Mdn1p (1)	1.15446	0	cytoplasm,nucleus	Huge dynein-related AAA-type ATPase (midasin), forms extended pre-60S particle with the Rix1 complex (Rix1p-Ipi1p-Ipi3p), may mediate ATP-dependent remodeling of 60S subunits and subsequent export from nucleoplasm to cytoplasm	538
	gi|160409988	Mak5p	A4	1	Mak5p (1)	1.03907	0	nucleolus,nucleus	Essential nucleolar protein, putative DEAD-box RNA helicase required for maintenance of M1 dsRNA virus; involved in biogenesis of large (60S) ribosomal subunits	981
	gi|151944364	Nop13p	A4	2	Nop13p (2)	0.877677	0.0379724	nucleolus,nucleus	Nucleolar protein found in preribosomal complexes; contains an RNA recognition motif (RRM)	3830
	gi|190406043	Noc3p	A4	10	Noc3p (10)	0.823528	0.0982734	nucleolus,nucleus	Protein that forms a nuclear complex with Noc2p that binds to 66S ribosomal precursors to mediate their intranuclear transport; also binds to chromatin to promote the association of DNA replication factors and replication initiation	11700
	gi|6320620	Rrp17p	A4	1	Rrp17p (1)	0.793559	0	nucleolus,nucleus	Component of the pre-60S pre-ribosomal particle; required for cell viability under standard (aerobic) conditions but not under anaerobic conditions	2950
	gi|206558288	Nsa1p	A4	2	Nsa1p (2)	0.561788	0.296135	nucleolus,nucleus	Constituent of 66S pre-ribosomal particles, involved in 60S ribosomal subunit biogenesis	2740
	gi|151944713	Nug1p	A4	6	Nug1p (6)	0.445512	0.162483	nucleolus,nucleus	GTPase that associates with nuclear 60S pre-ribosomes, required for export of 60S ribosomal subunits from the nucleus	7130
	gi|190406571	Spb4p	A4	2	Spb4p (2)	0.397805	0.14465	nucleolus,nucleus	Putative ATP-dependent RNA helicase, nucleolar protein required for synthesis of 60S ribosomal subunits at a late step in the pathway; sediments with 66S pre-ribosomes in sucrose gradients	5740
	gi|6320973	Nsa2p	A4	2	Nsa2p (2)	0.395515	0.156918	cytoplasm	Protein constituent of 66S pre-ribosomal particles, contributes to processing of the 27S pre-rRNA	8660
	gi|190406395	Spb1p	A4	3	Spb1p (3)	0.388415	0.0932114	0	AdoMet-dependent methyltransferase involved in rRNA processing and 60S ribosomal subunit maturation; methylates G2922 in the tRNA docking site of the large subunit rRNA and in the absence of snR52, U2921; suppressor of PAB1 mutants	not visualized
	gi|7839181	Nop10p	A5	4	Nop10p (4)	1.80164	0.510692	nucleolus	Constituent of small nucleolar ribonucleoprotein particles containing H/ACA-type snoRNAs, which are required for pseudouridylation and processing of pre-18S rRNA	not visualized
	gi|666101	Nhp2p	A5	3	Nhp2p (3)	1.30377	0.0400499	nucleolus	Nuclear protein related to mammalian high mobility group (HMG) proteins, essential for function of H/ACA-type snoRNPs, which are involved in 18S rRNA processing	not visualized
	gi|151941019	Cbf5p	A5	8	Cbf5p (8)	1.27956	0.182197	nucleolus	Pseudouridine synthase catalytic subunit of box H/ACA small nucleolar ribonucleoprotein particles (snoRNPs), acts on both large and small rRNAs and on snRNA U2; mutations in human ortholog dyskerin cause the disorder dyskeratosis congenita	33600
	gi|190405871	Gar1p	A5	3	Gar1p (3)	1.2004	0.202222	nucleolus	Protein component of the H/ACA snoRNP pseudouridylase complex, involved in the modification and cleavage of the 18S pre-rRNA	5730
	gi|206558283	Nop58p	A5	13	Nop58p (13)	1.1721	0.228074	nucleolus	Protein involved in pre-rRNA processing, 18S rRNA synthesis, and snoRNA synthesis; component of the small subunit processome complex, which is required for processing of pre-18S rRNA	34700
	gi|6320190	Nop1p	A5	12	Nop1p (12)	1.09288	0.321681	0	Nucleolar protein, component of the small subunit processome complex, which is required for processing of pre-18S rRNA; has similarity to mammalian fibrillarin	not visualized
	gi|190405265	Nop56p	A5	19	Nop56p (19)	1.05432	0.192728	nucleolus	Essential evolutionarily-conserved nucleolar protein component of the box C/D snoRNP complexes that direct 2'-O-methylation of pre-rRNA during its maturation; overexpression causes spindle orientation defects	13500
	gi|530998	Fpr3p	A6	8	Fpr3p (8)	2.42444	0.746031	nucleolus,nucleus	Nucleolar peptidyl-prolyl cis-trans isomerase (PPIase); FK506 binding protein; phosphorylated by casein kinase II (Cka1p-Cka2p-Ckb1p-Ckb2p) and dephosphorylated by Ptp1p	9490
	gi|163310814	Npl3p	A6	1	Npl3p (1)	2.34508	0	nucleus	is Nop3, req. for ribos. biogenesis. also for mRNA metabolism. For RNA-binding protein that promotes elongation, regulates termination, and carries poly(A) mRNA from nucleus to cytoplasm; required for pre-mRNA splicing; dissociation from mRNAs promoted by Mtr10p; phosphorylated by Sky1p in the cytoplasm	78700
	gi|151945554	Rex4p	A6	3	Rex4p (3)	1.94927	0.165129	nucleolus,nucleus	Putative RNA exonuclease possibly involved in pre-rRNA processing and ribosome assembly	4280
	gi|160380616	Dbp3p	A6	3	Dbp3p (3)	1.44218	0.0853335	nucleolus,nucleus	Putative ATP-dependent RNA helicase of the DEAD-box family involved in ribosomal biogenesis	38900
	gi|151942780	Rrp12p	A6	4	Rrp12p (4)	1.36544	0.418121	cytoplasm,nucleus	Protein required for export of the ribosomal subunits; associates with the RNA components of the pre-ribosomes; contains HEAT-repeats	8170
	gi|51013151	Rrp6p	A6	1	Rrp6p (1)	1.08114	0	#N/A	Nuclear exosome exonuclease component; has 3'-5' exonuclease activity; involved in RNA processing, maturation, surveillance, degradation, tethering, and export; has similarity to E. coli RNase D and to human PM-Sc1 100 (EXOSC10)	#N/A
	gi|151943436	Nsr1p	A6	9	Nsr1p (9)	1.05214	0.259378	nucleolus	Nucleolar protein that binds nuclear localization sequences, required for pre-rRNA processing and ribosome biogenesis	77400
	gi|151943057	Hpm1p	A6	1	Hpm1p (1)	1.01026	0	cytoplasm,nucleus	AdoMet-dependent methyltransferase involved in a novel 3-methylhistidine modification of ribosomal protein Rpl3p; seven beta-strand MTase family member; null mutant exhibits a weak vacuolar protein sorting defect and caspofungin resistance	not visualized
	gi|577810	Rrp8p	A6	1	Rrp8p (1)	0.944236	0	nucleolus,nucleus	Nucleolar protein involved in rRNA processing, pre-rRNA cleavage at site A2; also involved in telomere maintenance; mutation is synthetically lethal with a gar1 mutation	2780
	gi|151943835	YCR016W	A6	1	YCR016W (1)	0.921817	0	nucleolus,nucleus	Putative protein of unknown function; green fluorescent protein (GFP)-fusion protein localizes to the nucleolus and nucleus; predicted to be involved in A3/4	1850
	gi|259145944	Arb1p	A6	3	Arb1p (3)	0.879613	0.19039	cytoplasm	ATPase of the ATP-binding cassette (ABC) family involved in 40S and 60S ribosome biogenesis, has similarity to Gcn20p; shuttles from nucleus to cytoplasm, physically interacts with Tif6p, Lsg1p	17600
	gi|151941039	Pwp1p	A6	1	Pwp1p (1)	0.858092	0	cytoplasm,nucleolus,nucleus	Protein with WD-40 repeats involved in rRNA processing; associates with trans-acting ribosome biogenesis factors; similar to beta-transducin superfamily	43800
	gi|190409546	NPA3	B	3	NPA3 (3)	1.49114	0.277576	cytoplasm	Essential, conserved, cytoplasmic ATPase; phosphorylated by the Pcl1p-Pho85p kinase complex	15200
	gi|468605	Sup45p	B	2	Sup45p (2)	1.46543	0.218759	cytoplasm	Polypeptide release factor (eRF1) in translation termination; mutant form acts as a recessive omnipotent suppressor; methylated by Mtq2p-Trm112p in ternary complex eRF1-eRF3-GTP; mutation of methylation site confers resistance to zymocin	13100
	gi|295675	TIF4631	B	1	TIF4631 (1)	1.34984	0	cytoplasm	Translation initiation factor eIF4G, subunit of the mRNA cap-binding protein complex (eIF4F) that also contains eIF4E (Cdc33p); associates with the poly(A)-binding protein Pab1p, also interacts with eIF4A (Tif1p); homologous to Tif4632p	9760
	gi|3712	SUP35	B	1	SUP35 (1)	1.07484	0	cytoplasm	Translation termination factor eRF3; altered protein conformation creates the [PSI(+)] prion, a dominant cytoplasmically inherited protein aggregate that alters translational fidelity and creates a nonsense suppressor phenotype	78900
	gi|151943621	Gcn1p	B	4	Gcn1p (4)	1.03477	0.101105	cytoplasm	Positive regulator of the Gcn2p kinase activity, forms a complex with Gcn20p; proposed to stimulate Gcn2p activation by an uncharged tRNA	7330
	gi|151946513	GRS1	B	1	GRS1 (1)	0.709074	0	cytoplasm	Cytoplasmic and mitochondrial glycyl-tRNA synthase that ligates glycine to the cognate anticodon bearing tRNA; transcription termination factor that may interact with the 3'-end of pre-mRNA to promote 3'-end formation	98400
	gi|460044	Fun12p	B1	4	Fun12p (4)	1.39823	0.200246	cytoplasm	GTPase, required for general translation initiation by promoting Met-tRNAiMet binding to ribosomes and ribosomal subunit joining; homolog of bacterial IF2	13400
	gi|151946470	RPG1	B1	3	RPG1 (3)	1.30117	0.253411	cytoplasm	eIF3a subunit of the core complex of translation initiation factor 3 (eIF3), essential for translation; part of a subcomplex (Prt1p-Rpg1p-Nip1p) that stimulates binding of mRNA and tRNA(i)Met to ribosomes	52700
	gi|6323795	TIF34	B1	3	TIF34 (3)	1.1256	0.218966	0	eIF3i subunit of the core complex of translation initiation factor 3 (eIF3), which is essential for translation	2400
	gi|238686680	Prt1	B1	7	Prt1 (7)	1.11021	0.166532	cytoplasm	eIF3b subunit of the core complex of translation initiation factor 3 (eIF3), essential for translation; part of a subcomplex (Prt1p-Rpg1p-Nip1p) that stimulates binding of mRNA and tRNA(i)Met to ribosomes	47500
	gi|238686682	Tif35p	B1	4	Tif35p (4)	1.07717	0.056567	cytoplasm	eIF3g subunit of the core complex of translation initiation factor 3 (eIF3), which is essential for translation	not visualized
	gi|6324433	Cdc33p	B1	5	Cdc33p (5)	1.06745	0.105649	cytoplasm	Cytoplasmic mRNA cap binding protein and translation initiation factor eIF4E; the eIF4E-cap complex is responsible for mediating cap-dependent mRNA translation via interactions with translation initiation factor eIF4G (Tif4631p or Tif4632p)	14200
	gi|11513344	Tif2p	B1	1	Tif2p (1)	1.01595	0	cytoplasm	Translation initiation factor eIF4A, identical to Tif1p; DEA(D/H)-box RNA helicase that couples ATPase activity to RNA binding and unwinding; forms a dumbbell structure of two compact domains connected by a linker; interacts with eIF4G	not quantitated
	gi|3732	unnamed protein product 98% seq. identity to Gcd1p	B1	1	unnamed protein product 98% seq. identity to Gcd1p (1)	0.955474	0	cytoplasm	Gamma subunit of the translation initiation factor eIF2B, the guanine-nucleotide exchange factor for eIF2; activity subsequently regulated by phosphorylated eIF2; first identified as a negative regulator of GCN4 expression	9530
	gi|6322323	Tif2p	B1	15	Tif2p (15)	0.953034	0.166418	cytoplasm	Translation initiation factor eIF4A, identical to Tif1p; DEA(D/H)-box RNA helicase that couples ATPase activity to RNA binding and unwinding; forms a dumbbell structure of two compact domains connected by a linker; interacts with eIF4G	not quantitated
	gi|6324778	Ded1p	B1	6	Ded1p (6)	0.891102	0.182261	0	ATP-dependent DEAD (Asp-Glu-Ala-Asp)-box RNA helicase, required for B1 of all yeast mRNAs; mutations in human DEAD-box DBY are a frequent cause of male infertility	not visualized
	gi|151946172	Clu1p	B1	1	Clu1p (1)	0.887641	0	cytoplasm	eIF3 component of unknown function; deletion causes defects in mitochondrial organization but not in growth or translation initiation, can rescue cytokinesis and mitochondrial organization defects of the Dictyostelium cluA- mutant	17000
	gi|151941085	Yef3p	B1	2	Yef3p (2)	0.16198	0.0185769	cytoplasm	Translational elongation factor 3, stimulates the binding of aminoacyl-tRNA (AA-tRNA) to ribosomes by releasing EF-1 alpha from the ribosomal complex; contains two ABC cassettes; binds and hydrolyses ATP	871000
	gi|114794802	Yef3p	B2	2	Yef3p (2)	1.6985	0.828739	cytoplasm	Translational elongation factor 3, stimulates the binding of aminoacyl-tRNA (AA-tRNA) to ribosomes by releasing EF-1 alpha from the ribosomal complex; contains two ABC cassettes; binds and hydrolyses ATP	871000
	gi|259147758	Tef4p	B2	2	Tef4p (2)	0.801628	0.0811553	cytoplasm	Gamma subunit of translational elongation factor eEF1B, stimulates the binding of aminoacyl-tRNA (AA-tRNA) to ribosomes by releasing eEF1A (Tef1p/Tef2p) from the ribosomal complex	102000
	gi|190405311	Yef3p	B2	28	Yef3p (28)	0.75723	0.695762	cytoplasm	Translational elongation factor 3, stimulates the binding of aminoacyl-tRNA (AA-tRNA) to ribosomes by releasing EF-1 alpha from the ribosomal complex; contains two ABC cassettes; binds and hydrolyses ATP	871000
	gi|55670150	EF-2 (EFT1/EFT2)	B2	15	EF-2 (EFT1/EFT2) (15)	0.711576	0.247463	cytoplasm	Elongation factor 2 (EF-2), also encoded by EFT2; catalyzes ribosomal translocation during protein synthesis; contains diphthamide, the unique posttranslationally modified histidine residue specifically ADP-ribosylated by diphtheria toxin	82700
	gi|6319594	Tef2p	B2	23	Tef2p (23)	0.51331	0.187072	cytoplasm	Translational elongation factor EF-1 alpha; also encoded by TEF1; functions in the binding reaction of aminoacyl-tRNA (AA-tRNA) to ribosomes	450
	gi|4472	SIR3	C	1	SIR3 (1)	1.38178	0	nuclear periphery	Silencing protein that interacts with Sir2p and Sir4p, and histone H3 and H4 tails, to establish a transcriptionally silent chromatin state; required for spreading of silenced chromatin; recruited to chromatin through interaction with Rap1p	1400
	gi|15988132	Hht1/Hht2	C1	2	Hht1/Hht2 (2)	2.07115	0.491355	nucleus	Histone H3, core histone protein required for chromatin assembly, part of heterochromatin-mediated telomeric and HM silencing; one of two identical histone H3 proteins (see HHT2); regulated by acetylation, methylation, and phosphorylation	213000
	gi|188595808	Htb1p/Htb2p	C1	2	Htb1p/Htb2p (2)	1.42342	0.107905	nucleus	Histone H2B, core histone protein required for chromatin assembly and chromosome function; nearly identical to HTB1; Rad6p-Bre1p-Lge1p mediated ubiquitination regulates transcriptional activation, meiotic DSB formation and H3 methylation	not quantitated
	gi|6320431	Hta1p/Hta2p	C1	2	Hta1p/Hta2p (2)	1.28077	0.0574749	vacuole	Histone H2A, core histone protein required for chromatin assembly and chromosome function; one of two nearly identical subtypes (see also HTA2); DNA damage-dependent phosphorylation by Mec1p facilitates DNA repair; acetylated by Nat4p	not visualized
	gi|151944881	Chd1p	C3	1	Chd1p (1)	1.2376	0	nucleus	Nucleosome remodeling factor that functions in regulation of transcription elongation; contains a chromo domain, a helicase domain and a DNA-binding domain; component of both the SAGA and SLIK complexes	1620
	gi|259145314	Paa1p	C3	1	Paa1p (1)	0.890817	0	0	Polyamine acetyltransferase; acetylates polyamines (e.g. putrescine, spermidine, spermine) and also aralkylamines (e.g. tryptamine, phenylethylamine); may be involved in transcription and/or DNA replication	8680
	gi|51013133	Rsc8p	C3a	1	Rsc8p (1)	1.80333	0	nucleus	Component of the RSC chromatin remodeling complex; essential for viability and mitotic growth; homolog of SWI/SNF subunit Swi3p, but unlike Swi3p, does not activate transcription of reporters	3380
	gi|151940964	Fpr4p	C4e	15	Fpr4p (15)	2.29882	0.538326	nucleolus,nucleus	Peptidyl-prolyl cis-trans isomerase (PPIase) (proline isomerase) localized to the nucleus; catalyzes isomerization of proline residues in histones H3 and H4, which affects lysine methylation of those histones	14100
	gi|151944979	RPA34	E1	1	RPA34 (1)	1.64757	0	nucleolus	RNA polymerase I subunit A34.5	3360
	gi|110590860	RPA12	E1	1	RPA12 (1)	1.54502	0	nucleolus	RNA polymerase I subunit A12.2; contains two zinc binding domains, and the N terminal domain is responsible for anchoring to the RNA pol I complex	8450
	gi|151942801	Rpa135p	E1	1	Rpa135p (1)	1.14301	0	nucleolus	RNA polymerase I subunit A135	14100
	gi|6325445	Rpo26p	E4	1	Rpo26p (1)	1.08995	0	cytoplasm,nucleus	RNA polymerase subunit ABC23, common to RNA polymerases I, II, and III; part of central core; similar to bacterial omega subunit	6090
	gi|190408037	Rpc40p (AC40)	E5	1	Rpc40p (AC40) (1)	1.28673	0	nucleolus,nucleus	RNA polymerase subunit, common to RNA polymerase I and III	13000
	gi|259145620	Yra1p	F5	6	Yra1p (6)	3.07342	1.3466	nucleus	Nuclear protein that binds to RNA and to Mex67p, required for export of poly(A)+ mRNA from the nucleus; member of the REF (RNA and export factor binding proteins) family; another family member, Yra2p, can substitute for Yra1p function	not visualized
	gi|6324217	Dbp2p	F5	1	Dbp2p (1)	2.52233	0	cytoplasm,nucleus	Essential ATP-dependent RNA helicase of the DEAD-box protein family, involved in nonsense-mediated mRNA decay and rRNA processing	33100
	gi|256271306	Pab1p	F5	15	Pab1p (15)	1.88896	0.573674	cytoplasm	Poly(A) binding protein, part of the 3'-end RNA-processing complex, mediates interactions between the 5' cap structure and the 3' mRNA poly(A) tail, involved in control of poly(A) tail length, interacts with translation factor eIF-4G	198000
	gi|14318523	Loc1p	F5	5	Loc1p (5)	1.38917	0.282928	nucleolus,nucleus	Nuclear protein involved in asymmetric localization of ASH1 mRNA; binds double-stranded RNA in vitro; constituent of 66S pre-ribosomal particles	3650
	gi|256272082	Dcp1p	F5	1	Dcp1p (1)	1.29616	0	punctate composite	Subunit of the Dcp1p-Dcp2p decapping enzyme complex, which removes the 5' cap structure from mRNAs prior to their degradation; enhances the activity of catalytic subunit Dcp2p; regulated by DEAD box protein Dhh1p	2880
	gi|287911	Cdc39	F5	1	Cdc39 (1)	1.29138	0	cytoplasm	Component of the CCR4-NOT complex, which has multiple roles in regulating mRNA levels including regulation of transcription and destabilizing mRNAs by deadenylation; basal transcription factor	4300
	gi|6321265	Kem1p	F5	1	Kem1p (1)	1.05898	0	cytoplasm	Evolutionarily-conserved 5'-3' exonuclease component of cytoplasmic processing (P) bodies involved in mRNA decay; plays a role in microtubule-mediated processes, filamentous growth, ribosomal RNA maturation, and telomere maintenance	11700
	gi|256273404	Dbp5p	F5	2	Dbp5p (2)	1.00195	0.0597915	nuclear periphery	Cytoplasmic ATP-dependent RNA helicase of the DEAD-box family involved in mRNA export from the nucleus; involved in translation termination	14900
	gi|51013079	HEK2	F5	1	HEK2 (1)	0.952785	0	cytoplasm	RNA binding protein involved in the asymmetric localization of ASH1 mRNA; represses translation of ASH1 mRNA, an effect reversed by Yck1p-dependent phosphoryation; regulates telomere position effect and length; similarity to hnRNP-K	15600
	gi|99032561	Prp24p	F5	1	Prp24p (1)	0.793466	0	cytoplasm,nucleus	Splicing factor that reanneals U4 and U6 snRNPs during spliceosome recycling	672
	gi|160358710	Sub2p	F6	4	Sub2p (4)	1.03818	0.105229	nucleus	Component of the TREX complex required for nuclear mRNA export; member of the DEAD-box RNA helicase superfamily and is involved in early and late steps of spliceosome assembly; homolog of the human splicing factor hUAP56	51700
	gi|172945	Frs1p	F7	1	Frs1p (1)	0.971848	0	cytoplasm	Beta subunit of cytoplasmic phenylalanyl-tRNA synthetase, forms a tetramer with Frs2p to generate active enzyme; able to hydrolyze mis-aminoacylated tRNA-Phe, which could contribute to translational quality control	5440
	gi|172436	Rna1p	G	2	Rna1p (2)	2.16347	0.926288	cytoplasm	GTPase activating protein (GAP) for Gsp1p, involved in nuclear transport	52200
	gi|151943073	LYS12	G	1	LYS12 (1)	1.88233	0	mitochondrion	Homo-isocitrate dehydrogenase, an NAD-linked mitochondrial enzyme required for the fourth step in the biosynthesis of lysine, in which homo-isocitrate is oxidatively decarboxylated to alpha-ketoadipate	19100
	gi|28373827	ILV2	G	3	ILV2 (3)	1.85527	0.610524	mitochondrion	Acetolactate synthase, catalyses the first common step in isoleucine and valine biosynthesis and is the target of several classes of inhibitors, localizes to the mitochondria; expression of the gene is under general amino acid contro	31900
	gi|4816	Yju3p	G	1	Yju3p (1)	1.78369	0	ER	Serine hydrolase with sequence similarity to monoglyceride lipase (MGL), localizes to lipid particles	2140
	gi|6980562	Ypd1p	G	1	Ypd1p (1)	1.773	0	cytoplasm,nucleus	Phosphorelay intermediate protein, phosphorylated by the plasma membrane sensor Sln1p in response to osmotic stress and then in turn phosphorylates the response regulators Ssk1p in the cytosol and Skn7p in the nucleus	6330
	gi|151941514	MAE1	G	2	MAE1 (2)	1.4221	0.016055	mitochondrion	Mitochondrial malic enzyme, catalyzes the oxidative decarboxylation of malate to pyruvate, which is a key intermediate in sugar metabolism and a precursor for synthesis of several amino acids	10500
	gi|151942316	Ydr341cp	G	1	Ydr341cp (1)	1.40476	0	0	Arginyl-tRNA synthetase, proposed to be cytoplasmic but the authentic, non-tagged protein is detected in highly purified mitochondria in high-throughput studies	20600
	gi|6320930	ILV1	G	1	ILV1 (1)	1.38911	0	mitochondrion	Threonine deaminase, catalyzes the first step in isoleucine biosynthesis; expression is under general amino acid control; ILV1 locus exhibits highly positioned nucleosomes whose organization is independent of known ILV1 regulation	11900
	gi|151943508	Yhb1p	G	4	Yhb1p (4)	1.36856	0.259741	cytoplasm	Nitric oxide oxidoreductase, flavohemoglobin involved in nitric oxide detoxification; plays a role in the oxidative and nitrosative stress responses	13000
	gi|167013430	Idh1p	G	1	Idh1p (1)	1.29542	0	mitochondrion	Subunit of mitochondrial NAD(+)-dependent isocitrate dehydrogenase, which catalyzes the oxidation of isocitrate to alpha-ketoglutarate in the TCA cycle	10500
	gi|6321457	Vma7p	G	1	Vma7p (1)	1.25056	0	ambiguous,vacuolar membrane	Subunit F of the eight-subunit V1 peripheral membrane domain of vacuolar H+-ATPase (V-ATPase), an electrogenic proton pump found throughout the endomembrane system; required for the V1 domain to assemble onto the vacuolar membrane	4050
	gi|151943789	Glk1p	G	3	Glk1p (3)	1.17219	0.225066	cytoplasm,punctate composite	Glucokinase, catalyzes the phosphorylation of glucose at C6 in the first irreversible step of glucose metabolism; one of three glucose phosphorylating enzymes; expression regulated by non-fermentable carbon sources	21100
	gi|640053	SER1	G	1	SER1 (1)	1.07606	0	cytoplasm	3-phosphoserine aminotransferase, catalyzes the formation of phosphoserine from 3-phosphohydroxypyruvate, required for serine and glycine biosynthesis; regulated by the general control of amino acid biosynthesis mediated by Gcn4p	15900
	gi|171596	Gfa1p	G	2	Gfa1p (2)	1.05807	0.0382775	0	Glutamine-fructose-6-phosphate amidotransferase, catalyzes the formation of glucosamine-6-P and glutamate from fructose-6-P and glutamine in the first step of chitin biosynthesis	14300
	gi|171504	Fas3p	G	14	Fas3p (14)	0.999588	0.130352	cytoplasm,punctate composite	Acetyl-CoA carboxylase, biotin containing enzyme that catalyzes the carboxylation of acetyl-CoA to form malonyl-CoA; required for de novo biosynthesis of long-chain fatty acids	20200
	gi|122920148	Trx2p	G	2	Trx2p (2)	0.996194	0.0113381	cytoplasm,nucleus	Cytoplasmic thioredoxin isoenzyme of the thioredoxin system which protects cells against oxidative and reductive stress, forms LMA1 complex with Pbi2p, acts as a cofactor for Tsa1p, required for ER-Golgi transport and vacuole inheritance	17200
	gi|6319837	ILV6	G	3	ILV6 (3)	0.983018	0.0515992	mitochondrion	Regulatory subunit of acetolactate synthase, which catalyzes the first step of branched-chain amino acid biosynthesis; enhances activity of the Ilv2p catalytic subunit, localizes to mitochondria	15800
	gi|51013417	Pdx1p	G	1	Pdx1p (1)	0.98283	0	mitochondrion	Dihydrolipoamide dehydrogenase (E3)-binding protein (E3BP) of the mitochondrial pyruvate dehydrogenase (PDH) complex, plays a structural role in the complex by binding and positioning E3 to the dihydrolipoamide acetyltransferase (E2) core	414
	gi|894204	Psa1p	G	1	Psa1p (1)	0.969568	0	cytoplasm	GDP-mannose pyrophosphorylase (mannose-1-phosphate guanyltransferase), synthesizes GDP-mannose from GTP and mannose-1-phosphate in cell wall biosynthesis; required for normal cell wall structure	97100
	gi|51013423	Ade5,7p	G	2	Ade5,7p (2)	0.956583	0.0374064	cytoplasm	Bifunctional enzyme of the 'de novo' purine nucleotide biosynthetic pathway, contains aminoimidazole ribotide synthetase and glycinamide ribotide synthetase activities	35800
	gi|3720	Tdh3p	G	2	Tdh3p (2)	0.896961	0.0229231	cytoplasm,nucleus	Glyceraldehyde-3-phosphate dehydrogenase, isozyme 3, involved in glycolysis and gluconeogenesis; tetramer that catalyzes the reaction of glyceraldehyde-3-phosphate to 1,3 bis-phosphoglycerate; detected in the cytoplasm and cell-wall	169000
	gi|308191557	Ade12p	G	1	Ade12p (1)	0.867753	0	cytoplasm	Adenylosuccinate synthase, catalyzes the first step in synthesis of adenosine monophosphate from inosine 5'monophosphate during purine nucleotide biosynthesis; exhibits binding to single-stranded autonomously replicating (ARS) core sequence	56800
	gi|308191556	Ade12p	G	1	Ade12p (1)	0.84073	0	cytoplasm	Adenylosuccinate synthase, catalyzes the first step in synthesis of adenosine monophosphate from inosine 5'monophosphate during purine nucleotide biosynthesis; exhibits binding to single-stranded autonomously replicating (ARS) core sequence	56800
	gi|151943263	Trp5p	G	4	Trp5p (4)	0.833739	0.253312	cytoplasm,nucleus	Tryptophan synthase, catalyzes the last step of tryptophan biosynthesis; regulated by the general control system of amino acid biosynthesis	15500
	gi|151942417	PPN1	G	2	PPN1 (2)	0.830227	0.183941	vacuole	Vacuolar endopolyphosphatase with a role in phosphate metabolism; functions as a homodimer	319
	gi|171122	Vma2p	G	12	Vma2p (12)	0.816479	0.167808	vacuolar membrane	Subunit B of the eight-subunit V1 peripheral membrane domain of the vacuolar H+-ATPase (V-ATPase), an electrogenic proton pump found throughout the endomembrane system; contains nucleotide binding sites; also detected in the cytoplasm	131000
	gi|151944399	Srv2p	G	1	Srv2p (1)	0.815415	0	actin	CAP (cyclase-associated protein) subunit of adenylyl cyclase complex; N-terminus binds adenylyl cyclase and facilitates activation by RAS; C-terminus binds ADP-actin monomers, facilitating regulation of actin dynamics and cell morphogenesis	8760
	gi|112491285	Adh1p	G	3	Adh1p (3)	0.803819	0.399861	0	Alcohol dehydrogenase, fermentative isozyme active as homo- or heterotetramers; required for the reduction of acetaldehyde to ethanol, the last step in the glycolytic pathway	not visualized
	gi|6322666	Fas1p	G	1	Fas1p (1)	0.794104	0	cytoplasm	Beta subunit of fatty acid synthetase, which catalyzes the synthesis of long-chain saturated fatty acids; contains acetyltransacylase, dehydratase, enoyl reductase, malonyl transacylase, and palmitoyl transacylase activities	91800
	gi|157834086	URA6	G	2	URA6 (2)	0.776537	0.0507633	cytoplasm,nucleus	Uridylate kinase, catalyzes the seventh enzymatic step in the de novo biosynthesis of pyrimidines, converting uridine monophosphate (UMP) into uridine-5'-diphosphate (UDP)	1500
	gi|173146	Ura2p	G	6	Ura2p (6)	0.737453	0.151283	cytoplasm	Bifunctional carbamoylphosphate synthetase (CPSase)-aspartate transcarbamylase (ATCase), catalyzes the first two enzymatic steps in the de novo biosynthesis of pyrimidines; both activities are subject to feedback inhibition by UTP	11000
	gi|75766245	Gal1p	G	1	Gal1p (1)	0.73313	0	0	Galactokinase, phosphorylates alpha-D-galactose to alpha-D-galactose-1-phosphate in the first step of galactose catabolism; expression regulated by Gal4p	not visualized
	gi|256274388	Sam1p	G	5	Sam1p (5)	0.725404	0.272317	cytoplasm	S-adenosylmethionine synthetase, catalyzes transfer of the adenosyl group of ATP to the sulfur atom of methionine; one of two differentially regulated isozymes (Sam1p and Sam2p)	103000
	gi|6325025	Fas2p	G	1	Fas2p (1)	0.713931	0	cytoplasm	Alpha subunit of fatty acid synthetase, which catalyzes the synthesis of long-chain saturated fatty acids; contains beta-ketoacyl reductase and beta-ketoacyl synthase activities; phosphorylated	17000
	gi|151940771	Gcn20p	G	1	Gcn20p (1)	0.689948	0	cytoplasm	Positive regulator of the Gcn2p kinase activity, forms a complex with Gcn1p; proposed to stimulate Gcn2p activation by an uncharged tRNA	14600
	gi|6321776	Prs3p	G	1	Prs3p (1)	0.622918	0	cytoplasm	5-phospho-ribosyl-1(alpha)-pyrophosphate synthetase, synthesizes PRPP, which is required for nucleotide, histidine, and tryptophan biosynthesis; one of five related enzymes, which are active as heteromultimeric complexes	not visualized
	gi|47420051	Gpd1p	G	1	Gpd1p (1)	0.585166	0	peroxisome	NAD-dependent glycerol-3-phosphate dehydrogenase, key enzyme of glycerol synthesis, essential for growth under osmotic stress; expression regulated by high-osmolarity glycerol response pathway; homolog of Gpd2p	807
	gi|4180	Cdc19p	G	3	Cdc19p (3)	0.565373	0.24063	cytoplasm	Pyruvate kinase, functions as a homotetramer in glycolysis to convert phosphoenolpyruvate to pyruvate, the input for aerobic (TCA cycle) or anaerobic (glucose fermentation) respiration	291000
	gi|6323138	Ahp1p	G	1	Ahp1p (1)	0.518148	0	cytoplasm,nucleus	Thiol-specific peroxiredoxin, reduces hydroperoxides to protect against oxidative damage; function in vivo requires covalent conjugation to Urm1p	16200
	gi|6322123	Rrn3p	G	1	Rrn3p (1)	0.504644	0	cytoplasm	Minor isoform of the large subunit of ribonucleotide-diphosphate reductase; the RNR complex catalyzes rate-limiting step in dNTP synthesis, regulated by DNA replication and DNA damage checkpoint pathways via localization of small subunits	1360
	gi|207344936	Pfk1p	G	1	Pfk1p (1)	0.420816	0	cytoplasm	Alpha subunit of heterooctameric phosphofructokinase involved in glycolysis, indispensable for anaerobic growth, activated by fructose-2,6-bisphosphate and AMP, mutation inhibits glucose induction of cell cycle-related genes	89800
	gi|6323073	Pdc1p	G	11	Pdc1p (11)	0.395534	0.185754	ambiguous,cytoplasm,nucleus	Major of three pyruvate decarboxylase isozymes, key enzyme in alcoholic fermentation, decarboxylates pyruvate to acetaldehyde; subject to glucose-, ethanol-, and autoregulation; involved in amino acid catabolism	8970
	gi|207342498	Tsa1p	G	3	Tsa1p (3)	0.296148	0.0303248	cytoplasm,punctate composite	Thioredoxin peroxidase, acts as both a ribosome-associated and free cytoplasmic antioxidant; self-associates to form a high-molecular weight chaperone complex under oxidative stress; deletion results in mutator phenotype	378000
	gi|416161	Cys4p	G	1	Cys4p (1)	0.204885	0	cytoplasm	Cystathionine beta-synthase, catalyzes synthesis of cystathionine from serine and homocysteine, the first committed step in cysteine biosynthesis; responsible for hydrogen sulfide generation; mutations in human ortholog cause homocystinuria	41900
	gi|6324194	Fpr1p	G/C2	2	Fpr1p (2)	1.26775	0.430177	cytoplasm,nucleus	Peptidyl-prolyl cis-trans isomerase (PPIase), binds to the drugs FK506 and rapamycin; also binds to the nonhistone chromatin binding protein Hmo1p and may regulate its assembly or function	43300
	gi|460064	Gua1p	G/V	1	Gua1p (1)	0.754132	0	0	GMP synthase, an enzyme that catalyzes the second step in the biosynthesis of GMP from inosine 5'-phosphate (IMP); transcription is not subject to regulation by guanine but is negatively regulated by nutrient starvation	not visualized
	gi|167013431	Idh2p	H	3	Idh2p (3)	1.52614	0.258328	mitochondrion	Subunit of mitochondrial NAD(+)-dependent isocitrate dehydrogenase, which catalyzes the oxidation of isocitrate to alpha-ketoglutarate in the TCA cycle; phosphorylated	43100
	gi|170962	AAC3	H	1	AAC3 (1)	1.32809	0	mitochondrion	Mitochondrial inner membrane ADP/ATP translocator, exchanges cytosolic ADP for mitochondrially synthesized ATP; expressed under anaerobic conditions; similar to Pet9p and Aac1p; has roles in maintenance of viability and in respiration	1080
	gi|259144783	Prx1p	H	1	Prx1p (1)	1.24699	0	mitochondrion	Mitochondrial peroxiredoxin (1-Cys Prx) with thioredoxin peroxidase activity, has a role in reduction of hydroperoxides; reactivation requires Trr2p and glutathione; induced during respiratory growth and oxidative stress; phosphorylated	4510
	gi|207343744	Mgm101p	H	1	Mgm101p (1)	0.932819	0	0	Protein involved in mitochondrial genome maintenance; component of the mitochondrial nucleoid, required for the repair of oxidative mtDNA damage	not visualized
	gi|307568098	ATP1	H	1	ATP1 (1)	0.87546	0	mitochondrion	Alpha subunit of the F1 sector of mitochondrial F1F0 ATP synthase, which is a large, evolutionarily conserved enzyme complex required for ATP synthesis; phosphorylated	41500
	gi|171704583	Sds23p	I	1	Sds23p (1)	2.93735	0	cytoplasm,nucleus	One of two S. cerevisiae homologs (Sds23p and Sds24p) of the S. pombe Sds23 protein, which is implicated in APC/cyclosome regulation; involved in cell separation during budding	21200
	gi|6319636	CDC28	I	1	CDC28 (1)	1.43073	0	cytoplasm,nucleus	Catalytic subunit of the main cell cycle cyclin-dependent kinase (CDK); alternately associates with G1 cyclins (CLNs) and G2/M cyclins (CLBs) which direct the CDK to specific substrates	6670
	gi|190408634	SDS24	I	1	SDS24 (1)	0.902824	0	cytoplasm	One of two S. cerevisiae homologs (Sds23p and Sds24p) of the S. pombe Sds23 protein, which is implicated in APC/cyclosome regulation; involved in cell separation during budding; may play an indirect role in fluid-phase endocytosis	2840
	gi|190406538	Tub2p	I	7	Tub2p (7)	0.724687	0.16298	0	Beta-tubulin; associates with alpha-tubulin (Tub1p and Tub3p) to form tubulin dimer, which polymerizes to form microtubules	not visualized
	gi|406272	Scp160p	I	2	Scp160p (2)	0.685651	0.00484234	ER	Essential RNA-binding G protein effector of mating response pathway, mainly associated with nuclear envelope and ER, interacts in mRNA-dependent manner with translating ribosomes via multiple KH domains, similar to vertebrate vigilins	not quantitated
	gi|728712	Sap185p	I	1	Sap185p (1)	0.638797	0	cytoplasm	Protein that forms a complex with the Sit4p protein phosphatase and is required for its function; member of a family of similar proteins including Sap4p, Sap155p, and Sap190p	11200
	gi|172586	Ste20	J	1	Ste20 (1)	0.793323	0	cytoplasm,bud	Cdc42p-activated signal transducing kinase of the PAK (p21-activated kinase) family; involved in pheromone response, pseudohyphal/invasive growth, vacuole inheritance, down-regulation of sterol uptake; GBB motif binds Ste4p	259
	gi|151942153	HSP42	K	1	HSP42 (1)	1.39112	0	cytoplasm	Small heat shock protein (sHSP) with chaperone activity; forms barrel-shaped oligomers that suppress unfolded protein aggregation; involved in cytoskeleton reorganization after heat shock	1470
	gi|207341845	Ssb2p	K	19	Ssb2p (19)	1.20236	0.396629	cytoplasm	Cytoplasmic ATPase that is a ribosome-associated molecular chaperone, functions with J-protein partner Zuo1p; may be involved in the folding of newly-synthesized polypeptide chains; member of the HSP70 family; homolog of SSB1	104000
	gi|6323002	HSP104	K	2	HSP104 (2)	1.17892	0.340106	cytoplasm	Heat shock protein that cooperates with Ydj1p (Hsp40) and Ssa1p (Hsp70) to refold and reactivate previously denatured, aggregated proteins; responsive to stresses including: heat, ethanol, and sodium arsenite; involved in [PSI+] propagatio	32800
	gi|171723	Hsc82p	K	29	Hsc82p (29)	0.850706	0.254163	cytoplasm	Cytoplasmic chaperone of the Hsp90 family, redundant in function and nearly identical with Hsp82p, and together they are essential; expressed constitutively at 10-fold higher basal levels than HSP82 and induced 2-3 fold by heat shock	132000
	gi|6324120	Ssb2p	K	1	Ssb2p (1)	0.835548	0	cytoplasm	Cytoplasmic ATPase that is a ribosome-associated molecular chaperone, functions with J-protein partner Zuo1p; may be involved in the folding of newly-synthesized polypeptide chains; member of the HSP70 family; homolog of SSB1	104000
	gi|99031947	SBA1	K	1	SBA1 (1)	0.652186	0	cytoplasm,nucleus	Co-chaperone that binds to and regulates Hsp90 family chaperones; important for pp60v-src activity in yeast; homologous to the mammalian p23 proteins and like p23 can regulate telomerase activity	33700
	gi|99031945	Hsp82p	K1	2	Hsp82p (2)	0.836625	0.0549943	cytoplasm	Hsp90 chaperone required for pheromone signaling and negative regulation of Hsf1p; docks with Tom70p for mitochondrial preprotein delivery; promotes telomerase DNA binding and nucleotide addition; interacts with Cns1p, Cpr6p, Cpr7p, Sti1p	445000
	gi|533365	Sse1p	K1	4	Sse1p (4)	0.71593	0.133194	cytoplasm	ATPase that is a component of the heat shock protein Hsp90 chaperone complex; binds unfolded proteins; member of the heat shock protein 70 (HSP70) family; localized to the cytoplasm	71700
	gi|493574	CCT3	K2	2	CCT3 (2)	0.935634	0.0409039	0	Subunit of the cytosolic chaperonin Cct ring complex, related to Tcp1p, required for the assembly of actin and tubulins in vivo	not visualized
	gi|207346587	Tcp1p	K2	1	Tcp1p (1)	0.831661	0	0	Alpha subunit of chaperonin-containing T-complex, which mediates protein folding in the cytosol; involved in actin cytoskeleton maintenance; overexpression in neurons suppresses formation of pathogenic conformations of huntingtin protein	not visualized
	gi|151941387	Ssa1p	K2	16	Ssa1p (16)	0.699618	0.213275	cytoplasm	ATPase involved in protein folding and nuclear localization signal (NLS)-directed nuclear transport; member of heat shock protein 70 (HSP70) family; forms a chaperone complex with Ydj1p; localized to the nucleus, cytoplasm, and cell wall	269000
	gi|6323004	Ssa2p	K2	2	Ssa2p (2)	0.571676	0.0886213	cytoplasm,nucleus	ATP binding protein involved in protein folding and vacuolar import of proteins; member of heat shock protein 70 (HSP70) family; associated with the chaperonin-containing T-complex; present in the cytoplasm, vacuolar membrane and cell wall	364000
	gi|290771197	Cct8p	K2 oder N?	1	Cct8p (1)	0.952074	0	0	Subunit of the cytosolic chaperonin Cct ring complex, related to Tcp1p, required for the assembly of actin and tubulins in vivo	not visualized
	gi|6322064	YIL127C	L	2	YIL127C (2)	3.23368	1.06977	nucleolus	Putative protein of unknown function; identified in a screen for mutants with decreased levels of rDNA transcription; green fluorescent protein (GFP)-fusion protein localizes to the nucleolus; predicted to be involved in ribosome biogenesis	3670
	gi|6323070	Ylr040cp	L	1	Ylr040cp (1)	1.64409	0	0	Protein of unknown function; localizes to the cell wall; predicted to be a GPI-attached protein; upregulated by Mcm1p-Alpha1p transcription factor; partially overlaps the dubious ORF YLR041W; mRNA identified as translated by ribosome profiling data; YLR040C is not essential	not visualized
	gi|6319566	YBR090C	L	1	YBR090C (1)	1.08293	0	cytoplasm,nucleus	Putative protein of unknown function; green fluorescent protein (GFP)-fusion protein localizes to the cytoplasm and nucleus	not visualized
	gi|190409006	YNL010w	L	1	YNL010w (1)	0.928075	0	cytoplasm,nucleus	Putative protein of unknown function with similarity to phosphoserine phosphatases; green fluorescent protein (GFP)-fusion protein localizes to the cytoplasm and nucleus; homozygous diploid mutant shows an increase in glycogen accumulation	12600
	gi|6324489	YOL083W	L	1	YOL083W (1)	0.886113	0	0	Putative protein of unknown function	not visualized
	gi|207347779	Ola1p	L	4	Ola1p (4)	0.757671	0.134618	cytoplasm	P-loop ATPase with similarity to human OLA1 and bacterial YchF; identified as specifically interacting with the proteasome; protein levels are induced by hydrogen peroxide	36800
	gi|189041600	YKR018C	L2	2	YKR018C (2)	1.63941	0.382658	cytoplasm,nucleus	Putative protein of unknown function; green fluorescent protein (GFP)-fusion protein localizes to the cytoplasm and nucleus	1770
	gi|6321025	Bmh1p	M	2	Bmh1p (2)	1.81457	0.192374	cytoplasm	14-3-3 protein, major isoform; controls proteome at post-transcriptional level, binds proteins and DNA, involved in regulation of many processes including exocytosis, vesicle transport, Ras/MAPK signaling, and rapamycin-sensitive signaling	158000
	gi|710602	Dnm1	M	1	Dnm1 (1)	1.55178	0	mitochondrion,punctate composite	Dynamin-related GTPase required for mitochondrial fission and morphology; assembles on the cytoplasmic face of mitochondrial tubules at sites at which division will occur; also participates in endocytosis and regulating peroxisome abundance	9620
	gi|37362625	Sro9p	M	4	Sro9p (4)	1.31572	0.255223	cytoplasm	Cytoplasmic RNA-binding protein that associates with translating ribosomes; involved in heme regulation of Hap1p as a component of the HMC complex, also involved in the organization of actin filaments; contains a La motif	8430
	gi|151944873	Bem2p	N	1	Bem2p (1)	3.10964	0	bud neck,cytoplasm	Rho GTPase activating protein (RhoGAP) involved in the control of cytoskeleton organization and cellular morphogenesis; required for bud emergence	1230
	gi|151942363	Rvs167p	N	1	Rvs167p (1)	1.46	0	actin	Actin-associated protein, interacts with Rvs161p to regulate actin cytoskeleton, endocytosis, and viability following starvation or osmotic stress; homolog of mammalian amphiphysin	14600
	gi|488531	CCT4	N	1	CCT4 (1)	1.37794	0	0	Subunit of the cytosolic chaperonin Cct ring complex, related to Tcp1p, required for the assembly of actin and tubulins in vivo (	5530
	gi|642334	Cof1p	N	1	Cof1p (1)	1.23642	0	0	Cofilin, promotes actin filament depolarization in a pH-dependent manner; binds both actin monomers and filaments and severs filaments; thought to be regulated by phosphorylation at SER4; ubiquitous and essential in eukaryotes	19600
	gi|6323511	Tub3p	N	2	Tub3p (2)	1.0812	0.226881	cytoplasm,nucleus,spindle pole	Alpha-tubulin; associates with beta-tubulin (Tub2p) to form tubulin dimer, which polymerizes to form microtubules; expressed at lower level than Tub1p	12300
	gi|151942115	SAC6	N	2	SAC6 (2)	1.02686	0.126919	actin	Fimbrin, actin-bundling protein; cooperates with Scp1p (calponin/transgelin) in the organization and maintenance of the actin cytoskeleton	3510
	gi|14627173	Bbc1	N	1	Bbc1 (1)	1.02333	0	0	Protein possibly involved in assembly of actin patches; interacts with an actin assembly factor Las17p and with the SH3 domains of Type I myosins Myo3p and Myo5p; localized predominantly to cortical actin patches	not visualized
	gi|836779	Lsb3	N	1	Lsb3 (1)	1.01587	0	bud neck,cytoplasm,mitochondrion,cell periphery	Protein containing a C-terminal SH3 domain; binds Las17p, which is a homolog of human Wiskott-Aldrich Syndrome protein involved in actin patch assembly and actin polymerization	3670
	gi|151942171	Cct6p	N	2	Cct6p (2)	0.956429	0.0936227	0	Subunit of the cytosolic chaperonin Cct ring complex, related to Tcp1p, essential protein that is required for the assembly of actin and tubulins in vivo; contains an ATP-binding motif	not visualized
	gi|7546413	Act1p	N	6	Act1p (6)	0.894254	0.179634	0	Actin, structural protein involved in cell polarization, endocytosis, and other cytoskeletal functions	not visualized
	gi|173183	Vps1p	N	4	Vps1p (4)	0.818705	0.239115	cytoplasm,punctate composite,endosome	Dynamin-ähnliche GTPase, die für vakuolären Sortierung; auch in Aktin-Zytoskelett Organisation beteiligt sind, Ende der Golgi-Vorratsspeicherung von einigen Proteinen, die Regulierung peroxisome biogenesis	5960
	gi|151945133	Arp3p	N	1	Arp3p (1)	0.623393	0	0	Essential component of the Arp2/3 complex, which is a highly conserved actin nucleation center required for the motility and integrity of actin patches; involved in endocytosis and membrane growth and polarity	6650
	gi|6321523	Pil1p	O	1	Pil1p (1)	1.15204	0	punctate composite	Primary component of eisosomes, which are large immobile cell cortex structures associated with endocytosis; null mutants show activation of Pkc1p/Ypk1p stress resistance pathways; detected in phosphorylated state in mitochondria	115000
	gi|30749262	Ykt6p	O	3	Ykt6p (3)	1.11113	0.0769429	0	Vesicle membrane protein (v-SNARE) with acyltransferase activity; involved in trafficking to and within the Golgi, endocytic trafficking to the vacuole, and vacuolar fusion; membrane localization due to prenylation at the carboxy-terminus	not visualized
	gi|165761044	Sec23p	O	1	Sec23p (1)	1.06307	0	0	GTPase-activating protein; component of the Sec23p-Sec24p heterodimeric complex of the COPII vesicle coat, involved in ER to Golgi transport and autophagy; stimulates the GDP-bound form of Sar1p	not visualized
	gi|256271056	Aps3p	O	1	Aps3p (1)	1.04977	0	punctate composite,Golgi to ER	Small subunit of the clathrin-associated adaptor complex AP-3, which is involved in vacuolar protein sorting; related to the sigma subunit of the mammalian clathrin AP-3 complex; suppressor of loss of casein kinase 1 function	1240
	gi|171787	Kin1p	O	1	Kin1p (1)	0.991473	0	cytoplasm	Serine/threonine protein kinase involved in regulation of exocytosis; localizes to the cytoplasmic face of the plasma membrane; closely related to Kin2p	279
	gi|151941877	Cdc48p	O	10	Cdc48p (10)	0.968985	0.27484	cytoplasm,nucleus	ATPase in ER, nuclear membrane and cytosol with homology to mammalian p97; in a complex with Npl4p and Ufd1p participates in retrotranslocation of ubiquitinated proteins from the ER into the cytosol for degradation by the proteasome	78400
	gi|6320056	COP1	O	1	COP1 (1)	0.953634	0	Golgi,Golgi to ER	Alpha subunit of COPI vesicle coatomer complex, which surrounds transport vesicles in the early secretory pathway	15200
	gi|45269295	Ent5	O	1	Ent5 (1)	0.93081	0	Golgi to vacuole	Protein containing an N-terminal epsin-like domain involved in clathrin recruitment and traffic between the Golgi and endosomes; associates with the clathrin adaptor Gga2p, clathrin adaptor complex AP-1, and clathrin	8100
	gi|171483	Sec21	O	2	Sec21 (2)	0.918427	0.0901493	Golgi,Golgi to ER	Gamma subunit of coatomer, a heptameric protein complex that together with Arf1p forms the COPI coat; involved in ER to Golgi transport of selective cargo	77900
	gi|290771181	Kar2p	O	1	Kar2p (1)	0.888952	0	ambiguous	ATPase involved in protein import into the ER, also acts as a chaperone to mediate protein folding in the ER and may play a role in ER export of soluble proteins; regulates the unfolded protein response via interaction with Ire1p	337000
	gi|229597871	Vtc2p	O	3	Vtc2p (3)	0.886565	0.0345034	ER	Subunit of the vacuolar transporter chaperone (VTC) complex involved in membrane trafficking, vacuolar polyphosphate accumulation, microautophagy and non-autophagic vacuolar fusion	2910
	gi|473152	Mrs6p	O	1	Mrs6p (1)	0.826531	0	cytoplasm,nucleus	Rab escort protein, forms a complex with the Ras-like small GTPase Ypt1p that is required for the prenylation of Ypt1p by protein geranylgeranyltransferase type II (Bet2p-Bet4p); sequence similarity to mammalian choroideraemia gene	23800
	gi|51013779	GET3	O	1	GET3 (1)	0.58834	0	ER	Guanine nucleotide exchange factor for Gpa1p; amplifies G protein signaling; subunit of the GET complex, which is involved in Golgi to ER trafficking and insertion of proteins into the ER membrane; has low-level ATPase activity	17300
	gi|3480	POL3	P1	1	POL3 (1)	0.979805	0	nucleus	Catalytic subunit of DNA polymerase delta; required for chromosomal DNA replication during mitosis and meiosis, intragenic recombination, repair of double strand DNA breaks, and DNA replication during nucleotide excision repair (NER)	not visualized
	gi|50513623	Rfc3p	P2	1	Rfc3p (1)	1.1014	0	nucleus	Subunit of heteropentameric Replication factor C (RF-C), which is a DNA binding protein and ATPase that acts as a clamp loader of the proliferating cell nuclear antigen (PCNA) processivity factor for DNA polymerases delta and epsilon	3140
	gi|4389267	SRP1	Q	1	SRP1 (1)	1.46028	0	cytoplasm,nuclear periphery	Karyopherin alpha homolog, forms a dimer with karyopherin beta Kap95p to mediate import of nuclear proteins, binds the nuclear localization signal of the substrate during import; may also play a role in regulation of protein degradation	2790
	gi|6323968	PSE1	Q	1	PSE1 (1)	1.25396	0	cytoplasm,nucleus	Karyopherin/importin that interacts with the nuclear pore complex; acts as the nuclear import receptor for specific proteins, including Pdr1p, Yap1p, Ste12p, and Aft1p	15500
	gi|151942370	Sxm1p	Q	1	Sxm1p (1)	1.11833	0	cytoplasm,nucleus	Nuclear transport factor (karyopherin) involved in protein transport between the cytoplasm and nucleoplasm; similar to Nmd5p, Cse1p, Lph2p, and the human cellular apoptosis susceptibility protein, CAS1	16300
	gi|207344962	Crm1p	Q	1	Crm1p (1)	0.996898	0	nucleus	Major karyopherin, involved in export of proteins, RNAs, and ribosomal subunits from the nucleus; exportin	7080
	gi|67464126	Kap95p	Q	1	Kap95p (1)	0.967891	0	cytoplasm,nuclear periphery,punctate composite	Karyopherin beta, forms a complex with Srp1p/Kap60p; interacts with nucleoporins to mediate nuclear import of NLS-containing cargo proteins via the nuclear pore complex; regulates PC biosynthesis; GDP-to-GTP exchange factor for Gsp1p	51700
	gi|61679843	Dhh1p	Q	1	Dhh1p (1)	0.964675	0	cytoplasm	Cytoplasmic DExD/H-box helicase, stimulates mRNA decapping, coordinates distinct steps in mRNA function and decay, interacts with both the decapping and deadenylase complexes, may have a role in mRNA export and translation	42900
	gi|151944826	Kap123p	Q	8	Kap123p (8)	0.874168	0.130742	cytoplasm,nucleus	Karyopherin beta, mediates nuclear import of ribosomal proteins prior to assembly into ribosomes and import of histones H3 and H4; localizes to the nuclear pore, nucleus, and cytoplasm; exhibits genetic interactions with RAI1	38300
	gi|6324759	Gsp2p	Q	2	Gsp2p (2)	0.583864	0.277174	cytoplasm,nucleus	GTP binding protein (mammalian Ranp homolog) involved in the maintenance of nuclear organization, RNA processing and transport; interacts with Kap121p, Kap123p and Pdr6p (karyophilin betas); Gsp1p homolog that is not required for viability	2460
	gi|2131097	Ty1B	R	3	Ty1B (3)	0.728541	0.13419	#N/A	Retrotransposon TYA Gag and TYB Pol genes; transcribed/translated as one unit; polyprotein is processed to make a nucleocapsid-like protein (Gag), reverse transcriptase (RT), protease (PR), and integrase (IN); similar to retroviral genes	#N/A
	gi|151944169	Ecm29	S	1	Ecm29 (1)	1.40515	0	cytoplam, nucleus	Major component of the proteasome; tethers the proteasome core particle to the regulatory particle, and enhances the stability of the proteasome	12100
	gi|190405458	Rpn13p	S1	2	Rpn13p (2)	1.22745	0.108296	cytoplasm,nucleus	Subunit of the 19S regulatory particle of the 26S proteasome lid; acts as a ubiquitin receptor for the proteasome; null mutants accumulate ubiquitinated Gcn4p and display decreased 26S proteasome stability	12200
	gi|207343610	Rpt1p	S1	1	Rpt1p (1)	1.13893	0	nucleus	One of six ATPases of the 19S regulatory particle of the 26S proteasome involved in the degradation of ubiquitinated substrates; required for optimal CDC20 transcription; interacts with Rpn12p and the E3 ubiquitin-protein ligase Ubr1p	105
	gi|45269968	Rpn8p	S1	2	Rpn8p (2)	1.08967	0.116728	cytoplasm,nucleus	Essential, non-ATPase regulatory subunit of the 26S proteasome; has similarity to the human p40 proteasomal subunit and to another S. cerevisiae regulatory subunit, Rpn11p	19800
	gi|1147800	Rpt4p	S1	1	Rpt4p (1)	1.08779	0	nucleus	One of six ATPases of the 19S regulatory particle of the 26S proteasome involved in the degradation of ubiquitinated substrates; required for spindle pole body duplication; localized mainly to the nucleus throughout the cell cycle	not visualized
	gi|6320602	Rpt3p	S1	2	Rpt3p (2)	1.04759	0.0408562	ambiguous	One of six ATPases of the 19S regulatory particle of the 26S proteasome involved in the degradation of ubiquitinated substrates; substrate of N-acetyltransferase B	not visualized
	gi|6320859	Rpn3p	S1	1	Rpn3p (1)	0.864279	0	cytoplasm,nucleus	Essential, non-ATPase regulatory subunit of the 26S proteasome lid, similar to the p58 subunit of the human 26S proteasome; temperature-sensitive alleles cause metaphase arrest, suggesting a role for the proteasome in cell cycle control	16700
	gi|151943971	Rpn1p	S1	1	Rpn1p (1)	0.693109	0	cytoplasm,nucleus	Non-ATPase base subunit of the 19S regulatory particle of the 26S proteasome; may participate in the recognition of several ligands of the proteasome; contains a leucine-rich repeat (LRR) domain, a site for protein-protein interactions	306000
	gi|207341153	Rpt5p	S2	1	Rpt5p (1)	0.662696	0	nucleus	One of six ATPases of the 19S regulatory particle of the 26S proteasome involved in the degradation of ubiquitinated substrates; recruited to the GAL1-10 promoter region upon induction of transcription	not visualized
	gi|157830305	TOP2	T	1	TOP2 (1)	1.19448	0	nucleus	Essential type II topoisomerase, relieves torsional strain in DNA by cleaving and re-sealing the phosphodiester backbone of both positively and negatively supercoiled DNA; cleaves complementary strands; localizes to axial cores in meiosis	5730
	gi|151944579	Bre5p	U	1	Bre5p (1)	1.56813	0	cytoplasm	Ubiquitin protease cofactor, forms deubiquitination complex with Ubp3p that coregulates anterograde and retrograde transport between the endoplasmic reticulum and Golgi compartments; null is sensitive to brefeldin A	11700
	gi|151941535	UFD4	U	1	UFD4 (1)	1.56284	0	cytoplasm,nucleus	Ubiquitin-protein ligase (E3) that interacts with Rpt4p and Rpt6p, two subunits of the 19S particle of the 26S proteasome; cytoplasmic E3 involved in the degradation of ubiquitin fusion proteins	7380
	gi|6320297	Ubc13p	U	1	Ubc13p (1)	1.12336	0	cytoplasm	Ubiquitin-conjugating enzyme involved in the error-free DNA postreplication repair pathway; interacts with Mms2p to assemble ubiquitin chains at the Ub Lys-63 residue; DNA damage triggers redistribution from the cytoplasm to the nucleus	8970
	gi|14719687	Mms2p	U	1	Mms2p (1)	0.766276	0	cytoplasm,nucleus	Ubiquitin-conjugating enzyme variant involved in error-free postreplication repair; forms a heteromeric complex with Ubc13p, an active ubiquitin-conjugating enzyme; cooperates with chromatin-associated RING finger proteins, Rad18p and Rad5p	2760
	gi|4715	Uba1p	U	2	Uba1p (2)	0.54114	0.0934104	cytoplasm,nucleus	Ubiquitin activating enzyme (E1), involved in ubiquitin-mediated protein degradation and essential for viability	17700
	gi|171099	Vma5p	V	5	Vma5p (5)	1.02445	0.127658	ambiguous,vacuolar membrane	Subunit C of the eight-subunit V1 peripheral membrane domain of vacuolar H+-ATPase (V-ATPase), an electrogenic proton pump found throughout the endomembrane system; required for the V1 domain to assemble onto the vacuolar membrane	21100
	gi|1165216	Zpr1p	V	1	Zpr1p (1)	0.852804	0	cytoplasm,nucleus	Essential protein with two zinc fingers, present in the nucleus of growing cells but relocates to the cytoplasm in starved cells via a process mediated by Cpr1p; binds to translation elongation factor eEF-1 (Tef1p)	39900
	gi|29420849	Tfp1p	V	3	Tfp1p (3)	0.76637	0.137431	vacuolar membrane	Subunit A of the eight-subunit V1 peripheral membrane domain of the vacuolar H+-ATPase; protein precursor undergoes self-catalyzed splicing to yield the extein Tfp1p and the intein Vde (PI-SceI), which is a site-specific endonuclease	200000
	gi|1008483	Gus1p	V	2	Gus1p (2)	0.615114	0.0369884	cytoplasm	Glutamyl-tRNA synthetase (GluRS), forms a complex with methionyl-tRNA synthetase (Mes1p) and Arc1p; complex formation increases the catalytic efficiency of both tRNA synthetases and ensures their correct localization to the cytoplasm	48700
			A1	133		1.18501		Nucleolus	80
			A2	217		1.13135		Nucleus	105
			A3	103		2.38342		Cytoplasm	169
			A3a	103		2.338		Ambiguous	5
			A3b	1		1.29757		Vacuole	3
			A4	357		1.43243		Punctate	9
			A5	62		1.27209		Spindle pole	1
			A6	36		1.35614		Cell periphery	1
			B	12		1.18752		Nuclear periphery	4
			B1	52		0.995418		Mitochondria	13
			B2	70		0.896449		Golgi	4
			C	1		1.38178
			C1	6		1.59178
			C3	2		1.06421
			C3a	1		1.80333
			C4e	15		2.29882
			E1	3		1.4452
			E4	1		1.08995
			E5	1		1.28673
			F5	34		1.52686
			F6	4		1.03818
			F7	1		0.971848
			G	113		0.972082
			G/C2	2		1.26775
			G/V	1		0.754132
			H	7		1.1819
			I	13		1.22001
			J	1		0.793323
			K	53		1.01847
			K1	6		0.776277
			K2	21		0.759647
			K2 oder N?	1		0.952074
			L	10		1.42209
			L2	2		1.63941
			M	7		1.56069
			N	23		1.21867
			O	27		0.94844
			P1	1		0.979805
			P2	1		1.1014
			Q	16		1.02751
			R	3		0.728541
			S	1		1.40515
			S1	10		1.02126
			S2	1		0.662696
			T	1		1.19448
			U	6		1.11235
			V	11		0.814684

## Sheet: L16 vs WT
	Accession Number	Name	Class	Peptide Count	Name (PepNumber)	Avg iTRAQ ratio (117/114)	iTRAQ Standard Deviation (117/114)	Localisation	SGD Description	Copy Number per Cell
	gi|256273384	rpS23A	A1	2	rpS23A (2)	1.41844	0.033248	cytoplasm	Ribosomal protein 28 (rp28) of the small (40S) ribosomal subunit, required for translational accuracy; nearly identical to Rps23Bp and similar to E. coli S12 and rat S23 ribosomal proteins; deletion of both RPS23A and RPS23B is lethal	10600
	gi|6319399	rpS8A	A1	7	rpS8A (7)	1.29555	0.222282	cytoplasm	Protein component of the small (40S) ribosomal subunit; identical to Rps8Bp and has similarity to rat S8 ribosomal protein	15900
	gi|6323318	rpS30A	A1	1	rpS30A (1)	1.26332	0	cytoplasm	Protein component of the small (40S) ribosomal subunit; nearly identical to Rps30Bp and has similarity to rat S30 ribosomal protein	37600
	gi|899490	rpS12	A1	4	rpS12 (4)	1.22613	0.156712	0	Protein component of the small (40S) ribosomal subunit; has similarity to rat ribosomal protein S12	not visualized
	gi|2131127	rpS21	A1	1	rpS21 (1)	1.20233	0	cytoplasm	Protein component of the small (40S) ribosomal subunit; nearly identical to Rps21Bp and has similarity to rat S21 ribosomal protein	27400
	gi|6324151	rpS3	A1	6	rpS3 (6)	1.18784	0.196357	0	Protein component of the small (40S) ribosomal subunit, has apurinic/apyrimidinic (AP) endonuclease activity; essential for viability; has similarity to E. coli S3 and rat S3 ribosomal proteins	146000
	gi|6320918	rpS24A	A1	8	rpS24A (8)	1.16152	0.170375	cytoplasm	Protein component of the small (40S) ribosomal subunit; identical to Rps24Bp and has similarity to rat S24 ribosomal protein	not visualized
	gi|1151236	rpS6A/B	A1	13	rpS6A/B (13)	1.14868	0.112322	cytoplasm	Protein component of the small (40S) ribosomal subunit; identical to Rps6Bp and has similarity to rat S6 ribosomal protein	66000
	gi|6319666	rpS9B	A1	2	rpS9B (2)	1.14239	0.014537	cytoplasm	Protein component of the small (40S) ribosomal subunit; nearly identical to Rps9Ap and has similarity to E. coli S4 and rat S9 ribosomal proteins	63300
	gi|10383793	rpS14A	A1	5	rpS14A (5)	1.13096	0.120002	0	Ribosomal protein 59 of the small subunit, required for ribosome assembly and 20S pre-rRNA processing; mutations confer cryptopleurine resistance; nearly identical to Rps14Bp and similar to E. coli S11 and rat S14 ribosomal proteins	29600
	gi|71064104	rpS7B	A1	1	rpS7B (1)	1.10901	0	cytoplasm	Protein component of the small (40S) ribosomal subunit, nearly identical to Rps7Ap; interacts with Kti11p; deletion causes hypersensitivity to zymocin; has similarity to rat S7 and Xenopus S8 ribosomal proteins	43500
	gi|6324451	rpS19	A1	3	rpS19 (3)	1.10609	0.0469707	cytoplasm	Protein component of the small (40S) ribosomal subunit, required for assembly and maturation of pre-40 S particles; mutations in human RPS19 are associated with Diamond Blackfan anemia; nearly identical to Rps19Bp	29000
	gi|1164943	rpS7A	A1	6	rpS7A (6)	1.10347	0.166933	0	Protein component of the small (40S) ribosomal subunit, nearly identical to Rps7Bp; interacts with Kti11p; deletion causes hypersensitivity to zymocin; has similarity to rat S7 and Xenopus S8 ribosomal proteins	41000
	gi|6322583	rpS5	A1	8	rpS5 (8)	1.09637	0.217627	0	Protein component of the small (40S) ribosomal subunit, the least basic of the non-acidic ribosomal proteins; phosphorylated in vivo; essential for viability; has similarity to E. coli S7 and rat S5 ribosomal proteins	not visualized
	gi|6321772	rpS20	A1	6	rpS20 (6)	1.0934	0.0592042	0	Protein component of the small (40S) ribosomal subunit; overproduction suppresses mutations affecting RNA polymerase III-dependent transcription; has similarity to E. coli S10 and rat S20 ribosomal proteins	not visualized
	gi|6323399	rpS22	A1	2	rpS22 (2)	1.07027	0.147873	nucleolus,nucleus	Protein component of the small (40S) ribosomal subunit; nearly identical to Rps22Bp and has similarity to E. coli S8 and rat S15a ribosomal proteins	40400
	gi|256272110	rpS21B	A1	4	rpS21B (4)	1.06964	0.108711	cytoplasm	Protein component of the small (40S) ribosomal subunit; nearly identical to Rps21Ap and has similarity to rat S21 ribosomal protein	15300
	gi|6321653	rpS0A	A1	7	rpS0A (7)	1.06204	0.145997	cytoplasm	Protein component of the small (40S) ribosomal subunit, nearly identical to Rps0Bp; required for maturation of 18S rRNA along with Rps0Bp; deletion of either RPS0 gene reduces growth rate, deletion of both genes is lethal	93700
	gi|6324741	rpS28A	A1	1	rpS28A (1)	1.05869	0	cytoplasm	Protein component of the small (40S) ribosomal subunit; nearly identical to Rps28Bp and has similarity to rat S28 ribosomal protein	94500
	gi|6319522	rpS11B	A1	2	rpS11B (2)	1.05531	0.0202732	cytoplasm	Protein component of the large (60S) ribosomal subunit, nearly identical to Rpl11Ap; involved in ribosomal assembly; depletion causes degradation of proteins and RNA of the 60S subunit; has similarity to E. coli L5 and rat L11	not quantitated
	gi|6321997	rpS4B	A1	8	rpS4B (8)	1.02533	0.139972	cytoplasm	Protein component of the small (40S) ribosomal subunit; identical to Rps4Ap and has similarity to rat S4 ribosomal protein	102000
	gi|256269640	Asc1p	A1	5	Asc1p (5)	1.01026	0.0734617	0	G-protein beta subunit and guanine nucleotide dissociation inhibitor for Gpa2p; ortholog of RACK1 that inhibits translation; core component of the small (40S) ribosomal subunit; represses Gcn4p in the absence of amino acid starvation	333000
	gi|6323577	rpS1B	A1	10	rpS1B (10)	0.993786	0.160593	cytoplasm	Ribosomal protein 10 (rp10) of the small (40S) subunit; nearly identical to Rps1Ap and has similarity to rat S3a ribosomal protein	107000
	gi|6321809	rpS27B	A1	2	rpS27B (2)	0.99171	0.00448657	cytoplasm	Protein component of the small (40S) ribosomal subunit; nearly identical to Rps27Ap and has similarity to rat S27 ribosomal protein	not quantitated
	gi|6323886	rpS10B	A1	2	rpS10B (2)	0.977874	0.0546975	cytoplasm	Protein component of the small (40S) ribosomal subunit; nearly identical to Rps10Ap and has similarity to rat ribosomal protein S10	7650
	gi|49258832	rpS18A/B	A1	4	rpS18A/B (4)	0.968776	0.0759015	cytoplasm	Protein component of the small (40S) ribosomal subunit; nearly identical to Rps18Bp and has similarity to E. coli S13 and rat S18 ribosomal proteins	48100
	gi|6324533	rpS15	A1	6	rpS15 (6)	0.956095	0.142996	0	Protein component of the small (40S) ribosomal subunit; has similarity to E. coli S19 and rat S15 ribosomal proteins	not visualized
	gi|6323617	rpS17	A1	2	rpS17 (2)	0.950848	0.0780333	cytoplasm	Ribosomal protein 51 (rp51) of the small (40s) subunit; nearly identical to Rps17Bp and has similarity to rat S17 ribosomal protein	30900
	gi|207345408	rpS2	A1	3	rpS2 (3)	0.944166	0.0648241	0	Protein component of the small (40S) subunit, essential for control of translational accuracy; phosphorylation by C-terminal domain kinase I (CTDK-I) enhances translational accuracy; methylated on one or more arginine residues by Hmt1p	not visualized
	gi|190404968	rpS13	A1	2	rpS13 (2)	0.895331	0.00956957	0	Protein component of the small (40S) ribosomal subunit; has similarity to E. coli S15 and rat S13 ribosomal proteins	not visualized
	gi|6320122	rpP1A	A2	2	rpP1A (2)	1.50186	0.207984	cytoplasm	Ribosomal stalk protein P1 alpha, involved in the interaction between translational elongation factors and the ribosome; accumulation of P1 in the cytoplasm is regulated by phosphorylation and interaction with the P2 stalk component	not visualized
	gi|259149446	rpP2A	A2	4	rpP2A (4)	1.44096	0.33304	cytoplasm	Ribosomal protein P2 alpha, a component of the ribosomal stalk, which is involved in the interaction between translational elongation factors and the ribosome; regulates the accumulation of P1 (Rpp1Ap and Rpp1Bp) in the cytoplasm	428000
	gi|6324028	rpL18	A2	8	rpL18 (8)	1.18935	0.162121	cytoplasm	Protein component of the large (60S) ribosomal subunit, identical to Rpl18Ap and has similarity to rat L18 ribosomal protein	63700
	gi|151940865	rpP0	A2	11	rpP0 (11)	1.18727	0.155993	0	Conserved ribosomal protein P0 similar to rat P0, human P0, and E. coli L10e; shown to be phosphorylated on serine 302	not visualized
	gi|151943426	rpL24	A2	1	rpL24 (1)	1.11903	0	cytoplasm	Ribosomal protein L30 of the large (60S) ribosomal subunit, nearly identical to Rpl24Ap and has similarity to rat L24 ribosomal protein; not essential for translation but may be required for normal translation rate	36900
	gi|6320073	rpP1B	A2	1	rpP1B (1)	1.10087	0	cytoplasm	Ribosomal protein P1 beta, component of the ribosomal stalk, which is involved in interaction of translational elongation factors with ribosome; accumulation is regulated by phosphorylation and interaction with the P2 stalk component	22400
	gi|6320625	rpL12	A2	3	rpL12 (3)	1.09977	0.0641219	cytoplasm	Protein component of the large (60S) ribosomal subunit, nearly identical to Rpl12Ap; rpl12a rpl12b double mutant exhibits slow growth and slow translation; has similarity to E. coli L11 and rat L12 ribosomal proteins	50300
	gi|6325359	rpL11	A2	7	rpL11 (7)	1.04368	0.13317	cytoplasm	Protein component of the large (60S) ribosomal subunit, nearly identical to Rpl11Bp; involved in ribosomal assembly; depletion causes degradation of proteins and RNA of the 60S subunit; has similarity to E. coli L5 and rat L11	39000
	gi|6321362	rpL7	A2	10	rpL7 (10)	1.02595	0.201695	cytoplasm	Protein component of the large (60S) ribosomal subunit, nearly identical to Rpl7Bp and has similarity to E. coli L30 and rat L7 ribosomal proteins; contains a conserved C-terminal Nucleic acid Binding Domain (NDB2)	101000
	gi|49258841	rpL3	A2	16	rpL3 (16)	1.00581	0.0883321	cytoplasm	Protein component of the large (60S) ribosomal subunit, has similarity to E. coli L3 and rat L3 ribosomal proteins; involved in the replication and maintenance of killer double stranded RNA virus	450
	gi|6325126	rpL5	A2	16	rpL5 (16)	1.00273	0.124993	cytoplasm	Protein component of the large (60S) ribosomal subunit with similarity to E. coli L18 and rat L5 ribosomal proteins; binds 5S rRNA and is required for 60S subunit assembly	not visualized
	gi|6322984	rpL8	A2	12	rpL8 (12)	0.995823	0.142425	cytoplasm	Ribosomal protein L4 of the large (60S) ribosomal subunit, nearly identical to Rpl8Ap and has similarity to rat L7a ribosomal protein; mutation results in decreased amounts of free 60S subunits	80200
	gi|6320590	rpP2B	A2	2	rpP2B (2)	0.993182	0.0561928	cytoplasm	Ribosomal protein P2 beta, a component of the ribosomal stalk, which is involved in the interaction between translational elongation factors and the ribosome; regulates the accumulation of P1 (Rpp1Ap and Rpp1Bp) in the cytoplasm	602000
	gi|6324262	rpL9	A2	3	rpL9 (3)	0.958384	0.0680318	cytoplasm	Protein component of the large (60S) ribosomal subunit, nearly identical to Rpl9Ap and has similarity to E. coli L6 and rat L9 ribosomal proteins	76000
	gi|9755331	rpL34	A2	3	rpL34 (3)	0.956963	0.0987835	cytoplasm	Protein component of the large (60S) ribosomal subunit, nearly identical to Rpl34Bp and has similarity to rat L34 ribosomal protein	23600
	gi|6319505	rpL4	A2	14	rpL4 (14)	0.95084	0.0888623	cytoplasm	N-terminally acetylated protein component of the large (60S) ribosomal subunit, nearly identical to Rpl4Bp and has similarity to E. coli L4 and rat L4 ribosomal proteins	not visualized
	gi|190408368	rpL13	A2	15	rpL13 (15)	0.929984	0.0905574	cytoplasm	Protein component of the large (60S) ribosomal subunit, nearly identical to Rpl13Ap; not essential for viability; has similarity to rat L13 ribosomal protein	54200
	gi|256270643	rpL36	A2	8	rpL36 (8)	0.913041	0.144509	cytoplasm	N-terminally acetylated protein component of the large (60S) ribosomal subunit, nearly identical to Rpl36Bp and has similarity to rat L36 ribosomal protein; binds to 5.8 S rRNA	5370
	gi|119390529	rpL1	A2	5	rpL1 (5)	0.907517	0.110687	cytoplasm	N-terminally acetylated protein component of the large (60S) ribosomal subunit, nearly identical to Rpl1Ap and has similarity to E. coli L1 and rat L10a ribosomal proteins; rpl1a rpl1b double null mutation is lethal	265000
	gi|6324445	rpL25	A2	5	rpL25 (5)	0.901165	0.0654205	0	Primary rRNA-binding ribosomal protein component of the large (60S) ribosomal subunit, has similarity to E. coli L23 and rat L23a ribosomal proteins; binds to 26S rRNA via a conserved C-terminal motif	not visualized
	gi|6319378	rpL32	A2	5	rpL32 (5)	0.889709	0.190969	0	Protein component of the large (60S) ribosomal subunit, has similarity to rat L32 ribosomal protein; overexpression disrupts telomeric silencing	not visualized
	gi|6321407	rpL24	A2	4	rpL24 (4)	0.885547	0.0802424	cytoplasm	Ribosomal protein L30 of the large (60S) ribosomal subunit, nearly identical to Rpl24Bp and has similarity to rat L24 ribosomal protein; not essential for translation but may be required for normal translation rate	247000
	gi|49258840	rpL2	A2	7	rpL2 (7)	0.876253	0.127768	cytoplasm	Protein component of the large (60S) ribosomal subunit, identical to Rpl2Bp and has similarity to E. coli L2 and rat L8 ribosomal proteins	not quantitated
	gi|49258850	rpL15	A2	12	rpL15 (12)	0.862131	0.159669	0	Protein component of the large (60S) ribosomal subunit, nearly identical to Rpl15Bp and has similarity to rat L15 ribosomal protein; binds to 5.8 S rRNA	not visualized
	gi|6323567	rpL6	A2	4	rpL6 (4)	0.85917	0.133886	cytoplasm	N-terminally acetylated protein component of the large (60S) ribosomal subunit, has similarity to Rpl6Bp and to rat L6 ribosomal protein; binds to 5.8S rRNA	37100
	gi|292659544	rpL23	A2	3	rpL23 (3)	0.835004	0.082159	nucleus	Protein component of the large (60S) ribosomal subunit, identical to Rpl23Bp and has similarity to E. coli L14 and rat L23 ribosomal proteins	not visualized
	gi|6323104	rpL10	A2	8	rpL10 (8)	0.816694	0.125577	cytoplasm	Protein component of the large (60S) ribosomal subunit, responsible for joining the 40S and 60S subunits; regulates translation initiation; has similarity to rat L10 ribosomal protein and to members of the QM gene family	not visualized
	gi|256274177	rpL33	A2	2	rpL33 (2)	0.810937	0.029021	0	N-terminally acetylated ribosomal protein L37 of the large (60S) ribosomal subunit, nearly identical to Rpl33Bp and has similarity to rat L35a; rpl33a null mutant exhibits slow growth while rpl33a rpl33b double null mutant is inviable	not visualized
	gi|6322284	rpL17	A2	4	rpL17 (4)	0.787024	0.128564	cytoplasm	Protein component of the large (60S) ribosomal subunit, nearly identical to Rpl17Ap and has similarity to E. coli L22 and rat L17 ribosomal proteins	21100
	gi|49258864	rpL37	A2	2	rpL37 (2)	0.784655	0.222151	cytoplasm	Protein component of the large (60S) ribosomal subunit, has similarity to Rpl37Bp and to rat L37 ribosomal protein	21800
	gi|6319444	rpL19	A2	4	rpL19 (4)	0.728383	0.133726	cytoplasm	Protein component of the large (60S) ribosomal subunit, nearly identical to Rpl19Ap and has similarity to rat L19 ribosomal protein; rpl19a and rpl19b single null mutations result in slow growth, while the double null mutation is lethal	225000
	gi|218511	rpL6	A2	3	rpL6 (3)	0.680175	0.110481	cytoplasm	N-terminally acetylated protein component of the large (60S) ribosomal subunit, has similarity to Rpl6Bp and to rat L6 ribosomal protein; binds to 5.8S rRNA	38400
	gi|154199621	rpL20	A2	6	rpL20 (6)	0.61938	0.175851	cytoplasm	Protein component of the large (60S) ribosomal subunit, nearly identical to Rpl20Bp and has similarity to rat L18a ribosomal protein	54300
	gi|49258852	rpL17	A2	1	rpL17 (1)	0.572579	0	cytoplasm	Protein component of the large (60S) ribosomal subunit, nearly identical to Rpl17Bp and has similarity to E. coli L22 and rat L17 ribosomal proteins; copurifies with the Dam1 complex (aka DASH complex)	not visualized
	gi|151944465	rpL16	A2	5	rpL16 (5)	0.50515	0.183948	0	N-terminally acetylated protein component of the large (60S) ribosomal subunit, binds to 5.8 S rRNA; has similarity to Rpl16Ap, E. coli L13 and rat L13a ribosomal proteins; transcriptionally regulated by Rap1p	not visualized
	gi|6322847	rpL14	A2	1	rpL14 (1)	0.443169	0	cytoplasm	N-terminally acetylated protein component of the large (60S) ribosomal subunit, nearly identical to Rpl14Bp and has similarity to rat L14 ribosomal protein; rpl14a csh5 double null mutant exhibits synthetic slow growth	45300
	gi|207341305	Rcl1p	A3	2	Rcl1p (2)	2.23395	0.502596	nucleolus,nucleus	Subunit of U3-containing 90S preribosome processome complex involved in 18S rRNA biogenesis and small ribosomal subunit assembly; stimulates Bms1p GTPase and U3 binding activity; similar to RNA cyclase-like proteins but no activity detected	10000
	gi|51830274	Bfr2p	A3	6	Bfr2p (6)	2.11132	0.703624	nucleolus	Essential protein that is a component of 90S preribosomes; may be involved in rRNA processing; multicopy suppressor of sensitivity to Brefeldin A; expression is induced during lag phase and also by cold shock	15400
	gi|151941219	Fcf2p	A3	4	Fcf2p (4)	1.95332	0.352796	nucleolus	Essential nucleolar protein involved in the early steps of 35S rRNA processing; interacts with Faf1p; member of a transcriptionally co-regulated set of genes called the RRB regulon	not visualized
	gi|1164988	Pno1p	A3	2	Pno1p (2)	1.93577	0.101333	#N/A	Essential nucleolar protein required for pre-18S rRNA processing, interacts with Dim1p, an 18S rRNA dimethyltransferase, and also with Nob1p, which is involved in proteasome biogenesis; contains a KH domain	#N/A
	gi|190407413	BUD21	A3	4	BUD21 (4)	1.87274	0.485945	nucleolus,nucleus	Component of small ribosomal subunit (SSU) processosome that contains U3 snoRNA; originally isolated as bud-site selection mutant that displays a random budding pattern	2120
	gi|151943423	Enp2p	A3	4	Enp2p (4)	1.72675	0.683442	0	Protein associated with U3 and U14 snoRNAs, required for pre-rRNA processing and 40S ribosomal subunit synthesis; localized in the nucleus and concentrated in the nucleolus	not visualized
	gi|151944842	Lcp5p	A3	6	Lcp5p (6)	1.68264	0.727834	0	Essential protein involved in maturation of 18S rRNA; depletion leads to inhibited pre-rRNA processing and reduced polysome levels; localizes primarily to the nucleolus	1430
	gi|6323031	Cms1p	A3	1	Cms1p (1)	1.64238	0	nucleus	Subunit of U3-containing 90S preribosome processome complex involved in production of 18S rRNA and assembly of small ribosomal subunit; overexpression rescues supressor mutant of mcm10; null mutant is viable	1200
	gi|160358657	Rok1p	A3	6	Rok1p (6)	1.6043	0.53269	0	ATP-dependent RNA helicase of the DEAD box family; required for 18S rRNA synthesis	not visualized
	gi|259147979	Sof1p	A3	7	Sof1p (7)	1.51753	0.504572	nucleolus	Essential protein required for biogenesis of 40S (small) ribosomal subunit; has similarity to the beta subunit of trimeric G-proteins and the splicing factor Prp4p	6620
	gi|151941853	Nop14p /Utp2p	A3	8	Nop14p /Utp2p (8)	1.50428	0.489108	0	Nucleolar protein, forms a complex with Noc4p that mediates maturation and nuclear export of 40S ribosomal subunits; also present in the small subunit processome complex, which is required for processing of pre-18S rRNA	not visualized
	gi|151942910	Rrp9p	A3	4	Rrp9p (4)	1.49566	0.486648	nucleolus	Protein involved in pre-rRNA processing, associated with U3 snRNP; component of small ribosomal subunit (SSU) processosome; ortholog of the human U3-55k protein	5130
	gi|45269774	Emg1p	A3	3	Emg1p (3)	1.48217	0.257412	cytoplasm,nucleus	Member of the alpha/beta knot fold methyltransferase superfamily; required for maturation of 18S rRNA and for 40S ribosome production; interacts with RNA and with S-adenosylmethionine; associates with spindle/microtubules; forms homodimers	not visualized
	gi|151944405	Kre33p	A3	17	Kre33p (17)	1.46155	0.349733	nucleolus	Essential protein of unknown function; heterozygous mutant shows haploinsufficiency in K1 killer toxin resistance	not quantitated
	gi|151946633	Enp1p	A3	5	Enp1p (5)	1.42756	0.252452	cytoplasm,nucleolus,nucleus	Protein associated with U3 and U14 snoRNAs, required for pre-rRNA processing and 40S ribosomal subunit synthesis; localized in the nucleus and concentrated in the nucleolus	21600
	gi|151942584	Bms1p	A3	9	Bms1p (9)	1.37272	0.232767	0	GTPase required for synthesis of 40S ribosomal subunits and for processing the 35S pre-rRNA at sites A0, A1, and A2; interacts with Rcl1p, which stimulates its GTPase and U3 snoRNA binding activities; has similarity to Tsr1p	not visualized
	gi|45270068	Faf1p	A3	1	Faf1p (1)	1.32312	0	cytoplasm,nucleus	Protein required for pre-rRNA processing and 40S ribosomal subunit assembly	not visualized
	gi|256270959	Krr1p	A3	4	Krr1p (4)	1.31552	0.157314	cytoplasm,nucleolus	Essential nucleolar protein required for the synthesis of 18S rRNA and for the assembly of 40S ribosomal subunit	4340
	gi|151942575	New1p	A3	3	New1p (3)	1.05289	0.174377	cytoplasm	ATP binding cassette family member; Asn/Gln-rich rich region supports [NU+] prion formation and susceptibility to [PSI+] prion induction; homologous to mRNA export factor from S. pombe and similar protein from C. albicans (	37600
	gi|190407071	Prp43p	A3	4	Prp43p (4)	0.935494	0.127599	nucleolus	RNA helicase in the DEAH-box family, functions in both RNA polymerase I and polymerase II transcript metabolism, involved in release of the lariat-intron from the spliceosome	16900
	gi|190409272	Kri1p	A3	1	Kri1p (1)	0.89607	0	cytoplasm,nucleolus	Essential nucleolar protein required for 40S ribosome biogenesis; physically and functionally interacts with Krr1p	1780
	gi|51013113	Bud22p	A3	1	Bud22p (1)	0.857764	0	nucleolus	Protein that cosediments with pre-ribosomal particles, required for biogenesis of the small ribosomal subunit; diploid mutants display a random budding pattern instead of the wild-type bipolar pattern	3250
	gi|414604	Dhr2p	A3	1	Dhr2p (1)	0.830137	0	nucleolus	Predominantly nucleolar DEAH-box ATP-dependent RNA helicase, required for 18S rRNA synthesis	721
	gi|170992	Utp6p	A3a	1	Utp6p (1)	2.66525	0	nucleolus	Nucleolar protein, component of the small subunit (SSU) processome containing the U3 snoRNA that is involved in processing of pre-18S rRNA	7520
	gi|151941600	Utp30p	A3a	2	Utp30p (2)	1.9647	0.530948	nucleolus,nucleus	Subunit of U3-containing 90S preribosome complex involved in production of 18S rRNA and assembly of small ribosomal subunit	3060
	gi|151942372	Utp5p	A3a	1	Utp5p (1)	1.79637	0	nucleolus	Subunit of U3-containing Small Subunit (SSU) processome complex involved in production of 18S rRNA and assembly of small ribosomal subunit	33100
	gi|256270958	Rrp7p	A3a	1	Rrp7p (1)	1.77863	0	nucleolus,nucleus	Essential protein involved in rRNA processing and ribosome biogenesis	2610
	gi|6323158	Dip2p / Utp12p	A3a	4	Dip2p / Utp12p (4)	1.69442	0.60862	cytoplasm,nucleus	Nucleolar protein, specifically associated with the U3 snoRNA, part of the large ribonucleoprotein complex known as the small subunit (SSU) processome, required for 18S rRNA biogenesis, part of the active pre-rRNA processing complex	9620
	gi|151940928	Utp21p	A3a	12	Utp21p (12)	1.69364	0.457833	nucleus	Subunit of U3-containing 90S preribosome and Small Subunit (SSU) processome complexes involved in production of 18S rRNA and assembly of small ribosomal subunit; synthetic defect with STI1 Hsp90 cochaperone; human homolog linked to glaucoma	2020
	gi|151944799	Utp7p	A3a	1	Utp7p (1)	1.67133	0	0	Nucleolar protein, component of the small subunit (SSU) processome containing the U3 snoRNA that is involved in processing of pre-18S rRNA	5800
	gi|151941850	Sas10p / Utp3p	A3a	7	Sas10p / Utp3p (7)	1.59624	0.41978	0	Essential subunit of U3-containing Small Subunit (SSU) processome complex involved in production of 18S rRNA and assembly of small ribosomal subunit; disrupts silencing when overproduced	not visualized
	gi|6325402	Noc4p	A3a	2	Noc4p (2)	1.56548	0.120417	nucleus	Nucleolar protein, forms a complex with Nop14p that mediates maturation and nuclear export of 40S ribosomal subunits	1630
	gi|151946073	Utp14p	A3a	7	Utp14p (7)	1.52434	0.256906	nucleolus,nucleus	Subunit of U3-containing Small Subunit (SSU) processome complex involved in production of 18S rRNA and assembly of small ribosomal subunit	1470
	gi|190407832	Nan1p	A3a	3	Nan1p (3)	1.51587	0.0982598	nucleolus	U3 snoRNP protein, component of the small (ribosomal) subunit (SSU) processosome containing U3 snoRNA; required for the biogenesis of18S rRNA	6560
	gi|207342335	Utp15p	A3a	8	Utp15p (8)	1.48844	0.403833	nucleolus,nucleus	Nucleolar protein, component of the small subunit (SSU) processome containing the U3 snoRNA that is involved in processing of pre-18S rRNA	358
	gi|259148205	Utp13p	A3a	7	Utp13p (7)	1.47893	0.218744	nucleolus	Nucleolar protein, component of the small subunit (SSU) processome containing the U3 snoRNA that is involved in processing of pre-18S rRNA	8070
	gi|151945077	Mpp10p	A3a	10	Mpp10p (10)	1.43561	0.481367	0	Component of the SSU processome and 90S preribosome, required for pre-18S rRNA processing, interacts with and controls the stability of Imp3p and Imp4p, essential for viability; similar to human Mpp10p	not visualized
	gi|6321942	Imp3p	A3a	1	Imp3p (1)	1.41188	0	0	Component of the SSU processome, which is required for pre-18S rRNA processing, essential protein that interacts with Mpp10p and mediates interactions of Imp4p and Mpp10p with U3 snoRNA	not visualized
	gi|14270688	Utp20p	A3a	1	Utp20p (1)	1.36994	0	cytoplasm,nucleolus	Component of the small-subunit (SSU) processome, which is involved in the biogenesis of the 18S rRNA	not visualized
	gi|151945258	Utp18p	A3a	1	Utp18p (1)	1.32916	0	nucleolus	Possible U3 snoRNP protein involved in maturation of pre-18S rRNA, based on computational analysis of large-scale protein-protein interaction data	9570
	gi|151944459	Imp4p	A3a	2	Imp4p (2)	1.31725	0.289731	0	Component of the SSU processome, which is required for pre-18S rRNA processing; interacts with Mpp10p; member of a superfamily of proteins that contain a sigma(70)-like motif and associate with RNAs	not visualized
	gi|151945015	Utp10p	A3a	7	Utp10p (7)	1.28677	0.229578	nucleolus	Nucleolar protein, component of the small subunit (SSU) processome containing the U3 snoRNA that is involved in processing of pre-18S rRNA	18200
	gi|6321990	Utp9p	A3a	5	Utp9p (5)	1.27129	0.146132	nucleolus	Nucleolar protein, component of the small subunit (SSU) processome containing the U3 snoRNA that is involved in processing of pre-18S rRNA	20000
	gi|6320531	Utp4p	A3a	6	Utp4p (6)	1.25306	0.22418	nucleolus	Subunit of U3-containing 90S preribosome and Small Subunit (SSU) processome complexes involved in production of 18S rRNA and assembly of small ribosomal subunit; member of t-Utp subcomplex involved with transcription of 35S rRNA transcript	5440
	gi|151943408	Utp8p	A3a	4	Utp8p (4)	1.2385	0.15918	nucleolus	Nucleolar protein required for export of tRNAs from the nucleus; also copurifies with the small subunit (SSU) processome containing the U3 snoRNA that is involved in processing of pre-18S rRNA	16800
	gi|151943367	Utp22p	A3a	4	Utp22p (4)	1.2045	0.183801	nucleolus,nucleus	Possible U3 snoRNP protein involved in maturation of pre-18S rRNA, based on computational analysis of large-scale protein-protein interaction data	3260
	gi|151942889	Mrd1p	A3a	1	Mrd1p (1)	1.17339	0	0	Essential conserved protein that is part of the 90S preribosome; required for production of 18S rRNA and small ribosomal subunit; contains five consensus RNA-binding domains	2220
	gi|190409480	Nop9p	A3a	1	Nop9p (1)	1.12568	0	nucleolus,nucleus	Essential subunit of U3-containing 90S preribosome involved in production of 18S rRNA and assembly of small ribosomal subunit; also part of pre-40S ribosome and required for its export into cytoplasm; binds RNA and contains pumilio domain	2930
	gi|116666730	Snu13	A3a	4	Snu13 (4)	0.763501	0.100565	0	RNA binding protein, part of U3 snoRNP involved in rRNA processing, part of U4/U6-U5 tri-snRNP involved in mRNA splicing, similar to human 15.5K protein	not visualized
	gi|45271026	Fap7p	A3b	1	Fap7p (1)	0.824953	0	cytoplasm,nucleus	Essential NTPase required for small ribosome subunit synthesis, mediates processing of the 20S pre-rRNA at site D in the cytoplasm but associates only transiently with 43S preribosomes via Rps14p, may be the endonuclease for site D	8350
	gi|190409747	Rrp14p	A4	5	Rrp14p (5)	1.67671	0.576357	0	Essential protein, constituent of 66S pre-ribosomal particles; interacts with proteins involved in ribosomal biogenesis and cell polarity; member of the SURF-6 family	not visualized
	gi|6321964	Nmd3p	A4	1	Nmd3p (1)	1.67578	0	cytoplasm	Protein involved in nuclear export of the large ribosomal subunit; acts as a Crm1p-dependent adapter protein for export of nascent ribosomal subunits through the nuclear pore complex	11900
	gi|160409988	Mak5p	A4	1	Mak5p (1)	1.63919	0	nucleolus,nucleus	Essential nucleolar protein, putative DEAD-box RNA helicase required for maintenance of M1 dsRNA virus; involved in biogenesis of large (60S) ribosomal subunits	981
	gi|6319988	Nop6p	A4	3	Nop6p (3)	1.61482	0.329845	nucleolus	Putative RNA-binding protein implicated in A3/4; contains an RNA recognition motif (RRM) and has similarity to hydrophilins; NOP6 may be a fungal-specific gene as no homologs have been yet identified in higher eukaryotes	8970
	gi|6325213	Nop4p	A4	29	Nop4p (29)	1.40671	0.319507	nucleolus,nucleus	Nucleolar protein, essential for processing and maturation of 27S pre-rRNA and large ribosomal subunit biogenesis; constituent of 66S pre-ribosomal particles; contains four RNA recognition motifs (RRMs)	4990
	gi|151943709	Lsg1p	A4	1	Lsg1p (1)	1.31452	0	cytoplasm	Putative GTPase involved in 60S ribosomal subunit biogenesis; required for the release of Nmd3p from 60S subunits in the cytoplasm	19400
	gi|151941273	Rea1p/Mdn1p	A4	1	Rea1p/Mdn1p (1)	1.25366	0	cytoplasm,nucleus	Huge dynein-related AAA-type ATPase (midasin), forms extended pre-60S particle with the Rix1 complex (Rix1p-Ipi1p-Ipi3p), may mediate ATP-dependent remodeling of 60S subunits and subsequent export from nucleoplasm to cytoplasm	538
	gi|151941136	Rix7p	A4	1	Rix7p (1)	1.24529	0	nucleolus,nucleus	Putative ATPase of the AAA family, required for export of pre-ribosomal large subunits from the nucleus; distributed between the nucleolus, nucleoplasm, and nuclear periphery depending on growth conditions	4490
	gi|6323885	Rrp5p	A4	38	Rrp5p (38)	1.22519	0.175281	nucleolus	RNA binding protein with preference for single stranded tracts of U's involved in synthesis of both 18S and 5.8S rRNAs; component of both the ribosomal small subunit (SSU) processosome and the 90S preribosome	8860
	gi|6320292	Rrp1p	A4	5	Rrp1p (5)	1.19746	0.122351	nucleolus,nucleus	Essential evolutionarily conserved nucleolar protein necessary for biogenesis of 60S ribosomal subunits and processing of pre-rRNAs to mature rRNAs, associated with several distinct 66S pre-ribosomal particles	6960
	gi|6323021	Drs1p	A4	9	Drs1p (9)	1.1891	0.147535	cytoplasm,nucleolus,nucleus	Nucleolar DEAD-box protein required for ribosome assembly and function, including synthesis of 60S ribosomal subunits; constituent of 66S pre-ribosomal particles	not visualized
	gi|6324326	Rlp7p	A4	9	Rlp7p (9)	1.13713	0.14743	0	Nucleolar protein with similarity to large ribosomal subunit L7 proteins; constituent of 66S pre-ribosomal particles; plays an essential role in processing of precursors to the large ribosomal subunit RNAs	7720
	gi|190405562	Nop16p	A4	11	Nop16p (11)	1.12047	0.117768	nucleolus,nucleus	Constituent of 66S pre-ribosomal particles, involved in 60S ribosomal subunit biogenesis	2860
	gi|151941367	Mak16p	A4	2	Mak16p (2)	1.11904	0.0651371	0	Essential nuclear protein, constituent of 66S pre-ribosomal particles; required for maturation of 25S and 5.8S rRNAs;	not visualized
	gi|6324219	Nop15p	A4	6	Nop15p (6)	1.11326	0.102167	nucleolus,nucleus	Constituent of 66S pre-ribosomal particles, involved in 60S ribosomal subunit biogenesis; localizes to both nucleolus and cytoplasm	4280
	gi|151942459	Puf6p	A4	1	Puf6p (1)	1.07844	0	nucleolus,nucleus	Pumilio-homology domain protein that binds ASH1 mRNA at PUF consensus sequences in the 3' UTR and represses its translation, resulting in proper asymmetric localization of ASH1 mRNA	21500
	gi|259147998	Rlp24p	A4	4	Rlp24p (4)	1.07298	0.172965	0	Essential protein with similarity to Rpl24Ap and Rpl24Bp, associated with pre-60S ribosomal subunits and required for ribosomal large subunit biogenesis	not visualized
	gi|151942049	Noc1p	A4	15	Noc1p (15)	1.06366	0.11165	nucleolus	Constituent of 66S pre-ribosomal particles, required for large (60S) ribosomal subunit biogenesis; involved in nuclear export of pre-ribosomes; required for maintenance of dsRNA virus; homolog of human CAATT-binding protein	15000
	gi|6325273	Tif6p	A4	1	Tif6p (1)	1.06183	0	nucleolus,nucleus	Constituent of 66S pre-ribosomal particles, has similarity to human B1 factor 6 (eIF6); may be involved in the biogenesis and or stability of 60S ribosomal subunits	18600
	gi|6324868	Rrs1p	A4	6	Rrs1p (6)	1.03589	0.159788	0	Essential protein that binds ribosomal protein L11 and is required for nuclear export of the 60S pre-ribosomal subunit during A3/4; mouse homolog shows altered expression in Huntington's disease model mice	not visualized
	gi|259149411	Brx1p	A4	12	Brx1p (12)	1.03434	0.121535	nucleolus,nucleus	Nucleolar protein, constituent of 66S pre-ribosomal particles; depletion leads to defects in rRNA processing and a block in the assembly of large ribosomal subunits; possesses a sigma(70)-like RNA-binding motif	13200
	gi|6325164	Nog1p	A4	14	Nog1p (14)	1.0241	0.226994	nucleus	Putative GTPase that associates with free 60S ribosomal subunits in the nucleolus and is required for 60S ribosomal subunit biogenesis; constituent of 66S pre-ribosomal particles; member of the ODN family of nucleolar G-proteins	28000
	gi|190407303	Nop12p	A4	12	Nop12p (12)	1.02367	0.104048	nucleolus	Nucleolar protein involved in pre-25S rRNA processing and biogenesis of large 60S ribosomal subunit; contains an RNA recognition motif (RRM); binds to Ebp2; similar to Nop13p and Nsr1p	5910
	gi|51013571	Nop2p	A4	10	Nop2p (10)	1.0092	0.106567	nucleolus,nucleus	Probable RNA m(5)C methyltransferase, essential for processing and maturation of 27S pre-rRNA and large ribosomal subunit biogenesis; localized to the nucleolus; constituent of 66S pre-ribosomal particles	18700
	gi|207344709	Cic1p/Nsa3p	A4	6	Cic1p/Nsa3p (6)	1.00557	0.115019	nucleolus,nucleus	Essential protein that interacts with proteasome components and has a potential role in proteasome substrate specificity; also copurifies with 66S pre-ribosomal particles	45900
	gi|6323693	Erb1p	A4	25	Erb1p (25)	1.00396	0.119612	nucleolus,nucleus	Constituent of 66S pre-ribosomal particles, forms a complex with Nop7p and Ytm1p that is required for maturation of the large ribosomal subunit; required for maturation of the 25S and 5.8S ribosomal RNAs; homologous to mammalian Bop1	2680
	gi|6323947	Has1p	A4	16	Has1p (16)	1.00187	0.235727	0	ATP-dependent RNA helicase; localizes to both the nuclear periphery and nucleolus; highly enriched in nuclear pore complex fractions; constituent of 66S pre-ribosomal particles	not visualized
	gi|6324846	Ytm1p	A4	7	Ytm1p (7)	0.994414	0.106299	nucleolus,nucleus	Constituent of 66S pre-ribosomal particles, forms a complex with Nop7p and Erb1p that is required for maturation of the large ribosomal subunit; has seven C-terminal WD repeats	6670
	gi|207345119	Nop7p	A4	13	Nop7p (13)	0.975686	0.103843	nucleolus,nucleus	Component of several different pre-ribosomal particles; forms a complex with Ytm1p and Erb1p that is required for maturation of the large ribosomal subunit; required for exit from G0 and the initiation of cell proliferation	4530
	gi|151945296	Noc2p	A4	26	Noc2p (26)	0.974428	0.160893	nucleolus,nucleus	Protein that forms a nucleolar complex with Mak21p that binds to 90S and 66S pre-ribosomes, as well as a nuclear complex with Noc3p that binds to 66S pre-ribosomes; both complexes mediate intranuclear transport of ribosomal precursors	29000
	gi|151941620	Rpf2p	A4	5	Rpf2p (5)	0.972559	0.294715	nucleolus,nucleus	Essential protein involved in the processing of pre-rRNA and the assembly of the 60S ribosomal subunit; interacts with ribosomal protein L11; localizes predominantly to the nucleolus; constituent of 66S pre-ribosomal particles	32400
	gi|151941747	Ebp2p	A4	23	Ebp2p (23)	0.931306	0.12391	0	Essential protein required for the maturation of 25S rRNA and 60S ribosomal subunit assembly, localizes to the nucleolus; constituent of 66S pre-ribosomal particles	not visualized
	gi|207340712	Nip7p	A4	5	Nip7p (5)	0.923183	0.149598	nucleolus,nucleus	Nucleolar protein required for 60S ribosome subunit biogenesis, constituent of 66S pre-ribosomal particles; physically interacts with Nop8p and the exosome subunit Rrp43p	5170
	gi|6322843	Mrt4p	A4	4	Mrt4p (4)	0.844445	0.0773374	nucleolus,nucleus	Protein involved in mRNA turnover and ribosome assembly, localizes to the nucleolus	18200
	gi|6321857	Ssf1p	A4	2	Ssf1p (2)	0.839205	0.129531	nucleolus,nucleus	Constituent of 66S pre-ribosomal particles, required for ribosomal large subunit maturation; functionally redundant with Ssf2p; member of the Brix family	8150
	gi|190406043	Noc3p	A4	10	Noc3p (10)	0.82705	0.117946	nucleolus,nucleus	Protein that forms a nuclear complex with Noc2p that binds to 66S ribosomal precursors to mediate their intranuclear transport; also binds to chromatin to promote the association of DNA replication factors and replication initiation	11700
	gi|206558288	Nsa1p	A4	2	Nsa1p (2)	0.783489	0.214297	nucleolus,nucleus	Constituent of 66S pre-ribosomal particles, involved in 60S ribosomal subunit biogenesis	2740
	gi|151944364	Nop13p	A4	2	Nop13p (2)	0.659123	0.0830353	nucleolus,nucleus	Nucleolar protein found in preribosomal complexes; contains an RNA recognition motif (RRM)	3830
	gi|151944713	Nug1p	A4	6	Nug1p (6)	0.447262	0.167381	nucleolus,nucleus	GTPase that associates with nuclear 60S pre-ribosomes, required for export of 60S ribosomal subunits from the nucleus	7130
	gi|6320620	Rrp17p	A4	1	Rrp17p (1)	0.397567	0	nucleolus,nucleus	Component of the pre-60S pre-ribosomal particle; required for cell viability under standard (aerobic) conditions but not under anaerobic conditions	2950
	gi|190406395	Spb1p	A4	3	Spb1p (3)	0.3808	0.130724	0	AdoMet-dependent methyltransferase involved in rRNA processing and 60S ribosomal subunit maturation; methylates G2922 in the tRNA docking site of the large subunit rRNA and in the absence of snR52, U2921; suppressor of PAB1 mutants	not visualized
	gi|190406571	Spb4p	A4	2	Spb4p (2)	0.296409	0.0727228	nucleolus,nucleus	Putative ATP-dependent RNA helicase, nucleolar protein required for synthesis of 60S ribosomal subunits at a late step in the pathway; sediments with 66S pre-ribosomes in sucrose gradients	5740
	gi|6320973	Nsa2p	A4	2	Nsa2p (2)	0.27485	0.0839634	cytoplasm	Protein constituent of 66S pre-ribosomal particles, contributes to processing of the 27S pre-rRNA	8660
	gi|666101	Nhp2p	A5	3	Nhp2p (3)	0.990768	0.0811345	nucleolus	Nuclear protein related to mammalian high mobility group (HMG) proteins, essential for function of H/ACA-type snoRNPs, which are involved in 18S rRNA processing	not visualized
	gi|7839181	Nop10p	A5	4	Nop10p (4)	0.863227	0.116411	nucleolus	Constituent of small nucleolar ribonucleoprotein particles containing H/ACA-type snoRNAs, which are required for pseudouridylation and processing of pre-18S rRNA	not visualized
	gi|151941019	Cbf5p	A5	8	Cbf5p (8)	0.842767	0.147892	nucleolus	Pseudouridine synthase catalytic subunit of box H/ACA small nucleolar ribonucleoprotein particles (snoRNPs), acts on both large and small rRNAs and on snRNA U2; mutations in human ortholog dyskerin cause the disorder dyskeratosis congenita	33600
	gi|206558283	Nop58p	A5	13	Nop58p (13)	0.822412	0.223411	nucleolus	Protein involved in pre-rRNA processing, 18S rRNA synthesis, and snoRNA synthesis; component of the small subunit processome complex, which is required for processing of pre-18S rRNA	34700
	gi|190405265	Nop56p	A5	19	Nop56p (19)	0.808764	0.127018	nucleolus	Essential evolutionarily-conserved nucleolar protein component of the box C/D snoRNP complexes that direct 2'-O-methylation of pre-rRNA during its maturation; overexpression causes spindle orientation defects	13500
	gi|6320190	Nop1p	A5	12	Nop1p (12)	0.798945	0.151247	0	Nucleolar protein, component of the small subunit processome complex, which is required for processing of pre-18S rRNA; has similarity to mammalian fibrillarin	not visualized
	gi|190405871	Gar1p	A5	3	Gar1p (3)	0.78783	0.0691102	nucleolus	Protein component of the H/ACA snoRNP pseudouridylase complex, involved in the modification and cleavage of the 18S pre-rRNA	5730
	gi|530998	Fpr3p	A6	8	Fpr3p (8)	1.46055	0.243115	nucleolus,nucleus	Nucleolar peptidyl-prolyl cis-trans isomerase (PPIase); FK506 binding protein; phosphorylated by casein kinase II (Cka1p-Cka2p-Ckb1p-Ckb2p) and dephosphorylated by Ptp1p	9490
	gi|151945554	Rex4p	A6	3	Rex4p (3)	1.2775	0.194822	nucleolus,nucleus	Putative RNA exonuclease possibly involved in pre-rRNA processing and ribosome assembly	4280
	gi|51013151	Rrp6p	A6	1	Rrp6p (1)	1.25275	0	#N/A	Nuclear exosome exonuclease component; has 3'-5' exonuclease activity; involved in RNA processing, maturation, surveillance, degradation, tethering, and export; has similarity to E. coli RNase D and to human PM-Sc1 100 (EXOSC10)	#N/A
	gi|151943057	Hpm1p	A6	1	Hpm1p (1)	1.1656	0	cytoplasm,nucleus	AdoMet-dependent methyltransferase involved in a novel 3-methylhistidine modification of ribosomal protein Rpl3p; seven beta-strand MTase family member; null mutant exhibits a weak vacuolar protein sorting defect and caspofungin resistance	not visualized
	gi|160380616	Dbp3p	A6	3	Dbp3p (3)	1.07895	0.0320154	nucleolus,nucleus	Putative ATP-dependent RNA helicase of the DEAD-box family involved in ribosomal biogenesis	38900
	gi|577810	Rrp8p	A6	1	Rrp8p (1)	1.06243	0	nucleolus,nucleus	Nucleolar protein involved in rRNA processing, pre-rRNA cleavage at site A2; also involved in telomere maintenance; mutation is synthetically lethal with a gar1 mutation	2780
	gi|151942780	Rrp12p	A6	4	Rrp12p (4)	0.972645	0.150778	cytoplasm,nucleus	Protein required for export of the ribosomal subunits; associates with the RNA components of the pre-ribosomes; contains HEAT-repeats	8170
	gi|151943436	Nsr1p	A6	9	Nsr1p (9)	0.91564	0.137652	nucleolus	Nucleolar protein that binds nuclear localization sequences, required for pre-rRNA processing and ribosome biogenesis	77400
	gi|259145944	Arb1p	A6	3	Arb1p (3)	0.860332	0.111286	cytoplasm	ATPase of the ATP-binding cassette (ABC) family involved in 40S and 60S ribosome biogenesis, has similarity to Gcn20p; shuttles from nucleus to cytoplasm, physically interacts with Tif6p, Lsg1p	17600
	gi|163310814	Npl3p	A6	1	Npl3p (1)	0.812967	0	nucleus	is Nop3, req. for ribos. biogenesis. also for mRNA metabolism. For RNA-binding protein that promotes elongation, regulates termination, and carries poly(A) mRNA from nucleus to cytoplasm; required for pre-mRNA splicing; dissociation from mRNAs promoted by Mtr10p; phosphorylated by Sky1p in the cytoplasm	78700
	gi|151943835	YCR016W	A6	1	YCR016W (1)	0.497209	0	nucleolus,nucleus	Putative protein of unknown function; green fluorescent protein (GFP)-fusion protein localizes to the nucleolus and nucleus; predicted to be involved in A3/4	1850
	gi|151941039	Pwp1p	A6	1	Pwp1p (1)	0.20467	0	cytoplasm,nucleolus,nucleus	Protein with WD-40 repeats involved in rRNA processing; associates with trans-acting ribosome biogenesis factors; similar to beta-transducin superfamily	43800
	gi|190409546	NPA3	B	3	NPA3 (3)	1.31738	0.263657	cytoplasm	Essential, conserved, cytoplasmic ATPase; phosphorylated by the Pcl1p-Pho85p kinase complex	15200
	gi|3712	SUP35	B	1	SUP35 (1)	1.1506	0	cytoplasm	Translation termination factor eRF3; altered protein conformation creates the [PSI(+)] prion, a dominant cytoplasmically inherited protein aggregate that alters translational fidelity and creates a nonsense suppressor phenotype	78900
	gi|151943621	Gcn1p	B	4	Gcn1p (4)	1.08994	0.158328	cytoplasm	Positive regulator of the Gcn2p kinase activity, forms a complex with Gcn20p; proposed to stimulate Gcn2p activation by an uncharged tRNA	7330
	gi|468605	Sup45p	B	2	Sup45p (2)	1.06877	0.145864	cytoplasm	Polypeptide release factor (eRF1) in translation termination; mutant form acts as a recessive omnipotent suppressor; methylated by Mtq2p-Trm112p in ternary complex eRF1-eRF3-GTP; mutation of methylation site confers resistance to zymocin	13100
	gi|295675	TIF4631	B	1	TIF4631 (1)	1.01284	0	cytoplasm	Translation initiation factor eIF4G, subunit of the mRNA cap-binding protein complex (eIF4F) that also contains eIF4E (Cdc33p); associates with the poly(A)-binding protein Pab1p, also interacts with eIF4A (Tif1p); homologous to Tif4632p	9760
	gi|151946513	GRS1	B	1	GRS1 (1)	0.899527	0	cytoplasm	Cytoplasmic and mitochondrial glycyl-tRNA synthase that ligates glycine to the cognate anticodon bearing tRNA; transcription termination factor that may interact with the 3'-end of pre-mRNA to promote 3'-end formation	98400
	gi|3732	unnamed protein product 98% seq. identity to Gcd1p	B1	1	unnamed protein product 98% seq. identity to Gcd1p (1)	1.37813	0	cytoplasm	Gamma subunit of the translation initiation factor eIF2B, the guanine-nucleotide exchange factor for eIF2; activity subsequently regulated by phosphorylated eIF2; first identified as a negative regulator of GCN4 expression	9530
	gi|460044	Fun12p	B1	4	Fun12p (4)	1.13718	0.113942	cytoplasm	GTPase, required for general translation initiation by promoting Met-tRNAiMet binding to ribosomes and ribosomal subunit joining; homolog of bacterial IF2	13400
	gi|151946470	RPG1	B1	3	RPG1 (3)	1.11992	0.139032	cytoplasm	eIF3a subunit of the core complex of translation initiation factor 3 (eIF3), essential for translation; part of a subcomplex (Prt1p-Rpg1p-Nip1p) that stimulates binding of mRNA and tRNA(i)Met to ribosomes	52700
	gi|238686682	Tif35p	B1	4	Tif35p (4)	1.05706	0.0542207	cytoplasm	eIF3g subunit of the core complex of translation initiation factor 3 (eIF3), which is essential for translation	not visualized
	gi|238686680	Prt1	B1	7	Prt1 (7)	1.0418	0.152721	cytoplasm	eIF3b subunit of the core complex of translation initiation factor 3 (eIF3), essential for translation; part of a subcomplex (Prt1p-Rpg1p-Nip1p) that stimulates binding of mRNA and tRNA(i)Met to ribosomes	47500
	gi|6324433	Cdc33p	B1	5	Cdc33p (5)	1.03608	0.0572667	cytoplasm	Cytoplasmic mRNA cap binding protein and translation initiation factor eIF4E; the eIF4E-cap complex is responsible for mediating cap-dependent mRNA translation via interactions with translation initiation factor eIF4G (Tif4631p or Tif4632p)	14200
	gi|11513344	Tif2p	B1	1	Tif2p (1)	1.00973	0	cytoplasm	Translation initiation factor eIF4A, identical to Tif1p; DEA(D/H)-box RNA helicase that couples ATPase activity to RNA binding and unwinding; forms a dumbbell structure of two compact domains connected by a linker; interacts with eIF4G	not quantitated
	gi|6324778	Ded1p	B1	6	Ded1p (6)	1.00132	0.0616481	0	ATP-dependent DEAD (Asp-Glu-Ala-Asp)-box RNA helicase, required for B1 of all yeast mRNAs; mutations in human DEAD-box DBY are a frequent cause of male infertility	not visualized
	gi|6322323	Tif2p	B1	15	Tif2p (15)	0.984779	0.150742	cytoplasm	Translation initiation factor eIF4A, identical to Tif1p; DEA(D/H)-box RNA helicase that couples ATPase activity to RNA binding and unwinding; forms a dumbbell structure of two compact domains connected by a linker; interacts with eIF4G	not quantitated
	gi|6323795	TIF34	B1	3	TIF34 (3)	0.937427	0.151191	0	eIF3i subunit of the core complex of translation initiation factor 3 (eIF3), which is essential for translation	2400
	gi|151946172	Clu1p	B1	1	Clu1p (1)	0.928003	0	cytoplasm	eIF3 component of unknown function; deletion causes defects in mitochondrial organization but not in growth or translation initiation, can rescue cytokinesis and mitochondrial organization defects of the Dictyostelium cluA- mutant	17000
	gi|151941085	Yef3p	B1	2	Yef3p (2)	0.657434	0.127982	cytoplasm	Translational elongation factor 3, stimulates the binding of aminoacyl-tRNA (AA-tRNA) to ribosomes by releasing EF-1 alpha from the ribosomal complex; contains two ABC cassettes; binds and hydrolyses ATP	871000
	gi|259147758	Tef4p	B2	2	Tef4p (2)	1.5018	0.0719139	cytoplasm	Gamma subunit of translational elongation factor eEF1B, stimulates the binding of aminoacyl-tRNA (AA-tRNA) to ribosomes by releasing eEF1A (Tef1p/Tef2p) from the ribosomal complex	102000
	gi|55670150	EF-2 (EFT1/EFT2)	B2	15	EF-2 (EFT1/EFT2) (15)	1.02548	0.162029	cytoplasm	Elongation factor 2 (EF-2), also encoded by EFT2; catalyzes ribosomal translocation during protein synthesis; contains diphthamide, the unique posttranslationally modified histidine residue specifically ADP-ribosylated by diphtheria toxin	82700
	gi|114794802	Yef3p	B2	2	Yef3p (2)	0.866524	0.0125649	cytoplasm	Translational elongation factor 3, stimulates the binding of aminoacyl-tRNA (AA-tRNA) to ribosomes by releasing EF-1 alpha from the ribosomal complex; contains two ABC cassettes; binds and hydrolyses ATP	871000
	gi|190405311	Yef3p	B2	28	Yef3p (28)	0.849617	0.157112	cytoplasm	Translational elongation factor 3, stimulates the binding of aminoacyl-tRNA (AA-tRNA) to ribosomes by releasing EF-1 alpha from the ribosomal complex; contains two ABC cassettes; binds and hydrolyses ATP	871000
	gi|6319594	Tef2p	B2	23	Tef2p (23)	0.839468	0.148083	cytoplasm	Translational elongation factor EF-1 alpha; also encoded by TEF1; functions in the binding reaction of aminoacyl-tRNA (AA-tRNA) to ribosomes	450
	gi|4472	SIR3	C	1	SIR3 (1)	1.05958	0	nuclear periphery	Silencing protein that interacts with Sir2p and Sir4p, and histone H3 and H4 tails, to establish a transcriptionally silent chromatin state; required for spreading of silenced chromatin; recruited to chromatin through interaction with Rap1p	1400
	gi|6320431	Hta1p/Hta2p	C1	2	Hta1p/Hta2p (2)	1.0871	0.0755806	vacuole	Histone H2A, core histone protein required for chromatin assembly and chromosome function; one of two nearly identical subtypes (see also HTA2); DNA damage-dependent phosphorylation by Mec1p facilitates DNA repair; acetylated by Nat4p	not visualized
	gi|188595808	Htb1p/Htb2p	C1	2	Htb1p/Htb2p (2)	0.998668	0.0237312	nucleus	Histone H2B, core histone protein required for chromatin assembly and chromosome function; nearly identical to HTB1; Rad6p-Bre1p-Lge1p mediated ubiquitination regulates transcriptional activation, meiotic DSB formation and H3 methylation	not quantitated
	gi|15988132	Hht1/Hht2	C1	2	Hht1/Hht2 (2)	0.919549	0.00993517	nucleus	Histone H3, core histone protein required for chromatin assembly, part of heterochromatin-mediated telomeric and HM silencing; one of two identical histone H3 proteins (see HHT2); regulated by acetylation, methylation, and phosphorylation	213000
	gi|151944881	Chd1p	C3	1	Chd1p (1)	1.19762	0	nucleus	Nucleosome remodeling factor that functions in regulation of transcription elongation; contains a chromo domain, a helicase domain and a DNA-binding domain; component of both the SAGA and SLIK complexes	1620
	gi|259145314	Paa1p	C3	1	Paa1p (1)	1.01762	0	0	Polyamine acetyltransferase; acetylates polyamines (e.g. putrescine, spermidine, spermine) and also aralkylamines (e.g. tryptamine, phenylethylamine); may be involved in transcription and/or DNA replication	8680
	gi|51013133	Rsc8p	C3a	1	Rsc8p (1)	1.1716	0	nucleus	Component of the RSC chromatin remodeling complex; essential for viability and mitotic growth; homolog of SWI/SNF subunit Swi3p, but unlike Swi3p, does not activate transcription of reporters	3380
	gi|151940964	Fpr4p	C4e	15	Fpr4p (15)	1.2772	0.140555	nucleolus,nucleus	Peptidyl-prolyl cis-trans isomerase (PPIase) (proline isomerase) localized to the nucleus; catalyzes isomerization of proline residues in histones H3 and H4, which affects lysine methylation of those histones	14100
	gi|110590860	RPA12	E1	1	RPA12 (1)	1.16319	0	nucleolus	RNA polymerase I subunit A12.2; contains two zinc binding domains, and the N terminal domain is responsible for anchoring to the RNA pol I complex	8450
	gi|151942801	Rpa135p	E1	1	Rpa135p (1)	1.05606	0	nucleolus	RNA polymerase I subunit A135	14100
	gi|151944979	RPA34	E1	1	RPA34 (1)	0.918472	0	nucleolus	RNA polymerase I subunit A34.5	3360
	gi|6325445	Rpo26p	E4	1	Rpo26p (1)	1.05163	0	cytoplasm,nucleus	RNA polymerase subunit ABC23, common to RNA polymerases I, II, and III; part of central core; similar to bacterial omega subunit	6090
	gi|190408037	Rpc40p (AC40)	E5	1	Rpc40p (AC40) (1)	1.04457	0	nucleolus,nucleus	RNA polymerase subunit, common to RNA polymerase I and III	13000
	gi|259145620	Yra1p	F5	6	Yra1p (6)	1.5533	0.51968	nucleus	Nuclear protein that binds to RNA and to Mex67p, required for export of poly(A)+ mRNA from the nucleus; member of the REF (RNA and export factor binding proteins) family; another family member, Yra2p, can substitute for Yra1p function	not visualized
	gi|287911	Cdc39	F5	1	Cdc39 (1)	1.35698	0	cytoplasm	Component of the CCR4-NOT complex, which has multiple roles in regulating mRNA levels including regulation of transcription and destabilizing mRNAs by deadenylation; basal transcription factor	4300
	gi|256272082	Dcp1p	F5	1	Dcp1p (1)	1.35682	0	punctate composite	Subunit of the Dcp1p-Dcp2p decapping enzyme complex, which removes the 5' cap structure from mRNAs prior to their degradation; enhances the activity of catalytic subunit Dcp2p; regulated by DEAD box protein Dhh1p	2880
	gi|6324217	Dbp2p	F5	1	Dbp2p (1)	1.17784	0	cytoplasm,nucleus	Essential ATP-dependent RNA helicase of the DEAD-box protein family, involved in nonsense-mediated mRNA decay and rRNA processing	33100
	gi|256273404	Dbp5p	F5	2	Dbp5p (2)	1.14509	0.213295	nuclear periphery	Cytoplasmic ATP-dependent RNA helicase of the DEAD-box family involved in mRNA export from the nucleus; involved in translation termination	14900
	gi|6321265	Kem1p	F5	1	Kem1p (1)	1.12228	0	cytoplasm	Evolutionarily-conserved 5'-3' exonuclease component of cytoplasmic processing (P) bodies involved in mRNA decay; plays a role in microtubule-mediated processes, filamentous growth, ribosomal RNA maturation, and telomere maintenance	11700
	gi|256271306	Pab1p	F5	15	Pab1p (15)	1.11711	0.105474	cytoplasm	Poly(A) binding protein, part of the 3'-end RNA-processing complex, mediates interactions between the 5' cap structure and the 3' mRNA poly(A) tail, involved in control of poly(A) tail length, interacts with translation factor eIF-4G	198000
	gi|99032561	Prp24p	F5	1	Prp24p (1)	0.979273	0	cytoplasm,nucleus	Splicing factor that reanneals U4 and U6 snRNPs during spliceosome recycling	672
	gi|14318523	Loc1p	F5	5	Loc1p (5)	0.974151	0.120637	nucleolus,nucleus	Nuclear protein involved in asymmetric localization of ASH1 mRNA; binds double-stranded RNA in vitro; constituent of 66S pre-ribosomal particles	3650
	gi|51013079	HEK2	F5	1	HEK2 (1)	0.972039	0	cytoplasm	RNA binding protein involved in the asymmetric localization of ASH1 mRNA; represses translation of ASH1 mRNA, an effect reversed by Yck1p-dependent phosphoryation; regulates telomere position effect and length; similarity to hnRNP-K	15600
	gi|160358710	Sub2p	F6	4	Sub2p (4)	1.01597	0.109562	nucleus	Component of the TREX complex required for nuclear mRNA export; member of the DEAD-box RNA helicase superfamily and is involved in early and late steps of spliceosome assembly; homolog of the human splicing factor hUAP56	51700
	gi|172945	Frs1p	F7	1	Frs1p (1)	1.07744	0	cytoplasm	Beta subunit of cytoplasmic phenylalanyl-tRNA synthetase, forms a tetramer with Frs2p to generate active enzyme; able to hydrolyze mis-aminoacylated tRNA-Phe, which could contribute to translational quality control	5440
	gi|6320930	ILV1	G	1	ILV1 (1)	1.78883	0	mitochondrion	Threonine deaminase, catalyzes the first step in isoleucine biosynthesis; expression is under general amino acid control; ILV1 locus exhibits highly positioned nucleosomes whose organization is independent of known ILV1 regulation	11900
	gi|894204	Psa1p	G	1	Psa1p (1)	1.42371	0	cytoplasm	GDP-mannose pyrophosphorylase (mannose-1-phosphate guanyltransferase), synthesizes GDP-mannose from GTP and mannose-1-phosphate in cell wall biosynthesis; required for normal cell wall structure	97100
	gi|151942316	Ydr341cp	G	1	Ydr341cp (1)	1.38126	0	0	Arginyl-tRNA synthetase, proposed to be cytoplasmic but the authentic, non-tagged protein is detected in highly purified mitochondria in high-throughput studies	20600
	gi|151943789	Glk1p	G	3	Glk1p (3)	1.3475	0.373429	cytoplasm,punctate composite	Glucokinase, catalyzes the phosphorylation of glucose at C6 in the first irreversible step of glucose metabolism; one of three glucose phosphorylating enzymes; expression regulated by non-fermentable carbon sources	21100
	gi|6980562	Ypd1p	G	1	Ypd1p (1)	1.3087	0	cytoplasm,nucleus	Phosphorelay intermediate protein, phosphorylated by the plasma membrane sensor Sln1p in response to osmotic stress and then in turn phosphorylates the response regulators Ssk1p in the cytosol and Skn7p in the nucleus	6330
	gi|151943073	LYS12	G	1	LYS12 (1)	1.281	0	mitochondrion	Homo-isocitrate dehydrogenase, an NAD-linked mitochondrial enzyme required for the fourth step in the biosynthesis of lysine, in which homo-isocitrate is oxidatively decarboxylated to alpha-ketoadipate	19100
	gi|640053	SER1	G	1	SER1 (1)	1.26124	0	cytoplasm	3-phosphoserine aminotransferase, catalyzes the formation of phosphoserine from 3-phosphohydroxypyruvate, required for serine and glycine biosynthesis; regulated by the general control of amino acid biosynthesis mediated by Gcn4p	15900
	gi|167013430	Idh1p	G	1	Idh1p (1)	1.22699	0	mitochondrion	Subunit of mitochondrial NAD(+)-dependent isocitrate dehydrogenase, which catalyzes the oxidation of isocitrate to alpha-ketoglutarate in the TCA cycle	10500
	gi|28373827	ILV2	G	3	ILV2 (3)	1.1894	0.0394253	mitochondrion	Acetolactate synthase, catalyses the first common step in isoleucine and valine biosynthesis and is the target of several classes of inhibitors, localizes to the mitochondria; expression of the gene is under general amino acid contro	31900
	gi|151943263	Trp5p	G	4	Trp5p (4)	1.15028	0.393536	cytoplasm,nucleus	Tryptophan synthase, catalyzes the last step of tryptophan biosynthesis; regulated by the general control system of amino acid biosynthesis	15500
	gi|151941514	MAE1	G	2	MAE1 (2)	1.13551	0.052047	mitochondrion	Mitochondrial malic enzyme, catalyzes the oxidative decarboxylation of malate to pyruvate, which is a key intermediate in sugar metabolism and a precursor for synthesis of several amino acids	10500
	gi|151942417	PPN1	G	2	PPN1 (2)	1.13537	0.0200706	vacuole	Vacuolar endopolyphosphatase with a role in phosphate metabolism; functions as a homodimer	319
	gi|51013417	Pdx1p	G	1	Pdx1p (1)	1.13184	0	mitochondrion	Dihydrolipoamide dehydrogenase (E3)-binding protein (E3BP) of the mitochondrial pyruvate dehydrogenase (PDH) complex, plays a structural role in the complex by binding and positioning E3 to the dihydrolipoamide acetyltransferase (E2) core	414
	gi|75766245	Gal1p	G	1	Gal1p (1)	1.10311	0	0	Galactokinase, phosphorylates alpha-D-galactose to alpha-D-galactose-1-phosphate in the first step of galactose catabolism; expression regulated by Gal4p	not visualized
	gi|151943508	Yhb1p	G	4	Yhb1p (4)	1.10241	0.200396	cytoplasm	Nitric oxide oxidoreductase, flavohemoglobin involved in nitric oxide detoxification; plays a role in the oxidative and nitrosative stress responses	13000
	gi|122920148	Trx2p	G	2	Trx2p (2)	1.09484	0.159418	cytoplasm,nucleus	Cytoplasmic thioredoxin isoenzyme of the thioredoxin system which protects cells against oxidative and reductive stress, forms LMA1 complex with Pbi2p, acts as a cofactor for Tsa1p, required for ER-Golgi transport and vacuole inheritance	17200
	gi|171504	Fas3p	G	14	Fas3p (14)	1.08185	0.139853	cytoplasm,punctate composite	Acetyl-CoA carboxylase, biotin containing enzyme that catalyzes the carboxylation of acetyl-CoA to form malonyl-CoA; required for de novo biosynthesis of long-chain fatty acids	20200
	gi|6322666	Fas1p	G	1	Fas1p (1)	1.07639	0	cytoplasm	Beta subunit of fatty acid synthetase, which catalyzes the synthesis of long-chain saturated fatty acids; contains acetyltransacylase, dehydratase, enoyl reductase, malonyl transacylase, and palmitoyl transacylase activities	91800
	gi|51013423	Ade5,7p	G	2	Ade5,7p (2)	1.06651	0.0689979	cytoplasm	Bifunctional enzyme of the 'de novo' purine nucleotide biosynthetic pathway, contains aminoimidazole ribotide synthetase and glycinamide ribotide synthetase activities	35800
	gi|171122	Vma2p	G	12	Vma2p (12)	1.04793	0.0998293	vacuolar membrane	Subunit B of the eight-subunit V1 peripheral membrane domain of the vacuolar H+-ATPase (V-ATPase), an electrogenic proton pump found throughout the endomembrane system; contains nucleotide binding sites; also detected in the cytoplasm	131000
	gi|172436	Rna1p	G	2	Rna1p (2)	1.03398	0.0983203	cytoplasm	GTPase activating protein (GAP) for Gsp1p, involved in nuclear transport	52200
	gi|6325025	Fas2p	G	1	Fas2p (1)	1.01859	0	cytoplasm	Alpha subunit of fatty acid synthetase, which catalyzes the synthesis of long-chain saturated fatty acids; contains beta-ketoacyl reductase and beta-ketoacyl synthase activities; phosphorylated	17000
	gi|171596	Gfa1p	G	2	Gfa1p (2)	0.999919	0.098739	0	Glutamine-fructose-6-phosphate amidotransferase, catalyzes the formation of glucosamine-6-P and glutamate from fructose-6-P and glutamine in the first step of chitin biosynthesis	14300
	gi|207344936	Pfk1p	G	1	Pfk1p (1)	0.983547	0	cytoplasm	Alpha subunit of heterooctameric phosphofructokinase involved in glycolysis, indispensable for anaerobic growth, activated by fructose-2,6-bisphosphate and AMP, mutation inhibits glucose induction of cell cycle-related genes	89800
	gi|173146	Ura2p	G	6	Ura2p (6)	0.971914	0.117031	cytoplasm	Bifunctional carbamoylphosphate synthetase (CPSase)-aspartate transcarbamylase (ATCase), catalyzes the first two enzymatic steps in the de novo biosynthesis of pyrimidines; both activities are subject to feedback inhibition by UTP	11000
	gi|6319837	ILV6	G	3	ILV6 (3)	0.969984	0.0772487	mitochondrion	Regulatory subunit of acetolactate synthase, which catalyzes the first step of branched-chain amino acid biosynthesis; enhances activity of the Ilv2p catalytic subunit, localizes to mitochondria	15800
	gi|4816	Yju3p	G	1	Yju3p (1)	0.963282	0	ER	Serine hydrolase with sequence similarity to monoglyceride lipase (MGL), localizes to lipid particles	2140
	gi|3720	Tdh3p	G	2	Tdh3p (2)	0.954524	0.017236	cytoplasm,nucleus	Glyceraldehyde-3-phosphate dehydrogenase, isozyme 3, involved in glycolysis and gluconeogenesis; tetramer that catalyzes the reaction of glyceraldehyde-3-phosphate to 1,3 bis-phosphoglycerate; detected in the cytoplasm and cell-wall	169000
	gi|6321776	Prs3p	G	1	Prs3p (1)	0.94332	0	cytoplasm	5-phospho-ribosyl-1(alpha)-pyrophosphate synthetase, synthesizes PRPP, which is required for nucleotide, histidine, and tryptophan biosynthesis; one of five related enzymes, which are active as heteromultimeric complexes	not visualized
	gi|6321457	Vma7p	G	1	Vma7p (1)	0.937992	0	ambiguous,vacuolar membrane	Subunit F of the eight-subunit V1 peripheral membrane domain of vacuolar H+-ATPase (V-ATPase), an electrogenic proton pump found throughout the endomembrane system; required for the V1 domain to assemble onto the vacuolar membrane	4050
	gi|112491285	Adh1p	G	3	Adh1p (3)	0.929179	0.0537498	0	Alcohol dehydrogenase, fermentative isozyme active as homo- or heterotetramers; required for the reduction of acetaldehyde to ethanol, the last step in the glycolytic pathway	not visualized
	gi|151944399	Srv2p	G	1	Srv2p (1)	0.887787	0	actin	CAP (cyclase-associated protein) subunit of adenylyl cyclase complex; N-terminus binds adenylyl cyclase and facilitates activation by RAS; C-terminus binds ADP-actin monomers, facilitating regulation of actin dynamics and cell morphogenesis	8760
	gi|6323138	Ahp1p	G	1	Ahp1p (1)	0.847055	0	cytoplasm,nucleus	Thiol-specific peroxiredoxin, reduces hydroperoxides to protect against oxidative damage; function in vivo requires covalent conjugation to Urm1p	16200
	gi|157834086	URA6	G	2	URA6 (2)	0.796657	0.0557564	cytoplasm,nucleus	Uridylate kinase, catalyzes the seventh enzymatic step in the de novo biosynthesis of pyrimidines, converting uridine monophosphate (UMP) into uridine-5'-diphosphate (UDP)	1500
	gi|308191556	Ade12p	G	1	Ade12p (1)	0.787849	0	cytoplasm	Adenylosuccinate synthase, catalyzes the first step in synthesis of adenosine monophosphate from inosine 5'monophosphate during purine nucleotide biosynthesis; exhibits binding to single-stranded autonomously replicating (ARS) core sequence	56800
	gi|4180	Cdc19p	G	3	Cdc19p (3)	0.733323	0.117914	cytoplasm	Pyruvate kinase, functions as a homotetramer in glycolysis to convert phosphoenolpyruvate to pyruvate, the input for aerobic (TCA cycle) or anaerobic (glucose fermentation) respiration	291000
	gi|151940771	Gcn20p	G	1	Gcn20p (1)	0.728852	0	cytoplasm	Positive regulator of the Gcn2p kinase activity, forms a complex with Gcn1p; proposed to stimulate Gcn2p activation by an uncharged tRNA	14600
	gi|256274388	Sam1p	G	5	Sam1p (5)	0.706466	0.168685	cytoplasm	S-adenosylmethionine synthetase, catalyzes transfer of the adenosyl group of ATP to the sulfur atom of methionine; one of two differentially regulated isozymes (Sam1p and Sam2p)	103000
	gi|6322123	Rrn3p	G	1	Rrn3p (1)	0.687952	0	cytoplasm	Minor isoform of the large subunit of ribonucleotide-diphosphate reductase; the RNR complex catalyzes rate-limiting step in dNTP synthesis, regulated by DNA replication and DNA damage checkpoint pathways via localization of small subunits	1360
	gi|308191557	Ade12p	G	1	Ade12p (1)	0.681137	0	cytoplasm	Adenylosuccinate synthase, catalyzes the first step in synthesis of adenosine monophosphate from inosine 5'monophosphate during purine nucleotide biosynthesis; exhibits binding to single-stranded autonomously replicating (ARS) core sequence	56800
	gi|47420051	Gpd1p	G	1	Gpd1p (1)	0.674942	0	peroxisome	NAD-dependent glycerol-3-phosphate dehydrogenase, key enzyme of glycerol synthesis, essential for growth under osmotic stress; expression regulated by high-osmolarity glycerol response pathway; homolog of Gpd2p	807
	gi|416161	Cys4p	G	1	Cys4p (1)	0.426059	0	cytoplasm	Cystathionine beta-synthase, catalyzes synthesis of cystathionine from serine and homocysteine, the first committed step in cysteine biosynthesis; responsible for hydrogen sulfide generation; mutations in human ortholog cause homocystinuria	41900
	gi|207342498	Tsa1p	G	3	Tsa1p (3)	0.404191	0.0380657	cytoplasm,punctate composite	Thioredoxin peroxidase, acts as both a ribosome-associated and free cytoplasmic antioxidant; self-associates to form a high-molecular weight chaperone complex under oxidative stress; deletion results in mutator phenotype	378000
	gi|6323073	Pdc1p	G	11	Pdc1p (11)	0.402679	0.147244	ambiguous,cytoplasm,nucleus	Major of three pyruvate decarboxylase isozymes, key enzyme in alcoholic fermentation, decarboxylates pyruvate to acetaldehyde; subject to glucose-, ethanol-, and autoregulation; involved in amino acid catabolism	8970
	gi|6324194	Fpr1p	G/C2	2	Fpr1p (2)	1.46955	0.279774	cytoplasm,nucleus	Peptidyl-prolyl cis-trans isomerase (PPIase), binds to the drugs FK506 and rapamycin; also binds to the nonhistone chromatin binding protein Hmo1p and may regulate its assembly or function	43300
	gi|460064	Gua1p	G/V	1	Gua1p (1)	1.13346	0	0	GMP synthase, an enzyme that catalyzes the second step in the biosynthesis of GMP from inosine 5'-phosphate (IMP); transcription is not subject to regulation by guanine but is negatively regulated by nutrient starvation	not visualized
	gi|170962	AAC3	H	1	AAC3 (1)	1.14327	0	mitochondrion	Mitochondrial inner membrane ADP/ATP translocator, exchanges cytosolic ADP for mitochondrially synthesized ATP; expressed under anaerobic conditions; similar to Pet9p and Aac1p; has roles in maintenance of viability and in respiration	1080
	gi|167013431	Idh2p	H	3	Idh2p (3)	1.09027	0.0507973	mitochondrion	Subunit of mitochondrial NAD(+)-dependent isocitrate dehydrogenase, which catalyzes the oxidation of isocitrate to alpha-ketoglutarate in the TCA cycle; phosphorylated	43100
	gi|307568098	ATP1	H	1	ATP1 (1)	1.00238	0	mitochondrion	Alpha subunit of the F1 sector of mitochondrial F1F0 ATP synthase, which is a large, evolutionarily conserved enzyme complex required for ATP synthesis; phosphorylated	41500
	gi|259144783	Prx1p	H	1	Prx1p (1)	0.942786	0	mitochondrion	Mitochondrial peroxiredoxin (1-Cys Prx) with thioredoxin peroxidase activity, has a role in reduction of hydroperoxides; reactivation requires Trr2p and glutathione; induced during respiratory growth and oxidative stress; phosphorylated	4510
	gi|207343744	Mgm101p	H	1	Mgm101p (1)	0.902184	0	0	Protein involved in mitochondrial genome maintenance; component of the mitochondrial nucleoid, required for the repair of oxidative mtDNA damage	not visualized
	gi|171704583	Sds23p	I	1	Sds23p (1)	1.88101	0	cytoplasm,nucleus	One of two S. cerevisiae homologs (Sds23p and Sds24p) of the S. pombe Sds23 protein, which is implicated in APC/cyclosome regulation; involved in cell separation during budding	21200
	gi|190408634	SDS24	I	1	SDS24 (1)	1.20922	0	cytoplasm	One of two S. cerevisiae homologs (Sds23p and Sds24p) of the S. pombe Sds23 protein, which is implicated in APC/cyclosome regulation; involved in cell separation during budding; may play an indirect role in fluid-phase endocytosis	2840
	gi|6319636	CDC28	I	1	CDC28 (1)	1.18253	0	cytoplasm,nucleus	Catalytic subunit of the main cell cycle cyclin-dependent kinase (CDK); alternately associates with G1 cyclins (CLNs) and G2/M cyclins (CLBs) which direct the CDK to specific substrates	6670
	gi|406272	Scp160p	I	2	Scp160p (2)	1.14489	0.101075	ER	Essential RNA-binding G protein effector of mating response pathway, mainly associated with nuclear envelope and ER, interacts in mRNA-dependent manner with translating ribosomes via multiple KH domains, similar to vertebrate vigilins	not quantitated
	gi|190406538	Tub2p	I	7	Tub2p (7)	0.900358	0.106203	0	Beta-tubulin; associates with alpha-tubulin (Tub1p and Tub3p) to form tubulin dimer, which polymerizes to form microtubules	not visualized
	gi|728712	Sap185p	I	1	Sap185p (1)	0.8958	0	cytoplasm	Protein that forms a complex with the Sit4p protein phosphatase and is required for its function; member of a family of similar proteins including Sap4p, Sap155p, and Sap190p	11200
	gi|172586	Ste20	J	1	Ste20 (1)	0.560508	0	cytoplasm,bud	Cdc42p-activated signal transducing kinase of the PAK (p21-activated kinase) family; involved in pheromone response, pseudohyphal/invasive growth, vacuole inheritance, down-regulation of sterol uptake; GBB motif binds Ste4p	259
	gi|151942153	HSP42	K	1	HSP42 (1)	1.34282	0	cytoplasm	Small heat shock protein (sHSP) with chaperone activity; forms barrel-shaped oligomers that suppress unfolded protein aggregation; involved in cytoskeleton reorganization after heat shock	1470
	gi|171723	Hsc82p	K	29	Hsc82p (29)	1.19666	0.164939	cytoplasm	Cytoplasmic chaperone of the Hsp90 family, redundant in function and nearly identical with Hsp82p, and together they are essential; expressed constitutively at 10-fold higher basal levels than HSP82 and induced 2-3 fold by heat shock	132000
	gi|6323002	HSP104	K	2	HSP104 (2)	1.15408	0.155594	cytoplasm	Heat shock protein that cooperates with Ydj1p (Hsp40) and Ssa1p (Hsp70) to refold and reactivate previously denatured, aggregated proteins; responsive to stresses including: heat, ethanol, and sodium arsenite; involved in [PSI+] propagatio	32800
	gi|207341845	Ssb2p	K	19	Ssb2p (19)	1.01269	0.144349	cytoplasm	Cytoplasmic ATPase that is a ribosome-associated molecular chaperone, functions with J-protein partner Zuo1p; may be involved in the folding of newly-synthesized polypeptide chains; member of the HSP70 family; homolog of SSB1	104000
	gi|99031947	SBA1	K	1	SBA1 (1)	0.970272	0	cytoplasm,nucleus	Co-chaperone that binds to and regulates Hsp90 family chaperones; important for pp60v-src activity in yeast; homologous to the mammalian p23 proteins and like p23 can regulate telomerase activity	33700
	gi|6324120	Ssb2p	K	1	Ssb2p (1)	0.893073	0	cytoplasm	Cytoplasmic ATPase that is a ribosome-associated molecular chaperone, functions with J-protein partner Zuo1p; may be involved in the folding of newly-synthesized polypeptide chains; member of the HSP70 family; homolog of SSB1	104000
	gi|533365	Sse1p	K1	4	Sse1p (4)	1.24693	0.176774	cytoplasm	ATPase that is a component of the heat shock protein Hsp90 chaperone complex; binds unfolded proteins; member of the heat shock protein 70 (HSP70) family; localized to the cytoplasm	71700
	gi|99031945	Hsp82p	K1	2	Hsp82p (2)	1.18328	0.0249318	cytoplasm	Hsp90 chaperone required for pheromone signaling and negative regulation of Hsf1p; docks with Tom70p for mitochondrial preprotein delivery; promotes telomerase DNA binding and nucleotide addition; interacts with Cns1p, Cpr6p, Cpr7p, Sti1p	445000
	gi|493574	CCT3	K2	2	CCT3 (2)	0.96785	0.0224064	0	Subunit of the cytosolic chaperonin Cct ring complex, related to Tcp1p, required for the assembly of actin and tubulins in vivo	not visualized
	gi|151941387	Ssa1p	K2	16	Ssa1p (16)	0.928804	0.135065	cytoplasm	ATPase involved in protein folding and nuclear localization signal (NLS)-directed nuclear transport; member of heat shock protein 70 (HSP70) family; forms a chaperone complex with Ydj1p; localized to the nucleus, cytoplasm, and cell wall	269000
	gi|6323004	Ssa2p	K2	2	Ssa2p (2)	0.864418	0.0130757	cytoplasm,nucleus	ATP binding protein involved in protein folding and vacuolar import of proteins; member of heat shock protein 70 (HSP70) family; associated with the chaperonin-containing T-complex; present in the cytoplasm, vacuolar membrane and cell wall	364000
	gi|207346587	Tcp1p	K2	1	Tcp1p (1)	0.804032	0	0	Alpha subunit of chaperonin-containing T-complex, which mediates protein folding in the cytosol; involved in actin cytoskeleton maintenance; overexpression in neurons suppresses formation of pathogenic conformations of huntingtin protein	not visualized
	gi|290771197	Cct8p	K2 oder N?	1	Cct8p (1)	1.2473	0	0	Subunit of the cytosolic chaperonin Cct ring complex, related to Tcp1p, required for the assembly of actin and tubulins in vivo	not visualized
	gi|6322064	YIL127C	L	2	YIL127C (2)	1.53965	0.570148	nucleolus	Putative protein of unknown function; identified in a screen for mutants with decreased levels of rDNA transcription; green fluorescent protein (GFP)-fusion protein localizes to the nucleolus; predicted to be involved in ribosome biogenesis	3670
	gi|190409006	YNL010w	L	1	YNL010w (1)	1.00537	0	cytoplasm,nucleus	Putative protein of unknown function with similarity to phosphoserine phosphatases; green fluorescent protein (GFP)-fusion protein localizes to the cytoplasm and nucleus; homozygous diploid mutant shows an increase in glycogen accumulation	12600
	gi|207347779	Ola1p	L	4	Ola1p (4)	0.992297	0.0337969	cytoplasm	P-loop ATPase with similarity to human OLA1 and bacterial YchF; identified as specifically interacting with the proteasome; protein levels are induced by hydrogen peroxide	36800
	gi|6323070	Ylr040cp	L	1	Ylr040cp (1)	0.974148	0	0	Protein of unknown function; localizes to the cell wall; predicted to be a GPI-attached protein; upregulated by Mcm1p-Alpha1p transcription factor; partially overlaps the dubious ORF YLR041W; mRNA identified as translated by ribosome profiling data; YLR040C is not essential	not visualized
	gi|6324489	YOL083W	L	1	YOL083W (1)	0.845105	0	0	Putative protein of unknown function	not visualized
	gi|6319566	YBR090C	L	1	YBR090C (1)	0.544557	0	cytoplasm,nucleus	Putative protein of unknown function; green fluorescent protein (GFP)-fusion protein localizes to the cytoplasm and nucleus	not visualized
	gi|189041600	YKR018C	L2	2	YKR018C (2)	0.989513	0.0152367	cytoplasm,nucleus	Putative protein of unknown function; green fluorescent protein (GFP)-fusion protein localizes to the cytoplasm and nucleus	1770
	gi|6321025	Bmh1p	M	2	Bmh1p (2)	1.51431	0.530292	cytoplasm	14-3-3 protein, major isoform; controls proteome at post-transcriptional level, binds proteins and DNA, involved in regulation of many processes including exocytosis, vesicle transport, Ras/MAPK signaling, and rapamycin-sensitive signaling	158000
	gi|710602	Dnm1	M	1	Dnm1 (1)	1.34088	0	mitochondrion,punctate composite	Dynamin-related GTPase required for mitochondrial fission and morphology; assembles on the cytoplasmic face of mitochondrial tubules at sites at which division will occur; also participates in endocytosis and regulating peroxisome abundance	9620
	gi|37362625	Sro9p	M	4	Sro9p (4)	0.975733	0.0961694	cytoplasm	Cytoplasmic RNA-binding protein that associates with translating ribosomes; involved in heme regulation of Hap1p as a component of the HMC complex, also involved in the organization of actin filaments; contains a La motif	8430
	gi|151942363	Rvs167p	N	1	Rvs167p (1)	1.40951	0	actin	Actin-associated protein, interacts with Rvs161p to regulate actin cytoskeleton, endocytosis, and viability following starvation or osmotic stress; homolog of mammalian amphiphysin	14600
	gi|488531	CCT4	N	1	CCT4 (1)	1.38154	0	0	Subunit of the cytosolic chaperonin Cct ring complex, related to Tcp1p, required for the assembly of actin and tubulins in vivo (	5530
	gi|151944873	Bem2p	N	1	Bem2p (1)	1.35842	0	bud neck,cytoplasm	Rho GTPase activating protein (RhoGAP) involved in the control of cytoskeleton organization and cellular morphogenesis; required for bud emergence	1230
	gi|6323511	Tub3p	N	2	Tub3p (2)	1.21003	0.223984	cytoplasm,nucleus,spindle pole	Alpha-tubulin; associates with beta-tubulin (Tub2p) to form tubulin dimer, which polymerizes to form microtubules; expressed at lower level than Tub1p	12300
	gi|642334	Cof1p	N	1	Cof1p (1)	1.17396	0	0	Cofilin, promotes actin filament depolarization in a pH-dependent manner; binds both actin monomers and filaments and severs filaments; thought to be regulated by phosphorylation at SER4; ubiquitous and essential in eukaryotes	19600
	gi|151942115	SAC6	N	2	SAC6 (2)	1.15376	0.132354	actin	Fimbrin, actin-bundling protein; cooperates with Scp1p (calponin/transgelin) in the organization and maintenance of the actin cytoskeleton	3510
	gi|151945133	Arp3p	N	1	Arp3p (1)	1.14284	0	0	Essential component of the Arp2/3 complex, which is a highly conserved actin nucleation center required for the motility and integrity of actin patches; involved in endocytosis and membrane growth and polarity	6650
	gi|836779	Lsb3	N	1	Lsb3 (1)	0.99111	0	bud neck,cytoplasm,mitochondrion,cell periphery	Protein containing a C-terminal SH3 domain; binds Las17p, which is a homolog of human Wiskott-Aldrich Syndrome protein involved in actin patch assembly and actin polymerization	3670
	gi|173183	Vps1p	N	4	Vps1p (4)	0.988825	0.154781	cytoplasm,punctate composite,endosome	Dynamin-ähnliche GTPase, die für vakuolären Sortierung; auch in Aktin-Zytoskelett Organisation beteiligt sind, Ende der Golgi-Vorratsspeicherung von einigen Proteinen, die Regulierung peroxisome biogenesis	5960
	gi|14627173	Bbc1	N	1	Bbc1 (1)	0.888797	0	0	Protein possibly involved in assembly of actin patches; interacts with an actin assembly factor Las17p and with the SH3 domains of Type I myosins Myo3p and Myo5p; localized predominantly to cortical actin patches	not visualized
	gi|151942171	Cct6p	N	2	Cct6p (2)	0.852994	0.0737442	0	Subunit of the cytosolic chaperonin Cct ring complex, related to Tcp1p, essential protein that is required for the assembly of actin and tubulins in vivo; contains an ATP-binding motif	not visualized
	gi|7546413	Act1p	N	6	Act1p (6)	0.841722	0.169142	0	Actin, structural protein involved in cell polarization, endocytosis, and other cytoskeletal functions	not visualized
	gi|6320056	COP1	O	1	COP1 (1)	1.19499	0	Golgi,Golgi to ER	Alpha subunit of COPI vesicle coatomer complex, which surrounds transport vesicles in the early secretory pathway	15200
	gi|30749262	Ykt6p	O	3	Ykt6p (3)	1.17099	0.173166	0	Vesicle membrane protein (v-SNARE) with acyltransferase activity; involved in trafficking to and within the Golgi, endocytic trafficking to the vacuole, and vacuolar fusion; membrane localization due to prenylation at the carboxy-terminus	not visualized
	gi|151941877	Cdc48p	O	10	Cdc48p (10)	1.17037	0.134824	cytoplasm,nucleus	ATPase in ER, nuclear membrane and cytosol with homology to mammalian p97; in a complex with Npl4p and Ufd1p participates in retrotranslocation of ubiquitinated proteins from the ER into the cytosol for degradation by the proteasome	78400
	gi|6321523	Pil1p	O	1	Pil1p (1)	1.0905	0	punctate composite	Primary component of eisosomes, which are large immobile cell cortex structures associated with endocytosis; null mutants show activation of Pkc1p/Ypk1p stress resistance pathways; detected in phosphorylated state in mitochondria	115000
	gi|165761044	Sec23p	O	1	Sec23p (1)	1.05974	0	0	GTPase-activating protein; component of the Sec23p-Sec24p heterodimeric complex of the COPII vesicle coat, involved in ER to Golgi transport and autophagy; stimulates the GDP-bound form of Sar1p	not visualized
	gi|51013779	GET3	O	1	GET3 (1)	1.00355	0	ER	Guanine nucleotide exchange factor for Gpa1p; amplifies G protein signaling; subunit of the GET complex, which is involved in Golgi to ER trafficking and insertion of proteins into the ER membrane; has low-level ATPase activity	17300
	gi|171787	Kin1p	O	1	Kin1p (1)	0.990011	0	cytoplasm	Serine/threonine protein kinase involved in regulation of exocytosis; localizes to the cytoplasmic face of the plasma membrane; closely related to Kin2p	279
	gi|45269295	Ent5	O	1	Ent5 (1)	0.959712	0	Golgi to vacuole	Protein containing an N-terminal epsin-like domain involved in clathrin recruitment and traffic between the Golgi and endosomes; associates with the clathrin adaptor Gga2p, clathrin adaptor complex AP-1, and clathrin	8100
	gi|256271056	Aps3p	O	1	Aps3p (1)	0.951977	0	punctate composite,Golgi to ER	Small subunit of the clathrin-associated adaptor complex AP-3, which is involved in vacuolar protein sorting; related to the sigma subunit of the mammalian clathrin AP-3 complex; suppressor of loss of casein kinase 1 function	1240
	gi|171483	Sec21	O	2	Sec21 (2)	0.950631	0.025033	Golgi,Golgi to ER	Gamma subunit of coatomer, a heptameric protein complex that together with Arf1p forms the COPI coat; involved in ER to Golgi transport of selective cargo	77900
	gi|290771181	Kar2p	O	1	Kar2p (1)	0.922828	0	ambiguous	ATPase involved in protein import into the ER, also acts as a chaperone to mediate protein folding in the ER and may play a role in ER export of soluble proteins; regulates the unfolded protein response via interaction with Ire1p	337000
	gi|473152	Mrs6p	O	1	Mrs6p (1)	0.868545	0	cytoplasm,nucleus	Rab escort protein, forms a complex with the Ras-like small GTPase Ypt1p that is required for the prenylation of Ypt1p by protein geranylgeranyltransferase type II (Bet2p-Bet4p); sequence similarity to mammalian choroideraemia gene	23800
	gi|229597871	Vtc2p	O	3	Vtc2p (3)	0.585595	0.0546087	ER	Subunit of the vacuolar transporter chaperone (VTC) complex involved in membrane trafficking, vacuolar polyphosphate accumulation, microautophagy and non-autophagic vacuolar fusion	2910
	gi|3480	POL3	P1	1	POL3 (1)	1.33424	0	nucleus	Catalytic subunit of DNA polymerase delta; required for chromosomal DNA replication during mitosis and meiosis, intragenic recombination, repair of double strand DNA breaks, and DNA replication during nucleotide excision repair (NER)	not visualized
	gi|50513623	Rfc3p	P2	1	Rfc3p (1)	0.865474	0	nucleus	Subunit of heteropentameric Replication factor C (RF-C), which is a DNA binding protein and ATPase that acts as a clamp loader of the proliferating cell nuclear antigen (PCNA) processivity factor for DNA polymerases delta and epsilon	3140
	gi|61679843	Dhh1p	Q	1	Dhh1p (1)	1.38622	0	cytoplasm	Cytoplasmic DExD/H-box helicase, stimulates mRNA decapping, coordinates distinct steps in mRNA function and decay, interacts with both the decapping and deadenylase complexes, may have a role in mRNA export and translation	42900
	gi|6323968	PSE1	Q	1	PSE1 (1)	1.31403	0	cytoplasm,nucleus	Karyopherin/importin that interacts with the nuclear pore complex; acts as the nuclear import receptor for specific proteins, including Pdr1p, Yap1p, Ste12p, and Aft1p	15500
	gi|207344962	Crm1p	Q	1	Crm1p (1)	1.21878	0	nucleus	Major karyopherin, involved in export of proteins, RNAs, and ribosomal subunits from the nucleus; exportin	7080
	gi|67464126	Kap95p	Q	1	Kap95p (1)	1.20505	0	cytoplasm,nuclear periphery,punctate composite	Karyopherin beta, forms a complex with Srp1p/Kap60p; interacts with nucleoporins to mediate nuclear import of NLS-containing cargo proteins via the nuclear pore complex; regulates PC biosynthesis; GDP-to-GTP exchange factor for Gsp1p	51700
	gi|6324759	Gsp2p	Q	2	Gsp2p (2)	1.14254	0.057364	cytoplasm,nucleus	GTP binding protein (mammalian Ranp homolog) involved in the maintenance of nuclear organization, RNA processing and transport; interacts with Kap121p, Kap123p and Pdr6p (karyophilin betas); Gsp1p homolog that is not required for viability	2460
	gi|151942370	Sxm1p	Q	1	Sxm1p (1)	1.02222	0	cytoplasm,nucleus	Nuclear transport factor (karyopherin) involved in protein transport between the cytoplasm and nucleoplasm; similar to Nmd5p, Cse1p, Lph2p, and the human cellular apoptosis susceptibility protein, CAS1	16300
	gi|151944826	Kap123p	Q	8	Kap123p (8)	1.02176	0.115627	cytoplasm,nucleus	Karyopherin beta, mediates nuclear import of ribosomal proteins prior to assembly into ribosomes and import of histones H3 and H4; localizes to the nuclear pore, nucleus, and cytoplasm; exhibits genetic interactions with RAI1	38300
	gi|4389267	SRP1	Q	1	SRP1 (1)	0.948073	0	cytoplasm,nuclear periphery	Karyopherin alpha homolog, forms a dimer with karyopherin beta Kap95p to mediate import of nuclear proteins, binds the nuclear localization signal of the substrate during import; may also play a role in regulation of protein degradation	2790
	gi|2131097	Ty1B	R	3	Ty1B (3)	1.20935	0.226494	#N/A	Retrotransposon TYA Gag and TYB Pol genes; transcribed/translated as one unit; polyprotein is processed to make a nucleocapsid-like protein (Gag), reverse transcriptase (RT), protease (PR), and integrase (IN); similar to retroviral genes	#N/A
	gi|151944169	Ecm29	S	1	Ecm29 (1)	1.30461	0	cytoplam, nucleus	Major component of the proteasome; tethers the proteasome core particle to the regulatory particle, and enhances the stability of the proteasome	12100
	gi|190405458	Rpn13p	S1	2	Rpn13p (2)	1.26193	0.00498123	cytoplasm,nucleus	Subunit of the 19S regulatory particle of the 26S proteasome lid; acts as a ubiquitin receptor for the proteasome; null mutants accumulate ubiquitinated Gcn4p and display decreased 26S proteasome stability	12200
	gi|45269968	Rpn8p	S1	2	Rpn8p (2)	1.16596	0.114901	cytoplasm,nucleus	Essential, non-ATPase regulatory subunit of the 26S proteasome; has similarity to the human p40 proteasomal subunit and to another S. cerevisiae regulatory subunit, Rpn11p	19800
	gi|207343610	Rpt1p	S1	1	Rpt1p (1)	1.14724	0	nucleus	One of six ATPases of the 19S regulatory particle of the 26S proteasome involved in the degradation of ubiquitinated substrates; required for optimal CDC20 transcription; interacts with Rpn12p and the E3 ubiquitin-protein ligase Ubr1p	105
	gi|1147800	Rpt4p	S1	1	Rpt4p (1)	1.11392	0	nucleus	One of six ATPases of the 19S regulatory particle of the 26S proteasome involved in the degradation of ubiquitinated substrates; required for spindle pole body duplication; localized mainly to the nucleus throughout the cell cycle	not visualized
	gi|6320859	Rpn3p	S1	1	Rpn3p (1)	1.06761	0	cytoplasm,nucleus	Essential, non-ATPase regulatory subunit of the 26S proteasome lid, similar to the p58 subunit of the human 26S proteasome; temperature-sensitive alleles cause metaphase arrest, suggesting a role for the proteasome in cell cycle control	16700
	gi|151943971	Rpn1p	S1	1	Rpn1p (1)	0.904893	0	cytoplasm,nucleus	Non-ATPase base subunit of the 19S regulatory particle of the 26S proteasome; may participate in the recognition of several ligands of the proteasome; contains a leucine-rich repeat (LRR) domain, a site for protein-protein interactions	306000
	gi|6320602	Rpt3p	S1	2	Rpt3p (2)	0.90096	0.0797465	ambiguous	One of six ATPases of the 19S regulatory particle of the 26S proteasome involved in the degradation of ubiquitinated substrates; substrate of N-acetyltransferase B	not visualized
	gi|207341153	Rpt5p	S2	1	Rpt5p (1)	1.10446	0	nucleus	One of six ATPases of the 19S regulatory particle of the 26S proteasome involved in the degradation of ubiquitinated substrates; recruited to the GAL1-10 promoter region upon induction of transcription	not visualized
	gi|157830305	TOP2	T	1	TOP2 (1)	1.30943	0	nucleus	Essential type II topoisomerase, relieves torsional strain in DNA by cleaving and re-sealing the phosphodiester backbone of both positively and negatively supercoiled DNA; cleaves complementary strands; localizes to axial cores in meiosis	5730
	gi|151941535	UFD4	U	1	UFD4 (1)	1.36208	0	cytoplasm,nucleus	Ubiquitin-protein ligase (E3) that interacts with Rpt4p and Rpt6p, two subunits of the 19S particle of the 26S proteasome; cytoplasmic E3 involved in the degradation of ubiquitin fusion proteins	7380
	gi|6320297	Ubc13p	U	1	Ubc13p (1)	1.05756	0	cytoplasm	Ubiquitin-conjugating enzyme involved in the error-free DNA postreplication repair pathway; interacts with Mms2p to assemble ubiquitin chains at the Ub Lys-63 residue; DNA damage triggers redistribution from the cytoplasm to the nucleus	8970
	gi|14719687	Mms2p	U	1	Mms2p (1)	1.0481	0	cytoplasm,nucleus	Ubiquitin-conjugating enzyme variant involved in error-free postreplication repair; forms a heteromeric complex with Ubc13p, an active ubiquitin-conjugating enzyme; cooperates with chromatin-associated RING finger proteins, Rad18p and Rad5p	2760
	gi|4715	Uba1p	U	2	Uba1p (2)	0.804318	0.0630749	cytoplasm,nucleus	Ubiquitin activating enzyme (E1), involved in ubiquitin-mediated protein degradation and essential for viability	17700
	gi|151944579	Bre5p	U	1	Bre5p (1)	0.735478	0	cytoplasm	Ubiquitin protease cofactor, forms deubiquitination complex with Ubp3p that coregulates anterograde and retrograde transport between the endoplasmic reticulum and Golgi compartments; null is sensitive to brefeldin A	11700
	gi|171099	Vma5p	V	5	Vma5p (5)	1.18242	0.240742	ambiguous,vacuolar membrane	Subunit C of the eight-subunit V1 peripheral membrane domain of vacuolar H+-ATPase (V-ATPase), an electrogenic proton pump found throughout the endomembrane system; required for the V1 domain to assemble onto the vacuolar membrane	21100
	gi|29420849	Tfp1p	V	3	Tfp1p (3)	1.04977	0.0936513	vacuolar membrane	Subunit A of the eight-subunit V1 peripheral membrane domain of the vacuolar H+-ATPase; protein precursor undergoes self-catalyzed splicing to yield the extein Tfp1p and the intein Vde (PI-SceI), which is a site-specific endonuclease	200000
	gi|1008483	Gus1p	V	2	Gus1p (2)	1.03122	0.0891014	cytoplasm	Glutamyl-tRNA synthetase (GluRS), forms a complex with methionyl-tRNA synthetase (Mes1p) and Arc1p; complex formation increases the catalytic efficiency of both tRNA synthetases and ensures their correct localization to the cytoplasm	48700
	gi|1165216	Zpr1p	V	1	Zpr1p (1)	0.912026	0	cytoplasm,nucleus	Essential protein with two zinc fingers, present in the nucleus of growing cells but relocates to the cytoplasm in starved cells via a process mediated by Cpr1p; binds to translation elongation factor eEF-1 (Tef1p)	39900
			A1	133		1.09052		Nucleolus	80
			A2	217		0.921671		Nucleus	105
			A3	103		1.48851		Cytoplasm	169
			A3a	103		1.48516		Ambiguous	5
			A3b	1		0.824953		Vacuole	3
			A4	357		1.02013		Punctate	9
			A5	62		0.844959		Spindle pole	1
			A6	36		0.963437		Cell periphery	1
			B	12		1.08984		Nuclear periphery	4
			B1	52		1.02407		Mitochondria	13
			B2	70		1.01658		Golgi	4
			C	1		1.05958
			C1	6		1.00177
			C3	2		1.10762
			C3a	1		1.1716
			C4e	15		1.2772
			E1	3		1.04591
			E4	1		1.05163
			E5	1		1.04457
			F5	34		1.17549
			F6	4		1.01597
			F7	1		1.07744
			G	113		0.995587
			G/C2	2		1.46955
			G/V	1		1.13346
			H	7		1.01618
			I	13		1.2023
			J	1		0.560508
			K	53		1.09493
			K1	6		1.21511
			K2	21		0.891276
			K2 oder N?	1		1.2473
			L	10		0.983521
			L2	2		0.989513
			M	7		1.27698
			N	23		1.11613
			O	27		0.993803
			P1	1		1.33424
			P2	1		0.865474
			Q	16		1.15733
			R	3		1.20935
			S	1		1.30461
			S1	10		1.08036
			S2	1		1.10446
			T	1		1.30943
			U	6		1.00151
			V	11		1.04386

## Sheet: prot_summary
	Confirmed	Result Type	Rank	Protein Name	Species	Accession Number	Protein MW	Protein PI	Peptide Count	Frame	Molecular Function	Biological Process	Total Ion Score	Total Ion Score C.I. %	Best Ion Score	Best Ion Score C.I. %	Avg iTRAQ ratio (115/114)	Avg iTRAQ ratio (116/114)	Avg iTRAQ ratio (117/114)	iTRAQ Standard Deviation (115/114)	iTRAQ Standard Deviation (116/114)	iTRAQ Standard Deviation (117/114)	iTRAQ Peptides (115/114)	iTRAQ Peptides (116/114)	iTRAQ Peptides (117/114)
1	FALSE	Mascot	1	Rrp5p [Saccharomyces cerevisiae S288c]		gi|6323885	219794	5.86	38	0			2404.19	100	123.34	100	1.20864	1.51003	1.20968	0.218689	0.390472	0.187069	39	39	39
2	FALSE	Mascot	2	elongation factor 3A [Saccharomyces cerevisiae RM11-1a]		gi|190405311	128844	5.73	26	0			2086.07	100	174.69	100	1.02943	0.602575	0.836954	0.674504	0.531905	0.156418	29	29	29
3	FALSE	Mascot	3	translation elongation factor 2 (EF-2) [Saccharomyces cerevisiae YJM789]		gi|151941085	128824	5.73	26	0			2048.66	100	174.69	100	0.802653	0.494519	0.814856	0.477098	0.369332	0.167279	29	29	29
gewählt: Avg iTRAQ ratio (117/114)	FALSE	Mascot	4	hsc82 protein [Saccharomyces cerevisiae]		gi|171723	91342.1	4.76	27	0			2037.49	100	173.11	100	0.842702	0.820135	1.18599	0.0909915	0.246526	0.167901	29	29	29
5	FALSE	Mascot	5	Nop4p [Saccharomyces cerevisiae S288c]		gi|6325213	90878	9.12	28	0			1930.58	100	245.15	100	0.774033	1.89609	1.36063	0.202304	1.06056	0.443682	29	29	29
6	FALSE	Mascot	6	Chain A, Crystal Structure Of An Hsp90-Sba1 Closed Chaperone Complex		gi|99031945	89166.6	5.06	23	0			1774.56	100	205.32	100	0.828957	0.843217	1.2025	0.0930975	0.243564	0.167138	23	23	23
7	FALSE	Mascot	7	nucleolar complex associated [Saccharomyces cerevisiae YJM789]		gi|151945296	93091.3	8.59	24	0			1712.44	100	184.49	100	0.938228	1.40395	0.960883	0.115683	0.694419	0.177483	26	26	26
8	FALSE	Mascot	8	Erb1p [Saccharomyces cerevisiae S288c]		gi|6323693	101965	5.04	25	0			1665.24	100	197.62	100	0.68027	1.28759	0.996935	0.186951	0.30029	0.125325	25	25	25
9	FALSE	Mascot	9	Chain A, Elongation Factor 3 In Complex With Adp		gi|114794802	119508	5.64	22	0			1660.53	100	174.69	100	0.969299	0.611611	0.831415	1.1516	0.672409	0.165664	27	27	27
10	FALSE	Mascot	10	stress-seventy subfamily A protein [Saccharomyces cerevisiae YJM789]		gi|151941387	77520.1	5	17	0			1607.68	100	194.19	100	0.819006	0.675886	0.916946	0.105537	0.213933	0.139621	17	17	17
11	FALSE	Mascot	11	Tif2p [Saccharomyces cerevisiae S288c]		gi|6322323	47977.2	5.02	15	0			1571.36	100	173.88	100	0.818518	0.939396	0.973473	0.107763	0.171313	0.159545	15	15	15
12	FALSE	Mascot	12	Tef2p [Saccharomyces cerevisiae S288c]		gi|6319594	57528.2	9.14	21	0			1523.94	100	180.28	100	0.833531	0.485054	0.826596	0.0947259	0.186696	0.158771	23	23	23
13	FALSE	Mascot	13	Ssa2p [Saccharomyces cerevisiae S288c]		gi|6323004	77202.9	4.95	16	0			1508.61	100	194.19	100	0.796519	0.618289	0.871291	0.0949479	0.146751	0.0851841	16	16	16
14	FALSE	Mascot	14	protein SIK1 [Saccharomyces cerevisiae RM11-1a]		gi|190405265	67378.2	8.96	18	0			1500.05	100	163.75	100	0.808721	1.03642	0.79899	0.117062	0.212564	0.134327	19	19	19
15	FALSE	Mascot	15	Chain A, Yeast Initiation Factor 4a		gi|11513344	47625.7	5.02	14	0			1499.74	100	173.88	100	0.821744	0.951214	0.993617	0.108051	0.171642	0.141899	15	15	15
16	FALSE	Mascot	16	ebna1-binding protein [Saccharomyces cerevisiae YJM789]		gi|151941747	60451.8	5.75	20	0			1438.11	100	166.43	100	0.612516	1.90429	0.923487	0.142946	0.474097	0.126633	23	23	23
17	FALSE	Mascot	17	Rpl4ap [Saccharomyces cerevisiae S288c]		gi|6319505	43869.6	10.64	13	0			1335.36	100	196.29	100	0.541993	1.01612	0.951799	0.176823	0.187274	0.0908483	15	15	15
18	FALSE	Mascot	18	YNL209Wp-like protein [Saccharomyces cerevisiae AWRI1631]		gi|207341845	71739.7	5.43	19	0			1322.27	100	164.98	100	0.981302	1.14626	1.0025	0.145923	0.404646	0.153504	19	19	19
19	FALSE	Mascot	19	Ssb2p [Saccharomyces cerevisiae S288c]		gi|6324120	73562.6	5.37	19	0			1305.3	100	164.98	100	0.977773	1.12373	0.983549	0.146438	0.408331	0.138787	19	19	19
20	FALSE	Mascot	20	maintenance of killer [Saccharomyces cerevisiae YJM789]		gi|151942049	132504	4.88	15	0			1208.72	100	145.07	100	1.0768	1.45907	1.05742	0.10064	0.259723	0.123469	15	15	15
21	FALSE	Mascot	21	Chain A, Crystal Structure Of Adp-Ribosylated Ribosomal Translocase From Saccharomyces Cerevisiae		gi|55670150	102506	5.89	15	0			1124.99	100	141.68	100	0.841821	0.670477	1.01321	0.163256	0.27568	0.168502	15	15	15
22	FALSE	Mascot	22	Pab1p [Saccharomyces cerevisiae JAY291]		gi|256271306	71324.9	5.71	15	0			1102.22	100	164.47	100	1.19563	1.79807	1.11234	0.317133	0.678664	0.106717	15	15	15
23	FALSE	Mascot	23	Has1p [Saccharomyces cerevisiae S288c]		gi|6323947	63540.6	9.38	15	0			1082.15	100	127.63	100	0.753941	1.40392	0.972195	0.198844	0.277624	0.276813	16	16	16
24	FALSE	Mascot	24	vacuolar H+-ATPase 52 kDa subunit [Saccharomyces cerevisiae]		gi|171122	61406.2	5.09	11	0			1064.88	100	184.38	100	0.77577	0.797692	1.04297	0.0799547	0.198255	0.108178	12	12	12
25	FALSE	Mascot	25	Rpl5p [Saccharomyces cerevisiae S288c]		gi|6325126	37054.5	6.36	14	0			1044.74	100	165.33	100	0.748852	1.21749	0.995199	0.105252	0.193984	0.129144	16	16	16
26	FALSE	Mascot	26	killer toxin resistant protein [Saccharomyces cerevisiae YJM789]		gi|151944405	131984	7.63	17	0			1040.71	100	142.09	100	1.34138	1.86309	1.42013	0.38651	0.665382	0.387244	17	17	17
27	FALSE	Mascot	27	ribosomal protein L13B [Saccharomyces cerevisiae RM11-1a]		gi|190408368	25519.6	11.08	13	0			994.796	100	211.96	100	0.675273	1.11257	0.925631	0.104043	0.170448	0.0939939	15	15	15
28	FALSE	Mascot	28	Nop1p [Saccharomyces cerevisiae S288c]		gi|6320190	37319.8	10.24	12	0			988.466	100	151.83	100	0.754539	1.04987	0.784158	0.131086	0.336971	0.169608	12	12	12
29	FALSE	Mascot	29	FKBP proline rotamase [Saccharomyces cerevisiae YJM789]		gi|151940964	50696.4	4.55	14	0			986.896	100	146.71	100	0.775327	2.28249	1.29466	0.121542	0.671048	0.179369	16	16	16
30	FALSE	Mascot	30	YGR103Wp-like protein [Saccharomyces cerevisiae AWRI1631]		gi|207345119	81041.7	5.44	13	0			948.892	100	117.31	100	0.66784	1.27354	0.970039	0.17169	0.170252	0.111245	13	13	13
31	FALSE	Mascot	31	acetyl-CoA carboxylase [Saccharomyces cerevisiae]		gi|171504	270961	5.87	15	0			932.18	100	185.79	100	0.984405	0.985211	1.02909	0.256829	0.152984	0.226361	15	15	15
32	FALSE	Mascot	32	RecName: Full=Nucleolar protein 58; AltName: Full=Nucleolar protein 5		gi|206558283	68207.2	8.96	12	0			926.56	100	164.66	100	0.811845	1.15026	0.795267	0.107246	0.246026	0.230402	13	13	13
33	FALSE	Mascot	33	U3 snoRNP protein [Saccharomyces cerevisiae YJM789]		gi|151940928	114504	7.94	12	0			920.722	100	198.8	100	1.37489	2.07859	1.56241	0.426111	1.00317	0.529141	13	13	13
34	FALSE	Mascot	34	ribosomal protein P0 [Saccharomyces cerevisiae YJM789]		gi|151940865	36004.9	4.71	11	0			822.84	100	113.7	100	1.00876	1.35776	1.17686	0.151554	0.365299	0.168173	11	11	11
35	FALSE	Mascot	35	nucleolar complex-associated protein 3 [Saccharomyces cerevisiae RM11-1a]		gi|190406043	84955.2	5.73	10	0			811.87	100	114.21	100	0.702864	0.817385	0.817676	0.108593	0.107906	0.137589	10	10	10
36	FALSE	Mascot	36	Pdc1p [Saccharomyces cerevisiae S288c]		gi|6323073	66828.3	5.8	10	0			809.42	100	171.26	100	0.376089	0.355266	0.376349	0.161443	0.20948	0.167764	11	11	11
37	FALSE	Mascot	37	Rps1bp [Saccharomyces cerevisiae S288c]		gi|6323577	33740.1	10.02	10	0			809	100	164.79	100	0.935687	0.858984	0.98105	0.156979	0.253449	0.170677	10	10	10
38	FALSE	Mascot	38	proline rotamase [Saccharomyces cerevisiae]		gi|530998	53861.8	4.35	9	0			805.71	100	149.32	100	0.976759	2.2195	1.42832	0.0887042	0.767168	0.242392	10	10	10
39	FALSE	Mascot	39	Rps5p [Saccharomyces cerevisiae S288c]		gi|6322583	27374.9	8.63	8	0			804.51	100	177.78	100	1.1772	1.05252	1.07233	0.259201	0.169082	0.260675	8	8	8
40	FALSE	Mascot	40	Chain C, Structure Of The Ribosomal 80s-Eef2-Sordarin Complex From Yeast Obtained By Docking Atomic		gi|49258841	50031.8	10.29	13	0			798.676	100	156.26	100	0.761282	1.13445	1.0019	0.0871611	0.159864	0.0928118	16	16	16
41	FALSE	Mascot	41	Nog1p [Saccharomyces cerevisiae S288c]		gi|6325164	83187.3	8.91	12	0			768.596	100	158.07	100	0.730079	1.47644	0.995209	0.137799	0.662353	0.282466	14	14	14
42	FALSE	Mascot	42	Rpl7ap [Saccharomyces cerevisiae S288c]		gi|6321362	31944.2	10.15	9	0			759.8	100	137.89	100	0.663997	0.702869	1.00499	0.100543	0.239812	0.231144	10	10	10
43	FALSE	Mascot	43	YNL061W [Saccharomyces cerevisiae]		gi|51013571	78418.8	4.95	10	0			751.766	100	162.27	100	0.724847	1.42024	1.00318	0.15609	0.380382	0.118138	10	10	10
44	FALSE	Mascot	44	U3 snoRNP protein [Saccharomyces cerevisiae YJM789]		gi|151945077	75449.1	4.57	10	0			742.82	100	187.01	100	1.22869	2.1748	1.37445	0.324772	1.06439	0.44125	10	10	10
45	FALSE	Mascot	45	nucleolar protein 12 [Saccharomyces cerevisiae RM11-1a]		gi|190407303	61822.1	9.34	11	0			739.639	100	125.36	100	1.01605	1.33221	1.01856	0.134488	0.294367	0.106335	12	12	12
46	FALSE	Mascot	46	YMR093Wp-like protein [Saccharomyces cerevisiae AWRI1631]		gi|207342335	62505.8	9.35	7	0			716.09	100	193.64	100	1.45833	2.0997	1.43183	0.29211	0.600237	0.469808	8	8	8
47	FALSE	Mascot	47	Brx1p [Saccharomyces cerevisiae EC1118]		gi|259149411	37959.5	9.31	10	0			715.566	100	133.32	100	0.665973	1.63786	1.02678	0.146081	0.38376	0.134464	12	12	12
48	FALSE	Mascot	48	Rlp7p [Saccharomyces cerevisiae S288c]		gi|6324326	41528.2	9.47	9	0			701.326	100	173.2	100	0.815565	1.54033	1.12702	0.144551	0.98785	0.163923	9	9	9
49	FALSE	Mascot	49	Rps0ap [Saccharomyces cerevisiae S288c]		gi|6321653	29206	4.65	7	0			679.61	100	115.17	100	1.11962	1.20837	1.05223	0.137392	0.234668	0.152797	7	7	7
50	FALSE	Mascot	50	cell division cycle-related protein [Saccharomyces cerevisiae YJM789]		gi|151941877	99341.8	4.83	9	0			666.616	100	138.29	100	0.917128	0.939355	1.16328	0.0924169	0.248197	0.132679	10	10	10
51	FALSE	Mascot	51	ribosome biogenesis [Saccharomyces cerevisiae RM11-1a]		gi|190405562	31712.4	9.17	11	0			637.909	100	101.7	100	0.631867	1.83518	1.11353	0.193704	0.410236	0.135664	11	11	11
52	FALSE	Mascot	52	Utp13p [Saccharomyces cerevisiae EC1118]		gi|259148205	100138	5.22	6	0			631.066	100	146.07	100	1.49927	2.30636	1.46293	0.299024	0.499541	0.232086	7	7	7
53	FALSE	Mascot	53	Rps10bp [Saccharomyces cerevisiae]		gi|1151236	31088.8	10.49	12	0			619.59	100	131.5	100	1.1317	1.10676	1.14327	0.247237	0.327203	0.116463	13	13	13
54	FALSE	Mascot	54	Chain L, Structure Of The Ribosomal 80s-Eef2-Sordarin Complex From Yeast Obtained By Docking Atomic		gi|49258850	27636.6	11.38	11	0			602.21	100	151.77	100	0.679486	1.05515	0.84686	0.160307	0.2664	0.178598	12	12	12
55	FALSE	Mascot	55	YHR052Wp-like protein [Saccharomyces cerevisiae AWRI1631]		gi|207344709	48747.3	8.92	6	0			591.93	100	153.59	100	0.67364	1.20782	0.999224	0.0356037	0.147049	0.118063	6	6	6
56	FALSE	Mascot	56	Rpl8bp [Saccharomyces cerevisiae S288c]		gi|6322984	33616.3	10.02	11	0			590.736	100	90.86	100	0.843096	1.452	0.990471	0.15705	0.322461	0.142569	13	13	13
57	FALSE	Mascot	57	Rps4bp [Saccharomyces cerevisiae S288c]		gi|6321997	33472.9	10.09	8	0			581.566	100	155.05	100	0.984807	1.22358	1.01539	0.197594	0.519251	0.154285	8	8	8
58	FALSE	Mascot	58	YDR299W [Saccharomyces cerevisiae]		gi|51830274	68733.7	4.68	6	0			579.65	100	155.29	100	1.62315	3.30647	1.99478	0.878285	1.78473	0.807397	6	6	6
59	FALSE	Mascot	59	Ded1p [Saccharomyces cerevisiae S288c]		gi|6324778	69154.9	7.67	6	0			570.17	100	117.66	100	0.815754	0.874954	0.999424	0.0966836	0.17789	0.0634923	6	6	6
60	FALSE	Mascot	60	Drs1p [Saccharomyces cerevisiae S288c]		gi|6323021	96653.2	5.59	9	0			566.416	100	132.44	100	0.977982	1.94723	1.17968	0.0901103	0.412139	0.160453	9	9	9
61	FALSE	Mascot	61	pseudouridine synthase [Saccharomyces cerevisiae YJM789]		gi|151941019	64581.2	9.01	9	0			565.52	100	136.93	100	0.910536	1.31983	0.862524	0.169598	0.24939	0.193593	9	9	9
62	FALSE	Mascot	62	YNL014Wp-like protein [Saccharomyces cerevisiae AWRI1631]		gi|207341617	118320	5.57	8	0			557.766	100	131	100	0.882859	0.496721	0.850356	0.140922	0.320071	0.159384	10	10	10
63	FALSE	Mascot	63	translation elongation factor 3 (EF-3) [Saccharomyces cerevisiae YJM789]		gi|151944517	108155	5.62	8	0			557.766	100	131	100	0.882859	0.496721	0.850356	0.140922	0.320071	0.159384	10	10	10
64	FALSE	Mascot	64	karyopherin beta 4 [Saccharomyces cerevisiae YJM789]		gi|151944826	131267	4.53	8	0			547.09	100	145.23	100	0.919531	0.864888	1.01536	0.118364	0.134329	0.119975	8	8	8
65	FALSE	Mascot	65	bmh sensitive protein [Saccharomyces cerevisiae YJM789]		gi|151942584	153690	6.32	9	0			542.046	100	82.73	100	1.23645	1.83184	1.3546	0.228269	0.628299	0.234876	9	9	9
66	FALSE	Mascot	66	U3 snoRNP protein [Saccharomyces cerevisiae YJM789]		gi|151941850	79536.5	4.61	7	0			534.99	100	122.99	100	1.45064	2.9049	1.54611	0.437905	1.4555	0.435253	7	7	7
67	FALSE	Mascot	67	Rrs1p [Saccharomyces cerevisiae S288c]		gi|6324868	26984	9.46	5	0			522.82	100	169.58	100	0.670631	1.93384	1.02323	0.172928	0.529175	0.175593	6	6	6
68	FALSE	Mascot	68	Utp4p [Saccharomyces cerevisiae S288c]		gi|6320531	96990.6	6.15	6	0			514.44	100	115.96	100	1.1674	1.80521	1.23067	0.221298	0.579128	0.266098	6	6	6
69	FALSE	Mascot	69	U3 snoRNP protein [Saccharomyces cerevisiae YJM789]		gi|151941853	108635	6.95	8	0			496.8	100	109.57	100	1.36213	2.11408	1.4363	0.379564	1.33781	0.493441	8	8	8
70	FALSE	Mascot	70	nuclear localization sequence binding protein [Saccharomyces cerevisiae YJM789]		gi|151943436	50494.9	4.88	9	0			494.32	100	91.72	100	0.823509	1.02428	0.90556	0.140938	0.257902	0.144747	9	9	9
71	FALSE	Mascot	71	nuclear GTPase [Saccharomyces cerevisiae YJM789]		gi|151944713	65804.9	8.92	5	0			493.17	100	167.61	100	0.426252	0.41001	0.416373	0.12519	0.222491	0.195357	6	6	6
72	FALSE	Mascot	72	tubulin beta chain [Saccharomyces cerevisiae RM11-1a]		gi|190406538	53500	4.68	7	0			492.976	100	136.45	100	1.03732	0.70351	0.893575	0.162165	0.204264	0.119705	7	7	7
73	FALSE	Mascot	73	V-ATPase [Saccharomyces cerevisiae]		gi|171099	47346.8	6.69	5	0			490.35	100	139.62	100	0.904102	1.01632	1.16107	0.144372	0.1376	0.235682	5	5	5
74	FALSE	Mascot	74	Chain A, Acetyl-Coa Carboxylase Carboxyltransferase Domain In Complex With Inhibitor Haloxyfop		gi|47169397	88954.1	5.45	9	0			474.189	100	103.17	100	0.953431	0.972306	1.0016	0.310247	0.168847	0.26993	9	9	9
75	FALSE	Mascot	75	Rpl10p [Saccharomyces cerevisiae S288c]		gi|6323104	28843.7	10.03	8	0			468.786	100	92.61	100	0.83713	0.681505	0.806639	0.127736	0.250798	0.139484	8	8	8
76	FALSE	Mascot	76	Rpp2ap [Saccharomyces cerevisiae EC1118]		gi|259149446	11848.1	4.02	3	0			460.39	100	189.65	100	1.26909	3.03031	1.40582	0.343105	1.41843	0.342299	4	4	4
77	FALSE	Mascot	77	Rpl18bp [Saccharomyces cerevisiae S288c]		gi|6324028	23478.5	11.7	7	0			457.9	100	94.34	100	0.89842	1.61015	1.17928	0.114034	0.69802	0.160675	8	8	8
78	FALSE	Mascot	78	Rps8ap [Saccharomyces cerevisiae S288c]		gi|6319399	25882.3	10.67	6	0			444.86	100	117.64	100	1.27915	1.34343	1.27622	0.274856	0.497335	0.243328	7	7	7
79	FALSE	Mascot	79	YOR3177w [Saccharomyces cerevisiae]		gi|1164943	24902.1	9.73	6	0			444.51	100	115.77	100	1.13497	1.19979	1.09061	0.196394	0.192962	0.181765	6	6	6
80	FALSE	Mascot	80	Utp9p [Saccharomyces cerevisiae S288c]		gi|6321990	73576.8	4.75	5	0			429.44	100	121.71	100	1.12615	1.90565	1.26315	0.0769483	0.283632	0.150448	5	5	5
81	FALSE	Mascot	81	ribosomal protein S12 [Saccharomyces cerevisiae]		gi|899490	16857.1	4.56	4	0			420.3	100	172.2	100	1.13891	1.31829	1.21598	0.115722	0.107611	0.168274	4	4	4
82	FALSE	Mascot	82	Chain B, Structure Of The Ribosomal 80s-Eef2-Sordarin Complex From Yeast Obtained By Docking Atomic		gi|49258840	30142.9	11.1	7	0			418.85	100	147.15	100	0.858838	0.85963	0.867088	0.102709	0.109911	0.135108	7	7	7
83	FALSE	Mascot	83	RecName: Full=Eukaryotic translation initiation factor 3 subunit B; Short=eIF3b; AltName: Full=Euka		gi|238686680	97339.6	5.77	8	0			412.176	100	100.53	100	1.03652	1.11502	1.05616	0.168686	0.165833	0.186468	8	8	8
84	FALSE	Mascot	84	U3 snoRNP protein [Saccharomyces cerevisiae YJM789]		gi|151946073	117647	4.97	7	0			404.916	100	106.62	100	1.37342	2.22276	1.50195	0.239415	1.06974	0.285301	7	7	7
85	FALSE	Mascot	85	U3 snoRNP protein [Saccharomyces cerevisiae YJM789]		gi|151945015	218875	6.02	6	0			404.44	100	110.49	100	1.28179	1.98929	1.26634	0.200279	0.640911	0.248615	7	7	7
86	FALSE	Mascot	86	Rps24ap [Saccharomyces cerevisiae S288c]		gi|6320918	18201.5	10.51	7	0			403.416	100	78.14	99.9999	1.2491	1.22881	1.15011	0.153384	0.334219	0.16961	8	8	8
87	FALSE	Mascot	87	Rpl11ap [Saccharomyces cerevisiae S288c]		gi|6325359	22347.2	9.92	7	0			399.84	100	80.93	100	0.923867	1.33227	1.03538	0.0932567	0.288736	0.138832	7	7	7
88	FALSE	Mascot	88	YPL211Wp-like protein [Saccharomyces cerevisiae AWRI1631]		gi|207340712	22691.3	9.28	5	0			398.22	100	102.54	100	0.588305	1.57136	0.909265	0.100445	0.508533	0.180204	5	5	5
89	FALSE	Mascot	89	RecName: Full=ATP-dependent RNA helicase ROK1; AltName: Full=Rescuer of KEM1 protein 1		gi|160358657	73121.1	9.27	7	0			389.226	100	179.34	100	1.39981	2.14765	1.40854	0.515995	2.00232	0.67384	7	7	7
90	FALSE	Mascot	90	Ytm1p [Saccharomyces cerevisiae S288c]		gi|6324846	56410.7	6.47	6	0			383.02	100	111.21	100	0.701263	1.20984	0.988744	0.180145	0.245279	0.111711	7	7	7
91	FALSE	Mascot	91	Asc1p [Saccharomyces cerevisiae JAY291]		gi|256269640	37856.6	5.8	5	0			381.28	100	135.41	100	1.00092	1.20867	1.00763	0.237078	0.314024	0.075079	5	5	5
92	FALSE	Mascot	92	Chain A, Crystal Structure Of The Yeast Orthologue Of Rack1, Asc1.		gi|223674073	37617.3	5.64	5	0			381.28	100	135.41	100	1.00092	1.20867	1.00763	0.237078	0.314024	0.075079	5	5	5
93	FALSE	Mascot	93	Yra1p [Saccharomyces cerevisiae EC1118]		gi|259145620	28281.8	11.33	6	0			374.42	100	108.57	100	1.66154	2.82281	1.48848	0.672765	1.41341	0.465235	6	6	6
94	FALSE	Mascot	94	Chain A, Crystal Structure Of Yeast Rna Splicing Factor Snu13p		gi|116666730	16059.7	7.05	4	0			368.62	100	227.8	100	0.842214	1.43277	0.75681	0.180206	0.328085	0.107895	4	4	4
95	FALSE	Mascot	95	Chain A, The Yeast Actin Val 159 Asn Mutant Complex With Human Gelsolin Segment 1		gi|7546413	44599.7	5.44	5	0			365.55	100	106.21	100	1.07315	0.877752	0.826168	0.162195	0.183094	0.172165	6	6	6
96	FALSE	Mascot	96	bud site selection protein 21 [Saccharomyces cerevisiae RM11-1a]		gi|190407413	28518.5	6.18	4	0			364.04	100	151.43	100	1.44139	3.65327	1.81549	0.439946	2.73435	0.501972	4	4	4
97	FALSE	Mascot	97	Rps3p [Saccharomyces cerevisiae S288c]		gi|6324151	29270.1	9.42	5	0			363.48	100	127.02	100	1.13511	1.21309	1.17219	0.198999	0.398318	0.205592	6	6	6
98	FALSE	Mascot	98	SSE1 protein [Saccharomyces cerevisiae]		gi|533365	87102.2	5.12	4	0			358.806	100	143.71	100	0.907472	0.704904	1.23493	0.0365014	0.131677	0.182445	4	4	4
99	FALSE	Mascot	99	Rpl36bp [Saccharomyces cerevisiae JAY291]		gi|256270643	13376.9	11.6	7	0			357.54	100	90.01	100	0.702321	1.23841	0.902774	0.111259	0.140246	0.142683	8	8	8
100	FALSE	Mascot	100	Rpl6ap [Saccharomyces cerevisiae S288c]		gi|6323567	23984	10.1	4	0			348.88	100	146.43	100	0.666624	0.887401	0.849253	0.167943	0.120912	0.138091	4	4	4
101	FALSE	Mascot	101	Sof1p [Saccharomyces cerevisiae EC1118]		gi|259147979	63650.3	9.42	6	0			338.996	100	90.39	100	1.36923	2.10057	1.44502	0.473717	1.31326	0.514511	7	7	7
102	FALSE	Mascot	102	Rrp1p [Saccharomyces cerevisiae S288c]		gi|6320292	37551	5.18	5	0			338.22	100	151.32	100	0.481204	1.66862	1.19104	0.0974806	0.521221	0.131214	5	5	5
103	FALSE	Mascot	103	Sro9p [Saccharomyces cerevisiae S288c]		gi|37362625	53218.5	8.88	4	0			334.79	100	158.89	100	0.975614	1.28959	0.971006	0.141699	0.291456	0.100533	4	4	4
104	FALSE	Mascot	104	Rps20p [Saccharomyces cerevisiae S288c]		gi|6321772	16060.1	9.52	4	0			334.286	100	136.09	100	1.15217	1.52788	1.09179	0.0780977	0.193608	0.0611195	6	6	6
105	FALSE	Mascot	105	Nop15p [Saccharomyces cerevisiae S288c]		gi|6324219	31051.4	9.26	6	0			331.87	100	110.16	100	0.639332	1.6818	1.10855	0.0651506	0.303484	0.10723	6	6	6
106	FALSE	Mascot	106	lethal with conditional pap1 [Saccharomyces cerevisiae YJM789]		gi|151944842	45544.8	6.45	6	0			329.509	100	98.43	100	1.37833	2.25121	1.53946	0.702118	2.12016	0.641992	7	7	7
107	FALSE	Mascot	107	Loc1p [Saccharomyces cerevisiae S288c]		gi|14318523	29628.5	10.31	5	0			328.86	100	119.97	100	0.727775	1.36214	0.966545	0.134535	0.294433	0.129682	5	5	5
108	FALSE	Mascot	108	tryptophan synthase [Saccharomyces cerevisiae YJM789]		gi|151943263	83371.7	5.99	4	0			324.84	100	148.73	100	0.869568	0.783348	1.05999	0.468178	0.362	0.584123	4	4	4
109	FALSE	Mascot	109	Dip2p [Saccharomyces cerevisiae S288c]		gi|6323158	119266	5.69	3	0			323.216	100	211.72	100	1.56021	2.45925	1.59939	0.698623	1.28122	0.626677	4	4	4
110	FALSE	Mascot	110	Cdc33p [Saccharomyces cerevisiae S288c]		gi|6324433	26977.3	5.29	5	0			320.46	100	99.78	100	1.00319	1.06245	1.0344	0.116984	0.106928	0.0614333	5	5	5
111	FALSE	Mascot	111	carbamyl phosphate synthetase [Saccharomyces cerevisiae]		gi|173146	264475	5.59	6	0			319.535	100	77.01	99.9999	0.945776	0.720417	0.964953	0.156894	0.179185	0.122674	6	6	6
112	FALSE	Mascot	112	Rps14ap [Saccharomyces cerevisiae S288c]		gi|10383793	16014.7	10.73	5	0			318.77	100	99.91	100	1.04601	1.28089	1.12443	0.0964215	0.164472	0.128906	5	5	5
113	FALSE	Mascot	113	pre-mRNA splicing factor ATP-dependent RNA helicase PRP43 [Saccharomyces cerevisiae RM11-1a]		gi|190407071	95303.1	5.97	4	0			317.306	100	111.14	100	0.91419	1.01311	0.927249	0.115541	0.229293	0.130238	4	4	4
114	FALSE	Mascot	114	conserved protein [Saccharomyces cerevisiae YJM789]		gi|151941620	45889.7	9.04	5	0			314.8	100	71.9	99.9997	0.652457	1.7137	0.907153	0.212614	0.388983	0.464149	5	5	5
115	FALSE	Mascot	115	RecName: Full=ATP-dependent RNA helicase SUB2; AltName: Full=Suppressor of BRR1 protein 2		gi|160358710	55134.9	5.34	4	0			309.41	100	138.56	100	0.962307	1.03316	1.0098	0.117015	0.10532	0.119248	4	4	4
116	FALSE	Mascot	116	ribosomal protein YL16 [Saccharomyces cerevisiae]		gi|218511	23881	10.08	4	0			308.99	100	146.43	100	0.46128	0.609355	0.691563	0.123864	0.306223	0.119771	4	4	4
117	FALSE	Mascot	117	GTP-binding protein (VPS1) [Saccharomyces cerevisiae]		gi|173183	88174.3	7.23	4	0			307.316	100	133.75	100	0.785975	0.783359	0.976246	0.294339	0.27447	0.171541	4	4	4
118	FALSE	Mascot	118	U3 snoRNP protein [Saccharomyces cerevisiae YJM789]		gi|151942910	72723.2	5.55	4	0			301.15	100	100.26	100	1.19265	1.8883	1.42722	0.421114	1.14512	0.492774	4	4	4
119	FALSE	Mascot	119	Sam1p [Saccharomyces cerevisiae JAY291]		gi|256274388	46042.9	5.04	5	0			300.24	100	129.72	100	0.762132	0.671122	0.684508	0.201022	0.335222	0.200848	5	5	5
120	FALSE	Mascot	120	Fun12p [Saccharomyces cerevisiae]		gi|460044	113296	8.74	4	0			299.04	100	128.76	100	1.00708	1.38442	1.13145	0.132394	0.207482	0.119787	4	4	4
121	FALSE	Mascot	121	Rpl17bp [Saccharomyces cerevisiae S288c]		gi|6322284	23132.9	10.92	4	0			295.22	100	108.08	100	0.742216	0.584448	0.776502	0.0786038	0.331692	0.138642	4	4	4
122	FALSE	Mascot	122	U3 snoRNP protein [Saccharomyces cerevisiae YJM789]		gi|151943367	156612	8.6	4	0			294.38	100	115.25	100	1.22067	1.66606	1.18941	0.206904	0.489623	0.209133	4	4	4
123	FALSE	Mascot	123	Chain N, Structure Of The Ribosomal 80s-Eef2-Sordarin Complex From Yeast Obtained By Docking Atomic		gi|49258852	22999.9	10.92	4	0			294.29	100	108.08	100	0.717699	0.648204	0.75255	0.112315	0.212302	0.169291	4	4	4
124	FALSE	Mascot	124	Rps15p [Saccharomyces cerevisiae S288c]		gi|6324533	17864.9	10.7	5	0			290.79	100	68.08	99.9993	1.02268	1.00892	0.944683	0.177136	0.509745	0.161585	6	6	6
125	FALSE	Mascot	125	RecName: Full=Eukaryotic translation initiation factor 3 subunit G; Short=eIF3g; AltName: Full=Euka		gi|238686682	34097.9	6.42	4	0			288.596	100	150.4	100	1.01389	1.07573	1.05566	0.0514084	0.0567523	0.0559721	4	4	4
126	FALSE	Mascot	126	conserved protein [Saccharomyces cerevisiae YJM789]		gi|151946633	60872.6	4.8	5	0			283.266	100	95.93	100	1.47357	2.40988	1.40592	0.47143	1.33574	0.26664	5	5	5
127	FALSE	Mascot	127	AdoMet-dependent rRNA methyltransferase SPB1 [Saccharomyces cerevisiae RM11-1a]		gi|190406395	77766.1	6.02	3	0			282.58	100	144.82	100	0.33402	0.376696	0.356287	0.173583	0.107647	0.162584	3	3	3
128	FALSE	Mascot	128	hypothetical protein SCRG_03938 [Saccharomyces cerevisiae RM11-1a]		gi|190409747	62627.4	9.6	5	0			280.74	100	116.98	100	1.07308	2.28136	1.58559	0.333556	0.811403	0.621301	5	5	5
129	FALSE	Mascot	129	Rlp24p [Saccharomyces cerevisiae EC1118]		gi|259147998	27678.8	9.61	5	0			276.13	100	94.31	100	0.708763	1.30832	1.07153	0.0908875	0.151825	0.168254	5	5	5
130	FALSE	Mascot	130	Rpl20ap [Saccharomyces cerevisiae S288c]		gi|154199621	23306	10.3	5	0			275.03	100	81.23	100	0.522573	0.640696	0.597021	0.14845	0.363619	0.181481	6	6	6
131	FALSE	Mascot	131	ribosomal RNA processing protein [Saccharomyces cerevisiae YJM789]		gi|151942780	151760	6.61	4	0			266.516	100	105.96	100	0.998823	1.30703	0.961777	0.201773	0.441628	0.152721	4	4	4
132	FALSE	Mascot	132	U3 snoRNP protein [Saccharomyces cerevisiae YJM789]		gi|151943408	88352.4	5.01	4	0			266.09	100	75.03	99.9999	1.23783	2.2258	1.22809	0.226406	1.60292	0.171378	4	4	4
133	FALSE	Mascot	133	faf1p copurifying factor [Saccharomyces cerevisiae YJM789]		gi|151941219	30540.8	9.47	4	0			262.15	100	116.52	100	1.64813	4.08042	1.92201	0.340918	1.92093	0.378031	4	4	4
134	FALSE	Mascot	134	Nop10p [Saccharomyces cerevisiae S288c]		gi|7839181	7784.36	10.16	4	0			259.95	100	76.89	99.9999	0.88864	1.7205	0.855248	0.0569336	0.634837	0.125535	4	4	4
135	FALSE	Mascot	135	translational activator [Saccharomyces cerevisiae YJM789]		gi|151943621	322812	5.18	4	0			258.896	100	92.3	100	0.874393	1.02994	1.07892	0.0583541	0.104197	0.163716	4	4	4
136	FALSE	Mascot	136	Rpl25p [Saccharomyces cerevisiae S288c]		gi|6324445	19062.1	10.11	4	0			257.28	100	112.8	100	0.724615	1.18875	0.898747	0.0823578	0.0472999	0.0687093	5	5	5
137	FALSE	Mascot	137	Rps21bp [Saccharomyces cerevisiae JAY291]		gi|256272110	10763.6	5.76	3	0			255.79	100	141.39	100	1.18669	1.19619	1.06392	0.0489452	0.123267	0.11742	4	4	4
138	FALSE	Mascot	138	YBR025Cp-like protein [Saccharomyces cerevisiae AWRI1631]		gi|207347779	46954.5	7.05	4	0			254.95	100	77.17	99.9999	0.932599	0.7461	0.991714	0.103081	0.142031	0.0347017	4	4	4
139	FALSE	Mascot	139	YLR186W [Saccharomyces cerevisiae]		gi|45269774	31455.9	8.65	3	0			253.89	100	100.91	100	1.32216	2.27358	1.46013	0.308457	0.490726	0.275429	3	3	3
140	FALSE	Mascot	140	Chain A, The Yeast Ribosome Synthesis Factor Emg1 Alpha Beta Knot Fold Methyltransferase		gi|152149541	32170.1	8.65	3	0			253.89	100	100.91	100	1.32216	2.27358	1.46013	0.308457	0.490726	0.275429	3	3	3
141	FALSE	Mascot	141	Mrt4p [Saccharomyces cerevisiae S288c]		gi|6322843	30591.5	8.64	4	0			251.52	100	100.69	100	0.627495	1.24538	0.840845	0.101957	0.465385	0.0818244	4	4	4
142	FALSE	Mascot	142	Rpl19bp [Saccharomyces cerevisiae S288c]		gi|6319444	25149.6	11.35	4	0			244.896	100	84.65	100	0.755455	0.977942	0.715017	0.189693	0.534142	0.155698	4	4	4
143	FALSE	Mascot	143	YGL123Wp-like protein [Saccharomyces cerevisiae AWRI1631]		gi|207345408	15199.6	10.77	3	0			242.93	100	130.79	100	1.04363	0.821561	0.941875	0.0590023	0.250047	0.0685056	3	3	3
144	FALSE	Mascot	144	flavohemoglobin [Saccharomyces cerevisiae YJM789]		gi|151943508	49427.3	5.86	4	0			242.42	100	108.58	100	1.24943	1.34225	1.08578	0.311822	0.29832	0.202022	4	4	4
145	FALSE	Mascot	145	Nop6p [Saccharomyces cerevisiae S288c]		gi|6319988	30820.6	10.08	3	0			241.18	100	91.73	100	1.58094	3.20779	1.57785	0.54648	1.78652	0.389582	3	3	3
146	FALSE	Mascot	146	Chain C, Mechanism Of Eif6s Anti-Association Activity		gi|292659544	15838.7	10.33	3	0			234.436	100	107.02	100	0.755742	0.903768	0.830867	0.145601	0.0879087	0.0876613	3	3	3
147	FALSE	Mascot	147	Chain G, Structure Of Ribosome-Bound Cricket Paralysis Virus Ires Rna		gi|119390529	28179.7	9.72	4	0			232.15	100	117.47	100	0.75354	1.05008	0.901129	0.256667	0.103247	0.112238	5	5	5
148	FALSE	Mascot	148	ATP binding cassette family member [Saccharomyces cerevisiae YJM789]		gi|151942575	149212	5.57	3	0			230.24	100	144.45	100	0.84922	0.785711	1.03863	0.218678	0.0142017	0.186239	3	3	3
149	FALSE	Mascot	149	Chain A, Nmr Structure Of Chaperone Chz1 Complexed With Histone H2a.Z-H2b		gi|188595808	23332.1	10.1	3	0			230.15	100	130.31	100	0.895999	1.37313	0.828368	0.0693524	0.110927	0.25105	3	3	3
150	FALSE	Mascot	150	Rpp1ap [Saccharomyces cerevisiae S288c]		gi|6320122	11765.9	3.82	2	0			228.88	100	168.74	100	1.31436	2.45756	1.48739	0.0816063	0.0372429	0.222455	2	2	2
151	FALSE	Mascot	151	ribosomal protein L16B [Saccharomyces cerevisiae YJM789]		gi|151944465	26096.1	10.54	5	0			223.46	100	95.03	100	0.517426	0.963953	0.477314	0.173076	0.180025	0.182878	5	5	5
152	FALSE	Mascot	152	Rps19ap [Saccharomyces cerevisiae S288c]		gi|6324451	17636.6	9.61	2	0			220.81	100	167.67	100	1.02934	0.678175	1.10507	0.0559476	0.172713	0.0487017	3	3	3
153	FALSE	Mascot	153	Rpl24ap [Saccharomyces cerevisiae S288c]		gi|6321407	22070.1	11.28	4	0			212.38	100	68.75	99.9994	1.01842	0.789376	0.881849	0.112128	0.112151	0.0848896	4	4	4
154	FALSE	Mascot	154	Rpl32p [Saccharomyces cerevisiae S288c]		gi|6319378	17644.3	11.17	5	0			212.02	100	60.1	99.9954	0.52111	1.10268	0.867179	0.15859	0.180854	0.227849	5	5	5
155	FALSE	Mascot	155	Rpl12bp [Saccharomyces cerevisiae S288c]		gi|6320625	20595.6	9.43	3	0			210.77	100	127.94	100	0.94626	1.1483	1.09788	0.166963	0.0577917	0.0666449	3	3	3
156	FALSE	Mascot	156	Chain A, Solution Structure Of Ykt6p (1-140)		gi|30749262	17170.8	4.93	3	0			206.8	100	99.99	100	0.704422	1.10839	1.15782	0.159504	0.0811768	0.189583	3	3	3
157	FALSE	Mascot	157	RPS21A [Saccharomyces cerevisiae]		gi|2131127	9590.98	6.75	3	0			203.97	100	89.57	100	1.19062	1.01577	1.0556	0.0509153	0.0998733	0.133343	3	3	3
158	FALSE	Mascot	158	Noc4p [Saccharomyces cerevisiae S288c]		gi|6325402	69787.1	5.74	3	0			201.78	100	85.99	100	1.06066	1.95827	1.33387	0.275965	0.627889	0.346564	3	3	3
159	FALSE	Mascot	159	small nucleolar RNP protein [Saccharomyces cerevisiae RM11-1a]		gi|190405871	23736.5	11.46	3	0			200.99	100	89.35	100	0.962992	1.18229	0.784887	0.138924	0.229357	0.0704119	3	3	3
160	FALSE	Mascot	160	Arb1p [Saccharomyces cerevisiae EC1118]		gi|259145944	75678.6	6	3	0			199.21	100	126.9	100	0.867829	0.85903	0.853304	0.0844588	0.209462	0.115969	3	3	3
161	FALSE	Mascot	161	ribosomal protein L24B [Saccharomyces cerevisiae YJM789]		gi|151943426	21890	11.37	4	0			194.16	100	68.75	99.9994	0.99801	0.788806	0.945772	0.138131	0.111545	0.132946	4	4	4
162	FALSE	Mascot	162	RecName: Full=ATP-dependent RNA helicase DBP3; AltName: Full=DEAD box protein 3; AltName: Full=Heli		gi|160380616	69038.5	9.2	3	0			193.91	100	106.76	100	1.28184	1.43972	1.07847	0.0411524	0.0860292	0.0326636	3	3	3
163	FALSE	Mascot	163	vacuolar membrane ATPase subunit a precursor [Saccharomyces cerevisiae]		gi|29420849	123057	6.02	3	0			192.94	100	76.6	99.9999	0.870726	0.752799	1.04575	0.0555933	0.161005	0.0947997	3	3	3
164	FALSE	Mascot	164	conserved protein [Saccharomyces cerevisiae YJM789]		gi|151943423	91136.4	6.19	4	0			191.266	100	62.6	99.9974	1.39485	2.06915	1.58795	0.815247	1.2265	0.815913	4	4	4
165	FALSE	Mascot	165	YML028Wp-like protein [Saccharomyces cerevisiae AWRI1631]		gi|207342498	15261.2	4.95	3	0			188.426	100	110.73	100	0.336918	0.294536	0.402312	0.0680934	0.0327727	0.0412878	3	3	3
166	FALSE	Mascot	166	Chain M, Structure Of The Ribosomal 80s-Eef2-Sordarin Complex From Yeast Obtained By Docking Atomic		gi|49258832	17218.6	10.39	3	0			184.766	100	80.72	100	1.10459	0.88043	0.965776	0.143822	0.0631751	0.0793373	4	4	4
167	FALSE	Mascot	167	maintenance of killer [Saccharomyces cerevisiae YJM789]		gi|151941367	40704.7	5.16	2	0			183.81	100	98.72	100	0.696648	1.38536	1.11714	0.263153	0.460238	0.0670344	2	2	2
168	FALSE	Mascot	168	glucokinase [Saccharomyces cerevisiae YJM789]		gi|151943789	60428.6	5.84	3	0			182.546	100	73.7	99.9998	1.41453	1.15183	1.2906	0.153232	0.23364	0.455311	3	3	3
169	FALSE	Mascot	169	ATP-dependent rRNA helicase SPB4 [Saccharomyces cerevisiae RM11-1a]		gi|190406571	78259.5	9.11	2	0			182.16	100	119.57	100	0.295675	0.370575	0.287349	0.099334	0.171881	0.0817824	2	2	2
170	FALSE	Mascot	170	pyruvate kinase [Saccharomyces cerevisiae]		gi|4180	60362.2	8	3	0			178.21	100	111.28	100	0.61396	0.517805	0.72444	0.0828025	0.266426	0.120358	3	3	3
171	FALSE	Mascot	171	nucleolar protin NAN1 [Saccharomyces cerevisiae RM11-1a]		gi|190407832	110164	5.91	3	0			178	100	77.56	99.9999	1.21479	1.73263	1.51259	0.138709	0.784405	0.10387	3	3	3
172	FALSE	Mascot	172	YOR261C [Saccharomyces cerevisiae]		gi|45269968	43327.4	5.27	2	0			173.62	100	96.25	100	1.07176	1.0834	1.16028	0.00807073	0.122998	0.120577	2	2	2
173	FALSE	Mascot	173	Krr1p [Saccharomyces cerevisiae JAY291]		gi|256270959	43199.7	9.42	4	0			173.18	100	73.5	99.9998	1.13687	1.79345	1.30512	0.222031	0.90705	0.180004	4	4	4
174	FALSE	Mascot	174	YOR3513c [Saccharomyces cerevisiae]		gi|1164988	27771.6	9.99	2	0			172.59	100	105.73	100	1.80033	3.54833	1.93312	0.564697	1.05254	0.103987	2	2	2
175	FALSE	Mascot	175	Rpl14ap [Saccharomyces cerevisiae S288c]		gi|6322847	17797.4	10.94	1	0			172.03	100	172.03	100	0.372375	0.492725	0.443169	0	0	0	1	1	1
176	FALSE	Mascot	176	Rps7bp [Saccharomyces cerevisiae]		gi|71064104	24746.2	9.92	3	0			170.55	100	70.79	99.9996	1.12663	1.02154	1.16892	0.123931	0.221026	0.0525182	3	3	3
177	FALSE	Mascot	177	Kar2p [Saccharomyces cerevisiae EC1118]		gi|290771181	83242.6	4.79	2	0			168.866	100	92.69	100	0.761093	0.671147	0.929858	0.0286587	0.217805	0.00708338	2	2	2
178	FALSE	Mascot	178	XPA-binding protein 1 [Saccharomyces cerevisiae RM11-1a]		gi|190409546	47795.1	4.71	3	0			168.57	100	72.97	99.9998	1.14976	1.46718	1.29304	0.264373	0.283713	0.269689	3	3	3
179	FALSE	Mascot	179	Rpt3p [Saccharomyces cerevisiae S288c]		gi|6320602	51754.9	5.38	2	0			168.22	100	133.47	100	0.939981	1.04679	0.897423	0.337476	0.0416532	0.0832827	2	2	2
180	FALSE	Mascot	180	Rps23ap [Saccharomyces cerevisiae JAY291]		gi|256273384	19755.4	10.66	2	0			166.71	100	120.36	100	1.38477	1.42244	1.41805	0.214555	0.00138763	0.0336377	2	2	2
181	FALSE	Mascot	181	Rpp2bp [Saccharomyces cerevisiae S288c]		gi|6320590	12196.2	4.11	2	0			164.14	100	137.39	100	0.826831	1.34849	0.991591	0.0554516	0.0819313	0.0577838	2	2	2
182	FALSE	Mascot	182	recessive omnipotent supressor [Saccharomyces cerevisiae]		gi|468605	54558	5.01	2	0			164.06	100	93.33	100	1.29513	1.44901	1.05877	0.176396	0.235179	0.155864	2	2	2
183	FALSE	Mascot	183	endopolyphosphatase [Saccharomyces cerevisiae YJM789]		gi|151942417	88596.9	6.72	2	0			162.97	100	115.05	100	0.908934	0.809594	1.1352	0.0175696	0.204574	0.020248	2	2	2
184	FALSE	Mascot	184	Bmh1p [Saccharomyces cerevisiae S288c]		gi|6321025	32758.6	4.82	2	0			158.35	100	94.45	100	1.15926	1.80435	1.41843	0.166033	0.2026	0.626179	2	2	2
185	FALSE	Mascot	185	cytosolic glutamyl-tRNA synthetase [Saccharomyces cerevisiae]		gi|1008483	95983.2	7.24	2	0			157.59	100	93.61	100	0.816007	0.614001	1.02736	0.141446	0.0381015	0.092958	2	2	2
186	FALSE	Mascot	186	Gsp2p [Saccharomyces cerevisiae S288c]		gi|6324759	27850.6	6.22	2	0			156.54	100	102.51	100	0.902467	0.513879	1.1411	0.0648099	0.347158	0.0588049	2	2	2
187	FALSE	Mascot	187	ubiquitin-activating enzyme [Saccharomyces cerevisiae]		gi|4715	126353	5	2	0			156.24	100	130.11	100	0.942568	0.533017	0.80184	0.00797373	0.101534	0.0655519	2	2	2
188	FALSE	Mascot	188	Tif34p [Saccharomyces cerevisiae S288c]		gi|6323795	43186	5.41	2	0			155.496	100	109.08	100	1.02119	1.10589	0.92446	0.185918	0.224145	0.170974	3	3	3
189	FALSE	Mascot	189	Rps17ap [Saccharomyces cerevisiae S288c]		gi|6323617	17986.2	10.51	2	0			155.31	100	78.07	99.9999	1.05934	1.14661	0.94764	0.15784	0.254939	0.0812407	2	2	2
190	FALSE	Mascot	190	TY1B [Saccharomyces cerevisiae]		gi|2131097	217438	8.05	3	0			148.746	100	55.45	99.9866	0.66888	0.715605	1.1859	0.0773914	0.151347	0.267122	3	3	3
191	FALSE	Mascot	191	RNA exonuclease [Saccharomyces cerevisiae YJM789]		gi|151945554	38670.5	9.82	3	0			142.42	100	62.6	99.9974	0.55172	1.94202	1.26234	0.0846658	0.176816	0.212455	3	3	3
192	FALSE	Mascot	192	high mobility group-like nuclear protein 2 [Saccharomyces cerevisiae]		gi|666101	23371.4	9.71	3	0			141.23	100	57.89	99.9924	0.932818	1.30315	0.987494	0.0677546	0.0408319	0.0834207	3	3	3
193	FALSE	Mascot	193	U3 snoRNP protein [Saccharomyces cerevisiae YJM789]		gi|151944459	36261.4	9.11	2	0			140.82	100	93.43	100	1.04273	2.08377	1.28499	0.265301	0.367045	0.32199	2	2	2
194	FALSE	Mascot	194	Chain A, Yeast Alcohol Dehydrogenase I, Saccharomyces Cerevisiae Fermentative Enzyme		gi|112491285	40665.1	6.21	3	0			140.62	100	65.6	99.9987	1.00035	0.689456	0.927593	0.132268	0.547941	0.0561376	3	3	3
195	FALSE	Mascot	195	Chain A, Segmental Isotope Labeling Of Npl3p		gi|163310814	13335.7	6.36	1	0			138.74	100	138.74	100	1.06278	2.34508	0.812967	0	0	0	1	1	1
196	FALSE	Mascot	196	Tub3p [Saccharomyces cerevisiae S288c]		gi|6323511	53626.8	5.05	2	0			137.65	100	86.6	100	1.1596	1.05713	1.18912	0.264715	0.250954	0.244895	2	2	2
197	FALSE	Mascot	197	Sug2p [Saccharomyces cerevisiae]		gi|1147800	54222.9	5.53	2	0			131.786	100	78.83	99.9999	1.02317	1.07522	1.0555	0.067826	0.0125767	0.0584228	2	2	2
198	FALSE	Mascot	198	RecName: Full=Protein SDS23		gi|171704583	62713	9.12	1	0			131.29	100	131.29	100	2.29943	2.93735	1.88101	0	0	0	1	1	1
199	FALSE	Mascot	199	Dbp2p [Saccharomyces cerevisiae S288c]		gi|6324217	65226.4	8.9	2	0			129.98	100	75.32	99.9999	1.35046	1.7929	1.06832	0.467314	0.729425	0.109521	2	2	2
200	FALSE	Mascot	200	malic enzyme [Saccharomyces cerevisiae YJM789]		gi|151941514	80198.3	8.55	2	0			129.85	100	69.76	99.9995	1.2201	1.42201	1.13431	0.221786	0.0161457	0.0532405	2	2	2
201	FALSE	Mascot	201	Rpp1bp [Saccharomyces cerevisiae S288c]		gi|6320073	11525.7	3.88	1	0			127.21	100	127.21	100	1.15827	1.70082	1.10087	0	0	0	1	1	1
202	FALSE	Mascot	202	Rpl34ap [Saccharomyces cerevisiae S288c]		gi|9755331	16696.6	10.84	3	0			127.08	100	60.02	99.9953	0.710767	1.18859	0.952088	0.13142	0.168407	0.100095	3	3	3
203	FALSE	Mascot	203	Ssf1p [Saccharomyces cerevisiae S288c]		gi|6321857	59893.8	9.28	2	0			124.52	100	84.97	100	0.697517	1.3532	0.829149	0.0182766	0.0116669	0.139587	2	2	2
204	FALSE	Mascot	204	Pse1p [Saccharomyces cerevisiae S288c]		gi|6323968	129569	4.61	1	0			124.51	100	124.51	100	1.26676	1.25396	1.31403	0	0	0	1	1	1
205	FALSE	Mascot	205	U3 snoRNP protein [Saccharomyces cerevisiae YJM789]		gi|151945258	71635	4.81	1	0			123.26	100	123.26	100	1.2612	1.90165	1.32916	0	0	0	1	1	1
206	FALSE	Mascot	206	ribosomal protein S13 [Saccharomyces cerevisiae RM11-1a]		gi|190404968	21231	10.28	3	0			120.35	100	46.72	99.9003	0.8981	1.05913	0.930006	0.0102894	0.545916	0.0521122	3	3	3
207	FALSE	Mascot	207	unnamed protein product [Saccharomyces cerevisiae]		gi|3720	39692.1	6.46	2	0			116.59	100	69.63	99.9995	0.786463	0.896668	0.954368	0.11216	0.023216	0.0173916	2	2	2
208	FALSE	Mascot	208	Rps22bp [Saccharomyces cerevisiae S288c]		gi|6323399	16392.1	9.94	2	0			116.56	100	66.08	99.9988	1.17902	1.29922	1.06	0.133922	0.223981	0.158138	2	2	2
209	FALSE	Mascot	209	hypothetical protein SCRG_04360 [Saccharomyces cerevisiae RM11-1a]		gi|190405458	19731.9	4.49	2	0			116.3	100	73.21	99.9998	1.25544	1.22266	1.26192	0.0364534	0.113083	0.00499106	2	2	2
210	FALSE	Mascot	210	U3 snoRNP protein [Saccharomyces cerevisiae YJM789]		gi|151941600	36553.4	9.59	2	0			114.06	100	67	99.9991	1.55563	2.88445	1.89159	0.812497	0.980534	0.604051	2	2	2
211	FALSE	Mascot	211	Tif6p [Saccharomyces cerevisiae S288c]		gi|6325273	27057.6	4.54	1	0			114.04	100	114.04	100	0.824741	1.18029	1.06183	0	0	0	1	1	1
212	FALSE	Mascot	212	Chain B, Yeast Isocitrate Dehydrogenase With Citrate Bound In The Regulatory Subunits		gi|167013431	40878.9	7.23	3	0			113.97	100	40.91	99.62	1.01759	1.50304	1.08909	0.0893684	0.291734	0.052084	3	3	3
213	FALSE	Mascot	213	Hta1p [Saccharomyces cerevisiae S288c]		gi|6320431	15710	10.67	3	0			113.6	100	60.97	99.9963	1.02998	1.28138	0.875326	0.256635	0.0479345	0.316071	3	3	3
214	FALSE	Mascot	214	RecName: Full=Adenylosuccinate synthetase; Short=AMPSase; Short=AdSS; AltName: Full=IMP--aspartate		gi|308191556	53862.2	8.43	1	0			113.28	100	113.28	100	0.716779	0.84073	0.787849	0	0	0	1	1	1
215	FALSE	Mascot	215	Ilv6p [Saccharomyces cerevisiae S288c]		gi|6319837	35826.5	6.07	3	0			112.74	100	58.76	99.9938	1.15558	0.98163	0.966797	0.0601012	0.0539293	0.0824766	3	3	3
216	FALSE	Mascot	216	RecName: Full=ATP-dependent RNA helicase MAK5; AltName: Full=Maintenance of killer protein 5		gi|160409988	98645.7	8.67	1	0			111.98	100	111.98	100	0.88395	1.03907	1.63919	0	0	0	1	1	1
217	FALSE	Mascot	217	Chain A, Crystal Structure Of Yeast Ypd1p		gi|6980562	20800	4.62	1	0			111.76	100	111.76	100	1.30411	1.773	1.3087	0	0	0	1	1	1
218	FALSE	Mascot	218	nucleolar protein [Saccharomyces cerevisiae YJM789]		gi|151944364	53979.1	9.33	2	0			109.7	100	76.38	99.9999	0.615601	0.876855	0.653871	0.0657959	0.0387942	0.0882865	2	2	2
219	FALSE	Mascot	219	Rpl9bp [Saccharomyces cerevisiae S288c]		gi|6324262	24715.8	9.66	3	0			109.296	100	38.26	99.3005	0.961743	1.09481	0.956031	0.128156	0.0866494	0.0689852	3	3	3
220	FALSE	Mascot	220	Rps10bp [Saccharomyces cerevisiae S288c]		gi|6323886	14171.5	9.05	2	0			108.306	100	67.6	99.9992	0.978793	1.17279	0.976344	0.0557381	0.175984	0.0562284	2	2	2
221	FALSE	Mascot	221	Chain A, Karyopherin Alpha (Yeast) + Sv40 T Antigen Nls		gi|4389267	50474.6	4.87	1	0			108.73	100	108.73	100	0.786445	1.46028	0.948074	0	0	0	1	1	1
222	FALSE	Mascot	222	Chain A, Yeast Karyopherin (Importin) Alpha In A Complex With A Nucleoplasmin Nls Peptide		gi|7546354	50683.6	4.8	1	0			108.73	100	108.73	100	0.786445	1.46028	0.948074	0	0	0	1	1	1
223	FALSE	Mascot	223	Rps9bp [Saccharomyces cerevisiae S288c]		gi|6319666	24878.9	10.09	2	0			107.99	100	73.58	99.9998	1.09741	0.885482	1.1423	0.0854105	0.29288	0.0146295	2	2	2
224	FALSE	Mascot	224	Fpr1p [Saccharomyces cerevisiae S288c]		gi|6324194	13349.1	5.72	2	0			104.94	100	70.78	99.9996	0.839022	1.19253	1.44267	0.0961219	0.505392	0.306652	2	2	2
225	FALSE	Mascot	225	chaperonin containing tcp-1 [Saccharomyces cerevisiae YJM789]		gi|151942171	65881.3	5.51	2	0			104.21	100	70.34	99.9996	0.852746	0.951836	0.849801	0.0687995	0.098216	0.0769379	2	2	2
226	FALSE	Mascot	226	Chain A, Topoisomerase Residues 410-1202		gi|157830305	103192	6.34	1	0			103.75	100	103.75	100	1.00239	1.19448	1.30943	0	0	0	1	1	1
227	FALSE	Mascot	227	Rps11bp [Saccharomyces cerevisiae S288c]		gi|6319522	20855.8	10.79	2	0			102.16	100	72.5	99.9997	1.02624	1.21009	1.05512	0.0579125	0.159183	0.020468	2	2	2
228	FALSE	Mascot	228	SCP160 [Saccharomyces cerevisiae]		gi|406272	152228	5.74	2	0			100.69	100	71.87	99.9997	0.985092	0.685633	1.14042	0.0910725	0.00485944	0.105545	2	2	2
229	FALSE	Mascot	229	hypothetical protein SCY_2699 [Saccharomyces cerevisiae YJM789]		gi|151943073	30403.3	6	1	0			100.42	100	100.42	100	1.63289	1.88233	1.281	0	0	0	1	1	1
230	FALSE	Mascot	230	26S proteasome PA700 subunit [Saccharomyces cerevisiae YJM789]		gi|151943971	118899	4.52	1	0			100.26	100	100.26	100	0.897224	0.693109	0.904893	0	0	0	1	1	1
231	FALSE	Mascot	231	suppressor of rasval19 [Saccharomyces cerevisiae YJM789]		gi|151944399	64556.9	5.48	1	0			100.12	100	100.12	100	0.733262	0.815415	0.887787	0	0	0	1	1	1
232	FALSE	Mascot	232	translation initiation factor eIF3 subunit [Saccharomyces cerevisiae YJM789]		gi|151946470	124061	5.97	3	0			98.8962	100	40.14	99.5463	1.01848	1.27385	1.11143	0.0329741	0.300177	0.145394	3	3	3
233	FALSE	Mascot	233	actin filament bundling protein [Saccharomyces cerevisiae YJM789]		gi|151942115	77976.7	5.3	2	0			98.6562	100	69.02	99.9994	1.07505	1.01899	1.14614	0.0054819	0.134793	0.13997	2	2	2
234	FALSE	Mascot	234	YIL019W [Saccharomyces cerevisiae]		gi|45270068	44754.1	9.33	1	0			98.35	100	98.35	100	1.18136	1.53869	1.32312	0	0	0	1	1	1
235	FALSE	Mascot	235	Chain A, Substrate Specificity And Assembly Of Catalytic Center Derived From Two Structures Of Liga		gi|157834086	25565.5	6.17	2	0			98.09	100	52.25	99.9721	0.938889	0.774876	0.794704	0.0512325	0.0524243	0.0577099	2	2	2
236	FALSE	Mascot	236	actin-related protein [Saccharomyces cerevisiae YJM789]		gi|151945133	53083.2	5.57	1	0			97.2	100	97.2	100	1.0278	0.623393	1.14284	0	0	0	1	1	1
237	FALSE	Mascot	237	Chain A, Crystal Structure Of Yeast Acetohydroxyacid Synthase In Complex With A Sulfonylurea Herbic		gi|28373827	80180.2	6.28	2	0			96.87	100	55.33	99.9863	1.35721	1.75141	1.18874	0.343495	0.721054	0.0401288	3	3	3
238	FALSE	Mascot	238	Bin2p [Saccharomyces cerevisiae]		gi|493574	65149.8	6.22	2	0			95.53	100	58.95	99.994	0.983762	0.934739	0.967591	0.0831813	0.0417985	0.0226658	2	2	2
239	FALSE	Mascot	239	Hsp104p [Saccharomyces cerevisiae S288c]		gi|6323002	112479	5.31	2	0			95.28	100	70.22	99.9996	1.05159	1.12879	1.14355	0.14423	0.39023	0.16613	2	2	2
240	FALSE	Mascot	240	Prs3p [Saccharomyces cerevisiae S288c]		gi|6321776	38357.7	8.51	1	0			95.26	100	95.26	100	0.867583	0.622918	0.94332	0	0	0	1	1	1
241	FALSE	Mascot	241	Kem1p [Saccharomyces cerevisiae S288c]		gi|6321265	195656	7.04	1	0			93.85	100	93.85	100	1.11504	1.05898	1.12228	0	0	0	1	1	1
242	FALSE	Mascot	242	Rps28ap [Saccharomyces cerevisiae S288c]		gi|6324741	8307.7	10.78	1	0			93.78	100	93.78	100	0.895682	1.38655	1.05869	0	0	0	1	1	1
243	FALSE	Mascot	243	D-fructose-6-phosphate amidotransferase (EC 2.6.1.16) [Saccharomyces cerevisiae]		gi|171596	87275.6	5.98	2	0			92.33	100	61.46	99.9967	1.06068	1.05738	0.995032	0.035899	0.0389702	0.103626	2	2	2
244	FALSE	Mascot	244	Dbp5p [Saccharomyces cerevisiae JAY291]		gi|256273404	56053.4	6.99	2	0			91.5	100	61.23	99.9965	1.06064	1.00016	1.12505	0.13027	0.0615771	0.233336	2	2	2
245	FALSE	Mascot	245	Chain A, Crystal Structure Of The Yeast Nucleosome Core Particle Reveals Fundamental Differences In		gi|15988132	17679.4	11.43	2	0			90.79	100	55.61	99.9871	0.964228	2.01202	0.919495	0.0734067	0.550483	0.00998884	2	2	2
246	FALSE	Mascot	246	cystathionine beta-synthase [Saccharomyces cerevisiae]		gi|416161	63556.7	6.25	1	0			89.19	100	89.19	100	0.141792	0.204885	0.426059	0	0	0	1	1	1
247	FALSE	Mascot	247	Rps27bp [Saccharomyces cerevisiae S288c]		gi|6321809	10242.3	9.37	2	0			88.69	100	58.31	99.9931	0.950398	1.11468	0.9917	0.0337174	0.0697196	0.00449671	2	2	2
248	FALSE	Mascot	248	YKL145Wp-like protein [Saccharomyces cerevisiae AWRI1631]		gi|207343610	33040.4	8.91	1	0			87.43	100	87.43	100	1.23433	1.13893	1.14724	0	0	0	1	1	1
249	FALSE	Mascot	249	RecName: Full=Mitochondrial outer membrane protein SCY_3392		gi|189041600	90540.7	5.1	2	0			86.52	100	47.64	99.9193	1.04543	1.59412	0.989396	0.0594183	0.427942	0.015354	2	2	2
250	FALSE	Mascot	250	multiple RNA-binding domain containing protein [Saccharomyces cerevisiae YJM789]		gi|151942889	114889	6.1	2	0			86.43	100	47.7	99.9204	1.08475	1.32265	1.23286	0.0304297	0.39111	0.0686928	3	3	3
251	FALSE	Mascot	251	GMP synthase [Saccharomyces cerevisiae]		gi|460064	64179.1	6.05	1	0			85.15	100	85.15	100	0.958201	0.754131	1.13346	0	0	0	1	1	1
252	FALSE	Mascot	252	YGL234W [Saccharomyces cerevisiae]		gi|51013423	91794	5.08	1	0			82.66	100	82.66	100	0.846267	0.955851	1.06427	0.0306845	0.0381381	0.0712322	2	2	2
253	FALSE	Mascot	253	Rrt14p [Saccharomyces cerevisiae S288c]		gi|6322064	28632.2	9.83	2	0			82.3	100	42.24	99.7202	1.19135	3.0516	1.4302	0.313766	1.25184	0.679604	2	2	2
254	FALSE	Mascot	254	heat shock protein [Saccharomyces cerevisiae YJM789]		gi|151942153	46567.5	4.99	1	0			81.51	100	81.51	100	1.26575	1.39112	1.34282	0	0	0	1	1	1
255	FALSE	Mascot	255	YDL166C [Saccharomyces cerevisiae]		gi|45271026	24752.1	4.54	1	0			81.44	100	81.44	100	1.1047	1.29757	0.824953	0	0	0	1	1	1
256	FALSE	Mascot	256	Chain C, Crystal Structure Of The Eukaryotic Clamp Loader (Replication Factor C, Rfc) Bound To The		gi|50513623	42128.4	5.88	1	0			81.35	100	81.35	100	0.704683	1.1014	0.865474	0	0	0	1	1	1
257	FALSE	Mascot	257	Chain B, Mms2UBC13 UBIQUITIN CONJUGATING ENZYME COMPLEX		gi|14719687	17539	6.48	1	0			80.49	100	80.49	100	0.879638	0.766276	1.0481	0	0	0	1	1	1
258	FALSE	Mascot	258	YOL010Wp-like protein [Saccharomyces cerevisiae AWRI1631]		gi|207341305	34544.7	8.28	2	0			80.11	100	40.1	99.5421	1.9589	3.73439	2.17668	0.648143	1.55576	0.559868	2	2	2
259	FALSE	Mascot	259	sec21p [Saccharomyces cerevisiae]		gi|171483	113917	5.02	2	0			80.03	100	40.2	99.5525	0.941117	0.913992	0.950302	0.0902779	0.0945844	0.0253626	2	2	2
260	FALSE	Mascot	260	clustered mitochondria [Saccharomyces cerevisiae YJM789]		gi|151946172	162519	6.03	1	0			79.78	100	79.78	100	0.754155	0.887641	0.928003	0	0	0	1	1	1
261	FALSE	Mascot	261	Rpl33ap [Saccharomyces cerevisiae JAY291]		gi|256274177	13754.5	10.88	2	0			79.62	99.9999	42.42	99.7316	0.673158	0.862173	0.810417	0.139895	0.144798	0.0295404	2	2	2
262	FALSE	Mascot	262	Chain G, 12-Subunit Rna Polymerase Ii		gi|110590860	27023.3	8.95	1	0			78.85	99.9999	78.85	99.9999	1.04257	1.54502	1.16319	0	0	0	1	1	1
263	FALSE	Mascot	263	RecName: Full=Ribosome biogenesis protein NSA1; AltName: Full=NOP7-associated protein 1		gi|206558288	59721.5	7.1	2	0			78.2	99.9999	44.24	99.8235	0.44057	0.4774	0.753613	0.38656	0.380523	0.244174	2	2	2
264	FALSE	Mascot	264	Chain A, Crystal Structure Of Oxidized Form From Saccharomyces Cerevisiae		gi|122920148	13683	6.02	2	0			77.95	99.9999	48.56	99.9347	0.887109	0.996129	1.08317	0.0315529	0.0114026	0.171086	2	2	2
265	FALSE	Mascot	265	Chain Y, Structure Of The Ribosomal 80s-Eef2-Sordarin Complex From Yeast Obtained By Docking Atomic		gi|49258864	11626.1	11.64	2	0			77.89	99.9999	50.01	99.9533	0.714811	0.714337	0.752551	0.119316	0.17006	0.254255	2	2	2
266	FALSE	Mascot	266	U3 snoRNP protein [Saccharomyces cerevisiae YJM789]		gi|151942372	78178.3	4.85	1	0			77.64	99.9999	77.64	99.9999	1.96094	4.01731	1.79637	0	0	0	1	1	1
267	FALSE	Mascot	267	ORF L0596 [Saccharomyces cerevisiae]		gi|642334	19808.3	5.51	1	0			77.14	99.9999	77.14	99.9999	0.921736	1.23642	1.17396	0	0	0	1	1	1
268	FALSE	Mascot	268	unnamed protein product [Saccharomyces cerevisiae]		gi|3480	137349	7.68	1	0			76.31	99.9999	76.31	99.9999	1.42606	0.979805	1.33424	0	0	0	1	1	1
269	FALSE	Mascot	269	hypothetical protein SCRG_02755 [Saccharomyces cerevisiae RM11-1a]		gi|190408634	61602.3	9.01	1	0			74.6	99.9998	74.6	99.9998	0.809791	0.902824	1.20922	0	0	0	1	1	1
270	FALSE	Mascot	270	Nmd3p [Saccharomyces cerevisiae S288c]		gi|6321964	64266.8	5.27	1	0			74.58	99.9998	74.58	99.9998	1.54579	2.07133	1.67578	0	0	0	1	1	1
271	FALSE	Mascot	271	ubiquitin ligase e3 [Saccharomyces cerevisiae YJM789]		gi|151941535	180134	4.77	1	0			74.1262	99.9998	75.09	99.9999	1.25896	1.56284	1.36208	0	0	0	1	1	1
272	FALSE	Mascot	272	open reading frame found c-terminal of ADA2 that was sequenced during the cloneing of ADA2. There i		gi|170992	59167.5	8.98	1	0			73.96	99.9998	73.96	99.9998	2.54116	4.81934	2.66525	0	0	0	1	1	1
273	FALSE	Mascot	273	Chain X, Crystal Structure Of An Hsp90-Sba1 Closed Chaperone Complex		gi|99031947	18090.6	5.48	1	0			73.65	99.9998	73.65	99.9998	0.773811	0.652186	0.970272	0	0	0	1	1	1
274	FALSE	Mascot	274	Tef4p [Saccharomyces cerevisiae EC1118]		gi|259147758	52841.2	7.6	2	0			72.7	99.9997	44.07	99.8164	1.06065	0.79751	1.50007	0.010755	0.0852739	0.0736367	2	2	2
275	FALSE	Mascot	275	RNA polymerase II elongation factor [Saccharomyces cerevisiae YJM789]		gi|151944881	188478	5.98	1	0			72.07	99.9997	72.07	99.9997	0.772317	1.2376	1.19762	0	0	0	1	1	1
276	FALSE	Mascot	276	Paa1p [Saccharomyces cerevisiae EC1118]		gi|259145314	24403.2	5.73	1	0			72.04	99.9997	72.04	99.9997	0.775656	0.890817	1.01762	0	0	0	1	1	1
277	FALSE	Mascot	277	Nsa2p [Saccharomyces cerevisiae S288c]		gi|6320973	35226	10.24	2	0			71.75	99.9997	40.31	99.5637	0.238274	0.363054	0.261711	0.11019	0.189378	0.0971024	2	2	2
278	FALSE	Mascot	278	p150 [Saccharomyces cerevisiae]		gi|295675	120323	5.82	1	0			71.23	99.9996	71.23	99.9996	0.90287	1.34984	1.01284	0	0	0	1	1	1
279	FALSE	Mascot	279	Prp6p [Saccharomyces cerevisiae JAY291]		gi|256271022	116349	8.58	2	0			68.81	99.9994	36.07	98.8418	0.48261	2.54926	0.842746	0.00490436	0.148291	0.0771983	2	2	2
280	FALSE	Mascot	280	Aps3p [Saccharomyces cerevisiae JAY291]		gi|256271056	23428	4.33	1	0			67.39	99.9991	67.39	99.9991	0.808666	1.04977	0.951977	0	0	0	1	1	1
281	FALSE	Mascot	281	large-subunit GTPase [Saccharomyces cerevisiae YJM789]		gi|151943709	81859.8	8.84	2	0			66.86	99.999	34.76	98.4341	1.36358	2.1643	1.65227	0.674752	1.13939	0.424533	2	2	2
282	FALSE	Mascot	282	Chain A, Structure Of The Nup1p:kap95p Complex		gi|67464126	100568	4.53	1	0			66.71	99.999	66.71	99.999	0.849324	0.967891	1.20505	0	0	0	1	1	1
283	FALSE	Mascot	283	actin-associated protein [Saccharomyces cerevisiae YJM789]		gi|151942363	57673	5.77	2	0			66.3362	99.9989	36.23	98.8837	1.17797	1.44732	1.24119	0.113084	0.0126839	0.168319	2	2	2
284	FALSE	Mascot	284	RNA1-1 allele rna1-1 [Saccharomyces cerevisiae]		gi|172436	50716.7	4.53	2	0			65.47	99.9987	33.02	97.6624	1.27334	1.95514	1.0293	0.624669	1.13461	0.103005	2	2	2
285	FALSE	Mascot	285	Cms1p [Saccharomyces cerevisiae S288c]		gi|6323031	39373.7	8.22	1	0			64.68	99.9984	64.68	99.9984	1.76064	2.2188	1.64238	0	0	0	1	1	1
286	FALSE	Mascot	286	Fas2p [Saccharomyces cerevisiae S288c]		gi|6325025	228028	5.32	1	0			63.4162	99.9979	64.38	99.9983	1.03781	0.713931	1.01859	0	0	0	1	1	1
287	FALSE	Mascot	287	conserved protein [Saccharomyces cerevisiae YJM789]		gi|151944169	229906	6.16	2	0			63.02	99.9977	32.12	97.1241	0.886626	1.28987	0.977553	0.0553626	0.11528	0.327062	2	2	2
288	FALSE	Mascot	288	mannose-1-phosphate guanyltransferase [Saccharomyces cerevisiae]		gi|894204	44118.1	5.95	1	0			62.53	99.9974	62.53	99.9974	1.19336	0.969568	1.42371	0	0	0	1	1	1
289	FALSE	Mascot	289	Anc2p [Saccharomyces cerevisiae]		gi|488531	63769.7	8.04	1	0			61.3	99.9965	61.3	99.9965	1.42266	1.37794	1.38154	0	0	0	1	1	1
290	FALSE	Mascot	290	Rpo26p [Saccharomyces cerevisiae S288c]		gi|6325445	19628	4.53	1	0			60.24	99.9956	60.24	99.9956	1.08063	1.08995	1.05163	0	0	0	1	1	1
291	FALSE	Mascot	291	ORFS8; Method: conceptual translation supplied by author [Saccharomyces cerevisiae]		gi|1165216	22075.9	4.59	1	0			60.14	99.9955	60.14	99.9955	0.763639	0.852804	0.912026	0	0	0	1	1	1
292	FALSE	Mascot	292	YOR117Wp-like protein [Saccharomyces cerevisiae AWRI1631]		gi|207341153	25461.6	5.83	1	0			58.32	99.9931	58.32	99.9931	1.21287	0.662696	1.10446	0	0	0	1	1	1
293	FALSE	Mascot	293	Dcp1p [Saccharomyces cerevisiae JAY291]		gi|256272082	28964	5.84	1	0			58.11	99.9928	58.11	99.9928	1.55839	1.29616	1.35682	0	0	0	1	1	1
294	FALSE	Mascot	294	conserved protein [Saccharomyces cerevisiae YJM789]		gi|151943835	40718.6	7.66	1	0			58.08	99.9927	58.08	99.9927	0.330506	0.921817	0.497209	0	0	0	1	1	1
295	FALSE	Mascot	295	unknown [Saccharomyces cerevisiae]		gi|577810	57320.6	9.51	1	0			57.63	99.9919	57.63	99.9919	1.04082	0.944236	1.06243	0	0	0	1	1	1
296	FALSE	Mascot	296	YFR037C [Saccharomyces cerevisiae]		gi|51013133	70886.1	5.28	1	0			57.03	99.9907	57.03	99.9907	1.36865	1.80333	1.1716	0	0	0	1	1	1
297	FALSE	Mascot	297	3-phosphoserine aminotransferase [Saccharomyces cerevisiae]		gi|640053	48702.2	6.24	1	0			56.81	99.9902	56.81	99.9902	1.13774	1.07606	1.26124	0	0	0	1	1	1
298	FALSE	Mascot	298	RNA helicase [Saccharomyces cerevisiae]		gi|414604	91051.7	9.24	1	0			56.28	99.989	56.28	99.989	1.13261	0.971288	0.830137	0	0	0	1	1	1
299	FALSE	Mascot	299	conserved protein [Saccharomyces cerevisiae YJM789]		gi|151940771	93964.9	5.86	1	0			55.41	99.9865	55.41	99.9865	0.856982	0.689948	0.728852	0	0	0	1	1	1
300	FALSE	Mascot	300	CDC39 [Saccharomyces cerevisiae]		gi|287911	260235	6.07	1	0			55.28	99.9861	55.28	99.9861	1.2114	1.29138	1.35698	0	0	0	1	1	1
301	FALSE	Mascot	301	periodic tryptophan protein [Saccharomyces cerevisiae YJM789]		gi|151941039	69639.7	4.45	1	0			55.05	99.9854	55.05	99.9854	0.424686	0.858092	0.20467	0	0	0	1	1	1
302	FALSE	Mascot	302	glycerol-3-phosphate dehydrogenase [Saccharomyces cerevisiae]		gi|47420051	46517.8	5.3	1	0			54.45	99.9832	54.45	99.9832	0.69179	0.585166	0.674942	0	0	0	1	1	1
303	FALSE	Mascot	303	midasin [Saccharomyces cerevisiae YJM789]		gi|151941273	614172	4.9	1	0			54.01	99.9814	54.01	99.9814	1.25576	1.15446	1.25366	0	0	0	1	1	1
304	FALSE	Mascot	304	Rrp17p [Saccharomyces cerevisiae S288c]		gi|6320620	33289.4	9.37	1	0			52.6062	99.9743	53.57	99.9794	0.34542	0.793559	0.397567	0	0	0	1	1	1
305	FALSE	Mascot	305	conserved protein [Saccharomyces cerevisiae YJM789]		gi|151943057	45515.6	4.56	1	0			51.12	99.9638	51.12	99.9638	0.931376	1.01026	1.1656	0	0	0	1	1	1
306	FALSE	Mascot	306	Ahp1p [Saccharomyces cerevisiae S288c]		gi|6323138	21402.1	5.01	1	0			51.03	99.963	51.03	99.963	0.602526	0.518148	0.847055	0	0	0	1	1	1
307	FALSE	Mascot	307	Phe-RNA synthetase [Saccharomyces cerevisiae]		gi|172945	47601	5.82	1	0			50.3	99.9563	50.3	99.9563	0.7014	0.971848	1.07744	0	0	0	1	1	1
308	FALSE	Mascot	308	Cop1p [Saccharomyces cerevisiae S288c]		gi|6320056	147557	5.66	1	0			50.2	99.9553	50.2	99.9553	1.00852	0.953634	1.19499	0	0	0	1	1	1
309	FALSE	Mascot	309	ADP/ATP-translocator protein [Saccharomyces cerevisiae]		gi|170962	38954.1	9.81	1	0			49.82	99.9512	49.82	99.9512	1.294	1.32809	1.14327	0	0	0	1	1	1
310	FALSE	Mascot	310	Ygr016wp [Saccharomyces cerevisiae S288c]		gi|6321453	24557.5	8.99	1	0			48.3	99.9307	48.3	99.9307	0.860191	1.02465	0.922211	0	0	0	1	1	1
311	FALSE	Mascot	311	Krr1p binding protein [Saccharomyces cerevisiae RM11-1a]		gi|190409272	81119.4	5.05	1	0			48.2	99.9291	48.2	99.9291	0.7734	1.11823	0.89607	0	0	0	1	1	1
312	FALSE	Mascot	312	YMR014W [Saccharomyces cerevisiae]		gi|51013113	70850.9	8.86	1	0			48.11	99.9276	48.11	99.9276	0.775421	1.29275	0.857764	0	0	0	1	1	1
313	FALSE	Mascot	313	Ylr040cp [Saccharomyces cerevisiae S288c]		gi|6323070	25311.3	4.77	1	0			47.78	99.9219	47.78	99.9219	0.957707	1.64409	0.974148	0	0	0	1	1	1
314	FALSE	Mascot	314	Imp3p [Saccharomyces cerevisiae S288c]		gi|6321942	24701.5	9.77	1	0			47.72	99.9208	47.72	99.9208	1.44591	1.37784	1.41188	0	0	0	1	1	1
315	FALSE	Mascot	315	Yol083wp [Saccharomyces cerevisiae S288c]		gi|6324489	52423.4	5.33	1	0			47.71	99.9206	47.71	99.9206	0.751181	0.886113	0.845105	0	0	0	1	1	1
316	FALSE	Mascot	316	DNA-directed RNA polymerases I and III 40 kDa polypeptide [Saccharomyces cerevisiae RM11-1a]		gi|190408037	41367.6	5.34	1	0			47.68	99.9201	47.68	99.9201	0.92013	1.28673	1.04457	0	0	0	1	1	1
317	FALSE	Mascot	317	Bbc1p [Saccharomyces cerevisiae S288c]		gi|14627173	140179	5.17	1	0			47.3	99.9127	47.3	99.9127	0.793615	1.02333	0.888797	0	0	0	1	1	1
318	FALSE	Mascot	318	unnamed protein product [Saccharomyces cerevisiae]		gi|3732	63966.1	8.64	1	0			47.24	99.9115	47.24	99.9115	1.03337	0.955474	1.37813	0	0	0	1	1	1
319	FALSE	Mascot	319	YBL032W [Saccharomyces cerevisiae]		gi|51013079	46226.8	5.76	1	0			46.84	99.903	46.84	99.903	0.990021	0.952785	0.972039	0	0	0	1	1	1
320	FALSE	Mascot	320	YDR153C [Saccharomyces cerevisiae]		gi|45269295	52671.4	5.93	1	0			46.73	99.9005	46.73	99.9005	1.14961	0.93081	0.959712	0	0	0	1	1	1
321	FALSE	Mascot	321	Utp20p [Saccharomyces cerevisiae S288c]		gi|14270688	314191	6.59	1	0			44.91	99.8487	44.91	99.8487	1.48756	2.43133	1.36994	0	0	0	1	1	1
322	FALSE	Mascot	322	kinase [Saccharomyces cerevisiae]		gi|171791	47247.5	7.65	1	0			44.73	99.8423	44.73	99.8423	0.991198	2.43896	1.48061	0	0	0	1	1	1
323	FALSE	Mascot	323	Ilv1p [Saccharomyces cerevisiae S288c]		gi|6320930	69064.8	8.67	1	0			44.07	99.8164	44.07	99.8164	1.55776	1.38911	1.78883	0	0	0	1	1	1
324	FALSE	Mascot	324	YDL100C [Saccharomyces cerevisiae]		gi|51013779	43283	4.87	1	0			43.57	99.794	43.57	99.794	0.908825	0.58834	1.00355	0	0	0	1	1	1
325	FALSE	Mascot	325	arginyl-tRNA synthetase [Saccharomyces cerevisiae YJM789]		gi|151942316	77098.1	6.32	1	0			42.89	99.7591	42.89	99.7591	0.965373	1.40476	1.38126	0	0	0	1	1	1
326	FALSE	Mascot	326	unnamed protein product [Saccharomyces cerevisiae]		gi|836779	42271.5	5.02	1	0			42.67	99.7466	42.67	99.7466	0.894424	1.01587	0.99111	0	0	0	1	1	1
327	FALSE	Mascot	327	conserved hypothetical protein [Saccharomyces cerevisiae RM11-1a]		gi|190409006	31725.8	5.28	1	0			42.04	99.7071	42.04	99.7071	0.936529	0.928075	1.00537	0	0	0	1	1	1
328	FALSE	Mascot	328	Rnr3p [Saccharomyces cerevisiae S288c]		gi|6322123	105544	5.68	1	0			41.37	99.6582	41.37	99.6582	0.711204	0.504644	0.687952	0	0	0	1	1	1
329	FALSE	Mascot	329	Chain A, Crystal Structure Of The Cytoplasmic Tunnel Domain In Yeast Vtc2p		gi|229597871	49563.1	5.85	1	0			40.85	99.6147	40.85	99.6147	0.695288	0.885882	0.582931	0.0391517	0.0356175	0.0591319	3	3	3
330	FALSE	Mascot	330	Chain A, Crystal Structure Of The Dead Box Protein Dhh1p		gi|61679843	49680.6	8.54	1	0			40.62	99.5938	40.62	99.5938	1.2211	0.964675	1.38622	0	0	0	1	1	1
331	FALSE	Mascot	331	pumilio-homology domain family [Saccharomyces cerevisiae YJM789]		gi|151942459	85747.7	6.67	1	0			40.2662	99.5593	41.23	99.647	0.796555	1.88584	1.07844	0	0	0	1	1	1
332	FALSE	Mascot	332	MRS6 [Saccharomyces cerevisiae]		gi|473152	71859.4	4.61	1	0			40.26	99.5587	40.26	99.5587	0.87207	0.826531	0.868545	0	0	0	1	1	1
333	FALSE	Mascot	333	Pms1p [Saccharomyces cerevisiae S288c]		gi|46562124	110745	5.92	1	0			40.2	99.5525	40.2	99.5525	1.33659	2.62689	1.31775	0	0	0	1	1	1
334	FALSE	Mascot	334	Pil1p [Saccharomyces cerevisiae S288c]		gi|6321523	41352.2	4.54	1	0			40.1	99.5421	40.1	99.5421	0.944387	1.15204	1.0905	0	0	0	1	1	1
335	FALSE	Mascot	335	RecName: Full=Uncharacterized protein YER181C, mitochondrial		gi|731381	13020.2	8.57	1	0			40.1	99.5421	40.1	99.5421	2.60705	5.29015	2.73655	0	0	0	1	1	1
336	FALSE	Mascot	336	Cwc22p [Saccharomyces cerevisiae EC1118]		gi|259146780	75319.1	8.02	1	0			39.03	99.4142	39.03	99.4142	0.508704	0.941808	0.643787	0	0	0	1	1	1
337	FALSE	Mascot	337	Prx1p [Saccharomyces cerevisiae EC1118]		gi|259144783	33245.9	8.98	1	0			38.99	99.4087	38.99	99.4087	1.08292	1.24699	0.942786	0	0	0	1	1	1
338	FALSE	Mascot	338	Rps30ap [Saccharomyces cerevisiae S288c]		gi|6323318	8843.28	11.68	1	0			37.3825	99.1439	38.91	99.3978	1.25461	1.80095	1.26332	0	0	0	1	1	1
339	FALSE	Mascot	339	GST1 [Saccharomyces cerevisiae]		gi|3712	86449.8	6.55	1	0			38.77	99.378	38.77	99.378	0.896635	1.07484	1.1506	0	0	0	1	1	1
340	FALSE	Mascot	340	Chain A, Structure Of Sec23-Sar1 Complexed With The Active Fragment Of Sec31		gi|165761044	90720	5.39	1	0			38.62	99.3562	38.62	99.3562	1.10985	1.06307	1.05974	0	0	0	1	1	1
341	FALSE	Mascot	341	ribosome export [Saccharomyces cerevisiae YJM789]		gi|151941136	103799	5.42	1	0			38.06	99.2676	38.06	99.2676	1.32455	1.17303	1.24529	0	0	0	1	1	1
342	FALSE	Mascot	342	U3 snoRNP protein [Saccharomyces cerevisiae YJM789]		gi|151944799	70019.6	9.46	1	0			37.91	99.2418	37.91	99.2418	1.32822	1.94032	1.67133	0	0	0	1	1	1
343	FALSE	Mascot	343	Chain A, Crystal Structure Of Saccharomyces Cerevisiae Galactokinase In Complex With Galactose And		gi|75766245	66518	6.42	1	0			37.63	99.1913	37.63	99.1913	0.657195	0.73313	1.10311	0	0	0	1	1	1
344	FALSE	Mascot	344	YGR240Cp-like protein [Saccharomyces cerevisiae AWRI1631]		gi|207344936	98861.7	6.05	1	0			37	99.0651	37	99.0651	0.444401	0.420816	0.983547	0	0	0	1	1	1
345	FALSE	Mascot	345	Cct8p [Saccharomyces cerevisiae EC1118]		gi|290771197	67942.3	5.47	1	0			36.78	99.0165	36.78	99.0165	1.07124	0.952074	1.2473	0	0	0	1	1	1
346	FALSE	Mascot	346	HRC283 [Saccharomyces cerevisiae]		gi|793873	35677.6	7.18	1	0			36.71	99.0005	36.71	99.0005	1.14452	1.10912	1.0528	0	0	0	1	1	1
347	FALSE	Mascot	347	Rpn3p [Saccharomyces cerevisiae S288c]		gi|6320859	66584.8	5.37	1	0			36.61	98.9772	36.61	98.9772	0.945323	0.864279	1.06761	0	0	0	1	1	1
348	FALSE	Mascot	348	Chain A, Yeast Isocitrate Dehydrogenase With Citrate Bound In The Regulatory Subunits		gi|167013430	42293.6	8.07	1	0			36.54	98.9606	36.54	98.9606	0.967087	1.29542	1.22699	0	0	0	1	1	1
349	FALSE	Mascot	349	heavy chain of cytoplasmic dynein [Saccharomyces cerevisiae]		gi|439288	517798	5.9	1	0			36.5	98.951	36.5	98.951	0.588373	1.286	0.954418	0	0	0	1	1	1
350	FALSE	Mascot	350	YDR212Wp-like protein [Saccharomyces cerevisiae AWRI1631]		gi|207346587	48136.8	6.67	1	0			36.39	98.9241	36.39	98.9241	1.13907	0.831661	0.804032	0	0	0	1	1	1
351	FALSE	Mascot	351	Chain A, Refined Structure Of Yeast F1c10 Atpase Complex To 3 A Resolution		gi|307568098	62941.4	9.06	1	0			36.07	98.8418	36.07	98.8418	0.9619	0.87546	1.00238	0	0	0	1	1	1
352	FALSE	Mascot	352	Ubc13p [Saccharomyces cerevisiae S288c]		gi|6320297	19520.6	5.31	1	0			35.74	98.7504	35.74	98.7504	0.72631	1.12336	1.05756	0	0	0	1	1	1
353	FALSE	Mascot	353	hypothetical protein SCRG_03653 [Saccharomyces cerevisiae RM11-1a]		gi|190409480	87416	8.22	1	0			35.57	98.7005	35.57	98.7005	1.07607	1.28996	1.12568	0	0	0	1	1	1
354	FALSE	Mascot	354	Chain A, Nmr Structure Of The Hrdc Domain From Saccharomyces Cerevisiae Recq Helicase		gi|6980735	10499.7	10.15	1	0			35.5362	98.6904	36.5	98.951	0.588373	1.286	0.954418	0	0	0	1	1	1
355	FALSE	Mascot	355	Chain A, Crystal Structure Of The N-Terminal 3 Rna Binding Domains Of The Yeast Splicing Factor Prp		gi|99032561	36683.3	9.25	1	0			35.22	98.5914	35.22	98.5914	0.890041	0.793466	0.979273	0	0	0	1	1	1
356	FALSE	Mascot	356	YGR218Wp-like protein [Saccharomyces cerevisiae AWRI1631]		gi|207344962	135119	5.38	1	0			34.84	98.4626	34.84	98.4626	0.832515	0.996898	1.21878	0	0	0	1	1	1
357	FALSE	Mascot	357	glycyl-tRNA synthetase [Saccharomyces cerevisiae YJM789]		gi|151946513	84332.8	5.58	1	0			34.63	98.3865	34.63	98.3865	0.9164	0.709074	0.899527	0	0	0	1	1	1
358	FALSE	Mascot	358	ubiquitin protease cofactor [Saccharomyces cerevisiae YJM789]		gi|151944579	67115.2	9.24	1	0			34.58	98.3678	34.58	98.3678	1.01704	1.56813	0.735478	0	0	0	1	1	1
359	FALSE	Mascot	359	Pep12p [Saccharomyces cerevisiae]		gi|172118	35723.9	4.85	1	0			34.32	98.2671	34.32	98.2671	1.12473	1.07164	0.901877	0	0	0	1	1	1
360	FALSE	Mascot	360	YOR001W [Saccharomyces cerevisiae]		gi|51013151	93131	6.82	1	0			33.89	98.0867	33.89	98.0867	1.07192	1.08114	1.25275	0	0	0	1	1	1
361	FALSE	Mascot	361	SNF1-interacting protein [Saccharomyces cerevisiae YJM789]		gi|151944290	161387	8.8	1	0			33.82	98.0557	33.82	98.0557	0.908825	0.58834	1.00355	0	0	0	1	1	1
362	FALSE	Mascot	362	unnamed protein product [Saccharomyces cerevisiae]		gi|4472	125651	6.35	1	0			33.64	97.9734	33.64	97.9734	1.11068	1.38178	1.05958	0	0	0	1	1	1
363	FALSE	Mascot	363	YJR144Wp-like protein [Saccharomyces cerevisiae AWRI1631]		gi|207343744	32520.2	9.29	1	0			33.5	97.907	33.5	97.907	0.970023	0.932819	0.902184	0	0	0	1	1	1
364	FALSE	Mascot	364	Pdh1p [Saccharomyces cerevisiae S288c]		gi|6325258	64407.8	9.15	1	0			33.32	97.8184	33.32	97.8184	0.681397	0.915649	0.742158	0	0	0	1	1	1
365	FALSE	Mascot	365	phosphatidylinositol 4-kinase [Saccharomyces cerevisiae YJM789]		gi|151940835	234289	7.38	1	0			32.62	97.4369	32.62	97.4369	1.0278	0.623393	1.14284	0	0	0	1	1	1
366	FALSE	Mascot	366	Vma7p [Saccharomyces cerevisiae S288c]		gi|6321457	14894	4.98	1	0			32.59	97.4191	32.59	97.4191	0.652464	1.25056	0.937992	0	0	0	1	1	1
367	FALSE	Mascot	367	protein kinase 1 [Saccharomyces cerevisiae]		gi|171787	131935	8.86	1	0			32.53	97.3832	32.53	97.3832	0.889398	0.991473	0.990011	0	0	0	1	1	1
368	FALSE	Mascot	368	RNA polymerase A [Saccharomyces cerevisiae YJM789]		gi|151944979	33506.5	8.29	1	0			32.51	97.3711	32.51	97.3711	0.907794	1.64757	0.918472	0	0	0	1	1	1
369	FALSE	Mascot	369	anti-silencing function protein [Saccharomyces cerevisiae YJM789]		gi|151945011	33736	3.88	1	0			32.48	97.3529	32.48	97.3529	1.73686	3.03105	2.17524	0	0	0	1	1	1
370	FALSE	Mascot	370	YGR193C [Saccharomyces cerevisiae]		gi|51013417	52072.1	5.55	1	0			32.47	97.3468	32.47	97.3468	0.710094	0.98283	1.13184	0	0	0	1	1	1
371	FALSE	Mascot	371	conserved protein [Saccharomyces cerevisiae YJM789]		gi|151941447	74696.6	5.56	1	0			32.44	97.3284	32.44	97.3284	0.847046	0.79821	1.0058	0	0	0	1	1	1
372	FALSE	Mascot	372	RNA polymerase A [Saccharomyces cerevisiae YJM789]		gi|151942801	146303	7.55	1	0			32.35	97.2724	32.35	97.2724	0.894538	1.14301	1.05606	0	0	0	1	1	1
373	FALSE	Mascot	373	rho GTPase-activating protein [Saccharomyces cerevisiae YJM789]		gi|151944873	269514	8.57	1	0			32.12	97.1241	32.12	97.1241	1.81454	3.10964	1.35842	0	0	0	1	1	1
374	FALSE	Mascot	374	Plm2p [Saccharomyces cerevisiae EC1118]		gi|259145733	65626.5	9.38	1	0			31.95	97.0093	31.95	97.0093	0.726394	1.20925	0.782327	0	0	0	1	1	1
375	FALSE	Mascot	375	YKR028w homologue [Saccharomyces cerevisiae]		gi|728712	105252	4.28	1	0			31.4	96.6055	31.4	96.6055	0.813922	0.638797	0.8958	0	0	0	1	1	1
376	FALSE	Mascot	376	SEN1 [Saccharomyces cerevisiae]		gi|172574	266426	8.86	1	0			31.11	96.3711	31.11	96.3711	1.4721	1.71091	1.15881	0	0	0	1	1	1
377	FALSE	Mascot	377	Cdc28p [Saccharomyces cerevisiae S288c]		gi|6319636	37538.2	8.5	1	0			30.96	96.2436	30.96	96.2436	1.2048	1.43073	1.18253	0	0	0	1	1	1
378	FALSE	Mascot	378	histone-binding protein RBBP4 isoform a [Homo sapiens]		gi|5032027	51314.5	4.74	1	0			30.9	96.1913	30.9	96.1913	0.834517	1.18405	0.732484	0	0	0	1	1	1
379	FALSE	Mascot	379	YDR146C [Saccharomyces cerevisiae]		gi|51830243	88640.9	8.97	1	0			30.9	96.1913	30.9	96.1913	0.834517	1.18405	0.732484	0	0	0	1	1	1
380	FALSE	Mascot	380	gyp-like protein [Saccharomyces cerevisiae YJM789]		gi|151945895	91471.2	5.19	1	0			30.9	96.1913	30.9	96.1913	0.834517	1.18405	0.732484	0	0	0	1	1	1
381	FALSE	Mascot	381	suppressor of mRNA export mutant [Saccharomyces cerevisiae YJM789]		gi|151942370	116469	4.61	1	0			30.79	96.0936	30.79	96.0936	0.975203	1.11833	1.02222	0	0	0	1	1	1
382	FALSE	Mascot	382	serine/threonine protein kinase [Saccharomyces cerevisiae]		gi|172586	114274	6.89	1	0			30.63	95.947	30.63	95.947	0.3187	0.793323	0.560508	0	0	0	1	1	1
383	FALSE	Mascot	383	EC1118_1F14_0089p [Saccharomyces cerevisiae EC1118]		gi|259146125	46928.3	5.24	1	0			30.6	95.9189	30.6	95.9189	0.677986	1.34507	0.85977	0	0	0	1	1	1
384	FALSE	Mascot	384	YFL050Cp-like protein [Saccharomyces cerevisiae AWRI1631]		gi|207345749	92669.4	5.89	1	0			30.56	95.8812	30.56	95.8812	0.557333	0.738196	0.781916	0	0	0	1	1	1
385	FALSE	Mascot	385	Fas1p [Saccharomyces cerevisiae S288c]		gi|6322666	249411	5.64	1	0			30.47	95.7949	30.47	95.7949	1.01209	0.794104	1.07639	0	0	0	1	1	1
386	FALSE	Mascot	386	Chain C, Crystal Structure Of Put3DNA COMPLEX		gi|3660288	9661.06	9.17	1	0			30.45	95.7755	30.45	95.7755	0.537756	0.674855	0.716595	0.0189792	0.0302322	0.0477284	2	2	2
387	FALSE	Mascot	387	Chain A, Structure And Mobility Of The Put3 Dimer: A Dna Pincer, Nmr, 13 Structures		gi|157838150	9747	9	1	0			30.45	95.7755	30.45	95.7755	0.537756	0.674855	0.716595	0.0189792	0.0302322	0.0477284	2	2	2
388	FALSE	Mascot	388	YJU3 [Saccharomyces cerevisiae]		gi|4816	39457.3	7.71	1	0			30.39	95.7168	30.39	95.7168	0.543568	1.78369	0.963282	0	0	0	1	1	1
389	FALSE	Mascot	389	conserved protein [Saccharomyces cerevisiae YJM789]		gi|151941017	74166.6	4.82	1	0			30.37	95.697	30.37	95.697	0.842766	2.48706	1.2939	0	0	0	1	1	1
390	FALSE	Mascot	390	ribosome control [Saccharomyces cerevisiae YJM789]		gi|151941208	137469	5.94	1	0			30.37	95.697	30.37	95.697	0.842766	2.48706	1.2939	0	0	0	1	1	1
391	FALSE	Mascot	391	RecName: Full=Adenylosuccinate synthetase; Short=AMPSase; Short=AdSS; AltName: Full=IMP--aspartate		gi|308191557	53845.2	8.61	1	0			30.32	95.6472	30.32	95.6472	0.389575	0.867753	0.681137	0	0	0	1	1	1
392	FALSE	Mascot	392	conserved protein [Saccharomyces cerevisiae YJM789]		gi|151945692	75302.2	9.95	1	0			30.22	95.5458	30.22	95.5458	0.812041	1.17027	0.886409	0	0	0	1	1	1
393	FALSE	Mascot	393	Fre7p [Saccharomyces cerevisiae EC1118]		gi|259149871	78920.5	8.81	1	0			29.95	95.2601	29.95	95.2601	0.869629	1.36922	0.91827	0	0	0	1	1	1
394	FALSE	Mascot	394	Rrp7p [Saccharomyces cerevisiae JAY291]		gi|256270958	39752.4	9.13	1	0			29.94	95.2491	29.94	95.2491	1.58796	3.31744	1.77863	0	0	0	1	1	1
395	FALSE	Mascot	395	Lag2p [Saccharomyces cerevisiae S288c]		gi|6324548	80767.2	4.61	1	0			29.83	95.1273	29.83	95.1273	1.54504	3.71652	1.41359	0	0	0	1	1	1
396	FALSE	Mascot	396	Ybr090cp [Saccharomyces cerevisiae S288c]		gi|6319566	15686.6	11.2	1	0			29.78	95.0708	29.78	95.0708	0.841574	1.08293	0.544557	0	0	0	1	1	1
397	FALSE	Mascot	397	dynamin-related protein [Saccharomyces cerevisiae]		gi|710602	94012.1	5.27	1	0			29.74	95.0252	29.74	95.0252	1.31584	1.55178	1.34088	0	0	0	1	1	1
398	FALSE	Mascot	398	Arc15p [Saccharomyces cerevisiae JAY291]		gi|256269770	18248.7	5.13	1	0			29.71	94.9907	29.71	94.9907	1.1587	0.750936	0.841275	0	0	0	1	1	1
399	FALSE	Mascot	399	YLR276C [Saccharomyces cerevisiae]		gi|51830470	78512.5	9.22	1	0			29.7	94.9792	29.7	94.9792	0.600927	1.98209	0.718753	0	0	0	1	1	1
400	FALSE	Mascot	400	Sui1p [Saccharomyces cerevisiae S288c]		gi|6324085	14125.6	7.77	1	0			29.69	94.9676	29.69	94.9676	0.920934	1.01901	1.1088	0	0	0	1	1	1
401	FALSE	Mascot	401	glutaredoxin [Saccharomyces cerevisiae YJM789]		gi|151942086	34980.2	4.54	1	0			29.67	94.9444	29.67	94.9444	0.880946	1.17625	0.989225	0	0	0	1	1	1
402	FALSE	Mascot	402	Chain 9, Structure Of The Ribosomal 80s-Eef2-Sordarin Complex From Yeast Obtained By Docking Atomic		gi|49258866	11912.5	10.43	1	0			29.56	94.8147	29.56	94.8147	0.937036	0.932323	0.96254	0	0	0	1	1	1
403	FALSE	Mascot	403	conserved protein [Saccharomyces cerevisiae YJM789]		gi|151943962	86514.5	6.02	1	0			29.52	94.7667	29.52	94.7667	0.808288	0.896609	0.916919	0	0	0	1	1	1
404	FALSE	Mascot	404	respiration deficiency suppressor [Saccharomyces cerevisiae]		gi|895907	121128	8.87	1	0			29.41	94.6325	29.41	94.6325	1.12208	1.29081	0.871348	0	0	0	1	1	1
405	FALSE	Mascot	405	Ydl160c-ap [Saccharomyces cerevisiae S288c]		gi|33438778	10053.4	4.69	1	0			29.38	94.5953	29.38	94.5953	0.993272	1.33221	1.13857	0	0	0	1	1	1
406	FALSE	Mascot	406	RecName: Full=ATP-dependent RNA helicase DBP10; AltName: Full=DEAD box protein 10		gi|160380606	128691	9.09	1	0			29.3362	94.5405	30.3	95.6271	0.461691	0.738308	0.519729	0	0	0	1	1	1
407	FALSE	Mascot	407	aldolase [Saccharomyces cerevisiae YJM789]		gi|151941486	43874.6	5.51	1	0			29.32	94.5201	29.32	94.5201	0.747559	0.787574	0.865637	0	0	0	1	1	1
408	FALSE	Mascot	408	conserved protein [Saccharomyces cerevisiae YJM789]		gi|151946254	78467.4	9.37	1	0			28.73	93.7227	28.73	93.7227	0.841574	1.08293	0.544557	0	0	0	1	1	1
409	FALSE	Mascot	409	nucleosome assembly protein [Saccharomyces cerevisiae]		gi|172034	52228	4.21	1	0			28.2	92.9079	28.2	92.9079	1.1988	1.32239	1.17759	0	0	0	1	1	1
410	FALSE	Mascot	410	YDL237W [Saccharomyces cerevisiae]		gi|51012587	48665.3	5.34	1	0			28.18	92.8752	28.18	92.8752	0.587231	1.11696	0.753965	0	0	0	1	1	1
411	FALSE	Mascot	411	Cin2p [Saccharomyces cerevisiae]		gi|1006803	34884	6.99	1	0			28.12	92.7761	28.12	92.7761	0.740696	0.792369	0.800597	0	0	0	1	1	1
412	FALSE	Mascot	412	Chain B, Crystal Structure Of The Yeast Nucleosome Core Particle Reveals Fundamental Differences In Inter-Nucleosome Interactions		gi|15988133	12959.6	11.36	1	0			28.11	92.7594	28.11	92.7594	1.22261	1.52483	1.05922	0	0	0	1	1	1
413	FALSE	Mascot	413	argininosuccinate synthetase (ARG1; E.C. 6.8.4.5) [Saccharomyces cerevisiae]		gi|171085	51797.3	5.52	1	0			28.02	92.6078	28.02	92.6078	1.5273	1.83709	1.56369	0	0	0	1	1	1
414	FALSE	Mascot	414	YJL189Wp-like protein [Saccharomyces cerevisiae AWRI1631]		gi|207344160	5785.37	12.48	1	0			27.9	92.4007	27.9	92.4007	0.865767	0.880989	0.960535	0	0	0	1	1	1
415	FALSE	Mascot	415	histone acetyltransferase subunit [Saccharomyces cerevisiae RM11-1a]		gi|190405511	47964.1	4.72	1	0			27.9	92.4007	27.9	92.4007	1.48543	1.36323	1.3949	0	0	0	1	1	1
416	FALSE	Mascot	416	conserved hypothetical protein [Saccharomyces cerevisiae RM11-1a]		gi|190406294	46835.6	9.18	1	0			27.5	91.6675	27.5	91.6675	0.970197	1.28212	0.809864	0	0	0	1	1	1
417	FALSE	Mascot	417	Rvs161p [Saccharomyces cerevisiae S288c]		gi|6319854	34404.5	6.24	1	0			27.46	91.5904	27.46	91.5904	0.595947	0.975091	0.82336	0	0	0	1	1	1
418	FALSE	Mascot	418	G4p1 [Saccharomyces cerevisiae]		gi|1002712	48893.7	7.7	1	0			27.45	91.5711	27.45	91.5711	0.900784	0.896642	0.956503	0	0	0	1	1	1
419	FALSE	Mascot	419	Rpl21ap [Saccharomyces cerevisiae S288c]		gi|6319668	20870.6	10.39	1	0			27.45	91.5711	27.45	91.5711	0.473715	0.406582	0.564791	0	0	0	1	1	1
420	FALSE	Mascot	420	ATPase [Saccharomyces cerevisiae]		gi|557599	55307.9	5.67	1	0			27.36	91.3946	27.36	91.3946	1.07143	0.879203	0.958351	0	0	0	1	1	1
421	FALSE	Mascot	421	Ura7p [Saccharomyces cerevisiae S288c]		gi|6319432	71665.7	5.67	1	0			27.33	91.3349	27.33	91.3349	0.833585	1.09666	0.978989	0	0	0	1	1	1
422	FALSE	Mascot	422	Ydr359cp [Saccharomyces cerevisiae]		gi|849181	120670	8.89	1	0			27.25	91.1738	27.25	91.1738	0.689851	1.46893	1.12242	0	0	0	1	1	1
423	FALSE	Mascot	423	mitochondrial ribosomal protein [Saccharomyces cerevisiae YJM789]		gi|151942101	34945.4	9.98	1	0			27.25	91.1738	27.25	91.1738	0.689851	1.46893	1.12242	0	0	0	1	1	1
424	FALSE	Mascot	424	U1 snRNP protein [Saccharomyces cerevisiae RM11-1a]		gi|190409810	78092.1	8.84	1	0			27.13	90.9265	27.13	90.9265	1.23752	2.42087	1.29388	0	0	0	1	1	1
425	FALSE	Mascot	425	glycolipid-anchored surface protein 4 precursor [Saccharomyces cerevisiae RM11-1a]		gi|190407220	58961.8	4.8	1	0			27.13	90.9265	27.13	90.9265	0.808323	0.842806	0.542753	0	0	0	1	1	1
426	FALSE	Mascot	426	SUMO1/Smt3 ligase [Saccharomyces cerevisiae YJM789]		gi|151942382	108514	6.57	1	0			26.98	90.6077	26.98	90.6077	0.424235	2.0709	0.750163	0	0	0	1	1	1
427	FALSE	Mascot	427	uracil phosphoribosyl transferase [Saccharomyces cerevisiae]		gi|7546185	31139.4	6.75	1	0			26.78	90.165	26.78	90.165	0.869627	0.671992	0.723428	0	0	0	1	1	1
428	FALSE	Mascot	428	bem1 interacting protein [Saccharomyces cerevisiae YJM789]		gi|151946315	122202	9.06	1	0			26.38	89.2162	26.38	89.2162	1.33677	1.23102	1.24924	0	0	0	1	1	1
429	FALSE	Mascot	429	Mba1p [Saccharomyces cerevisiae EC1118]		gi|290878200	35657.7	9.9	1	0			26.33	89.0913	26.33	89.0913	2.31165	2.97755	1.90814	0	0	0	1	1	1
430	FALSE	Mascot	430	conserved hypothetical protein [Saccharomyces cerevisiae RM11-1a]		gi|190405831	61201.8	8.98	1	0			26.31	89.0409	26.31	89.0409	1.57325	1.25389	1.15528	0	0	0	1	1	1
431	FALSE	Mascot	431	conserved hypothetical protein [Saccharomyces cerevisiae RM11-1a]		gi|190408344	65755.5	8.26	1	0			26.3	89.0157	26.3	89.0157	0.719333	1.94027	1.18869	0	0	0	1	1	1
432	FALSE	Mascot	432	Mec1p [Saccharomyces cerevisiae S288c]		gi|6319612	301679	8.54	1	0			26.23	88.8372	26.23	88.8372	1.08843	1.45421	1.1128	0	0	0	1	1	1
433	FALSE	Mascot	433	Cka2p [Saccharomyces cerevisiae S288c]		gi|6324635	44219.6	8.69	1	0			26.14	88.6034	26.14	88.6034	0.926774	1.16653	0.734254	0	0	0	1	1	1
434	FALSE	Mascot	434	Ybl036cp [Saccharomyces cerevisiae S288c]		gi|6319435	33179.7	6.03	1	0			26.06	88.3916	26.06	88.3916	1.10428	1.20516	1.06643	0	0	0	1	1	1
435	FALSE	Mascot	435	conserved protein [Saccharomyces cerevisiae YJM789]		gi|151941077	96178.1	8.09	1	0			25.95	88.0938	25.95	88.0938	1.07149	1.01478	0.975351	0	0	0	1	1	1
436	FALSE	Mascot	436	DNA-binding protein [Saccharomyces cerevisiae]		gi|172372	101935	5.15	1	0			25.94	88.0663	25.94	88.0663	1.14069	1.73752	1.04385	0	0	0	1	1	1
437	FALSE	Mascot	437	conserved protein [Saccharomyces cerevisiae YJM789]		gi|151944781	22087.2	5.93	1	0			25.9	87.9559	25.9	87.9559	0.90712	1.04146	0.861418	0	0	0	1	1	1
438	FALSE	Mascot	438	component of the SPS plasma membrane amino acid sensor system [Saccharomyces cerevisiae YJM789]		gi|151942142	101945	8.83	1	0			25.88	87.9003	25.88	87.9003	1.01617	0.810056	1.03082	0	0	0	1	1	1
439	FALSE	Mascot	439	Yjr030cp [Saccharomyces cerevisiae S288c]		gi|6322490	92812.8	6.73	1	0			25.86	87.8445	25.86	87.8445	0.400248	1.32239	0.899483	0	0	0	1	1	1
440	FALSE	Mascot	440	suppressor of glycerol defect [Saccharomyces cerevisiae YJM789]		gi|151940863	116206	5.78	1	0			25.64	87.2129	25.64	87.2129	0.965702	1.23123	1.2412	0	0	0	1	1	1
441	FALSE	Mascot	441	single-stranded DNA binding protein [Saccharomyces cerevisiae]		gi|4261534	7472.76	5.67	1	0			25.62	87.1538	25.62	87.1538	0.848264	1.73084	1.05999	0	0	0	1	1	1
442	FALSE	Mascot	442	calnexin and calreticulin-like protein [Saccharomyces cerevisiae YJM789]		gi|151941335	61409.6	5.2	1	0			25.58	87.035	25.58	87.035	1.25397	2.51584	1.42553	0	0	0	1	1	1
443	FALSE	Mascot	443	C-169 protein [Saccharomyces cerevisiae]		gi|496669	19955.3	4.95	1	0			25.48	86.733	25.48	86.733	1.03623	1.16808	1.18851	0	0	0	1	1	1
444	FALSE	Mascot	444	RecName: Full=Uncharacterized protein YGR219W		gi|1723743	13874.7	7.77	1	0			25.44	86.6102	25.44	86.6102	0.779186	1.15812	0.823676	0	0	0	1	1	1
445	FALSE	Mascot	445	18S rRNA factor [Saccharomyces cerevisiae YJM789]		gi|151942338	85590	5.14	1	0			25.39	86.4552	25.39	86.4552	1.46218	2.5713	1.49643	0	0	0	1	1	1
446	FALSE	Mascot	446	Nup120p [Saccharomyces cerevisiae S288c]		gi|6322793	128693	5.03	1	0			25.23	85.9469	25.23	85.9469	0.641742	1.03677	0.805162	0	0	0	1	1	1
447	FALSE	Mascot	447	thioredoxin reductase [Saccharomyces cerevisiae]		gi|520501	38132.9	5.46	1	0			25.19	85.8168	25.19	85.8168	1.07983	1.20639	1.28086	0	0	0	1	1	1
448	FALSE	Mascot	448	acetyl CoA synthetase [Saccharomyces cerevisiae YJM789]		gi|151941315	81602.6	6.23	1	0			25.18	85.7841	25.18	85.7841	0.942607	0.3691	0.98363	0	0	0	1	1	1
449	FALSE	Mascot	449	vacuolar sorting protein [Saccharomyces cerevisiae YJM789]		gi|151944301	34611.8	4.71	1	0			25.14	85.6526	25.14	85.6526	0.64037	1.08102	1.05421	0	0	0	1	1	1
450	FALSE	Mascot	450	long chain fatty acyl-CoA synthetase [Saccharomyces cerevisiae YJM789]		gi|151945398	87609.3	7.53	1	0			25.09	85.4865	25.09	85.4865	0.367458	1.18912	0.836083	0	0	0	1	1	1
451	FALSE	Mascot	451	coronin [Saccharomyces cerevisiae YJM789]		gi|151940945	82336	5.54	1	0			25.02	85.2506	25.02	85.2506	0.910882	0.86494	0.744899	0	0	0	1	1	1
452	FALSE	Mascot	452	conserved protein [Saccharomyces cerevisiae YJM789]		gi|151942117	63908.4	7.06	1	0			24.8762	84.7542	25.84	87.7884	0.977249	0.673463	0.774698	0	0	0	1	1	1
453	FALSE	Mascot	453	RNase MRP subunit [Saccharomyces cerevisiae YJM789]		gi|151944323	112367	9.85	1	0			24.6162	83.8136	25.58	87.035	1.00128	0.846458	1.05294	0	0	0	1	1	1

## Sheet: msms_summary
	Submit To DeNovo	Plate Number	Spot Index	Spot Label	Protein Name	Species	Accession Number	Total Ion Score	Total Ion Score C.I. %	Protein MW	Protein PI	Best Peptide Sequence	Start Sequence Position	End Sequence Position	Modification	Ion Score	Ion Score C.I. %	Calculated Mass	Observed Mass	Match Error Da	Match Error PPM	Total MS/MS Ion Cluster Area	MS/MS Ion Cluster Area Matched %	Custom1	Custom2	Acquisition Time	iTRAQ Ratio (115/114)	iTRAQ Ratio (116/114)	iTRAQ Ratio (117/114)	Avg. iTRAQ Ratio (115/114)	Avg. iTRAQ Ratio (116/114)	Avg. iTRAQ Ratio (117/114)	iTRAQ Peptides (115/114)	iTRAQ Peptides (116/114)	iTRAQ Peptides (117/114)	iTRAQ 114 Reagent Cluster Area	iTRAQ 115 Reagent Cluster Area	iTRAQ 116 Reagent Cluster Area	iTRAQ 117 Reagent Cluster Area
1522	FALSE	1	187	H14	G4p1 [Saccharomyces cerevisiae]		gi|1002712	27.45	91.571	48893.7	7.7	AGDKVFFEGFGDEAPMK	301	317	(N-term)_iTRAQ[0], Lysine(K)_iTRAQ[4,17]	27.45	91.571	2277.16	2277.28	0.123047	54.0352	14453	26.644			2013-08-24 01:46:54	0.900784	0.896642	0.956503	0.900784	0.896642	0.956503	1	1	1	2010.31	1810.86	1802.53	1922.87
398	FALSE	1	261	K13	cytosolic glutamyl-tRNA synthetase [Saccharomyces cerevisiae]		gi|1008483	157.59	100	95983.2	7.24	APIVAYAELIAAR	27	39	(N-term)_iTRAQ[0]	93.61	100	1501.89	1501.96	0.0710449	47.3038	14834.9	70.9209			2013-08-24 05:48:53	0.695456	0.652103	0.942117	0.816007	0.614001	1.02736	2	2	2	1220.56	848.847	795.931	1149.91
745	FALSE	1	196	H23	cytosolic glutamyl-tRNA synthetase [Saccharomyces cerevisiae]		gi|1008483	157.59	100	95983.2	7.24	IGDIIQFER	682	690	(N-term)_iTRAQ[0]	63.98	99.998	1234.69	1234.77	0.0786133	63.6704	28173	76.5175			2013-08-24 01:17:08	0.957453	0.578126	1.12032	0.816007	0.614001	1.02736	2	2	2	1131.08	1082.95	653.905	1267.17
38	FALSE	1	50	B23	Rps14ap [Saccharomyces cerevisiae S288c]		gi|10383793	318.77	100	16014.7	10.73	TKTPGPGGQAALR	91	103	(N-term)_iTRAQ[0], Lysine(K)_iTRAQ[2]	99.91	100	1541.9	1541.98	0.0789795	51.2222	318247	44.8047			2013-08-23 18:12:18	1.17005	1.12631	1.13346	1.04601	1.28089	1.12443	5	5	5	21747.6	25445.8	24494.6	24650.2
58	FALSE	1	62	C11	Rps14ap [Saccharomyces cerevisiae S288c]		gi|10383793	318.77	100	16014.7	10.73	DNSQVFGVAR	9	18	(N-term)_iTRAQ[0]	79.54	100	1236.65	1236.68	0.0354004	28.6261	75142.6	72.5647			2013-08-23 19:05:21	1.15152	1.21685	1.17195	1.04601	1.28089	1.12443	5	5	5	2683.9	3090.57	3265.91	3145.39
651	FALSE	1	67	C16	Rps14ap [Saccharomyces cerevisiae S288c]		gi|10383793	318.77	100	16014.7	10.73	IEDVTPVPSDSTR	115	127	(N-term)_iTRAQ[0]	69.34	99.999	1559.8	1559.86	0.0604248	38.7387	64113.3	64.8704			2013-08-23 18:48:05	0.989143	1.18642	0.935177	1.04601	1.28089	1.12443	5	5	5	2691.13	2661.92	3192.82	2516.69
1283	FALSE	1	79	D4	Rps14ap [Saccharomyces cerevisiae S288c]		gi|10383793	318.77	100	16014.7	10.73	IGRIEDVTPVPSDSTR	112	127	(N-term)_iTRAQ[0]	36.41	98.929	1886.01	1886.04	0.0257568	13.6568	56307.5	36.841			2013-08-23 19:56:10	0.936573	1.33528	1.10615	1.04601	1.28089	1.12443	5	5	5	4692.32	4394.7	6265.56	5190.41
1345	FALSE	1	48	B21	Rps14ap [Saccharomyces cerevisiae S288c]		gi|10383793	318.77	100	16014.7	10.73	TPGPGGQAALR	93	103	(N-term)_iTRAQ[0]	33.57	97.94	1168.66	1168.72	0.0640869	54.8381	172780	27.0389			2013-08-23 18:06:35	1.00322	1.58803	1.30808	1.04601	1.28089	1.12443	5	5	5	11588.8	11626	18403.3	15159
105	FALSE	1	93	D18	Chain G, 12-Subunit Rna Polymerase Ii		gi|110590860	78.85	100	27023.3	8.95	NFIAVSAANR	181	190	(N-term)_iTRAQ[0]	78.85	100	1206.67	1206.71	0.0424805	35.2047	218026	72.8143			2013-08-23 20:41:47	1.04257	1.54502	1.16319	1.04257	1.54502	1.16319	1	1	1	6949.89	7245.77	10737.7	8084.03
694	FALSE	1	196	H23	Chain A, Yeast Alcohol Dehydrogenase I, Saccharomyces Cerevisiae Fermentative Enzyme		gi|112491285	140.62	100	40665.1	6.21	EALDFFAR	303	310	(N-term)_iTRAQ[0]	65.6	99.999	1112.59	1112.66	0.072998	65.6111	56105.4	80.087			2013-08-24 01:16:12	0.919902	0.316501	0.855999	1.00035	0.689456	0.927593	3	3	3	2102.59	1934.18	665.473	1799.82
1122	FALSE	1	91	D16	Chain A, Yeast Alcohol Dehydrogenase I, Saccharomyces Cerevisiae Fermentative Enzyme		gi|112491285	140.62	100	40665.1	6.21	GVIFYESHGK	8	17	(N-term)_iTRAQ[0], Lysine(K)_iTRAQ[10]	43.21	99.776	1424.78	1424.81	0.0357666	25.1033	10112.2	32.455			2013-08-23 20:37:57	1.19233	1.29592	0.947961	1.00035	0.689456	0.927593	3	3	3	890.551	1061.83	1154.08	844.208
1393	FALSE	1	139	F14	Chain A, Yeast Alcohol Dehydrogenase I, Saccharomyces Cerevisiae Fermentative Enzyme		gi|112491285	140.62	100	40665.1	6.21	GVIFYESHGKLEYK	8	21	(N-term)_iTRAQ[0], Lysine(K)_iTRAQ[10,14]	31.81	96.911	2102.17	2102.23	0.0671387	31.9379	30394.1	35.3794			2013-08-23 23:06:22	0.91267	0.799036	0.983577	1.00035	0.689456	0.927593	3	3	3	3835.17	3500.24	3064.44	3772.18
276	FALSE	1	210	I10	Sug2p [Saccharomyces cerevisiae]		gi|1147800	131.786	100	54222.9	5.53	EVIELPLKNPEIFQR	195	209	(N-term)_iTRAQ[0], Lysine(K)_iTRAQ[8]	78.83	100	2113.23	2113.28	0.048584	22.9904	36888	58.1872			2013-08-24 03:20:07	1.091	1.08779	1.11392	1.02317	1.07522	1.0555	2	2	2	2497.46	2724.72	2716.72	2781.97
754	FALSE	1	328	N6	Chain A, Elongation Factor 3 In Complex With Adp		gi|114794802	1660.53	100	119508	5.64	IAILAAFSAXVDAAKDQVALR	152	172	(N-term)_iTRAQ[0], Lysine(K)_iTRAQ[15]	63.7	99.998	2460.41	2460.48	0.074707	30.3637	25908	79.1637			2013-08-24 10:10:20	4.73898	2.52724	0.853959	0.969299	0.611611	0.831415	27	27	27	449.599	2130.64	1136.24	383.939
1333	FALSE	1	36	B9	Chain A, Elongation Factor 3 In Complex With Adp		gi|114794802	1660.53	100	119508	5.64	QINENDAEAXNK	780	791	(N-term)_iTRAQ[0], Lysine(K)_iTRAQ[12]	34.27	98.247	1661.83	1661.87	0.0319824	19.2453	98212.6	16.7697			2013-08-23 17:23:47	0.909173	0.869764	0.879089	0.969299	0.611611	0.831415	27	27	27	7085.63	6442.06	6162.82	6228.89
145	FALSE	1	124	E23	Rps10bp [Saccharomyces cerevisiae]		gi|1151236	619.59	100	31088.8	10.49	IGQEVDGEAVGDEFK	32	46	(N-term)_iTRAQ[0], Lysine(K)_iTRAQ[15]	78.04	100	1880.95	1881.04	0.0910645	48.4141	115025	18.0548			2013-08-23 22:26:07	0.866803	0.999541	0.975433	1.1317	1.10676	1.14327	13	13	13	10573.9	9165.51	10569.1	10314.1
198	FALSE	1	159	G10	Rps10bp [Saccharomyces cerevisiae]		gi|1151236	619.59	100	31088.8	10.49	EAAAEYAQLLAK	203	214	(N-term)_iTRAQ[0], Lysine(K)_iTRAQ[12]	74.78	100	1565.88	1565.93	0.0469971	30.0132	52890.8	61.9389			2013-08-24 00:23:43	1.4395	1.61641	1.28361	1.1317	1.10676	1.14327	13	13	13	2217.23	3191.7	3583.95	2846.05
623	FALSE	1	346	N24	Rps10bp [Saccharomyces cerevisiae]		gi|1151236	619.59	100	31088.8	10.49	GAIVGPDLAVLALVIVK	99	115	(N-term)_iTRAQ[0], Lysine(K)_iTRAQ[17]	131.5	100	1936.25	1936.38	0.13916	71.8711	205791	88.0836			2013-08-24 09:11:01	1.26912	0.702548	1.18491	1.1317	1.10676	1.14327	13	13	13	3554.73	4511.38	2497.37	4212.03
797	FALSE	1	203	I3	Rps10bp [Saccharomyces cerevisiae]		gi|1151236	619.59	100	31088.8	10.49	IGQEVDGEAVGDEFKGYVFK	32	51	(N-term)_iTRAQ[0], Lysine(K)_iTRAQ[15,20]	60.36	99.996	2619.37	2619.43	0.0588379	22.4626	18601.4	51.0324			2013-08-24 03:44:44	0.815628	0.896926	1.07652	1.1317	1.10676	1.14327	13	13	13	2079.69	1696.25	1865.33	2238.83
958	FALSE	1	54	C3	Rps10bp [Saccharomyces cerevisiae]		gi|1151236	619.59	100	31088.8	10.49	TFEIDDEHR	15	23	(N-term)_iTRAQ[0]	51.33	99.966	1305.62	1305.64	0.0194092	14.8659	104776	61.4188			2013-08-23 19:33:25	1.19536	1.01675	1.01311	1.1317	1.10676	1.14327	13	13	13	4202.85	5023.92	4273.25	4257.96
1052	FALSE	1	151	G2	Rps10bp [Saccharomyces cerevisiae]		gi|1151236	619.59	100	31088.8	10.49	EAAAEYAQLLAKR	203	215	(N-term)_iTRAQ[0], Lysine(K)_iTRAQ[12]	47.09	99.908	1721.98	1721.99	0.012085	7.01806	46702.5	24.2118			2013-08-23 23:57:30	0.955663	1.75603	1.10999	1.1317	1.10676	1.14327	13	13	13	3995	3817.87	7015.32	4434.4
1352	FALSE	1	66	C15	Rps10bp [Saccharomyces cerevisiae]		gi|1151236	619.59	100	31088.8	10.49	QGVLLPTR	65	72	(N-term)_iTRAQ[0]	33.22	97.768	1027.64	1027.67	0.034668	33.7356	27906.3	58.9521			2013-08-23 18:52:33	1.10984	1.02315	1.06206	1.1317	1.10676	1.14327	13	13	13	1534.15	1702.66	1569.67	1629.36
1386	FALSE	1	75	C24	Rps10bp [Saccharomyces cerevisiae]		gi|1151236	619.59	100	31088.8	10.49	VFFDKR	26	31	(N-term)_iTRAQ[0], Lysine(K)_iTRAQ[5]	31.98	97.03	1099.65	1099.71	0.0560303	50.9528	444171	57.4649			2013-08-23 18:19:20	1.51387	0.979941	1.32239	1.1317	1.10676	1.14327	13	13	13	18653.3	28238.7	18279.1	24667
1389	FALSE	1	99	D24	Rps10bp [Saccharomyces cerevisiae]		gi|1151236	619.59	100	31088.8	10.49	VFFDKR	26	31	(N-term)_iTRAQ[0], Lysine(K)_iTRAQ[5]	31.9	96.975	1099.65	1099.7	0.0482178	43.8483	450110	56.0976			2013-08-23 21:02:52	1.31009	0.867952	1.21795	1.1317	1.10676	1.14327	13	13	13	20748.7	27182.7	18008.8	25270.9
1407	FALSE	1	65	C14	Rps10bp [Saccharomyces cerevisiae]		gi|1151236	619.59	100	31088.8	10.49	GYVFK	47	51	(N-term)_iTRAQ[0], Lysine(K)_iTRAQ[5]	31.26	96.494	901.539	901.564	0.0250244	27.7574	41842.7	61.1933			2013-08-23 18:56:23	1.45819	0.928793	1.0688	1.1317	1.10676	1.14327	13	13	13	2594.55	3783.34	2409.8	2773.06
1468	FALSE	1	69	C18	Rps10bp [Saccharomyces cerevisiae]		gi|1151236	619.59	100	31088.8	10.49	ISGGNDKQGFPMK	52	64	(N-term)_iTRAQ[0], Lysine(K)_iTRAQ[7,13]	29.45	94.682	1810.99	1811.06	0.0720215	39.7692	22256.1	34.2608			2013-08-23 18:43:36	1.11369	1.36158	1.09448	1.1317	1.10676	1.14327	13	13	13	2384.58	2655.67	3246.79	2609.89
1569	FALSE	1	1	A1	Rps10bp [Saccharomyces cerevisiae]		gi|1151236	619.59	100	31088.8	10.49	EVTKGEK	161	167	(N-term)_iTRAQ[0], Lysine(K)_iTRAQ[4,7]	25.57	87.005	1222.74	1222.75	0.0133057	10.8819	7702.58	18.8705			2013-08-23 15:32:36	0.906528	1.43154	1.18437	1.1317	1.10676	1.14327	13	13	13	429.703	389.538	615.139	508.928
1581	FALSE	1	48	B21	Rps10bp [Saccharomyces cerevisiae]		gi|1151236	619.59	100	31088.8	10.49	LVTPQR	178	183	(N-term)_iTRAQ[0]	25.01	85.217	857.533	857.575	0.0418701	48.8263	61130.4	53.3368			2013-08-23 18:07:51	1.04471	1.30549	1.33927	1.1317	1.10676	1.14327	13	13	13	2351.66	2456.79	3070.05	3149.51
236	FALSE	1	182	H9	Chain A, Yeast Initiation Factor 4a		gi|11513344	1499.74	100	47625.7	5.02	AIXPIIEGHDVLAQAQSGTGK	51	71	(N-term)_iTRAQ[0], Lysine(K)_iTRAQ[21]	88.63	100	2422.32	2422.39	0.0698242	28.8254	41503.2	53.3612			2013-08-24 02:03:52	0.840807	1.01595	1.00973	0.821744	0.951214	0.993617	15	15	15	1807.21	1519.52	1836.04	1824.8
124	FALSE	1	110	E9	YOR3177w [Saccharomyces cerevisiae]		gi|1164943	444.51	100	24902.1	9.73	HVIFLAER	92	99	(N-term)_iTRAQ[0]	70.79	100	1128.66	1128.69	0.0231934	20.5494	49425.8	62.6229			2013-08-23 21:34:52	1.27594	1.06452	1.16619	1.13497	1.19979	1.09061	6	6	6	2952.04	3766.62	3142.5	3442.64
401	FALSE	1	262	K14	YOR3177w [Saccharomyces cerevisiae]		gi|1164943	444.51	100	24902.1	9.73	ALAIFVPVPSLAGFHK	60	75	(N-term)_iTRAQ[0], Lysine(K)_iTRAQ[16]	91.39	100	1955.17	1955.26	0.0865479	44.2661	17046.8	77.1618			2013-08-24 05:45:41	0.926927	1.31231	0.955189	1.13497	1.19979	1.09061	6	6	6	694.187	643.46	910.986	663.079
597	FALSE	1	330	N8	YOR3177w [Saccharomyces cerevisiae]		gi|1164943	444.51	100	24902.1	9.73	ILSQAPTELELQVAQAFVELENSSPELK	8	35	(N-term)_iTRAQ[0], Lysine(K)_iTRAQ[28]	115.77	100	3371.82	3371.96	0.140625	41.706	15687.1	87.857			2013-08-24 10:04:52	1.07572	1.22663	0.856018	1.13497	1.19979	1.09061	6	6	6	418.736	450.444	513.634	358.445
773	FALSE	1	147	F22	YOR3177w [Saccharomyces cerevisiae]		gi|1164943	444.51	100	24902.1	9.73	LESFQAVYNK	169	178	(N-term)_iTRAQ[0], Lysine(K)_iTRAQ[10]	61.37	99.997	1486.82	1486.9	0.085083	57.225	6420.61	50.0896			2013-08-23 22:40:29	1.13396	1.26861	1.23496	1.13497	1.19979	1.09061	6	6	6	678.424	769.306	860.656	837.827
919	FALSE	1	117	E16	YOR3177w [Saccharomyces cerevisiae]		gi|1164943	444.51	100	24902.1	9.73	AELRPLQFK	36	44	(N-term)_iTRAQ[0], Lysine(K)_iTRAQ[9]	54.26	99.982	1389.85	1389.9	0.0552979	39.787	180447	60.5517			2013-08-23 21:59:33	1.49672	1.47518	1.34992	1.13497	1.19979	1.09061	6	6	6	6074.03	9091.12	8960.26	8199.45
976	FALSE	1	289	L17	YOR3177w [Saccharomyces cerevisiae]		gi|1164943	444.51	100	24902.1	9.73	ILEDLVFPTEIVGK	128	141	(N-term)_iTRAQ[0], Lysine(K)_iTRAQ[14]	50.93	99.962	1861.09	1861.21	0.113281	60.8681	40778.9	58.5766			2013-08-24 07:25:09	0.989909	0.930136	1.05854	1.13497	1.19979	1.09061	6	6	6	1528.25	1512.83	1421.48	1617.71
538	FALSE	1	307	M9	YOR3513c [Saccharomyces cerevisiae]		gi|1164988	172.59	100	27771.6	9.99	AFTLGFDLDDSIALLR	105	120	(N-term)_iTRAQ[0]	105.73	100	1911.03	1911.13	0.0961914	50.3347	34566.7	78.0331			2013-08-24 08:16:29	1.37047	2.73658	1.83444	1.80033	3.54833	1.93312	2	2	2	734.992	1007.28	2011.36	1348.3
649	FALSE	1	49	B22	YOR3513c [Saccharomyces cerevisiae]		gi|1164988	172.59	100	27771.6	9.99	TVVVDDQGKPR	14	24	(N-term)_iTRAQ[0], Lysine(K)_iTRAQ[9]	66.86	99.999	1501.86	1501.93	0.0743408	49.4992	164946	51.8849			2013-08-23 18:09:27	2.36503	4.60087	2.0371	1.80033	3.54833	1.93312	2	2	2	3767.89	8911.18	17335.6	7675.59
818	FALSE	1	269	K21	ORFS8; Method: conceptual translation supplied by author [Saccharomyces cerevisiae]		gi|1165216	60.14	99.995	22075.9	4.59	LLLTSIPYFR	65	74	(N-term)_iTRAQ[0]	60.14	99.995	1366.82	1366.91	0.0905762	66.2677	32348.1	74.2197			2013-08-24 05:20:18	0.763639	0.852804	0.912026	0.763639	0.852804	0.912026	1	1	1	1347.34	1028.88	1149.01	1228.81
639	FALSE	1	356	O10	Chain A, Crystal Structure Of Yeast Rna Splicing Factor Snu13p		gi|116666730	368.62	100	16059.7	7.05	AFPLADAALTQQILDVVQQAANLR	8	31	(N-term)_iTRAQ[0]	227.8	100	2710.5	2710.6	0.102783	37.9204	1.35898e+06	83.8404			2013-08-24 10:58:25	0.724258	1.37831	0.764374	0.842214	1.43277	0.75681	4	4	4	11760	8517.26	16208.9	8989.02
675	FALSE	1	131	F6	Chain A, Crystal Structure Of Yeast Rna Splicing Factor Snu13p		gi|116666730	368.62	100	16059.7	7.05	NVPYVFVPSR	75	84	(N-term)_iTRAQ[0]	66.19	99.999	1321.74	1321.78	0.0377197	28.538	38164.7	73.625			2013-08-23 23:32:18	1.09239	2.02363	0.760478	0.842214	1.43277	0.75681	4	4	4	1454.75	1589.16	2943.89	1106.31
1059	FALSE	1	53	C2	Chain A, Crystal Structure Of Yeast Rna Splicing Factor Snu13p		gi|116666730	368.62	100	16059.7	7.05	TQIYAVK	112	118	(N-term)_iTRAQ[0], Lysine(K)_iTRAQ[7]	46.94	99.905	1110.68	1110.69	0.0114746	10.3312	97120.2	61.3459			2013-08-23 19:37:15	0.676622	1.27206	0.622378	0.842214	1.43277	0.75681	4	4	4	5507.24	3726.32	7005.57	3427.58
1514	FALSE	1	156	G7	Chain A, Crystal Structure Of Yeast Rna Splicing Factor Snu13p		gi|116666730	368.62	100	16059.7	7.05	ACGVSRPVIAASITTNDASAIK	90	111	(N-term)_iTRAQ[0], Lysine(K)_iTRAQ[22], MMTS (C)[2]	27.69	92.024	2479.32	2479.37	0.0493164	19.8911	25881.1	35.365			2013-08-24 00:14:08	0.93988	1.18774	0.906776	0.842214	1.43277	0.75681	4	4	4	2528.92	2376.88	3003.69	2293.17
429	FALSE	1	272	K24	Chain G, Structure Of Ribosome-Bound Cricket Paralysis Virus Ires Rna		gi|119390529	232.15	100	28179.7	9.72	NFLETVELQVGLK	24	36	(N-term)_iTRAQ[0], Lysine(K)_iTRAQ[13]	117.09	100	1778.03	1778.14	0.104492	58.7685	172268	77.9755			2013-08-24 05:09:04	0.547731	1.05637	0.779337	0.75354	1.05008	0.901129	5	5	5	7495.97	4105.78	7918.51	5841.89
502	FALSE	1	296	L24	Chain G, Structure Of Ribosome-Bound Cricket Paralysis Virus Ires Rna		gi|119390529	232.15	100	28179.7	9.72	NFLETVELQVGLK	24	36	(N-term)_iTRAQ[0], Lysine(K)_iTRAQ[13]	117.47	100	1778.03	1778.16	0.132568	74.5591	200342	78.2553			2013-08-24 07:45:21	0.569901	1.03974	0.851129	0.75354	1.05008	0.901129	5	5	5	8537.31	4865.42	8876.6	7266.36
1135	FALSE	1	247	J23	Chain G, Structure Of Ribosome-Bound Cricket Paralysis Virus Ires Rna		gi|119390529	232.15	100	28179.7	9.72	YNAFIASEVLIK	104	115	(N-term)_iTRAQ[0], Lysine(K)_iTRAQ[12]	42.64	99.745	1655.96	1655.99	0.0244141	14.7431	18651.5	34.1398			2013-08-24 05:03:38	1.03464	0.966066	0.931232	0.75354	1.05008	0.901129	5	5	5	1680.94	1739.16	1623.9	1565.34
1296	FALSE	1	179	H6	Chain G, Structure Of Ribosome-Bound Cricket Paralysis Virus Ires Rna		gi|119390529	232.15	100	28179.7	9.72	KYNAFIASEVLIK	103	115	(N-term)_iTRAQ[0], Lysine(K)_iTRAQ[1,13]	36.04	98.834	1928.16	1928.18	0.0163574	8.48344	52873.6	24.9201			2013-08-24 02:15:23	0.686184	0.964546	0.869306	0.75354	1.05008	0.901129	5	5	5	4626.46	3174.6	4462.43	4021.81
1297	FALSE	1	79	D4	Chain G, Structure Of Ribosome-Bound Cricket Paralysis Virus Ires Rna		gi|119390529	232.15	100	28179.7	9.72	LLGPQLSK	120	127	(N-term)_iTRAQ[0], Lysine(K)_iTRAQ[8]	36	98.823	1143.73	1143.73	-0.00415039	-3.62881	19747.2	36.6732			2013-08-23 19:57:27	1.09631	1.24747	1.10658	0.75354	1.05008	0.901129	5	5	5	994.962	1090.79	1241.19	1101
1014	FALSE	1	61	C10	Chain A, Crystal Structure Of Oxidized Form From Saccharomyces Cerevisiae		gi|122920148	77.95	100	13683	6.02	VVGANPAAIK	95	104	(N-term)_iTRAQ[0], Lysine(K)_iTRAQ[10]	48.56	99.935	1227.77	1227.79	0.026001	21.1775	30946.6	47.5824			2013-08-23 19:11:06	0.918662	1.00753	1.25426	0.887109	0.996129	1.08317	2	2	2	1435.68	1318.91	1446.5	1800.72
1472	FALSE	1	215	I15	Chain A, Crystal Structure Of Oxidized Form From Saccharomyces Cerevisiae		gi|122920148	77.95	100	13683	6.02	AEVSSMPTLIFYK	75	87	(N-term)_iTRAQ[0], Lysine(K)_iTRAQ[13]	29.39	94.608	1773.97	1774.07	0.0959473	54.0862	41807.3	31.4799			2013-08-24 03:02:50	0.85664	0.984856	0.935423	0.887109	0.996129	1.08317	2	2	2	3482.83	2983.53	3430.08	3257.91
1089	FALSE	1	319	M21	Utp20p [Saccharomyces cerevisiae S288c]		gi|14270688	44.91	99.849	314191	6.59	ILLPLYGYLETYYSR	2383	2397	(N-term)_iTRAQ[0]	44.91	99.849	2008.09	2008.24	0.147217	73.3118	17100.3	58.0153			2013-08-24 08:57:52	1.48756	2.43133	1.36994	1.48756	2.43133	1.36994	1	1	1	760.75	1131.66	1849.63	1042.18
88	FALSE	1	82	D7	Loc1p [Saccharomyces cerevisiae S288c]		gi|14318523	328.86	100	29628.5	10.31	EVAPEVFQDSQAR	15	27	(N-term)_iTRAQ[0]	119.97	100	1619.81	1619.83	0.0169678	10.4751	229337	79.7896			2013-08-23 20:04:48	0.765023	1.87966	0.885404	0.727775	1.36214	0.966545	5	5	5	6698.91	5124.82	12591.7	5931.24
155	FALSE	1	131	F6	Loc1p [Saccharomyces cerevisiae S288c]		gi|14318523	328.86	100	29628.5	10.31	FIADNDTLTLNR	99	110	(N-term)_iTRAQ[0]	80.74	100	1536.81	1536.86	0.0422363	27.483	36981.3	64.1332			2013-08-23 23:33:54	0.542779	1.37123	0.801665	0.727775	1.36214	0.966545	5	5	5	2076.06	1126.84	2846.76	1664.3
856	FALSE	1	116	E15	Loc1p [Saccharomyces cerevisiae S288c]		gi|14318523	328.86	100	29628.5	10.31	KFIADNDTLTLNR	98	110	(N-term)_iTRAQ[0], Lysine(K)_iTRAQ[1]	57.92	99.992	1809.01	1809.08	0.0650635	35.9663	71435.6	29.8304			2013-08-23 21:57:37	0.791226	1.09808	0.972434	0.727775	1.36214	0.966545	5	5	5	7418.03	5869.34	8145.59	7213.55
1129	FALSE	1	144	F19	Loc1p [Saccharomyces cerevisiae S288c]		gi|14318523	328.86	100	29628.5	10.31	YSEKDLNIPTLNR	70	82	(N-term)_iTRAQ[0], Lysine(K)_iTRAQ[4]	42.98	99.764	1851.02	1851.11	0.0905762	48.9331	75785	29.9397			2013-08-23 22:49:26	0.90081	1.12794	1.08883	0.727775	1.36214	0.966545	5	5	5	6950.92	6261.46	7840.2	7568.39
1530	FALSE	1	36	B9	Loc1p [Saccharomyces cerevisiae S288c]		gi|14318523	328.86	100	29628.5	10.31	LEEIR	133	137	(N-term)_iTRAQ[0]	27.25	91.174	803.475	803.5	0.0255737	31.8289	26415	50.3778			2013-08-23 17:25:23	0.689851	1.46893	1.12242	0.727775	1.36214	0.966545	5	5	5	1413.49	975.099	2076.31	1586.53
1045	FALSE	1	318	M20	Bbc1p [Saccharomyces cerevisiae S288c]		gi|14627173	47.3	99.913	140179	5.17	NFVSQIVSEFKDEVIQPIGAR	1025	1045	(N-term)_iTRAQ[0], Lysine(K)_iTRAQ[11]	47.3	99.913	2664.46	2664.63	0.165039	61.9409	15255.8	52.9987			2013-08-24 08:53:43	0.793615	1.02333	0.888797	0.793615	1.02333	0.888797	1	1	1	1382.37	1097.07	1414.63	1228.65
453	FALSE	1	279	L7	Chain B, Mms2UBC13 UBIQUITIN CONJUGATING ENZYME COMPLEX		gi|14719687	80.49	100	17539	6.48	AYTMETLLLDLR	107	118	(N-term)_iTRAQ[0]	80.49	100	1582.86	1582.93	0.0695801	43.9584	30636.6	76.9688			2013-08-24 06:49:33	0.879638	0.766276	1.0481	0.879638	0.766276	1.0481	1	1	1	1396.59	1228.5	1070.18	1463.77
893	FALSE	1	61	C10	conserved protein [Saccharomyces cerevisiae YJM789]		gi|151940771	55.41	99.987	93964.9	5.86	EYDNQMVYR	467	475	(N-term)_iTRAQ[0]	55.41	99.987	1361.63	1361.66	0.034668	25.4607	24349.5	47.5433			2013-08-23 19:10:47	0.856982	0.689948	0.728852	0.856982	0.689948	0.728852	1	1	1	2152.1	1844.31	1484.84	1568.56
1562	FALSE	1	339	N17	suppressor of glycerol defect [Saccharomyces cerevisiae YJM789]		gi|151940863	25.64	87.213	116206	5.78	WWLVGASWR	586	594	(N-term)_iTRAQ[0]	25.64	87.213	1304.7	1304.8	0.10144	77.7499	6586.27	50.9594			2013-08-24 09:34:25	0.965702	1.23123	1.2412	0.965702	1.23123	1.2412	1	1	1	239.505	231.29	294.885	297.274
185	FALSE	1	152	G3	ribosomal protein P0 [Saccharomyces cerevisiae YJM789]		gi|151940865	822.84	100	36004.9	4.71	AGAVAPEDIWVR	111	122	(N-term)_iTRAQ[0]	108.55	100	1427.78	1427.82	0.0419922	29.4109	611518	86.1169			2013-08-23 23:58:47	1.09139	1.84172	1.34757	1.00876	1.35776	1.17686	11	11	11	6963.95	7600.38	12825.6	9384.42
251	FALSE	1	193	H20	ribosomal protein P0 [Saccharomyces cerevisiae YJM789]		gi|151940865	822.84	100	36004.9	4.71	SLFVVGVDNVSSQQMHEVR	24	42	(N-term)_iTRAQ[0]	95.15	100	2275.16	2275.3	0.135498	59.5553	23100.9	55.2237			2013-08-24 01:26:07	0.915619	0.723465	1.14298	1.00876	1.35776	1.17686	11	11	11	1903.46	1742.85	1377.09	2175.63
295	FALSE	1	219	I19	ribosomal protein P0 [Saccharomyces cerevisiae YJM789]		gi|151940865	822.84	100	36004.9	4.71	GNVGFVFTNEPLTEIK	82	97	(N-term)_iTRAQ[0], Lysine(K)_iTRAQ[16]	113.7	100	2053.12	2053.23	0.10791	52.5591	112366	72.7736			2013-08-24 02:47:46	1.14548	1.37869	1.34059	1.00876	1.35776	1.17686	11	11	11	4016.68	4601.04	5537.75	5384.73
350	FALSE	1	245	J21	ribosomal protein P0 [Saccharomyces cerevisiae YJM789]		gi|151940865	822.84	100	36004.9	4.71	GFLSDLPDFEK	65	75	(N-term)_iTRAQ[0], Lysine(K)_iTRAQ[11]	94.84	100	1555.83	1555.93	0.103516	66.5342	74091.5	79.8105			2013-08-24 04:55:37	1.09528	1.77011	1.32952	1.00876	1.35776	1.17686	11	11	11	1944.6	2129.89	3442.16	2585.39
664	FALSE	1	106	E5	ribosomal protein P0 [Saccharomyces cerevisiae YJM789]		gi|151940865	822.84	100	36004.9	4.71	GTIEIVSDVK	148	157	(N-term)_iTRAQ[0], Lysine(K)_iTRAQ[10]	65.97	99.999	1348.79	1348.82	0.0267334	19.8202	18536.1	67.1881			2013-08-23 21:21:27	0.947122	1.40494	1.17103	1.00876	1.35776	1.17686	11	11	11	1085.91	1028.49	1525.63	1271.62
726	FALSE	1	49	B22	ribosomal protein P0 [Saccharomyces cerevisiae YJM789]		gi|151940865	822.84	100	36004.9	4.71	AVNTGMEPGK	123	132	(N-term)_iTRAQ[0], Lysine(K)_iTRAQ[10]	64.34	99.998	1291.69	1291.8	0.106934	82.7856	101553	46.3015			2013-08-23 18:10:42	0.978878	1.39805	1.07531	1.00876	1.35776	1.17686	11	11	11	5934.94	5809.58	8297.33	6381.89
777	FALSE	1	155	G6	ribosomal protein P0 [Saccharomyces cerevisiae YJM789]		gi|151940865	822.84	100	36004.9	4.71	LREYLEEYK	15	23	(N-term)_iTRAQ[0], Lysine(K)_iTRAQ[9]	62.27	99.997	1530.84	1530.88	0.0428467	27.989	47930.9	45.1709			2013-08-24 00:10:37	1.14743	1.44224	1.45164	1.00876	1.35776	1.17686	11	11	11	3022.47	3468.08	4359.13	4387.52
817	FALSE	1	209	I9	ribosomal protein P0 [Saccharomyces cerevisiae YJM789]		gi|151940865	822.84	100	36004.9	4.71	TSFFQALGVPTK	133	144	(N-term)_iTRAQ[0], Lysine(K)_iTRAQ[12]	59.99	99.995	1583.9	1583.95	0.0495605	31.2901	65511.6	70.9384			2013-08-24 03:22:59	0.765146	1.22664	0.901743	1.00876	1.35776	1.17686	11	11	11	2231.62	1707.52	2737.39	2012.35
821	FALSE	1	319	M21	ribosomal protein P0 [Saccharomyces cerevisiae YJM789]		gi|151940865	822.84	100	36004.9	4.71	GFLSDLPDFEKLLPFVK	65	81	(N-term)_iTRAQ[0], Lysine(K)_iTRAQ[11,17]	59.84	99.995	2397.38	2397.54	0.163086	68.0267	25730.3	75.6246			2013-08-24 08:58:31	1.28494	1.14284	1.14554	1.00876	1.35776	1.17686	11	11	11	959.326	1232.67	1096.36	1098.95
910	FALSE	1	88	D13	ribosomal protein P0 [Saccharomyces cerevisiae YJM789]		gi|151940865	822.84	100	36004.9	4.71	EYLEEYK	17	23	(N-term)_iTRAQ[0], Lysine(K)_iTRAQ[7]	54.49	99.983	1261.66	1261.69	0.0300293	23.8015	29918	62.249			2013-08-23 20:25:30	0.945947	1.50608	1.0222	1.00876	1.35776	1.17686	11	11	11	2050.36	1939.53	3088	2095.87
1112	FALSE	1	31	B4	ribosomal protein P0 [Saccharomyces cerevisiae YJM789]		gi|151940865	822.84	100	36004.9	4.71	KAEYFAK	8	14	(N-term)_iTRAQ[0], Lysine(K)_iTRAQ[1,7]	43.7	99.8	1288.76	1288.78	0.0117188	9.09302	87892.5	45.7092			2013-08-23 17:06:31	0.887414	1.4866	1.13189	1.00876	1.35776	1.17686	11	11	11	7196.45	6386.23	10698.2	8145.57
244	FALSE	1	189	H16	U3 snoRNP protein [Saccharomyces cerevisiae YJM789]		gi|151940928	920.722	100	114504	7.94	EYVFDPSLSQGSGDVVVQPPR	321	341	(N-term)_iTRAQ[0]	140.23	100	2420.22	2420.35	0.128174	52.9595	95853.8	85.948			2013-08-24 01:39:33	1.12808	1.50109	1.18982	1.37489	2.07859	1.56241	13	13	13	1930.66	2177.94	2898.1	2297.14
425	FALSE	1	271	K23	U3 snoRNP protein [Saccharomyces cerevisiae YJM789]		gi|151940928	920.722	100	114504	7.94	SKFPEIVALAIENAR	409	423	(N-term)_iTRAQ[0], Lysine(K)_iTRAQ[2]	115.94	100	1946.13	1946.25	0.113525	58.3339	61000.4	64.9574			2013-08-24 05:12:55	1.95493	2.95986	2.14955	1.37489	2.07859	1.56241	13	13	13	2208.1	4316.69	6535.66	4746.42
440	FALSE	1	274	L2	U3 snoRNP protein [Saccharomyces cerevisiae YJM789]		gi|151940928	920.722	100	114504	7.94	FPEIVALAIENAR	411	423	(N-term)_iTRAQ[0]	74.53	100	1586.9	1586.98	0.0736084	46.385	8377.32	58.8798			2013-08-24 06:32:33	1.47287	2.10594	1.7647	1.37489	2.07859	1.56241	13	13	13	424.26	624.878	893.465	748.692
504	FALSE	1	296	L24	U3 snoRNP protein [Saccharomyces cerevisiae YJM789]		gi|151940928	920.722	100	114504	7.94	SKFPEIVALAIENAR	409	423	(N-term)_iTRAQ[0], Lysine(K)_iTRAQ[2]	100.27	100	1946.13	1946.26	0.132568	68.1189	57110.4	58.7905			2013-08-24 07:46:18	1.68909	2.95246	2.07985	1.37489	2.07859	1.56241	13	13	13	2144.03	3621.46	6330.14	4459.25
589	FALSE	1	324	N2	U3 snoRNP protein [Saccharomyces cerevisiae YJM789]		gi|151940928	920.722	100	114504	7.94	DYSSLLATLINFSPAAVDLEIR	829	850	(N-term)_iTRAQ[0]	198.8	100	2552.37	2552.47	0.0979004	38.3566	60259.1	93.012			2013-08-24 10:22:12	1.20097	2.00054	1.42394	1.37489	2.07859	1.56241	13	13	13	665.068	798.727	1330.5	947.015
698	FALSE	1	207	I7	U3 snoRNP protein [Saccharomyces cerevisiae YJM789]		gi|151940928	920.722	100	114504	7.94	MNTLLHLDVIR	731	741	(N-term)_iTRAQ[0]	68.28	99.999	1468.84	1468.88	0.0379639	25.8461	33068.9	65.5495			2013-08-24 03:30:58	1.49244	2.07527	1.65056	1.37489	2.07859	1.56241	13	13	13	996.789	1487.64	2068.6	1645.26
714	FALSE	1	262	K14	U3 snoRNP protein [Saccharomyces cerevisiae YJM789]		gi|151940928	920.722	100	114504	7.94	LPFFLQLSGEK	756	766	(N-term)_iTRAQ[0], Lysine(K)_iTRAQ[11]	67.1	99.999	1566.91	1566.99	0.0759277	48.4569	33319.7	59.2593			2013-08-24 05:44:44	1.58138	2.7304	1.89828	1.37489	2.07859	1.56241	13	13	13	1013.88	1603.33	2768.3	1924.63
825	FALSE	1	113	E12	U3 snoRNP protein [Saccharomyces cerevisiae YJM789]		gi|151940928	920.722	100	114504	7.94	LGFESHFTK	811	819	(N-term)_iTRAQ[0], Lysine(K)_iTRAQ[9]	59.2	99.994	1353.74	1353.78	0.0343018	25.3385	11978.3	53.9523			2013-08-23 21:46:42	1.26001	1.61735	1.27734	1.37489	2.07859	1.56241	13	13	13	846.373	1066.44	1368.89	1081.1
962	FALSE	1	191	H18	U3 snoRNP protein [Saccharomyces cerevisiae YJM789]		gi|151940928	920.722	100	114504	7.94	IGEWENIITAHKDEK	424	438	(N-term)_iTRAQ[0], Lysine(K)_iTRAQ[12,15]	51.34	99.966	2215.21	2215.33	0.120117	54.2239	19846.2	56.6652			2013-08-24 01:34:07	1.14113	1.61857	1.2947	1.37489	2.07859	1.56241	13	13	13	1497.63	1709	2424.02	1938.98
1078	FALSE	1	12	A12	U3 snoRNP protein [Saccharomyces cerevisiae YJM789]		gi|151940928	920.722	100	114504	7.94	KVEEDVR	9	15	(N-term)_iTRAQ[0], Lysine(K)_iTRAQ[1]	45.77	99.876	1162.67	1162.7	0.0288086	24.778	47800.8	46.1168			2013-08-23 16:12:29	1.13082	2.26426	1.34583	1.37489	2.07859	1.56241	13	13	13	3123.25	3531.82	7071.84	4203.36
1101	FALSE	1	40	B13	U3 snoRNP protein [Saccharomyces cerevisiae YJM789]		gi|151940928	920.722	100	114504	7.94	EGIAHETPEEIHRR	775	788	(N-term)_iTRAQ[0]	44.15	99.82	1817.94	1817.98	0.0450439	24.7775	102726	27.0411			2013-08-23 17:38:28	1.07217	1.77752	1.43246	1.37489	2.07859	1.56241	13	13	13	4245.18	4551.57	7545.88	6081.03
1537	FALSE	1	155	G6	U3 snoRNP protein [Saccharomyces cerevisiae YJM789]		gi|151940928	920.722	100	114504	7.94	IFSPFR	23	28	(N-term)_iTRAQ[0]	26.96	90.564	910.527	910.553	0.0258789	28.4219	31899	61.0049			2013-08-24 00:10:56	2.54529	4.71164	2.81672	1.37489	2.07859	1.56241	13	13	13	640.439	1630.11	3017.51	1803.94
1580	FALSE	1	179	H6	coronin [Saccharomyces cerevisiae YJM789]		gi|151940945	25.02	85.251	82336	5.54	QIGIWDAFNIEK	252	263	(N-term)_iTRAQ[0], Lysine(K)_iTRAQ[12]	25.02	85.251	1721.95	1721.98	0.0366211	21.2673	109201	35.5421			2013-08-24 02:14:07	0.910882	0.86494	0.744899	0.910882	0.86494	0.744899	1	1	1	6777.19	6173.22	5861.87	5048.32
2	FALSE	1	10	A10	FKBP proline rotamase [Saccharomyces cerevisiae YJM789]		gi|151940964	986.896	100	50696.4	4.55	KHEEDEEESAKPAEK	244	258	(N-term)_iTRAQ[0], Lysine(K)_iTRAQ[1,11,15]	104.92	100	2332.21	2332.25	0.034668	14.8648	216980	64.0761			2013-08-23 16:02:54	0.620845	2.82735	1.29955	0.775327	2.28249	1.29466	16	16	16	8091.46	5023.54	22877.4	10515.3
223	FALSE	1	175	H2	FKBP proline rotamase [Saccharomyces cerevisiae YJM789]		gi|151940964	986.896	100	50696.4	4.55	QALPGIPANSELTFDVK	371	387	(N-term)_iTRAQ[0], Lysine(K)_iTRAQ[17]	132.66	100	2088.16	2088.21	0.0512695	24.5525	61065.8	77.9736			2013-08-24 02:27:36	1.04781	2.21192	1.54757	0.775327	2.28249	1.29466	16	16	16	1583.6	1659.32	3502.81	2450.73
240	FALSE	1	188	H15	FKBP proline rotamase [Saccharomyces cerevisiae YJM789]		gi|151940964	986.896	100	50696.4	4.55	GWDIGVAGMAVGGER	344	358	(N-term)_iTRAQ[0]	146.71	100	1618.81	1618.9	0.0869141	53.69	441275	80.2315			2013-08-24 01:42:26	0.758202	2.37736	1.19171	0.775327	2.28249	1.29466	16	16	16	9059.09	6868.62	21536.7	10795.8
250	FALSE	1	193	H20	FKBP proline rotamase [Saccharomyces cerevisiae YJM789]		gi|151940964	986.896	100	50696.4	4.55	LLEGGIIIEDR	285	295	(N-term)_iTRAQ[0]	87.14	100	1371.8	1371.88	0.0843506	61.4891	86568.6	74.6364			2013-08-24 01:25:09	0.890689	2.40598	1.20814	0.775327	2.28249	1.29466	16	16	16	2455.5	2187.08	5907.87	2966.57
685	FALSE	1	164	G15	FKBP proline rotamase [Saccharomyces cerevisiae YJM789]		gi|151940964	986.896	100	50696.4	4.55	ITMAAIDPEPFDDDKKPSTLR	33	53	(N-term)_iTRAQ[0], Lysine(K)_iTRAQ[15,16]	68.6	99.999	2792.49	2792.6	0.11377	40.7413	307362	81.6543			2013-08-24 00:39:43	0.698474	1.83946	1.22789	0.775327	2.28249	1.29466	16	16	16	4856.74	3392.3	8933.78	5963.51
792	FALSE	1	136	F11	FKBP proline rotamase [Saccharomyces cerevisiae YJM789]		gi|151940964	986.896	100	50696.4	4.55	RIVIPAPYAYGK	359	370	(N-term)_iTRAQ[0], Lysine(K)_iTRAQ[12]	60.93	99.996	1635.98	1636.03	0.0510254	31.1894	173416	57.7573			2013-08-23 23:14:03	0.751819	2.06124	1.20723	0.775327	2.28249	1.29466	16	16	16	6001.18	4511.8	12369.9	7244.81
801	FALSE	1	5	A5	FKBP proline rotamase [Saccharomyces cerevisiae YJM789]		gi|151940964	986.896	100	50696.4	4.55	VTGKGPHAK	296	304	(N-term)_iTRAQ[0], Lysine(K)_iTRAQ[4,9]	59.75	99.995	1326.82	1326.84	0.0195312	14.7203	317357	58.2405			2013-08-23 15:44:43	0.787751	3.44068	1.54737	0.775327	2.28249	1.29466	16	16	16	10306.3	8118.8	35460.7	15947.7
806	FALSE	1	58	C7	FKBP proline rotamase [Saccharomyces cerevisiae YJM789]		gi|151940964	986.896	100	50696.4	4.55	LGQGEVIK	336	343	(N-term)_iTRAQ[0], Lysine(K)_iTRAQ[8]	59.31	99.995	1131.7	1131.72	0.0175781	15.5325	53118.1	60.357			2013-08-23 19:20:21	0.842766	2.48706	1.2939	0.775327	2.28249	1.29466	16	16	16	2445.6	2061.07	6082.35	3164.36
852	FALSE	1	12	A12	FKBP proline rotamase [Saccharomyces cerevisiae YJM789]		gi|151940964	986.896	100	50696.4	4.55	VKDSEESKPKPK	271	282	(N-term)_iTRAQ[0], Lysine(K)_iTRAQ[2,8,10,12]	57.82	99.992	2092.26	2092.3	0.0395508	18.9034	556679	58.1468			2013-08-23 16:09:37	0.649908	2.73513	1.34666	0.775327	2.28249	1.29466	16	16	16	19722.3	12817.7	53943	26559.2
882	FALSE	1	201	I1	FKBP proline rotamase [Saccharomyces cerevisiae YJM789]		gi|151940964	986.896	100	50696.4	4.55	QALPGIPANSELTFDVK	371	387	(N-term)_iTRAQ[0], Lysine(K)_iTRAQ[17]	56.16	99.989	2088.16	2088.16	-0.000488281	-0.233833	42284.8	41.4499			2013-08-24 03:52:26	0.937074	1.60796	1.22968	0.775327	2.28249	1.29466	16	16	16	1484.83	1391.4	2387.56	1825.88
957	FALSE	1	245	J21	FKBP proline rotamase [Saccharomyces cerevisiae YJM789]		gi|151940964	986.896	100	50696.4	4.55	LGQGEVIKGWDIGVAGMAVGGER	336	358	(N-term)_iTRAQ[0], Lysine(K)_iTRAQ[8]	51.66	99.968	2587.39	2587.54	0.152832	59.068	32367.9	49.9687			2013-08-24 04:55:18	0.684032	1.78531	1.02625	0.775327	2.28249	1.29466	16	16	16	2172	1485.71	3877.68	2229.02
1075	FALSE	1	162	G13	FKBP proline rotamase [Saccharomyces cerevisiae YJM789]		gi|151940964	986.896	100	50696.4	4.55	IVIPAPYAYGK	360	370	(N-term)_iTRAQ[0], Lysine(K)_iTRAQ[11]	46.01	99.883	1479.88	1479.94	0.0543213	36.7065	50040.7	72.3076			2013-08-24 00:33:00	0.809054	1.21994	1.09397	0.775327	2.28249	1.29466	16	16	16	1716.1	1388.42	2093.54	1877.36
1193	FALSE	1	47	B20	FKBP proline rotamase [Saccharomyces cerevisiae YJM789]		gi|151940964	986.896	100	50696.4	4.55	VFDKNTK	322	328	(N-term)_iTRAQ[0], Lysine(K)_iTRAQ[4,7]	40.06	99.538	1283.77	1283.83	0.0634766	49.4455	143252	47.7452			2013-08-23 18:03:05	0.674826	2.42988	1.40588	0.775327	2.28249	1.29466	16	16	16	8988.57	6065.72	21841.2	12636.9
1212	FALSE	1	86	D11	FKBP proline rotamase [Saccharomyces cerevisiae YJM789]		gi|151940964	986.896	100	50696.4	4.55	GKPFVFK	329	335	(N-term)_iTRAQ[0], Lysine(K)_iTRAQ[2,7]	39.24	99.442	1254.79	1254.81	0.0181885	14.4952	132607	62.2334			2013-08-23 20:17:33	0.65666	2.85775	1.33549	0.775327	2.28249	1.29466	16	16	16	5231.82	3435.52	14951.3	6987.06
1357	FALSE	1	91	D16	FKBP proline rotamase [Saccharomyces cerevisiae YJM789]		gi|151940964	986.896	100	50696.4	4.55	IPVTIR	27	32	(N-term)_iTRAQ[0]	33.05	97.678	842.558	842.585	0.0266724	31.6564	11359.6	58.6981			2013-08-23 20:37:19	0.817858	2.19526	1.19674	0.775327	2.28249	1.29466	16	16	16	574.814	470.116	1261.86	687.905
406	FALSE	1	265	K17	pseudouridine synthase [Saccharomyces cerevisiae YJM789]		gi|151941019	565.52	100	64581.2	9.01	SLENLTGALFQRPPLISAVK	142	161	(N-term)_iTRAQ[0], Lysine(K)_iTRAQ[20]	136.93	100	2442.43	2442.54	0.11084	45.3809	117531	63.5266			2013-08-24 05:31:53	0.664885	1.23142	0.658899	0.910536	1.31983	0.862524	9	9	9	5342.51	3552.15	6578.89	3520.17
496	FALSE	1	294	L22	pseudouridine synthase [Saccharomyces cerevisiae YJM789]		gi|151941019	565.52	100	64581.2	9.01	SIIQPLETLLVGYKR	254	268	(N-term)_iTRAQ[0], Lysine(K)_iTRAQ[14]	70.44	100	2018.23	2018.37	0.139648	69.1937	28709.1	57.7043			2013-08-24 07:38:37	1.05858	1.36117	1.00344	0.910536	1.31983	0.862524	9	9	9	2133.02	2257.96	2903.4	2140.35
668	FALSE	1	116	E15	pseudouridine synthase [Saccharomyces cerevisiae YJM789]		gi|151941019	565.52	100	64581.2	9.01	WGLGPVAQK	350	358	(N-term)_iTRAQ[0], Lysine(K)_iTRAQ[9]	66.17	99.999	1243.74	1243.79	0.045166	36.3147	22597.5	67.2507			2013-08-23 21:57:57	0.939794	1.41975	0.806761	0.910536	1.31983	0.862524	9	9	9	1460.21	1372.3	2073.14	1178.04
788	FALSE	1	82	D7	pseudouridine synthase [Saccharomyces cerevisiae YJM789]		gi|151941019	565.52	100	64581.2	9.01	RWGLGPVAQK	349	358	(N-term)_iTRAQ[0], Lysine(K)_iTRAQ[10]	60.64	99.996	1399.84	1399.86	0.0164795	11.7724	112298	49.2793			2013-08-23 20:05:07	0.804995	1.26271	0.640226	0.910536	1.31983	0.862524	9	9	9	7266.88	5849.8	9175.95	4652.45
841	FALSE	1	153	G4	pseudouridine synthase [Saccharomyces cerevisiae YJM789]		gi|151941019	565.52	100	64581.2	9.01	TIYESNLIEFDNKR	168	181	(N-term)_iTRAQ[0], Lysine(K)_iTRAQ[13]	58.56	99.993	2030.08	2030.13	0.053833	26.5177	54902.7	47.5826			2013-08-24 00:03:55	0.916626	1.14301	0.900357	0.910536	1.31983	0.862524	9	9	9	4618.51	4233.45	5279.01	4158.31
880	FALSE	1	59	C8	pseudouridine synthase [Saccharomyces cerevisiae YJM789]		gi|151941019	565.52	100	64581.2	9.01	VNENTPEQWKK	374	384	(N-term)_iTRAQ[0], Lysine(K)_iTRAQ[10,11]	56.11	99.989	1804.99	1805.02	0.0258789	14.3374	192708	40.9746			2013-08-23 19:15:53	0.967769	1.65295	1.03747	0.910536	1.31983	0.862524	9	9	9	11172.6	10812.5	18467.7	11591.2
939	FALSE	1	68	C17	pseudouridine synthase [Saccharomyces cerevisiae YJM789]		gi|151941019	565.52	100	64581.2	9.01	SGHYTPIPAGSSPLKR	36	51	(N-term)_iTRAQ[0], Lysine(K)_iTRAQ[15]	53.04	99.977	1956.09	1956.16	0.0661621	33.8236	88664.3	32.5294			2013-08-23 18:44:15	1.01253	1.10608	0.973516	0.910536	1.31983	0.862524	9	9	9	9254.66	9370.64	10236.4	9009.56
1579	FALSE	1	50	B23	pseudouridine synthase [Saccharomyces cerevisiae YJM789]		gi|151941019	565.52	100	64581.2	9.01	LDKYGR	368	373	(N-term)_iTRAQ[0], Lysine(K)_iTRAQ[3]	25.02	85.251	1039.61	1039.67	0.0532227	51.1946	85485.3	41.4058			2013-08-23 18:14:32	0.752994	1.05936	0.721469	0.910536	1.31983	0.862524	9	9	9	7209.07	5428.38	7636.97	5201.11
901	FALSE	1	214	I14	periodic tryptophan protein [Saccharomyces cerevisiae YJM789]		gi|151941039	55.05	99.985	69639.7	4.45	LWDVFTNR	503	510	(N-term)_iTRAQ[0]	55.05	99.985	1194.64	1194.69	0.0515137	43.1207	29042.6	74.8189			2013-08-24 03:07:00	0.424686	0.858092	0.20467	0.424686	0.858092	0.20467	1	1	1	2029.7	861.986	1741.67	415.418
[truncated: 3,792 more rows]
