# Supplementary material for: Studies on the Coordination of Ribosomal Protein Assembly Events Involved in Processing and Stabilization of Yeast Early Large Ribosomal Subunit Precursors
Source: PLoS One. 2015 Dec 7;10(12):e0143768. doi: 10.1371/journal.pone.0143768 (PMC4671574; doi:10.1371/journal.pone.0143768)
Supplement: S1 File — (ZIP) [file pone.0143768.s004.zip › E4T2_(L4_L7_L16).xlsx]

## Sheet: L4 vs WT
	Accession Number	Name	Class	Peptide Count	Name (Peptide Count)	Avg iTRAQ ratio (115/114)	iTRAQ Standard Deviation (115/114)	Localisation	SGD Description	Copy Number per Cell
	gi|1164943	rpS7A	A1	5	rpS7A (5)	1.32996	0.130236	0	Protein component of the small (40S) ribosomal subunit, nearly identical to Rps7Bp; interacts with Kti11p; deletion causes hypersensitivity to zymocin; has similarity to rat S7 and Xenopus S8 ribosomal proteins	41000
	gi|49258831	rpS23	A1	4	rpS23 (4)	1.33758	0.255255	#N/A	Ribosomal protein 28 (rp28) of the small (40S) ribosomal subunit, required for translational accuracy; nearly identical to Rps23Ap and similar to E. coli S12 and rat S23 ribosomal proteins; deletion of both RPS23A and RPS23B is lethal	#N/A
	gi|2131127	rpS21	A1	2	rpS21 (2)	1.28073	0.0704982	cytoplasm	Protein component of the small (40S) ribosomal subunit; nearly identical to Rps21Bp and has similarity to rat S21 ribosomal protein	27400
	gi|6320918	rpS24A	A1	5	rpS24A (5)	1.25937	0.224393	cytoplasm	Protein component of the small (40S) ribosomal subunit; identical to Rps24Bp and has similarity to rat S24 ribosomal protein	not visualized
	gi|6321772	rpS20	A1	4	rpS20 (4)	1.22783	0.0984522	0	Protein component of the small (40S) ribosomal subunit; overproduction suppresses mutations affecting RNA polymerase III-dependent transcription; has similarity to E. coli S10 and rat S20 ribosomal proteins	not visualized
	gi|207346268	rpS17B	A1	3	rpS17B (3)	1.19703	0.0973287	cytoplasm	Ribosomal protein 51 (rp51) of the small (40s) subunit; nearly identical to Rps17Ap and has similarity to rat S17 ribosomal protein	30500
	gi|6322583	rpS5	A1	7	rpS5 (7)	1.18859	0.251784	0	Protein component of the small (40S) ribosomal subunit, the least basic of the non-acidic ribosomal proteins; phosphorylated in vivo; essential for viability; has similarity to E. coli S7 and rat S5 ribosomal proteins	not visualized
	gi|1151236	rpS6A/B	A1	6	rpS6A/B (6)	1.18418	0.164992	cytoplasm	Protein component of the small (40S) ribosomal subunit; identical to Rps6Bp and has similarity to rat S6 ribosomal protein	66000
	gi|899490	rpS12	A1	4	rpS12 (4)	1.16465	0.0612478	0	Protein component of the small (40S) ribosomal subunit; has similarity to rat ribosomal protein S12	not visualized
	gi|49258832	rpS18A/B	A1	4	rpS18A/B (4)	1.15668	0.225263	cytoplasm	Protein component of the small (40S) ribosomal subunit; nearly identical to Rps18Bp and has similarity to E. coli S13 and rat S18 ribosomal proteins	48100
	gi|49258828	rpS16	A1	1	rpS16 (1)	1.14246	0	cytoplasm	Protein component of the small (40S) ribosomal subunit; identical to Rps16Bp and has similarity to E. coli S9 and rat S16 ribosomal proteins	33800
	gi|6321249	rpS26A	A1	1	rpS26A (1)	1.13525	0	cytoplasm	Protein component of the small (40S) ribosomal subunit; nearly identical to Rps26Bp and has similarity to rat S26 ribosomal protein	16300
	gi|6319399	rpS8A	A1	5	rpS8A (5)	1.12932	0.202159	cytoplasm	Protein component of the small (40S) ribosomal subunit; identical to Rps8Bp and has similarity to rat S8 ribosomal protein	15900
	gi|256272110	rpS21B	A1	3	rpS21B (3)	1.1291	0.0665967	cytoplasm	Protein component of the small (40S) ribosomal subunit; nearly identical to Rps21Ap and has similarity to rat S21 ribosomal protein	15300
	gi|6324533	rpS15	A1	3	rpS15 (3)	1.12335	0.0315723	0	Protein component of the small (40S) ribosomal subunit; has similarity to E. coli S19 and rat S15 ribosomal proteins	not visualized
	gi|151946577	rpS9B	A1	4	rpS9B (4)	1.10997	0.159908	cytoplasm	Protein component of the small (40S) ribosomal subunit; nearly identical to Rps9Ap and has similarity to E. coli S4 and rat S9 ribosomal proteins	63300
	gi|55670021	Asc1p	A1	4	Asc1p (4)	1.09029	0.205988	0	G-protein beta subunit and guanine nucleotide dissociation inhibitor for Gpa2p; ortholog of RACK1 that inhibits translation; core component of the small (40S) ribosomal subunit; represses Gcn4p in the absence of amino acid starvation	333000
	gi|6324151	rpS3	A1	4	rpS3 (4)	1.08779	0.125508	0	Protein component of the small (40S) ribosomal subunit, has apurinic/apyrimidinic (AP) endonuclease activity; essential for viability; has similarity to E. coli S3 and rat S3 ribosomal proteins	146000
	gi|6323886	rpS10B	A1	2	rpS10B (2)	1.07866	0.107146	cytoplasm	Protein component of the small (40S) ribosomal subunit; nearly identical to Rps10Ap and has similarity to rat ribosomal protein S10	7650
	gi|190404968	rpS13	A1	2	rpS13 (2)	1.07279	0.0415494	0	Protein component of the small (40S) ribosomal subunit; has similarity to E. coli S15 and rat S13 ribosomal proteins	not visualized
	gi|10383793	rpS14A	A1	4	rpS14A (4)	1.05312	0.17958	0	Ribosomal protein 59 of the small subunit, required for ribosome assembly and 20S pre-rRNA processing; mutations confer cryptopleurine resistance; nearly identical to Rps14Bp and similar to E. coli S11 and rat S14 ribosomal proteins	29600
	gi|6321653	rpS0A	A1	8	rpS0A (8)	1.04433	0.13726	cytoplasm	Protein component of the small (40S) ribosomal subunit, nearly identical to Rps0Bp; required for maturation of 18S rRNA along with Rps0Bp; deletion of either RPS0 gene reduces growth rate, deletion of both genes is lethal	93700
	gi|207345408	rpS2	A1	3	rpS2 (3)	1.0215	0.101852	0	Protein component of the small (40S) subunit, essential for control of translational accuracy; phosphorylation by C-terminal domain kinase I (CTDK-I) enhances translational accuracy; methylated on one or more arginine residues by Hmt1p	not visualized
	gi|6324451	rpS19	A1	2	rpS19 (2)	1.00761	0.0352526	cytoplasm	Protein component of the small (40S) ribosomal subunit, required for assembly and maturation of pre-40 S particles; mutations in human RPS19 are associated with Diamond Blackfan anemia; nearly identical to Rps19Bp	29000
	gi|6321809	rpS27B	A1	1	rpS27B (1)	0.970156	0	cytoplasm	Protein component of the small (40S) ribosomal subunit; nearly identical to Rps27Ap and has similarity to rat S27 ribosomal protein	not quantitated
	gi|1914797	rpS11B	A1	1	rpS11B (1)	0.947548	0	cytoplasm	Protein component of the small (40S) ribosomal subunit; identical to Rps11Ap and has similarity to E. coli S17 and rat S11 ribosomal proteins	1200
	gi|6321997	rpS4B	A1	3	rpS4B (3)	0.927408	0.252164	cytoplasm	Protein component of the small (40S) ribosomal subunit; identical to Rps4Ap and has similarity to rat S4 ribosomal protein	102000
	gi|6323577	rpS1B	A1	6	rpS1B (6)	0.900356	0.0786577	cytoplasm	Ribosomal protein 10 (rp10) of the small (40S) subunit; nearly identical to Rps1Ap and has similarity to rat S3a ribosomal protein	107000
	gi|6323399	rpS22	A1	2	rpS22 (2)	0.88452	0.0513766	nucleolus,nucleus	Protein component of the small (40S) ribosomal subunit; nearly identical to Rps22Bp and has similarity to E. coli S8 and rat S15a ribosomal proteins	40400
	gi|6324741	rpS28A	A1	1	rpS28A (1)	0.818122	0	cytoplasm	Protein component of the small (40S) ribosomal subunit; nearly identical to Rps28Bp and has similarity to rat S28 ribosomal protein	94500
	gi|259149446	rpP2A	A2	3	rpP2A (3)	1.60507	0.134543	cytoplasm	Ribosomal protein P2 alpha, a component of the ribosomal stalk, which is involved in the interaction between translational elongation factors and the ribosome; regulates the accumulation of P1 (Rpp1Ap and Rpp1Bp) in the cytoplasm	428000
	gi|151940865	rpP0	A2	7	rpP0 (7)	1.21413	0.207377	0	Conserved ribosomal protein P0 similar to rat P0, human P0, and E. coli L10e; shown to be phosphorylated on serine 302	not visualized
	gi|6320073	rpP1B	A2	1	rpP1B (1)	1.0989	0	cytoplasm	Ribosomal protein P1 beta, component of the ribosomal stalk, which is involved in interaction of translational elongation factors with ribosome; accumulation is regulated by phosphorylation and interaction with the P2 stalk component	22400
	gi|6320122	rpP1A	A2	1	rpP1A (1)	1.0708	0	cytoplasm	Ribosomal stalk protein P1 alpha, involved in the interaction between translational elongation factors and the ribosome; accumulation of P1 in the cytoplasm is regulated by phosphorylation and interaction with the P2 stalk component	not visualized
	gi|6321407	rpL24	A2	3	rpL24 (3)	1.04988	0.16097	cytoplasm	Ribosomal protein L30 of the large (60S) ribosomal subunit, nearly identical to Rpl24Bp and has similarity to rat L24 ribosomal protein; not essential for translation but may be required for normal translation rate	247000
	gi|6325359	rpL11	A2	6	rpL11 (6)	0.904841	0.140206	cytoplasm	Protein component of the large (60S) ribosomal subunit, nearly identical to Rpl11Bp; involved in ribosomal assembly; depletion causes degradation of proteins and RNA of the 60S subunit; has similarity to E. coli L5 and rat L11	39000
	gi|49258840	rpL2	A2	6	rpL2 (6)	0.896759	0.111973	cytoplasm	Protein component of the large (60S) ribosomal subunit, identical to Rpl2Bp and has similarity to E. coli L2 and rat L8 ribosomal proteins	not quantitated
	gi|6320625	rpL12	A2	2	rpL12 (2)	0.867657	0.0108446	cytoplasm	Protein component of the large (60S) ribosomal subunit, nearly identical to Rpl12Ap; rpl12a rpl12b double mutant exhibits slow growth and slow translation; has similarity to E. coli L11 and rat L12 ribosomal proteins	50300
	gi|6324028	rpL18	A2	9	rpL18 (9)	0.8495	0.168227	cytoplasm	Protein component of the large (60S) ribosomal subunit, identical to Rpl18Ap and has similarity to rat L18 ribosomal protein	63700
	gi|49258841	rpL3	A2	12	rpL3 (12)	0.812508	0.116263	cytoplasm	Protein component of the large (60S) ribosomal subunit, has similarity to E. coli L3 and rat L3 ribosomal proteins; involved in the replication and maintenance of killer double stranded RNA virus	450
	gi|6322984	rpL8	A2	10	rpL8 (10)	0.805314	0.131185	cytoplasm	Ribosomal protein L4 of the large (60S) ribosomal subunit, nearly identical to Rpl8Ap and has similarity to rat L7a ribosomal protein; mutation results in decreased amounts of free 60S subunits	80200
	gi|6323104	rpL10	A2	4	rpL10 (4)	0.78873	0.0316071	cytoplasm	Protein component of the large (60S) ribosomal subunit, responsible for joining the 40S and 60S subunits; regulates translation initiation; has similarity to rat L10 ribosomal protein and to members of the QM gene family	not visualized
	gi|119390529	rpL1	A2	3	rpL1 (3)	0.769286	0.187671	cytoplasm	N-terminally acetylated protein component of the large (60S) ribosomal subunit, nearly identical to Rpl1Ap and has similarity to E. coli L1 and rat L10a ribosomal proteins; rpl1a rpl1b double null mutation is lethal	265000
	gi|6325126	rpL5	A2	13	rpL5 (13)	0.761828	0.13797	cytoplasm	Protein component of the large (60S) ribosomal subunit with similarity to E. coli L18 and rat L5 ribosomal proteins; binds 5S rRNA and is required for 60S subunit assembly	not visualized
	gi|6324445	rpL25	A2	4	rpL25 (4)	0.741144	0.0862305	0	Primary rRNA-binding ribosomal protein component of the large (60S) ribosomal subunit, has similarity to E. coli L23 and rat L23a ribosomal proteins; binds to 26S rRNA via a conserved C-terminal motif	not visualized
	gi|292659544	rpL23	A2	4	rpL23 (4)	0.738718	0.1378	nucleus	Protein component of the large (60S) ribosomal subunit, identical to Rpl23Bp and has similarity to E. coli L14 and rat L23 ribosomal proteins	not visualized
	gi|6323567	rpL6	A2	1	rpL6 (1)	0.732347	0	cytoplasm	N-terminally acetylated protein component of the large (60S) ribosomal subunit, has similarity to Rpl6Bp and to rat L6 ribosomal protein; binds to 5.8S rRNA	37100
	gi|49258850	rpL15	A2	10	rpL15 (10)	0.73049	0.125627	0	Protein component of the large (60S) ribosomal subunit, nearly identical to Rpl15Bp and has similarity to rat L15 ribosomal protein; binds to 5.8 S rRNA	not visualized
	gi|6320590	rpP2B	A2	1	rpP2B (1)	0.723458	0	cytoplasm	Ribosomal protein P2 beta, a component of the ribosomal stalk, which is involved in the interaction between translational elongation factors and the ribosome; regulates the accumulation of P1 (Rpp1Ap and Rpp1Bp) in the cytoplasm	602000
	gi|207344160	rpL39	A2	2	rpL39 (2)	0.711979	0.0968327	0	Protein component of the large (60S) ribosomal subunit, has similarity to rat L39 ribosomal protein; required for A3/4; loss of both Rpl31p and Rpl39p confers lethality; also exhibits genetic interactions with SIS1 and PAB1	not visualized
	gi|6322284	rpL17	A2	3	rpL17 (3)	0.705228	0.114169	cytoplasm	Protein component of the large (60S) ribosomal subunit, nearly identical to Rpl17Ap and has similarity to E. coli L22 and rat L17 ribosomal proteins	21100
	gi|6319444	rpL19	A2	2	rpL19 (2)	0.705181	0.176053	cytoplasm	Protein component of the large (60S) ribosomal subunit, nearly identical to Rpl19Ap and has similarity to rat L19 ribosomal protein; rpl19a and rpl19b single null mutations result in slow growth, while the double null mutation is lethal	225000
	gi|256270643	rpL36	A2	6	rpL36 (6)	0.703594	0.147633	cytoplasm	N-terminally acetylated protein component of the large (60S) ribosomal subunit, nearly identical to Rpl36Bp and has similarity to rat L36 ribosomal protein; binds to 5.8 S rRNA	5370
	gi|6321362	rpL7	A2	7	rpL7 (7)	0.702325	0.100547	cytoplasm	Protein component of the large (60S) ribosomal subunit, nearly identical to Rpl7Bp and has similarity to E. coli L30 and rat L7 ribosomal proteins; contains a conserved C-terminal Nucleic acid Binding Domain (NDB2)	101000
	gi|190408368	rpL13	A2	10	rpL13 (10)	0.663649	0.101271	cytoplasm	Protein component of the large (60S) ribosomal subunit, nearly identical to Rpl13Ap; not essential for viability; has similarity to rat L13 ribosomal protein	54200
	gi|9755331	rpL34	A2	2	rpL34 (2)	0.610181	0.0139769	cytoplasm	Protein component of the large (60S) ribosomal subunit, nearly identical to Rpl34Bp and has similarity to rat L34 ribosomal protein	23600
	gi|6319505	rpL4	A2	11	rpL4 (11)	0.609622	0.215362	cytoplasm	N-terminally acetylated protein component of the large (60S) ribosomal subunit, nearly identical to Rpl4Bp and has similarity to E. coli L4 and rat L4 ribosomal proteins	not visualized
	gi|154199621	rpL20	A2	3	rpL20 (3)	0.556743	0.0833692	cytoplasm	Protein component of the large (60S) ribosomal subunit, nearly identical to Rpl20Bp and has similarity to rat L18a ribosomal protein	54300
	gi|218511	rpL6	A2	3	rpL6 (3)	0.55185	0.118046	cytoplasm	N-terminally acetylated protein component of the large (60S) ribosomal subunit, has similarity to Rpl6Bp and to rat L6 ribosomal protein; binds to 5.8S rRNA	38400
	gi|49258852	rpL17	A2	1	rpL17 (1)	0.487905	0	cytoplasm	Protein component of the large (60S) ribosomal subunit, nearly identical to Rpl17Bp and has similarity to E. coli L22 and rat L17 ribosomal proteins; copurifies with the Dam1 complex (aka DASH complex)	not visualized
	gi|124263182	rpL32	A2	1	rpL32 (1)	0.478697	0	0	Protein component of the large (60S) ribosomal subunit, has similarity to rat L32 ribosomal protein; overexpression disrupts telomeric silencing	not visualized
	gi|151944465	rpL16	A2	4	rpL16 (4)	0.47459	0.0243786	0	N-terminally acetylated protein component of the large (60S) ribosomal subunit, binds to 5.8 S rRNA; has similarity to Rpl16Ap, E. coli L13 and rat L13a ribosomal proteins; transcriptionally regulated by Rap1p	not visualized
	gi|6322847	rpL14	A2	1	rpL14 (1)	0.299481	0	cytoplasm	N-terminally acetylated protein component of the large (60S) ribosomal subunit, nearly identical to Rpl14Bp and has similarity to rat L14 ribosomal protein; rpl14a csh5 double null mutant exhibits synthetic slow growth	45300
	gi|151946633	Enp1p	A3	2	Enp1p (2)	2.4044	0.848375	cytoplasm,nucleolus,nucleus	Protein associated with U3 and U14 snoRNAs, required for pre-rRNA processing and 40S ribosomal subunit synthesis; localized in the nucleus and concentrated in the nucleolus	21600
	gi|51830274	Bfr2p	A3	6	Bfr2p (6)	2.1488	1.17344	nucleolus	Essential protein that is a component of 90S preribosomes; may be involved in rRNA processing; multicopy suppressor of sensitivity to Brefeldin A; expression is induced during lag phase and also by cold shock	15400
	gi|160358657	Rok1p	A3	6	Rok1p (6)	1.91546	0.237837	0	ATP-dependent RNA helicase of the DEAD box family; required for 18S rRNA synthesis	not visualized
	gi|151943423	Enp2p	A3	2	Enp2p (2)	1.84069	0.719735	0	Protein associated with U3 and U14 snoRNAs, required for pre-rRNA processing and 40S ribosomal subunit synthesis; localized in the nucleus and concentrated in the nucleolus	not visualized
	gi|6324564	Rcl1p	A3	4	Rcl1p (4)	1.80536	0.479672	nucleolus,nucleus	Subunit of U3-containing 90S preribosome processome complex involved in 18S rRNA biogenesis and small ribosomal subunit assembly; stimulates Bms1p GTPase and U3 binding activity; similar to RNA cyclase-like proteins but no activity detected	10000
	gi|6320974	Lcp5p	A3	5	Lcp5p (5)	1.7501	0.503618	0	Essential protein involved in maturation of 18S rRNA; depletion leads to inhibited pre-rRNA processing and reduced polysome levels; localizes primarily to the nucleolus	1430
	gi|151941219	Fcf2p	A3	4	Fcf2p (4)	1.74127	0.383609	nucleolus	Essential nucleolar protein involved in the early steps of 35S rRNA processing; interacts with Faf1p; member of a transcriptionally co-regulated set of genes called the RRB regulon	not visualized
	gi|259147979	Sof1p	A3	6	Sof1p (6)	1.62125	0.427797	nucleolus	Essential protein required for biogenesis of 40S (small) ribosomal subunit; has similarity to the beta subunit of trimeric G-proteins and the splicing factor Prp4p	6620
	gi|151944405	Kre33p	A3	12	Kre33p (12)	1.54164	0.318207	nucleolus	Essential protein of unknown function; heterozygous mutant shows haploinsufficiency in K1 killer toxin resistance	not quantitated
	gi|256270959	Krr1p	A3	2	Krr1p (2)	1.46124	0.419763	cytoplasm,nucleolus	Essential nucleolar protein required for the synthesis of 18S rRNA and for the assembly of 40S ribosomal subunit	4340
	gi|45269774	Emg1p	A3	3	Emg1p (3)	1.45641	0.288834	cytoplasm,nucleus	Member of the alpha/beta knot fold methyltransferase superfamily; required for maturation of 18S rRNA and for 40S ribosome production; interacts with RNA and with S-adenosylmethionine; associates with spindle/microtubules; forms homodimers	not visualized
	gi|151942910	Rrp9p	A3	4	Rrp9p (4)	1.42781	0.20327	nucleolus	Protein involved in pre-rRNA processing, associated with U3 snRNP; component of small ribosomal subunit (SSU) processosome; ortholog of the human U3-55k protein	5130
	gi|1164988	Pno1p	A3	1	Pno1p (1)	1.397	0	#N/A	Essential nucleolar protein required for pre-18S rRNA processing, interacts with Dim1p, an 18S rRNA dimethyltransferase, and also with Nob1p, which is involved in proteasome biogenesis; contains a KH domain	#N/A
	gi|151941853	Nop14p /Utp2p	A3	4	Nop14p /Utp2p (4)	1.38801	0.465994	0	Nucleolar protein, forms a complex with Noc4p that mediates maturation and nuclear export of 40S ribosomal subunits; also present in the small subunit processome complex, which is required for processing of pre-18S rRNA	not visualized
	gi|6323031	Cms1p	A3	1	Cms1p (1)	1.22371	0	nucleus	Subunit of U3-containing 90S preribosome processome complex involved in production of 18S rRNA and assembly of small ribosomal subunit; overexpression rescues supressor mutant of mcm10; null mutant is viable	1200
	gi|151942584	Bms1p	A3	8	Bms1p (8)	1.13155	0.243458	0	GTPase required for synthesis of 40S ribosomal subunits and for processing the 35S pre-rRNA at sites A0, A1, and A2; interacts with Rcl1p, which stimulates its GTPase and U3 snoRNA binding activities; has similarity to Tsr1p	not visualized
	gi|45270068	Faf1p	A3	1	Faf1p (1)	0.979942	0	cytoplasm,nucleus	Protein required for pre-rRNA processing and 40S ribosomal subunit assembly	not visualized
	gi|151942575	New1p	A3	3	New1p (3)	0.899231	0.0736253	cytoplasm	ATP binding cassette family member; Asn/Gln-rich rich region supports [NU+] prion formation and susceptibility to [PSI+] prion induction; homologous to mRNA export factor from S. pombe and similar protein from C. albicans (	37600
	gi|190407071	Prp43p	A3	6	Prp43p (6)	0.790307	0.118845	nucleolus	RNA helicase in the DEAH-box family, functions in both RNA polymerase I and polymerase II transcript metabolism, involved in release of the lariat-intron from the spliceosome	16900
	gi|253181	Nsr1p	A3	4	Nsr1p (4)	0.744971	0.123595	nucleolus	Nucleolar protein that binds nuclear localization sequences, required for pre-rRNA processing and ribosome biogenesis	77400
	gi|151943873	Pwp2p	A3a	2	Pwp2p (2)	2.07386	0.220415	nucleolus	Conserved 90S pre-ribosomal component essential for proper endonucleolytic cleavage of the 35 S rRNA precursor at A0, A1, and A2 sites; contains eight WD-repeats; PWP2 deletion leads to defects in cell cycle and bud morphogenesis	16700
	gi|170992	Utp6p	A3a	2	Utp6p (2)	2.01632	0.732428	nucleolus	Nucleolar protein, component of the small subunit (SSU) processome containing the U3 snoRNA that is involved in processing of pre-18S rRNA	7520
	gi|151942372	Utp5p	A3a	1	Utp5p (1)	1.86109	0	nucleolus	Subunit of U3-containing Small Subunit (SSU) processome complex involved in production of 18S rRNA and assembly of small ribosomal subunit	33100
	gi|6323158	Dip2p / Utp12p	A3a	3	Dip2p / Utp12p (3)	1.78386	0.523805	cytoplasm,nucleus	Nucleolar protein, specifically associated with the U3 snoRNA, part of the large ribonucleoprotein complex known as the small subunit (SSU) processome, required for 18S rRNA biogenesis, part of the active pre-rRNA processing complex	9620
	gi|151941850	Sas10p / Utp3p	A3a	5	Sas10p / Utp3p (5)	1.76933	0.54875	0	Essential subunit of U3-containing Small Subunit (SSU) processome complex involved in production of 18S rRNA and assembly of small ribosomal subunit; disrupts silencing when overproduced	not visualized
	gi|151945015	Utp10p	A3a	4	Utp10p (4)	1.7293	0.344328	nucleolus	Nucleolar protein, component of the small subunit (SSU) processome containing the U3 snoRNA that is involved in processing of pre-18S rRNA	18200
	gi|151941600	Utp30p	A3a	3	Utp30p (3)	1.69937	0.229843	nucleolus,nucleus	Subunit of U3-containing 90S preribosome complex involved in production of 18S rRNA and assembly of small ribosomal subunit	3060
	gi|6323441	Utp21p	A3a	9	Utp21p (9)	1.6874	0.382065	nucleus	Subunit of U3-containing 90S preribosome and Small Subunit (SSU) processome complexes involved in production of 18S rRNA and assembly of small ribosomal subunit; synthetic defect with STI1 Hsp90 cochaperone; human homolog linked to glaucoma	2020
	gi|151946073	Utp14p	A3a	6	Utp14p (6)	1.62589	0.28756	nucleolus,nucleus	Subunit of U3-containing Small Subunit (SSU) processome complex involved in production of 18S rRNA and assembly of small ribosomal subunit	1470
	gi|207342335	Utp15p	A3a	8	Utp15p (8)	1.45897	0.352372	nucleolus,nucleus	Nucleolar protein, component of the small subunit (SSU) processome containing the U3 snoRNA that is involved in processing of pre-18S rRNA	358
	gi|6320531	Utp4p	A3a	6	Utp4p (6)	1.45408	0.280539	nucleolus	Subunit of U3-containing 90S preribosome and Small Subunit (SSU) processome complexes involved in production of 18S rRNA and assembly of small ribosomal subunit; member of t-Utp subcomplex involved with transcription of 35S rRNA transcript	5440
	gi|151943408	Utp8p	A3a	3	Utp8p (3)	1.43196	0.23282	nucleolus	Nucleolar protein required for export of tRNAs from the nucleus; also copurifies with the small subunit (SSU) processome containing the U3 snoRNA that is involved in processing of pre-18S rRNA	16800
	gi|259148205	Utp13p	A3a	6	Utp13p (6)	1.37194	0.345749	nucleolus	Nucleolar protein, component of the small subunit (SSU) processome containing the U3 snoRNA that is involved in processing of pre-18S rRNA	8070
	gi|151944459	Imp4p	A3a	3	Imp4p (3)	1.32688	0.593872	0	Component of the SSU processome, which is required for pre-18S rRNA processing; interacts with Mpp10p; member of a superfamily of proteins that contain a sigma(70)-like motif and associate with RNAs	not visualized
	gi|6319818	Rrp7p	A3a	1	Rrp7p (1)	1.32499	0	nucleolus,nucleus	Essential protein involved in rRNA processing and ribosome biogenesis	2610
	gi|151945077	Mpp10p	A3a	7	Mpp10p (7)	1.28612	0.27503	0	Component of the SSU processome and 90S preribosome, required for pre-18S rRNA processing, interacts with and controls the stability of Imp3p and Imp4p, essential for viability; similar to human Mpp10p	not visualized
	gi|151943367	Utp22p	A3a	3	Utp22p (3)	1.28509	0.173627	nucleolus,nucleus	Possible U3 snoRNP protein involved in maturation of pre-18S rRNA, based on computational analysis of large-scale protein-protein interaction data	3260
	gi|6325402	Noc4p	A3a	3	Noc4p (3)	1.27961	0.258873	nucleus	Nucleolar protein, forms a complex with Nop14p that mediates maturation and nuclear export of 40S ribosomal subunits	1630
	gi|6321990	Utp9p	A3a	5	Utp9p (5)	1.20141	0.257518	nucleolus	Nucleolar protein, component of the small subunit (SSU) processome containing the U3 snoRNA that is involved in processing of pre-18S rRNA	20000
	gi|151945258	Utp18p	A3a	1	Utp18p (1)	1.15962	0	nucleolus	Possible U3 snoRNP protein involved in maturation of pre-18S rRNA, based on computational analysis of large-scale protein-protein interaction data	9570
	gi|151942889	Mrd1p	A3a	3	Mrd1p (3)	1.15675	0.164272	0	Essential conserved protein that is part of the 90S preribosome; required for production of 18S rRNA and small ribosomal subunit; contains five consensus RNA-binding domains	2220
	gi|6324635	Cka2p	A3a	1	Cka2p (1)	1.14706	0	cytoplasm,nucleus	Alpha' catalytic subunit of casein kinase 2, a Ser/Thr protein kinase with roles in cell growth and proliferation; the holoenzyme also contains CKA1, CKB1 and CKB2, the many substrates include transcription factors and all RNA polymerases	4540
	gi|6321942	Imp3p	A3a	3	Imp3p (3)	1.13639	0.105976	0	Component of the SSU processome, which is required for pre-18S rRNA processing, essential protein that interacts with Mpp10p and mediates interactions of Imp4p and Mpp10p with U3 snoRNA	not visualized
	gi|14270688	Utp20p	A3a	2	Utp20p (2)	1.01503	0.381942	cytoplasm,nucleolus	Component of the small-subunit (SSU) processome, which is involved in the biogenesis of the 18S rRNA	not visualized
	gi|83722564	Utp11p	A3a	1	Utp11p (1)	0.964097	0	0	Subunit of U3-containing Small Subunit (SSU) processome complex involved in production of 18S rRNA and assembly of small ribosomal subunit	not visualized
	gi|190407832	Nan1p	A3a	2	Nan1p (2)	0.913335	0.2013	nucleolus	U3 snoRNP protein, component of the small (ribosomal) subunit (SSU) processosome containing U3 snoRNA; required for the biogenesis of18S rRNA	6560
	gi|116666730	Snu13	A3a	2	Snu13 (2)	0.77613	0.0590734	0	RNA binding protein, part of U3 snoRNP involved in rRNA processing, part of U4/U6-U5 tri-snRNP involved in mRNA splicing, similar to human 15.5K protein	not visualized
	gi|151943709	Lsg1p	A4	2	Lsg1p (2)	1.62531	0.0136196	cytoplasm	Putative GTPase involved in 60S ribosomal subunit biogenesis; required for the release of Nmd3p from 60S subunits in the cytoplasm	19400
	gi|6321964	Nmd3p	A4	1	Nmd3p (1)	1.51305	0	cytoplasm	Protein involved in nuclear export of the large ribosomal subunit; acts as a Crm1p-dependent adapter protein for export of nascent ribosomal subunits through the nuclear pore complex	11900
	gi|190409747	Rrp14p	A4	2	Rrp14p (2)	1.43091	0.288436	0	Essential protein, constituent of 66S pre-ribosomal particles; interacts with proteins involved in ribosomal biogenesis and cell polarity; member of the SURF-6 family	not visualized
	gi|6319988	Nop6p	A4	4	Nop6p (4)	1.39811	0.484985	nucleolus	Putative RNA-binding protein implicated in A3/4; contains an RNA recognition motif (RRM) and has similarity to hydrophilins; NOP6 may be a fungal-specific gene as no homologs have been yet identified in higher eukaryotes	8970
	gi|6323885	Rrp5p	A4	27	Rrp5p (27)	1.26781	0.226006	nucleolus	RNA binding protein with preference for single stranded tracts of U's involved in synthesis of both 18S and 5.8S rRNAs; component of both the ribosomal small subunit (SSU) processosome and the 90S preribosome	8860
	gi|151942049	Noc1p	A4	13	Noc1p (13)	1.03648	0.141637	nucleolus	Constituent of 66S pre-ribosomal particles, required for large (60S) ribosomal subunit biogenesis; involved in nuclear export of pre-ribosomes; required for maintenance of dsRNA virus; homolog of human CAATT-binding protein	15000
	gi|151942459	Puf6p	A4	2	Puf6p (2)	1.01702	0.0577762	nucleolus,nucleus	Pumilio-homology domain protein that binds ASH1 mRNA at PUF consensus sequences in the 3' UTR and represses its translation, resulting in proper asymmetric localization of ASH1 mRNA	21500
	gi|151944581	Nog2p	A4	1	Nog2p (1)	0.98845	0	nucleus	Putative GTPase that associates with pre-60S ribosomal subunits in the nucleolus and is required for their nuclear export and maturation	67700
	gi|190407303	Nop12p	A4	8	Nop12p (8)	0.967509	0.122388	nucleolus	Nucleolar protein involved in pre-25S rRNA processing and biogenesis of large 60S ribosomal subunit; contains an RNA recognition motif (RRM); binds to Ebp2; similar to Nop13p and Nsr1p	5910
	gi|151945296	Noc2p	A4	21	Noc2p (21)	0.963245	0.154486	nucleolus,nucleus	Protein that forms a nucleolar complex with Mak21p that binds to 90S and 66S pre-ribosomes, as well as a nuclear complex with Noc3p that binds to 66S pre-ribosomes; both complexes mediate intranuclear transport of ribosomal precursors	29000
	gi|151941273	Rea1p/Mdn1p	A4	2	Rea1p/Mdn1p (2)	0.910506	0.0032008	cytoplasm,nucleus	Huge dynein-related AAA-type ATPase (midasin), forms extended pre-60S particle with the Rix1 complex (Rix1p-Ipi1p-Ipi3p), may mediate ATP-dependent remodeling of 60S subunits and subsequent export from nucleoplasm to cytoplasm	538
	gi|171656	Drs1p	A4	6	Drs1p (6)	0.830355	0.208637	cytoplasm,nucleolus,nucleus	Nucleolar DEAD-box protein required for ribosome assembly and function, including synthesis of 60S ribosomal subunits; constituent of 66S pre-ribosomal particles	not visualized
	gi|6325213	Nop4p	A4	18	Nop4p (18)	0.822851	0.132325	nucleolus,nucleus	Nucleolar protein, essential for processing and maturation of 27S pre-rRNA and large ribosomal subunit biogenesis; constituent of 66S pre-ribosomal particles; contains four RNA recognition motifs (RRMs)	4990
	gi|6321843	Cic1p/Nsa3p	A4	7	Cic1p/Nsa3p (7)	0.76752	0.141227	nucleolus,nucleus	Essential protein that interacts with proteasome components and has a potential role in proteasome substrate specificity; also copurifies with 66S pre-ribosomal particles	45900
	gi|151941620	Rpf2p	A4	4	Rpf2p (4)	0.752841	0.0820879	nucleolus,nucleus	Essential protein involved in the processing of pre-rRNA and the assembly of the 60S ribosomal subunit; interacts with ribosomal protein L11; localizes predominantly to the nucleolus; constituent of 66S pre-ribosomal particles	32400
	gi|151941367	Mak16p	A4	1	Mak16p (1)	0.749652	0	0	Essential nuclear protein, constituent of 66S pre-ribosomal particles; required for maturation of 25S and 5.8S rRNAs;	not visualized
	gi|6324846	Ytm1p	A4	3	Ytm1p (3)	0.744917	0.0707026	nucleolus,nucleus	Constituent of 66S pre-ribosomal particles, forms a complex with Nop7p and Erb1p that is required for maturation of the large ribosomal subunit; has seven C-terminal WD repeats	6670
	gi|259149411	Brx1p	A4	6	Brx1p (6)	0.744376	0.0932241	nucleolus,nucleus	Nucleolar protein, constituent of 66S pre-ribosomal particles; depletion leads to defects in rRNA processing and a block in the assembly of large ribosomal subunits; possesses a sigma(70)-like RNA-binding motif	13200
	gi|6323693	Erb1p	A4	23	Erb1p (23)	0.743939	0.179891	nucleolus,nucleus	Constituent of 66S pre-ribosomal particles, forms a complex with Nop7p and Ytm1p that is required for maturation of the large ribosomal subunit; required for maturation of the 25S and 5.8S ribosomal RNAs; homologous to mammalian Bop1	2680
	gi|6324326	Rlp7p	A4	8	Rlp7p (8)	0.738872	0.100785	0	Nucleolar protein with similarity to large ribosomal subunit L7 proteins; constituent of 66S pre-ribosomal particles; plays an essential role in processing of precursors to the large ribosomal subunit RNAs	7720
	gi|190406043	Noc3p	A4	6	Noc3p (6)	0.734657	0.180579	nucleolus,nucleus	Protein that forms a nuclear complex with Noc2p that binds to 66S ribosomal precursors to mediate their intranuclear transport; also binds to chromatin to promote the association of DNA replication factors and replication initiation	11700
	gi|6322843	Mrt4p	A4	6	Mrt4p (6)	0.73461	0.0942115	nucleolus,nucleus	Protein involved in mRNA turnover and ribosome assembly, localizes to the nucleolus	18200
	gi|6323947	Has1p	A4	13	Has1p (13)	0.703343	0.23149	0	ATP-dependent RNA helicase; localizes to both the nuclear periphery and nucleolus; highly enriched in nuclear pore complex fractions; constituent of 66S pre-ribosomal particles	not visualized
	gi|151941747	Ebp2p	A4	12	Ebp2p (12)	0.702575	0.161368	0	Essential protein required for the maturation of 25S rRNA and 60S ribosomal subunit assembly, localizes to the nucleolus; constituent of 66S pre-ribosomal particles	not visualized
	gi|190405562	Nop16p	A4	7	Nop16p (7)	0.688114	0.11534	nucleolus,nucleus	Constituent of 66S pre-ribosomal particles, involved in 60S ribosomal subunit biogenesis	2860
	gi|6325164	Nog1p	A4	10	Nog1p (10)	0.684864	0.118287	nucleus	Putative GTPase that associates with free 60S ribosomal subunits in the nucleolus and is required for 60S ribosomal subunit biogenesis; constituent of 66S pre-ribosomal particles; member of the ODN family of nucleolar G-proteins	28000
	gi|51013571	Nop2p	A4	5	Nop2p (5)	0.683856	0.0974423	nucleolus,nucleus	Probable RNA m(5)C methyltransferase, essential for processing and maturation of 27S pre-rRNA and large ribosomal subunit biogenesis; localized to the nucleolus; constituent of 66S pre-ribosomal particles	18700
	gi|259147998	Rlp24p	A4	2	Rlp24p (2)	0.676405	0.10122	0	Essential protein with similarity to Rpl24Ap and Rpl24Bp, associated with pre-60S ribosomal subunits and required for ribosomal large subunit biogenesis	not visualized
	gi|207345119	Nop7p	A4	12	Nop7p (12)	0.670545	0.14397	nucleolus,nucleus	Component of several different pre-ribosomal particles; forms a complex with Ytm1p and Erb1p that is required for maturation of the large ribosomal subunit; required for exit from G0 and the initiation of cell proliferation	4530
	gi|6321857	Ssf1p	A4	2	Ssf1p (2)	0.637318	0.131406	nucleolus,nucleus	Constituent of 66S pre-ribosomal particles, required for ribosomal large subunit maturation; functionally redundant with Ssf2p; member of the Brix family	8150
	gi|6325273	Tif6p	A4	2	Tif6p (2)	0.616421	0.122703	nucleolus,nucleus	Constituent of 66S pre-ribosomal particles, has similarity to human B1 factor 6 (eIF6); may be involved in the biogenesis and or stability of 60S ribosomal subunits	18600
	gi|6324219	Nop15p	A4	5	Nop15p (5)	0.604578	0.0642313	nucleolus,nucleus	Constituent of 66S pre-ribosomal particles, involved in 60S ribosomal subunit biogenesis; localizes to both nucleolus and cytoplasm	4280
	gi|6324868	Rrs1p	A4	7	Rrs1p (7)	0.599385	0.171143	0	Essential protein that binds ribosomal protein L11 and is required for nuclear export of the 60S pre-ribosomal subunit during A3/4; mouse homolog shows altered expression in Huntington's disease model mice	not visualized
	gi|207340712	Nip7p	A4	6	Nip7p (6)	0.593956	0.206127	nucleolus,nucleus	Nucleolar protein required for 60S ribosome subunit biogenesis, constituent of 66S pre-ribosomal particles; physically interacts with Nop8p and the exosome subunit Rrp43p	5170
	gi|151944364	Nop13p	A4	1	Nop13p (1)	0.538995	0	nucleolus,nucleus	Nucleolar protein found in preribosomal complexes; contains an RNA recognition motif (RRM)	3830
	gi|160409988	Mak5p	A4	1	Mak5p (1)	0.523656	0	nucleolus,nucleus	Essential nucleolar protein, putative DEAD-box RNA helicase required for maintenance of M1 dsRNA virus; involved in biogenesis of large (60S) ribosomal subunits	981
	gi|6320292	Rrp1p	A4	4	Rrp1p (4)	0.414317	0.229256	nucleolus,nucleus	Essential evolutionarily conserved nucleolar protein necessary for biogenesis of 60S ribosomal subunits and processing of pre-rRNAs to mature rRNAs, associated with several distinct 66S pre-ribosomal particles	6960
	gi|256270950	Spb1p	A4	2	Spb1p (2)	0.392551	0.0778376	0	AdoMet-dependent methyltransferase involved in rRNA processing and 60S ribosomal subunit maturation; methylates G2922 in the tRNA docking site of the large subunit rRNA and in the absence of snR52, U2921; suppressor of PAB1 mutants	not visualized
	gi|151944713	Nug1p	A4	3	Nug1p (3)	0.383948	0.139997	nucleolus,nucleus	GTPase that associates with nuclear 60S pre-ribosomes, required for export of 60S ribosomal subunits from the nucleus	7130
	gi|206558288	Nsa1p	A4	1	Nsa1p (1)	0.360564	0	nucleolus,nucleus	Constituent of 66S pre-ribosomal particles, involved in 60S ribosomal subunit biogenesis	2740
	gi|190406571	Spb4p	A4	1	Spb4p (1)	0.162479	0	nucleolus,nucleus	Putative ATP-dependent RNA helicase, nucleolar protein required for synthesis of 60S ribosomal subunits at a late step in the pathway; sediments with 66S pre-ribosomes in sucrose gradients	5740
	gi|666101	Nhp2p	A5	3	Nhp2p (3)	0.921711	0.0474197	nucleolus	Nuclear protein related to mammalian high mobility group (HMG) proteins, essential for function of H/ACA-type snoRNPs, which are involved in 18S rRNA processing	not visualized
	gi|7839181	Nop10p	A5	2	Nop10p (2)	0.91984	0.0172754	nucleolus	Constituent of small nucleolar ribonucleoprotein particles containing H/ACA-type snoRNAs, which are required for pseudouridylation and processing of pre-18S rRNA	not visualized
	gi|190405871	Gar1p	A5	3	Gar1p (3)	0.91842	0.125862	nucleolus	Protein component of the H/ACA snoRNP pseudouridylase complex, involved in the modification and cleavage of the 18S pre-rRNA	5730
	gi|259148182	Nop56p	A5	12	Nop56p (12)	0.822227	0.127801	nucleolus	Essential evolutionarily-conserved nucleolar protein component of the box C/D snoRNP complexes that direct 2'-O-methylation of pre-rRNA during its maturation; overexpression causes spindle orientation defects (1, 3, 4, 5)	13500
	gi|151941019	Cbf5p	A5	9	Cbf5p (9)	0.81843	0.116077	nucleolus	Pseudouridine synthase catalytic subunit of box H/ACA small nucleolar ribonucleoprotein particles (snoRNPs), acts on both large and small rRNAs and on snRNA U2; mutations in human ortholog dyskerin cause the disorder dyskeratosis congenita	33600
	gi|6320190	Nop1p	A5	11	Nop1p (11)	0.779124	0.150513	0	Nucleolar protein, component of the small subunit processome complex, which is required for processing of pre-18S rRNA; has similarity to mammalian fibrillarin	not visualized
	gi|206558283	Nop58p	A5	9	Nop58p (9)	0.734337	0.151388	nucleolus	Protein involved in pre-rRNA processing, 18S rRNA synthesis, and snoRNA synthesis; component of the small subunit processome complex, which is required for processing of pre-18S rRNA	34700
	gi|71064091	YIL127C	A6	1	YIL127C (1)	2.8315	0	nucleolus	Putative protein of unknown function; identified in a screen for mutants with decreased levels of rDNA transcription; green fluorescent protein (GFP)-fusion protein localizes to the nucleolus; predicted to be involved in ribosome biogenesis	3670
	gi|163310814	Npl3p	A6	1	Npl3p (1)	1.39971	0	nucleus	is Nop3, req. for ribos. biogenesis. also for mRNA metabolism. For RNA-binding protein that promotes elongation, regulates termination, and carries poly(A) mRNA from nucleus to cytoplasm; required for pre-mRNA splicing; dissociation from mRNAs promoted by Mtr10p; phosphorylated by Sky1p in the cytoplasm	78700
	gi|207340445	Rrp12p	A6	3	Rrp12p (3)	1.28336	0.325772	cytoplasm,nucleus	Protein required for export of the ribosomal subunits; associates with the RNA components of the pre-ribosomes; contains HEAT-repeats	8170
	gi|577810	Rrp8p	A6	1	Rrp8p (1)	1.20297	0	nucleolus,nucleus	Nucleolar protein involved in rRNA processing, pre-rRNA cleavage at site A2; also involved in telomere maintenance; mutation is synthetically lethal with a gar1 mutation	2780
	gi|160380616	Dbp3p	A6	2	Dbp3p (2)	1.06797	0.116092	nucleolus,nucleus	Putative ATP-dependent RNA helicase of the DEAD-box family involved in ribosomal biogenesis	38900
	gi|259145944	Arb1p	A6	1	Arb1p (1)	1.06223	0	cytoplasm	ATPase of the ATP-binding cassette (ABC) family involved in 40S and 60S ribosome biogenesis, has similarity to Gcn20p; shuttles from nucleus to cytoplasm, physically interacts with Tif6p, Lsg1p	17600
	gi|160380629	Dbp7p	A6	1	Dbp7p (1)	0.970504	0	nucleolus,nucleus	Putative ATP-dependent RNA helicase of the DEAD-box family involved in ribosomal biogenesis; essential for growth under anaerobic conditions	1460
	gi|530998	Fpr3p	A6	7	Fpr3p (7)	0.961013	0.0625811	nucleolus,nucleus	Nucleolar peptidyl-prolyl cis-trans isomerase (PPIase); FK506 binding protein; phosphorylated by casein kinase II (Cka1p-Cka2p-Ckb1p-Ckb2p) and dephosphorylated by Ptp1p	9490
	gi|151945976	Tma23p	A6	1	Tma23p (1)	0.711043	0	nucleolus	Nucleolar protein of unknown function implicated in ribosome biogenesis; TMA23 may be a fungal-specific gene as no homologs have been yet identified in higher eukaryotes	not quantitated
	gi|151945554	Rex4p	A6	4	Rex4p (4)	0.600775	0.145941	nucleolus,nucleus	Putative RNA exonuclease possibly involved in pre-rRNA processing and ribosome assembly	4280
	gi|151941039	Pwp1p	A6	1	Pwp1p (1)	0.374517	0	cytoplasm,nucleolus,nucleus	Protein with WD-40 repeats involved in rRNA processing; associates with trans-acting ribosome biogenesis factors; similar to beta-transducin superfamily	43800
	gi|151943835	YCR016W	A6	1	YCR016W (1)	0.345687	0	nucleolus,nucleus	Putative protein of unknown function; green fluorescent protein (GFP)-fusion protein localizes to the nucleolus and nucleus; predicted to be involved in A3/4	1850
	gi|468605	Sup45p	B	1	Sup45p (1)	1.45136	0	cytoplasm	Polypeptide release factor (eRF1) in translation termination; mutant form acts as a recessive omnipotent suppressor; methylated by Mtq2p-Trm112p in ternary complex eRF1-eRF3-GTP; mutation of methylation site confers resistance to zymocin	13100
	gi|190409546	NPA3	B	3	NPA3 (3)	1.20714	0.224487	cytoplasm	Essential, conserved, cytoplasmic ATPase; phosphorylated by the Pcl1p-Pho85p kinase complex	15200
	gi|295675	TIF4631	B	1	TIF4631 (1)	1.07947	0	cytoplasm	Translation initiation factor eIF4G, subunit of the mRNA cap-binding protein complex (eIF4F) that also contains eIF4E (Cdc33p); associates with the poly(A)-binding protein Pab1p, also interacts with eIF4A (Tif1p); homologous to Tif4632p	9760
	gi|151943621	Gcn1p	B	5	Gcn1p (5)	1.00572	0.381197	cytoplasm	Positive regulator of the Gcn2p kinase activity, forms a complex with Gcn20p; proposed to stimulate Gcn2p activation by an uncharged tRNA	7330
	gi|151946513	GRS1	B	2	GRS1 (2)	0.930715	0.166876	cytoplasm	Cytoplasmic and mitochondrial glycyl-tRNA synthase that ligates glycine to the cognate anticodon bearing tRNA; transcription termination factor that may interact with the 3'-end of pre-mRNA to promote 3'-end formation	98400
	gi|238686680	Prt1	B1	3	Prt1 (3)	1.29765	0.28359	cytoplasm	eIF3b subunit of the core complex of translation initiation factor 3 (eIF3), essential for translation; part of a subcomplex (Prt1p-Rpg1p-Nip1p) that stimulates binding of mRNA and tRNA(i)Met to ribosomes	47500
	gi|984682	NIP1	B1	1	NIP1 (1)	1.16488	0	cytoplasm	eIF3c subunit of the eukaryotic translation initiation factor 3 (eIF3), involved in the assembly of preinitiation complex and start codon selection	78900
	gi|3732	unnamed protein product 98% seq. identity to Gcd1p	B1	1	unnamed protein product 98% seq. identity to Gcd1p (1)	1.16	0	cytoplasm	Gamma subunit of the translation initiation factor eIF2B, the guanine-nucleotide exchange factor for eIF2; activity subsequently regulated by phosphorylated eIF2; first identified as a negative regulator of GCN4 expression	9530
	gi|460044	Fun12p	B1	2	Fun12p (2)	1.11196	0.152845	cytoplasm	GTPase, required for general translation initiation by promoting Met-tRNAiMet binding to ribosomes and ribosomal subunit joining; homolog of bacterial IF2	13400
	gi|6323795	TIF34	B1	2	TIF34 (2)	1.10203	0.0954052	0	eIF3i subunit of the core complex of translation initiation factor 3 (eIF3), which is essential for translation	2400
	gi|11513344	Tif2p	B1	1	Tif2p (1)	0.923958	0	cytoplasm	Translation initiation factor eIF4A, identical to Tif1p; DEA(D/H)-box RNA helicase that couples ATPase activity to RNA binding and unwinding; forms a dumbbell structure of two compact domains connected by a linker; interacts with eIF4G	not quantitated
	gi|151946172	Clu1p	B1	1	Clu1p (1)	0.906787	0	cytoplasm	eIF3 component of unknown function; deletion causes defects in mitochondrial organization but not in growth or translation initiation, can rescue cytokinesis and mitochondrial organization defects of the Dictyostelium cluA- mutant	17000
	gi|238686682	Tif35p	B1	5	Tif35p (5)	0.901654	0.190121	cytoplasm	eIF3g subunit of the core complex of translation initiation factor 3 (eIF3), which is essential for translation	not visualized
	gi|151946470	RPG1	B1	2	RPG1 (2)	0.900263	0.0168794	cytoplasm	eIF3a subunit of the core complex of translation initiation factor 3 (eIF3), essential for translation; part of a subcomplex (Prt1p-Rpg1p-Nip1p) that stimulates binding of mRNA and tRNA(i)Met to ribosomes	52700
	gi|151941085	Yef3p	B1	27	Yef3p (27)	0.858999	0.25091	cytoplasm	Translational elongation factor 3, stimulates the binding of aminoacyl-tRNA (AA-tRNA) to ribosomes by releasing EF-1 alpha from the ribosomal complex; contains two ABC cassettes; binds and hydrolyses ATP	871000
	gi|6322323	Tif2p	B1	15	Tif2p (15)	0.853464	0.0669322	cytoplasm	Translation initiation factor eIF4A, identical to Tif1p; DEA(D/H)-box RNA helicase that couples ATPase activity to RNA binding and unwinding; forms a dumbbell structure of two compact domains connected by a linker; interacts with eIF4G	not quantitated
	gi|6324433	Cdc33p	B1	4	Cdc33p (4)	0.849922	0.125289	cytoplasm	Cytoplasmic mRNA cap binding protein and translation initiation factor eIF4E; the eIF4E-cap complex is responsible for mediating cap-dependent mRNA translation via interactions with translation initiation factor eIF4G (Tif4631p or Tif4632p)	14200
	gi|6324778	Ded1p	B1	7	Ded1p (7)	0.814489	0.175659	0	ATP-dependent DEAD (Asp-Glu-Ala-Asp)-box RNA helicase, required for B1 of all yeast mRNAs; mutations in human DEAD-box DBY are a frequent cause of male infertility	not visualized
	gi|190405311	Yef3p	B2	2	Yef3p (2)	8.71702	4.19083	cytoplasm	Translational elongation factor 3, stimulates the binding of aminoacyl-tRNA (AA-tRNA) to ribosomes by releasing EF-1 alpha from the ribosomal complex; contains two ABC cassettes; binds and hydrolyses ATP	871000
	gi|215794766	Hyp2p	B2	1	Hyp2p (1)	1.17392	0	#N/A	Translation elongation factor eIF-5A, previously thought to function in translation initiation; similar to and functionally redundant with Anb1p; structural homolog of bacterial EF-P; undergoes an essential hypusination modification	#N/A
	gi|259147758	Tef4p	B2	2	Tef4p (2)	0.99544	0.0629804	cytoplasm	Gamma subunit of translational elongation factor eEF1B, stimulates the binding of aminoacyl-tRNA (AA-tRNA) to ribosomes by releasing eEF1A (Tef1p/Tef2p) from the ribosomal complex	102000
	gi|55670150	EF-2 (EFT1/EFT2)	B2	16	EF-2 (EFT1/EFT2) (16)	0.875922	0.156897	cytoplasm	Elongation factor 2 (EF-2), also encoded by EFT2; catalyzes ribosomal translocation during protein synthesis; contains diphthamide, the unique posttranslationally modified histidine residue specifically ADP-ribosylated by diphtheria toxin	82700
	gi|6319594	Tef2p	B2	25	Tef2p (25)	0.86779	0.087103	cytoplasm	Translational elongation factor EF-1 alpha; also encoded by TEF1; functions in the binding reaction of aminoacyl-tRNA (AA-tRNA) to ribosomes	450
	gi|15988132	Hht1/Hht2	C1	1	Hht1/Hht2 (1)	1.18035	0	nucleus	Histone H3, core histone protein required for chromatin assembly, part of heterochromatin-mediated telomeric and HM silencing; one of two identical histone H3 proteins (see HHT2); regulated by acetylation, methylation, and phosphorylation	213000
	gi|6320431	Hta1p/Hta2p	C1	2	Hta1p/Hta2p (2)	1.10282	0.386105	vacuole	Histone H2A, core histone protein required for chromatin assembly and chromosome function; one of two nearly identical subtypes (see also HTA2); DNA damage-dependent phosphorylation by Mec1p facilitates DNA repair; acetylated by Nat4p	not visualized
	gi|6320430	Htb1p	C1	2	Htb1p (2)	1.08331	0.082371	nucleus	Histone H2B, core histone protein required for chromatin assembly and chromosome function; nearly identical to HTB1; Rad6p-Bre1p-Lge1p mediated ubiquitination regulates transcriptional activation, meiotic DSB formation and H3 methylation	443000
	gi|15988133	H4	C1	1	H4 (1)	0.944323	0	nucleus	Histone H4, core histone protein required for chromatin assembly and chromosome function; one of two identical histone proteins (see also HHF2); contributes to telomeric silencing; N-terminal domain involved in maintaining genomic integrity	524000
	gi|259145314	Paa1p	C3	1	Paa1p (1)	0.659123	0	0	Polyamine acetyltransferase; acetylates polyamines (e.g. putrescine, spermidine, spermine) and also aralkylamines (e.g. tryptamine, phenylethylamine); may be involved in transcription and/or DNA replication	8680
	gi|51013133	Rsc8p	C3a	1	Rsc8p (1)	1.36066	0	nucleus	Component of the RSC chromatin remodeling complex; essential for viability and mitotic growth; homolog of SWI/SNF subunit Swi3p, but unlike Swi3p, does not activate transcription of reporters	3380
	gi|151940964	Fpr4p	C4e	9	Fpr4p (9)	0.755778	0.136911	nucleolus,nucleus	Peptidyl-prolyl cis-trans isomerase (PPIase) (proline isomerase) localized to the nucleus; catalyzes isomerization of proline residues in histones H3 and H4, which affects lysine methylation of those histones	14100
	gi|172034	Nap1p	C6	1	Nap1p (1)	1.23523	0	cytoplasm	Protein that interacts with mitotic cyclin Clb2p; required for the regulation of microtubule dynamics during mitosis; controls bud morphogenesis; involved in the transport of H2A and H2B histones to the nucleus; phosphorylated by CK2	8070
	gi|151945839	Pso2p	D	1	Pso2p (1)	1.08978	0	cytoplasm,nucleus	Nuclease required for DNA single- and double-strand break repair; acts at a post-incision step in repair of breaks that result from interstrand cross-links produced by a variety of mono- and bi-functional psoralen derivatives; induced by UV-irradiation; forms nuclear foci upon DNA replication stress	259
	gi|110590860	RPA12	E1	3	RPA12 (3)	1.1259	0.0532223	nucleolus	RNA polymerase I subunit A12.2; contains two zinc binding domains, and the N terminal domain is responsible for anchoring to the RNA pol I complex	8450
	gi|172215	Rpa190p	E1	1	Rpa190p (1)	0.723955	0	nucleolus	RNA polymerase I subunit; largest subunit of RNA polymerase I	2840
	gi|190407445	Rpo31p	E3	1	Rpo31p (1)	0.988474	0	nucleus	RNA polymerase III subunit C160, part of core enzyme; similar to bacterial beta-prime subunit	6020
	gi|6325445	Rpo26p	E4	1	Rpo26p (1)	0.963269	0	cytoplasm,nucleus	RNA polymerase subunit ABC23, common to RNA polymerases I, II, and III; part of central core; similar to bacterial omega subunit	6090
	gi|190408037	Rpc40p (AC40)	E5	1	Rpc40p (AC40) (1)	0.982829	0	nucleolus,nucleus	RNA polymerase subunit, common to RNA polymerase I and III	13000
	gi|259145620	Yra1p	F5	5	Yra1p (5)	2.29876	0.848922	nucleus	Nuclear protein that binds to RNA and to Mex67p, required for export of poly(A)+ mRNA from the nucleus; member of the REF (RNA and export factor binding proteins) family; another family member, Yra2p, can substitute for Yra1p function	not visualized
	gi|6321013	Pab1p	F5	11	Pab1p (11)	1.27815	0.283006	cytoplasm	Poly(A) binding protein, part of the 3'-end RNA-processing complex, mediates interactions between the 5' cap structure and the 3' mRNA poly(A) tail, involved in control of poly(A) tail length, interacts with translation factor eIF-4G	198000
	gi|6324217	Dbp2p	F5	1	Dbp2p (1)	1.23653	0	cytoplasm,nucleus	Essential ATP-dependent RNA helicase of the DEAD-box protein family, involved in nonsense-mediated mRNA decay and rRNA processing	33100
	gi|256273404	Dbp5p	F5	3	Dbp5p (3)	1.16716	0.230755	nuclear periphery	Cytoplasmic ATP-dependent RNA helicase of the DEAD-box family involved in mRNA export from the nucleus; involved in translation termination	14900
	gi|151943812	Gbp2p	F5	1	Gbp2p (1)	1.04105	0	nucleus	Poly(A+) RNA-binding protein, involved in the export of mRNAs from the nucleus to the cytoplasm; similar to Hrb1p and Npl3p; also binds single-stranded telomeric repeat sequence in vitro	2540
	gi|6321265	Kem1p	F5	1	Kem1p (1)	1.02794	0	cytoplasm	Evolutionarily-conserved 5'-3' exonuclease component of cytoplasmic processing (P) bodies involved in mRNA decay; plays a role in microtubule-mediated processes, filamentous growth, ribosomal RNA maturation, and telomere maintenance	11700
	gi|256272082	Dcp1p	F5	1	Dcp1p (1)	0.926858	0	punctate composite	Subunit of the Dcp1p-Dcp2p decapping enzyme complex, which removes the 5' cap structure from mRNAs prior to their degradation; enhances the activity of catalytic subunit Dcp2p; regulated by DEAD box protein Dhh1p	2880
	gi|151942176	Mss116p	F5	1	Mss116p (1)	0.899761	0	mitochondrion	DEAD-box protein required for efficient splicing of mitochondrial Group I and II introns; non-polar RNA helicase that also facilities strand annealing	10300
	gi|14318523	Loc1p	F5	5	Loc1p (5)	0.793386	0.122512	nucleolus,nucleus	Nuclear protein involved in asymmetric localization of ASH1 mRNA; binds double-stranded RNA in vitro; constituent of 66S pre-ribosomal particles	3650
	gi|51013079	HEK2	F5	1	HEK2 (1)	0.564576	0	cytoplasm	RNA binding protein involved in the asymmetric localization of ASH1 mRNA; represses translation of ASH1 mRNA, an effect reversed by Yck1p-dependent phosphoryation; regulates telomere position effect and length; similarity to hnRNP-K	15600
	gi|190406294	Air1p	F5b	2	Air1p (2)	1.13092	0.472997	cytoplasm,nucleus	Zinc knuckle protein, involved in nuclear RNA processing and degradation as a component of the TRAMP complex; stimulates the poly(A) polymerase activity of Pap2p in vitro; functionally redundant with Air2p	1550
	gi|160358710	Sub2p	F6	3	Sub2p (3)	0.929229	0.127618	nucleus	Component of the TREX complex required for nuclear mRNA export; member of the DEAD-box RNA helicase superfamily and is involved in early and late steps of spliceosome assembly; homolog of the human splicing factor hUAP56	51700
	gi|207344772	Ded81p	F7	1	Ded81p (1)	1.52728	0	0	Cytosolic asparaginyl-tRNA synthetase, required for protein synthesis, catalyzes the specific attachment of asparagine to its cognate tRNA	not visualized
	gi|172945	Frs1p	F7	1	Frs1p (1)	0.809101	0	cytoplasm	Beta subunit of cytoplasmic phenylalanyl-tRNA synthetase, forms a tetramer with Frs2p to generate active enzyme; able to hydrolyze mis-aminoacylated tRNA-Phe, which could contribute to translational quality control	5440
	gi|259149922	Rvb2p	F8/C3c	1	Rvb2p (1)	1.33737	0	0	Essential protein involved in transcription regulation; component of chromatin remodeling complexes; required for assembly and function of the INO80 complex; also referred to as reptin; member of the RUVB-like protein family	3030
	gi|151943508	Yhb1p	G	1	Yhb1p (1)	2.04843	0	cytoplasm	Nitric oxide oxidoreductase, flavohemoglobin involved in nitric oxide detoxification; plays a role in the oxidative and nitrosative stress responses	13000
	gi|151943814	Ilv6p	G	2	Ilv6p (2)	1.7084	0.638677	mitochondrion	Regulatory subunit of acetolactate synthase, which catalyzes the first step of branched-chain amino acid biosynthesis; enhances activity of the Ilv2p catalytic subunit, localizes to mitochondria	15800
	gi|151941514	MAE1	G	2	MAE1 (2)	1.67815	0.277473	mitochondrion	Mitochondrial malic enzyme, catalyzes the oxidative decarboxylation of malate to pyruvate, which is a key intermediate in sugar metabolism and a precursor for synthesis of several amino acids	10500
	gi|151943789	Glk1p	G	4	Glk1p (4)	1.5287	0.319306	cytoplasm,punctate composite	Glucokinase, catalyzes the phosphorylation of glucose at C6 in the first irreversible step of glucose metabolism; one of three glucose phosphorylating enzymes; expression regulated by non-fermentable carbon sources	21100
	gi|151943073	LYS12	G	1	LYS12 (1)	1.48351	0	mitochondrion	Homo-isocitrate dehydrogenase, an NAD-linked mitochondrial enzyme required for the fourth step in the biosynthesis of lysine, in which homo-isocitrate is oxidatively decarboxylated to alpha-ketoadipate	19100
	gi|975224	Meu1p	G	1	Meu1p (1)	1.45761	0	cytoplasm,nucleus	Methylthioadenosine phosphorylase (MTAP); catalyzes the initial step in the methionine salvage pathway; affects polyamine biosynthesis through regulation of ornithine decarboxylase (Spe1p) activity; regulates ADH2 gene expression	4820
	gi|172436	Rna1p	G	2	Rna1p (2)	1.39178	0.249143	cytoplasm	GTPase activating protein (GAP) for Gsp1p, involved in nuclear transport	52200
	gi|6980562	Ypd1p	G	1	Ypd1p (1)	1.32772	0	cytoplasm,nucleus	Phosphorelay intermediate protein, phosphorylated by the plasma membrane sensor Sln1p in response to osmotic stress and then in turn phosphorylates the response regulators Ssk1p in the cytosol and Skn7p in the nucleus	6330
	gi|151942744	Mnn9	G	1	Mnn9 (1)	1.32065	0	Golgi	Subunit of Golgi mannosyltransferase complex also containing Anp1p, Mnn10p, Mnn11p, and Hoc1p that mediates elongation of the polysaccharide mannan backbone; forms a separate complex with Van1p that is also involved in backbone elongation	1630
	gi|151942316	Ydr341cp	G	1	Ydr341cp (1)	1.26459	0	0	Arginyl-tRNA synthetase, proposed to be cytoplasmic but the authentic, non-tagged protein is detected in highly purified mitochondria in high-throughput studies	20600
	gi|223143	Adh2p	G	1	Adh2p (1)	1.20699	0	cytoplasm	Glucose-repressible alcohol dehydrogenase II, catalyzes the conversion of ethanol to acetaldehyde; involved in the production of certain carboxylate esters; regulated by ADR1	1620
	gi|173045	Trp3p	G	1	Trp3p (1)	1.13479	0	cytoplasm	Bifunctional enzyme exhibiting both indole-3-glycerol-phosphate synthase and anthranilate synthase activities, forms multifunctional hetero-oligomeric anthranilate synthase:indole-3-glycerol phosphate synthase enzyme complex with Trp2p	13400
	gi|6730572	Sod1p	G	1	Sod1p (1)	1.08328	0	ambiguous,cytoplasm,nucleus	Cytosolic copper-zinc superoxide dismutase; some mutations are analogous to those that cause ALS (amyotrophic lateral sclerosis) in humans	519000
	gi|151942417	PPN1	G	1	PPN1 (1)	1.04659	0	vacuole	Vacuolar endopolyphosphatase with a role in phosphate metabolism; functions as a homodimer	319
	gi|171504	Fas3p	G	14	Fas3p (14)	1.04546	0.126133	cytoplasm,punctate composite	Acetyl-CoA carboxylase, biotin containing enzyme that catalyzes the carboxylation of acetyl-CoA to form malonyl-CoA; required for de novo biosynthesis of long-chain fatty acids	20200
	gi|854566	Ura2p	G	2	Ura2p (2)	0.938773	0.0693656	cytoplasm	Bifunctional carbamoylphosphate synthetase (CPSase)-aspartate transcarbamylase (ATCase), catalyzes the first two enzymatic steps in the de novo biosynthesis of pyrimidines; both activities are subject to feedback inhibition by UTP	11000
	gi|171596	Gfa1p	G	4	Gfa1p (4)	0.902303	0.535052	0	Glutamine-fructose-6-phosphate amidotransferase, catalyzes the formation of glucosamine-6-P and glutamate from fructose-6-P and glutamine in the first step of chitin biosynthesis	14300
	gi|6325025	Fas2p	G	1	Fas2p (1)	0.877865	0	cytoplasm	Alpha subunit of fatty acid synthetase, which catalyzes the synthesis of long-chain saturated fatty acids; contains beta-ketoacyl reductase and beta-ketoacyl synthase activities; phosphorylated	17000
	gi|151943263	Trp5p	G	3	Trp5p (3)	0.871872	0.485349	cytoplasm,nucleus	Tryptophan synthase, catalyzes the last step of tryptophan biosynthesis; regulated by the general control system of amino acid biosynthesis	15500
	gi|6322468	TDH1	G	1	TDH1 (1)	0.857795	0	cytoplasm,nucleus	Glyceraldehyde-3-phosphate dehydrogenase, isozyme 1, involved in glycolysis and gluconeogenesis; tetramer that catalyzes the reaction of glyceraldehyde-3-phosphate to 1,3 bis-phosphoglycerate; detected in the cytoplasm and cell-wall	120000
	gi|640053	SER1	G	1	SER1 (1)	0.839098	0	cytoplasm	3-phosphoserine aminotransferase, catalyzes the formation of phosphoserine from 3-phosphohydroxypyruvate, required for serine and glycine biosynthesis; regulated by the general control of amino acid biosynthesis mediated by Gcn4p	15900
	gi|51013423	Ade5,7p	G	2	Ade5,7p (2)	0.81991	0.0919228	cytoplasm	Bifunctional enzyme of the 'de novo' purine nucleotide biosynthetic pathway, contains aminoimidazole ribotide synthetase and glycinamide ribotide synthetase activities	35800
	gi|171122	Vma2p	G	12	Vma2p (12)	0.755642	0.133664	vacuolar membrane	Subunit B of the eight-subunit V1 peripheral membrane domain of the vacuolar H+-ATPase (V-ATPase), an electrogenic proton pump found throughout the endomembrane system; contains nucleotide binding sites; also detected in the cytoplasm	131000
	gi|6322666	Fas1p	G	2	Fas1p (2)	0.747925	0.0759736	cytoplasm	Beta subunit of fatty acid synthetase, which catalyzes the synthesis of long-chain saturated fatty acids; contains acetyltransacylase, dehydratase, enoyl reductase, malonyl transacylase, and palmitoyl transacylase activities	91800
	gi|894204	Psa1p	G	1	Psa1p (1)	0.730006	0	cytoplasm	GDP-mannose pyrophosphorylase (mannose-1-phosphate guanyltransferase), synthesizes GDP-mannose from GTP and mannose-1-phosphate in cell wall biosynthesis; required for normal cell wall structure	97100
	gi|6323619	Apt1p	G	1	Apt1p (1)	0.675464	0	cytoplasm,nucleus	Adenine phosphoribosyltransferase, catalyzes the formation of AMP from adenine and 5-phosphoribosylpyrophosphate; involved in the salvage pathway of purine nucleotide biosynthesis	11200
	gi|6322123	Rrn3p	G	1	Rrn3p (1)	0.660594	0	cytoplasm	Minor isoform of the large subunit of ribonucleotide-diphosphate reductase; the RNR complex catalyzes rate-limiting step in dNTP synthesis, regulated by DNA replication and DNA damage checkpoint pathways via localization of small subunits	1360
	gi|256274388	Sam1p	G	4	Sam1p (4)	0.647575	0.0400643	cytoplasm	S-adenosylmethionine synthetase, catalyzes transfer of the adenosyl group of ATP to the sulfur atom of methionine; one of two differentially regulated isozymes (Sam1p and Sam2p)	103000
	gi|7546185	Fur1	G	1	Fur1 (1)	0.635072	0	intracellular	Uracil phosphoribosyltransferase, synthesizes UMP from uracil; involved in the pyrimidine salvage pathway	not visualized
	gi|207344936	Pfk1p	G	1	Pfk1p (1)	0.568972	0	cytoplasm	Alpha subunit of heterooctameric phosphofructokinase involved in glycolysis, indispensable for anaerobic growth, activated by fructose-2,6-bisphosphate and AMP, mutation inhibits glucose induction of cell cycle-related genes	89800
	gi|6321776	Prs3p	G	1	Prs3p (1)	0.562571	0	cytoplasm	5-phospho-ribosyl-1(alpha)-pyrophosphate synthetase, synthesizes PRPP, which is required for nucleotide, histidine, and tryptophan biosynthesis; one of five related enzymes, which are active as heteromultimeric complexes	not visualized
	gi|308191556	Ade12p	G	2	Ade12p (2)	0.549165	0.0327046	cytoplasm	Adenylosuccinate synthase, catalyzes the first step in synthesis of adenosine monophosphate from inosine 5'monophosphate during purine nucleotide biosynthesis; exhibits binding to single-stranded autonomously replicating (ARS) core sequence	56800
	gi|47420051	Gpd1p	G	2	Gpd1p (2)	0.546975	0.074595	peroxisome	NAD-dependent glycerol-3-phosphate dehydrogenase, key enzyme of glycerol synthesis, essential for growth under osmotic stress; expression regulated by high-osmolarity glycerol response pathway; homolog of Gpd2p	807
	gi|4180	Cdc19p	G	3	Cdc19p (3)	0.505268	0.0469888	cytoplasm	Pyruvate kinase, functions as a homotetramer in glycolysis to convert phosphoenolpyruvate to pyruvate, the input for aerobic (TCA cycle) or anaerobic (glucose fermentation) respiration	291000
	gi|75766245	Gal1p	G	1	Gal1p (1)	0.504014	0	0	Galactokinase, phosphorylates alpha-D-galactose to alpha-D-galactose-1-phosphate in the first step of galactose catabolism; expression regulated by Gal4p	not visualized
	gi|151944399	Srv2p	G	1	Srv2p (1)	0.385547	0	actin	CAP (cyclase-associated protein) subunit of adenylyl cyclase complex; N-terminus binds adenylyl cyclase and facilitates activation by RAS; C-terminus binds ADP-actin monomers, facilitating regulation of actin dynamics and cell morphogenesis	8760
	gi|207342498	Tsa1p	G	3	Tsa1p (3)	0.385134	0.0272134	cytoplasm,punctate composite	Thioredoxin peroxidase, acts as both a ribosome-associated and free cytoplasmic antioxidant; self-associates to form a high-molecular weight chaperone complex under oxidative stress; deletion results in mutator phenotype	378000
	gi|6323138	Ahp1p	G	1	Ahp1p (1)	0.368087	0	cytoplasm,nucleus	Thiol-specific peroxiredoxin, reduces hydroperoxides to protect against oxidative damage; function in vivo requires covalent conjugation to Urm1p	16200
	gi|6323073	Pdc1p	G	12	Pdc1p (12)	0.30561	0.119123	ambiguous,cytoplasm,nucleus	Major of three pyruvate decarboxylase isozymes, key enzyme in alcoholic fermentation, decarboxylates pyruvate to acetaldehyde; subject to glucose-, ethanol-, and autoregulation; involved in amino acid catabolism	8970
	gi|416161	Cys4p	G	2	Cys4p (2)	0.244381	0.0427389	cytoplasm	Cystathionine beta-synthase, catalyzes synthesis of cystathionine from serine and homocysteine, the first committed step in cysteine biosynthesis; responsible for hydrogen sulfide generation; mutations in human ortholog cause homocystinuria	41900
	gi|6322569	Cpa2	G	1	Cpa2 (1)	0	0	cytoplasm	Large subunit of carbamoyl phosphate synthetase, which catalyzes a step in the synthesis of citrulline, an arginine precursor	18000
	gi|6324194	Fpr1p	G/C2	4	Fpr1p (4)	1.24153	0.220335	cytoplasm,nucleus	Peptidyl-prolyl cis-trans isomerase (PPIase), binds to the drugs FK506 and rapamycin; also binds to the nonhistone chromatin binding protein Hmo1p and may regulate its assembly or function	43300
	gi|460064	Gua1p	G/V	4	Gua1p (4)	0.863277	0.0630334	0	GMP synthase, an enzyme that catalyzes the second step in the biosynthesis of GMP from inosine 5'-phosphate (IMP); transcription is not subject to regulation by guanine but is negatively regulated by nutrient starvation	not visualized
	gi|170962	AAC3	H	1	AAC3 (1)	1.40212	0	mitochondrion	Mitochondrial inner membrane ADP/ATP translocator, exchanges cytosolic ADP for mitochondrially synthesized ATP; expressed under anaerobic conditions; similar to Pet9p and Aac1p; has roles in maintenance of viability and in respiration	1080
	gi|259144783	Prx1p	H	1	Prx1p (1)	1.38639	0	mitochondrion	Mitochondrial peroxiredoxin (1-Cys Prx) with thioredoxin peroxidase activity, has a role in reduction of hydroperoxides; reactivation requires Trr2p and glutathione; induced during respiratory growth and oxidative stress; phosphorylated	4510
	gi|151945474	Tuf1p	H	2	Tuf1p (2)	1.10545	0.110905	mitochondrion	Mitochondrial translation elongation factor Tu; comprises both GTPase and guanine nucleotide exchange factor activities, while these activities are found in separate proteins in S. pombe and humans	58500
	gi|454438	Pim1p	H	2	Pim1p (2)	1.06543	0.146294	mitochondrion	ATP-dependent Lon protease, involved in degradation of misfolded proteins in mitochondria; required for biogenesis and maintenance of mitochondria	14500
	gi|171108	Atp2	H	1	Atp2 (1)	0.772855	0	mitochondrion	Beta subunit of the F1 sector of mitochondrial F1F0 ATP synthase, which is a large, evolutionarily conserved enzyme complex required for ATP synthesis; phosphorylated	164000
	gi|171704583	Sds23p	I	1	Sds23p (1)	1.81368	0	cytoplasm,nucleus	One of two S. cerevisiae homologs (Sds23p and Sds24p) of the S. pombe Sds23 protein, which is implicated in APC/cyclosome regulation; involved in cell separation during budding	21200
	gi|190406538	Tub2p	I	7	Tub2p (7)	1.14351	0.137624	0	Beta-tubulin; associates with alpha-tubulin (Tub1p and Tub3p) to form tubulin dimer, which polymerizes to form microtubules	not visualized
	gi|190408634	SDS24	I	1	SDS24 (1)	1.02724	0	cytoplasm	One of two S. cerevisiae homologs (Sds23p and Sds24p) of the S. pombe Sds23 protein, which is implicated in APC/cyclosome regulation; involved in cell separation during budding; may play an indirect role in fluid-phase endocytosis	2840
	gi|406272	Scp160p	I	2	Scp160p (2)	0.915245	0.0509755	ER	Essential RNA-binding G protein effector of mating response pathway, mainly associated with nuclear envelope and ER, interacts in mRNA-dependent manner with translating ribosomes via multiple KH domains, similar to vertebrate vigilins	not quantitated
	gi|151941768	Lrg1p	J	1	Lrg1p (1)	1.11258	0	bud neck,cytoplasm,cell periphery	Putative GTPase-activating protein (GAP) involved in the Pkc1p-mediated signaling pathway that controls cell wall integrity; appears to specifically regulate 1,3-beta-glucan synthesis	468
	gi|207341845	Ssb2p	K	1	Ssb2p (1)	0.98135	0	cytoplasm	Cytoplasmic ATPase that is a ribosome-associated molecular chaperone, functions with J-protein partner Zuo1p; may be involved in the folding of newly-synthesized polypeptide chains; member of the HSP70 family; homolog of SSB1	104000
	gi|6323002	HSP104	K	3	HSP104 (3)	0.955423	0.256845	cytoplasm	Heat shock protein that cooperates with Ydj1p (Hsp40) and Ssa1p (Hsp70) to refold and reactivate previously denatured, aggregated proteins; responsive to stresses including: heat, ethanol, and sodium arsenite; involved in [PSI+] propagatio	32800
	gi|6319972	Ssb1p	K	16	Ssb1p (16)	0.928831	0.216854	cytoplasm	Cytoplasmic ATPase that is a ribosome-associated molecular chaperone, functions with J-protein partner Zuo1p; may be involved in folding of newly-made polypeptide chains; member of the HSP70 family; interacts with phosphatase subunit Reg1p	170000
	gi|99031947	SBA1	K	1	SBA1 (1)	0.92803	0	cytoplasm,nucleus	Co-chaperone that binds to and regulates Hsp90 family chaperones; important for pp60v-src activity in yeast; homologous to the mammalian p23 proteins and like p23 can regulate telomerase activity	33700
	gi|171723	Hsc82p	K	21	Hsc82p (21)	0.899831	0.109626	cytoplasm	Cytoplasmic chaperone of the Hsp90 family, redundant in function and nearly identical with Hsp82p, and together they are essential; expressed constitutively at 10-fold higher basal levels than HSP82 and induced 2-3 fold by heat shock	132000
	gi|6324120	Ssb2p	K	1	Ssb2p (1)	0.811603	0	cytoplasm	Cytoplasmic ATPase that is a ribosome-associated molecular chaperone, functions with J-protein partner Zuo1p; may be involved in the folding of newly-synthesized polypeptide chains; member of the HSP70 family; homolog of SSB1	104000
	gi|533365	Sse1p	K1	3	Sse1p (3)	0.930122	0.117991	cytoplasm	ATPase that is a component of the heat shock protein Hsp90 chaperone complex; binds unfolded proteins; member of the heat shock protein 70 (HSP70) family; localized to the cytoplasm	71700
	gi|99031945	Hsp82p	K1	1	Hsp82p (1)	0.89567	0	cytoplasm	Hsp90 chaperone required for pheromone signaling and negative regulation of Hsf1p; docks with Tom70p for mitochondrial preprotein delivery; promotes telomerase DNA binding and nucleotide addition; interacts with Cns1p, Cpr6p, Cpr7p, Sti1p	445000
	gi|151944234	Atp11p	K2	1	Atp11p (1)	1.25827	0	mitochondrion	Molecular chaperone, required for the assembly of alpha and beta subunits into the F1 sector of mitochondrial F1F0 ATP synthase	2840
	gi|42543071	Ydj1p	K2	1	Ydj1p (1)	1.15	0	cytoplasm,nucleus	Protein chaperone involved in regulation of the HSP90 and HSP70 functions; involved in protein translocation across membranes; member of the DnaJ family	119000
	gi|37362683	Scj1p	K2	1	Scj1p (1)	0.996397	0	ambiguous	One of several homologs of bacterial chaperone DnaJ, located in the ER lumen where it cooperates with Kar2p to mediate maturation of proteins	8260
	gi|151941387	Ssa1p	K2	16	Ssa1p (16)	0.806911	0.106107	cytoplasm	ATPase involved in protein folding and nuclear localization signal (NLS)-directed nuclear transport; member of heat shock protein 70 (HSP70) family; forms a chaperone complex with Ydj1p; localized to the nucleus, cytoplasm, and cell wall	269000
	gi|6323004	Ssa2p	K2	2	Ssa2p (2)	0.756823	0.117025	cytoplasm,nucleus	ATP binding protein involved in protein folding and vacuolar import of proteins; member of heat shock protein 70 (HSP70) family; associated with the chaperonin-containing T-complex; present in the cytoplasm, vacuolar membrane and cell wall	364000
	gi|493574	CCT3	K2	1	CCT3 (1)	0.727535	0	0	Subunit of the cytosolic chaperonin Cct ring complex, related to Tcp1p, required for the assembly of actin and tubulins in vivo	not visualized
	gi|151943402	YGR122Wp	L	1	YGR122Wp (1)	1.24227	0	cytoplasm	Probable ortholog of A. nidulans PalC, which is involved in pH regulation and binds to the ESCRT-III complex; null mutant does not properly process Rim101p and has decreased resistance to rapamycin; GFP-fusion protein is cytoplasmic	not quantitated
	gi|207347779	Ola1p	L	3	Ola1p (3)	0.964035	0.159914	cytoplasm	P-loop ATPase with similarity to human OLA1 and bacterial YchF; identified as specifically interacting with the proteasome; protein levels are induced by hydrogen peroxide	36800
	gi|189041600	YKR018C	L2	2	YKR018C (2)	1.22928	0.424032	cytoplasm,nucleus	Putative protein of unknown function; green fluorescent protein (GFP)-fusion protein localizes to the cytoplasm and nucleus	1770
	gi|259146231	Yfr039cp	L2	1	Yfr039cp (1)	0.614915	0	ambiguous	Putative protein of unknown function; may be involved in response to high salt and changes in carbon source; deletion mutant has decreased spore survival in Drosophila feces	3170
	gi|6321025	Bmh1p	M	3	Bmh1p (3)	1.2625	0.114715	cytoplasm	14-3-3 protein, major isoform; controls proteome at post-transcriptional level, binds proteins and DNA, involved in regulation of many processes including exocytosis, vesicle transport, Ras/MAPK signaling, and rapamycin-sensitive signaling	158000
	gi|710602	Dnm1	M	1	Dnm1 (1)	1.15225	0	mitochondrion,punctate composite	Dynamin-related GTPase required for mitochondrial fission and morphology; assembles on the cytoplasmic face of mitochondrial tubules at sites at which division will occur; also participates in endocytosis and regulating peroxisome abundance	9620
	gi|37362625	Sro9p	M	4	Sro9p (4)	0.87517	0.0948282	cytoplasm	Cytoplasmic RNA-binding protein that associates with translating ribosomes; involved in heme regulation of Hap1p as a component of the HMC complex, also involved in the organization of actin filaments; contains a La motif	8430
	gi|151944873	Bem2p	N	1	Bem2p (1)	2.63187	0	bud neck,cytoplasm	Rho GTPase activating protein (RhoGAP) involved in the control of cytoskeleton organization and cellular morphogenesis; required for bud emergence	1230
	gi|151941149	SPA2	N	1	SPA2 (1)	1.29296	0	0	Component of the polarisome, which functions in actin cytoskeletal organization during polarized growth; acts as a scaffold for Mkk1p and Mpk1p cell wall integrity signaling components; potential Cdc28p substrate	274
	gi|151942115	SAC6	N	2	SAC6 (2)	1.25933	0.118178	actin	Fimbrin, actin-bundling protein; cooperates with Scp1p (calponin/transgelin) in the organization and maintenance of the actin cytoskeleton	3510
	gi|642334	Cof1p	N	1	Cof1p (1)	1.15499	0	0	Cofilin, promotes actin filament depolarization in a pH-dependent manner; binds both actin monomers and filaments and severs filaments; thought to be regulated by phosphorylation at SER4; ubiquitous and essential in eukaryotes	19600
	gi|7546413	Act1p	N	5	Act1p (5)	1.12298	0.0565457	0	Actin, structural protein involved in cell polarization, endocytosis, and other cytoskeletal functions	not visualized
	gi|6323511	Tub3p	N	2	Tub3p (2)	0.933519	0.317416	cytoplasm,nucleus,spindle pole	Alpha-tubulin; associates with beta-tubulin (Tub2p) to form tubulin dimer, which polymerizes to form microtubules; expressed at lower level than Tub1p	12300
	gi|151945133	Arp3p	N	1	Arp3p (1)	0.929725	0	0	Essential component of the Arp2/3 complex, which is a highly conserved actin nucleation center required for the motility and integrity of actin patches; involved in endocytosis and membrane growth and polarity	6650
	gi|151942171	Cct6p	N	2	Cct6p (2)	0.863965	0.0962506	0	Subunit of the cytosolic chaperonin Cct ring complex, related to Tcp1p, essential protein that is required for the assembly of actin and tubulins in vivo; contains an ATP-binding motif	not visualized
	gi|173183	Vps1p	N	4	Vps1p (4)	0.845152	0.172169	cytoplasm,punctate composite,endosome	Dynamin-ähnliche GTPase, die für vakuolären Sortierung; auch in Aktin-Zytoskelett Organisation beteiligt sind, Ende der Golgi-Vorratsspeicherung von einigen Proteinen, die Regulierung peroxisome biogenesis	5960
	gi|151945061	Bbc1p	N	2	Bbc1p (2)	0.844102	0.074898	0	Protein possibly involved in assembly of actin patches; interacts with an actin assembly factor Las17p and with the SH3 domains of Type I myosins Myo3p and Myo5p; localized predominantly to cortical actin patches	not visualized
	gi|151942363	Rvs167p	N	1	Rvs167p (1)	0.842292	0	actin	Actin-associated protein, interacts with Rvs161p to regulate actin cytoskeleton, endocytosis, and viability following starvation or osmotic stress; homolog of mammalian amphiphysin	14600
	gi|836779	Lsb3	N	1	Lsb3 (1)	0.838665	0	bud neck,cytoplasm,mitochondrion,cell periphery	Protein containing a C-terminal SH3 domain; binds Las17p, which is a homolog of human Wiskott-Aldrich Syndrome protein involved in actin patch assembly and actin polymerization	3670
	gi|558403	Cog8p	O	1	Cog8p (1)	1.22324	0	punctate composite	Component of the conserved oligomeric Golgi complex (Cog1p through Cog8p), a cytosolic tethering complex that functions in protein trafficking to mediate fusion of transport vesicles to Golgi compartments	6440
	gi|256271056	Aps3p	O	1	Aps3p (1)	1.17201	0	punctate composite,Golgi to ER	Small subunit of the clathrin-associated adaptor complex AP-3, which is involved in vacuolar protein sorting; related to the sigma subunit of the mammalian clathrin AP-3 complex; suppressor of loss of casein kinase 1 function	1240
	gi|151945942	Bch1	O	1	Bch1 (1)	1.15752	0	Golgi to vacuole	Member of the ChAPs family (Chs5p-Arf1p-binding proteins: Bch1p, Bch2p, Bud7p, Chs6p), that forms the exomer complex with Chs5p to mediate export of specific cargo proteins from the Golgi to the plasma membrane; may interact with ribosomes	3460
	gi|45720066	Sec53p	O	1	Sec53p (1)	0.970321	0	cytoplasm,nucleus	Phosphomannomutase, involved in synthesis of GDP-mannose and dolichol-phosphate-mannose; required for folding and glycosylation of secretory proteins in the ER lumen	3500
	gi|151941877	Cdc48p	O	8	Cdc48p (8)	0.928522	0.146512	cytoplasm,nucleus	ATPase in ER, nuclear membrane and cytosol with homology to mammalian p97; in a complex with Npl4p and Ufd1p participates in retrotranslocation of ubiquitinated proteins from the ER into the cytosol for degradation by the proteasome	78400
	gi|473152	Mrs6p	O	1	Mrs6p (1)	0.885261	0	cytoplasm,nucleus	Rab escort protein, forms a complex with the Ras-like small GTPase Ypt1p that is required for the prenylation of Ypt1p by protein geranylgeranyltransferase type II (Bet2p-Bet4p); sequence similarity to mammalian choroideraemia gene	23800
	gi|290771181	Kar2p	O	1	Kar2p (1)	0.838909	0	ambiguous	ATPase involved in protein import into the ER, also acts as a chaperone to mediate protein folding in the ER and may play a role in ER export of soluble proteins; regulates the unfolded protein response via interaction with Ire1p	337000
	gi|171483	Sec21	O	1	Sec21 (1)	0.78408	0	Golgi,Golgi to ER	Gamma subunit of coatomer, a heptameric protein complex that together with Arf1p forms the COPI coat; involved in ER to Golgi transport of selective cargo	77900
	gi|151943611	Chc1p	O	1	Chc1p (1)	0.776427	0	Golgi to vacuole	Clathrin heavy chain, subunit of the major coat protein involved in intracellular protein transport and endocytosis; two heavy chains form the clathrin triskelion structural component; the light chain (CLC1) is thought to regulate function	28700
	gi|30749262	Ykt6p	O	2	Ykt6p (2)	0.75611	0.0276945	0	Vesicle membrane protein (v-SNARE) with acyltransferase activity; involved in trafficking to and within the Golgi, endocytic trafficking to the vacuole, and vacuolar fusion; membrane localization due to prenylation at the carboxy-terminus	not visualized
	gi|229597871	Vtc2p	O	3	Vtc2p (3)	0.744926	0.0903531	ER	Subunit of the vacuolar transporter chaperone (VTC) complex involved in membrane trafficking, vacuolar polyphosphate accumulation, microautophagy and non-autophagic vacuolar fusion	2910
	gi|165761044	Sec23p	O	1	Sec23p (1)	0.73655	0	0	GTPase-activating protein; component of the Sec23p-Sec24p heterodimeric complex of the COPII vesicle coat, involved in ER to Golgi transport and autophagy; stimulates the GDP-bound form of Sar1p	not visualized
	gi|6320056	COP1	O	1	COP1 (1)	0.679276	0	Golgi,Golgi to ER	Alpha subunit of COPI vesicle coatomer complex, which surrounds transport vesicles in the early secretory pathway	15200
	gi|3480	POL3	P1	1	POL3 (1)	1.24804	0	nucleus	Catalytic subunit of DNA polymerase delta; required for chromosomal DNA replication during mitosis and meiosis, intragenic recombination, repair of double strand DNA breaks, and DNA replication during nucleotide excision repair (NER)	not visualized
	gi|50513623	Rfc3p	P2	1	Rfc3p (1)	1.07175	0	nucleus	Subunit of heteropentameric Replication factor C (RF-C), which is a DNA binding protein and ATPase that acts as a clamp loader of the proliferating cell nuclear antigen (PCNA) processivity factor for DNA polymerases delta and epsilon	3140
	gi|6323968	PSE1	Q	1	PSE1 (1)	1.34564	0	cytoplasm,nucleus	Karyopherin/importin that interacts with the nuclear pore complex; acts as the nuclear import receptor for specific proteins, including Pdr1p, Yap1p, Ste12p, and Aft1p	15500
	gi|151942370	Sxm1p	Q	1	Sxm1p (1)	1.24972	0	cytoplasm,nucleus	Nuclear transport factor (karyopherin) involved in protein transport between the cytoplasm and nucleoplasm; similar to Nmd5p, Cse1p, Lph2p, and the human cellular apoptosis susceptibility protein, CAS1	16300
	gi|67464126	Kap95p	Q	1	Kap95p (1)	0.999875	0	cytoplasm,nuclear periphery,punctate composite	Karyopherin beta, forms a complex with Srp1p/Kap60p; interacts with nucleoporins to mediate nuclear import of NLS-containing cargo proteins via the nuclear pore complex; regulates PC biosynthesis; GDP-to-GTP exchange factor for Gsp1p	51700
	gi|58177142	Srp1p	Q	2	Srp1p (2)	0.87451	0.153087	cytoplasm,nuclear periphery	Karyopherin alpha homolog, forms a dimer with karyopherin beta Kap95p to mediate import of nuclear proteins, binds the nuclear localization signal of the substrate during import; may also play a role in regulation of protein degradation	2790
	gi|6324759	Gsp2p	Q	2	Gsp2p (2)	0.870979	0.0619272	cytoplasm,nucleus	GTP binding protein (mammalian Ranp homolog) involved in the maintenance of nuclear organization, RNA processing and transport; interacts with Kap121p, Kap123p and Pdr6p (karyophilin betas); Gsp1p homolog that is not required for viability	2460
	gi|61679843	Dhh1p	Q	1	Dhh1p (1)	0.864393	0	cytoplasm	Cytoplasmic DExD/H-box helicase, stimulates mRNA decapping, coordinates distinct steps in mRNA function and decay, interacts with both the decapping and deadenylase complexes, may have a role in mRNA export and translation	42900
	gi|151944826	Kap123p	Q	5	Kap123p (5)	0.857764	0.106988	cytoplasm,nucleus	Karyopherin beta, mediates nuclear import of ribosomal proteins prior to assembly into ribosomes and import of histones H3 and H4; localizes to the nuclear pore, nucleus, and cytoplasm; exhibits genetic interactions with RAI1	38300
	gi|2131097	Ty1B	R	3	Ty1B (3)	0.771243	0.0397083	#N/A	Retrotransposon TYA Gag and TYB Pol genes; transcribed/translated as one unit; polyprotein is processed to make a nucleocapsid-like protein (Gag), reverse transcriptase (RT), protease (PR), and integrase (IN); similar to retroviral genes	#N/A
	gi|151944169	Ecm29	S	1	Ecm29 (1)	0.854384	0	cytoplam, nucleus	Major component of the proteasome; tethers the proteasome core particle to the regulatory particle, and enhances the stability of the proteasome	12100
	gi|188595916	Rpn13p	S1	1	Rpn13p (1)	1.52633	0	cytoplasm,nucleus	Subunit of the 19S regulatory particle of the 26S proteasome lid; acts as a ubiquitin receptor for the proteasome; null mutants accumulate ubiquitinated Gcn4p and display decreased 26S proteasome stability	12200
	gi|207343610	Rpt1p	S1	1	Rpt1p (1)	1.42135	0	nucleus	One of six ATPases of the 19S regulatory particle of the 26S proteasome involved in the degradation of ubiquitinated substrates; required for optimal CDC20 transcription; interacts with Rpn12p and the E3 ubiquitin-protein ligase Ubr1p	105
	gi|45269968	Rpn8p	S1	2	Rpn8p (2)	1.30543	0.023356	cytoplasm,nucleus	Essential, non-ATPase regulatory subunit of the 26S proteasome; has similarity to the human p40 proteasomal subunit and to another S. cerevisiae regulatory subunit, Rpn11p	19800
	gi|1147800	Rpt4p	S1	1	Rpt4p (1)	1.03706	0	nucleus	One of six ATPases of the 19S regulatory particle of the 26S proteasome involved in the degradation of ubiquitinated substrates; required for spindle pole body duplication; localized mainly to the nucleus throughout the cell cycle	not visualized
	gi|151943971	Rpn1p	S1	2	Rpn1p (2)	1.03506	0.0152071	cytoplasm,nucleus	Non-ATPase base subunit of the 19S regulatory particle of the 26S proteasome; may participate in the recognition of several ligands of the proteasome; contains a leucine-rich repeat (LRR) domain, a site for protein-protein interactions	306000
	gi|6320602	Rpt3p	S1	3	Rpt3p (3)	0.9047	0.169049	ambiguous	One of six ATPases of the 19S regulatory particle of the 26S proteasome involved in the degradation of ubiquitinated substrates; substrate of N-acetyltransferase B	not visualized
	gi|207341153	Rpt5p	S2	1	Rpt5p (1)	1.15954	0	nucleus	One of six ATPases of the 19S regulatory particle of the 26S proteasome involved in the degradation of ubiquitinated substrates; recruited to the GAL1-10 promoter region upon induction of transcription	not visualized
	gi|157830305	TOP2	T	1	TOP2 (1)	1.26027	0	nucleus	Essential type II topoisomerase, relieves torsional strain in DNA by cleaving and re-sealing the phosphodiester backbone of both positively and negatively supercoiled DNA; cleaves complementary strands; localizes to axial cores in meiosis	5730
	gi|4715	Uba1p	U	4	Uba1p (4)	0.873589	0.168691	cytoplasm,nucleus	Ubiquitin activating enzyme (E1), involved in ubiquitin-mediated protein degradation and essential for viability	17700
	gi|14719687	Mms2p	U	1	Mms2p (1)	0.85164	0	cytoplasm,nucleus	Ubiquitin-conjugating enzyme variant involved in error-free postreplication repair; forms a heteromeric complex with Ubc13p, an active ubiquitin-conjugating enzyme; cooperates with chromatin-associated RING finger proteins, Rad18p and Rad5p	2760
	gi|151942421	Tom1p	U	1	Tom1p (1)	0.845935	0	nucleolus,nucleus	E3 ubiquitin ligase of the hect-domain class; has a role in mRNA export from the nucleus and may regulate transcriptional coactivators; involved in degradation of excess histones (	358
	gi|171099	Vma5p	V	6	Vma5p (6)	1.04427	0.0522604	ambiguous,vacuolar membrane	Subunit C of the eight-subunit V1 peripheral membrane domain of vacuolar H+-ATPase (V-ATPase), an electrogenic proton pump found throughout the endomembrane system; required for the V1 domain to assemble onto the vacuolar membrane	21100
	gi|1008483	Gus1p	V	2	Gus1p (2)	0.896152	0.206187	cytoplasm	Glutamyl-tRNA synthetase (GluRS), forms a complex with methionyl-tRNA synthetase (Mes1p) and Arc1p; complex formation increases the catalytic efficiency of both tRNA synthetases and ensures their correct localization to the cytoplasm	48700
	gi|1165216	Zpr1p	V	2	Zpr1p (2)	0.836248	0.0704715	cytoplasm,nucleus	Essential protein with two zinc fingers, present in the nucleus of growing cells but relocates to the cytoplasm in starved cells via a process mediated by Cpr1p; binds to translation elongation factor eEF-1 (Tef1p)	39900
	gi|6319432	Ura7p	V	1	Ura7p (1)	0.827881	0	cytoplasm	Major CTP synthase isozyme (see also URA8), catalyzes the ATP-dependent transfer of the amide nitrogen from glutamine to UTP, forming CTP, the final step in de novo biosynthesis of pyrimidines; involved in phospholipid biosynthesis	57600
	gi|6320016	Vma1p	V	5	Vma1p (5)	0.818244	0.140412	vacuolar membrane	Subunit A of the eight-subunit V1 peripheral membrane domain of the vacuolar H+-ATPase; protein precursor undergoes self-catalyzed splicing to yield the extein Tfp1p and the intein Vde (PI-SceI), which is a site-specific endonuclease	200000
			A1	104		1.10001		Nucleolus	76
			A2	156		0.770375		Nucleus	103
			A3	84		1.48346		Cytoplasm	159
			A3a	95		1.40503		Ambiguous	7
			A4	267		0.783436		Vacuole	4
			A5	49		0.84487		Punctate	9
			A6	24		1.06761		Spindle pole	1
			B	12		1.13488		Cell periphery	2
			B1	71		0.988158		Nuclear periphery	3
			B2	46		2.52602		Mitochondria	12
			C1	6		1.0777		Golgi	6
			C3	1		0.659123
			C3a	1		1.36066
			C4e	9		0.755778
			C6	1		1.23523
			D	1		1.08978
			E1	4		0.924926
			E3	1		0.988474
			E4	1		0.963269
			E5	1		0.982829
			F5	30		1.12342
			F5b	2		1.13092
			F6	3		0.929229
			F7	2		1.16819
			F8/C3c	1		1.33737
			G	100		0.892982
			G/C2	4		1.24153
			G/V	4		0.863277
			H	7		1.14645
			I	11		1.22492
			J	1		1.11258
			K	43		0.917511
			K1	4		0.912896
			K2	22		0.949322
			L	4		1.10315
			L2	3		0.922097
			M	8		1.09664
			N	23		1.12996
			O	23		0.896396
			P1	1		1.24804
			P2	1		1.07175
			Q	13		1.00898
			R	3		0.771243
			S	1		0.854384
			S1	10		1.20499
			S2	1		1.15954
			T	1		1.26027
			U	6		0.857055
			V	16		0.88456

## Sheet: L7 vs WT
	Accession Number	Name	Class	Peptide Count	Name (Peptide Count)	Avg iTRAQ ratio (116/114)	iTRAQ Standard Deviation (116/114)	Localisation	SGD Description	Copy Number per Cell
	gi|49258828	rpS16	A1	1	rpS16 (1)	1.87667	0	cytoplasm	Protein component of the small (40S) ribosomal subunit; identical to Rps16Bp and has similarity to E. coli S9 and rat S16 ribosomal proteins	33800
	gi|6321772	rpS20	A1	4	rpS20 (4)	1.73073	0.0881362	0	Protein component of the small (40S) ribosomal subunit; overproduction suppresses mutations affecting RNA polymerase III-dependent transcription; has similarity to E. coli S10 and rat S20 ribosomal proteins	not visualized
	gi|6324741	rpS28A	A1	1	rpS28A (1)	1.45428	0	cytoplasm	Protein component of the small (40S) ribosomal subunit; nearly identical to Rps28Bp and has similarity to rat S28 ribosomal protein	94500
	gi|49258831	rpS23	A1	4	rpS23 (4)	1.37279	0.350995	#N/A	Ribosomal protein 28 (rp28) of the small (40S) ribosomal subunit, required for translational accuracy; nearly identical to Rps23Ap and similar to E. coli S12 and rat S23 ribosomal proteins; deletion of both RPS23A and RPS23B is lethal	#N/A
	gi|899490	rpS12	A1	4	rpS12 (4)	1.35778	0.215308	0	Protein component of the small (40S) ribosomal subunit; has similarity to rat ribosomal protein S12	not visualized
	gi|190404968	rpS13	A1	2	rpS13 (2)	1.33202	0.0890813	0	Protein component of the small (40S) ribosomal subunit; has similarity to E. coli S15 and rat S13 ribosomal proteins	not visualized
	gi|6321249	rpS26A	A1	1	rpS26A (1)	1.26553	0	cytoplasm	Protein component of the small (40S) ribosomal subunit; nearly identical to Rps26Bp and has similarity to rat S26 ribosomal protein	16300
	gi|6321997	rpS4B	A1	3	rpS4B (3)	1.25887	0.307995	cytoplasm	Protein component of the small (40S) ribosomal subunit; identical to Rps4Ap and has similarity to rat S4 ribosomal protein	102000
	gi|6320918	rpS24A	A1	5	rpS24A (5)	1.23841	0.103194	cytoplasm	Protein component of the small (40S) ribosomal subunit; identical to Rps24Bp and has similarity to rat S24 ribosomal protein	not visualized
	gi|207346268	rpS17B	A1	3	rpS17B (3)	1.21764	0.345282	cytoplasm	Ribosomal protein 51 (rp51) of the small (40s) subunit; nearly identical to Rps17Ap and has similarity to rat S17 ribosomal protein	30500
	gi|10383793	rpS14A	A1	4	rpS14A (4)	1.19133	0.100702	0	Ribosomal protein 59 of the small subunit, required for ribosome assembly and 20S pre-rRNA processing; mutations confer cryptopleurine resistance; nearly identical to Rps14Bp and similar to E. coli S11 and rat S14 ribosomal proteins	29600
	gi|256272110	rpS21B	A1	3	rpS21B (3)	1.19031	0.048008	cytoplasm	Protein component of the small (40S) ribosomal subunit; nearly identical to Rps21Ap and has similarity to rat S21 ribosomal protein	15300
	gi|1164943	rpS7A	A1	5	rpS7A (5)	1.16453	0.157489	0	Protein component of the small (40S) ribosomal subunit, nearly identical to Rps7Bp; interacts with Kti11p; deletion causes hypersensitivity to zymocin; has similarity to rat S7 and Xenopus S8 ribosomal proteins	41000
	gi|6324151	rpS3	A1	4	rpS3 (4)	1.15782	0.3261	0	Protein component of the small (40S) ribosomal subunit, has apurinic/apyrimidinic (AP) endonuclease activity; essential for viability; has similarity to E. coli S3 and rat S3 ribosomal proteins	146000
	gi|6323399	rpS22	A1	2	rpS22 (2)	1.1503	0.28332	nucleolus,nucleus	Protein component of the small (40S) ribosomal subunit; nearly identical to Rps22Bp and has similarity to E. coli S8 and rat S15a ribosomal proteins	40400
	gi|1151236	rpS6A/B	A1	6	rpS6A/B (6)	1.12508	0.266008	cytoplasm	Protein component of the small (40S) ribosomal subunit; identical to Rps6Bp and has similarity to rat S6 ribosomal protein	66000
	gi|55670021	Asc1p	A1	4	Asc1p (4)	1.12108	0.138683	0	G-protein beta subunit and guanine nucleotide dissociation inhibitor for Gpa2p; ortholog of RACK1 that inhibits translation; core component of the small (40S) ribosomal subunit; represses Gcn4p in the absence of amino acid starvation	333000
	gi|6321653	rpS0A	A1	8	rpS0A (8)	1.09465	0.255749	cytoplasm	Protein component of the small (40S) ribosomal subunit, nearly identical to Rps0Bp; required for maturation of 18S rRNA along with Rps0Bp; deletion of either RPS0 gene reduces growth rate, deletion of both genes is lethal	93700
	gi|49258832	rpS18A/B	A1	4	rpS18A/B (4)	1.06083	0.40936	cytoplasm	Protein component of the small (40S) ribosomal subunit; nearly identical to Rps18Bp and has similarity to E. coli S13 and rat S18 ribosomal proteins	48100
	gi|6322583	rpS5	A1	7	rpS5 (7)	1.04718	0.133117	0	Protein component of the small (40S) ribosomal subunit, the least basic of the non-acidic ribosomal proteins; phosphorylated in vivo; essential for viability; has similarity to E. coli S7 and rat S5 ribosomal proteins	not visualized
	gi|6319399	rpS8A	A1	5	rpS8A (5)	1.04357	0.0967184	cytoplasm	Protein component of the small (40S) ribosomal subunit; identical to Rps8Bp and has similarity to rat S8 ribosomal protein	15900
	gi|151946577	rpS9B	A1	4	rpS9B (4)	1.04109	0.26978	cytoplasm	Protein component of the small (40S) ribosomal subunit; nearly identical to Rps9Ap and has similarity to E. coli S4 and rat S9 ribosomal proteins	63300
	gi|6324533	rpS15	A1	3	rpS15 (3)	0.951408	0.118181	0	Protein component of the small (40S) ribosomal subunit; has similarity to E. coli S19 and rat S15 ribosomal proteins	not visualized
	gi|2131127	rpS21	A1	2	rpS21 (2)	0.908959	0.0593785	cytoplasm	Protein component of the small (40S) ribosomal subunit; nearly identical to Rps21Bp and has similarity to rat S21 ribosomal protein	27400
	gi|6323886	rpS10B	A1	2	rpS10B (2)	0.90164	0.0414579	cytoplasm	Protein component of the small (40S) ribosomal subunit; nearly identical to Rps10Ap and has similarity to rat ribosomal protein S10	7650
	gi|207345408	rpS2	A1	3	rpS2 (3)	0.892683	0.317741	0	Protein component of the small (40S) subunit, essential for control of translational accuracy; phosphorylation by C-terminal domain kinase I (CTDK-I) enhances translational accuracy; methylated on one or more arginine residues by Hmt1p	not visualized
	gi|6321809	rpS27B	A1	1	rpS27B (1)	0.883885	0	cytoplasm	Protein component of the small (40S) ribosomal subunit; nearly identical to Rps27Ap and has similarity to rat S27 ribosomal protein	not quantitated
	gi|1914797	rpS11B	A1	1	rpS11B (1)	0.87544	0	cytoplasm	Protein component of the small (40S) ribosomal subunit; identical to Rps11Ap and has similarity to E. coli S17 and rat S11 ribosomal proteins	1200
	gi|6323577	rpS1B	A1	6	rpS1B (6)	0.695017	0.0990094	cytoplasm	Ribosomal protein 10 (rp10) of the small (40S) subunit; nearly identical to Rps1Ap and has similarity to rat S3a ribosomal protein	107000
	gi|6324451	rpS19	A1	2	rpS19 (2)	0.589235	0.120846	cytoplasm	Protein component of the small (40S) ribosomal subunit, required for assembly and maturation of pre-40 S particles; mutations in human RPS19 are associated with Diamond Blackfan anemia; nearly identical to Rps19Bp	29000
	gi|259149446	rpP2A	A2	3	rpP2A (3)	3.39064	1.60688	cytoplasm	Ribosomal protein P2 alpha, a component of the ribosomal stalk, which is involved in the interaction between translational elongation factors and the ribosome; regulates the accumulation of P1 (Rpp1Ap and Rpp1Bp) in the cytoplasm	428000
	gi|6320122	rpP1A	A2	1	rpP1A (1)	2.48733	0	cytoplasm	Ribosomal stalk protein P1 alpha, involved in the interaction between translational elongation factors and the ribosome; accumulation of P1 in the cytoplasm is regulated by phosphorylation and interaction with the P2 stalk component	not visualized
	gi|6324028	rpL18	A2	9	rpL18 (9)	1.68899	0.681927	cytoplasm	Protein component of the large (60S) ribosomal subunit, identical to Rpl18Ap and has similarity to rat L18 ribosomal protein	63700
	gi|6322984	rpL8	A2	10	rpL8 (10)	1.51911	0.308278	cytoplasm	Ribosomal protein L4 of the large (60S) ribosomal subunit, nearly identical to Rpl8Ap and has similarity to rat L7a ribosomal protein; mutation results in decreased amounts of free 60S subunits	80200
	gi|151940865	rpP0	A2	7	rpP0 (7)	1.51859	0.216416	0	Conserved ribosomal protein P0 similar to rat P0, human P0, and E. coli L10e; shown to be phosphorylated on serine 302	not visualized
	gi|6320073	rpP1B	A2	1	rpP1B (1)	1.47451	0	cytoplasm	Ribosomal protein P1 beta, component of the ribosomal stalk, which is involved in interaction of translational elongation factors with ribosome; accumulation is regulated by phosphorylation and interaction with the P2 stalk component	22400
	gi|256270643	rpL36	A2	6	rpL36 (6)	1.36251	0.303706	cytoplasm	N-terminally acetylated protein component of the large (60S) ribosomal subunit, nearly identical to Rpl36Bp and has similarity to rat L36 ribosomal protein; binds to 5.8 S rRNA	5370
	gi|6320625	rpL12	A2	2	rpL12 (2)	1.31782	0.0100026	cytoplasm	Protein component of the large (60S) ribosomal subunit, nearly identical to Rpl12Ap; rpl12a rpl12b double mutant exhibits slow growth and slow translation; has similarity to E. coli L11 and rat L12 ribosomal proteins	50300
	gi|6320590	rpP2B	A2	1	rpP2B (1)	1.30441	0	cytoplasm	Ribosomal protein P2 beta, a component of the ribosomal stalk, which is involved in the interaction between translational elongation factors and the ribosome; regulates the accumulation of P1 (Rpp1Ap and Rpp1Bp) in the cytoplasm	602000
	gi|49258841	rpL3	A2	12	rpL3 (12)	1.19817	0.23253	cytoplasm	Protein component of the large (60S) ribosomal subunit, has similarity to E. coli L3 and rat L3 ribosomal proteins; involved in the replication and maintenance of killer double stranded RNA virus	450
	gi|119390529	rpL1	A2	3	rpL1 (3)	1.1564	0.22793	cytoplasm	N-terminally acetylated protein component of the large (60S) ribosomal subunit, nearly identical to Rpl1Ap and has similarity to E. coli L1 and rat L10a ribosomal proteins; rpl1a rpl1b double null mutation is lethal	265000
	gi|190408368	rpL13	A2	10	rpL13 (10)	1.15475	0.171719	cytoplasm	Protein component of the large (60S) ribosomal subunit, nearly identical to Rpl13Ap; not essential for viability; has similarity to rat L13 ribosomal protein	54200
	gi|49258850	rpL15	A2	10	rpL15 (10)	1.14635	0.39569	0	Protein component of the large (60S) ribosomal subunit, nearly identical to Rpl15Bp and has similarity to rat L15 ribosomal protein; binds to 5.8 S rRNA	not visualized
	gi|6325359	rpL11	A2	6	rpL11 (6)	1.13657	0.0795248	cytoplasm	Protein component of the large (60S) ribosomal subunit, nearly identical to Rpl11Bp; involved in ribosomal assembly; depletion causes degradation of proteins and RNA of the 60S subunit; has similarity to E. coli L5 and rat L11	39000
	gi|6325126	rpL5	A2	13	rpL5 (13)	1.09109	0.190194	cytoplasm	Protein component of the large (60S) ribosomal subunit with similarity to E. coli L18 and rat L5 ribosomal proteins; binds 5S rRNA and is required for 60S subunit assembly	not visualized
	gi|6324445	rpL25	A2	4	rpL25 (4)	1.07365	0.112153	0	Primary rRNA-binding ribosomal protein component of the large (60S) ribosomal subunit, has similarity to E. coli L23 and rat L23a ribosomal proteins; binds to 26S rRNA via a conserved C-terminal motif	not visualized
	gi|9755331	rpL34	A2	2	rpL34 (2)	1.05276	0.0422581	cytoplasm	Protein component of the large (60S) ribosomal subunit, nearly identical to Rpl34Bp and has similarity to rat L34 ribosomal protein	23600
	gi|6319505	rpL4	A2	11	rpL4 (11)	0.986173	0.22063	cytoplasm	N-terminally acetylated protein component of the large (60S) ribosomal subunit, nearly identical to Rpl4Bp and has similarity to E. coli L4 and rat L4 ribosomal proteins	not visualized
	gi|6323567	rpL6	A2	1	rpL6 (1)	0.928372	0	cytoplasm	N-terminally acetylated protein component of the large (60S) ribosomal subunit, has similarity to Rpl6Bp and to rat L6 ribosomal protein; binds to 5.8S rRNA	37100
	gi|151944465	rpL16	A2	4	rpL16 (4)	0.913509	0.081934	0	N-terminally acetylated protein component of the large (60S) ribosomal subunit, binds to 5.8 S rRNA; has similarity to Rpl16Ap, E. coli L13 and rat L13a ribosomal proteins; transcriptionally regulated by Rap1p	not visualized
	gi|154199621	rpL20	A2	3	rpL20 (3)	0.884477	0.424946	cytoplasm	Protein component of the large (60S) ribosomal subunit, nearly identical to Rpl20Bp and has similarity to rat L18a ribosomal protein	54300
	gi|292659544	rpL23	A2	4	rpL23 (4)	0.880994	0.101451	nucleus	Protein component of the large (60S) ribosomal subunit, identical to Rpl23Bp and has similarity to E. coli L14 and rat L23 ribosomal proteins	not visualized
	gi|49258840	rpL2	A2	6	rpL2 (6)	0.880306	0.178983	cytoplasm	Protein component of the large (60S) ribosomal subunit, identical to Rpl2Bp and has similarity to E. coli L2 and rat L8 ribosomal proteins	not quantitated
	gi|124263182	rpL32	A2	1	rpL32 (1)	0.877055	0	0	Protein component of the large (60S) ribosomal subunit, has similarity to rat L32 ribosomal protein; overexpression disrupts telomeric silencing	not visualized
	gi|218511	rpL6	A2	3	rpL6 (3)	0.790816	0.0928966	cytoplasm	N-terminally acetylated protein component of the large (60S) ribosomal subunit, has similarity to Rpl6Bp and to rat L6 ribosomal protein; binds to 5.8S rRNA	38400
	gi|6321362	rpL7	A2	7	rpL7 (7)	0.739775	0.302639	cytoplasm	Protein component of the large (60S) ribosomal subunit, nearly identical to Rpl7Bp and has similarity to E. coli L30 and rat L7 ribosomal proteins; contains a conserved C-terminal Nucleic acid Binding Domain (NDB2)	101000
	gi|207344160	rpL39	A2	2	rpL39 (2)	0.722223	0.0712251	0	Protein component of the large (60S) ribosomal subunit, has similarity to rat L39 ribosomal protein; required for A3/4; loss of both Rpl31p and Rpl39p confers lethality; also exhibits genetic interactions with SIS1 and PAB1	not visualized
	gi|6319444	rpL19	A2	2	rpL19 (2)	0.706031	0.131081	cytoplasm	Protein component of the large (60S) ribosomal subunit, nearly identical to Rpl19Ap and has similarity to rat L19 ribosomal protein; rpl19a and rpl19b single null mutations result in slow growth, while the double null mutation is lethal	225000
	gi|6322284	rpL17	A2	3	rpL17 (3)	0.686478	0.18191	cytoplasm	Protein component of the large (60S) ribosomal subunit, nearly identical to Rpl17Ap and has similarity to E. coli L22 and rat L17 ribosomal proteins	21100
	gi|6321407	rpL24	A2	3	rpL24 (3)	0.677942	0.0732931	cytoplasm	Ribosomal protein L30 of the large (60S) ribosomal subunit, nearly identical to Rpl24Bp and has similarity to rat L24 ribosomal protein; not essential for translation but may be required for normal translation rate	247000
	gi|6323104	rpL10	A2	4	rpL10 (4)	0.5624	0.0918669	cytoplasm	Protein component of the large (60S) ribosomal subunit, responsible for joining the 40S and 60S subunits; regulates translation initiation; has similarity to rat L10 ribosomal protein and to members of the QM gene family	not visualized
	gi|6322847	rpL14	A2	1	rpL14 (1)	0.452952	0	cytoplasm	N-terminally acetylated protein component of the large (60S) ribosomal subunit, nearly identical to Rpl14Bp and has similarity to rat L14 ribosomal protein; rpl14a csh5 double null mutant exhibits synthetic slow growth	45300
	gi|49258852	rpL17	A2	1	rpL17 (1)	0.399891	0	cytoplasm	Protein component of the large (60S) ribosomal subunit, nearly identical to Rpl17Bp and has similarity to E. coli L22 and rat L17 ribosomal proteins; copurifies with the Dam1 complex (aka DASH complex)	not visualized
	gi|151941219	Fcf2p	A3	4	Fcf2p (4)	4.44176	1.17301	nucleolus	Essential nucleolar protein involved in the early steps of 35S rRNA processing; interacts with Faf1p; member of a transcriptionally co-regulated set of genes called the RRB regulon	not visualized
	gi|51830274	Bfr2p	A3	6	Bfr2p (6)	3.91232	2.40776	nucleolus	Essential protein that is a component of 90S preribosomes; may be involved in rRNA processing; multicopy suppressor of sensitivity to Brefeldin A; expression is induced during lag phase and also by cold shock	15400
	gi|151946633	Enp1p	A3	2	Enp1p (2)	3.89255	0.383905	cytoplasm,nucleolus,nucleus	Protein associated with U3 and U14 snoRNAs, required for pre-rRNA processing and 40S ribosomal subunit synthesis; localized in the nucleus and concentrated in the nucleolus	21600
	gi|160358657	Rok1p	A3	6	Rok1p (6)	3.64596	0.830144	0	ATP-dependent RNA helicase of the DEAD box family; required for 18S rRNA synthesis	not visualized
	gi|6320974	Lcp5p	A3	5	Lcp5p (5)	3.4962	1.94466	0	Essential protein involved in maturation of 18S rRNA; depletion leads to inhibited pre-rRNA processing and reduced polysome levels; localizes primarily to the nucleolus	1430
	gi|6324564	Rcl1p	A3	4	Rcl1p (4)	3.34912	1.19197	nucleolus,nucleus	Subunit of U3-containing 90S preribosome processome complex involved in 18S rRNA biogenesis and small ribosomal subunit assembly; stimulates Bms1p GTPase and U3 binding activity; similar to RNA cyclase-like proteins but no activity detected	10000
	gi|259147979	Sof1p	A3	6	Sof1p (6)	3.20519	1.36017	nucleolus	Essential protein required for biogenesis of 40S (small) ribosomal subunit; has similarity to the beta subunit of trimeric G-proteins and the splicing factor Prp4p	6620
	gi|151941853	Nop14p /Utp2p	A3	4	Nop14p /Utp2p (4)	3.13374	2.89149	0	Nucleolar protein, forms a complex with Noc4p that mediates maturation and nuclear export of 40S ribosomal subunits; also present in the small subunit processome complex, which is required for processing of pre-18S rRNA	not visualized
	gi|151943423	Enp2p	A3	2	Enp2p (2)	3.04048	1.08186	0	Protein associated with U3 and U14 snoRNAs, required for pre-rRNA processing and 40S ribosomal subunit synthesis; localized in the nucleus and concentrated in the nucleolus	not visualized
	gi|1164988	Pno1p	A3	1	Pno1p (1)	3.03837	0	#N/A	Essential nucleolar protein required for pre-18S rRNA processing, interacts with Dim1p, an 18S rRNA dimethyltransferase, and also with Nob1p, which is involved in proteasome biogenesis; contains a KH domain	#N/A
	gi|45269774	Emg1p	A3	3	Emg1p (3)	2.68405	1.14191	cytoplasm,nucleus	Member of the alpha/beta knot fold methyltransferase superfamily; required for maturation of 18S rRNA and for 40S ribosome production; interacts with RNA and with S-adenosylmethionine; associates with spindle/microtubules; forms homodimers	not visualized
	gi|256270959	Krr1p	A3	2	Krr1p (2)	2.61348	1.08118	cytoplasm,nucleolus	Essential nucleolar protein required for the synthesis of 18S rRNA and for the assembly of 40S ribosomal subunit	4340
	gi|151944405	Kre33p	A3	12	Kre33p (12)	2.37174	0.77277	nucleolus	Essential protein of unknown function; heterozygous mutant shows haploinsufficiency in K1 killer toxin resistance	not quantitated
	gi|151942910	Rrp9p	A3	4	Rrp9p (4)	2.27153	0.518703	nucleolus	Protein involved in pre-rRNA processing, associated with U3 snRNP; component of small ribosomal subunit (SSU) processosome; ortholog of the human U3-55k protein	5130
	gi|6323031	Cms1p	A3	1	Cms1p (1)	1.73598	0	nucleus	Subunit of U3-containing 90S preribosome processome complex involved in production of 18S rRNA and assembly of small ribosomal subunit; overexpression rescues supressor mutant of mcm10; null mutant is viable	1200
	gi|151942584	Bms1p	A3	8	Bms1p (8)	1.5074	0.485388	0	GTPase required for synthesis of 40S ribosomal subunits and for processing the 35S pre-rRNA at sites A0, A1, and A2; interacts with Rcl1p, which stimulates its GTPase and U3 snoRNA binding activities; has similarity to Tsr1p	not visualized
	gi|45270068	Faf1p	A3	1	Faf1p (1)	1.3669	0	cytoplasm,nucleus	Protein required for pre-rRNA processing and 40S ribosomal subunit assembly	not visualized
	gi|253181	Nsr1p	A3	4	Nsr1p (4)	0.890432	0.151043	nucleolus	Nucleolar protein that binds nuclear localization sequences, required for pre-rRNA processing and ribosome biogenesis	77400
	gi|190407071	Prp43p	A3	6	Prp43p (6)	0.757465	0.188528	nucleolus	RNA helicase in the DEAH-box family, functions in both RNA polymerase I and polymerase II transcript metabolism, involved in release of the lariat-intron from the spliceosome	16900
	gi|151942575	New1p	A3	3	New1p (3)	0.74146	0.0920353	cytoplasm	ATP binding cassette family member; Asn/Gln-rich rich region supports [NU+] prion formation and susceptibility to [PSI+] prion induction; homologous to mRNA export factor from S. pombe and similar protein from C. albicans (	37600
	gi|151942372	Utp5p	A3a	1	Utp5p (1)	4.28092	0	nucleolus	Subunit of U3-containing Small Subunit (SSU) processome complex involved in production of 18S rRNA and assembly of small ribosomal subunit	33100
	gi|170992	Utp6p	A3a	2	Utp6p (2)	3.66031	1.37209	nucleolus	Nucleolar protein, component of the small subunit (SSU) processome containing the U3 snoRNA that is involved in processing of pre-18S rRNA	7520
	gi|151945015	Utp10p	A3a	4	Utp10p (4)	3.25664	1.07689	nucleolus	Nucleolar protein, component of the small subunit (SSU) processome containing the U3 snoRNA that is involved in processing of pre-18S rRNA	18200
	gi|151943873	Pwp2p	A3a	2	Pwp2p (2)	3.15263	0.34379	nucleolus	Conserved 90S pre-ribosomal component essential for proper endonucleolytic cleavage of the 35 S rRNA precursor at A0, A1, and A2 sites; contains eight WD-repeats; PWP2 deletion leads to defects in cell cycle and bud morphogenesis	16700
	gi|151941850	Sas10p / Utp3p	A3a	5	Sas10p / Utp3p (5)	3.07973	1.25432	0	Essential subunit of U3-containing Small Subunit (SSU) processome complex involved in production of 18S rRNA and assembly of small ribosomal subunit; disrupts silencing when overproduced	not visualized
	gi|6323158	Dip2p / Utp12p	A3a	3	Dip2p / Utp12p (3)	2.92835	1.04856	cytoplasm,nucleus	Nucleolar protein, specifically associated with the U3 snoRNA, part of the large ribonucleoprotein complex known as the small subunit (SSU) processome, required for 18S rRNA biogenesis, part of the active pre-rRNA processing complex	9620
	gi|151946073	Utp14p	A3a	6	Utp14p (6)	2.82252	1.01381	nucleolus,nucleus	Subunit of U3-containing Small Subunit (SSU) processome complex involved in production of 18S rRNA and assembly of small ribosomal subunit	1470
	gi|151941600	Utp30p	A3a	3	Utp30p (3)	2.80898	0.542026	nucleolus,nucleus	Subunit of U3-containing 90S preribosome complex involved in production of 18S rRNA and assembly of small ribosomal subunit	3060
	gi|151943408	Utp8p	A3a	3	Utp8p (3)	2.7331	1.40813	nucleolus	Nucleolar protein required for export of tRNAs from the nucleus; also copurifies with the small subunit (SSU) processome containing the U3 snoRNA that is involved in processing of pre-18S rRNA	16800
	gi|6323441	Utp21p	A3a	9	Utp21p (9)	2.73086	0.839392	nucleus	Subunit of U3-containing 90S preribosome and Small Subunit (SSU) processome complexes involved in production of 18S rRNA and assembly of small ribosomal subunit; synthetic defect with STI1 Hsp90 cochaperone; human homolog linked to glaucoma	2020
	gi|151945077	Mpp10p	A3a	7	Mpp10p (7)	2.62726	1.09632	0	Component of the SSU processome and 90S preribosome, required for pre-18S rRNA processing, interacts with and controls the stability of Imp3p and Imp4p, essential for viability; similar to human Mpp10p	not visualized
	gi|6319818	Rrp7p	A3a	1	Rrp7p (1)	2.42278	0	nucleolus,nucleus	Essential protein involved in rRNA processing and ribosome biogenesis	2610
	gi|6320531	Utp4p	A3a	6	Utp4p (6)	2.41731	0.829567	nucleolus	Subunit of U3-containing 90S preribosome and Small Subunit (SSU) processome complexes involved in production of 18S rRNA and assembly of small ribosomal subunit; member of t-Utp subcomplex involved with transcription of 35S rRNA transcript	5440
	gi|83722564	Utp11p	A3a	1	Utp11p (1)	2.3825	0	0	Subunit of U3-containing Small Subunit (SSU) processome complex involved in production of 18S rRNA and assembly of small ribosomal subunit	not visualized
	gi|259148205	Utp13p	A3a	6	Utp13p (6)	2.34147	0.446369	nucleolus	Nucleolar protein, component of the small subunit (SSU) processome containing the U3 snoRNA that is involved in processing of pre-18S rRNA	8070
	gi|151944459	Imp4p	A3a	3	Imp4p (3)	2.31792	1.051	0	Component of the SSU processome, which is required for pre-18S rRNA processing; interacts with Mpp10p; member of a superfamily of proteins that contain a sigma(70)-like motif and associate with RNAs	not visualized
	gi|6325402	Noc4p	A3a	3	Noc4p (3)	2.27248	0.627988	nucleus	Nucleolar protein, forms a complex with Nop14p that mediates maturation and nuclear export of 40S ribosomal subunits	1630
	gi|14270688	Utp20p	A3a	2	Utp20p (2)	2.12253	0.773667	cytoplasm,nucleolus	Component of the small-subunit (SSU) processome, which is involved in the biogenesis of the 18S rRNA	not visualized
	gi|207342335	Utp15p	A3a	8	Utp15p (8)	2.11787	0.866332	nucleolus,nucleus	Nucleolar protein, component of the small subunit (SSU) processome containing the U3 snoRNA that is involved in processing of pre-18S rRNA	358
	gi|6321990	Utp9p	A3a	5	Utp9p (5)	2.00771	0.756127	nucleolus	Nucleolar protein, component of the small subunit (SSU) processome containing the U3 snoRNA that is involved in processing of pre-18S rRNA	20000
	gi|6321942	Imp3p	A3a	3	Imp3p (3)	1.75588	0.162497	0	Component of the SSU processome, which is required for pre-18S rRNA processing, essential protein that interacts with Mpp10p and mediates interactions of Imp4p and Mpp10p with U3 snoRNA	not visualized
	gi|151943367	Utp22p	A3a	3	Utp22p (3)	1.71556	0.26116	nucleolus,nucleus	Possible U3 snoRNP protein involved in maturation of pre-18S rRNA, based on computational analysis of large-scale protein-protein interaction data	3260
	gi|6324635	Cka2p	A3a	1	Cka2p (1)	1.70614	0	cytoplasm,nucleus	Alpha' catalytic subunit of casein kinase 2, a Ser/Thr protein kinase with roles in cell growth and proliferation; the holoenzyme also contains CKA1, CKB1 and CKB2, the many substrates include transcription factors and all RNA polymerases	4540
	gi|151945258	Utp18p	A3a	1	Utp18p (1)	1.60113	0	nucleolus	Possible U3 snoRNP protein involved in maturation of pre-18S rRNA, based on computational analysis of large-scale protein-protein interaction data	9570
	gi|116666730	Snu13	A3a	2	Snu13 (2)	1.56197	0.186889	0	RNA binding protein, part of U3 snoRNP involved in rRNA processing, part of U4/U6-U5 tri-snRNP involved in mRNA splicing, similar to human 15.5K protein	not visualized
	gi|190407832	Nan1p	A3a	2	Nan1p (2)	1.47815	0.00414938	nucleolus	U3 snoRNP protein, component of the small (ribosomal) subunit (SSU) processosome containing U3 snoRNA; required for the biogenesis of18S rRNA	6560
	gi|151942889	Mrd1p	A3a	3	Mrd1p (3)	1.35881	0.143202	0	Essential conserved protein that is part of the 90S preribosome; required for production of 18S rRNA and small ribosomal subunit; contains five consensus RNA-binding domains	2220
	gi|6319988	Nop6p	A4	4	Nop6p (4)	2.49403	1.43624	nucleolus	Putative RNA-binding protein implicated in A3/4; contains an RNA recognition motif (RRM) and has similarity to hydrophilins; NOP6 may be a fungal-specific gene as no homologs have been yet identified in higher eukaryotes	8970
	gi|190409747	Rrp14p	A4	2	Rrp14p (2)	2.33824	0.257762	0	Essential protein, constituent of 66S pre-ribosomal particles; interacts with proteins involved in ribosomal biogenesis and cell polarity; member of the SURF-6 family	not visualized
	gi|171656	Drs1p	A4	6	Drs1p (6)	2.29493	0.48396	cytoplasm,nucleolus,nucleus	Nucleolar DEAD-box protein required for ribosome assembly and function, including synthesis of 60S ribosomal subunits; constituent of 66S pre-ribosomal particles	not visualized
	gi|151941747	Ebp2p	A4	12	Ebp2p (12)	1.97123	0.466923	0	Essential protein required for the maturation of 25S rRNA and 60S ribosomal subunit assembly, localizes to the nucleolus; constituent of 66S pre-ribosomal particles	not visualized
	gi|6324326	Rlp7p	A4	8	Rlp7p (8)	1.91975	1.4777	0	Nucleolar protein with similarity to large ribosomal subunit L7 proteins; constituent of 66S pre-ribosomal particles; plays an essential role in processing of precursors to the large ribosomal subunit RNAs	7720
	gi|6325213	Nop4p	A4	18	Nop4p (18)	1.90246	0.374154	nucleolus,nucleus	Nucleolar protein, essential for processing and maturation of 27S pre-rRNA and large ribosomal subunit biogenesis; constituent of 66S pre-ribosomal particles; contains four RNA recognition motifs (RRMs)	4990
	gi|6324868	Rrs1p	A4	7	Rrs1p (7)	1.8426	0.410668	0	Essential protein that binds ribosomal protein L11 and is required for nuclear export of the 60S pre-ribosomal subunit during A3/4; mouse homolog shows altered expression in Huntington's disease model mice	not visualized
	gi|151945296	Noc2p	A4	21	Noc2p (21)	1.77674	1.82586	nucleolus,nucleus	Protein that forms a nucleolar complex with Mak21p that binds to 90S and 66S pre-ribosomes, as well as a nuclear complex with Noc3p that binds to 66S pre-ribosomes; both complexes mediate intranuclear transport of ribosomal precursors	29000
	gi|259149411	Brx1p	A4	6	Brx1p (6)	1.7498	0.470422	nucleolus,nucleus	Nucleolar protein, constituent of 66S pre-ribosomal particles; depletion leads to defects in rRNA processing and a block in the assembly of large ribosomal subunits; possesses a sigma(70)-like RNA-binding motif	13200
	gi|207340712	Nip7p	A4	6	Nip7p (6)	1.7219	0.298954	nucleolus,nucleus	Nucleolar protein required for 60S ribosome subunit biogenesis, constituent of 66S pre-ribosomal particles; physically interacts with Nop8p and the exosome subunit Rrp43p	5170
	gi|151942459	Puf6p	A4	2	Puf6p (2)	1.68956	0.196776	nucleolus,nucleus	Pumilio-homology domain protein that binds ASH1 mRNA at PUF consensus sequences in the 3' UTR and represses its translation, resulting in proper asymmetric localization of ASH1 mRNA	21500
	gi|190405562	Nop16p	A4	7	Nop16p (7)	1.67381	0.408623	nucleolus,nucleus	Constituent of 66S pre-ribosomal particles, involved in 60S ribosomal subunit biogenesis	2860
	gi|151941620	Rpf2p	A4	4	Rpf2p (4)	1.63514	0.284646	nucleolus,nucleus	Essential protein involved in the processing of pre-rRNA and the assembly of the 60S ribosomal subunit; interacts with ribosomal protein L11; localizes predominantly to the nucleolus; constituent of 66S pre-ribosomal particles	32400
	gi|151943709	Lsg1p	A4	2	Lsg1p (2)	1.62456	0.212715	cytoplasm	Putative GTPase involved in 60S ribosomal subunit biogenesis; required for the release of Nmd3p from 60S subunits in the cytoplasm	19400
	gi|6321964	Nmd3p	A4	1	Nmd3p (1)	1.61447	0	cytoplasm	Protein involved in nuclear export of the large ribosomal subunit; acts as a Crm1p-dependent adapter protein for export of nascent ribosomal subunits through the nuclear pore complex	11900
	gi|259147998	Rlp24p	A4	2	Rlp24p (2)	1.59342	0.165338	0	Essential protein with similarity to Rpl24Ap and Rpl24Bp, associated with pre-60S ribosomal subunits and required for ribosomal large subunit biogenesis	not visualized
	gi|6323947	Has1p	A4	13	Has1p (13)	1.56966	0.336677	0	ATP-dependent RNA helicase; localizes to both the nuclear periphery and nucleolus; highly enriched in nuclear pore complex fractions; constituent of 66S pre-ribosomal particles	not visualized
	gi|6324219	Nop15p	A4	5	Nop15p (5)	1.5616	0.233976	nucleolus,nucleus	Constituent of 66S pre-ribosomal particles, involved in 60S ribosomal subunit biogenesis; localizes to both nucleolus and cytoplasm	4280
	gi|51013571	Nop2p	A4	5	Nop2p (5)	1.55019	0.453266	nucleolus,nucleus	Probable RNA m(5)C methyltransferase, essential for processing and maturation of 27S pre-rRNA and large ribosomal subunit biogenesis; localized to the nucleolus; constituent of 66S pre-ribosomal particles	18700
	gi|6320292	Rrp1p	A4	4	Rrp1p (4)	1.52717	0.329502	nucleolus,nucleus	Essential evolutionarily conserved nucleolar protein necessary for biogenesis of 60S ribosomal subunits and processing of pre-rRNAs to mature rRNAs, associated with several distinct 66S pre-ribosomal particles	6960
	gi|6323885	Rrp5p	A4	27	Rrp5p (27)	1.50506	0.344726	nucleolus	RNA binding protein with preference for single stranded tracts of U's involved in synthesis of both 18S and 5.8S rRNAs; component of both the ribosomal small subunit (SSU) processosome and the 90S preribosome	8860
	gi|6321857	Ssf1p	A4	2	Ssf1p (2)	1.49598	0.163884	nucleolus,nucleus	Constituent of 66S pre-ribosomal particles, required for ribosomal large subunit maturation; functionally redundant with Ssf2p; member of the Brix family	8150
	gi|6321843	Cic1p/Nsa3p	A4	7	Cic1p/Nsa3p (7)	1.43862	0.369075	nucleolus,nucleus	Essential protein that interacts with proteasome components and has a potential role in proteasome substrate specificity; also copurifies with 66S pre-ribosomal particles	45900
	gi|151942049	Noc1p	A4	13	Noc1p (13)	1.43667	0.306719	nucleolus	Constituent of 66S pre-ribosomal particles, required for large (60S) ribosomal subunit biogenesis; involved in nuclear export of pre-ribosomes; required for maintenance of dsRNA virus; homolog of human CAATT-binding protein	15000
	gi|6322843	Mrt4p	A4	6	Mrt4p (6)	1.41357	0.367255	nucleolus,nucleus	Protein involved in mRNA turnover and ribosome assembly, localizes to the nucleolus	18200
	gi|6323693	Erb1p	A4	23	Erb1p (23)	1.35356	0.527147	nucleolus,nucleus	Constituent of 66S pre-ribosomal particles, forms a complex with Nop7p and Ytm1p that is required for maturation of the large ribosomal subunit; required for maturation of the 25S and 5.8S ribosomal RNAs; homologous to mammalian Bop1	2680
	gi|190407303	Nop12p	A4	8	Nop12p (8)	1.35201	0.348504	nucleolus	Nucleolar protein involved in pre-25S rRNA processing and biogenesis of large 60S ribosomal subunit; contains an RNA recognition motif (RRM); binds to Ebp2; similar to Nop13p and Nsr1p	5910
	gi|207345119	Nop7p	A4	12	Nop7p (12)	1.26109	0.21782	nucleolus,nucleus	Component of several different pre-ribosomal particles; forms a complex with Ytm1p and Erb1p that is required for maturation of the large ribosomal subunit; required for exit from G0 and the initiation of cell proliferation	4530
	gi|6325164	Nog1p	A4	10	Nog1p (10)	1.25939	0.281825	nucleus	Putative GTPase that associates with free 60S ribosomal subunits in the nucleolus and is required for 60S ribosomal subunit biogenesis; constituent of 66S pre-ribosomal particles; member of the ODN family of nucleolar G-proteins	28000
	gi|151941367	Mak16p	A4	1	Mak16p (1)	1.25557	0	0	Essential nuclear protein, constituent of 66S pre-ribosomal particles; required for maturation of 25S and 5.8S rRNAs;	not visualized
	gi|6324846	Ytm1p	A4	3	Ytm1p (3)	1.24552	0.242786	nucleolus,nucleus	Constituent of 66S pre-ribosomal particles, forms a complex with Nop7p and Erb1p that is required for maturation of the large ribosomal subunit; has seven C-terminal WD repeats	6670
	gi|151944581	Nog2p	A4	1	Nog2p (1)	1.15954	0	nucleus	Putative GTPase that associates with pre-60S ribosomal subunits in the nucleolus and is required for their nuclear export and maturation	67700
	gi|151941273	Rea1p/Mdn1p	A4	2	Rea1p/Mdn1p (2)	1.12167	0.0825413	cytoplasm,nucleus	Huge dynein-related AAA-type ATPase (midasin), forms extended pre-60S particle with the Rix1 complex (Rix1p-Ipi1p-Ipi3p), may mediate ATP-dependent remodeling of 60S subunits and subsequent export from nucleoplasm to cytoplasm	538
	gi|160409988	Mak5p	A4	1	Mak5p (1)	1.10498	0	nucleolus,nucleus	Essential nucleolar protein, putative DEAD-box RNA helicase required for maintenance of M1 dsRNA virus; involved in biogenesis of large (60S) ribosomal subunits	981
	gi|6325273	Tif6p	A4	2	Tif6p (2)	1.08911	0.0371958	nucleolus,nucleus	Constituent of 66S pre-ribosomal particles, has similarity to human B1 factor 6 (eIF6); may be involved in the biogenesis and or stability of 60S ribosomal subunits	18600
	gi|190406043	Noc3p	A4	6	Noc3p (6)	0.825873	0.183551	nucleolus,nucleus	Protein that forms a nuclear complex with Noc2p that binds to 66S ribosomal precursors to mediate their intranuclear transport; also binds to chromatin to promote the association of DNA replication factors and replication initiation	11700
	gi|151944364	Nop13p	A4	1	Nop13p (1)	0.8162	0	nucleolus,nucleus	Nucleolar protein found in preribosomal complexes; contains an RNA recognition motif (RRM)	3830
	gi|206558288	Nsa1p	A4	1	Nsa1p (1)	0.570025	0	nucleolus,nucleus	Constituent of 66S pre-ribosomal particles, involved in 60S ribosomal subunit biogenesis	2740
	gi|256270950	Spb1p	A4	2	Spb1p (2)	0.547732	0.0159046	0	AdoMet-dependent methyltransferase involved in rRNA processing and 60S ribosomal subunit maturation; methylates G2922 in the tRNA docking site of the large subunit rRNA and in the absence of snR52, U2921; suppressor of PAB1 mutants	not visualized
	gi|151944713	Nug1p	A4	3	Nug1p (3)	0.37192	0.174416	nucleolus,nucleus	GTPase that associates with nuclear 60S pre-ribosomes, required for export of 60S ribosomal subunits from the nucleus	7130
	gi|190406571	Spb4p	A4	1	Spb4p (1)	0.187795	0	nucleolus,nucleus	Putative ATP-dependent RNA helicase, nucleolar protein required for synthesis of 60S ribosomal subunits at a late step in the pathway; sediments with 66S pre-ribosomes in sucrose gradients	5740
	gi|7839181	Nop10p	A5	2	Nop10p (2)	1.83095	0.247295	nucleolus	Constituent of small nucleolar ribonucleoprotein particles containing H/ACA-type snoRNAs, which are required for pseudouridylation and processing of pre-18S rRNA	not visualized
	gi|666101	Nhp2p	A5	3	Nhp2p (3)	1.46623	0.162038	nucleolus	Nuclear protein related to mammalian high mobility group (HMG) proteins, essential for function of H/ACA-type snoRNPs, which are involved in 18S rRNA processing	not visualized
	gi|151941019	Cbf5p	A5	9	Cbf5p (9)	1.22756	0.142566	nucleolus	Pseudouridine synthase catalytic subunit of box H/ACA small nucleolar ribonucleoprotein particles (snoRNPs), acts on both large and small rRNAs and on snRNA U2; mutations in human ortholog dyskerin cause the disorder dyskeratosis congenita	33600
	gi|190405871	Gar1p	A5	3	Gar1p (3)	1.1921	0.222457	nucleolus	Protein component of the H/ACA snoRNP pseudouridylase complex, involved in the modification and cleavage of the 18S pre-rRNA	5730
	gi|206558283	Nop58p	A5	9	Nop58p (9)	1.17633	0.486946	nucleolus	Protein involved in pre-rRNA processing, 18S rRNA synthesis, and snoRNA synthesis; component of the small subunit processome complex, which is required for processing of pre-18S rRNA	34700
	gi|6320190	Nop1p	A5	11	Nop1p (11)	1.07766	0.309928	0	Nucleolar protein, component of the small subunit processome complex, which is required for processing of pre-18S rRNA; has similarity to mammalian fibrillarin	not visualized
	gi|259148182	Nop56p	A5	12	Nop56p (12)	0.95855	0.160954	nucleolus	Essential evolutionarily-conserved nucleolar protein component of the box C/D snoRNP complexes that direct 2'-O-methylation of pre-rRNA during its maturation; overexpression causes spindle orientation defects (1, 3, 4, 5)	13500
	gi|71064091	YIL127C	A6	1	YIL127C (1)	8.68227	0	nucleolus	Putative protein of unknown function; identified in a screen for mutants with decreased levels of rDNA transcription; green fluorescent protein (GFP)-fusion protein localizes to the nucleolus; predicted to be involved in ribosome biogenesis	3670
	gi|163310814	Npl3p	A6	1	Npl3p (1)	3.10707	0	nucleus	is Nop3, req. for ribos. biogenesis. also for mRNA metabolism. For RNA-binding protein that promotes elongation, regulates termination, and carries poly(A) mRNA from nucleus to cytoplasm; required for pre-mRNA splicing; dissociation from mRNAs promoted by Mtr10p; phosphorylated by Sky1p in the cytoplasm	78700
	gi|530998	Fpr3p	A6	7	Fpr3p (7)	2.51517	0.96321	nucleolus,nucleus	Nucleolar peptidyl-prolyl cis-trans isomerase (PPIase); FK506 binding protein; phosphorylated by casein kinase II (Cka1p-Cka2p-Ckb1p-Ckb2p) and dephosphorylated by Ptp1p	9490
	gi|151945554	Rex4p	A6	4	Rex4p (4)	1.87118	0.742482	nucleolus,nucleus	Putative RNA exonuclease possibly involved in pre-rRNA processing and ribosome assembly	4280
	gi|207340445	Rrp12p	A6	3	Rrp12p (3)	1.5761	0.548694	cytoplasm,nucleus	Protein required for export of the ribosomal subunits; associates with the RNA components of the pre-ribosomes; contains HEAT-repeats	8170
	gi|160380629	Dbp7p	A6	1	Dbp7p (1)	1.42966	0	nucleolus,nucleus	Putative ATP-dependent RNA helicase of the DEAD-box family involved in ribosomal biogenesis; essential for growth under anaerobic conditions	1460
	gi|151941039	Pwp1p	A6	1	Pwp1p (1)	1.36826	0	cytoplasm,nucleolus,nucleus	Protein with WD-40 repeats involved in rRNA processing; associates with trans-acting ribosome biogenesis factors; similar to beta-transducin superfamily	43800
	gi|577810	Rrp8p	A6	1	Rrp8p (1)	1.2753	0	nucleolus,nucleus	Nucleolar protein involved in rRNA processing, pre-rRNA cleavage at site A2; also involved in telomere maintenance; mutation is synthetically lethal with a gar1 mutation	2780
	gi|160380616	Dbp3p	A6	2	Dbp3p (2)	1.20998	0.289936	nucleolus,nucleus	Putative ATP-dependent RNA helicase of the DEAD-box family involved in ribosomal biogenesis	38900
	gi|151945976	Tma23p	A6	1	Tma23p (1)	1.07582	0	nucleolus	Nucleolar protein of unknown function implicated in ribosome biogenesis; TMA23 may be a fungal-specific gene as no homologs have been yet identified in higher eukaryotes	not quantitated
	gi|151943835	YCR016W	A6	1	YCR016W (1)	1.03163	0	nucleolus,nucleus	Putative protein of unknown function; green fluorescent protein (GFP)-fusion protein localizes to the nucleolus and nucleus; predicted to be involved in A3/4	1850
	gi|259145944	Arb1p	A6	1	Arb1p (1)	0.833383	0	cytoplasm	ATPase of the ATP-binding cassette (ABC) family involved in 40S and 60S ribosome biogenesis, has similarity to Gcn20p; shuttles from nucleus to cytoplasm, physically interacts with Tif6p, Lsg1p	17600
	gi|468605	Sup45p	B	1	Sup45p (1)	1.66347	0	cytoplasm	Polypeptide release factor (eRF1) in translation termination; mutant form acts as a recessive omnipotent suppressor; methylated by Mtq2p-Trm112p in ternary complex eRF1-eRF3-GTP; mutation of methylation site confers resistance to zymocin	13100
	gi|190409546	NPA3	B	3	NPA3 (3)	1.45595	0.470796	cytoplasm	Essential, conserved, cytoplasmic ATPase; phosphorylated by the Pcl1p-Pho85p kinase complex	15200
	gi|295675	TIF4631	B	1	TIF4631 (1)	1.19376	0	cytoplasm	Translation initiation factor eIF4G, subunit of the mRNA cap-binding protein complex (eIF4F) that also contains eIF4E (Cdc33p); associates with the poly(A)-binding protein Pab1p, also interacts with eIF4A (Tif1p); homologous to Tif4632p	9760
	gi|151943621	Gcn1p	B	5	Gcn1p (5)	1.09145	0.270456	cytoplasm	Positive regulator of the Gcn2p kinase activity, forms a complex with Gcn20p; proposed to stimulate Gcn2p activation by an uncharged tRNA	7330
	gi|151946513	GRS1	B	2	GRS1 (2)	0.88688	0.273879	cytoplasm	Cytoplasmic and mitochondrial glycyl-tRNA synthase that ligates glycine to the cognate anticodon bearing tRNA; transcription termination factor that may interact with the 3'-end of pre-mRNA to promote 3'-end formation	98400
	gi|460044	Fun12p	B1	2	Fun12p (2)	2.031	0.609903	cytoplasm	GTPase, required for general translation initiation by promoting Met-tRNAiMet binding to ribosomes and ribosomal subunit joining; homolog of bacterial IF2	13400
	gi|984682	NIP1	B1	1	NIP1 (1)	1.68375	0	cytoplasm	eIF3c subunit of the eukaryotic translation initiation factor 3 (eIF3), involved in the assembly of preinitiation complex and start codon selection	78900
	gi|6323795	TIF34	B1	2	TIF34 (2)	1.51392	0.0835776	0	eIF3i subunit of the core complex of translation initiation factor 3 (eIF3), which is essential for translation	2400
	gi|238686680	Prt1	B1	3	Prt1 (3)	1.4035	0.471871	cytoplasm	eIF3b subunit of the core complex of translation initiation factor 3 (eIF3), essential for translation; part of a subcomplex (Prt1p-Rpg1p-Nip1p) that stimulates binding of mRNA and tRNA(i)Met to ribosomes	47500
	gi|151946470	RPG1	B1	2	RPG1 (2)	1.21848	0.0904442	cytoplasm	eIF3a subunit of the core complex of translation initiation factor 3 (eIF3), essential for translation; part of a subcomplex (Prt1p-Rpg1p-Nip1p) that stimulates binding of mRNA and tRNA(i)Met to ribosomes	52700
	gi|11513344	Tif2p	B1	1	Tif2p (1)	1.14687	0	cytoplasm	Translation initiation factor eIF4A, identical to Tif1p; DEA(D/H)-box RNA helicase that couples ATPase activity to RNA binding and unwinding; forms a dumbbell structure of two compact domains connected by a linker; interacts with eIF4G	not quantitated
	gi|3732	unnamed protein product 98% seq. identity to Gcd1p	B1	1	unnamed protein product 98% seq. identity to Gcd1p (1)	1.14599	0	cytoplasm	Gamma subunit of the translation initiation factor eIF2B, the guanine-nucleotide exchange factor for eIF2; activity subsequently regulated by phosphorylated eIF2; first identified as a negative regulator of GCN4 expression	9530
	gi|151946172	Clu1p	B1	1	Clu1p (1)	1.12097	0	cytoplasm	eIF3 component of unknown function; deletion causes defects in mitochondrial organization but not in growth or translation initiation, can rescue cytokinesis and mitochondrial organization defects of the Dictyostelium cluA- mutant	17000
	gi|6324433	Cdc33p	B1	4	Cdc33p (4)	1.10907	0.116809	cytoplasm	Cytoplasmic mRNA cap binding protein and translation initiation factor eIF4E; the eIF4E-cap complex is responsible for mediating cap-dependent mRNA translation via interactions with translation initiation factor eIF4G (Tif4631p or Tif4632p)	14200
	gi|238686682	Tif35p	B1	5	Tif35p (5)	0.978322	0.147313	cytoplasm	eIF3g subunit of the core complex of translation initiation factor 3 (eIF3), which is essential for translation	not visualized
	gi|6324778	Ded1p	B1	7	Ded1p (7)	0.975799	0.207186	0	ATP-dependent DEAD (Asp-Glu-Ala-Asp)-box RNA helicase, required for B1 of all yeast mRNAs; mutations in human DEAD-box DBY are a frequent cause of male infertility	not visualized
	gi|6322323	Tif2p	B1	15	Tif2p (15)	0.77709	0.109209	cytoplasm	Translation initiation factor eIF4A, identical to Tif1p; DEA(D/H)-box RNA helicase that couples ATPase activity to RNA binding and unwinding; forms a dumbbell structure of two compact domains connected by a linker; interacts with eIF4G	not quantitated
	gi|151941085	Yef3p	B1	27	Yef3p (27)	0.432345	0.202861	cytoplasm	Translational elongation factor 3, stimulates the binding of aminoacyl-tRNA (AA-tRNA) to ribosomes by releasing EF-1 alpha from the ribosomal complex; contains two ABC cassettes; binds and hydrolyses ATP	871000
	gi|190405311	Yef3p	B2	2	Yef3p (2)	3.4323	0.619155	cytoplasm	Translational elongation factor 3, stimulates the binding of aminoacyl-tRNA (AA-tRNA) to ribosomes by releasing EF-1 alpha from the ribosomal complex; contains two ABC cassettes; binds and hydrolyses ATP	871000
	gi|259147758	Tef4p	B2	2	Tef4p (2)	0.703508	0.1083	cytoplasm	Gamma subunit of translational elongation factor eEF1B, stimulates the binding of aminoacyl-tRNA (AA-tRNA) to ribosomes by releasing eEF1A (Tef1p/Tef2p) from the ribosomal complex	102000
	gi|55670150	EF-2 (EFT1/EFT2)	B2	16	EF-2 (EFT1/EFT2) (16)	0.62955	0.203025	cytoplasm	Elongation factor 2 (EF-2), also encoded by EFT2; catalyzes ribosomal translocation during protein synthesis; contains diphthamide, the unique posttranslationally modified histidine residue specifically ADP-ribosylated by diphtheria toxin	82700
	gi|215794766	Hyp2p	B2	1	Hyp2p (1)	0.599019	0	#N/A	Translation elongation factor eIF-5A, previously thought to function in translation initiation; similar to and functionally redundant with Anb1p; structural homolog of bacterial EF-P; undergoes an essential hypusination modification	#N/A
	gi|6319594	Tef2p	B2	25	Tef2p (25)	0.503579	0.176629	cytoplasm	Translational elongation factor EF-1 alpha; also encoded by TEF1; functions in the binding reaction of aminoacyl-tRNA (AA-tRNA) to ribosomes	450
	gi|15988132	Hht1/Hht2	C1	1	Hht1/Hht2 (1)	2.65645	0	nucleus	Histone H3, core histone protein required for chromatin assembly, part of heterochromatin-mediated telomeric and HM silencing; one of two identical histone H3 proteins (see HHT2); regulated by acetylation, methylation, and phosphorylation	213000
	gi|6320430	Htb1p	C1	2	Htb1p (2)	1.60933	0.119655	nucleus	Histone H2B, core histone protein required for chromatin assembly and chromosome function; nearly identical to HTB1; Rad6p-Bre1p-Lge1p mediated ubiquitination regulates transcriptional activation, meiotic DSB formation and H3 methylation	443000
	gi|15988133	H4	C1	1	H4 (1)	1.60654	0	nucleus	Histone H4, core histone protein required for chromatin assembly and chromosome function; one of two identical histone proteins (see also HHF2); contributes to telomeric silencing; N-terminal domain involved in maintaining genomic integrity	524000
	gi|6320431	Hta1p/Hta2p	C1	2	Hta1p/Hta2p (2)	1.40212	0.210594	vacuole	Histone H2A, core histone protein required for chromatin assembly and chromosome function; one of two nearly identical subtypes (see also HTA2); DNA damage-dependent phosphorylation by Mec1p facilitates DNA repair; acetylated by Nat4p	not visualized
	gi|259145314	Paa1p	C3	1	Paa1p (1)	0.758369	0	0	Polyamine acetyltransferase; acetylates polyamines (e.g. putrescine, spermidine, spermine) and also aralkylamines (e.g. tryptamine, phenylethylamine); may be involved in transcription and/or DNA replication	8680
	gi|51013133	Rsc8p	C3a	1	Rsc8p (1)	1.43059	0	nucleus	Component of the RSC chromatin remodeling complex; essential for viability and mitotic growth; homolog of SWI/SNF subunit Swi3p, but unlike Swi3p, does not activate transcription of reporters	3380
	gi|151940964	Fpr4p	C4e	9	Fpr4p (9)	2.18876	0.443701	nucleolus,nucleus	Peptidyl-prolyl cis-trans isomerase (PPIase) (proline isomerase) localized to the nucleus; catalyzes isomerization of proline residues in histones H3 and H4, which affects lysine methylation of those histones	14100
	gi|172034	Nap1p	C6	1	Nap1p (1)	1.47622	0	cytoplasm	Protein that interacts with mitotic cyclin Clb2p; required for the regulation of microtubule dynamics during mitosis; controls bud morphogenesis; involved in the transport of H2A and H2B histones to the nucleus; phosphorylated by CK2	8070
	gi|151945839	Pso2p	D	1	Pso2p (1)	0.623822	0	cytoplasm,nucleus	Nuclease required for DNA single- and double-strand break repair; acts at a post-incision step in repair of breaks that result from interstrand cross-links produced by a variety of mono- and bi-functional psoralen derivatives; induced by UV-irradiation; forms nuclear foci upon DNA replication stress	259
	gi|110590860	RPA12	E1	3	RPA12 (3)	2.17864	0.849874	nucleolus	RNA polymerase I subunit A12.2; contains two zinc binding domains, and the N terminal domain is responsible for anchoring to the RNA pol I complex	8450
	gi|172215	Rpa190p	E1	1	Rpa190p (1)	0.916724	0	nucleolus	RNA polymerase I subunit; largest subunit of RNA polymerase I	2840
	gi|190407445	Rpo31p	E3	1	Rpo31p (1)	1.04139	0	nucleus	RNA polymerase III subunit C160, part of core enzyme; similar to bacterial beta-prime subunit	6020
	gi|6325445	Rpo26p	E4	1	Rpo26p (1)	1.30778	0	cytoplasm,nucleus	RNA polymerase subunit ABC23, common to RNA polymerases I, II, and III; part of central core; similar to bacterial omega subunit	6090
	gi|190408037	Rpc40p (AC40)	E5	1	Rpc40p (AC40) (1)	1.01648	0	nucleolus,nucleus	RNA polymerase subunit, common to RNA polymerase I and III	13000
	gi|259145620	Yra1p	F5	5	Yra1p (5)	3.46676	1.48399	nucleus	Nuclear protein that binds to RNA and to Mex67p, required for export of poly(A)+ mRNA from the nucleus; member of the REF (RNA and export factor binding proteins) family; another family member, Yra2p, can substitute for Yra1p function	not visualized
	gi|6324217	Dbp2p	F5	1	Dbp2p (1)	1.92941	0	cytoplasm,nucleus	Essential ATP-dependent RNA helicase of the DEAD-box protein family, involved in nonsense-mediated mRNA decay and rRNA processing	33100
	gi|6321013	Pab1p	F5	11	Pab1p (11)	1.87697	0.523796	cytoplasm	Poly(A) binding protein, part of the 3'-end RNA-processing complex, mediates interactions between the 5' cap structure and the 3' mRNA poly(A) tail, involved in control of poly(A) tail length, interacts with translation factor eIF-4G	198000
	gi|14318523	Loc1p	F5	5	Loc1p (5)	1.61411	0.353962	nucleolus,nucleus	Nuclear protein involved in asymmetric localization of ASH1 mRNA; binds double-stranded RNA in vitro; constituent of 66S pre-ribosomal particles	3650
	gi|151942176	Mss116p	F5	1	Mss116p (1)	1.30029	0	mitochondrion	DEAD-box protein required for efficient splicing of mitochondrial Group I and II introns; non-polar RNA helicase that also facilities strand annealing	10300
	gi|256273404	Dbp5p	F5	3	Dbp5p (3)	1.20321	0.0834702	nuclear periphery	Cytoplasmic ATP-dependent RNA helicase of the DEAD-box family involved in mRNA export from the nucleus; involved in translation termination	14900
	gi|151943812	Gbp2p	F5	1	Gbp2p (1)	1.15018	0	nucleus	Poly(A+) RNA-binding protein, involved in the export of mRNAs from the nucleus to the cytoplasm; similar to Hrb1p and Npl3p; also binds single-stranded telomeric repeat sequence in vitro	2540
	gi|256272082	Dcp1p	F5	1	Dcp1p (1)	1.05818	0	punctate composite	Subunit of the Dcp1p-Dcp2p decapping enzyme complex, which removes the 5' cap structure from mRNAs prior to their degradation; enhances the activity of catalytic subunit Dcp2p; regulated by DEAD box protein Dhh1p	2880
	gi|6321265	Kem1p	F5	1	Kem1p (1)	1.05178	0	cytoplasm	Evolutionarily-conserved 5'-3' exonuclease component of cytoplasmic processing (P) bodies involved in mRNA decay; plays a role in microtubule-mediated processes, filamentous growth, ribosomal RNA maturation, and telomere maintenance	11700
	gi|51013079	HEK2	F5	1	HEK2 (1)	0.784643	0	cytoplasm	RNA binding protein involved in the asymmetric localization of ASH1 mRNA; represses translation of ASH1 mRNA, an effect reversed by Yck1p-dependent phosphoryation; regulates telomere position effect and length; similarity to hnRNP-K	15600
	gi|190406294	Air1p	F5b	2	Air1p (2)	1.72949	0.588431	cytoplasm,nucleus	Zinc knuckle protein, involved in nuclear RNA processing and degradation as a component of the TRAMP complex; stimulates the poly(A) polymerase activity of Pap2p in vitro; functionally redundant with Air2p	1550
	gi|160358710	Sub2p	F6	3	Sub2p (3)	0.925366	0.178416	nucleus	Component of the TREX complex required for nuclear mRNA export; member of the DEAD-box RNA helicase superfamily and is involved in early and late steps of spliceosome assembly; homolog of the human splicing factor hUAP56	51700
	gi|207344772	Ded81p	F7	1	Ded81p (1)	1.26234	0	0	Cytosolic asparaginyl-tRNA synthetase, required for protein synthesis, catalyzes the specific attachment of asparagine to its cognate tRNA	not visualized
	gi|172945	Frs1p	F7	1	Frs1p (1)	1.11656	0	cytoplasm	Beta subunit of cytoplasmic phenylalanyl-tRNA synthetase, forms a tetramer with Frs2p to generate active enzyme; able to hydrolyze mis-aminoacylated tRNA-Phe, which could contribute to translational quality control	5440
	gi|259149922	Rvb2p	F8/C3c	1	Rvb2p (1)	2.03228	0	0	Essential protein involved in transcription regulation; component of chromatin remodeling complexes; required for assembly and function of the INO80 complex; also referred to as reptin; member of the RUVB-like protein family	3030
	gi|975224	Meu1p	G	1	Meu1p (1)	2.40702	0	cytoplasm,nucleus	Methylthioadenosine phosphorylase (MTAP); catalyzes the initial step in the methionine salvage pathway; affects polyamine biosynthesis through regulation of ornithine decarboxylase (Spe1p) activity; regulates ADH2 gene expression	4820
	gi|151942744	Mnn9	G	1	Mnn9 (1)	1.91569	0	Golgi	Subunit of Golgi mannosyltransferase complex also containing Anp1p, Mnn10p, Mnn11p, and Hoc1p that mediates elongation of the polysaccharide mannan backbone; forms a separate complex with Van1p that is also involved in backbone elongation	1630
	gi|172436	Rna1p	G	2	Rna1p (2)	1.71557	0.545389	cytoplasm	GTPase activating protein (GAP) for Gsp1p, involved in nuclear transport	52200
	gi|151943789	Glk1p	G	4	Glk1p (4)	1.60438	0.377382	cytoplasm,punctate composite	Glucokinase, catalyzes the phosphorylation of glucose at C6 in the first irreversible step of glucose metabolism; one of three glucose phosphorylating enzymes; expression regulated by non-fermentable carbon sources	21100
	gi|151943508	Yhb1p	G	1	Yhb1p (1)	1.53715	0	cytoplasm	Nitric oxide oxidoreductase, flavohemoglobin involved in nitric oxide detoxification; plays a role in the oxidative and nitrosative stress responses	13000
	gi|6980562	Ypd1p	G	1	Ypd1p (1)	1.50304	0	cytoplasm,nucleus	Phosphorelay intermediate protein, phosphorylated by the plasma membrane sensor Sln1p in response to osmotic stress and then in turn phosphorylates the response regulators Ssk1p in the cytosol and Skn7p in the nucleus	6330
	gi|151943073	LYS12	G	1	LYS12 (1)	1.50185	0	mitochondrion	Homo-isocitrate dehydrogenase, an NAD-linked mitochondrial enzyme required for the fourth step in the biosynthesis of lysine, in which homo-isocitrate is oxidatively decarboxylated to alpha-ketoadipate	19100
	gi|173045	Trp3p	G	1	Trp3p (1)	1.41968	0	cytoplasm	Bifunctional enzyme exhibiting both indole-3-glycerol-phosphate synthase and anthranilate synthase activities, forms multifunctional hetero-oligomeric anthranilate synthase:indole-3-glycerol phosphate synthase enzyme complex with Trp2p	13400
	gi|151941514	MAE1	G	2	MAE1 (2)	1.36319	0.0526068	mitochondrion	Mitochondrial malic enzyme, catalyzes the oxidative decarboxylation of malate to pyruvate, which is a key intermediate in sugar metabolism and a precursor for synthesis of several amino acids	10500
	gi|151942316	Ydr341cp	G	1	Ydr341cp (1)	1.34711	0	0	Arginyl-tRNA synthetase, proposed to be cytoplasmic but the authentic, non-tagged protein is detected in highly purified mitochondria in high-throughput studies	20600
	gi|640053	SER1	G	1	SER1 (1)	1.25302	0	cytoplasm	3-phosphoserine aminotransferase, catalyzes the formation of phosphoserine from 3-phosphohydroxypyruvate, required for serine and glycine biosynthesis; regulated by the general control of amino acid biosynthesis mediated by Gcn4p	15900
	gi|6730572	Sod1p	G	1	Sod1p (1)	1.23982	0	ambiguous,cytoplasm,nucleus	Cytosolic copper-zinc superoxide dismutase; some mutations are analogous to those that cause ALS (amyotrophic lateral sclerosis) in humans	519000
	gi|151943814	Ilv6p	G	2	Ilv6p (2)	1.18546	0.125587	mitochondrion	Regulatory subunit of acetolactate synthase, which catalyzes the first step of branched-chain amino acid biosynthesis; enhances activity of the Ilv2p catalytic subunit, localizes to mitochondria	15800
	gi|171596	Gfa1p	G	4	Gfa1p (4)	1.1415	0.112788	0	Glutamine-fructose-6-phosphate amidotransferase, catalyzes the formation of glucosamine-6-P and glutamate from fructose-6-P and glutamine in the first step of chitin biosynthesis	14300
	gi|171504	Fas3p	G	14	Fas3p (14)	0.95449	0.181651	cytoplasm,punctate composite	Acetyl-CoA carboxylase, biotin containing enzyme that catalyzes the carboxylation of acetyl-CoA to form malonyl-CoA; required for de novo biosynthesis of long-chain fatty acids	20200
	gi|51013423	Ade5,7p	G	2	Ade5,7p (2)	0.928169	0.0533751	cytoplasm	Bifunctional enzyme of the 'de novo' purine nucleotide biosynthetic pathway, contains aminoimidazole ribotide synthetase and glycinamide ribotide synthetase activities	35800
	gi|6322123	Rrn3p	G	1	Rrn3p (1)	0.904764	0	cytoplasm	Minor isoform of the large subunit of ribonucleotide-diphosphate reductase; the RNR complex catalyzes rate-limiting step in dNTP synthesis, regulated by DNA replication and DNA damage checkpoint pathways via localization of small subunits	1360
	gi|6322666	Fas1p	G	2	Fas1p (2)	0.864906	0.272231	cytoplasm	Beta subunit of fatty acid synthetase, which catalyzes the synthesis of long-chain saturated fatty acids; contains acetyltransacylase, dehydratase, enoyl reductase, malonyl transacylase, and palmitoyl transacylase activities	91800
	gi|6322468	TDH1	G	1	TDH1 (1)	0.853719	0	cytoplasm,nucleus	Glyceraldehyde-3-phosphate dehydrogenase, isozyme 1, involved in glycolysis and gluconeogenesis; tetramer that catalyzes the reaction of glyceraldehyde-3-phosphate to 1,3 bis-phosphoglycerate; detected in the cytoplasm and cell-wall	120000
	gi|151944399	Srv2p	G	1	Srv2p (1)	0.794653	0	actin	CAP (cyclase-associated protein) subunit of adenylyl cyclase complex; N-terminus binds adenylyl cyclase and facilitates activation by RAS; C-terminus binds ADP-actin monomers, facilitating regulation of actin dynamics and cell morphogenesis	8760
	gi|854566	Ura2p	G	2	Ura2p (2)	0.78591	0.160146	cytoplasm	Bifunctional carbamoylphosphate synthetase (CPSase)-aspartate transcarbamylase (ATCase), catalyzes the first two enzymatic steps in the de novo biosynthesis of pyrimidines; both activities are subject to feedback inhibition by UTP	11000
	gi|171122	Vma2p	G	12	Vma2p (12)	0.751756	0.164061	vacuolar membrane	Subunit B of the eight-subunit V1 peripheral membrane domain of the vacuolar H+-ATPase (V-ATPase), an electrogenic proton pump found throughout the endomembrane system; contains nucleotide binding sites; also detected in the cytoplasm	131000
	gi|151942417	PPN1	G	1	PPN1 (1)	0.727123	0	vacuole	Vacuolar endopolyphosphatase with a role in phosphate metabolism; functions as a homodimer	319
	gi|151943263	Trp5p	G	3	Trp5p (3)	0.724943	0.350783	cytoplasm,nucleus	Tryptophan synthase, catalyzes the last step of tryptophan biosynthesis; regulated by the general control system of amino acid biosynthesis	15500
	gi|894204	Psa1p	G	1	Psa1p (1)	0.706603	0	cytoplasm	GDP-mannose pyrophosphorylase (mannose-1-phosphate guanyltransferase), synthesizes GDP-mannose from GTP and mannose-1-phosphate in cell wall biosynthesis; required for normal cell wall structure	97100
	gi|6323619	Apt1p	G	1	Apt1p (1)	0.666052	0	cytoplasm,nucleus	Adenine phosphoribosyltransferase, catalyzes the formation of AMP from adenine and 5-phosphoribosylpyrophosphate; involved in the salvage pathway of purine nucleotide biosynthesis	11200
	gi|47420051	Gpd1p	G	2	Gpd1p (2)	0.661756	0.0584623	peroxisome	NAD-dependent glycerol-3-phosphate dehydrogenase, key enzyme of glycerol synthesis, essential for growth under osmotic stress; expression regulated by high-osmolarity glycerol response pathway; homolog of Gpd2p	807
	gi|75766245	Gal1p	G	1	Gal1p (1)	0.640225	0	0	Galactokinase, phosphorylates alpha-D-galactose to alpha-D-galactose-1-phosphate in the first step of galactose catabolism; expression regulated by Gal4p	not visualized
	gi|6325025	Fas2p	G	1	Fas2p (1)	0.615007	0	cytoplasm	Alpha subunit of fatty acid synthetase, which catalyzes the synthesis of long-chain saturated fatty acids; contains beta-ketoacyl reductase and beta-ketoacyl synthase activities; phosphorylated	17000
	gi|6323138	Ahp1p	G	1	Ahp1p (1)	0.539712	0	cytoplasm,nucleus	Thiol-specific peroxiredoxin, reduces hydroperoxides to protect against oxidative damage; function in vivo requires covalent conjugation to Urm1p	16200
	gi|308191556	Ade12p	G	2	Ade12p (2)	0.539348	0.0390792	cytoplasm	Adenylosuccinate synthase, catalyzes the first step in synthesis of adenosine monophosphate from inosine 5'monophosphate during purine nucleotide biosynthesis; exhibits binding to single-stranded autonomously replicating (ARS) core sequence	56800
	gi|256274388	Sam1p	G	4	Sam1p (4)	0.504972	0.160033	cytoplasm	S-adenosylmethionine synthetase, catalyzes transfer of the adenosyl group of ATP to the sulfur atom of methionine; one of two differentially regulated isozymes (Sam1p and Sam2p)	103000
	gi|6321776	Prs3p	G	1	Prs3p (1)	0.400215	0	cytoplasm	5-phospho-ribosyl-1(alpha)-pyrophosphate synthetase, synthesizes PRPP, which is required for nucleotide, histidine, and tryptophan biosynthesis; one of five related enzymes, which are active as heteromultimeric complexes	not visualized
	gi|7546185	Fur1	G	1	Fur1 (1)	0.379529	0	intracellular	Uracil phosphoribosyltransferase, synthesizes UMP from uracil; involved in the pyrimidine salvage pathway	not visualized
	gi|207344936	Pfk1p	G	1	Pfk1p (1)	0.378715	0	cytoplasm	Alpha subunit of heterooctameric phosphofructokinase involved in glycolysis, indispensable for anaerobic growth, activated by fructose-2,6-bisphosphate and AMP, mutation inhibits glucose induction of cell cycle-related genes	89800
	gi|6323073	Pdc1p	G	12	Pdc1p (12)	0.367934	0.242613	ambiguous,cytoplasm,nucleus	Major of three pyruvate decarboxylase isozymes, key enzyme in alcoholic fermentation, decarboxylates pyruvate to acetaldehyde; subject to glucose-, ethanol-, and autoregulation; involved in amino acid catabolism	8970
	gi|4180	Cdc19p	G	3	Cdc19p (3)	0.363834	0.045803	cytoplasm	Pyruvate kinase, functions as a homotetramer in glycolysis to convert phosphoenolpyruvate to pyruvate, the input for aerobic (TCA cycle) or anaerobic (glucose fermentation) respiration	291000
	gi|223143	Adh2p	G	1	Adh2p (1)	0.306374	0	cytoplasm	Glucose-repressible alcohol dehydrogenase II, catalyzes the conversion of ethanol to acetaldehyde; involved in the production of certain carboxylate esters; regulated by ADR1	1620
	gi|207342498	Tsa1p	G	3	Tsa1p (3)	0.305779	0.130883	cytoplasm,punctate composite	Thioredoxin peroxidase, acts as both a ribosome-associated and free cytoplasmic antioxidant; self-associates to form a high-molecular weight chaperone complex under oxidative stress; deletion results in mutator phenotype	378000
	gi|416161	Cys4p	G	2	Cys4p (2)	0.162564	0.0537635	cytoplasm	Cystathionine beta-synthase, catalyzes synthesis of cystathionine from serine and homocysteine, the first committed step in cysteine biosynthesis; responsible for hydrogen sulfide generation; mutations in human ortholog cause homocystinuria	41900
	gi|6322569	Cpa2	G	1	Cpa2 (1)	0	0	cytoplasm	Large subunit of carbamoyl phosphate synthetase, which catalyzes a step in the synthesis of citrulline, an arginine precursor	18000
	gi|6324194	Fpr1p	G/C2	4	Fpr1p (4)	1.79402	0.377605	cytoplasm,nucleus	Peptidyl-prolyl cis-trans isomerase (PPIase), binds to the drugs FK506 and rapamycin; also binds to the nonhistone chromatin binding protein Hmo1p and may regulate its assembly or function	43300
	gi|460064	Gua1p	G/V	4	Gua1p (4)	0.64574	0.100883	0	GMP synthase, an enzyme that catalyzes the second step in the biosynthesis of GMP from inosine 5'-phosphate (IMP); transcription is not subject to regulation by guanine but is negatively regulated by nutrient starvation	not visualized
	gi|259144783	Prx1p	H	1	Prx1p (1)	1.59273	0	mitochondrion	Mitochondrial peroxiredoxin (1-Cys Prx) with thioredoxin peroxidase activity, has a role in reduction of hydroperoxides; reactivation requires Trr2p and glutathione; induced during respiratory growth and oxidative stress; phosphorylated	4510
	gi|170962	AAC3	H	1	AAC3 (1)	1.43945	0	mitochondrion	Mitochondrial inner membrane ADP/ATP translocator, exchanges cytosolic ADP for mitochondrially synthesized ATP; expressed under anaerobic conditions; similar to Pet9p and Aac1p; has roles in maintenance of viability and in respiration	1080
	gi|454438	Pim1p	H	2	Pim1p (2)	1.107	0.00786065	mitochondrion	ATP-dependent Lon protease, involved in degradation of misfolded proteins in mitochondria; required for biogenesis and maintenance of mitochondria	14500
	gi|171108	Atp2	H	1	Atp2 (1)	0.940143	0	mitochondrion	Beta subunit of the F1 sector of mitochondrial F1F0 ATP synthase, which is a large, evolutionarily conserved enzyme complex required for ATP synthesis; phosphorylated	164000
	gi|151945474	Tuf1p	H	2	Tuf1p (2)	0.844947	0.274083	mitochondrion	Mitochondrial translation elongation factor Tu; comprises both GTPase and guanine nucleotide exchange factor activities, while these activities are found in separate proteins in S. pombe and humans	58500
	gi|171704583	Sds23p	I	1	Sds23p (1)	1.82798	0	cytoplasm,nucleus	One of two S. cerevisiae homologs (Sds23p and Sds24p) of the S. pombe Sds23 protein, which is implicated in APC/cyclosome regulation; involved in cell separation during budding	21200
	gi|190408634	SDS24	I	1	SDS24 (1)	1.23013	0	cytoplasm	One of two S. cerevisiae homologs (Sds23p and Sds24p) of the S. pombe Sds23 protein, which is implicated in APC/cyclosome regulation; involved in cell separation during budding; may play an indirect role in fluid-phase endocytosis	2840
	gi|190406538	Tub2p	I	7	Tub2p (7)	0.697125	0.120871	0	Beta-tubulin; associates with alpha-tubulin (Tub1p and Tub3p) to form tubulin dimer, which polymerizes to form microtubules	not visualized
	gi|406272	Scp160p	I	2	Scp160p (2)	0.626126	0.0243178	ER	Essential RNA-binding G protein effector of mating response pathway, mainly associated with nuclear envelope and ER, interacts in mRNA-dependent manner with translating ribosomes via multiple KH domains, similar to vertebrate vigilins	not quantitated
	gi|151941768	Lrg1p	J	1	Lrg1p (1)	1.28099	0	bud neck,cytoplasm,cell periphery	Putative GTPase-activating protein (GAP) involved in the Pkc1p-mediated signaling pathway that controls cell wall integrity; appears to specifically regulate 1,3-beta-glucan synthesis	468
	gi|6319972	Ssb1p	K	16	Ssb1p (16)	1.20483	0.569336	cytoplasm	Cytoplasmic ATPase that is a ribosome-associated molecular chaperone, functions with J-protein partner Zuo1p; may be involved in folding of newly-made polypeptide chains; member of the HSP70 family; interacts with phosphatase subunit Reg1p	170000
	gi|6323002	HSP104	K	3	HSP104 (3)	0.962766	0.0986968	cytoplasm	Heat shock protein that cooperates with Ydj1p (Hsp40) and Ssa1p (Hsp70) to refold and reactivate previously denatured, aggregated proteins; responsive to stresses including: heat, ethanol, and sodium arsenite; involved in [PSI+] propagatio	32800
	gi|6324120	Ssb2p	K	1	Ssb2p (1)	0.915755	0	cytoplasm	Cytoplasmic ATPase that is a ribosome-associated molecular chaperone, functions with J-protein partner Zuo1p; may be involved in the folding of newly-synthesized polypeptide chains; member of the HSP70 family; homolog of SSB1	104000
	gi|171723	Hsc82p	K	21	Hsc82p (21)	0.790539	0.220641	cytoplasm	Cytoplasmic chaperone of the Hsp90 family, redundant in function and nearly identical with Hsp82p, and together they are essential; expressed constitutively at 10-fold higher basal levels than HSP82 and induced 2-3 fold by heat shock	132000
	gi|99031947	SBA1	K	1	SBA1 (1)	0.725281	0	cytoplasm,nucleus	Co-chaperone that binds to and regulates Hsp90 family chaperones; important for pp60v-src activity in yeast; homologous to the mammalian p23 proteins and like p23 can regulate telomerase activity	33700
	gi|207341845	Ssb2p	K	1	Ssb2p (1)	0.360403	0	cytoplasm	Cytoplasmic ATPase that is a ribosome-associated molecular chaperone, functions with J-protein partner Zuo1p; may be involved in the folding of newly-synthesized polypeptide chains; member of the HSP70 family; homolog of SSB1	104000
	gi|99031945	Hsp82p	K1	1	Hsp82p (1)	0.830331	0	cytoplasm	Hsp90 chaperone required for pheromone signaling and negative regulation of Hsf1p; docks with Tom70p for mitochondrial preprotein delivery; promotes telomerase DNA binding and nucleotide addition; interacts with Cns1p, Cpr6p, Cpr7p, Sti1p	445000
	gi|533365	Sse1p	K1	3	Sse1p (3)	0.485415	0.0871342	cytoplasm	ATPase that is a component of the heat shock protein Hsp90 chaperone complex; binds unfolded proteins; member of the heat shock protein 70 (HSP70) family; localized to the cytoplasm	71700
	gi|37362683	Scj1p	K2	1	Scj1p (1)	2.3532	0	ambiguous	One of several homologs of bacterial chaperone DnaJ, located in the ER lumen where it cooperates with Kar2p to mediate maturation of proteins	8260
	gi|151944234	Atp11p	K2	1	Atp11p (1)	1.67717	0	mitochondrion	Molecular chaperone, required for the assembly of alpha and beta subunits into the F1 sector of mitochondrial F1F0 ATP synthase	2840
	gi|42543071	Ydj1p	K2	1	Ydj1p (1)	1.43732	0	cytoplasm,nucleus	Protein chaperone involved in regulation of the HSP90 and HSP70 functions; involved in protein translocation across membranes; member of the DnaJ family	119000
	gi|493574	CCT3	K2	1	CCT3 (1)	0.908472	0	0	Subunit of the cytosolic chaperonin Cct ring complex, related to Tcp1p, required for the assembly of actin and tubulins in vivo	not visualized
	gi|151941387	Ssa1p	K2	16	Ssa1p (16)	0.665895	0.295378	cytoplasm	ATPase involved in protein folding and nuclear localization signal (NLS)-directed nuclear transport; member of heat shock protein 70 (HSP70) family; forms a chaperone complex with Ydj1p; localized to the nucleus, cytoplasm, and cell wall	269000
	gi|6323004	Ssa2p	K2	2	Ssa2p (2)	0.542273	0.0862707	cytoplasm,nucleus	ATP binding protein involved in protein folding and vacuolar import of proteins; member of heat shock protein 70 (HSP70) family; associated with the chaperonin-containing T-complex; present in the cytoplasm, vacuolar membrane and cell wall	364000
	gi|151943402	YGR122Wp	L	1	YGR122Wp (1)	1.53208	0	cytoplasm	Probable ortholog of A. nidulans PalC, which is involved in pH regulation and binds to the ESCRT-III complex; null mutant does not properly process Rim101p and has decreased resistance to rapamycin; GFP-fusion protein is cytoplasmic	not quantitated
	gi|207347779	Ola1p	L	3	Ola1p (3)	0.847495	0.0919904	cytoplasm	P-loop ATPase with similarity to human OLA1 and bacterial YchF; identified as specifically interacting with the proteasome; protein levels are induced by hydrogen peroxide	36800
	gi|189041600	YKR018C	L2	2	YKR018C (2)	1.82861	0.692439	cytoplasm,nucleus	Putative protein of unknown function; green fluorescent protein (GFP)-fusion protein localizes to the cytoplasm and nucleus	1770
	gi|259146231	Yfr039cp	L2	1	Yfr039cp (1)	0.9186	0	ambiguous	Putative protein of unknown function; may be involved in response to high salt and changes in carbon source; deletion mutant has decreased spore survival in Drosophila feces	3170
	gi|6321025	Bmh1p	M	3	Bmh1p (3)	1.76906	0.326746	cytoplasm	14-3-3 protein, major isoform; controls proteome at post-transcriptional level, binds proteins and DNA, involved in regulation of many processes including exocytosis, vesicle transport, Ras/MAPK signaling, and rapamycin-sensitive signaling	158000
	gi|37362625	Sro9p	M	4	Sro9p (4)	1.1661	0.174979	cytoplasm	Cytoplasmic RNA-binding protein that associates with translating ribosomes; involved in heme regulation of Hap1p as a component of the HMC complex, also involved in the organization of actin filaments; contains a La motif	8430
	gi|710602	Dnm1	M	1	Dnm1 (1)	0.67901	0	mitochondrion,punctate composite	Dynamin-related GTPase required for mitochondrial fission and morphology; assembles on the cytoplasmic face of mitochondrial tubules at sites at which division will occur; also participates in endocytosis and regulating peroxisome abundance	9620
	gi|151944873	Bem2p	N	1	Bem2p (1)	4.63743	0	bud neck,cytoplasm	Rho GTPase activating protein (RhoGAP) involved in the control of cytoskeleton organization and cellular morphogenesis; required for bud emergence	1230
	gi|151942363	Rvs167p	N	1	Rvs167p (1)	1.33877	0	actin	Actin-associated protein, interacts with Rvs161p to regulate actin cytoskeleton, endocytosis, and viability following starvation or osmotic stress; homolog of mammalian amphiphysin	14600
	gi|836779	Lsb3	N	1	Lsb3 (1)	1.27868	0	bud neck,cytoplasm,mitochondrion,cell periphery	Protein containing a C-terminal SH3 domain; binds Las17p, which is a homolog of human Wiskott-Aldrich Syndrome protein involved in actin patch assembly and actin polymerization	3670
	gi|642334	Cof1p	N	1	Cof1p (1)	1.23247	0	0	Cofilin, promotes actin filament depolarization in a pH-dependent manner; binds both actin monomers and filaments and severs filaments; thought to be regulated by phosphorylation at SER4; ubiquitous and essential in eukaryotes	19600
	gi|151942115	SAC6	N	2	SAC6 (2)	1.1576	0.261027	actin	Fimbrin, actin-bundling protein; cooperates with Scp1p (calponin/transgelin) in the organization and maintenance of the actin cytoskeleton	3510
	gi|151942171	Cct6p	N	2	Cct6p (2)	1.00355	0.0800633	0	Subunit of the cytosolic chaperonin Cct ring complex, related to Tcp1p, essential protein that is required for the assembly of actin and tubulins in vivo; contains an ATP-binding motif	not visualized
	gi|151945061	Bbc1p	N	2	Bbc1p (2)	0.985233	0.108665	0	Protein possibly involved in assembly of actin patches; interacts with an actin assembly factor Las17p and with the SH3 domains of Type I myosins Myo3p and Myo5p; localized predominantly to cortical actin patches	not visualized
	gi|6323511	Tub3p	N	2	Tub3p (2)	0.879681	0.172224	cytoplasm,nucleus,spindle pole	Alpha-tubulin; associates with beta-tubulin (Tub2p) to form tubulin dimer, which polymerizes to form microtubules; expressed at lower level than Tub1p	12300
	gi|7546413	Act1p	N	5	Act1p (5)	0.855313	0.11928	0	Actin, structural protein involved in cell polarization, endocytosis, and other cytoskeletal functions	not visualized
	gi|173183	Vps1p	N	4	Vps1p (4)	0.837768	0.107814	cytoplasm,punctate composite,endosome	Dynamin-ähnliche GTPase, die für vakuolären Sortierung; auch in Aktin-Zytoskelett Organisation beteiligt sind, Ende der Golgi-Vorratsspeicherung von einigen Proteinen, die Regulierung peroxisome biogenesis	5960
	gi|151945133	Arp3p	N	1	Arp3p (1)	0.697829	0	0	Essential component of the Arp2/3 complex, which is a highly conserved actin nucleation center required for the motility and integrity of actin patches; involved in endocytosis and membrane growth and polarity	6650
	gi|151941149	SPA2	N	1	SPA2 (1)	0.67205	0	0	Component of the polarisome, which functions in actin cytoskeletal organization during polarized growth; acts as a scaffold for Mkk1p and Mpk1p cell wall integrity signaling components; potential Cdc28p substrate	274
	gi|151945942	Bch1	O	1	Bch1 (1)	1.4519	0	Golgi to vacuole	Member of the ChAPs family (Chs5p-Arf1p-binding proteins: Bch1p, Bch2p, Bud7p, Chs6p), that forms the exomer complex with Chs5p to mediate export of specific cargo proteins from the Golgi to the plasma membrane; may interact with ribosomes	3460
	gi|256271056	Aps3p	O	1	Aps3p (1)	1.36363	0	punctate composite,Golgi to ER	Small subunit of the clathrin-associated adaptor complex AP-3, which is involved in vacuolar protein sorting; related to the sigma subunit of the mammalian clathrin AP-3 complex; suppressor of loss of casein kinase 1 function	1240
	gi|558403	Cog8p	O	1	Cog8p (1)	1.2959	0	punctate composite	Component of the conserved oligomeric Golgi complex (Cog1p through Cog8p), a cytosolic tethering complex that functions in protein trafficking to mediate fusion of transport vesicles to Golgi compartments	6440
	gi|473152	Mrs6p	O	1	Mrs6p (1)	1.28748	0	cytoplasm,nucleus	Rab escort protein, forms a complex with the Ras-like small GTPase Ypt1p that is required for the prenylation of Ypt1p by protein geranylgeranyltransferase type II (Bet2p-Bet4p); sequence similarity to mammalian choroideraemia gene	23800
	gi|30749262	Ykt6p	O	2	Ykt6p (2)	1.06356	0.0371439	0	Vesicle membrane protein (v-SNARE) with acyltransferase activity; involved in trafficking to and within the Golgi, endocytic trafficking to the vacuole, and vacuolar fusion; membrane localization due to prenylation at the carboxy-terminus	not visualized
	gi|171483	Sec21	O	1	Sec21 (1)	0.981072	0	Golgi,Golgi to ER	Gamma subunit of coatomer, a heptameric protein complex that together with Arf1p forms the COPI coat; involved in ER to Golgi transport of selective cargo	77900
	gi|229597871	Vtc2p	O	3	Vtc2p (3)	0.872904	0.101511	ER	Subunit of the vacuolar transporter chaperone (VTC) complex involved in membrane trafficking, vacuolar polyphosphate accumulation, microautophagy and non-autophagic vacuolar fusion	2910
	gi|151943611	Chc1p	O	1	Chc1p (1)	0.865611	0	Golgi to vacuole	Clathrin heavy chain, subunit of the major coat protein involved in intracellular protein transport and endocytosis; two heavy chains form the clathrin triskelion structural component; the light chain (CLC1) is thought to regulate function	28700
	gi|151941877	Cdc48p	O	8	Cdc48p (8)	0.83189	0.204815	cytoplasm,nucleus	ATPase in ER, nuclear membrane and cytosol with homology to mammalian p97; in a complex with Npl4p and Ufd1p participates in retrotranslocation of ubiquitinated proteins from the ER into the cytosol for degradation by the proteasome	78400
	gi|6320056	COP1	O	1	COP1 (1)	0.823333	0	Golgi,Golgi to ER	Alpha subunit of COPI vesicle coatomer complex, which surrounds transport vesicles in the early secretory pathway	15200
	gi|290771181	Kar2p	O	1	Kar2p (1)	0.805208	0	ambiguous	ATPase involved in protein import into the ER, also acts as a chaperone to mediate protein folding in the ER and may play a role in ER export of soluble proteins; regulates the unfolded protein response via interaction with Ire1p	337000
	gi|165761044	Sec23p	O	1	Sec23p (1)	0.768402	0	0	GTPase-activating protein; component of the Sec23p-Sec24p heterodimeric complex of the COPII vesicle coat, involved in ER to Golgi transport and autophagy; stimulates the GDP-bound form of Sar1p	not visualized
	gi|45720066	Sec53p	O	1	Sec53p (1)	0.312266	0	cytoplasm,nucleus	Phosphomannomutase, involved in synthesis of GDP-mannose and dolichol-phosphate-mannose; required for folding and glycosylation of secretory proteins in the ER lumen	3500
	gi|3480	POL3	P1	1	POL3 (1)	1.13885	0	nucleus	Catalytic subunit of DNA polymerase delta; required for chromosomal DNA replication during mitosis and meiosis, intragenic recombination, repair of double strand DNA breaks, and DNA replication during nucleotide excision repair (NER)	not visualized
	gi|50513623	Rfc3p	P2	1	Rfc3p (1)	1.05988	0	nucleus	Subunit of heteropentameric Replication factor C (RF-C), which is a DNA binding protein and ATPase that acts as a clamp loader of the proliferating cell nuclear antigen (PCNA) processivity factor for DNA polymerases delta and epsilon	3140
	gi|58177142	Srp1p	Q	2	Srp1p (2)	1.74783	0.358129	cytoplasm,nuclear periphery	Karyopherin alpha homolog, forms a dimer with karyopherin beta Kap95p to mediate import of nuclear proteins, binds the nuclear localization signal of the substrate during import; may also play a role in regulation of protein degradation	2790
	gi|67464126	Kap95p	Q	1	Kap95p (1)	1.35584	0	cytoplasm,nuclear periphery,punctate composite	Karyopherin beta, forms a complex with Srp1p/Kap60p; interacts with nucleoporins to mediate nuclear import of NLS-containing cargo proteins via the nuclear pore complex; regulates PC biosynthesis; GDP-to-GTP exchange factor for Gsp1p	51700
	gi|6323968	PSE1	Q	1	PSE1 (1)	1.12672	0	cytoplasm,nucleus	Karyopherin/importin that interacts with the nuclear pore complex; acts as the nuclear import receptor for specific proteins, including Pdr1p, Yap1p, Ste12p, and Aft1p	15500
	gi|61679843	Dhh1p	Q	1	Dhh1p (1)	1.01858	0	cytoplasm	Cytoplasmic DExD/H-box helicase, stimulates mRNA decapping, coordinates distinct steps in mRNA function and decay, interacts with both the decapping and deadenylase complexes, may have a role in mRNA export and translation	42900
	gi|151942370	Sxm1p	Q	1	Sxm1p (1)	0.944177	0	cytoplasm,nucleus	Nuclear transport factor (karyopherin) involved in protein transport between the cytoplasm and nucleoplasm; similar to Nmd5p, Cse1p, Lph2p, and the human cellular apoptosis susceptibility protein, CAS1	16300
	gi|151944826	Kap123p	Q	5	Kap123p (5)	0.851149	0.21158	cytoplasm,nucleus	Karyopherin beta, mediates nuclear import of ribosomal proteins prior to assembly into ribosomes and import of histones H3 and H4; localizes to the nuclear pore, nucleus, and cytoplasm; exhibits genetic interactions with RAI1	38300
	gi|6324759	Gsp2p	Q	2	Gsp2p (2)	0.448366	0.0625272	cytoplasm,nucleus	GTP binding protein (mammalian Ranp homolog) involved in the maintenance of nuclear organization, RNA processing and transport; interacts with Kap121p, Kap123p and Pdr6p (karyophilin betas); Gsp1p homolog that is not required for viability	2460
	gi|2131097	Ty1B	R	3	Ty1B (3)	1.01993	0.344395	#N/A	Retrotransposon TYA Gag and TYB Pol genes; transcribed/translated as one unit; polyprotein is processed to make a nucleocapsid-like protein (Gag), reverse transcriptase (RT), protease (PR), and integrase (IN); similar to retroviral genes	#N/A
	gi|151944169	Ecm29	S	1	Ecm29 (1)	1.02331	0	cytoplam, nucleus	Major component of the proteasome; tethers the proteasome core particle to the regulatory particle, and enhances the stability of the proteasome	12100
	gi|188595916	Rpn13p	S1	1	Rpn13p (1)	1.50348	0	cytoplasm,nucleus	Subunit of the 19S regulatory particle of the 26S proteasome lid; acts as a ubiquitin receptor for the proteasome; null mutants accumulate ubiquitinated Gcn4p and display decreased 26S proteasome stability	12200
	gi|45269968	Rpn8p	S1	2	Rpn8p (2)	1.21202	0.0447965	cytoplasm,nucleus	Essential, non-ATPase regulatory subunit of the 26S proteasome; has similarity to the human p40 proteasomal subunit and to another S. cerevisiae regulatory subunit, Rpn11p	19800
	gi|1147800	Rpt4p	S1	1	Rpt4p (1)	1.04018	0	nucleus	One of six ATPases of the 19S regulatory particle of the 26S proteasome involved in the degradation of ubiquitinated substrates; required for spindle pole body duplication; localized mainly to the nucleus throughout the cell cycle	not visualized
	gi|207343610	Rpt1p	S1	1	Rpt1p (1)	0.89512	0	nucleus	One of six ATPases of the 19S regulatory particle of the 26S proteasome involved in the degradation of ubiquitinated substrates; required for optimal CDC20 transcription; interacts with Rpn12p and the E3 ubiquitin-protein ligase Ubr1p	105
	gi|151943971	Rpn1p	S1	2	Rpn1p (2)	0.86043	0.232788	cytoplasm,nucleus	Non-ATPase base subunit of the 19S regulatory particle of the 26S proteasome; may participate in the recognition of several ligands of the proteasome; contains a leucine-rich repeat (LRR) domain, a site for protein-protein interactions	306000
	gi|6320602	Rpt3p	S1	3	Rpt3p (3)	0.835336	0.0712332	ambiguous	One of six ATPases of the 19S regulatory particle of the 26S proteasome involved in the degradation of ubiquitinated substrates; substrate of N-acetyltransferase B	not visualized
	gi|207341153	Rpt5p	S2	1	Rpt5p (1)	0.743584	0	nucleus	One of six ATPases of the 19S regulatory particle of the 26S proteasome involved in the degradation of ubiquitinated substrates; recruited to the GAL1-10 promoter region upon induction of transcription	not visualized
	gi|157830305	TOP2	T	1	TOP2 (1)	1.40698	0	nucleus	Essential type II topoisomerase, relieves torsional strain in DNA by cleaving and re-sealing the phosphodiester backbone of both positively and negatively supercoiled DNA; cleaves complementary strands; localizes to axial cores in meiosis	5730
	gi|151942421	Tom1p	U	1	Tom1p (1)	1.07839	0	nucleolus,nucleus	E3 ubiquitin ligase of the hect-domain class; has a role in mRNA export from the nucleus and may regulate transcriptional coactivators; involved in degradation of excess histones (	358
	gi|14719687	Mms2p	U	1	Mms2p (1)	0.929721	0	cytoplasm,nucleus	Ubiquitin-conjugating enzyme variant involved in error-free postreplication repair; forms a heteromeric complex with Ubc13p, an active ubiquitin-conjugating enzyme; cooperates with chromatin-associated RING finger proteins, Rad18p and Rad5p	2760
	gi|4715	Uba1p	U	4	Uba1p (4)	0.609995	0.198262	cytoplasm,nucleus	Ubiquitin activating enzyme (E1), involved in ubiquitin-mediated protein degradation and essential for viability	17700
	gi|171099	Vma5p	V	6	Vma5p (6)	1.08384	0.14639	ambiguous,vacuolar membrane	Subunit C of the eight-subunit V1 peripheral membrane domain of vacuolar H+-ATPase (V-ATPase), an electrogenic proton pump found throughout the endomembrane system; required for the V1 domain to assemble onto the vacuolar membrane	21100
	gi|6319432	Ura7p	V	1	Ura7p (1)	0.978257	0	cytoplasm	Major CTP synthase isozyme (see also URA8), catalyzes the ATP-dependent transfer of the amide nitrogen from glutamine to UTP, forming CTP, the final step in de novo biosynthesis of pyrimidines; involved in phospholipid biosynthesis	57600
	gi|1165216	Zpr1p	V	2	Zpr1p (2)	0.952294	0.0455743	cytoplasm,nucleus	Essential protein with two zinc fingers, present in the nucleus of growing cells but relocates to the cytoplasm in starved cells via a process mediated by Cpr1p; binds to translation elongation factor eEF-1 (Tef1p)	39900
	gi|1008483	Gus1p	V	2	Gus1p (2)	0.688414	0.0645625	cytoplasm	Glutamyl-tRNA synthetase (GluRS), forms a complex with methionyl-tRNA synthetase (Mes1p) and Arc1p; complex formation increases the catalytic efficiency of both tRNA synthetases and ensures their correct localization to the cytoplasm	48700
	gi|6320016	Vma1p	V	5	Vma1p (5)	0.679694	0.325944	vacuolar membrane	Subunit A of the eight-subunit V1 peripheral membrane domain of the vacuolar H+-ATPase; protein precursor undergoes self-catalyzed splicing to yield the extein Tfp1p and the intein Vde (PI-SceI), which is a site-specific endonuclease	200000
			A1	104		1.13969		Nucleolus	76
			A2	156		1.12615		Nucleus	103
			A3	84		2.60481		Cytoplasm	159
			A3a	95		2.43191		Ambiguous	7
			A4	267		1.43569		Vacuole	4
			A5	49		1.27562		Punctate	9
			A6	24		2.16465		Spindle pole	1
			B	12		1.2583		Cell periphery	2
			B1	71		1.19516		Nuclear periphery	3
			B2	46		1.17359		Mitochondria	12
			C1	6		1.81861		Golgi	6
			C3	1		0.758369
			C3a	1		1.43059
			C4e	9		2.18876
			C6	1		1.47622
			D	1		0.623822
			E1	4		1.54768
			E3	1		1.04139
			E4	1		1.30778
			E5	1		1.01648
			F5	30		1.54355
			F5b	2		1.72949
			F6	3		0.925366
			F7	2		1.18945
			F8/C3c	1		2.03228
			G	100		0.90155
			G/C2	4		1.79402
			G/V	4		0.64574
			H	7		1.18485
			I	11		1.09534
			J	1		1.28099
			K	43		0.826596
			K1	4		0.657873
			K2	22		1.26405
			L	4		1.18979
			L2	3		1.3736
			M	8		1.20472
			N	23		1.29803
			O	23		0.978705
			P1	1		1.13885
			P2	1		1.05988
			Q	13		1.07038
			R	3		1.01993
			S	1		1.02331
			S1	10		1.05776
			S2	1		0.743584
			T	1		1.40698
			U	6		0.8727
			V	16		0.8765

## Sheet: L16 vs WT
	Accession Number	Name	Class	Peptide Count	Name (Peptide Count)	Avg iTRAQ ratio (117/114)	iTRAQ Standard Deviation (117/114)	Localisation	SGD Description	Copy Number per Cell
	gi|899490	rpS12	A1	4	rpS12 (4)	1.24577	0.102277	0	Protein component of the small (40S) ribosomal subunit; has similarity to rat ribosomal protein S12	not visualized
	gi|6321772	rpS20	A1	4	rpS20 (4)	1.20744	0.141296	0	Protein component of the small (40S) ribosomal subunit; overproduction suppresses mutations affecting RNA polymerase III-dependent transcription; has similarity to E. coli S10 and rat S20 ribosomal proteins	not visualized
	gi|2131127	rpS21	A1	2	rpS21 (2)	1.18969	0.12715	cytoplasm	Protein component of the small (40S) ribosomal subunit; nearly identical to Rps21Bp and has similarity to rat S21 ribosomal protein	27400
	gi|1164943	rpS7A	A1	5	rpS7A (5)	1.17488	0.176561	0	Protein component of the small (40S) ribosomal subunit, nearly identical to Rps7Bp; interacts with Kti11p; deletion causes hypersensitivity to zymocin; has similarity to rat S7 and Xenopus S8 ribosomal proteins	41000
	gi|1151236	rpS6A/B	A1	6	rpS6A/B (6)	1.15083	0.0798124	cytoplasm	Protein component of the small (40S) ribosomal subunit; identical to Rps6Bp and has similarity to rat S6 ribosomal protein	66000
	gi|10383793	rpS14A	A1	4	rpS14A (4)	1.12256	0.103227	0	Ribosomal protein 59 of the small subunit, required for ribosome assembly and 20S pre-rRNA processing; mutations confer cryptopleurine resistance; nearly identical to Rps14Bp and similar to E. coli S11 and rat S14 ribosomal proteins	29600
	gi|6320918	rpS24A	A1	5	rpS24A (5)	1.12171	0.1382	cytoplasm	Protein component of the small (40S) ribosomal subunit; identical to Rps24Bp and has similarity to rat S24 ribosomal protein	not visualized
	gi|6319399	rpS8A	A1	5	rpS8A (5)	1.11848	0.170059	cytoplasm	Protein component of the small (40S) ribosomal subunit; identical to Rps8Bp and has similarity to rat S8 ribosomal protein	15900
	gi|6322583	rpS5	A1	7	rpS5 (7)	1.11399	0.194544	0	Protein component of the small (40S) ribosomal subunit, the least basic of the non-acidic ribosomal proteins; phosphorylated in vivo; essential for viability; has similarity to E. coli S7 and rat S5 ribosomal proteins	not visualized
	gi|49258831	rpS23	A1	4	rpS23 (4)	1.0995	0.162394	#N/A	Ribosomal protein 28 (rp28) of the small (40S) ribosomal subunit, required for translational accuracy; nearly identical to Rps23Ap and similar to E. coli S12 and rat S23 ribosomal proteins; deletion of both RPS23A and RPS23B is lethal	#N/A
	gi|6321809	rpS27B	A1	1	rpS27B (1)	1.09873	0	cytoplasm	Protein component of the small (40S) ribosomal subunit; nearly identical to Rps27Ap and has similarity to rat S27 ribosomal protein	not quantitated
	gi|55670021	Asc1p	A1	4	Asc1p (4)	1.09079	0.11036	0	G-protein beta subunit and guanine nucleotide dissociation inhibitor for Gpa2p; ortholog of RACK1 that inhibits translation; core component of the small (40S) ribosomal subunit; represses Gcn4p in the absence of amino acid starvation	333000
	gi|6323399	rpS22	A1	2	rpS22 (2)	1.07889	0.178862	nucleolus,nucleus	Protein component of the small (40S) ribosomal subunit; nearly identical to Rps22Bp and has similarity to E. coli S8 and rat S15a ribosomal proteins	40400
	gi|6324741	rpS28A	A1	1	rpS28A (1)	1.06578	0	cytoplasm	Protein component of the small (40S) ribosomal subunit; nearly identical to Rps28Bp and has similarity to rat S28 ribosomal protein	94500
	gi|6321997	rpS4B	A1	3	rpS4B (3)	1.05432	0.223711	cytoplasm	Protein component of the small (40S) ribosomal subunit; identical to Rps4Ap and has similarity to rat S4 ribosomal protein	102000
	gi|6321653	rpS0A	A1	8	rpS0A (8)	1.0431	0.138387	cytoplasm	Protein component of the small (40S) ribosomal subunit, nearly identical to Rps0Bp; required for maturation of 18S rRNA along with Rps0Bp; deletion of either RPS0 gene reduces growth rate, deletion of both genes is lethal	93700
	gi|6324151	rpS3	A1	4	rpS3 (4)	1.02526	0.0469252	0	Protein component of the small (40S) ribosomal subunit, has apurinic/apyrimidinic (AP) endonuclease activity; essential for viability; has similarity to E. coli S3 and rat S3 ribosomal proteins	146000
	gi|1914797	rpS11B	A1	1	rpS11B (1)	1.01121	0	cytoplasm	Protein component of the small (40S) ribosomal subunit; identical to Rps11Ap and has similarity to E. coli S17 and rat S11 ribosomal proteins	1200
	gi|151946577	rpS9B	A1	4	rpS9B (4)	1.0089	0.215527	cytoplasm	Protein component of the small (40S) ribosomal subunit; nearly identical to Rps9Ap and has similarity to E. coli S4 and rat S9 ribosomal proteins	63300
	gi|49258832	rpS18A/B	A1	4	rpS18A/B (4)	1.00566	0.16068	cytoplasm	Protein component of the small (40S) ribosomal subunit; nearly identical to Rps18Bp and has similarity to E. coli S13 and rat S18 ribosomal proteins	48100
	gi|207346268	rpS17B	A1	3	rpS17B (3)	0.985041	0.11224	cytoplasm	Ribosomal protein 51 (rp51) of the small (40s) subunit; nearly identical to Rps17Ap and has similarity to rat S17 ribosomal protein	30500
	gi|6324451	rpS19	A1	2	rpS19 (2)	0.978359	0.0224947	cytoplasm	Protein component of the small (40S) ribosomal subunit, required for assembly and maturation of pre-40 S particles; mutations in human RPS19 are associated with Diamond Blackfan anemia; nearly identical to Rps19Bp	29000
	gi|49258828	rpS16	A1	1	rpS16 (1)	0.974024	0	cytoplasm	Protein component of the small (40S) ribosomal subunit; identical to Rps16Bp and has similarity to E. coli S9 and rat S16 ribosomal proteins	33800
	gi|6324533	rpS15	A1	3	rpS15 (3)	0.964852	0.0425558	0	Protein component of the small (40S) ribosomal subunit; has similarity to E. coli S19 and rat S15 ribosomal proteins	not visualized
	gi|207345408	rpS2	A1	3	rpS2 (3)	0.959048	0.145288	0	Protein component of the small (40S) subunit, essential for control of translational accuracy; phosphorylation by C-terminal domain kinase I (CTDK-I) enhances translational accuracy; methylated on one or more arginine residues by Hmt1p	not visualized
	gi|190404968	rpS13	A1	2	rpS13 (2)	0.954809	0.0956046	0	Protein component of the small (40S) ribosomal subunit; has similarity to E. coli S15 and rat S13 ribosomal proteins	not visualized
	gi|256272110	rpS21B	A1	3	rpS21B (3)	0.920599	0.0820768	cytoplasm	Protein component of the small (40S) ribosomal subunit; nearly identical to Rps21Ap and has similarity to rat S21 ribosomal protein	15300
	gi|6323886	rpS10B	A1	2	rpS10B (2)	0.894755	0.193861	cytoplasm	Protein component of the small (40S) ribosomal subunit; nearly identical to Rps10Ap and has similarity to rat ribosomal protein S10	7650
	gi|6323577	rpS1B	A1	6	rpS1B (6)	0.881569	0.0508544	cytoplasm	Ribosomal protein 10 (rp10) of the small (40S) subunit; nearly identical to Rps1Ap and has similarity to rat S3a ribosomal protein	107000
	gi|6321249	rpS26A	A1	1	rpS26A (1)	0.756549	0	cytoplasm	Protein component of the small (40S) ribosomal subunit; nearly identical to Rps26Bp and has similarity to rat S26 ribosomal protein	16300
	gi|259149446	rpP2A	A2	3	rpP2A (3)	1.53891	0.375776	cytoplasm	Ribosomal protein P2 alpha, a component of the ribosomal stalk, which is involved in the interaction between translational elongation factors and the ribosome; regulates the accumulation of P1 (Rpp1Ap and Rpp1Bp) in the cytoplasm	428000
	gi|6320122	rpP1A	A2	1	rpP1A (1)	1.28801	0	cytoplasm	Ribosomal stalk protein P1 alpha, involved in the interaction between translational elongation factors and the ribosome; accumulation of P1 in the cytoplasm is regulated by phosphorylation and interaction with the P2 stalk component	not visualized
	gi|151940865	rpP0	A2	7	rpP0 (7)	1.2137	0.251639	0	Conserved ribosomal protein P0 similar to rat P0, human P0, and E. coli L10e; shown to be phosphorylated on serine 302	not visualized
	gi|6320625	rpL12	A2	2	rpL12 (2)	1.1458	0.0642305	cytoplasm	Protein component of the large (60S) ribosomal subunit, nearly identical to Rpl12Ap; rpl12a rpl12b double mutant exhibits slow growth and slow translation; has similarity to E. coli L11 and rat L12 ribosomal proteins	50300
	gi|6324028	rpL18	A2	9	rpL18 (9)	1.1432	0.221608	cytoplasm	Protein component of the large (60S) ribosomal subunit, identical to Rpl18Ap and has similarity to rat L18 ribosomal protein	63700
	gi|6320073	rpP1B	A2	1	rpP1B (1)	1.09208	0	cytoplasm	Ribosomal protein P1 beta, component of the ribosomal stalk, which is involved in interaction of translational elongation factors with ribosome; accumulation is regulated by phosphorylation and interaction with the P2 stalk component	22400
	gi|6321362	rpL7	A2	7	rpL7 (7)	1.04812	0.120244	cytoplasm	Protein component of the large (60S) ribosomal subunit, nearly identical to Rpl7Bp and has similarity to E. coli L30 and rat L7 ribosomal proteins; contains a conserved C-terminal Nucleic acid Binding Domain (NDB2)	101000
	gi|6325359	rpL11	A2	6	rpL11 (6)	1.02688	0.111874	cytoplasm	Protein component of the large (60S) ribosomal subunit, nearly identical to Rpl11Bp; involved in ribosomal assembly; depletion causes degradation of proteins and RNA of the 60S subunit; has similarity to E. coli L5 and rat L11	39000
	gi|49258841	rpL3	A2	12	rpL3 (12)	1.00396	0.118133	cytoplasm	Protein component of the large (60S) ribosomal subunit, has similarity to E. coli L3 and rat L3 ribosomal proteins; involved in the replication and maintenance of killer double stranded RNA virus	450
	gi|6322984	rpL8	A2	10	rpL8 (10)	0.960524	0.165965	cytoplasm	Ribosomal protein L4 of the large (60S) ribosomal subunit, nearly identical to Rpl8Ap and has similarity to rat L7a ribosomal protein; mutation results in decreased amounts of free 60S subunits	80200
	gi|6325126	rpL5	A2	13	rpL5 (13)	0.956548	0.159327	cytoplasm	Protein component of the large (60S) ribosomal subunit with similarity to E. coli L18 and rat L5 ribosomal proteins; binds 5S rRNA and is required for 60S subunit assembly	not visualized
	gi|6319505	rpL4	A2	11	rpL4 (11)	0.943024	0.110298	cytoplasm	N-terminally acetylated protein component of the large (60S) ribosomal subunit, nearly identical to Rpl4Bp and has similarity to E. coli L4 and rat L4 ribosomal proteins	not visualized
	gi|119390529	rpL1	A2	3	rpL1 (3)	0.942811	0.143352	cytoplasm	N-terminally acetylated protein component of the large (60S) ribosomal subunit, nearly identical to Rpl1Ap and has similarity to E. coli L1 and rat L10a ribosomal proteins; rpl1a rpl1b double null mutation is lethal	265000
	gi|6320590	rpP2B	A2	1	rpP2B (1)	0.913773	0	cytoplasm	Ribosomal protein P2 beta, a component of the ribosomal stalk, which is involved in the interaction between translational elongation factors and the ribosome; regulates the accumulation of P1 (Rpp1Ap and Rpp1Bp) in the cytoplasm	602000
	gi|49258840	rpL2	A2	6	rpL2 (6)	0.907897	0.130924	cytoplasm	Protein component of the large (60S) ribosomal subunit, identical to Rpl2Bp and has similarity to E. coli L2 and rat L8 ribosomal proteins	not quantitated
	gi|6321407	rpL24	A2	3	rpL24 (3)	0.906506	0.06361	cytoplasm	Ribosomal protein L30 of the large (60S) ribosomal subunit, nearly identical to Rpl24Bp and has similarity to rat L24 ribosomal protein; not essential for translation but may be required for normal translation rate	247000
	gi|190408368	rpL13	A2	10	rpL13 (10)	0.905994	0.12052	cytoplasm	Protein component of the large (60S) ribosomal subunit, nearly identical to Rpl13Ap; not essential for viability; has similarity to rat L13 ribosomal protein	54200
	gi|6324445	rpL25	A2	4	rpL25 (4)	0.882702	0.111919	0	Primary rRNA-binding ribosomal protein component of the large (60S) ribosomal subunit, has similarity to E. coli L23 and rat L23a ribosomal proteins; binds to 26S rRNA via a conserved C-terminal motif	not visualized
	gi|49258850	rpL15	A2	10	rpL15 (10)	0.874177	0.119628	0	Protein component of the large (60S) ribosomal subunit, nearly identical to Rpl15Bp and has similarity to rat L15 ribosomal protein; binds to 5.8 S rRNA	not visualized
	gi|124263182	rpL32	A2	1	rpL32 (1)	0.861435	0	0	Protein component of the large (60S) ribosomal subunit, has similarity to rat L32 ribosomal protein; overexpression disrupts telomeric silencing	not visualized
	gi|256270643	rpL36	A2	6	rpL36 (6)	0.847711	0.125995	cytoplasm	N-terminally acetylated protein component of the large (60S) ribosomal subunit, nearly identical to Rpl36Bp and has similarity to rat L36 ribosomal protein; binds to 5.8 S rRNA	5370
	gi|6323567	rpL6	A2	1	rpL6 (1)	0.840381	0	cytoplasm	N-terminally acetylated protein component of the large (60S) ribosomal subunit, has similarity to Rpl6Bp and to rat L6 ribosomal protein; binds to 5.8S rRNA	37100
	gi|207344160	rpL39	A2	2	rpL39 (2)	0.829908	0.0119951	0	Protein component of the large (60S) ribosomal subunit, has similarity to rat L39 ribosomal protein; required for A3/4; loss of both Rpl31p and Rpl39p confers lethality; also exhibits genetic interactions with SIS1 and PAB1	not visualized
	gi|9755331	rpL34	A2	2	rpL34 (2)	0.827774	0.00338814	cytoplasm	Protein component of the large (60S) ribosomal subunit, nearly identical to Rpl34Bp and has similarity to rat L34 ribosomal protein	23600
	gi|218511	rpL6	A2	3	rpL6 (3)	0.810052	0.149711	cytoplasm	N-terminally acetylated protein component of the large (60S) ribosomal subunit, has similarity to Rpl6Bp and to rat L6 ribosomal protein; binds to 5.8S rRNA	38400
	gi|6322284	rpL17	A2	3	rpL17 (3)	0.79359	0.102299	cytoplasm	Protein component of the large (60S) ribosomal subunit, nearly identical to Rpl17Ap and has similarity to E. coli L22 and rat L17 ribosomal proteins	21100
	gi|292659544	rpL23	A2	4	rpL23 (4)	0.726741	0.0308166	nucleus	Protein component of the large (60S) ribosomal subunit, identical to Rpl23Bp and has similarity to E. coli L14 and rat L23 ribosomal proteins	not visualized
	gi|154199621	rpL20	A2	3	rpL20 (3)	0.712681	0.23129	cytoplasm	Protein component of the large (60S) ribosomal subunit, nearly identical to Rpl20Bp and has similarity to rat L18a ribosomal protein	54300
	gi|6323104	rpL10	A2	4	rpL10 (4)	0.709302	0.109911	cytoplasm	Protein component of the large (60S) ribosomal subunit, responsible for joining the 40S and 60S subunits; regulates translation initiation; has similarity to rat L10 ribosomal protein and to members of the QM gene family	not visualized
	gi|6319444	rpL19	A2	2	rpL19 (2)	0.661871	0.139946	cytoplasm	Protein component of the large (60S) ribosomal subunit, nearly identical to Rpl19Ap and has similarity to rat L19 ribosomal protein; rpl19a and rpl19b single null mutations result in slow growth, while the double null mutation is lethal	225000
	gi|151944465	rpL16	A2	4	rpL16 (4)	0.548281	0.0307587	0	N-terminally acetylated protein component of the large (60S) ribosomal subunit, binds to 5.8 S rRNA; has similarity to Rpl16Ap, E. coli L13 and rat L13a ribosomal proteins; transcriptionally regulated by Rap1p	not visualized
	gi|49258852	rpL17	A2	1	rpL17 (1)	0.500087	0	cytoplasm	Protein component of the large (60S) ribosomal subunit, nearly identical to Rpl17Bp and has similarity to E. coli L22 and rat L17 ribosomal proteins; copurifies with the Dam1 complex (aka DASH complex)	not visualized
	gi|6322847	rpL14	A2	1	rpL14 (1)	0.439339	0	cytoplasm	N-terminally acetylated protein component of the large (60S) ribosomal subunit, nearly identical to Rpl14Bp and has similarity to rat L14 ribosomal protein; rpl14a csh5 double null mutant exhibits synthetic slow growth	45300
	gi|151943423	Enp2p	A3	2	Enp2p (2)	2.17412	0.817992	0	Protein associated with U3 and U14 snoRNAs, required for pre-rRNA processing and 40S ribosomal subunit synthesis; localized in the nucleus and concentrated in the nucleolus	not visualized
	gi|51830274	Bfr2p	A3	6	Bfr2p (6)	2.13778	1.02701	nucleolus	Essential protein that is a component of 90S preribosomes; may be involved in rRNA processing; multicopy suppressor of sensitivity to Brefeldin A; expression is induced during lag phase and also by cold shock	15400
	gi|1164988	Pno1p	A3	1	Pno1p (1)	2.10458	0	#N/A	Essential nucleolar protein required for pre-18S rRNA processing, interacts with Dim1p, an 18S rRNA dimethyltransferase, and also with Nob1p, which is involved in proteasome biogenesis; contains a KH domain	#N/A
	gi|151946633	Enp1p	A3	2	Enp1p (2)	2.06317	0.422771	cytoplasm,nucleolus,nucleus	Protein associated with U3 and U14 snoRNAs, required for pre-rRNA processing and 40S ribosomal subunit synthesis; localized in the nucleus and concentrated in the nucleolus	21600
	gi|259147979	Sof1p	A3	6	Sof1p (6)	2.0538	0.581591	nucleolus	Essential protein required for biogenesis of 40S (small) ribosomal subunit; has similarity to the beta subunit of trimeric G-proteins and the splicing factor Prp4p	6620
	gi|151941219	Fcf2p	A3	4	Fcf2p (4)	2.01163	0.487872	nucleolus	Essential nucleolar protein involved in the early steps of 35S rRNA processing; interacts with Faf1p; member of a transcriptionally co-regulated set of genes called the RRB regulon	not visualized
	gi|6320974	Lcp5p	A3	5	Lcp5p (5)	1.92219	0.528178	0	Essential protein involved in maturation of 18S rRNA; depletion leads to inhibited pre-rRNA processing and reduced polysome levels; localizes primarily to the nucleolus	1430
	gi|6324564	Rcl1p	A3	4	Rcl1p (4)	1.82519	0.713489	nucleolus,nucleus	Subunit of U3-containing 90S preribosome processome complex involved in 18S rRNA biogenesis and small ribosomal subunit assembly; stimulates Bms1p GTPase and U3 binding activity; similar to RNA cyclase-like proteins but no activity detected	10000
	gi|151944405	Kre33p	A3	12	Kre33p (12)	1.76198	0.400112	nucleolus	Essential protein of unknown function; heterozygous mutant shows haploinsufficiency in K1 killer toxin resistance	not quantitated
	gi|160358657	Rok1p	A3	6	Rok1p (6)	1.7187	0.147327	0	ATP-dependent RNA helicase of the DEAD box family; required for 18S rRNA synthesis	not visualized
	gi|151941853	Nop14p /Utp2p	A3	4	Nop14p /Utp2p (4)	1.71469	0.714772	0	Nucleolar protein, forms a complex with Noc4p that mediates maturation and nuclear export of 40S ribosomal subunits; also present in the small subunit processome complex, which is required for processing of pre-18S rRNA	not visualized
	gi|256270959	Krr1p	A3	2	Krr1p (2)	1.69552	0.460758	cytoplasm,nucleolus	Essential nucleolar protein required for the synthesis of 18S rRNA and for the assembly of 40S ribosomal subunit	4340
	gi|151942910	Rrp9p	A3	4	Rrp9p (4)	1.66483	0.431955	nucleolus	Protein involved in pre-rRNA processing, associated with U3 snRNP; component of small ribosomal subunit (SSU) processosome; ortholog of the human U3-55k protein	5130
	gi|45269774	Emg1p	A3	3	Emg1p (3)	1.59872	0.30998	cytoplasm,nucleus	Member of the alpha/beta knot fold methyltransferase superfamily; required for maturation of 18S rRNA and for 40S ribosome production; interacts with RNA and with S-adenosylmethionine; associates with spindle/microtubules; forms homodimers	not visualized
	gi|6323031	Cms1p	A3	1	Cms1p (1)	1.32434	0	nucleus	Subunit of U3-containing 90S preribosome processome complex involved in production of 18S rRNA and assembly of small ribosomal subunit; overexpression rescues supressor mutant of mcm10; null mutant is viable	1200
	gi|151942584	Bms1p	A3	8	Bms1p (8)	1.22224	0.102547	0	GTPase required for synthesis of 40S ribosomal subunits and for processing the 35S pre-rRNA at sites A0, A1, and A2; interacts with Rcl1p, which stimulates its GTPase and U3 snoRNA binding activities; has similarity to Tsr1p	not visualized
	gi|45270068	Faf1p	A3	1	Faf1p (1)	1.0935	0	cytoplasm,nucleus	Protein required for pre-rRNA processing and 40S ribosomal subunit assembly	not visualized
	gi|151942575	New1p	A3	3	New1p (3)	0.944693	0.102941	cytoplasm	ATP binding cassette family member; Asn/Gln-rich rich region supports [NU+] prion formation and susceptibility to [PSI+] prion induction; homologous to mRNA export factor from S. pombe and similar protein from C. albicans (	37600
	gi|253181	Nsr1p	A3	4	Nsr1p (4)	0.882347	0.109476	nucleolus	Nucleolar protein that binds nuclear localization sequences, required for pre-rRNA processing and ribosome biogenesis	77400
	gi|190407071	Prp43p	A3	6	Prp43p (6)	0.757682	0.150786	nucleolus	RNA helicase in the DEAH-box family, functions in both RNA polymerase I and polymerase II transcript metabolism, involved in release of the lariat-intron from the spliceosome	16900
	gi|151942372	Utp5p	A3a	1	Utp5p (1)	2.18074	0	nucleolus	Subunit of U3-containing Small Subunit (SSU) processome complex involved in production of 18S rRNA and assembly of small ribosomal subunit	33100
	gi|170992	Utp6p	A3a	2	Utp6p (2)	2.01604	0.718667	nucleolus	Nucleolar protein, component of the small subunit (SSU) processome containing the U3 snoRNA that is involved in processing of pre-18S rRNA	7520
	gi|151941850	Sas10p / Utp3p	A3a	5	Sas10p / Utp3p (5)	1.85622	0.53752	0	Essential subunit of U3-containing Small Subunit (SSU) processome complex involved in production of 18S rRNA and assembly of small ribosomal subunit; disrupts silencing when overproduced	not visualized
	gi|6323441	Utp21p	A3a	9	Utp21p (9)	1.82766	0.3822	nucleus	Subunit of U3-containing 90S preribosome and Small Subunit (SSU) processome complexes involved in production of 18S rRNA and assembly of small ribosomal subunit; synthetic defect with STI1 Hsp90 cochaperone; human homolog linked to glaucoma	2020
	gi|151943873	Pwp2p	A3a	2	Pwp2p (2)	1.81077	0.113119	nucleolus	Conserved 90S pre-ribosomal component essential for proper endonucleolytic cleavage of the 35 S rRNA precursor at A0, A1, and A2 sites; contains eight WD-repeats; PWP2 deletion leads to defects in cell cycle and bud morphogenesis	16700
	gi|151941600	Utp30p	A3a	3	Utp30p (3)	1.78018	0.333213	nucleolus,nucleus	Subunit of U3-containing 90S preribosome complex involved in production of 18S rRNA and assembly of small ribosomal subunit	3060
	gi|151946073	Utp14p	A3a	6	Utp14p (6)	1.70539	0.369254	nucleolus,nucleus	Subunit of U3-containing Small Subunit (SSU) processome complex involved in production of 18S rRNA and assembly of small ribosomal subunit	1470
	gi|6320531	Utp4p	A3a	6	Utp4p (6)	1.67377	0.532493	nucleolus	Subunit of U3-containing 90S preribosome and Small Subunit (SSU) processome complexes involved in production of 18S rRNA and assembly of small ribosomal subunit; member of t-Utp subcomplex involved with transcription of 35S rRNA transcript	5440
	gi|151945015	Utp10p	A3a	4	Utp10p (4)	1.65462	0.338754	nucleolus	Nucleolar protein, component of the small subunit (SSU) processome containing the U3 snoRNA that is involved in processing of pre-18S rRNA	18200
	gi|6323158	Dip2p / Utp12p	A3a	3	Dip2p / Utp12p (3)	1.63948	0.719856	cytoplasm,nucleus	Nucleolar protein, specifically associated with the U3 snoRNA, part of the large ribonucleoprotein complex known as the small subunit (SSU) processome, required for 18S rRNA biogenesis, part of the active pre-rRNA processing complex	9620
	gi|6319818	Rrp7p	A3a	1	Rrp7p (1)	1.62996	0	nucleolus,nucleus	Essential protein involved in rRNA processing and ribosome biogenesis	2610
	gi|6321942	Imp3p	A3a	3	Imp3p (3)	1.5226	0.272513	0	Component of the SSU processome, which is required for pre-18S rRNA processing, essential protein that interacts with Mpp10p and mediates interactions of Imp4p and Mpp10p with U3 snoRNA	not visualized
	gi|151945077	Mpp10p	A3a	7	Mpp10p (7)	1.48221	0.483621	0	Component of the SSU processome and 90S preribosome, required for pre-18S rRNA processing, interacts with and controls the stability of Imp3p and Imp4p, essential for viability; similar to human Mpp10p	not visualized
	gi|207342335	Utp15p	A3a	8	Utp15p (8)	1.48045	0.340184	nucleolus,nucleus	Nucleolar protein, component of the small subunit (SSU) processome containing the U3 snoRNA that is involved in processing of pre-18S rRNA	358
	gi|6321990	Utp9p	A3a	5	Utp9p (5)	1.38111	0.236732	nucleolus	Nucleolar protein, component of the small subunit (SSU) processome containing the U3 snoRNA that is involved in processing of pre-18S rRNA	20000
	gi|151943408	Utp8p	A3a	3	Utp8p (3)	1.37375	0.175569	nucleolus	Nucleolar protein required for export of tRNAs from the nucleus; also copurifies with the small subunit (SSU) processome containing the U3 snoRNA that is involved in processing of pre-18S rRNA	16800
	gi|151943367	Utp22p	A3a	3	Utp22p (3)	1.37191	0.146809	nucleolus,nucleus	Possible U3 snoRNP protein involved in maturation of pre-18S rRNA, based on computational analysis of large-scale protein-protein interaction data	3260
	gi|151944459	Imp4p	A3a	3	Imp4p (3)	1.35175	0.512708	0	Component of the SSU processome, which is required for pre-18S rRNA processing; interacts with Mpp10p; member of a superfamily of proteins that contain a sigma(70)-like motif and associate with RNAs	not visualized
	gi|6325402	Noc4p	A3a	3	Noc4p (3)	1.35038	0.300468	nucleus	Nucleolar protein, forms a complex with Nop14p that mediates maturation and nuclear export of 40S ribosomal subunits	1630
	gi|259148205	Utp13p	A3a	6	Utp13p (6)	1.29198	0.658496	nucleolus	Nucleolar protein, component of the small subunit (SSU) processome containing the U3 snoRNA that is involved in processing of pre-18S rRNA	8070
	gi|151945258	Utp18p	A3a	1	Utp18p (1)	1.28208	0	nucleolus	Possible U3 snoRNP protein involved in maturation of pre-18S rRNA, based on computational analysis of large-scale protein-protein interaction data	9570
	gi|83722564	Utp11p	A3a	1	Utp11p (1)	1.14781	0	0	Subunit of U3-containing Small Subunit (SSU) processome complex involved in production of 18S rRNA and assembly of small ribosomal subunit	not visualized
	gi|151942889	Mrd1p	A3a	3	Mrd1p (3)	1.14449	0.126616	0	Essential conserved protein that is part of the 90S preribosome; required for production of 18S rRNA and small ribosomal subunit; contains five consensus RNA-binding domains	2220
	gi|14270688	Utp20p	A3a	2	Utp20p (2)	1.09223	0.175448	cytoplasm,nucleolus	Component of the small-subunit (SSU) processome, which is involved in the biogenesis of the 18S rRNA	not visualized
	gi|6324635	Cka2p	A3a	1	Cka2p (1)	0.895268	0	cytoplasm,nucleus	Alpha' catalytic subunit of casein kinase 2, a Ser/Thr protein kinase with roles in cell growth and proliferation; the holoenzyme also contains CKA1, CKB1 and CKB2, the many substrates include transcription factors and all RNA polymerases	4540
	gi|190407832	Nan1p	A3a	2	Nan1p (2)	0.882907	0.136677	nucleolus	U3 snoRNP protein, component of the small (ribosomal) subunit (SSU) processosome containing U3 snoRNA; required for the biogenesis of18S rRNA	6560
	gi|116666730	Snu13	A3a	2	Snu13 (2)	0.778752	0.0178064	0	RNA binding protein, part of U3 snoRNP involved in rRNA processing, part of U4/U6-U5 tri-snRNP involved in mRNA splicing, similar to human 15.5K protein	not visualized
	gi|190409747	Rrp14p	A4	2	Rrp14p (2)	1.85089	0.24645	0	Essential protein, constituent of 66S pre-ribosomal particles; interacts with proteins involved in ribosomal biogenesis and cell polarity; member of the SURF-6 family	not visualized
	gi|160409988	Mak5p	A4	1	Mak5p (1)	1.70181	0	nucleolus,nucleus	Essential nucleolar protein, putative DEAD-box RNA helicase required for maintenance of M1 dsRNA virus; involved in biogenesis of large (60S) ribosomal subunits	981
	gi|6321964	Nmd3p	A4	1	Nmd3p (1)	1.51644	0	cytoplasm	Protein involved in nuclear export of the large ribosomal subunit; acts as a Crm1p-dependent adapter protein for export of nascent ribosomal subunits through the nuclear pore complex	11900
	gi|6325213	Nop4p	A4	18	Nop4p (18)	1.42079	0.131901	nucleolus,nucleus	Nucleolar protein, essential for processing and maturation of 27S pre-rRNA and large ribosomal subunit biogenesis; constituent of 66S pre-ribosomal particles; contains four RNA recognition motifs (RRMs)	4990
	gi|6320292	Rrp1p	A4	4	Rrp1p (4)	1.40644	0.253177	nucleolus,nucleus	Essential evolutionarily conserved nucleolar protein necessary for biogenesis of 60S ribosomal subunits and processing of pre-rRNAs to mature rRNAs, associated with several distinct 66S pre-ribosomal particles	6960
	gi|6319988	Nop6p	A4	4	Nop6p (4)	1.31943	0.323461	nucleolus	Putative RNA-binding protein implicated in A3/4; contains an RNA recognition motif (RRM) and has similarity to hydrophilins; NOP6 may be a fungal-specific gene as no homologs have been yet identified in higher eukaryotes	8970
	gi|6323885	Rrp5p	A4	27	Rrp5p (27)	1.26223	0.209721	nucleolus	RNA binding protein with preference for single stranded tracts of U's involved in synthesis of both 18S and 5.8S rRNAs; component of both the ribosomal small subunit (SSU) processosome and the 90S preribosome	8860
	gi|151944581	Nog2p	A4	1	Nog2p (1)	1.17675	0	nucleus	Putative GTPase that associates with pre-60S ribosomal subunits in the nucleolus and is required for their nuclear export and maturation	67700
	gi|151943709	Lsg1p	A4	2	Lsg1p (2)	1.17242	0.137611	cytoplasm	Putative GTPase involved in 60S ribosomal subunit biogenesis; required for the release of Nmd3p from 60S subunits in the cytoplasm	19400
	gi|6321843	Cic1p/Nsa3p	A4	7	Cic1p/Nsa3p (7)	1.13028	0.216622	nucleolus,nucleus	Essential protein that interacts with proteasome components and has a potential role in proteasome substrate specificity; also copurifies with 66S pre-ribosomal particles	45900
	gi|151942459	Puf6p	A4	2	Puf6p (2)	1.12587	0.00909669	nucleolus,nucleus	Pumilio-homology domain protein that binds ASH1 mRNA at PUF consensus sequences in the 3' UTR and represses its translation, resulting in proper asymmetric localization of ASH1 mRNA	21500
	gi|151942049	Noc1p	A4	13	Noc1p (13)	1.10806	0.12887	nucleolus	Constituent of 66S pre-ribosomal particles, required for large (60S) ribosomal subunit biogenesis; involved in nuclear export of pre-ribosomes; required for maintenance of dsRNA virus; homolog of human CAATT-binding protein	15000
	gi|6323947	Has1p	A4	13	Has1p (13)	1.0873	0.241	0	ATP-dependent RNA helicase; localizes to both the nuclear periphery and nucleolus; highly enriched in nuclear pore complex fractions; constituent of 66S pre-ribosomal particles	not visualized
	gi|190405562	Nop16p	A4	7	Nop16p (7)	1.08673	0.0828699	nucleolus,nucleus	Constituent of 66S pre-ribosomal particles, involved in 60S ribosomal subunit biogenesis	2860
	gi|6324326	Rlp7p	A4	8	Rlp7p (8)	1.08196	0.187282	0	Nucleolar protein with similarity to large ribosomal subunit L7 proteins; constituent of 66S pre-ribosomal particles; plays an essential role in processing of precursors to the large ribosomal subunit RNAs	7720
	gi|151941367	Mak16p	A4	1	Mak16p (1)	1.04372	0	0	Essential nuclear protein, constituent of 66S pre-ribosomal particles; required for maturation of 25S and 5.8S rRNAs;	not visualized
	gi|6324219	Nop15p	A4	5	Nop15p (5)	1.03486	0.124347	nucleolus,nucleus	Constituent of 66S pre-ribosomal particles, involved in 60S ribosomal subunit biogenesis; localizes to both nucleolus and cytoplasm	4280
	gi|6323693	Erb1p	A4	23	Erb1p (23)	1.03137	0.138962	nucleolus,nucleus	Constituent of 66S pre-ribosomal particles, forms a complex with Nop7p and Ytm1p that is required for maturation of the large ribosomal subunit; required for maturation of the 25S and 5.8S ribosomal RNAs; homologous to mammalian Bop1	2680
	gi|151945296	Noc2p	A4	21	Noc2p (21)	1.02929	0.182985	nucleolus,nucleus	Protein that forms a nucleolar complex with Mak21p that binds to 90S and 66S pre-ribosomes, as well as a nuclear complex with Noc3p that binds to 66S pre-ribosomes; both complexes mediate intranuclear transport of ribosomal precursors	29000
	gi|171656	Drs1p	A4	6	Drs1p (6)	1.02767	0.214523	cytoplasm,nucleolus,nucleus	Nucleolar DEAD-box protein required for ribosome assembly and function, including synthesis of 60S ribosomal subunits; constituent of 66S pre-ribosomal particles	not visualized
	gi|151941620	Rpf2p	A4	4	Rpf2p (4)	1.02641	0.0721731	nucleolus,nucleus	Essential protein involved in the processing of pre-rRNA and the assembly of the 60S ribosomal subunit; interacts with ribosomal protein L11; localizes predominantly to the nucleolus; constituent of 66S pre-ribosomal particles	32400
	gi|51013571	Nop2p	A4	5	Nop2p (5)	1.02575	0.0493184	nucleolus,nucleus	Probable RNA m(5)C methyltransferase, essential for processing and maturation of 27S pre-rRNA and large ribosomal subunit biogenesis; localized to the nucleolus; constituent of 66S pre-ribosomal particles	18700
	gi|259147998	Rlp24p	A4	2	Rlp24p (2)	1.01935	0.0616561	0	Essential protein with similarity to Rpl24Ap and Rpl24Bp, associated with pre-60S ribosomal subunits and required for ribosomal large subunit biogenesis	not visualized
	gi|6324846	Ytm1p	A4	3	Ytm1p (3)	0.990099	0.0906042	nucleolus,nucleus	Constituent of 66S pre-ribosomal particles, forms a complex with Nop7p and Erb1p that is required for maturation of the large ribosomal subunit; has seven C-terminal WD repeats	6670
	gi|151941747	Ebp2p	A4	12	Ebp2p (12)	0.986638	0.182101	0	Essential protein required for the maturation of 25S rRNA and 60S ribosomal subunit assembly, localizes to the nucleolus; constituent of 66S pre-ribosomal particles	not visualized
	gi|190407303	Nop12p	A4	8	Nop12p (8)	0.981327	0.134854	nucleolus	Nucleolar protein involved in pre-25S rRNA processing and biogenesis of large 60S ribosomal subunit; contains an RNA recognition motif (RRM); binds to Ebp2; similar to Nop13p and Nsr1p	5910
	gi|259149411	Brx1p	A4	6	Brx1p (6)	0.980515	0.0697194	nucleolus,nucleus	Nucleolar protein, constituent of 66S pre-ribosomal particles; depletion leads to defects in rRNA processing and a block in the assembly of large ribosomal subunits; possesses a sigma(70)-like RNA-binding motif	13200
	gi|6325164	Nog1p	A4	10	Nog1p (10)	0.965485	0.124456	nucleus	Putative GTPase that associates with free 60S ribosomal subunits in the nucleolus and is required for 60S ribosomal subunit biogenesis; constituent of 66S pre-ribosomal particles; member of the ODN family of nucleolar G-proteins	28000
	gi|6325273	Tif6p	A4	2	Tif6p (2)	0.961256	0.00369909	nucleolus,nucleus	Constituent of 66S pre-ribosomal particles, has similarity to human B1 factor 6 (eIF6); may be involved in the biogenesis and or stability of 60S ribosomal subunits	18600
	gi|6324868	Rrs1p	A4	7	Rrs1p (7)	0.954028	0.132073	0	Essential protein that binds ribosomal protein L11 and is required for nuclear export of the 60S pre-ribosomal subunit during A3/4; mouse homolog shows altered expression in Huntington's disease model mice	not visualized
	gi|207345119	Nop7p	A4	12	Nop7p (12)	0.944191	0.137003	nucleolus,nucleus	Component of several different pre-ribosomal particles; forms a complex with Ytm1p and Erb1p that is required for maturation of the large ribosomal subunit; required for exit from G0 and the initiation of cell proliferation	4530
	gi|151941273	Rea1p/Mdn1p	A4	2	Rea1p/Mdn1p (2)	0.926078	0.00671121	cytoplasm,nucleus	Huge dynein-related AAA-type ATPase (midasin), forms extended pre-60S particle with the Rix1 complex (Rix1p-Ipi1p-Ipi3p), may mediate ATP-dependent remodeling of 60S subunits and subsequent export from nucleoplasm to cytoplasm	538
	gi|6321857	Ssf1p	A4	2	Ssf1p (2)	0.924652	0.00759376	nucleolus,nucleus	Constituent of 66S pre-ribosomal particles, required for ribosomal large subunit maturation; functionally redundant with Ssf2p; member of the Brix family	8150
	gi|207340712	Nip7p	A4	6	Nip7p (6)	0.923666	0.159729	nucleolus,nucleus	Nucleolar protein required for 60S ribosome subunit biogenesis, constituent of 66S pre-ribosomal particles; physically interacts with Nop8p and the exosome subunit Rrp43p	5170
	gi|6322843	Mrt4p	A4	6	Mrt4p (6)	0.893684	0.151229	nucleolus,nucleus	Protein involved in mRNA turnover and ribosome assembly, localizes to the nucleolus	18200
	gi|190406043	Noc3p	A4	6	Noc3p (6)	0.843866	0.214512	nucleolus,nucleus	Protein that forms a nuclear complex with Noc2p that binds to 66S ribosomal precursors to mediate their intranuclear transport; also binds to chromatin to promote the association of DNA replication factors and replication initiation	11700
	gi|206558288	Nsa1p	A4	1	Nsa1p (1)	0.814814	0	nucleolus,nucleus	Constituent of 66S pre-ribosomal particles, involved in 60S ribosomal subunit biogenesis	2740
	gi|151944364	Nop13p	A4	1	Nop13p (1)	0.70605	0	nucleolus,nucleus	Nucleolar protein found in preribosomal complexes; contains an RNA recognition motif (RRM)	3830
	gi|256270950	Spb1p	A4	2	Spb1p (2)	0.45473	0.0399401	0	AdoMet-dependent methyltransferase involved in rRNA processing and 60S ribosomal subunit maturation; methylates G2922 in the tRNA docking site of the large subunit rRNA and in the absence of snR52, U2921; suppressor of PAB1 mutants	not visualized
	gi|151944713	Nug1p	A4	3	Nug1p (3)	0.399794	0.175198	nucleolus,nucleus	GTPase that associates with nuclear 60S pre-ribosomes, required for export of 60S ribosomal subunits from the nucleus	7130
	gi|190406571	Spb4p	A4	1	Spb4p (1)	0.181893	0	nucleolus,nucleus	Putative ATP-dependent RNA helicase, nucleolar protein required for synthesis of 60S ribosomal subunits at a late step in the pathway; sediments with 66S pre-ribosomes in sucrose gradients	5740
	gi|666101	Nhp2p	A5	3	Nhp2p (3)	0.945105	0.0250326	nucleolus	Nuclear protein related to mammalian high mobility group (HMG) proteins, essential for function of H/ACA-type snoRNPs, which are involved in 18S rRNA processing	not visualized
	gi|7839181	Nop10p	A5	2	Nop10p (2)	0.907528	0.0568039	nucleolus	Constituent of small nucleolar ribonucleoprotein particles containing H/ACA-type snoRNAs, which are required for pseudouridylation and processing of pre-18S rRNA	not visualized
	gi|6320190	Nop1p	A5	11	Nop1p (11)	0.850351	0.148485	0	Nucleolar protein, component of the small subunit processome complex, which is required for processing of pre-18S rRNA; has similarity to mammalian fibrillarin	not visualized
	gi|190405871	Gar1p	A5	3	Gar1p (3)	0.769357	0.0374408	nucleolus	Protein component of the H/ACA snoRNP pseudouridylase complex, involved in the modification and cleavage of the 18S pre-rRNA	5730
	gi|151941019	Cbf5p	A5	9	Cbf5p (9)	0.758868	0.210605	nucleolus	Pseudouridine synthase catalytic subunit of box H/ACA small nucleolar ribonucleoprotein particles (snoRNPs), acts on both large and small rRNAs and on snRNA U2; mutations in human ortholog dyskerin cause the disorder dyskeratosis congenita	33600
	gi|259148182	Nop56p	A5	12	Nop56p (12)	0.750923	0.157201	nucleolus	Essential evolutionarily-conserved nucleolar protein component of the box C/D snoRNP complexes that direct 2'-O-methylation of pre-rRNA during its maturation; overexpression causes spindle orientation defects (1, 3, 4, 5)	13500
	gi|206558283	Nop58p	A5	9	Nop58p (9)	0.680976	0.191195	nucleolus	Protein involved in pre-rRNA processing, 18S rRNA synthesis, and snoRNA synthesis; component of the small subunit processome complex, which is required for processing of pre-18S rRNA	34700
	gi|71064091	YIL127C	A6	1	YIL127C (1)	2.71249	0	nucleolus	Putative protein of unknown function; identified in a screen for mutants with decreased levels of rDNA transcription; green fluorescent protein (GFP)-fusion protein localizes to the nucleolus; predicted to be involved in ribosome biogenesis	3670
	gi|530998	Fpr3p	A6	7	Fpr3p (7)	1.47098	0.277967	nucleolus,nucleus	Nucleolar peptidyl-prolyl cis-trans isomerase (PPIase); FK506 binding protein; phosphorylated by casein kinase II (Cka1p-Cka2p-Ckb1p-Ckb2p) and dephosphorylated by Ptp1p	9490
	gi|151945554	Rex4p	A6	4	Rex4p (4)	1.2059	0.576029	nucleolus,nucleus	Putative RNA exonuclease possibly involved in pre-rRNA processing and ribosome assembly	4280
	gi|160380629	Dbp7p	A6	1	Dbp7p (1)	1.18923	0	nucleolus,nucleus	Putative ATP-dependent RNA helicase of the DEAD-box family involved in ribosomal biogenesis; essential for growth under anaerobic conditions	1460
	gi|163310814	Npl3p	A6	1	Npl3p (1)	1.13826	0	nucleus	is Nop3, req. for ribos. biogenesis. also for mRNA metabolism. For RNA-binding protein that promotes elongation, regulates termination, and carries poly(A) mRNA from nucleus to cytoplasm; required for pre-mRNA splicing; dissociation from mRNAs promoted by Mtr10p; phosphorylated by Sky1p in the cytoplasm	78700
	gi|207340445	Rrp12p	A6	3	Rrp12p (3)	1.09721	0.26456	cytoplasm,nucleus	Protein required for export of the ribosomal subunits; associates with the RNA components of the pre-ribosomes; contains HEAT-repeats	8170
	gi|577810	Rrp8p	A6	1	Rrp8p (1)	1.0683	0	nucleolus,nucleus	Nucleolar protein involved in rRNA processing, pre-rRNA cleavage at site A2; also involved in telomere maintenance; mutation is synthetically lethal with a gar1 mutation	2780
	gi|151945976	Tma23p	A6	1	Tma23p (1)	0.978814	0	nucleolus	Nucleolar protein of unknown function implicated in ribosome biogenesis; TMA23 may be a fungal-specific gene as no homologs have been yet identified in higher eukaryotes	not quantitated
	gi|259145944	Arb1p	A6	1	Arb1p (1)	0.961202	0	cytoplasm	ATPase of the ATP-binding cassette (ABC) family involved in 40S and 60S ribosome biogenesis, has similarity to Gcn20p; shuttles from nucleus to cytoplasm, physically interacts with Tif6p, Lsg1p	17600
	gi|160380616	Dbp3p	A6	2	Dbp3p (2)	0.84038	0.100445	nucleolus,nucleus	Putative ATP-dependent RNA helicase of the DEAD-box family involved in ribosomal biogenesis	38900
	gi|151943835	YCR016W	A6	1	YCR016W (1)	0.481269	0	nucleolus,nucleus	Putative protein of unknown function; green fluorescent protein (GFP)-fusion protein localizes to the nucleolus and nucleus; predicted to be involved in A3/4	1850
	gi|151941039	Pwp1p	A6	1	Pwp1p (1)	0.289359	0	cytoplasm,nucleolus,nucleus	Protein with WD-40 repeats involved in rRNA processing; associates with trans-acting ribosome biogenesis factors; similar to beta-transducin superfamily	43800
	gi|190409546	NPA3	B	3	NPA3 (3)	1.46155	0.291629	cytoplasm	Essential, conserved, cytoplasmic ATPase; phosphorylated by the Pcl1p-Pho85p kinase complex	15200
	gi|295675	TIF4631	B	1	TIF4631 (1)	1.34842	0	cytoplasm	Translation initiation factor eIF4G, subunit of the mRNA cap-binding protein complex (eIF4F) that also contains eIF4E (Cdc33p); associates with the poly(A)-binding protein Pab1p, also interacts with eIF4A (Tif1p); homologous to Tif4632p	9760
	gi|151946513	GRS1	B	2	GRS1 (2)	1.18638	0.221496	cytoplasm	Cytoplasmic and mitochondrial glycyl-tRNA synthase that ligates glycine to the cognate anticodon bearing tRNA; transcription termination factor that may interact with the 3'-end of pre-mRNA to promote 3'-end formation	98400
	gi|468605	Sup45p	B	1	Sup45p (1)	1.18223	0	cytoplasm	Polypeptide release factor (eRF1) in translation termination; mutant form acts as a recessive omnipotent suppressor; methylated by Mtq2p-Trm112p in ternary complex eRF1-eRF3-GTP; mutation of methylation site confers resistance to zymocin	13100
	gi|151943621	Gcn1p	B	5	Gcn1p (5)	1.06905	0.229481	cytoplasm	Positive regulator of the Gcn2p kinase activity, forms a complex with Gcn20p; proposed to stimulate Gcn2p activation by an uncharged tRNA	7330
	gi|460044	Fun12p	B1	2	Fun12p (2)	1.41852	0.190556	cytoplasm	GTPase, required for general translation initiation by promoting Met-tRNAiMet binding to ribosomes and ribosomal subunit joining; homolog of bacterial IF2	13400
	gi|238686680	Prt1	B1	3	Prt1 (3)	1.41243	0.21504	cytoplasm	eIF3b subunit of the core complex of translation initiation factor 3 (eIF3), essential for translation; part of a subcomplex (Prt1p-Rpg1p-Nip1p) that stimulates binding of mRNA and tRNA(i)Met to ribosomes	47500
	gi|984682	NIP1	B1	1	NIP1 (1)	1.32054	0	cytoplasm	eIF3c subunit of the eukaryotic translation initiation factor 3 (eIF3), involved in the assembly of preinitiation complex and start codon selection	78900
	gi|151946172	Clu1p	B1	1	Clu1p (1)	1.06708	0	cytoplasm	eIF3 component of unknown function; deletion causes defects in mitochondrial organization but not in growth or translation initiation, can rescue cytokinesis and mitochondrial organization defects of the Dictyostelium cluA- mutant	17000
	gi|151946470	RPG1	B1	2	RPG1 (2)	1.05871	0.077968	cytoplasm	eIF3a subunit of the core complex of translation initiation factor 3 (eIF3), essential for translation; part of a subcomplex (Prt1p-Rpg1p-Nip1p) that stimulates binding of mRNA and tRNA(i)Met to ribosomes	52700
	gi|6324778	Ded1p	B1	7	Ded1p (7)	1.00979	0.0826891	0	ATP-dependent DEAD (Asp-Glu-Ala-Asp)-box RNA helicase, required for B1 of all yeast mRNAs; mutations in human DEAD-box DBY are a frequent cause of male infertility	not visualized
	gi|238686682	Tif35p	B1	5	Tif35p (5)	0.9682	0.125451	cytoplasm	eIF3g subunit of the core complex of translation initiation factor 3 (eIF3), which is essential for translation	not visualized
	gi|6324433	Cdc33p	B1	4	Cdc33p (4)	0.922797	0.12819	cytoplasm	Cytoplasmic mRNA cap binding protein and translation initiation factor eIF4E; the eIF4E-cap complex is responsible for mediating cap-dependent mRNA translation via interactions with translation initiation factor eIF4G (Tif4631p or Tif4632p)	14200
	gi|11513344	Tif2p	B1	1	Tif2p (1)	0.909712	0	cytoplasm	Translation initiation factor eIF4A, identical to Tif1p; DEA(D/H)-box RNA helicase that couples ATPase activity to RNA binding and unwinding; forms a dumbbell structure of two compact domains connected by a linker; interacts with eIF4G	not quantitated
	gi|6322323	Tif2p	B1	15	Tif2p (15)	0.897726	0.1798	cytoplasm	Translation initiation factor eIF4A, identical to Tif1p; DEA(D/H)-box RNA helicase that couples ATPase activity to RNA binding and unwinding; forms a dumbbell structure of two compact domains connected by a linker; interacts with eIF4G	not quantitated
	gi|3732	unnamed protein product 98% seq. identity to Gcd1p	B1	1	unnamed protein product 98% seq. identity to Gcd1p (1)	0.871571	0	cytoplasm	Gamma subunit of the translation initiation factor eIF2B, the guanine-nucleotide exchange factor for eIF2; activity subsequently regulated by phosphorylated eIF2; first identified as a negative regulator of GCN4 expression	9530
	gi|6323795	TIF34	B1	2	TIF34 (2)	0.851379	0.219672	0	eIF3i subunit of the core complex of translation initiation factor 3 (eIF3), which is essential for translation	2400
	gi|151941085	Yef3p	B1	27	Yef3p (27)	0.764261	0.140548	cytoplasm	Translational elongation factor 3, stimulates the binding of aminoacyl-tRNA (AA-tRNA) to ribosomes by releasing EF-1 alpha from the ribosomal complex; contains two ABC cassettes; binds and hydrolyses ATP	871000
	gi|259147758	Tef4p	B2	2	Tef4p (2)	1.37463	0.077557	cytoplasm	Gamma subunit of translational elongation factor eEF1B, stimulates the binding of aminoacyl-tRNA (AA-tRNA) to ribosomes by releasing eEF1A (Tef1p/Tef2p) from the ribosomal complex	102000
	gi|55670150	EF-2 (EFT1/EFT2)	B2	16	EF-2 (EFT1/EFT2) (16)	1.0335	0.122386	cytoplasm	Elongation factor 2 (EF-2), also encoded by EFT2; catalyzes ribosomal translocation during protein synthesis; contains diphthamide, the unique posttranslationally modified histidine residue specifically ADP-ribosylated by diphtheria toxin	82700
	gi|190405311	Yef3p	B2	2	Yef3p (2)	1.02468	0.13614	cytoplasm	Translational elongation factor 3, stimulates the binding of aminoacyl-tRNA (AA-tRNA) to ribosomes by releasing EF-1 alpha from the ribosomal complex; contains two ABC cassettes; binds and hydrolyses ATP	871000
	gi|6319594	Tef2p	B2	25	Tef2p (25)	0.857295	0.103921	cytoplasm	Translational elongation factor EF-1 alpha; also encoded by TEF1; functions in the binding reaction of aminoacyl-tRNA (AA-tRNA) to ribosomes	450
	gi|215794766	Hyp2p	B2	1	Hyp2p (1)	0.561372	0	#N/A	Translation elongation factor eIF-5A, previously thought to function in translation initiation; similar to and functionally redundant with Anb1p; structural homolog of bacterial EF-P; undergoes an essential hypusination modification	#N/A
	gi|15988133	H4	C1	1	H4 (1)	0.991804	0	nucleus	Histone H4, core histone protein required for chromatin assembly and chromosome function; one of two identical histone proteins (see also HHF2); contributes to telomeric silencing; N-terminal domain involved in maintaining genomic integrity	524000
	gi|6320430	Htb1p	C1	2	Htb1p (2)	0.967049	0.176991	nucleus	Histone H2B, core histone protein required for chromatin assembly and chromosome function; nearly identical to HTB1; Rad6p-Bre1p-Lge1p mediated ubiquitination regulates transcriptional activation, meiotic DSB formation and H3 methylation	443000
	gi|15988132	Hht1/Hht2	C1	1	Hht1/Hht2 (1)	0.836794	0	nucleus	Histone H3, core histone protein required for chromatin assembly, part of heterochromatin-mediated telomeric and HM silencing; one of two identical histone H3 proteins (see HHT2); regulated by acetylation, methylation, and phosphorylation	213000
	gi|6320431	Hta1p/Hta2p	C1	2	Hta1p/Hta2p (2)	0.64961	0.0469221	vacuole	Histone H2A, core histone protein required for chromatin assembly and chromosome function; one of two nearly identical subtypes (see also HTA2); DNA damage-dependent phosphorylation by Mec1p facilitates DNA repair; acetylated by Nat4p	not visualized
	gi|259145314	Paa1p	C3	1	Paa1p (1)	0.909216	0	0	Polyamine acetyltransferase; acetylates polyamines (e.g. putrescine, spermidine, spermine) and also aralkylamines (e.g. tryptamine, phenylethylamine); may be involved in transcription and/or DNA replication	8680
	gi|51013133	Rsc8p	C3a	1	Rsc8p (1)	1.18893	0	nucleus	Component of the RSC chromatin remodeling complex; essential for viability and mitotic growth; homolog of SWI/SNF subunit Swi3p, but unlike Swi3p, does not activate transcription of reporters	3380
	gi|151940964	Fpr4p	C4e	9	Fpr4p (9)	1.23914	0.12894	nucleolus,nucleus	Peptidyl-prolyl cis-trans isomerase (PPIase) (proline isomerase) localized to the nucleus; catalyzes isomerization of proline residues in histones H3 and H4, which affects lysine methylation of those histones	14100
	gi|172034	Nap1p	C6	1	Nap1p (1)	1.14757	0	cytoplasm	Protein that interacts with mitotic cyclin Clb2p; required for the regulation of microtubule dynamics during mitosis; controls bud morphogenesis; involved in the transport of H2A and H2B histones to the nucleus; phosphorylated by CK2	8070
	gi|151945839	Pso2p	D	1	Pso2p (1)	0.834051	0	cytoplasm,nucleus	Nuclease required for DNA single- and double-strand break repair; acts at a post-incision step in repair of breaks that result from interstrand cross-links produced by a variety of mono- and bi-functional psoralen derivatives; induced by UV-irradiation; forms nuclear foci upon DNA replication stress	259
	gi|110590860	RPA12	E1	3	RPA12 (3)	1.30263	0.034904	nucleolus	RNA polymerase I subunit A12.2; contains two zinc binding domains, and the N terminal domain is responsible for anchoring to the RNA pol I complex	8450
	gi|172215	Rpa190p	E1	1	Rpa190p (1)	0.945896	0	nucleolus	RNA polymerase I subunit; largest subunit of RNA polymerase I	2840
	gi|190407445	Rpo31p	E3	1	Rpo31p (1)	1.04205	0	nucleus	RNA polymerase III subunit C160, part of core enzyme; similar to bacterial beta-prime subunit	6020
	gi|6325445	Rpo26p	E4	1	Rpo26p (1)	1.1891	0	cytoplasm,nucleus	RNA polymerase subunit ABC23, common to RNA polymerases I, II, and III; part of central core; similar to bacterial omega subunit	6090
	gi|190408037	Rpc40p (AC40)	E5	1	Rpc40p (AC40) (1)	0.939944	0	nucleolus,nucleus	RNA polymerase subunit, common to RNA polymerase I and III	13000
	gi|259145620	Yra1p	F5	5	Yra1p (5)	1.69363	0.548231	nucleus	Nuclear protein that binds to RNA and to Mex67p, required for export of poly(A)+ mRNA from the nucleus; member of the REF (RNA and export factor binding proteins) family; another family member, Yra2p, can substitute for Yra1p function	not visualized
	gi|6321265	Kem1p	F5	1	Kem1p (1)	1.25346	0	cytoplasm	Evolutionarily-conserved 5'-3' exonuclease component of cytoplasmic processing (P) bodies involved in mRNA decay; plays a role in microtubule-mediated processes, filamentous growth, ribosomal RNA maturation, and telomere maintenance	11700
	gi|6321013	Pab1p	F5	11	Pab1p (11)	1.13554	0.14283	cytoplasm	Poly(A) binding protein, part of the 3'-end RNA-processing complex, mediates interactions between the 5' cap structure and the 3' mRNA poly(A) tail, involved in control of poly(A) tail length, interacts with translation factor eIF-4G	198000
	gi|256272082	Dcp1p	F5	1	Dcp1p (1)	1.11311	0	punctate composite	Subunit of the Dcp1p-Dcp2p decapping enzyme complex, which removes the 5' cap structure from mRNAs prior to their degradation; enhances the activity of catalytic subunit Dcp2p; regulated by DEAD box protein Dhh1p	2880
	gi|256273404	Dbp5p	F5	3	Dbp5p (3)	1.11157	0.124431	nuclear periphery	Cytoplasmic ATP-dependent RNA helicase of the DEAD-box family involved in mRNA export from the nucleus; involved in translation termination	14900
	gi|151943812	Gbp2p	F5	1	Gbp2p (1)	1.0513	0	nucleus	Poly(A+) RNA-binding protein, involved in the export of mRNAs from the nucleus to the cytoplasm; similar to Hrb1p and Npl3p; also binds single-stranded telomeric repeat sequence in vitro	2540
	gi|14318523	Loc1p	F5	5	Loc1p (5)	1.04463	0.100533	nucleolus,nucleus	Nuclear protein involved in asymmetric localization of ASH1 mRNA; binds double-stranded RNA in vitro; constituent of 66S pre-ribosomal particles	3650
	gi|6324217	Dbp2p	F5	1	Dbp2p (1)	1.03963	0	cytoplasm,nucleus	Essential ATP-dependent RNA helicase of the DEAD-box protein family, involved in nonsense-mediated mRNA decay and rRNA processing	33100
	gi|151942176	Mss116p	F5	1	Mss116p (1)	0.939294	0	mitochondrion	DEAD-box protein required for efficient splicing of mitochondrial Group I and II introns; non-polar RNA helicase that also facilities strand annealing	10300
	gi|51013079	HEK2	F5	1	HEK2 (1)	0.825546	0	cytoplasm	RNA binding protein involved in the asymmetric localization of ASH1 mRNA; represses translation of ASH1 mRNA, an effect reversed by Yck1p-dependent phosphoryation; regulates telomere position effect and length; similarity to hnRNP-K	15600
	gi|190406294	Air1p	F5b	2	Air1p (2)	1.29734	0.424229	cytoplasm,nucleus	Zinc knuckle protein, involved in nuclear RNA processing and degradation as a component of the TRAMP complex; stimulates the poly(A) polymerase activity of Pap2p in vitro; functionally redundant with Air2p	1550
	gi|160358710	Sub2p	F6	3	Sub2p (3)	1.00506	0.0829309	nucleus	Component of the TREX complex required for nuclear mRNA export; member of the DEAD-box RNA helicase superfamily and is involved in early and late steps of spliceosome assembly; homolog of the human splicing factor hUAP56	51700
	gi|207344772	Ded81p	F7	1	Ded81p (1)	1.19556	0	0	Cytosolic asparaginyl-tRNA synthetase, required for protein synthesis, catalyzes the specific attachment of asparagine to its cognate tRNA	not visualized
	gi|172945	Frs1p	F7	1	Frs1p (1)	1.17007	0	cytoplasm	Beta subunit of cytoplasmic phenylalanyl-tRNA synthetase, forms a tetramer with Frs2p to generate active enzyme; able to hydrolyze mis-aminoacylated tRNA-Phe, which could contribute to translational quality control	5440
	gi|259149922	Rvb2p	F8/C3c	1	Rvb2p (1)	1.52594	0	0	Essential protein involved in transcription regulation; component of chromatin remodeling complexes; required for assembly and function of the INO80 complex; also referred to as reptin; member of the RUVB-like protein family	3030
	gi|975224	Meu1p	G	1	Meu1p (1)	1.92588	0	cytoplasm,nucleus	Methylthioadenosine phosphorylase (MTAP); catalyzes the initial step in the methionine salvage pathway; affects polyamine biosynthesis through regulation of ornithine decarboxylase (Spe1p) activity; regulates ADH2 gene expression	4820
	gi|6980562	Ypd1p	G	1	Ypd1p (1)	1.73083	0	cytoplasm,nucleus	Phosphorelay intermediate protein, phosphorylated by the plasma membrane sensor Sln1p in response to osmotic stress and then in turn phosphorylates the response regulators Ssk1p in the cytosol and Skn7p in the nucleus	6330
	gi|151942316	Ydr341cp	G	1	Ydr341cp (1)	1.72418	0	0	Arginyl-tRNA synthetase, proposed to be cytoplasmic but the authentic, non-tagged protein is detected in highly purified mitochondria in high-throughput studies	20600
	gi|640053	SER1	G	1	SER1 (1)	1.55647	0	cytoplasm	3-phosphoserine aminotransferase, catalyzes the formation of phosphoserine from 3-phosphohydroxypyruvate, required for serine and glycine biosynthesis; regulated by the general control of amino acid biosynthesis mediated by Gcn4p	15900
	gi|6322569	Cpa2	G	1	Cpa2 (1)	1.55586	0	cytoplasm	Large subunit of carbamoyl phosphate synthetase, which catalyzes a step in the synthesis of citrulline, an arginine precursor	18000
	gi|151943789	Glk1p	G	4	Glk1p (4)	1.44356	0.181593	cytoplasm,punctate composite	Glucokinase, catalyzes the phosphorylation of glucose at C6 in the first irreversible step of glucose metabolism; one of three glucose phosphorylating enzymes; expression regulated by non-fermentable carbon sources	21100
	gi|151942417	PPN1	G	1	PPN1 (1)	1.41429	0	vacuole	Vacuolar endopolyphosphatase with a role in phosphate metabolism; functions as a homodimer	319
	gi|151943073	LYS12	G	1	LYS12 (1)	1.40863	0	mitochondrion	Homo-isocitrate dehydrogenase, an NAD-linked mitochondrial enzyme required for the fourth step in the biosynthesis of lysine, in which homo-isocitrate is oxidatively decarboxylated to alpha-ketoadipate	19100
	gi|151943814	Ilv6p	G	2	Ilv6p (2)	1.22705	0.218939	mitochondrion	Regulatory subunit of acetolactate synthase, which catalyzes the first step of branched-chain amino acid biosynthesis; enhances activity of the Ilv2p catalytic subunit, localizes to mitochondria	15800
	gi|151943508	Yhb1p	G	1	Yhb1p (1)	1.1543	0	cytoplasm	Nitric oxide oxidoreductase, flavohemoglobin involved in nitric oxide detoxification; plays a role in the oxidative and nitrosative stress responses	13000
	gi|151942744	Mnn9	G	1	Mnn9 (1)	1.15312	0	Golgi	Subunit of Golgi mannosyltransferase complex also containing Anp1p, Mnn10p, Mnn11p, and Hoc1p that mediates elongation of the polysaccharide mannan backbone; forms a separate complex with Van1p that is also involved in backbone elongation	1630
	gi|6730572	Sod1p	G	1	Sod1p (1)	1.12945	0	ambiguous,cytoplasm,nucleus	Cytosolic copper-zinc superoxide dismutase; some mutations are analogous to those that cause ALS (amyotrophic lateral sclerosis) in humans	519000
	gi|894204	Psa1p	G	1	Psa1p (1)	1.1181	0	cytoplasm	GDP-mannose pyrophosphorylase (mannose-1-phosphate guanyltransferase), synthesizes GDP-mannose from GTP and mannose-1-phosphate in cell wall biosynthesis; required for normal cell wall structure	97100
	gi|172436	Rna1p	G	2	Rna1p (2)	1.11513	0.129754	cytoplasm	GTPase activating protein (GAP) for Gsp1p, involved in nuclear transport	52200
	gi|223143	Adh2p	G	1	Adh2p (1)	1.08816	0	cytoplasm	Glucose-repressible alcohol dehydrogenase II, catalyzes the conversion of ethanol to acetaldehyde; involved in the production of certain carboxylate esters; regulated by ADR1	1620
	gi|75766245	Gal1p	G	1	Gal1p (1)	1.07721	0	0	Galactokinase, phosphorylates alpha-D-galactose to alpha-D-galactose-1-phosphate in the first step of galactose catabolism; expression regulated by Gal4p	not visualized
	gi|151941514	MAE1	G	2	MAE1 (2)	1.07146	0.0359799	mitochondrion	Mitochondrial malic enzyme, catalyzes the oxidative decarboxylation of malate to pyruvate, which is a key intermediate in sugar metabolism and a precursor for synthesis of several amino acids	10500
	gi|854566	Ura2p	G	2	Ura2p (2)	1.04535	0.167396	cytoplasm	Bifunctional carbamoylphosphate synthetase (CPSase)-aspartate transcarbamylase (ATCase), catalyzes the first two enzymatic steps in the de novo biosynthesis of pyrimidines; both activities are subject to feedback inhibition by UTP	11000
	gi|173045	Trp3p	G	1	Trp3p (1)	1.03858	0	cytoplasm	Bifunctional enzyme exhibiting both indole-3-glycerol-phosphate synthase and anthranilate synthase activities, forms multifunctional hetero-oligomeric anthranilate synthase:indole-3-glycerol phosphate synthase enzyme complex with Trp2p	13400
	gi|6322666	Fas1p	G	2	Fas1p (2)	1.03335	0.199456	cytoplasm	Beta subunit of fatty acid synthetase, which catalyzes the synthesis of long-chain saturated fatty acids; contains acetyltransacylase, dehydratase, enoyl reductase, malonyl transacylase, and palmitoyl transacylase activities	91800
	gi|171504	Fas3p	G	14	Fas3p (14)	1.01733	0.171066	cytoplasm,punctate composite	Acetyl-CoA carboxylase, biotin containing enzyme that catalyzes the carboxylation of acetyl-CoA to form malonyl-CoA; required for de novo biosynthesis of long-chain fatty acids	20200
	gi|51013423	Ade5,7p	G	2	Ade5,7p (2)	1.00949	0.0809166	cytoplasm	Bifunctional enzyme of the 'de novo' purine nucleotide biosynthetic pathway, contains aminoimidazole ribotide synthetase and glycinamide ribotide synthetase activities	35800
	gi|171122	Vma2p	G	12	Vma2p (12)	0.982726	0.103139	vacuolar membrane	Subunit B of the eight-subunit V1 peripheral membrane domain of the vacuolar H+-ATPase (V-ATPase), an electrogenic proton pump found throughout the endomembrane system; contains nucleotide binding sites; also detected in the cytoplasm	131000
	gi|151943263	Trp5p	G	3	Trp5p (3)	0.97536	0.601938	cytoplasm,nucleus	Tryptophan synthase, catalyzes the last step of tryptophan biosynthesis; regulated by the general control system of amino acid biosynthesis	15500
	gi|207344936	Pfk1p	G	1	Pfk1p (1)	0.900974	0	cytoplasm	Alpha subunit of heterooctameric phosphofructokinase involved in glycolysis, indispensable for anaerobic growth, activated by fructose-2,6-bisphosphate and AMP, mutation inhibits glucose induction of cell cycle-related genes	89800
	gi|6322468	TDH1	G	1	TDH1 (1)	0.897553	0	cytoplasm,nucleus	Glyceraldehyde-3-phosphate dehydrogenase, isozyme 1, involved in glycolysis and gluconeogenesis; tetramer that catalyzes the reaction of glyceraldehyde-3-phosphate to 1,3 bis-phosphoglycerate; detected in the cytoplasm and cell-wall	120000
	gi|6323619	Apt1p	G	1	Apt1p (1)	0.873171	0	cytoplasm,nucleus	Adenine phosphoribosyltransferase, catalyzes the formation of AMP from adenine and 5-phosphoribosylpyrophosphate; involved in the salvage pathway of purine nucleotide biosynthesis	11200
	gi|171596	Gfa1p	G	4	Gfa1p (4)	0.847276	0.49778	0	Glutamine-fructose-6-phosphate amidotransferase, catalyzes the formation of glucosamine-6-P and glutamate from fructose-6-P and glutamine in the first step of chitin biosynthesis	14300
	gi|6325025	Fas2p	G	1	Fas2p (1)	0.834598	0	cytoplasm	Alpha subunit of fatty acid synthetase, which catalyzes the synthesis of long-chain saturated fatty acids; contains beta-ketoacyl reductase and beta-ketoacyl synthase activities; phosphorylated	17000
	gi|6322123	Rrn3p	G	1	Rrn3p (1)	0.824974	0	cytoplasm	Minor isoform of the large subunit of ribonucleotide-diphosphate reductase; the RNR complex catalyzes rate-limiting step in dNTP synthesis, regulated by DNA replication and DNA damage checkpoint pathways via localization of small subunits	1360
	gi|151944399	Srv2p	G	1	Srv2p (1)	0.752248	0	actin	CAP (cyclase-associated protein) subunit of adenylyl cyclase complex; N-terminus binds adenylyl cyclase and facilitates activation by RAS; C-terminus binds ADP-actin monomers, facilitating regulation of actin dynamics and cell morphogenesis	8760
	gi|256274388	Sam1p	G	4	Sam1p (4)	0.671697	0.126656	cytoplasm	S-adenosylmethionine synthetase, catalyzes transfer of the adenosyl group of ATP to the sulfur atom of methionine; one of two differentially regulated isozymes (Sam1p and Sam2p)	103000
	gi|6321776	Prs3p	G	1	Prs3p (1)	0.670334	0	cytoplasm	5-phospho-ribosyl-1(alpha)-pyrophosphate synthetase, synthesizes PRPP, which is required for nucleotide, histidine, and tryptophan biosynthesis; one of five related enzymes, which are active as heteromultimeric complexes	not visualized
	gi|4180	Cdc19p	G	3	Cdc19p (3)	0.65223	0.0571959	cytoplasm	Pyruvate kinase, functions as a homotetramer in glycolysis to convert phosphoenolpyruvate to pyruvate, the input for aerobic (TCA cycle) or anaerobic (glucose fermentation) respiration	291000
	gi|308191556	Ade12p	G	2	Ade12p (2)	0.647115	0.098933	cytoplasm	Adenylosuccinate synthase, catalyzes the first step in synthesis of adenosine monophosphate from inosine 5'monophosphate during purine nucleotide biosynthesis; exhibits binding to single-stranded autonomously replicating (ARS) core sequence	56800
	gi|47420051	Gpd1p	G	2	Gpd1p (2)	0.623249	0.0997031	peroxisome	NAD-dependent glycerol-3-phosphate dehydrogenase, key enzyme of glycerol synthesis, essential for growth under osmotic stress; expression regulated by high-osmolarity glycerol response pathway; homolog of Gpd2p	807
	gi|6323138	Ahp1p	G	1	Ahp1p (1)	0.584046	0	cytoplasm,nucleus	Thiol-specific peroxiredoxin, reduces hydroperoxides to protect against oxidative damage; function in vivo requires covalent conjugation to Urm1p	16200
	gi|7546185	Fur1	G	1	Fur1 (1)	0.484564	0	intracellular	Uracil phosphoribosyltransferase, synthesizes UMP from uracil; involved in the pyrimidine salvage pathway	not visualized
	gi|207342498	Tsa1p	G	3	Tsa1p (3)	0.456615	0.0458074	cytoplasm,punctate composite	Thioredoxin peroxidase, acts as both a ribosome-associated and free cytoplasmic antioxidant; self-associates to form a high-molecular weight chaperone complex under oxidative stress; deletion results in mutator phenotype	378000
	gi|416161	Cys4p	G	2	Cys4p (2)	0.424672	0.0698824	cytoplasm	Cystathionine beta-synthase, catalyzes synthesis of cystathionine from serine and homocysteine, the first committed step in cysteine biosynthesis; responsible for hydrogen sulfide generation; mutations in human ortholog cause homocystinuria	41900
	gi|6323073	Pdc1p	G	12	Pdc1p (12)	0.336473	0.123721	ambiguous,cytoplasm,nucleus	Major of three pyruvate decarboxylase isozymes, key enzyme in alcoholic fermentation, decarboxylates pyruvate to acetaldehyde; subject to glucose-, ethanol-, and autoregulation; involved in amino acid catabolism	8970
	gi|6324194	Fpr1p	G/C2	4	Fpr1p (4)	1.63478	0.154337	cytoplasm,nucleus	Peptidyl-prolyl cis-trans isomerase (PPIase), binds to the drugs FK506 and rapamycin; also binds to the nonhistone chromatin binding protein Hmo1p and may regulate its assembly or function	43300
	gi|460064	Gua1p	G/V	4	Gua1p (4)	0.927701	0.12442	0	GMP synthase, an enzyme that catalyzes the second step in the biosynthesis of GMP from inosine 5'-phosphate (IMP); transcription is not subject to regulation by guanine but is negatively regulated by nutrient starvation	not visualized
	gi|259144783	Prx1p	H	1	Prx1p (1)	1.40889	0	mitochondrion	Mitochondrial peroxiredoxin (1-Cys Prx) with thioredoxin peroxidase activity, has a role in reduction of hydroperoxides; reactivation requires Trr2p and glutathione; induced during respiratory growth and oxidative stress; phosphorylated	4510
	gi|170962	AAC3	H	1	AAC3 (1)	1.11259	0	mitochondrion	Mitochondrial inner membrane ADP/ATP translocator, exchanges cytosolic ADP for mitochondrially synthesized ATP; expressed under anaerobic conditions; similar to Pet9p and Aac1p; has roles in maintenance of viability and in respiration	1080
	gi|454438	Pim1p	H	2	Pim1p (2)	1.01017	0.0349089	mitochondrion	ATP-dependent Lon protease, involved in degradation of misfolded proteins in mitochondria; required for biogenesis and maintenance of mitochondria	14500
	gi|171108	Atp2	H	1	Atp2 (1)	0.961923	0	mitochondrion	Beta subunit of the F1 sector of mitochondrial F1F0 ATP synthase, which is a large, evolutionarily conserved enzyme complex required for ATP synthesis; phosphorylated	164000
	gi|151945474	Tuf1p	H	2	Tuf1p (2)	0.88219	0.0581464	mitochondrion	Mitochondrial translation elongation factor Tu; comprises both GTPase and guanine nucleotide exchange factor activities, while these activities are found in separate proteins in S. pombe and humans	58500
	gi|190408634	SDS24	I	1	SDS24 (1)	1.3854	0	cytoplasm	One of two S. cerevisiae homologs (Sds23p and Sds24p) of the S. pombe Sds23 protein, which is implicated in APC/cyclosome regulation; involved in cell separation during budding; may play an indirect role in fluid-phase endocytosis	2840
	gi|406272	Scp160p	I	2	Scp160p (2)	1.12166	0.0589544	ER	Essential RNA-binding G protein effector of mating response pathway, mainly associated with nuclear envelope and ER, interacts in mRNA-dependent manner with translating ribosomes via multiple KH domains, similar to vertebrate vigilins	not quantitated
	gi|171704583	Sds23p	I	1	Sds23p (1)	1.03941	0	cytoplasm,nucleus	One of two S. cerevisiae homologs (Sds23p and Sds24p) of the S. pombe Sds23 protein, which is implicated in APC/cyclosome regulation; involved in cell separation during budding	21200
	gi|190406538	Tub2p	I	7	Tub2p (7)	0.945434	0.125681	0	Beta-tubulin; associates with alpha-tubulin (Tub1p and Tub3p) to form tubulin dimer, which polymerizes to form microtubules	not visualized
	gi|151941768	Lrg1p	J	1	Lrg1p (1)	1.2377	0	bud neck,cytoplasm,cell periphery	Putative GTPase-activating protein (GAP) involved in the Pkc1p-mediated signaling pathway that controls cell wall integrity; appears to specifically regulate 1,3-beta-glucan synthesis	468
	gi|171723	Hsc82p	K	21	Hsc82p (21)	1.23536	0.182833	cytoplasm	Cytoplasmic chaperone of the Hsp90 family, redundant in function and nearly identical with Hsp82p, and together they are essential; expressed constitutively at 10-fold higher basal levels than HSP82 and induced 2-3 fold by heat shock	132000
	gi|6323002	HSP104	K	3	HSP104 (3)	1.15939	0.169415	cytoplasm	Heat shock protein that cooperates with Ydj1p (Hsp40) and Ssa1p (Hsp70) to refold and reactivate previously denatured, aggregated proteins; responsive to stresses including: heat, ethanol, and sodium arsenite; involved in [PSI+] propagatio	32800
	gi|99031947	SBA1	K	1	SBA1 (1)	1.14447	0	cytoplasm,nucleus	Co-chaperone that binds to and regulates Hsp90 family chaperones; important for pp60v-src activity in yeast; homologous to the mammalian p23 proteins and like p23 can regulate telomerase activity	33700
	gi|6319972	Ssb1p	K	16	Ssb1p (16)	1.0655	0.241936	cytoplasm	Cytoplasmic ATPase that is a ribosome-associated molecular chaperone, functions with J-protein partner Zuo1p; may be involved in folding of newly-made polypeptide chains; member of the HSP70 family; interacts with phosphatase subunit Reg1p	170000
	gi|6324120	Ssb2p	K	1	Ssb2p (1)	1.0254	0	cytoplasm	Cytoplasmic ATPase that is a ribosome-associated molecular chaperone, functions with J-protein partner Zuo1p; may be involved in the folding of newly-synthesized polypeptide chains; member of the HSP70 family; homolog of SSB1	104000
	gi|207341845	Ssb2p	K	1	Ssb2p (1)	1.02064	0	cytoplasm	Cytoplasmic ATPase that is a ribosome-associated molecular chaperone, functions with J-protein partner Zuo1p; may be involved in the folding of newly-synthesized polypeptide chains; member of the HSP70 family; homolog of SSB1	104000
	gi|99031945	Hsp82p	K1	1	Hsp82p (1)	1.53212	0	cytoplasm	Hsp90 chaperone required for pheromone signaling and negative regulation of Hsf1p; docks with Tom70p for mitochondrial preprotein delivery; promotes telomerase DNA binding and nucleotide addition; interacts with Cns1p, Cpr6p, Cpr7p, Sti1p	445000
	gi|533365	Sse1p	K1	3	Sse1p (3)	1.3042	0.175964	cytoplasm	ATPase that is a component of the heat shock protein Hsp90 chaperone complex; binds unfolded proteins; member of the heat shock protein 70 (HSP70) family; localized to the cytoplasm	71700
	gi|151944234	Atp11p	K2	1	Atp11p (1)	1.51007	0	mitochondrion	Molecular chaperone, required for the assembly of alpha and beta subunits into the F1 sector of mitochondrial F1F0 ATP synthase	2840
	gi|42543071	Ydj1p	K2	1	Ydj1p (1)	1.2696	0	cytoplasm,nucleus	Protein chaperone involved in regulation of the HSP90 and HSP70 functions; involved in protein translocation across membranes; member of the DnaJ family	119000
	gi|37362683	Scj1p	K2	1	Scj1p (1)	1.10489	0	ambiguous	One of several homologs of bacterial chaperone DnaJ, located in the ER lumen where it cooperates with Kar2p to mediate maturation of proteins	8260
	gi|493574	CCT3	K2	1	CCT3 (1)	1.05183	0	0	Subunit of the cytosolic chaperonin Cct ring complex, related to Tcp1p, required for the assembly of actin and tubulins in vivo	not visualized
	gi|151941387	Ssa1p	K2	16	Ssa1p (16)	0.904026	0.155263	cytoplasm	ATPase involved in protein folding and nuclear localization signal (NLS)-directed nuclear transport; member of heat shock protein 70 (HSP70) family; forms a chaperone complex with Ydj1p; localized to the nucleus, cytoplasm, and cell wall	269000
	gi|6323004	Ssa2p	K2	2	Ssa2p (2)	0.74475	0.0524329	cytoplasm,nucleus	ATP binding protein involved in protein folding and vacuolar import of proteins; member of heat shock protein 70 (HSP70) family; associated with the chaperonin-containing T-complex; present in the cytoplasm, vacuolar membrane and cell wall	364000
	gi|151943402	YGR122Wp	L	1	YGR122Wp (1)	1.48819	0	cytoplasm	Probable ortholog of A. nidulans PalC, which is involved in pH regulation and binds to the ESCRT-III complex; null mutant does not properly process Rim101p and has decreased resistance to rapamycin; GFP-fusion protein is cytoplasmic	not quantitated
	gi|207347779	Ola1p	L	3	Ola1p (3)	1.02682	0.115647	cytoplasm	P-loop ATPase with similarity to human OLA1 and bacterial YchF; identified as specifically interacting with the proteasome; protein levels are induced by hydrogen peroxide	36800
	gi|189041600	YKR018C	L2	2	YKR018C (2)	1.25291	0.429865	cytoplasm,nucleus	Putative protein of unknown function; green fluorescent protein (GFP)-fusion protein localizes to the cytoplasm and nucleus	1770
	gi|259146231	Yfr039cp	L2	1	Yfr039cp (1)	0.464629	0	ambiguous	Putative protein of unknown function; may be involved in response to high salt and changes in carbon source; deletion mutant has decreased spore survival in Drosophila feces	3170
	gi|6321025	Bmh1p	M	3	Bmh1p (3)	1.57255	0.322789	cytoplasm	14-3-3 protein, major isoform; controls proteome at post-transcriptional level, binds proteins and DNA, involved in regulation of many processes including exocytosis, vesicle transport, Ras/MAPK signaling, and rapamycin-sensitive signaling	158000
	gi|710602	Dnm1	M	1	Dnm1 (1)	0.963222	0	mitochondrion,punctate composite	Dynamin-related GTPase required for mitochondrial fission and morphology; assembles on the cytoplasmic face of mitochondrial tubules at sites at which division will occur; also participates in endocytosis and regulating peroxisome abundance	9620
	gi|37362625	Sro9p	M	4	Sro9p (4)	0.894477	0.181998	cytoplasm	Cytoplasmic RNA-binding protein that associates with translating ribosomes; involved in heme regulation of Hap1p as a component of the HMC complex, also involved in the organization of actin filaments; contains a La motif	8430
	gi|151944873	Bem2p	N	1	Bem2p (1)	1.92873	0	bud neck,cytoplasm	Rho GTPase activating protein (RhoGAP) involved in the control of cytoskeleton organization and cellular morphogenesis; required for bud emergence	1230
	gi|642334	Cof1p	N	1	Cof1p (1)	1.38047	0	0	Cofilin, promotes actin filament depolarization in a pH-dependent manner; binds both actin monomers and filaments and severs filaments; thought to be regulated by phosphorylation at SER4; ubiquitous and essential in eukaryotes	19600
	gi|151945133	Arp3p	N	1	Arp3p (1)	1.32231	0	0	Essential component of the Arp2/3 complex, which is a highly conserved actin nucleation center required for the motility and integrity of actin patches; involved in endocytosis and membrane growth and polarity	6650
	gi|151942115	SAC6	N	2	SAC6 (2)	1.28989	0.327096	actin	Fimbrin, actin-bundling protein; cooperates with Scp1p (calponin/transgelin) in the organization and maintenance of the actin cytoskeleton	3510
	gi|151942363	Rvs167p	N	1	Rvs167p (1)	1.24971	0	actin	Actin-associated protein, interacts with Rvs161p to regulate actin cytoskeleton, endocytosis, and viability following starvation or osmotic stress; homolog of mammalian amphiphysin	14600
	gi|151942171	Cct6p	N	2	Cct6p (2)	1.19352	0.0543777	0	Subunit of the cytosolic chaperonin Cct ring complex, related to Tcp1p, essential protein that is required for the assembly of actin and tubulins in vivo; contains an ATP-binding motif	not visualized
	gi|6323511	Tub3p	N	2	Tub3p (2)	1.1933	0.0516138	cytoplasm,nucleus,spindle pole	Alpha-tubulin; associates with beta-tubulin (Tub2p) to form tubulin dimer, which polymerizes to form microtubules; expressed at lower level than Tub1p	12300
	gi|151941149	SPA2	N	1	SPA2 (1)	1.09951	0	0	Component of the polarisome, which functions in actin cytoskeletal organization during polarized growth; acts as a scaffold for Mkk1p and Mpk1p cell wall integrity signaling components; potential Cdc28p substrate	274
	gi|836779	Lsb3	N	1	Lsb3 (1)	1.05447	0	bud neck,cytoplasm,mitochondrion,cell periphery	Protein containing a C-terminal SH3 domain; binds Las17p, which is a homolog of human Wiskott-Aldrich Syndrome protein involved in actin patch assembly and actin polymerization	3670
	gi|151945061	Bbc1p	N	2	Bbc1p (2)	1.03102	0.206984	0	Protein possibly involved in assembly of actin patches; interacts with an actin assembly factor Las17p and with the SH3 domains of Type I myosins Myo3p and Myo5p; localized predominantly to cortical actin patches	not visualized
	gi|173183	Vps1p	N	4	Vps1p (4)	0.95607	0.20052	cytoplasm,punctate composite,endosome	Dynamin-ähnliche GTPase, die für vakuolären Sortierung; auch in Aktin-Zytoskelett Organisation beteiligt sind, Ende der Golgi-Vorratsspeicherung von einigen Proteinen, die Regulierung peroxisome biogenesis	5960
	gi|7546413	Act1p	N	5	Act1p (5)	0.827319	0.127489	0	Actin, structural protein involved in cell polarization, endocytosis, and other cytoskeletal functions	not visualized
	gi|30749262	Ykt6p	O	2	Ykt6p (2)	1.21009	0.0514426	0	Vesicle membrane protein (v-SNARE) with acyltransferase activity; involved in trafficking to and within the Golgi, endocytic trafficking to the vacuole, and vacuolar fusion; membrane localization due to prenylation at the carboxy-terminus	not visualized
	gi|151945942	Bch1	O	1	Bch1 (1)	1.11902	0	Golgi to vacuole	Member of the ChAPs family (Chs5p-Arf1p-binding proteins: Bch1p, Bch2p, Bud7p, Chs6p), that forms the exomer complex with Chs5p to mediate export of specific cargo proteins from the Golgi to the plasma membrane; may interact with ribosomes	3460
	gi|473152	Mrs6p	O	1	Mrs6p (1)	1.06751	0	cytoplasm,nucleus	Rab escort protein, forms a complex with the Ras-like small GTPase Ypt1p that is required for the prenylation of Ypt1p by protein geranylgeranyltransferase type II (Bet2p-Bet4p); sequence similarity to mammalian choroideraemia gene	23800
	gi|151941877	Cdc48p	O	8	Cdc48p (8)	1.0661	0.129092	cytoplasm,nucleus	ATPase in ER, nuclear membrane and cytosol with homology to mammalian p97; in a complex with Npl4p and Ufd1p participates in retrotranslocation of ubiquitinated proteins from the ER into the cytosol for degradation by the proteasome	78400
	gi|151943611	Chc1p	O	1	Chc1p (1)	1.05341	0	Golgi to vacuole	Clathrin heavy chain, subunit of the major coat protein involved in intracellular protein transport and endocytosis; two heavy chains form the clathrin triskelion structural component; the light chain (CLC1) is thought to regulate function	28700
	gi|558403	Cog8p	O	1	Cog8p (1)	1.00644	0	punctate composite	Component of the conserved oligomeric Golgi complex (Cog1p through Cog8p), a cytosolic tethering complex that functions in protein trafficking to mediate fusion of transport vesicles to Golgi compartments	6440
	gi|165761044	Sec23p	O	1	Sec23p (1)	0.949477	0	0	GTPase-activating protein; component of the Sec23p-Sec24p heterodimeric complex of the COPII vesicle coat, involved in ER to Golgi transport and autophagy; stimulates the GDP-bound form of Sar1p	not visualized
	gi|171483	Sec21	O	1	Sec21 (1)	0.930471	0	Golgi,Golgi to ER	Gamma subunit of coatomer, a heptameric protein complex that together with Arf1p forms the COPI coat; involved in ER to Golgi transport of selective cargo	77900
	gi|6320056	COP1	O	1	COP1 (1)	0.886324	0	Golgi,Golgi to ER	Alpha subunit of COPI vesicle coatomer complex, which surrounds transport vesicles in the early secretory pathway	15200
	gi|256271056	Aps3p	O	1	Aps3p (1)	0.863894	0	punctate composite,Golgi to ER	Small subunit of the clathrin-associated adaptor complex AP-3, which is involved in vacuolar protein sorting; related to the sigma subunit of the mammalian clathrin AP-3 complex; suppressor of loss of casein kinase 1 function	1240
	gi|290771181	Kar2p	O	1	Kar2p (1)	0.636566	0	ambiguous	ATPase involved in protein import into the ER, also acts as a chaperone to mediate protein folding in the ER and may play a role in ER export of soluble proteins; regulates the unfolded protein response via interaction with Ire1p	337000
	gi|45720066	Sec53p	O	1	Sec53p (1)	0.600094	0	cytoplasm,nucleus	Phosphomannomutase, involved in synthesis of GDP-mannose and dolichol-phosphate-mannose; required for folding and glycosylation of secretory proteins in the ER lumen	3500
	gi|229597871	Vtc2p	O	3	Vtc2p (3)	0.569022	0.0506796	ER	Subunit of the vacuolar transporter chaperone (VTC) complex involved in membrane trafficking, vacuolar polyphosphate accumulation, microautophagy and non-autophagic vacuolar fusion	2910
	gi|3480	POL3	P1	1	POL3 (1)	1.22513	0	nucleus	Catalytic subunit of DNA polymerase delta; required for chromosomal DNA replication during mitosis and meiosis, intragenic recombination, repair of double strand DNA breaks, and DNA replication during nucleotide excision repair (NER)	not visualized
	gi|50513623	Rfc3p	P2	1	Rfc3p (1)	1.20668	0	nucleus	Subunit of heteropentameric Replication factor C (RF-C), which is a DNA binding protein and ATPase that acts as a clamp loader of the proliferating cell nuclear antigen (PCNA) processivity factor for DNA polymerases delta and epsilon	3140
	gi|6323968	PSE1	Q	1	PSE1 (1)	1.29854	0	cytoplasm,nucleus	Karyopherin/importin that interacts with the nuclear pore complex; acts as the nuclear import receptor for specific proteins, including Pdr1p, Yap1p, Ste12p, and Aft1p	15500
	gi|58177142	Srp1p	Q	2	Srp1p (2)	1.09224	0.0262711	cytoplasm,nuclear periphery	Karyopherin alpha homolog, forms a dimer with karyopherin beta Kap95p to mediate import of nuclear proteins, binds the nuclear localization signal of the substrate during import; may also play a role in regulation of protein degradation	2790
	gi|67464126	Kap95p	Q	1	Kap95p (1)	1.08218	0	cytoplasm,nuclear periphery,punctate composite	Karyopherin beta, forms a complex with Srp1p/Kap60p; interacts with nucleoporins to mediate nuclear import of NLS-containing cargo proteins via the nuclear pore complex; regulates PC biosynthesis; GDP-to-GTP exchange factor for Gsp1p	51700
	gi|61679843	Dhh1p	Q	1	Dhh1p (1)	1.07009	0	cytoplasm	Cytoplasmic DExD/H-box helicase, stimulates mRNA decapping, coordinates distinct steps in mRNA function and decay, interacts with both the decapping and deadenylase complexes, may have a role in mRNA export and translation	42900
	gi|6324759	Gsp2p	Q	2	Gsp2p (2)	1.0683	0.160529	cytoplasm,nucleus	GTP binding protein (mammalian Ranp homolog) involved in the maintenance of nuclear organization, RNA processing and transport; interacts with Kap121p, Kap123p and Pdr6p (karyophilin betas); Gsp1p homolog that is not required for viability	2460
	gi|151942370	Sxm1p	Q	1	Sxm1p (1)	1.06517	0	cytoplasm,nucleus	Nuclear transport factor (karyopherin) involved in protein transport between the cytoplasm and nucleoplasm; similar to Nmd5p, Cse1p, Lph2p, and the human cellular apoptosis susceptibility protein, CAS1	16300
	gi|151944826	Kap123p	Q	5	Kap123p (5)	0.901352	0.12941	cytoplasm,nucleus	Karyopherin beta, mediates nuclear import of ribosomal proteins prior to assembly into ribosomes and import of histones H3 and H4; localizes to the nuclear pore, nucleus, and cytoplasm; exhibits genetic interactions with RAI1	38300
	gi|2131097	Ty1B	R	3	Ty1B (3)	1.36331	0.0622191	#N/A	Retrotransposon TYA Gag and TYB Pol genes; transcribed/translated as one unit; polyprotein is processed to make a nucleocapsid-like protein (Gag), reverse transcriptase (RT), protease (PR), and integrase (IN); similar to retroviral genes	#N/A
	gi|151944169	Ecm29	S	1	Ecm29 (1)	1.2066	0	cytoplam, nucleus	Major component of the proteasome; tethers the proteasome core particle to the regulatory particle, and enhances the stability of the proteasome	12100
	gi|188595916	Rpn13p	S1	1	Rpn13p (1)	1.81566	0	cytoplasm,nucleus	Subunit of the 19S regulatory particle of the 26S proteasome lid; acts as a ubiquitin receptor for the proteasome; null mutants accumulate ubiquitinated Gcn4p and display decreased 26S proteasome stability	12200
	gi|207343610	Rpt1p	S1	1	Rpt1p (1)	1.27372	0	nucleus	One of six ATPases of the 19S regulatory particle of the 26S proteasome involved in the degradation of ubiquitinated substrates; required for optimal CDC20 transcription; interacts with Rpn12p and the E3 ubiquitin-protein ligase Ubr1p	105
	gi|45269968	Rpn8p	S1	2	Rpn8p (2)	1.23742	0.0504878	cytoplasm,nucleus	Essential, non-ATPase regulatory subunit of the 26S proteasome; has similarity to the human p40 proteasomal subunit and to another S. cerevisiae regulatory subunit, Rpn11p	19800
	gi|151943971	Rpn1p	S1	2	Rpn1p (2)	1.17498	0.0935379	cytoplasm,nucleus	Non-ATPase base subunit of the 19S regulatory particle of the 26S proteasome; may participate in the recognition of several ligands of the proteasome; contains a leucine-rich repeat (LRR) domain, a site for protein-protein interactions	306000
	gi|1147800	Rpt4p	S1	1	Rpt4p (1)	1.1052	0	nucleus	One of six ATPases of the 19S regulatory particle of the 26S proteasome involved in the degradation of ubiquitinated substrates; required for spindle pole body duplication; localized mainly to the nucleus throughout the cell cycle	not visualized
	gi|6320602	Rpt3p	S1	3	Rpt3p (3)	0.975882	0.249686	ambiguous	One of six ATPases of the 19S regulatory particle of the 26S proteasome involved in the degradation of ubiquitinated substrates; substrate of N-acetyltransferase B	not visualized
	gi|207341153	Rpt5p	S2	1	Rpt5p (1)	1.12382	0	nucleus	One of six ATPases of the 19S regulatory particle of the 26S proteasome involved in the degradation of ubiquitinated substrates; recruited to the GAL1-10 promoter region upon induction of transcription	not visualized
	gi|157830305	TOP2	T	1	TOP2 (1)	1.54874	0	nucleus	Essential type II topoisomerase, relieves torsional strain in DNA by cleaving and re-sealing the phosphodiester backbone of both positively and negatively supercoiled DNA; cleaves complementary strands; localizes to axial cores in meiosis	5730
	gi|14719687	Mms2p	U	1	Mms2p (1)	1.23934	0	cytoplasm,nucleus	Ubiquitin-conjugating enzyme variant involved in error-free postreplication repair; forms a heteromeric complex with Ubc13p, an active ubiquitin-conjugating enzyme; cooperates with chromatin-associated RING finger proteins, Rad18p and Rad5p	2760
	gi|151942421	Tom1p	U	1	Tom1p (1)	1.02455	0	nucleolus,nucleus	E3 ubiquitin ligase of the hect-domain class; has a role in mRNA export from the nucleus and may regulate transcriptional coactivators; involved in degradation of excess histones (	358
	gi|4715	Uba1p	U	4	Uba1p (4)	0.930947	0.280624	cytoplasm,nucleus	Ubiquitin activating enzyme (E1), involved in ubiquitin-mediated protein degradation and essential for viability	17700
	gi|1008483	Gus1p	V	2	Gus1p (2)	1.28461	0.243464	cytoplasm	Glutamyl-tRNA synthetase (GluRS), forms a complex with methionyl-tRNA synthetase (Mes1p) and Arc1p; complex formation increases the catalytic efficiency of both tRNA synthetases and ensures their correct localization to the cytoplasm	48700
	gi|171099	Vma5p	V	6	Vma5p (6)	1.26702	0.259155	ambiguous,vacuolar membrane	Subunit C of the eight-subunit V1 peripheral membrane domain of vacuolar H+-ATPase (V-ATPase), an electrogenic proton pump found throughout the endomembrane system; required for the V1 domain to assemble onto the vacuolar membrane	21100
	gi|6319432	Ura7p	V	1	Ura7p (1)	1.03725	0	cytoplasm	Major CTP synthase isozyme (see also URA8), catalyzes the ATP-dependent transfer of the amide nitrogen from glutamine to UTP, forming CTP, the final step in de novo biosynthesis of pyrimidines; involved in phospholipid biosynthesis	57600
	gi|6320016	Vma1p	V	5	Vma1p (5)	1.02638	0.107873	vacuolar membrane	Subunit A of the eight-subunit V1 peripheral membrane domain of the vacuolar H+-ATPase; protein precursor undergoes self-catalyzed splicing to yield the extein Tfp1p and the intein Vde (PI-SceI), which is a site-specific endonuclease	200000
	gi|1165216	Zpr1p	V	2	Zpr1p (2)	0.995745	0.0362786	cytoplasm,nucleus	Essential protein with two zinc fingers, present in the nucleus of growing cells but relocates to the cytoplasm in starved cells via a process mediated by Cpr1p; binds to translation elongation factor eEF-1 (Tef1p)	39900
			A1	104		1.04324		Nucleolus	76
			A2	156		0.903145		Nucleus	103
			A3	84		1.63359		Cytoplasm	159
			A3a	95		1.46683		Ambiguous	7
			A4	267		1.03704		Vacuole	4
			A5	49		0.809015		Punctate	9
			A6	24		1.11945		Spindle pole	1
			B	12		1.24953		Cell periphery	2
			B1	71		1.03636		Nuclear periphery	3
			B2	46		0.970293		Mitochondria	12
			C1	6		0.861314		Golgi	6
			C3	1		0.909216
			C3a	1		1.18893
			C4e	9		1.23914
			C6	1		1.14757
			D	1		0.834051
			E1	4		1.12426
			E3	1		1.04205
			E4	1		1.1891
			E5	1		0.939944
			F5	30		1.12077
			F5b	2		1.29734
			F6	3		1.00506
			F7	2		1.18281
			F8/C3c	1		1.52594
			G	100		1.01165
			G/C2	4		1.63478
			G/V	4		0.927701
			H	7		1.07515
			I	11		1.12298
			J	1		1.2377
			K	43		1.10846
			K1	4		1.41816
			K2	22		1.09753
			L	4		1.25751
			L2	3		0.858769
			M	8		1.14342
			N	23		1.21053
			O	23		0.919879
			P1	1		1.22513
			P2	1		1.20668
			Q	13		1.08255
			R	3		1.36331
			S	1		1.2066
			S1	10		1.26381
			S2	1		1.12382
			T	1		1.54874
			U	6		1.06495
			V	16		1.1222

## Sheet: prot_summary
	Confirmed	Result Type	Rank	Protein Name	Species	Accession Number	Protein MW	Protein PI	Peptide Count	Frame	Molecular Function	Biological Process	Total Ion Score	Total Ion Score C.I. %	Best Ion Score	Best Ion Score C.I. %	Avg iTRAQ ratio (115/114)	Avg iTRAQ ratio (116/114)	Avg iTRAQ ratio (117/114)	iTRAQ Standard Deviation (115/114)	iTRAQ Standard Deviation (116/114)	iTRAQ Standard Deviation (117/114)	iTRAQ Peptides (115/114)	iTRAQ Peptides (116/114)	iTRAQ Peptides (117/114)
1	FALSE	Mascot	1	hsc82 protein [Saccharomyces cerevisiae]		gi|171723	91342.1	4.76	21	0			1883.67	100	286.55	100	0.893601	0.764419	1.22251	0.109972	0.219244	0.188399	21	21	21
2	FALSE	Mascot	2	translation elongation factor 2 (EF-2) [Saccharomyces cerevisiae YJM789]		gi|151941085	128824	5.73	23	0			1866.28	100	185.44	100	0.774416	0.378938	0.75606	0.618939	0.318576	0.152229	28	28	28
3	FALSE	Mascot	3	Erb1p [Saccharomyces cerevisiae S288c]		gi|6323693	101965	5.04	23	0			1849.62	100	188.4	100	0.722524	1.29604	1.02213	0.198629	0.382563	0.146661	23	23	23
gewählt: Avg iTRAQ ratio (117/114)	FALSE	Mascot	4	elongation factor 3A [Saccharomyces cerevisiae RM11-1a]		gi|190405311	128844	5.73	23	0			1803.81	100	185.44	100	1.05567	0.495153	0.77986	0.837756	0.487181	0.165783	28	28	28
5	FALSE	Mascot	5	Rrp5p [Saccharomyces cerevisiae S288c]		gi|6323885	219794	5.86	27	0			1797.94	100	135.07	100	1.21919	1.43053	1.21152	0.258422	0.412783	0.269447	29	29	29
6	FALSE	Mascot	6	Tef2p [Saccharomyces cerevisiae S288c]		gi|6319594	57528.2	9.14	22	0			1742.16	100	186.63	100	0.863466	0.47557	0.851018	0.090658	0.188701	0.109828	25	25	25
7	FALSE	Mascot	7	stress-seventy subfamily A protein [Saccharomyces cerevisiae YJM789]		gi|151941387	77520.1	5	17	0			1583.1	100	208.47	100	0.805537	0.622569	0.900393	0.108253	0.284033	0.167503	17	17	17
8	FALSE	Mascot	8	Chain A, Crystal Structure Of An Hsp90-Sba1 Closed Chaperone Complex		gi|99031945	89166.6	5.06	17	0			1525.57	100	186.81	100	0.904545	0.778657	1.26427	0.11639	0.215473	0.205827	17	17	17
9	FALSE	Mascot	9	nucleolar complex associated [Saccharomyces cerevisiae YJM789]		gi|151945296	93091.3	8.59	19	0			1475.22	100	245.43	100	0.95144	1.4399	1.01393	0.160255	0.994275	0.189936	21	21	21
10	FALSE	Mascot	10	Tif2p [Saccharomyces cerevisiae S288c]		gi|6322323	47977.2	5.02	13	0			1430.6	100	164.44	100	0.850771	0.769649	0.881291	0.0709361	0.113789	0.183459	15	15	15
11	FALSE	Mascot	11	Chain A, Yeast Initiation Factor 4a		gi|11513344	47625.7	5.02	13	0			1430.6	100	164.44	100	0.85517	0.789077	0.883041	0.0712925	0.141331	0.177607	16	16	16
12	FALSE	Mascot	12	Ssa2p [Saccharomyces cerevisiae S288c]		gi|6323004	77202.9	4.95	16	0			1428.41	100	208.47	100	0.798937	0.578584	0.859031	0.116383	0.244297	0.162144	16	16	16
13	FALSE	Mascot	13	translation elongation factor 1-alpha [Saccharomyces cerevisiae]		gi|32693293	45688.4	8.13	18	0			1410.62	100	186.63	100	0.859822	0.461963	0.833598	0.0978033	0.179142	0.0973207	21	21	21
14	FALSE	Mascot	14	Nop4p [Saccharomyces cerevisiae S288c]		gi|6325213	90878	9.12	17	0			1300.74	100	225.27	100	0.811924	1.86451	1.41443	0.145871	0.419947	0.142121	18	18	18
15	FALSE	Mascot	15	Chain A, Model For Eef3 Bound To An 80s Ribosome		gi|152149117	118256	5.49	17	0			1276.47	100	185.44	100	0.874969	0.434801	0.772529	1.38311	0.61617	0.171864	22	22	22
16	FALSE	Mascot	16	Ssb1p [Saccharomyces cerevisiae S288c]		gi|6319972	73615.4	5.32	15	0			1241.71	100	215.26	100	0.900618	1.11283	1.03835	0.2659	0.500547	0.267158	16	16	16
17	FALSE	Mascot	17	Chain A, Crystal Structure Of Adp-Ribosylated Ribosomal Translocase From Saccharomyces Cerevisiae		gi|55670150	102506	5.89	14	0			1221.81	100	184.47	100	0.862452	0.598925	1.02623	0.164755	0.220723	0.129902	16	16	16
18	FALSE	Mascot	18	maintenance of killer [Saccharomyces cerevisiae YJM789]		gi|151942049	132504	4.88	13	0			1202.48	100	179.22	100	1.0256	1.40374	1.10018	0.166133	0.338901	0.141867	13	13	13
19	FALSE	Mascot	19	YNL209Wp-like protein [Saccharomyces cerevisiae AWRI1631]		gi|207341845	71739.7	5.43	15	0			1159.66	100	215.26	100	0.946313	1.0625	1.07346	0.190937	0.610114	0.211985	16	16	16
20	FALSE	Mascot	20	Ssb2p [Saccharomyces cerevisiae S288c]		gi|6324120	73562.6	5.37	15	0			1149.46	100	215.26	100	0.940529	1.05828	1.0728	0.193567	0.609367	0.212033	16	16	16
21	FALSE	Mascot	21	vacuolar H+-ATPase 52 kDa subunit [Saccharomyces cerevisiae]		gi|171122	61406.2	5.09	11	0			1067.11	100	188.67	100	0.746111	0.733719	0.977539	0.121998	0.182789	0.104994	12	12	12
22	FALSE	Mascot	22	Rpl4ap [Saccharomyces cerevisiae S288c]		gi|6319505	43869.6	10.64	10	0			1056.97	100	216.57	100	0.571067	0.961188	0.936886	0.25244	0.246755	0.1121	11	11	11
23	FALSE	Mascot	23	Has1p [Saccharomyces cerevisiae S288c]		gi|6323947	63540.6	9.38	11	0			1003.83	100	144.73	100	0.670786	1.53956	1.06081	0.233163	0.320545	0.266442	13	13	13
24	FALSE	Mascot	24	Sik1p [Saccharomyces cerevisiae EC1118]		gi|259148182	67374.2	8.96	11	0			974.67	100	161.05	100	0.812705	0.944982	0.734938	0.13287	0.174393	0.168541	12	12	12
25	FALSE	Mascot	25	Rpl5p [Saccharomyces cerevisiae S288c]		gi|6325126	37054.5	6.36	12	0			966.46	100	197.26	100	0.750104	1.07498	0.943826	0.142311	0.202479	0.166217	13	13	13
26	FALSE	Mascot	26	killer toxin resistant protein [Saccharomyces cerevisiae YJM789]		gi|151944405	131984	7.63	11	0			957.75	100	211.85	100	1.50801	2.25573	1.72223	0.356303	0.829242	0.397886	12	12	12
27	FALSE	Mascot	27	acetyl-CoA carboxylase [Saccharomyces cerevisiae]		gi|171504	270961	5.87	14	0			939.466	100	224.56	100	1.03776	0.936706	1.00127	0.134905	0.203144	0.203211	14	14	14
28	FALSE	Mascot	28	Nop1p [Saccharomyces cerevisiae S288c]		gi|6320190	37319.8	10.24	11	0			935.486	100	171.9	100	0.765468	1.03771	0.836746	0.156644	0.320001	0.167257	11	11	11
29	FALSE	Mascot	29	Pab1p [Saccharomyces cerevisiae S288c]		gi|6321013	71358.9	5.71	11	0			933.126	100	152.93	100	1.24764	1.80849	1.12534	0.306392	0.559988	0.167733	11	11	11
30	FALSE	Mascot	30	ebna1-binding protein [Saccharomyces cerevisiae YJM789]		gi|151941747	60451.8	5.75	12	0			871.931	100	129.51	100	0.682381	1.91693	0.969006	0.192107	0.511239	0.206054	12	12	12
31	FALSE	Mascot	31	Pdc1p [Saccharomyces cerevisiae S288c]		gi|6323073	66828.3	5.8	12	0			828.402	100	150.58	100	0.284475	0.293519	0.313528	0.128651	0.289531	0.145272	12	12	12
32	FALSE	Mascot	32	ribosomal protein L13B [Saccharomyces cerevisiae RM11-1a]		gi|190408368	25519.6	11.08	10	0			826.566	100	188.15	100	0.655454	1.14251	0.898205	0.114112	0.178068	0.125671	10	10	10
33	FALSE	Mascot	33	RecName: Full=Nucleolar protein 58; AltName: Full=Nucleolar protein 5		gi|206558283	68207.2	8.96	8	0			777.51	100	201.03	100	0.718658	1.09889	0.651501	0.167563	0.460359	0.235398	9	9	9
34	FALSE	Mascot	34	YGR103Wp-like protein [Saccharomyces cerevisiae AWRI1631]		gi|207345119	81041.7	5.44	11	0			731.512	100	126.69	100	0.655808	1.24243	0.934872	0.152782	0.234506	0.139492	12	12	12
35	FALSE	Mascot	35	Utp21p [Saccharomyces cerevisiae S288c]		gi|6323441	114316	7.65	9	0			722.256	100	237.29	100	1.64283	2.59858	1.78717	0.433428	0.977479	0.425706	9	9	9
36	FALSE	Mascot	36	Rps5p [Saccharomyces cerevisiae S288c]		gi|6322583	27374.9	8.63	6	0			706.8	100	241.01	100	1.15948	1.03787	1.09449	0.298167	0.152576	0.23587	7	7	7
37	FALSE	Mascot	37	Rps0ap [Saccharomyces cerevisiae S288c]		gi|6321653	29206	4.65	8	0			704.46	100	115.81	100	1.03534	1.06313	1.03325	0.145975	0.298489	0.155761	8	8	8
38	FALSE	Mascot	38	nucleolar protein 12 [Saccharomyces cerevisiae RM11-1a]		gi|190407303	61822.1	9.34	8	0			693.122	100	145.48	100	0.960373	1.31429	0.971837	0.121794	0.338357	0.146683	8	8	8
39	FALSE	Mascot	39	cell division cycle-related protein [Saccharomyces cerevisiae YJM789]		gi|151941877	99341.8	4.83	8	0			686.29	100	138.43	100	0.916821	0.80457	1.05849	0.159424	0.244999	0.133886	8	8	8
40	FALSE	Mascot	40	Rpl7ap [Saccharomyces cerevisiae S288c]		gi|6321362	31944.2	10.15	7	0			660.63	100	163.15	100	0.695238	0.682818	1.04122	0.106193	0.333843	0.127002	7	7	7
41	FALSE	Mascot	41	Rlp7p [Saccharomyces cerevisiae S288c]		gi|6324326	41528.2	9.47	7	0			659.406	100	203.46	100	0.732096	1.61957	1.06618	0.106268	1.05708	0.19849	8	8	8
42	FALSE	Mascot	42	proline rotamase [Saccharomyces cerevisiae]		gi|530998	53861.8	4.35	7	0			644.98	100	147.51	100	0.958945	2.35498	1.44504	0.0653367	0.996021	0.300569	7	7	7
43	FALSE	Mascot	43	pseudouridine synthase [Saccharomyces cerevisiae YJM789]		gi|151941019	64581.2	9.01	9	0			615.42	100	123.47	100	0.810035	1.21931	0.726806	0.12599	0.150019	0.258354	9	9	9
44	FALSE	Mascot	44	FKBP proline rotamase [Saccharomyces cerevisiae YJM789]		gi|151940964	50696.4	4.55	9	0			611.61	100	146.17	100	0.768437	2.17893	1.24995	0.153993	0.707292	0.189635	11	11	11
45	FALSE	Mascot	45	YMR093Wp-like protein [Saccharomyces cerevisiae AWRI1631]		gi|207342335	62505.8	9.35	7	0			609.2	100	166.07	100	1.42012	1.9797	1.43914	0.363901	0.831064	0.396281	8	8	8
46	FALSE	Mascot	46	V-ATPase [Saccharomyces cerevisiae]		gi|171099	47346.8	6.69	6	0			606.08	100	185.84	100	1.04295	1.07439	1.24292	0.0541346	0.15051	0.263107	6	6	6
47	FALSE	Mascot	47	Nog1p [Saccharomyces cerevisiae S288c]		gi|6325164	83187.3	8.91	9	0			603.03	100	145.76	100	0.673918	1.22976	0.957416	0.135362	0.295579	0.132902	10	10	10
48	FALSE	Mascot	48	Ded1p [Saccharomyces cerevisiae S288c]		gi|6324778	69154.9	7.67	7	0			600.09	100	120.24	100	0.79717	0.954507	1.00618	0.179877	0.22239	0.0904615	7	7	7
49	FALSE	Mascot	49	Rpl8bp [Saccharomyces cerevisiae S288c]		gi|6322984	33616.3	10.02	10	0			594.726	100	95.2	100	0.79501	1.49121	0.947254	0.137515	0.307744	0.168997	10	10	10
50	FALSE	Mascot	50	Chain C, Structure Of The Ribosomal 80s-Eef2-Sordarin Complex From Yeast Obtained By Docking Atomic		gi|49258841	50031.8	10.29	12	0			586.989	100	83.58	100	0.804309	1.17541	0.996914	0.123114	0.255839	0.126208	12	12	12
51	FALSE	Mascot	51	YNL061W [Saccharomyces cerevisiae]		gi|51013571	78418.8	4.95	5	0			586.97	100	214.43	100	0.677342	1.48658	1.02456	0.0989875	0.494777	0.050669	5	5	5
52	FALSE	Mascot	52	U3 snoRNP protein [Saccharomyces cerevisiae YJM789]		gi|151945077	75449.1	4.57	7	0			562.06	100	174.18	100	1.26059	2.44201	1.42063	0.270224	1.09499	0.451428	7	7	7
53	FALSE	Mascot	53	YDR299W [Saccharomyces cerevisiae]		gi|51830274	68733.7	4.68	6	0			561.07	100	155.45	100	1.89847	3.26783	1.93958	1.15616	2.63043	1.01673	6	6	6
54	FALSE	Mascot	54	Cic1p [Saccharomyces cerevisiae S288c]		gi|6321843	50331.1	8.8	8	0			559.9	100	124.34	100	0.763479	1.25635	1.05206	0.132864	0.545348	0.25575	8	8	8
55	FALSE	Mascot	55	Chain L, Structure Of The Ribosomal 80s-Eef2-Sordarin Complex From Yeast Obtained By Docking Atomic		gi|49258850	27636.6	11.38	11	0			559.62	100	126.78	100	0.742994	1.12159	0.897938	0.155282	0.416821	0.175481	11	11	11
56	FALSE	Mascot	56	Brx1p [Saccharomyces cerevisiae EC1118]		gi|259149411	37959.5	9.31	6	0			553.27	100	152.73	100	0.738614	1.68531	0.978068	0.0978481	0.539819	0.0714446	6	6	6
57	FALSE	Mascot	57	nucleolar complex-associated protein 3 [Saccharomyces cerevisiae RM11-1a]		gi|190406043	84955.2	5.73	6	0			546.74	100	134.05	100	0.711746	0.805674	0.809923	0.207924	0.201076	0.28894	6	6	6
58	FALSE	Mascot	58	Rps1bp [Saccharomyces cerevisiae S288c]		gi|6323577	33740.1	10.02	6	0			536.95	100	138.03	100	0.89684	0.687508	0.880096	0.0834918	0.11119	0.0524911	6	6	6
59	FALSE	Mascot	59	tubulin beta chain [Saccharomyces cerevisiae RM11-1a]		gi|190406538	53500	4.68	7	0			524.476	100	122.87	100	1.13501	0.685306	0.936969	0.148628	0.144662	0.135155	7	7	7
60	FALSE	Mascot	60	ATP-dependent RNA helicase [Saccharomyces cerevisiae]		gi|171656	92498.2	8.87	6	0			515.03	100	163.05	100	0.807095	2.25112	1.00386	0.211369	0.470112	0.247402	6	6	6
61	FALSE	Mascot	61	pre-mRNA splicing factor ATP-dependent RNA helicase PRP43 [Saccharomyces cerevisiae RM11-1a]		gi|190407071	95303.1	5.97	6	0			514.066	100	201.34	100	0.781962	0.736389	0.743666	0.120529	0.192649	0.156321	6	6	6
62	FALSE	Mascot	62	ribosomal protein P0 [Saccharomyces cerevisiae YJM789]		gi|151940865	36004.9	4.71	7	0			513.42	100	109.15	100	1.19759	1.50324	1.18807	0.212427	0.230414	0.272231	7	7	7
63	FALSE	Mascot	63	pyruvate decarboxylase [Saccharomyces cerevisiae]		gi|871533	66978.3	5.99	9	0			499.486	100	93.19	100	0.267145	0.255692	0.300801	0.127575	0.240536	0.152863	9	9	9
64	FALSE	Mascot	64	ribosomal protein S12 [Saccharomyces cerevisiae]		gi|899490	16857.1	4.56	4	0			481.93	100	192.02	100	1.16303	1.3414	1.24163	0.0632503	0.223913	0.105223	4	4	4
65	FALSE	Mascot	65	RecName: Full=ATP-dependent RNA helicase ROK1; AltName: Full=Rescuer of KEM1 protein 1		gi|160358657	73121.1	9.27	7	0			473.95	100	198.2	100	1.75282	2.76786	1.55379	0.450979	2.51299	0.443136	7	7	7
66	FALSE	Mascot	66	Rrs1p [Saccharomyces cerevisiae S288c]		gi|6324868	26984	9.46	6	0			461.53	100	130.4	100	0.577564	1.79684	0.944583	0.175762	0.454894	0.14484	7	7	7
67	FALSE	Mascot	67	karyopherin beta 4 [Saccharomyces cerevisiae YJM789]		gi|151944826	131267	4.53	5	0			443.76	100	140.99	100	0.851183	0.826356	0.892498	0.112167	0.224947	0.133265	5	5	5
68	FALSE	Mascot	68	Rpp2ap [Saccharomyces cerevisiae EC1118]		gi|259149446	11848.1	4.02	3	0			440.84	100	209.55	100	1.5992	2.99806	1.49684	0.144475	1.98391	0.388486	3	3	3
69	FALSE	Mascot	69	YOR3177w [Saccharomyces cerevisiae]		gi|1164943	24902.1	9.73	5	0			439.26	100	227.87	100	1.32404	1.15374	1.16201	0.12885	0.169612	0.184568	5	5	5
70	FALSE	Mascot	70	Rps10bp [Saccharomyces cerevisiae]		gi|1151236	31088.8	10.49	6	0			438.01	100	132.42	100	1.17249	1.09585	1.14807	0.178396	0.278118	0.08232	6	6	6
71	FALSE	Mascot	71	bmh sensitive protein [Saccharomyces cerevisiae YJM789]		gi|151942584	153690	6.32	8	0			430.006	100	94.73	100	1.05686	1.23272	1.16224	0.269937	0.840452	0.192519	9	9	9
72	FALSE	Mascot	72	Sro9p [Saccharomyces cerevisiae S288c]		gi|37362625	53218.5	8.88	4	0			428.92	100	150.32	100	0.870091	1.15159	0.87534	0.0989012	0.203116	0.204662	4	4	4
73	FALSE	Mascot	73	YPL211Wp-like protein [Saccharomyces cerevisiae AWRI1631]		gi|207340712	22691.3	9.28	6	0			428.35	100	101.93	100	0.561661	1.69579	0.908827	0.218313	0.325208	0.183616	6	6	6
74	FALSE	Mascot	74	Rpl18bp [Saccharomyces cerevisiae S288c]		gi|6324028	23478.5	11.7	8	0			413.87	100	75.85	99.9999	0.832668	1.58814	1.11875	0.185931	0.61786	0.269343	9	9	9
75	FALSE	Mascot	75	ribosome biogenesis [Saccharomyces cerevisiae RM11-1a]		gi|190405562	31712.4	9.17	7	0			410.102	100	78.84	99.9999	0.677506	1.62811	1.08378	0.13437	0.423749	0.081567	7	7	7
76	FALSE	Mascot	76	Utp13p [Saccharomyces cerevisiae EC1118]		gi|259148205	100138	5.22	4	0			409.506	100	147.23	100	1.32823	2.29593	1.51078	0.387034	0.51491	0.389761	6	6	5
77	FALSE	Mascot	77	Sof1p [Saccharomyces cerevisiae EC1118]		gi|259147979	63650.3	9.42	6	0			384.026	100	122.12	100	1.56412	2.90259	1.97452	0.483889	1.66785	0.635408	6	6	6
78	FALSE	Mascot	78	Utp4p [Saccharomyces cerevisiae S288c]		gi|6320531	96990.6	6.15	6	0			384.01	100	93.25	100	1.4258	2.27857	1.59551	0.317789	0.939313	0.572411	6	6	6
79	FALSE	Mascot	79	Rpl11ap [Saccharomyces cerevisiae S288c]		gi|6325359	22347.2	9.92	6	0			382.19	100	79.9	100	0.894303	1.13377	1.02003	0.147263	0.0827421	0.129167	6	6	6
80	FALSE	Mascot	80	Chain B, Structure Of The Ribosomal 80s-Eef2-Sordarin Complex From Yeast Obtained By Docking Atomic		gi|49258840	30142.9	11.1	6	0			379.47	100	119.05	100	0.889646	0.861493	0.897892	0.120434	0.20154	0.146606	6	6	6
81	FALSE	Mascot	81	U3 snoRNP protein [Saccharomyces cerevisiae YJM789]		gi|151946073	117647	4.97	6	0			370.602	100	109.11	100	1.59742	2.62853	1.66679	0.34231	1.24846	0.396434	6	6	6
82	FALSE	Mascot	82	Loc1p [Saccharomyces cerevisiae S288c]		gi|14318523	29628.5	10.31	5	0			370.54	100	111.79	100	0.7825	1.57464	1.03956	0.147253	0.395665	0.109222	5	5	5
83	FALSE	Mascot	83	Rrp1p [Saccharomyces cerevisiae S288c]		gi|6320292	37551	5.18	4	0			370.256	100	173.07	100	0.349069	1.49027	1.38275	0.28494	0.374474	0.283761	4	4	4
84	FALSE	Mascot	84	Chain A, Acetyl-Coa Carboxylase Carboxyltransferase Domain In Complex With Inhibitor Haloxyfop		gi|47169397	88954.1	5.45	5	0			367.03	100	130.8	100	1.09301	1.00616	1.1063	0.0692856	0.173186	0.166368	5	5	5
85	FALSE	Mascot	85	RecName: Full=Eukaryotic translation initiation factor 3 subunit G; Short=eIF3g; AltName: Full=Euka		gi|238686682	34097.9	6.42	5	0			357.226	100	139.22	100	0.880191	0.967313	0.959419	0.220552	0.15695	0.141769	5	5	5
86	FALSE	Mascot	86	nuclear GTPase [Saccharomyces cerevisiae YJM789]		gi|151944713	65804.9	8.92	3	0			355.77	100	157.55	100	0.358253	0.33288	0.363061	0.163573	0.200402	0.200057	3	3	3
87	FALSE	Mascot	87	Mrt4p [Saccharomyces cerevisiae S288c]		gi|6322843	30591.5	8.64	5	0			348.76	100	95.03	100	0.728734	1.37326	0.881807	0.0978316	0.357856	0.154094	6	6	6
88	FALSE	Mascot	88	U3 snoRNP protein [Saccharomyces cerevisiae YJM789]		gi|151941850	79536.5	4.61	5	0			346.55	100	128.5	100	1.68684	2.84897	1.77834	0.612956	1.35226	0.608193	5	5	5
89	FALSE	Mascot	89	Chain A, The Yeast Actin Val 159 Asn Mutant Complex With Human Gelsolin Segment 1		gi|7546413	44599.7	5.44	5	0			330.77	100	94.87	100	1.12153	0.847076	0.817597	0.0589874	0.126424	0.135677	5	5	5
90	FALSE	Mascot	90	Rps20p [Saccharomyces cerevisiae S288c]		gi|6321772	16060.1	9.52	4	0			329.866	100	127.4	100	1.22401	1.72846	1.19944	0.0997624	0.0909038	0.145566	4	4	4
91	FALSE	Mascot	91	translational activator [Saccharomyces cerevisiae YJM789]		gi|151943621	322812	5.18	5	0			324.74	100	101.45	100	0.893551	1.06202	1.04146	0.656952	0.270945	0.277268	5	5	5
92	FALSE	Mascot	92	ribosomal protein S9B [Saccharomyces cerevisiae YJM789]		gi|151946577	24995	10.05	4	0			322.74	100	146.54	100	1.0983	1.01008	0.986328	0.172634	0.273109	0.233008	4	4	4
93	FALSE	Mascot	93	Utp9p [Saccharomyces cerevisiae S288c]		gi|6321990	73576.8	4.75	5	0			321.37	100	115.08	100	1.1716	1.8601	1.36058	0.303005	0.910098	0.258402	5	5	5
94	FALSE	Mascot	94	NSR1=nucleolin homolog [Saccharomyces cerevisiae, Peptide, 249 aa]		gi|253181	29100.8	9.14	4	0			319.54	100	91.88	100	0.734946	0.878384	0.875411	0.130985	0.155344	0.117949	4	4	4
95	FALSE	Mascot	95	U3 snoRNP protein [Saccharomyces cerevisiae YJM789]		gi|151945015	218875	6.02	4	0			318.93	100	137.02	100	1.69361	3.09212	1.61808	0.38988	1.15518	0.387635	4	4	4
96	FALSE	Mascot	96	Yra1p [Saccharomyces cerevisiae EC1118]		gi|259145620	28281.8	11.33	5	0			318.06	100	111.54	100	2.15404	3.18031	1.61999	0.920959	1.61228	0.53662	5	5	5
97	FALSE	Mascot	97	Chain L, Structure Of The Ribosomal 80s-Eef2-Sordarin Complex From Yeast Obtained By Docking Atomic		gi|49258831	15819.2	10.18	4	0			317.176	100	120.36	100	1.31369	1.31901	1.08727	0.273814	0.456377	0.176669	4	4	4
98	FALSE	Mascot	98	Rpl36bp [Saccharomyces cerevisiae JAY291]		gi|256270643	13376.9	11.6	5	0			313.31	100	88.27	100	0.689807	1.33164	0.838297	0.147541	0.311235	0.135569	6	6	6
99	FALSE	Mascot	99	Sam1p [Saccharomyces cerevisiae JAY291]		gi|256274388	46042.9	5.04	4	0			310.48	100	161.93	100	0.646376	0.484019	0.660523	0.0402376	0.155164	0.130662	4	4	4
100	FALSE	Mascot	100	U3 snoRNP protein [Saccharomyces cerevisiae YJM789]		gi|151942910	72723.2	5.55	4	0			309.12	100	96.9	100	1.41318	2.21006	1.61332	0.219054	0.590811	0.450993	4	4	4
101	FALSE	Mascot	101	SSE1 protein [Saccharomyces cerevisiae]		gi|533365	87102.2	5.12	3	0			307.72	100	146.41	100	0.92289	0.47788	1.29298	0.121806	0.0916936	0.17902	3	3	3
102	FALSE	Mascot	102	Lcp5p [Saccharomyces cerevisiae S288c]		gi|6320974	45570.8	6.45	6	0			303.489	100	86.57	100	1.59979	2.52809	1.73758	0.521252	2.22458	0.555085	6	6	6
103	FALSE	Mascot	103	YNL014Wp-like protein [Saccharomyces cerevisiae AWRI1631]		gi|207341617	118320	5.57	5	0			303.366	100	122.93	100	0.84838	0.362739	0.788149	0.140913	0.245876	0.100569	6	6	6
104	FALSE	Mascot	104	translation elongation factor 3 (EF-3) [Saccharomyces cerevisiae YJM789]		gi|151944517	108155	5.62	5	0			303.366	100	122.93	100	0.84838	0.362739	0.788149	0.140913	0.245876	0.100569	6	6	6
105	FALSE	Mascot	105	pyruvate kinase [Saccharomyces cerevisiae]		gi|4180	60362.2	8	3	0			296.16	100	124.66	100	0.502991	0.361064	0.649781	0.0507245	0.0470513	0.0585201	3	3	3
106	FALSE	Mascot	106	RecName: Full=ATP-dependent RNA helicase SUB2; AltName: Full=Suppressor of BRR1 protein 2		gi|160358710	55134.9	5.34	3	0			295.84	100	148.3	100	0.920622	0.906416	1.00152	0.134076	0.210332	0.0886009	3	3	3
107	FALSE	Mascot	107	RecName: Full=ATP-dependent RNA helicase DBP3; AltName: Full=DEAD box protein 3; AltName: Full=Heli		gi|160380616	69038.5	9.2	2	0			295.63	100	176.96	100	1.06164	1.17472	0.834356	0.12242	0.325187	0.106469	2	2	2
108	FALSE	Mascot	108	Rps8ap [Saccharomyces cerevisiae S288c]		gi|6319399	25882.3	10.67	5	0			294.97	100	96.02	100	1.11128	1.03898	1.10358	0.218851	0.102993	0.204496	5	5	5
109	FALSE	Mascot	109	tryptophan synthase [Saccharomyces cerevisiae YJM789]		gi|151943263	83371.7	5.99	3	0			292.67	100	193.14	100	0.682487	0.613219	0.719961	0.806572	0.537426	1.00584	3	3	3
110	FALSE	Mascot	110	Rps24ap [Saccharomyces cerevisiae S288c]		gi|6320918	18201.5	10.51	4	0			290.416	100	96.33	100	1.23861	1.23415	1.11277	0.25107	0.106599	0.152257	5	5	5
111	FALSE	Mascot	111	glucokinase [Saccharomyces cerevisiae YJM789]		gi|151943789	60428.6	5.84	4	0			288.84	100	119.32	100	1.49087	1.56279	1.43092	0.388946	0.397362	0.20863	4	4	4
112	FALSE	Mascot	112	Nop15p [Saccharomyces cerevisiae S288c]		gi|6324219	31051.4	9.26	5	0			288.52	100	102.18	100	0.601074	1.54558	1.02719	0.0689495	0.233362	0.134409	5	5	5
113	FALSE	Mascot	113	Chain A, Crystal Structure Of Yeast Rna Splicing Factor Snu13p		gi|116666730	16059.7	7.05	2	0			288.19	100	217.28	100	0.773878	1.55075	0.778549	0.0613248	0.19811	0.01801	2	2	2
114	FALSE	Mascot	114	Chain A, Homology Model Of Yeast Rack1 Protein Fitted Into 11.7a Cryo-Em Map Of Yeast 80s Ribosome		gi|55670021	37241.3	5.8	4	0			283.36	100	109.85	100	1.07186	1.11221	1.08554	0.21456	0.150987	0.11039	4	4	4
115	FALSE	Mascot	115	Chain A, Crystal Structure Of The Yeast Orthologue Of Rack1, Asc1.		gi|223674073	37617.3	5.64	4	0			283.36	100	109.85	100	1.07186	1.11221	1.08554	0.21456	0.150987	0.11039	4	4	4
116	FALSE	Mascot	116	Rps3p [Saccharomyces cerevisiae S288c]		gi|6324151	29270.1	9.42	4	0			283.25	100	134.96	100	1.08026	1.11652	1.02418	0.13679	0.336788	0.0482994	4	4	4
117	FALSE	Mascot	117	ATP binding cassette family member [Saccharomyces cerevisiae YJM789]		gi|151942575	149212	5.57	3	0			280.38	100	156.09	100	0.896314	0.735883	0.939317	0.0746091	0.0956961	0.104768	3	3	3
118	FALSE	Mascot	118	U3 snoRNP protein [Saccharomyces cerevisiae YJM789]		gi|151941853	108635	6.95	4	0			279.5	100	109.12	100	1.3197	2.22979	1.59312	0.477368	2.53856	0.705294	4	4	4
119	FALSE	Mascot	119	GTP-binding protein (VPS1) [Saccharomyces cerevisiae]		gi|173183	88174.3	7.23	4	0			276.996	100	133.04	100	0.826463	0.831016	0.936145	0.199038	0.112054	0.210613	4	4	4
120	FALSE	Mascot	120	Rps4bp [Saccharomyces cerevisiae S288c]		gi|6321997	33472.9	10.09	3	0			273.93	100	101.35	100	0.889442	1.21877	1.03188	0.308575	0.360936	0.234639	3	3	3
121	FALSE	Mascot	121	ubiquitin-activating enzyme [Saccharomyces cerevisiae]		gi|4715	126353	5	4	0			273.35	100	144.2	100	0.856078	0.579928	0.892652	0.195241	0.214843	0.29314	4	4	4
122	FALSE	Mascot	122	YML028Wp-like protein [Saccharomyces cerevisiae AWRI1631]		gi|207342498	15261.2	4.95	3	0			269.596	100	103.72	100	0.384202	0.280102	0.45441	0.0274872	0.143232	0.0465001	3	3	3
123	FALSE	Mascot	123	Nop6p [Saccharomyces cerevisiae S288c]		gi|6319988	30820.6	10.08	4	0			267.19	100	81.67	100	1.3286	2.15599	1.28261	0.474577	1.47458	0.338837	4	4	4
124	FALSE	Mascot	124	conserved protein [Saccharomyces cerevisiae YJM789]		gi|151941620	45889.7	9.04	4	0			266.34	100	74.65	99.9999	0.748395	1.60938	1.02382	0.0859816	0.318352	0.0757365	4	4	4
125	FALSE	Mascot	125	Dip2p [Saccharomyces cerevisiae S288c]		gi|6323158	119266	5.69	2	0			265.346	100	206.89	100	1.71093	2.75918	1.50074	0.567217	1.10735	0.758395	3	3	3
126	FALSE	Mascot	126	Tfp1p [Saccharomyces cerevisiae S288c]		gi|6320016	129489	5.83	5	0			262.13	100	72.9	99.9998	0.805444	0.608177	1.0212	0.159369	0.364517	0.105505	5	5	5
127	FALSE	Mascot	127	YGL123Wp-like protein [Saccharomyces cerevisiae AWRI1631]		gi|207345408	15199.6	10.77	3	0			254	100	130.75	100	1.01618	0.842561	0.948706	0.110836	0.330285	0.148102	3	3	3
128	FALSE	Mascot	128	Chain C, Mechanism Of Eif6s Anti-Association Activity		gi|292659544	15838.7	10.33	3	0			248.226	100	116.93	100	0.726695	0.875336	0.726078	0.142127	0.104461	0.0318152	4	4	4
129	FALSE	Mascot	129	Rpl10p [Saccharomyces cerevisiae S288c]		gi|6323104	28843.7	10.03	4	0			247.506	100	90.43	100	0.788094	0.555041	0.700009	0.032357	0.0975545	0.126624	4	4	4
130	FALSE	Mascot	130	YPL012Wp-like protein [Saccharomyces cerevisiae AWRI1631]		gi|207340445	125529	7.29	3	0			241.29	100	111.89	100	1.23651	1.48175	1.06055	0.40309	0.627142	0.329215	3	3	3
131	FALSE	Mascot	131	YDR447Cp-like protein [Saccharomyces cerevisiae AWRI1631]		gi|207346268	10271.8	10.26	3	0			239.81	100	82.65	100	1.19317	1.17146	0.9783	0.0992686	0.370883	0.123416	3	3	3
132	FALSE	Mascot	132	YLR186W [Saccharomyces cerevisiae]		gi|45269774	31455.9	8.65	3	0			236.8	100	124.39	100	1.42561	2.39376	1.56539	0.33479	1.57803	0.367488	3	3	3
133	FALSE	Mascot	133	Chain A, The Yeast Ribosome Synthesis Factor Emg1 Alpha Beta Knot Fold Methyltransferase		gi|152149541	32170.1	8.65	3	0			236.8	100	124.39	100	1.42561	2.39376	1.56539	0.33479	1.57803	0.367488	3	3	3
134	FALSE	Mascot	134	Fun12p [Saccharomyces cerevisiae]		gi|460044	113296	8.74	2	0			235.56	100	175.01	100	1.1014	1.93726	1.40566	0.1634	0.703642	0.203413	2	2	2
135	FALSE	Mascot	135	Cdc33p [Saccharomyces cerevisiae S288c]		gi|6324433	26977.3	5.29	4	0			231.58	100	89.68	100	0.840859	1.10329	0.913494	0.132122	0.116789	0.14164	4	4	4
136	FALSE	Mascot	136	faf1p copurifying factor [Saccharomyces cerevisiae YJM789]		gi|151941219	30540.8	9.47	3	0			229.68	100	114.66	100	1.69337	4.27898	1.94907	0.469	1.36856	0.567773	4	4	4
137	FALSE	Mascot	137	U3 snoRNP protein [Saccharomyces cerevisiae YJM789]		gi|151943408	88352.4	5.01	3	0			229.2	100	86.55	100	1.41414	2.36881	1.36228	0.23877	1.71685	0.189732	3	3	3
138	FALSE	Mascot	138	U3 snoRNP protein [Saccharomyces cerevisiae YJM789]		gi|151943367	156612	8.6	3	0			226.7	100	99.32	100	1.27266	1.69635	1.36391	0.193578	0.272503	0.15657	3	3	3
139	FALSE	Mascot	139	Hsp104p [Saccharomyces cerevisiae S288c]		gi|6323002	112479	5.31	3	0			226.66	100	104.57	100	0.923946	0.957434	1.14707	0.266455	0.107931	0.18063	3	3	3
140	FALSE	Mascot	140	ribosomal protein YL16 [Saccharomyces cerevisiae]		gi|218511	23881	10.08	3	0			223.6	100	135.22	100	0.538843	0.785216	0.795304	0.133063	0.100188	0.171368	3	3	3
141	FALSE	Mascot	141	Tif6p [Saccharomyces cerevisiae S288c]		gi|6325273	27057.6	4.54	2	0			221.99	100	113.79	100	0.604085	1.08847	0.961249	0.135039	0.0378311	0.00370621	2	2	2
142	FALSE	Mascot	142	D-fructose-6-phosphate amidotransferase (EC 2.6.1.16) [Saccharomyces cerevisiae]		gi|171596	87275.6	5.98	4	0			221.18	100	87.19	100	1.1949	1.13574	1.12489	0.14771	0.121284	0.107721	3	4	3
143	FALSE	Mascot	143	Rps14ap [Saccharomyces cerevisiae S288c]		gi|10383793	16014.7	10.73	4	0			220.99	100	62.98	99.9978	1.03692	1.18689	1.11795	0.203189	0.108233	0.105602	4	4	4
144	FALSE	Mascot	144	Fpr1p [Saccharomyces cerevisiae S288c]		gi|6324194	13349.1	5.72	4	0			217.88	100	64.24	99.9984	1.22186	1.74625	1.62706	0.239837	0.481912	0.168861	4	4	4
145	FALSE	Mascot	145	Rpl17bp [Saccharomyces cerevisiae S288c]		gi|6322284	23132.9	10.92	3	0			214.21	100	77.92	99.9999	0.696442	0.664627	0.786566	0.117994	0.187531	0.114172	3	3	3
146	FALSE	Mascot	146	Rpl20ap [Saccharomyces cerevisiae S288c]		gi|154199621	23306	10.3	3	0			209.57	100	86.85	100	0.550222	0.796444	0.673804	0.0924886	0.444388	0.273166	3	3	3
147	FALSE	Mascot	147	Rps21bp [Saccharomyces cerevisiae JAY291]		gi|256272110	10763.6	5.76	2	0			207.22	100	145.78	100	1.12717	1.18932	0.916848	0.0678224	0.0496997	0.0872951	3	3	3
148	FALSE	Mascot	148	Bmh1p [Saccharomyces cerevisiae S288c]		gi|6321025	32758.6	4.82	3	0			203.08	100	104.08	100	1.25746	1.73651	1.54068	0.11675	0.377446	0.342679	3	3	3
149	FALSE	Mascot	149	RNA exonuclease [Saccharomyces cerevisiae YJM789]		gi|151945554	38670.5	9.82	4	0			202.72	100	107.39	100	0.582222	1.72801	1.08211	0.1691	0.847688	0.635417	4	4	4
150	FALSE	Mascot	150	Chain M, Structure Of The Ribosomal 80s-Eef2-Sordarin Complex From Yeast Obtained By Docking Atomic		gi|49258832	17218.6	10.39	4	0			201.646	100	82.95	100	1.13566	0.996867	0.99387	0.237823	0.397779	0.161458	4	4	4
151	FALSE	Mascot	151	small nucleolar RNP protein [Saccharomyces cerevisiae RM11-1a]		gi|190405871	23736.5	11.46	3	0			201.04	100	101.52	100	0.910271	1.17129	0.768458	0.12811	0.242516	0.0379274	3	3	3
152	FALSE	Mascot	152	Rpl25p [Saccharomyces cerevisiae S288c]		gi|6324445	19062.1	10.11	3	0			199.39	100	99.1	100	0.73562	1.06786	0.875605	0.0982432	0.116678	0.118688	4	4	4
153	FALSE	Mascot	153	Chain N, Structure Of The Ribosomal 80s-Eef2-Sordarin Complex From Yeast Obtained By Docking Atomic		gi|49258852	22999.9	10.92	3	0			198.35	100	77.92	99.9999	0.651295	0.600554	0.720661	0.170782	0.253096	0.212912	3	3	3
154	FALSE	Mascot	154	hypothetical protein SCRG_03938 [Saccharomyces cerevisiae RM11-1a]		gi|190409747	62627.4	9.6	2	0			197.39	100	145.86	100	1.40154	2.32399	1.83441	0.317808	0.272013	0.262931	2	2	2
155	FALSE	Mascot	155	YOR261C [Saccharomyces cerevisiae]		gi|45269968	43327.4	5.27	2	0			197.02	100	103.34	100	1.30522	1.21119	1.23639	0.023565	0.0456246	0.0515182	2	2	2
156	FALSE	Mascot	156	Chain A, Solution Structure Of Ykt6p (1-140)		gi|30749262	17170.8	4.93	2	0			195.95	100	123.56	100	0.755603	1.06291	1.20899	0.0282018	0.0377927	0.0525365	2	2	2
157	FALSE	Mascot	157	Rpt3p [Saccharomyces cerevisiae S288c]		gi|6320602	51754.9	5.38	3	0			192.21	100	133.7	100	0.887187	0.832381	0.942527	0.199775	0.072619	0.289369	3	3	3
158	FALSE	Mascot	158	Rps15p [Saccharomyces cerevisiae S288c]		gi|6324533	17864.9	10.7	3	0			190.56	100	69.96	99.9996	1.1229	0.94358	0.963898	0.0323243	0.131719	0.0440334	3	3	3
159	FALSE	Mascot	159	Ytm1p [Saccharomyces cerevisiae S288c]		gi|6324846	56410.7	6.47	3	0			189.01	100	83.11	100	0.741666	1.22148	0.98578	0.0721505	0.268498	0.0976823	3	3	3
160	FALSE	Mascot	160	RecName: Full=Eukaryotic translation initiation factor 3 subunit B; Short=eIF3b; AltName: Full=Euka		gi|238686680	97339.6	5.77	3	0			187.95	100	89.26	100	1.26388	1.32326	1.39619	0.335086	0.548331	0.229134	3	3	3
161	FALSE	Mascot	161	Rpl6ap [Saccharomyces cerevisiae S288c]		gi|6323567	23984	10.1	2	0			186.49	100	135.22	100	0.545022	0.788768	0.71603	0.187325	0.139603	0.124351	2	2	2
162	FALSE	Mascot	162	Chain A, Segmental Isotope Labeling Of Npl3p		gi|163310814	13335.7	6.36	1	0			186.38	100	186.38	100	1.39971	3.10707	1.13826	0	0	0	1	1	1
163	FALSE	Mascot	163	Htb1p [Saccharomyces cerevisiae S288c]		gi|6320430	17269.8	10.1	2	0			182.66	100	124.02	100	1.08018	1.60487	0.950714	0.0855071	0.124109	0.193326	2	2	2
164	FALSE	Mascot	164	YBR025Cp-like protein [Saccharomyces cerevisiae AWRI1631]		gi|207347779	46954.5	7.05	3	0			181.54	100	64.58	99.9985	0.9511	0.842346	1.0206	0.169035	0.0991906	0.117573	3	3	3
165	FALSE	Mascot	165	Rcl1p [Saccharomyces cerevisiae S288c]		gi|6324564	44652.3	8.95	4	0			180.25	100	49.39	99.95	1.74478	3.13844	1.66047	0.516921	1.3736	0.967147	4	4	4
166	FALSE	Mascot	166	cystathionine beta-synthase [Saccharomyces cerevisiae]		gi|416161	63556.7	6.25	2	0			179.036	100	103.51	100	0.240615	0.153416	0.418882	0.0465051	0.0629112	0.0756717	2	2	2
167	FALSE	Mascot	167	Chain G, 12-Subunit Rna Polymerase Ii		gi|110590860	27023.3	8.95	3	0			177.67	100	80.97	100	1.12465	2.03363	1.30216	0.0541673	0.881068	0.0352925	3	3	3
168	FALSE	Mascot	168	Rps19ap [Saccharomyces cerevisiae S288c]		gi|6324451	17636.6	9.61	1	0			175.61	100	175.61	100	1.00699	0.57671	0.9781	0.0358695	0.133371	0.0227533	2	2	2
169	FALSE	Mascot	169	Rpp1ap [Saccharomyces cerevisiae S288c]		gi|6320122	11765.9	3.82	1	0			174.64	100	174.64	100	1.0708	2.48733	1.28801	0	0	0	1	1	1
170	FALSE	Mascot	170	Rpl24ap [Saccharomyces cerevisiae S288c]		gi|6321407	22070.1	11.28	3	0			171.73	100	61.36	99.9968	1.0383	0.674143	0.90425	0.163966	0.074595	0.0663536	3	3	3
171	FALSE	Mascot	171	multiple RNA-binding domain containing protein [Saccharomyces cerevisiae YJM789]		gi|151942889	114889	6.1	4	0			171.46	100	59.68	99.9953	1.0251	1.11366	1.05861	0.26527	0.46307	0.178194	4	4	4
172	FALSE	Mascot	172	GMP synthase [Saccharomyces cerevisiae]		gi|460064	64179.1	6.05	4	0			165.22	100	78.53	99.9999	0.860976	0.638166	0.919043	0.0652919	0.105009	0.136361	4	4	4
173	FALSE	Mascot	173	RPS21A [Saccharomyces cerevisiae]		gi|2131127	9590.98	6.75	2	0			162.76	100	101.32	100	1.25822	1.00185	1.0433	0.0651682	0.162637	0.22844	3	3	3
174	FALSE	Mascot	174	Noc4p [Saccharomyces cerevisiae S288c]		gi|6325402	69787.1	5.74	3	0			160.82	100	74.73	99.9999	1.25547	2.19283	1.31932	0.264818	0.657025	0.311722	3	3	3
175	FALSE	Mascot	175	Spb1p [Saccharomyces cerevisiae JAY291]		gi|256270950	112998	8.08	2	0			160.45	100	135.64	100	0.384756	0.547501	0.452972	0.0856321	0.0161356	0.0416975	2	2	2
176	FALSE	Mascot	176	Chain G, Structure Of Ribosome-Bound Cricket Paralysis Virus Ires Rna		gi|119390529	28179.7	9.72	2	0			156.94	100	121.04	100	0.748461	1.13525	0.931978	0.192665	0.236942	0.153011	3	3	3
177	FALSE	Mascot	177	Gsp2p [Saccharomyces cerevisiae S288c]		gi|6324759	27850.6	6.22	2	0			155.72	100	87.34	100	0.868775	0.443984	1.05617	0.0641316	0.0669085	0.172658	2	2	2
178	FALSE	Mascot	178	Rpl12bp [Saccharomyces cerevisiae S288c]		gi|6320625	20595.6	9.43	2	0			152.03	100	118.26	100	0.86759	1.31778	1.144	0.0109124	0.0100406	0.0660322	2	2	2
179	FALSE	Mascot	179	Dbp5p [Saccharomyces cerevisiae JAY291]		gi|256273404	56053.4	6.99	3	0			149.97	100	65.42	99.9988	1.14598	1.20022	1.10473	0.237111	0.0882938	0.129357	3	3	3
180	FALSE	Mascot	180	XPA-binding protein 1 [Saccharomyces cerevisiae RM11-1a]		gi|190409546	47795.1	4.71	3	0			148.42	100	84.8	100	1.18555	1.36579	1.43445	0.250941	0.621071	0.30062	3	3	3
181	FALSE	Mascot	181	Rpl19bp [Saccharomyces cerevisiae S288c]		gi|6319444	25149.6	11.35	2	0			147.92	100	89.82	100	0.682851	0.693757	0.646907	0.198383	0.143355	0.15491	2	2	2
182	FALSE	Mascot	182	Kar2p [Saccharomyces cerevisiae EC1118]		gi|290771181	83242.6	4.79	2	0			147.836	100	78.1	99.9999	0.832082	0.575786	0.744713	0.00682641	0.229422	0.126521	2	2	2
183	FALSE	Mascot	183	Rpl14ap [Saccharomyces cerevisiae S288c]		gi|6322847	17797.4	10.94	1	0			146.8	100	146.8	100	0.299481	0.452952	0.439339	0	0	0	1	1	1
184	FALSE	Mascot	184	Arb1p [Saccharomyces cerevisiae EC1118]		gi|259145944	75678.6	6	1	0			145.75	100	145.75	100	1.06223	0.833383	0.961202	0	0	0	1	1	1
185	FALSE	Mascot	185	open reading frame found c-terminal of ADA2 that was sequenced during the cloneing of ADA2. There i		gi|170992	59167.5	8.98	2	0			145.27	100	73.93	99.9998	1.87859	3.39342	1.88359	0.87016	1.63898	0.851111	2	2	2
186	FALSE	Mascot	186	ATP-dependent rRNA helicase SPB4 [Saccharomyces cerevisiae RM11-1a]		gi|190406571	78259.5	9.11	1	0			143.37	100	143.37	100	0.162479	0.187795	0.181893	0	0	0	1	1	1
187	FALSE	Mascot	187	Chain B, Crystal Structure Of The Exportin Cse1p Complexed With Its Cargo (Kap60p) And Rangtp		gi|58177142	63698	4.8	2	0			142.392	100	112.62	100	0.861006	1.71075	1.09193	0.16659	0.395213	0.0265871	2	2	2
188	FALSE	Mascot	188	YGL234W [Saccharomyces cerevisiae]		gi|51013423	91794	5.08	2	0			141.77	100	90.02	100	0.81474	0.926633	1.00624	0.097092	0.0549111	0.0841648	2	2	2
189	FALSE	Mascot	189	Ssf1p [Saccharomyces cerevisiae S288c]		gi|6321857	59893.8	9.28	2	0			139.54	100	113.01	100	0.623624	1.48697	0.924621	0.1451	0.172888	0.00762494	2	2	2
190	FALSE	Mascot	190	Dbp2p [Saccharomyces cerevisiae S288c]		gi|6324217	65226.4	8.9	2	0			139.47	100	87.99	100	1.19938	1.61809	1.05945	0.0371435	0.31132	0.0202032	2	2	2
191	FALSE	Mascot	191	RecName: Full=Protein SDS23		gi|171704583	62713	9.12	1	0			138.87	100	138.87	100	1.81368	1.82798	1.03941	0	0	0	1	1	1
192	FALSE	Mascot	192	U3 snoRNP protein [Saccharomyces cerevisiae YJM789]		gi|151941600	36553.4	9.59	2	0			137.14	100	68.84	99.9994	1.68365	2.7588	1.75128	0.24697	0.571387	0.340463	3	3	3
193	FALSE	Mascot	193	TY1B [Saccharomyces cerevisiae]		gi|2131097	217438	8.05	3	0			136.846	100	70.24	99.9996	0.770242	0.960547	1.36189	0.0400696	0.403688	0.0634442	3	3	3
194	FALSE	Mascot	194	cytosolic glutamyl-tRNA synthetase [Saccharomyces cerevisiae]		gi|1008483	95983.2	7.24	2	0			136.6	100	88.58	100	0.87211	0.685379	1.26133	0.23023	0.0675967	0.266746	2	2	2
195	FALSE	Mascot	195	malic enzyme [Saccharomyces cerevisiae YJM789]		gi|151941514	80198.3	8.55	2	0			136.42	100	82.19	100	1.65505	1.36218	1.07085	0.300572	0.0536223	0.0365842	2	2	2
196	FALSE	Mascot	196	Ef-Tu [Saccharomyces cerevisiae YJM789]		gi|151945474	51404	6.19	2	0			136.02	100	75.62	99.9999	1.09987	0.799258	0.880272	0.116482	0.319771	0.0600647	2	2	2
197	FALSE	Mascot	197	high mobility group-like nuclear protein 2 [Saccharomyces cerevisiae]		gi|666101	23371.4	9.71	3	0			135.13	100	50.18	99.9583	0.920515	1.45703	0.944776	0.0478907	0.174294	0.0251986	3	3	3
198	FALSE	Mascot	198	ribosomal protein L16B [Saccharomyces cerevisiae YJM789]		gi|151944465	26096.1	10.54	2	0			134.01	100	97.9	100	0.473963	0.90977	0.547437	0.0250277	0.0866703	0.0310836	4	4	4
199	FALSE	Mascot	199	Nop10p [Saccharomyces cerevisiae S288c]		gi|7839181	7784.36	10.16	2	0			129.3	100	76.04	99.9999	0.919677	1.81417	0.905749	0.0174376	0.264072	0.0585834	2	2	2
200	FALSE	Mascot	200	conserved protein [Saccharomyces cerevisiae YJM789]		gi|151943423	91136.4	6.19	2	0			126.75	100	84.49	100	1.69415	2.8415	2.01437	0.866282	1.28084	0.977742	2	2	2
201	FALSE	Mascot	201	Rpp2bp [Saccharomyces cerevisiae S288c]		gi|6320590	12196.2	4.11	1	0			126.56	100	126.56	100	0.723458	1.30441	0.913773	0	0	0	1	1	1
202	FALSE	Mascot	202	RecName: Full=Adenylosuccinate synthetase; Short=AMPSase; Short=AdSS; AltName: Full=IMP--aspartate		gi|308191556	53862.2	8.43	2	0			126.48	100	88.97	100	0.548191	0.53793	0.639508	0.0336793	0.0404969	0.10654	2	2	2
203	FALSE	Mascot	203	carbamyl phosphate synthetase [Saccharomyces cerevisiae]		gi|854566	244446	5.62	2	0			126.02	100	83.07	100	0.936206	0.76942	1.03186	0.0719318	0.176636	0.180886	2	2	2
204	FALSE	Mascot	204	Tef4p [Saccharomyces cerevisiae EC1118]		gi|259147758	52841.2	7.6	2	0			124.04	100	71.31	99.9997	0.993446	0.695122	1.37244	0.0649747	0.116686	0.0797467	2	2	2
205	FALSE	Mascot	205	endopolyphosphatase [Saccharomyces cerevisiae YJM789]		gi|151942417	88596.9	6.72	1	0			123.64	100	123.64	100	1.04659	0.727123	1.41429	0	0	0	1	1	1
206	FALSE	Mascot	206	Yil127cp [Saccharomyces cerevisiae]		gi|71064091	28478	9.85	1	0			123.16	100	123.16	100	2.8315	8.68227	2.71249	0	0	0	1	1	1
207	FALSE	Mascot	207	SCP160 [Saccharomyces cerevisiae]		gi|406272	152228	5.74	2	0			122.64	100	71.75	99.9997	0.913825	0.625654	1.12011	0.0523962	0.0247902	0.0605048	2	2	2
208	FALSE	Mascot	208	Chain A, Crystal Structure Of Yeast Ypd1p		gi|6980562	20800	4.62	1	0			122.62	100	122.62	100	1.32772	1.50304	1.73083	0	0	0	1	1	1
209	FALSE	Mascot	209	Tub3p [Saccharomyces cerevisiae S288c]		gi|6323511	53626.8	5.05	2	0			122.41	100	78.44	99.9999	0.877898	0.862657	1.19218	0.373037	0.189247	0.0527305	2	2	2
210	FALSE	Mascot	210	flavohemoglobin [Saccharomyces cerevisiae YJM789]		gi|151943508	49427.3	5.86	1	0			122.34	100	122.34	100	2.04843	1.53715	1.1543	0	0	0	1	1	1
211	FALSE	Mascot	211	U3 snoRNP protein [Saccharomyces cerevisiae YJM789]		gi|151944459	36261.4	9.11	3	0			121.18	100	59.57	99.9952	1.20486	2.11297	1.25834	0.654266	1.08952	0.57744	3	3	3
212	FALSE	Mascot	212	RecName: Full=Mitochondrial outer membrane protein SCY_3392		gi|189041600	90540.7	5.1	2	0			118.71	100	85.88	100	1.15383	1.69243	1.17686	0.499481	0.828613	0.505915	2	2	2
213	FALSE	Mascot	213	Fas1p [Saccharomyces cerevisiae S288c]		gi|6322666	249411	5.64	2	0			118.5	100	77.34	99.9999	0.744056	0.820947	1.01392	0.0798423	0.316191	0.218888	2	2	2
214	FALSE	Mascot	214	U3 snoRNP protein [Saccharomyces cerevisiae YJM789]		gi|151943873	111809	4.91	2	0			117.196	100	80.84	100	2.06211	3.13383	1.80723	0.232161	0.362591	0.116656	2	2	2
215	FALSE	Mascot	215	DNA-directed RNA polymerases I and III 40 kDa polypeptide [Saccharomyces cerevisiae RM11-1a]		gi|190408037	41367.6	5.34	2	0			116.78	100	76.75	99.9999	0.943134	1.17256	0.933447	0.0396944	0.180042	0.00649704	2	2	2
216	FALSE	Mascot	216	glycerol-3-phosphate dehydrogenase [Saccharomyces cerevisiae]		gi|47420051	46517.8	5.3	2	0			116.7	100	67.69	99.9993	0.541865	0.659168	0.615222	0.0797054	0.0610498	0.10773	2	2	2
217	FALSE	Mascot	217	YOR3513c [Saccharomyces cerevisiae]		gi|1164988	27771.6	9.99	1	0			115.74	100	115.74	100	1.397	3.03837	2.10458	0	0	0	1	1	1
218	FALSE	Mascot	218	suppressor of rasval19 [Saccharomyces cerevisiae YJM789]		gi|151944399	64556.9	5.48	1	0			114.96	100	114.96	100	0.385547	0.794653	0.752248	0	0	0	1	1	1
219	FALSE	Mascot	219	conserved protein [Saccharomyces cerevisiae YJM789]		gi|151946633	60872.6	4.8	2	0			112.936	100	57.28	99.9919	2.24975	3.87357	2.01939	1.00302	0.402882	0.466552	2	2	2
220	FALSE	Mascot	220	Chain A, Karyopherin Alpha (Yeast) + Sv40 T Antigen Nls		gi|4389267	50474.6	4.87	1	0			112.62	100	112.62	100	1.0276	1.3897	1.06597	0	0	0	1	1	1
221	FALSE	Mascot	221	hypothetical protein SCRG_02755 [Saccharomyces cerevisiae RM11-1a]		gi|190408634	61602.3	9.01	1	0			112.09	100	112.09	100	1.02724	1.23013	1.3854	0	0	0	1	1	1
222	FALSE	Mascot	222	Rps22bp [Saccharomyces cerevisiae S288c]		gi|6323399	16392.1	9.94	2	0			112	100	58.72	99.9942	0.883026	1.11486	1.06397	0.0528699	0.318757	0.193792	2	2	2
223	FALSE	Mascot	223	Tif34p [Saccharomyces cerevisiae S288c]		gi|6323795	43186	5.41	2	0			111.936	100	66.53	99.999	1.09789	1.51161	0.822552	0.0995427	0.0858864	0.2485	2	2	2
224	FALSE	Mascot	224	RecName: Full=ATP-dependent RNA helicase MAK5; AltName: Full=Maintenance of killer protein 5		gi|160409988	98645.7	8.67	1	0			108.91	100	108.91	100	0.523656	1.10498	1.70181	0	0	0	1	1	1
225	FALSE	Mascot	225	RNA1-1 allele rna1-1 [Saccharomyces cerevisiae]		gi|172436	50716.7	4.53	2	0			108.9	100	61.9	99.9972	1.3693	1.62657	1.10756	0.271624	0.634388	0.137329	2	2	2
226	FALSE	Mascot	226	Prs3p [Saccharomyces cerevisiae S288c]		gi|6321776	38357.7	8.51	1	0			108.86	100	108.86	100	0.562571	0.400215	0.670334	0	0	0	1	1	1
227	FALSE	Mascot	227	Krr1p [Saccharomyces cerevisiae JAY291]		gi|256270959	43199.7	9.42	2	0			108.806	100	76.32	99.9999	1.39965	2.37936	1.63171	0.481353	1.3153	0.524565	2	2	2
228	FALSE	Mascot	228	unnamed protein product [Saccharomyces cerevisiae]		gi|3480	137349	7.68	1	0			108.48	100	108.48	100	1.24804	1.13885	1.22513	0	0	0	1	1	1
229	FALSE	Mascot	229	hypothetical protein SCY_2699 [Saccharomyces cerevisiae YJM789]		gi|151943073	30403.3	6	1	0			108.22	100	108.22	100	1.48351	1.50185	1.40863	0	0	0	1	1	1
230	FALSE	Mascot	230	actin filament bundling protein [Saccharomyces cerevisiae YJM789]		gi|151942115	77976.7	5.3	2	0			107.16	100	65.61	99.9988	1.25377	1.12779	1.24773	0.123736	0.29084	0.369259	2	2	2
231	FALSE	Mascot	231	Imp3p [Saccharomyces cerevisiae S288c]		gi|6321942	24701.5	9.77	2	0			106.68	100	70.15	99.9996	1.1316	1.74858	1.49987	0.107935	0.16594	0.278867	3	3	3
232	FALSE	Mascot	232	Cka2p [Saccharomyces cerevisiae S288c]		gi|6324635	44219.6	8.69	1	0			102.6	100	102.6	100	1.14706	1.70614	0.895268	0	0	0	1	1	1
233	FALSE	Mascot	233	Hta1p [Saccharomyces cerevisiae S288c]		gi|6320431	15710	10.67	2	0			101.75	100	53.32	99.9798	1.03302	1.38621	0.647914	0.455903	0.226499	0.0486189	2	2	2
234	FALSE	Mascot	234	26S proteasome PA700 subunit [Saccharomyces cerevisiae YJM789]		gi|151943971	118899	4.52	2	0			101.15	100	75.94	99.9999	1.03495	0.828341	1.17125	0.0153188	0.264877	0.097267	2	2	2
235	FALSE	Mascot	235	Rpp1bp [Saccharomyces cerevisiae S288c]		gi|6320073	11525.7	3.88	1	0			101.1	100	101.1	100	1.0989	1.47451	1.09208	0	0	0	1	1	1
236	FALSE	Mascot	236	Pse1p [Saccharomyces cerevisiae S288c]		gi|6323968	129569	4.61	1	0			99.88	100	99.88	100	1.34564	1.12672	1.29854	0	0	0	1	1	1
237	FALSE	Mascot	237	recessive omnipotent supressor [Saccharomyces cerevisiae]		gi|468605	54558	5.01	1	0			97.83	100	97.83	100	1.45136	1.66347	1.18223	0	0	0	1	1	1
238	FALSE	Mascot	238	Rlp24p [Saccharomyces cerevisiae EC1118]		gi|259147998	27678.8	9.61	2	0			97.65	100	72.54	99.9998	0.668789	1.58482	1.01748	0.108836	0.173939	0.0635225	2	2	2
239	FALSE	Mascot	239	actin-related protein [Saccharomyces cerevisiae YJM789]		gi|151945133	53083.2	5.57	1	0			97.33	100	97.33	100	0.929725	0.697829	1.32231	0	0	0	1	1	1
240	FALSE	Mascot	240	midasin [Saccharomyces cerevisiae YJM789]		gi|151941273	614172	4.9	2	0			96.97	100	56.35	99.9899	0.9105	1.11863	0.926053	0.00320642	0.0855824	0.00673553	2	2	2
241	FALSE	Mascot	241	Nmd3p [Saccharomyces cerevisiae S288c]		gi|6321964	64266.8	5.27	1	0			96.24	100	96.24	100	1.51305	1.61447	1.51644	0	0	0	1	1	1
242	FALSE	Mascot	242	large-subunit GTPase [Saccharomyces cerevisiae YJM789]		gi|151943709	81859.8	8.84	3	0			93.88	100	36.66	99.0617	1.78913	2.21324	1.4134	0.260689	1.30047	0.47661	3	3	3
243	FALSE	Mascot	243	isoleucine-plus-valine requiring protein [Saccharomyces cerevisiae YJM789]		gi|151943814	35840.5	6.07	2	0			93.53	100	65.3	99.9987	1.58453	1.17879	1.20736	0.762551	0.132258	0.23863	2	2	2
244	FALSE	Mascot	244	Rpl34ap [Saccharomyces cerevisiae S288c]		gi|9755331	16696.6	10.84	2	0			91.53	100	66.29	99.999	0.610021	1.05191	0.827767	0.014137	0.0431065	0.00339507	2	2	2
245	FALSE	Mascot	245	Utp20p [Saccharomyces cerevisiae S288c]		gi|14270688	314191	6.59	2	0			91.3762	100	57.88	99.9929	0.940428	1.9765	1.07805	0.456544	0.919692	0.189631	2	2	2
246	FALSE	Mascot	246	YKL145Wp-like protein [Saccharomyces cerevisiae AWRI1631]		gi|207343610	33040.4	8.91	1	0			91.29	100	91.29	100	1.42135	0.89512	1.27372	0	0	0	1	1	1
247	FALSE	Mascot	247	Chain A, Topoisomerase Residues 410-1202		gi|157830305	103192	6.34	1	0			89.46	100	89.46	100	1.26027	1.40698	1.54874	0	0	0	1	1	1
248	FALSE	Mascot	248	Chain C, Crystal Structure Of The Eukaryotic Clamp Loader (Replication Factor C, Rfc) Bound To The		gi|50513623	42128.4	5.88	1	0			87.77	100	87.77	100	1.07175	1.05988	1.20668	0	0	0	1	1	1
249	FALSE	Mascot	249	conserved hypothetical protein [Saccharomyces cerevisiae RM11-1a]		gi|190406294	46835.6	9.18	2	0			87.75	100	56.53	99.9903	1.02725	1.62631	1.22602	0.576662	0.691611	0.495551	2	2	2
250	FALSE	Mascot	250	ORF L0596 [Saccharomyces cerevisiae]		gi|642334	19808.3	5.51	1	0			87.29	100	87.29	100	1.15499	1.23247	1.38047	0	0	0	1	1	1
251	FALSE	Mascot	251	Sug2p [Saccharomyces cerevisiae]		gi|1147800	54222.9	5.53	2	0			84.7862	100	61.11	99.9966	0.963335	1.11883	1.08118	0.0737286	0.0845899	0.0240212	2	2	2
252	FALSE	Mascot	252	RecName: Full=Ribosome biogenesis protein NSA1; AltName: Full=NOP7-associated protein 1		gi|206558288	59721.5	7.1	1	0			83.63	100	83.63	100	0.360564	0.570025	0.814814	0	0	0	1	1	1
253	FALSE	Mascot	253	Chain A, Crystal Structure Of The Dead Box Protein Dhh1p		gi|61679843	49680.6	8.54	1	0			82.93	100	82.93	100	0.864393	1.01858	1.07009	0	0	0	1	1	1
254	FALSE	Mascot	254	ORFS8; Method: conceptual translation supplied by author [Saccharomyces cerevisiae]		gi|1165216	22075.9	4.59	2	0			82.79	100	49.21	99.9478	0.833274	0.951203	0.995084	0.0734462	0.0466655	0.0369397	2	2	2
255	FALSE	Mascot	255	Aps3p [Saccharomyces cerevisiae JAY291]		gi|256271056	23428	4.33	1	0			82.65	100	82.65	100	1.17201	1.36363	0.863894	0	0	0	1	1	1
256	FALSE	Mascot	256	Chain X, Crystal Structure Of An Hsp90-Sba1 Closed Chaperone Complex		gi|99031947	18090.6	5.48	1	0			81.23	100	81.23	100	0.92803	0.725281	1.14447	0	0	0	1	1	1
257	FALSE	Mascot	257	Chain B, Mms2UBC13 UBIQUITIN CONJUGATING ENZYME COMPLEX		gi|14719687	17539	6.48	1	0			80.42	100	80.42	100	0.85164	0.929721	1.23934	0	0	0	1	1	1
258	FALSE	Mascot	258	periodic tryptophan protein [Saccharomyces cerevisiae YJM789]		gi|151941039	69639.7	4.45	1	0			80.42	100	80.42	100	0.374517	1.36826	0.289359	0	0	0	1	1	1
259	FALSE	Mascot	259	ribosomal protein S13 [Saccharomyces cerevisiae RM11-1a]		gi|190404968	21231	10.28	2	0			80.02	100	46.72	99.9075	1.07199	1.32903	0.95001	0.0423543	0.0920634	0.100403	2	2	2
260	FALSE	Mascot	260	Chain A, Nmr Structures Of Yeast Proteasome Component Rpn13		gi|188595916	12159.3	4.74	1	0			79.9	100	79.9	100	1.52633	1.50348	1.81566	0	0	0	1	1	1
261	FALSE	Mascot	261	Kem1p [Saccharomyces cerevisiae S288c]		gi|6321265	195656	7.04	1	0			78.21	99.9999	78.21	99.9999	1.02794	1.05178	1.25346	0	0	0	1	1	1
262	FALSE	Mascot	262	unknown [Saccharomyces cerevisiae]		gi|577810	57320.6	9.51	1	0			78.11	99.9999	78.11	99.9999	1.20297	1.2753	1.0683	0	0	0	1	1	1
263	FALSE	Mascot	263	U3 snoRNP protein [Saccharomyces cerevisiae YJM789]		gi|151942372	78178.3	4.85	1	0			77.82	99.9999	77.82	99.9999	1.86109	4.28092	2.18074	0	0	0	1	1	1
264	FALSE	Mascot	264	Tdh2p [Saccharomyces cerevisiae S288c]		gi|6322468	39807.1	6.46	1	0			77.3	99.9999	77.3	99.9999	0.857795	0.853719	0.897553	0	0	0	1	1	1
265	FALSE	Mascot	265	clustered mitochondria [Saccharomyces cerevisiae YJM789]		gi|151946172	162519	6.03	1	0			76.93	99.9999	76.93	99.9999	0.906787	1.12097	1.06708	0	0	0	1	1	1
266	FALSE	Mascot	266	Chain A, Crystal Structure Of The Full Length Eif5a From Saccharomyces Cerevisiae		gi|215794766	20466.3	5.48	1	0			75.87	99.9999	75.87	99.9999	1.17392	0.599019	0.561372	0	0	0	1	1	1
267	FALSE	Mascot	267	nucleolar protin NAN1 [Saccharomyces cerevisiae RM11-1a]		gi|190407832	110164	5.91	2	0			75.18	99.9999	42.67	99.7648	0.890875	1.47815	0.872264	0.223759	0.00415521	0.147321	2	2	2
268	FALSE	Mascot	268	LON gene of S. cerevisiae is downstream of the HAP 3 gene; Putative ATP-binding motif bp 1960 to bp		gi|454438	142946	5.46	2	0			73.99	99.9998	48.23	99.9346	1.05533	1.10697	1.00957	0.156386	0.00788856	0.0355122	2	2	2
269	FALSE	Mascot	269	Sec53p [Saccharomyces cerevisiae]		gi|45720066	32052.7	5.14	1	0			73.98	99.9998	73.98	99.9998	0.970321	0.312266	0.600094	0	0	0	1	1	1
270	FALSE	Mascot	270	actin-associated protein [Saccharomyces cerevisiae YJM789]		gi|151942363	57673	5.77	2	0			73.6462	99.9998	41.86	99.7166	0.920798	1.46242	0.88851	0.085823	0.135071	0.361198	2	2	2
271	FALSE	Mascot	271	YFR037C [Saccharomyces cerevisiae]		gi|51013133	70886.1	5.28	1	0			71.72	99.9997	71.72	99.9997	1.36066	1.43059	1.18893	0	0	0	1	1	1
272	FALSE	Mascot	272	glycyl-tRNA synthetase [Saccharomyces cerevisiae YJM789]		gi|151946513	84332.8	5.58	2	0			70.95	99.9997	44.5	99.8457	0.915632	0.843533	1.16553	0.181959	0.317227	0.242356	2	2	2
273	FALSE	Mascot	273	Chain I, Structure Of The Ribosomal 80s-Eef2-Sordarin Complex From Yeast Obtained By Docking Atomic		gi|49258828	18300.5	10.26	1	0			68.66	99.9994	68.66	99.9994	1.14246	1.87667	0.974024	0	0	0	1	1	1
274	FALSE	Mascot	274	Rps28ap [Saccharomyces cerevisiae S288c]		gi|6324741	8307.7	10.78	1	0			68.39	99.9994	68.39	99.9994	0.818123	1.45428	1.06578	0	0	0	1	1	1
275	FALSE	Mascot	275	chaperonin containing tcp-1 [Saccharomyces cerevisiae YJM789]		gi|151942171	65881.3	5.51	2	0			67.75	99.9993	42.57	99.7594	0.858587	1.00035	1.19228	0.101629	0.0832621	0.0556171	2	2	2
276	FALSE	Mascot	276	Cms1p [Saccharomyces cerevisiae S288c]		gi|6323031	39373.7	8.22	1	0			67.54	99.9992	67.54	99.9992	1.22371	1.73598	1.32434	0	0	0	1	1	1
277	FALSE	Mascot	277	Chain A, Structure Of The Nup1p:kap95p Complex		gi|67464126	100568	4.53	1	0			67.08	99.9991	67.08	99.9991	0.999875	1.35584	1.08218	0	0	0	1	1	1
278	FALSE	Mascot	278	Prp6p [Saccharomyces cerevisiae JAY291]		gi|256271022	116349	8.58	2	0			66.95	99.9991	36.08	98.9276	0.545294	2.44821	0.902353	0.077513	0.374529	0.228131	2	2	2
279	FALSE	Mascot	279	unnamed protein product [Saccharomyces cerevisiae]		gi|836779	42271.5	5.02	1	0			66.66	99.9991	66.66	99.9991	0.838665	1.27868	1.05447	0	0	0	1	1	1
280	FALSE	Mascot	280	Paa1p [Saccharomyces cerevisiae EC1118]		gi|259145314	24403.2	5.73	1	0			66.59	99.999	66.59	99.999	0.659123	0.758369	0.909216	0	0	0	1	1	1
281	FALSE	Mascot	281	translation initiation factor eIF3 subunit [Saccharomyces cerevisiae YJM789]		gi|151946470	124061	5.97	2	0			65.96	99.9989	35.73	98.8376	0.900105	1.21511	1.05584	0.0170377	0.0938056	0.0808428	2	2	2
282	FALSE	Mascot	282	conserved protein [Saccharomyces cerevisiae YJM789]		gi|151945061	142290	5.11	2	0			65.89	99.9989	34.98	98.6185	0.840773	0.979222	1.01003	0.0782275	0.114676	0.227974	2	2	2
283	FALSE	Mascot	283	dehydrogenase isozyme II,alcohol		gi|223143	33312.5	6.64	1	0			65.38	99.9987	65.38	99.9987	1.20699	0.306374	1.08816	0	0	0	1	1	1
284	FALSE	Mascot	284	Rps10bp [Saccharomyces cerevisiae S288c]		gi|6323886	14171.5	9.05	2	0			64.02	99.9983	33.58	98.093	1.07332	0.900686	0.873502	0.11248	0.0424116	0.215114	2	2	2
285	FALSE	Mascot	285	Cop1p [Saccharomyces cerevisiae S288c]		gi|6320056	147557	5.66	1	0			63.62	99.9981	63.62	99.9981	0.679276	0.823333	0.886324	0	0	0	1	1	1
286	FALSE	Mascot	286	Chain B, Crystal Structure Of The Yeast Nucleosome Core Particle Reveals Fundamental Differences In		gi|15988133	12959.6	11.36	1	0			62.75	99.9977	62.75	99.9977	0.944323	1.60654	0.991804	0	0	0	1	1	1
287	FALSE	Mascot	287	Dcp1p [Saccharomyces cerevisiae JAY291]		gi|256272082	28964	5.84	1	0			62.04	99.9973	62.04	99.9973	0.926858	1.05818	1.11311	0	0	0	1	1	1
288	FALSE	Mascot	288	ATP synthase [Saccharomyces cerevisiae YJM789]		gi|151944234	41212.9	9.08	1	0			61.64	99.997	61.64	99.997	1.25827	1.67717	1.51007	0	0	0	1	1	1
289	FALSE	Mascot	289	Phe-RNA synthetase [Saccharomyces cerevisiae]		gi|172945	47601	5.82	1	0			59.42	99.995	59.42	99.995	0.809101	1.11656	1.17007	0	0	0	1	1	1
290	FALSE	Mascot	290	Rps27bp [Saccharomyces cerevisiae S288c]		gi|6321809	10242.3	9.37	1	0			59.39	99.995	59.39	99.995	0.970156	0.883885	1.09873	0	0	0	1	1	1
291	FALSE	Mascot	291	conserved protein [Saccharomyces cerevisiae YJM789]		gi|151944169	229906	6.16	1	0			58.69	99.9941	58.69	99.9941	0.854384	1.02331	1.2066	0	0	0	1	1	1
292	FALSE	Mascot	292	Fas2p [Saccharomyces cerevisiae S288c]		gi|6325025	228028	5.32	1	0			57.5562	99.9924	58.52	99.9939	0.877865	0.615007	0.834598	0	0	0	1	1	1
293	FALSE	Mascot	293	MRS6 [Saccharomyces cerevisiae]		gi|473152	71859.4	4.61	1	0			58.33	99.9936	58.33	99.9936	0.885261	1.28748	1.06751	0	0	0	1	1	1
294	FALSE	Mascot	294	unnamed protein product [Saccharomyces cerevisiae]		gi|3732	63966.1	8.64	1	0			58.22	99.9934	58.22	99.9934	1.16	1.14599	0.871571	0	0	0	1	1	1
295	FALSE	Mascot	295	YOR117Wp-like protein [Saccharomyces cerevisiae AWRI1631]		gi|207341153	25461.6	5.83	1	0			57.1	99.9915	57.1	99.9915	1.15954	0.743584	1.12382	0	0	0	1	1	1
296	FALSE	Mascot	296	nucleolar protein [Saccharomyces cerevisiae YJM789]		gi|151944364	53979.1	9.33	2	0			56.45	99.9902	31.46	96.8929	0.679275	0.852517	0.748508	0.176789	0.0379333	0.0450114	2	2	2
297	FALSE	Mascot	297	YJL189Wp-like protein [Saccharomyces cerevisiae AWRI1631]		gi|207344160	5785.37	12.48	2	0			55.83	99.9886	29.68	95.3188	0.705363	0.718702	0.829821	0.103448	0.0747458	0.0120818	2	2	2
298	FALSE	Mascot	298	pumilio-homology domain family [Saccharomyces cerevisiae YJM789]		gi|151942459	85747.7	6.67	2	0			55.4762	99.9877	29.75	95.3937	1.01538	1.67806	1.12583	0.0594187	0.208274	0.00913344	2	2	2
299	FALSE	Mascot	299	YIL019W [Saccharomyces cerevisiae]		gi|45270068	44754.1	9.33	1	0			54.93	99.986	54.93	99.986	0.979942	1.3669	1.0935	0	0	0	1	1	1
300	FALSE	Mascot	300	conserved protein [Saccharomyces cerevisiae YJM789]		gi|151943835	40718.6	7.66	1	0			54.39	99.9842	54.39	99.9842	0.345687	1.03163	0.481269	0	0	0	1	1	1
301	FALSE	Mascot	301	Chain A, The Crystal Structure Of Hsp40 Ydj1		gi|42543071	31870.9	8.53	1	0			54.37	99.9841	54.37	99.9841	1.15	1.43732	1.2696	0	0	0	1	1	1
302	FALSE	Mascot	302	arginyl-tRNA synthetase [Saccharomyces cerevisiae YJM789]		gi|151942316	77098.1	6.32	1	0			53.97	99.9826	53.97	99.9826	1.26459	1.34711	1.72418	0	0	0	1	1	1
303	FALSE	Mascot	303	dynamin-related protein [Saccharomyces cerevisiae]		gi|710602	94012.1	5.27	1	0			53.73	99.9816	53.73	99.9816	1.15225	0.67901	0.963222	0	0	0	1	1	1
304	FALSE	Mascot	304	Cpa2p [Saccharomyces cerevisiae S288c]		gi|6322569	135295	5.18	1	0			53.42	99.9802	53.42	99.9802	0	0	1.55586	0	0	0	0	0	1
305	FALSE	Mascot	305	bud7 and chs6-like protein [Saccharomyces cerevisiae YJM789]		gi|151945942	88917.5	5.19	1	0			51.83	99.9715	51.83	99.9715	1.15752	1.4519	1.11902	0	0	0	1	1	1
306	FALSE	Mascot	306	Chain A, Crystal Structure Of Saccharomyces Cerevisiae Galactokinase In Complex With Galactose And		gi|75766245	66518	6.42	1	0			50.82	99.964	50.82	99.964	0.504014	0.640225	1.07721	0	0	0	1	1	1
307	FALSE	Mascot	307	Rrp7p [Saccharomyces cerevisiae S288c]		gi|6319818	39774.3	8.95	1	0			50.54	99.9616	50.54	99.9616	1.32499	2.42278	1.62996	0	0	0	1	1	1
308	FALSE	Mascot	308	part of a pre-60S complex [Saccharomyces cerevisiae YJM789]		gi|151944581	63495.7	9.52	1	0			50.18	99.9583	50.18	99.9583	0.98845	1.15954	1.17675	0	0	0	1	1	1
309	FALSE	Mascot	309	uracil phosphoribosyl transferase [Saccharomyces cerevisiae]		gi|7546185	31139.4	6.75	1	0			50.12	99.9577	50.12	99.9577	0.635072	0.379529	0.484564	0	0	0	1	1	1
310	FALSE	Mascot	310	YBL032W [Saccharomyces cerevisiae]		gi|51013079	46226.8	5.76	1	0			48.54	99.9391	48.54	99.9391	0.564576	0.784643	0.825546	0	0	0	1	1	1
311	FALSE	Mascot	311	U3 snoRNP protein [Saccharomyces cerevisiae YJM789]		gi|151945258	71635	4.81	1	0			47.54	99.9234	47.54	99.9234	1.15962	1.60113	1.28208	0	0	0	1	1	1
312	FALSE	Mascot	312	Chain A, Crystal Structure Of The Cytoplasmic Tunnel Domain In Yeast Vtc2p		gi|229597871	49563.1	5.85	1	0			47.02	99.9136	47.02	99.9136	0.739597	0.866878	0.566662	0.0935303	0.108975	0.054734	3	3	3
313	FALSE	Mascot	313	Rpl32p [Saccharomyces cerevisiae]		gi|124263182	10975.4	11.62	1	0			46.99	99.913	46.99	99.913	0.478697	0.877055	0.861435	0	0	0	1	1	1
314	FALSE	Mascot	314	RecName: Full=Uncharacterized protein YER181C, mitochondrial		gi|731381	13020.2	8.57	1	0			46.9	99.9112	46.9	99.9112	2.55635	5.08091	2.63391	0	0	0	1	1	1
315	FALSE	Mascot	315	mannosyltransferase [Saccharomyces cerevisiae YJM789]		gi|151942744	50253.5	6.36	1	0			46.07	99.8925	46.07	99.8925	1.32065	1.91569	1.15312	0	0	0	1	1	1
316	FALSE	Mascot	316	3-phosphoserine aminotransferase [Saccharomyces cerevisiae]		gi|640053	48702.2	6.24	1	0			45.89	99.888	45.89	99.888	0.839098	1.25302	1.55647	0	0	0	1	1	1
317	FALSE	Mascot	317	RecName: Full=ATP-dependent RNA helicase DBP7; AltName: Full=DEAD box protein 7		gi|160380629	93627	9.33	1	0			45.04	99.8637	45.04	99.8637	0.970504	1.42966	1.18923	0	0	0	1	1	1
318	FALSE	Mascot	318	unnamed protein product [Saccharomyces cerevisiae]		gi|558403	13817.2	4.15	1	0			44.79	99.8557	44.79	99.8557	1.22324	1.2959	1.00644	0	0	0	1	1	1
319	FALSE	Mascot	319	ADP/ATP-translocator protein [Saccharomyces cerevisiae]		gi|170962	38954.1	9.81	1	0			43.85	99.8208	43.85	99.8208	1.40212	1.43945	1.11259	0	0	0	1	1	1
320	FALSE	Mascot	320	Nip1p [Saccharomyces cerevisiae]		gi|984682	74614.1	4.53	1	0			43.4	99.8012	43.4	99.8012	1.16488	1.68375	1.32054	0	0	0	1	1	1
321	FALSE	Mascot	321	conserved protein [Saccharomyces cerevisiae YJM789]		gi|151943402	50254.5	8.45	1	0			43.21	99.7923	43.21	99.7923	1.24227	1.53208	1.48819	0	0	0	1	1	1
322	FALSE	Mascot	322	Rvb2p [Saccharomyces cerevisiae EC1118]		gi|259149922	56355	5.26	1	0			42.56	99.7588	42.56	99.7588	1.33737	2.03228	1.52594	0	0	0	1	1	1
323	FALSE	Mascot	323	Ygr016wp [Saccharomyces cerevisiae S288c]		gi|6321453	24557.5	8.99	1	0			42.4	99.7498	42.4	99.7498	0.703239	1.0098	0.894286	0	0	0	1	1	1
324	FALSE	Mascot	324	ATP-dependent RNA helicase [Saccharomyces cerevisiae YJM789]		gi|151942176	84994.3	9.07	1	0			42.17	99.7362	42.17	99.7362	0.899761	1.30029	0.939294	0	0	0	1	1	1
325	FALSE	Mascot	325	Plm2p [Saccharomyces cerevisiae EC1118]		gi|259145733	65626.5	9.38	1	0			41.82	99.714	41.82	99.714	0.929175	1.56006	1.04558	0	0	0	1	1	1
326	FALSE	Mascot	326	anthranilate synthase Component II:indole-3-glycerol phosphate synthase (TRP3) [Saccharomyces cerev		gi|173045	58797	6.45	1	0			41.16	99.6671	41.16	99.6671	1.13479	1.41968	1.03858	0	0	0	1	1	1
327	FALSE	Mascot	327	kinase [Saccharomyces cerevisiae]		gi|171791	47247.5	7.65	1	0			41.07	99.6601	41.07	99.6601	0.606848	2.04072	0.985273	0	0	0	1	1	1
328	FALSE	Mascot	328	Prx1p [Saccharomyces cerevisiae EC1118]		gi|259144783	33245.9	8.98	1	0			40.92	99.6482	40.92	99.6482	1.38639	1.59273	1.40889	0	0	0	1	1	1
329	FALSE	Mascot	329	maintenance of killer [Saccharomyces cerevisiae YJM789]		gi|151941367	40704.7	5.16	1	0			40.66	99.6264	40.66	99.6264	0.749652	1.25557	1.04372	0	0	0	1	1	1
330	FALSE	Mascot	330	mannose-1-phosphate guanyltransferase [Saccharomyces cerevisiae]		gi|894204	44118.1	5.95	1	0			40.21	99.5857	40.21	99.5857	0.730006	0.706603	1.1181	0	0	0	1	1	1
331	FALSE	Mascot	331	DNA-directed RNA polymerase III largest subunit [Saccharomyces cerevisiae RM11-1a]		gi|190407445	178307	8.59	1	0			39.99	99.5641	39.99	99.5641	0.988474	1.04139	1.04205	0	0	0	1	1	1
332	FALSE	Mascot	332	Chain A, Structure Of Sec23-Sar1 Complexed With The Active Fragment Of Sec31		gi|165761044	90720	5.39	1	0			39.51	99.5132	39.51	99.5132	0.73655	0.768402	0.949477	0	0	0	1	1	1
333	FALSE	Mascot	333	RPS18B [Saccharomyces cerevisiae]		gi|1914797	18975.9	10.9	1	0			39.43	99.5041	39.43	99.5041	0.947548	0.87544	1.01121	0	0	0	1	1	1
334	FALSE	Mascot	334	clathrin heavy chain [Saccharomyces cerevisiae YJM789]		gi|151943611	205050	5.14	1	0			38.5462	99.3922	39.51	99.5132	0.776427	0.865611	1.05341	0	0	0	1	1	1
335	FALSE	Mascot	335	Chain A, Crystal Structure Of The Copper Chaperone For Superoxide Dismutase		gi|6730572	26906.8	5.77	1	0			37.69	99.2598	37.69	99.2598	1.08328	1.23982	1.12945	0	0	0	1	1	1
336	FALSE	Mascot	336	RNA polymerase A(I) large subunit [Saccharomyces cerevisiae]		gi|172215	206282	6.65	1	0			37.51	99.2285	37.51	99.2285	0.723955	0.916724	0.945896	0	0	0	1	1	1
337	FALSE	Mascot	337	atpase beta subunit [Saccharomyces cerevisiae]		gi|171108	36636.4	5.07	1	0			37.24	99.179	37.24	99.179	0.772855	0.940143	0.961923	0	0	0	1	1	1
338	FALSE	Mascot	338	orf [Saccharomyces cerevisiae]		gi|975224	41120.1	7.67	1	0			36.86	99.1039	36.86	99.1039	1.45761	2.40702	1.92588	0	0	0	1	1	1
339	FALSE	Mascot	339	YGR240Cp-like protein [Saccharomyces cerevisiae AWRI1631]		gi|207344936	98861.7	6.05	1	0			36.65	99.0595	36.65	99.0595	0.568972	0.378715	0.900974	0	0	0	1	1	1
340	FALSE	Mascot	340	translation machinery associated protein [Saccharomyces cerevisiae YJM789]		gi|151945976	31113.8	10.13	1	0			35.88	98.8771	35.88	98.8771	0.711043	1.07582	0.978814	0	0	0	1	1	1
341	FALSE	Mascot	341	E3 ubiquitin ligase [Saccharomyces cerevisiae YJM789]		gi|151942421	406591	5.06	1	0			35.73	98.8376	35.73	98.8376	0.845935	1.07839	1.02455	0	0	0	1	1	1
342	FALSE	Mascot	342	Chain A, Crystal Structure Of The Yeast Nucleosome Core Particle Reveals Fundamental Differences In		gi|15988132	17679.4	11.43	1	0			35.44	98.7573	35.44	98.7573	1.18035	2.65645	0.836794	0	0	0	1	1	1
343	FALSE	Mascot	343	g-strand binding protein [Saccharomyces cerevisiae YJM789]		gi|151943812	51580.5	5.95	1	0			35.39	98.7429	35.39	98.7429	1.04105	1.15018	1.0513	0	0	0	1	1	1
344	FALSE	Mascot	344	p150 [Saccharomyces cerevisiae]		gi|295675	120323	5.82	1	0			35.3	98.7166	35.3	98.7166	1.07947	1.19376	1.34842	0	0	0	1	1	1
345	FALSE	Mascot	345	rho GTPase-activating protein [Saccharomyces cerevisiae YJM789]		gi|151944873	269514	8.57	1	0			35.11	98.6592	35.11	98.6592	2.63187	4.63743	1.92873	0	0	0	1	1	1
346	FALSE	Mascot	346	component of the polarisome [Saccharomyces cerevisiae YJM789]		gi|151941149	189444	5.03	1	0			34.94	98.6057	34.94	98.6057	1.29296	0.67205	1.09951	0	0	0	1	1	1
347	FALSE	Mascot	347	Rpo26p [Saccharomyces cerevisiae S288c]		gi|6325445	19628	4.53	1	0			34.87	98.583	34.87	98.583	0.963269	1.30778	1.1891	0	0	0	1	1	1
348	FALSE	Mascot	348	Cin2p [Saccharomyces cerevisiae]		gi|1006803	34884	6.99	1	0			34.47	98.4463	34.47	98.4463	0.844025	0.754804	0.717693	0.00809345	0.0773836	0.0711174	2	2	2
349	FALSE	Mascot	349	Tps2p [Saccharomyces cerevisiae S288c]		gi|6320279	114225	8.32	1	0			34.46	98.4428	34.46	98.4428	1.00949	1.3701	1.1211	0	0	0	1	1	1
350	FALSE	Mascot	350	Pms1p [Saccharomyces cerevisiae S288c]		gi|46562124	110745	5.92	1	0			34.3	98.3843	34.3	98.3843	1.73597	2.62725	1.2238	0	0	0	1	1	1
351	FALSE	Mascot	351	conserved protein [Saccharomyces cerevisiae YJM789]		gi|151945647	97489.2	9.72	1	0			32.97	97.8054	32.97	97.8054	0.62432	1.31859	0.664995	0	0	0	1	1	1
352	FALSE	Mascot	352	gamma-glutamyltransferase precursor [Saccharomyces cerevisiae RM11-1a]		gi|190405355	79193.1	5.58	1	0			32.97	97.8054	32.97	97.8054	0.62432	1.31859	0.664995	0	0	0	1	1	1
353	FALSE	Mascot	353	EC1118_1G1_4720p [Saccharomyces cerevisiae EC1118]		gi|259146654	15291.1	11.76	1	0			32.97	97.8054	32.97	97.8054	0.62432	1.31859	0.664995	0	0	0	1	1	1
354	FALSE	Mascot	354	nucleosome assembly protein [Saccharomyces cerevisiae]		gi|172034	52228	4.21	1	0			32.8	97.7178	32.8	97.7178	1.23523	1.47622	1.14757	0	0	0	1	1	1
355	FALSE	Mascot	355	Glt1p [Saccharomyces cerevisiae S288c]		gi|6320030	261747	6.15	1	0			32.78	97.7073	32.78	97.7073	1.24283	0.552311	0.914411	0	0	0	1	1	1
356	FALSE	Mascot	356	Rps26ap [Saccharomyces cerevisiae S288c]		gi|6321249	15985.9	10.76	1	0			32.69	97.6592	32.69	97.6592	1.13525	1.26553	0.756549	0	0	0	1	1	1
357	FALSE	Mascot	357	Apt1p [Saccharomyces cerevisiae S288c]		gi|6323619	22781.4	5.03	1	0			32.61	97.6157	32.61	97.6157	0.675464	0.666052	0.873171	0	0	0	1	1	1
358	FALSE	Mascot	358	sec21p [Saccharomyces cerevisiae]		gi|171483	113917	5.02	1	0			32.56	97.5881	32.56	97.5881	0.78408	0.981072	0.930471	0	0	0	1	1	1
359	FALSE	Mascot	359	conserved protein [Saccharomyces cerevisiae YJM789]		gi|151941768	130675	8.5	1	0			32.48	97.5433	32.48	97.5433	1.11258	1.28099	1.2377	0	0	0	1	1	1
360	FALSE	Mascot	360	Bin2p [Saccharomyces cerevisiae]		gi|493574	65149.8	6.22	1	0			31.93	97.2116	31.93	97.2116	0.727535	0.908472	1.05183	0	0	0	1	1	1
361	FALSE	Mascot	361	phosphatidylinositol 4-kinase [Saccharomyces cerevisiae YJM789]		gi|151940835	234289	7.38	1	0			31.86	97.1663	31.86	97.1663	0.929725	0.697829	1.32231	0	0	0	1	1	1
362	FALSE	Mascot	362	YDL237W [Saccharomyces cerevisiae]		gi|51012587	48665.3	5.34	1	0			31.86	97.1663	31.86	97.1663	0.638376	1.51259	0.842699	0	0	0	1	1	1
363	FALSE	Mascot	363	Utp11p [Saccharomyces cerevisiae S288c]		gi|83722564	35769.1	10.18	1	0			31.85	97.1598	31.85	97.1598	0.964097	2.3825	1.14781	0	0	0	1	1	1
364	FALSE	Mascot	364	suppressor of mRNA export mutant [Saccharomyces cerevisiae YJM789]		gi|151942370	116469	4.61	1	0			31.59	96.9845	31.59	96.9845	1.24972	0.944177	1.06517	0	0	0	1	1	1
365	FALSE	Mascot	365	EC1118_1F14_1409p [Saccharomyces cerevisiae EC1118]		gi|259146231	64395.9	4.74	1	0			31.04	96.5774	31.04	96.5774	0.614915	0.9186	0.464629	0	0	0	1	1	1
366	FALSE	Mascot	366	Scj1p [Saccharomyces cerevisiae S288c]		gi|37362683	46928.3	7.1	1	0			30.72	96.3157	30.72	96.3157	0.996397	2.3532	1.10489	0	0	0	1	1	1
367	FALSE	Mascot	367	YHR019Cp-like protein [Saccharomyces cerevisiae AWRI1631]		gi|207344772	36938.5	5.02	1	0			30.53	96.1509	30.53	96.1509	1.52728	1.26234	1.19556	0	0	0	1	1	1
368	FALSE	Mascot	368	Chain X, Crystal Structure Of The Rpr Of Pcf11		gi|60594426	18272.6	5.88	1	0			30.52	96.1421	30.52	96.1421	1.69702	1.58599	1.30484	0	0	0	1	1	1
369	FALSE	Mascot	369	Rnr3p [Saccharomyces cerevisiae S288c]		gi|6322123	105544	5.68	1	0			30.41	96.0431	30.41	96.0431	0.660594	0.904764	0.824974	0	0	0	1	1	1
370	FALSE	Mascot	370	interstrand crosslink repair protein [Saccharomyces cerevisiae YJM789]		gi|151945839	85367.2	7.56	1	0			30.35	95.9881	30.35	95.9881	1.08978	0.623822	0.834051	0	0	0	1	1	1
371	FALSE	Mascot	371	Ahp1p [Saccharomyces cerevisiae S288c]		gi|6323138	21402.1	5.01	1	0			30.05	95.7011	30.05	95.7011	0.368087	0.539712	0.584046	0	0	0	1	1	1
372	FALSE	Mascot	372	Ura7p [Saccharomyces cerevisiae S288c]		gi|6319432	71665.7	5.67	1	0			30.04	95.6912	30.04	95.6912	0.827881	0.978257	1.03725	0	0	0	1	1	1
373	FALSE	Mascot	373	Chain A, Ribonucleotide Reductase Y2y4 Heterodimer		gi|15826569	53559.9	5.51	1	0			29.44	95.0528	29.44	95.0528	0.928194	0.39702	0.994626	0	0	0	1	1	1
374	FALSE	Mascot	374	Apl1p [Saccharomyces cerevisiae S288c]		gi|6322464	88316	6.01	1	0			28.4762	93.8237	29.44	95.0528	0.928194	0.39702	0.994626	0	0	0	1	1	1
375	FALSE	Mascot	375	nuclear cap binding complex subunit [Saccharomyces cerevisiae YJM789]		gi|151942621	25686.7	5.02	1	0			29.38	94.984	29.38	94.984	0.502862	1.76932	1.31244	0	0	0	1	1	1
376	FALSE	Mascot	376	YAR035Wp-like protein [Saccharomyces cerevisiae AWRI1631]		gi|207347958	39697.5	5.14	1	0			29.38	94.984	29.38	94.984	0.502862	1.76932	1.31244	0	0	0	1	1	1
377	FALSE	Mascot	377	conserved protein [Saccharomyces cerevisiae YJM789]		gi|151940939	241910	7.88	1	0			29.37	94.9725	29.37	94.9725	1.00402	0.86417	0.991221	0	0	0	1	1	1
378	FALSE	Mascot	378	vacuolar sorting protein [Saccharomyces cerevisiae YJM789]		gi|151944301	34611.8	4.71	1	0			28.83	94.3068	28.83	94.3068	0.614762	0.733215	0.775904	0	0	0	1	1	1
379	FALSE	Mascot	379	Neo1p [Saccharomyces cerevisiae EC1118]		gi|259147208	140826	6.02	1	0			28.77	94.2276	28.77	94.2276	0.711363	1.34086	0.843157	0	0	0	1	1	1
380	FALSE	Mascot	380	conserved hypothetical protein [Saccharomyces cerevisiae RM11-1a]		gi|190405831	61201.9	8.98	1	0			28.73	94.1742	28.73	94.1742	0.92006	1.2127	0.891882	0	0	0	1	1	1
381	FALSE	Mascot	381	N2670 [Saccharomyces cerevisiae]		gi|1149546	41903.1	9.93	1	0			28.58	93.9695	28.58	93.9695	0.947483	0.815404	1.07097	0	0	0	1	1	1
382	FALSE	Mascot	382	unnamed protein product [Saccharomyces cerevisiae]		gi|2204253	92487.3	6.3	1	0			28.46	93.8005	28.46	93.8005	0.511814	0.851633	0.664725	0	0	0	1	1	1
383	FALSE	Mascot	383	Chain A, Solution Structure Of Myirstoylated Yeast Arf1 Protein, Gdp- Bound		gi|222142955	21983.5	6.22	1	0			28.46	93.8005	28.46	93.8005	0.511814	0.851633	0.664725	0	0	0	1	1	1
384	FALSE	Mascot	384	sporulation protein [Saccharomyces cerevisiae YJM789]		gi|151941164	112919	9.65	1	0			28.31	93.5827	28.31	93.5827	1.05551	0.803544	1.01865	0	0	0	1	1	1
385	FALSE	Mascot	385	Boi1p [Saccharomyces cerevisiae S288c]		gi|6319386	122238	9.13	1	0			27.2562	91.8204	28.22	93.4483	1.13984	0.774621	0.861515	0	0	0	1	1	1
386	FALSE	Mascot	386	Chain A, Yeast Isocitrate Dehydrogenase With Citrate Bound In The Regulatory Subunits		gi|167013430	42293.6	8.07	1	0			27.99	93.092	27.99	93.092	1.08328	1.23982	1.12945	0	0	0	1	1	1
387	FALSE	Mascot	387	YBL019W [Saccharomyces cerevisiae]		gi|51013817	66543.2	9.2	1	0			27.73	92.6658	27.73	92.6658	0.987698	0.80796	0.817607	0	0	0	1	1	1
388	FALSE	Mascot	388	conserved protein [Saccharomyces cerevisiae YJM789]		gi|151942110	42376	8.59	1	0			27.4962	92.2602	28.46	93.8005	0.511814	0.851633	0.664725	0	0	0	1	1	1
389	FALSE	Mascot	389	Rvs161p [Saccharomyces cerevisiae S288c]		gi|6319854	34404.5	6.24	1	0			27.48	92.2312	27.48	92.2312	0.577229	0.863979	0.661107	0	0	0	1	1	1
390	FALSE	Mascot	390	serine/threonine protein kinase [Saccharomyces cerevisiae YJM789]		gi|151946660	65956.6	5.86	1	0			27.15	91.6179	27.15	91.6179	1.05937	1.45553	1.18847	0	0	0	1	1	1
391	FALSE	Mascot	391	Elg1p [Saccharomyces cerevisiae S288c]		gi|6324718	101372	6.52	1	0			26.99	91.3033	26.99	91.3033	1.09432	1.83866	1.05188	0	0	0	1	1	1
392	FALSE	Mascot	392	MAP kinase kinase kinase (MEKK) [Saccharomyces cerevisiae YJM789]		gi|151944558	196823	5.56	1	0			26.82	90.9561	26.82	90.9561	0.817859	0.208939	0.657917	0	0	0	1	1	1
393	FALSE	Mascot	393	RNA polymerase II elongation factor [Saccharomyces cerevisiae YJM789]		gi|151946151	126333	5.09	1	0			26.77	90.8514	26.77	90.8514	1.1145	0.675365	1.06974	0	0	0	1	1	1
394	FALSE	Mascot	394	DEAD box family ATP dependent helicase required for mRNA export from the nucleus [Saccharomyces cerevisiae YJM789]		gi|151945035	135679	5.89	1	0			26.49	90.2421	26.49	90.2421	1.1634	1.68352	1.13501	0	0	0	1	1	1
395	FALSE	Mascot	395	DNA helicase [Saccharomyces cerevisiae YJM789]		gi|151944894	145247	9.47	1	0			26.4	90.0378	26.4	90.0378	1.18611	1.60835	1.56591	0	0	0	1	1	1
396	FALSE	Mascot	396	YJL103C [Saccharomyces cerevisiae]		gi|51830406	78191.9	8.16	1	0			26.29	89.7823	26.29	89.7823	0.584082	0.688622	0.864513	0	0	0	1	1	1
397	FALSE	Mascot	397	tRNA ligase [Saccharomyces cerevisiae YJM789]		gi|151945242	108781	7.45	1	0			26.18	89.5201	26.18	89.5201	0.68694	1.3678	0.990925	0	0	0	1	1	1
398	FALSE	Mascot	398	conserved protein [Saccharomyces cerevisiae YJM789]		gi|151940936	185535	9.14	1	0			26.15	89.4475	26.15	89.4475	0.627229	0.402829	0.41071	0	0	0	1	1	1
399	FALSE	Mascot	399	Chain A, Bi3 Laglidadg Maturase		gi|75766112	37717.5	9.7	1	0			26.13	89.3988	26.13	89.3988	0.60966	1.0364	0.988187	0	0	0	1	1	1
400	FALSE	Mascot	400	ribosome assembly [Saccharomyces cerevisiae YJM789]		gi|151941061	28407.1	4.83	1	0			25.9462	88.9406	26.91	91.1416	0.503815	0.57316	0.529581	0	0	0	1	1	1
401	FALSE	Mascot	401	U2-U5-U6 snRNP, RES complex, and NTC interacting pre-mRNA splicing factor [Saccharomyces cerevisiae		gi|151942923	59500.1	4.64	1	0			25.94	88.9247	25.94	88.9247	0.989629	0.938587	1.11479	0	0	0	1	1	1
402	FALSE	Mascot	402	methyl methanesulfonate sensitivity-related protein [Saccharomyces cerevisiae YJM789]		gi|151940850	184370	5.88	1	0			25.89	88.7965	25.89	88.7965	1.15225	0.67901	0.963222	0	0	0	1	1	1
403	FALSE	Mascot	403	Unknown [Saccharomyces cerevisiae]		gi|4261598	105965	6.19	1	0			25.68	88.2414	25.68	88.2414	0.728425	0.519824	0.730535	0	0	0	1	1	1
404	FALSE	Mascot	404	Ycl042wp [Saccharomyces cerevisiae S288c]		gi|10383759	14596.7	10.58	1	0			25.65	88.1599	25.65	88.1599	1.16903	0.744403	1.5948	0	0	0	1	1	1
405	FALSE	Mascot	405	Cct8p [Saccharomyces cerevisiae EC1118]		gi|290771197	67942.3	5.47	1	0			25.64	88.1326	25.64	88.1326	0.995509	0.730123	1.00697	0	0	0	1	1	1
406	FALSE	Mascot	406	YMR014W [Saccharomyces cerevisiae]		gi|51013113	70850.9	8.86	1	0			25.63	88.1052	25.63	88.1052	1.18835	0.940115	1.11697	0	0	0	1	1	1
407	FALSE	Mascot	407	hypothetical protein SCY_3180 [Saccharomyces cerevisiae YJM789]		gi|151945016	90125.9	6.01	1	0			25.63	88.1052	25.63	88.1052	0.853658	0.752556	0.701576	0	0	0	1	1	1
408	FALSE	Mascot	408	Chain A, Crystal Structure Of The Gal10 Fusion Protein Galactose MutarotaseUDP-Galactose 4-Epimeras		gi|62738905	84928.7	5.66	1	0			25.55	87.8841	25.55	87.8841	0.800815	0.741584	0.821789	0	0	0	1	1	1
409	FALSE	Mascot	409	2-oxodicarboxylate transporter [Saccharomyces cerevisiae YJM789]		gi|151942664	38343.2	9.87	1	0			25.39	87.4294	25.39	87.4294	0.718055	0.353733	0.79814	0	0	0	1	1	1
410	FALSE	Mascot	410	unnamed protein product [Saccharomyces cerevisiae]		gi|836719	32398.9	9.16	1	0			25.33	87.2545	25.33	87.2545	0.979542	0.81938	1.02079	0	0	0	1	1	1
411	FALSE	Mascot	411	G4p1 [Saccharomyces cerevisiae]		gi|1002712	48893.7	7.7	1	0			24.9	85.928	24.9	85.928	1.05134	1.14804	1.08569	0	0	0	1	1	1
412	FALSE	Mascot	412	Yil002w-ap [Saccharomyces cerevisiae S288c]		gi|33438816	9020.83	4.52	1	0			24.89	85.8956	24.89	85.8956	0.718055	0.353733	0.79814	0	0	0	1	1	1
413	FALSE	Mascot	413	Sec66p [Saccharomyces cerevisiae S288c]		gi|6319648	27523.8	6.77	1	0			24.83	85.6994	24.83	85.6994	0.998164	0.998164	0.998164	0	0	0	1	1	1
414	FALSE	Mascot	414	YGR218Wp-like protein [Saccharomyces cerevisiae AWRI1631]		gi|207344962	135119	5.38	1	0			24.81	85.6334	24.81	85.6334	1.36067	1.24216	1.01703	0	0	0	1	1	1
415	FALSE	Mascot	415	conserved protein [Saccharomyces cerevisiae YJM789]		gi|151945378	163935	8.77	1	0			24.7	85.2648	24.7	85.2648	1.20978	1.88207	1.47673	0	0	0	1	1	1
416	FALSE	Mascot	416	nucleolar protein [Saccharomyces cerevisiae YJM789]		gi|151945492	66010.4	5.69	1	0			24.65	85.0942	24.65	85.0942	1.08491	1.37288	1.04372	0	0	0	1	1	1
417	FALSE	Mascot	417	conserved protein [Saccharomyces cerevisiae YJM789]		gi|151942117	63908.6	7.06	1	0			23.8562	82.105	24.82	85.6664	0.93241	0.639353	0.825015	0	0	0	1	1	1

## Sheet: msms_summary
	Submit To DeNovo	Plate Number	Spot Index	Spot Label	Protein Name	Species	Accession Number	Total Ion Score	Total Ion Score C.I. %	Protein MW	Protein PI	Best Peptide Sequence	Start Sequence Position	End Sequence Position	Modification	Ion Score	Ion Score C.I. %	Calculated Mass	Observed Mass	Match Error Da	Match Error PPM	Total MS/MS Ion Cluster Area	MS/MS Ion Cluster Area Matched %	Custom1	Custom2	Acquisition Time	iTRAQ Ratio (115/114)	iTRAQ Ratio (116/114)	iTRAQ Ratio (117/114)	Avg. iTRAQ Ratio (115/114)	Avg. iTRAQ Ratio (116/114)	Avg. iTRAQ Ratio (117/114)	iTRAQ Peptides (115/114)	iTRAQ Peptides (116/114)	iTRAQ Peptides (117/114)	iTRAQ 114 Reagent Cluster Area	iTRAQ 115 Reagent Cluster Area	iTRAQ 116 Reagent Cluster Area	iTRAQ 117 Reagent Cluster Area
1299	FALSE	1	190	H17	G4p1 [Saccharomyces cerevisiae]		gi|1002712	24.9	85.928	48893.7	7.7	SGQIQPHLDQLNLVLR	37	52	(N-term)_iTRAQ[0]	24.9	85.928	1975.12	1975.22	0.0986328	49.9376	21225.4	30.3196			2013-09-14 21:34:58	1.05134	1.14804	1.08569	1.05134	1.14804	1.08569	1	1	1	1552.45	1632.16	1782.28	1685.49
1069	FALSE	1	170	G21	cytosolic glutamyl-tRNA synthetase [Saccharomyces cerevisiae]		gi|1008483	136.6	100	95983.2	7.24	IGDIIQFER	682	690	(N-term)_iTRAQ[0]	48.02	99.931	1234.69	1234.74	0.0457764	37.0751	16450.4	77.0635			2013-09-14 20:59:41	1.10234	0.752976	1.52807	0.87211	0.685379	1.26133	2	2	2	684.868	754.957	515.689	1046.53
1070	FALSE	1	258	K10	cytosolic glutamyl-tRNA synthetase [Saccharomyces cerevisiae]		gi|1008483	136.6	100	95983.2	7.24	APIVAYAELIAAR	27	39	(N-term)_iTRAQ[0]	88.58	100	1501.89	1501.97	0.0822754	54.7814	14528.5	69.8996			2013-09-15 01:48:05	0.689965	0.623851	1.04115	0.87211	0.685379	1.26133	2	2	2	1222.53	843.505	762.679	1272.83
944	FALSE	1	31	B4	Rps14ap [Saccharomyces cerevisiae S288c]		gi|10383793	220.99	100	16014.7	10.73	TKTPGPGGQAALR	91	103	(N-term)_iTRAQ[0], Lysine(K)_iTRAQ[2]	58.84	99.994	1541.9	1541.93	0.0318604	20.663	33857.2	31.4414			2013-09-14 13:09:16	0.99869	1.27071	1.07611	1.03692	1.18689	1.11795	4	4	4	3646.21	3641.43	4633.27	3923.71
945	FALSE	1	71	C20	Rps14ap [Saccharomyces cerevisiae S288c]		gi|10383793	220.99	100	16014.7	10.73	IEDVTPVPSDSTR	115	127	(N-term)_iTRAQ[0]	60.03	99.996	1559.8	1559.84	0.0333252	21.365	14851.2	57.7851			2013-09-14 14:33:05	1.15919	1.17596	1.28361	1.03692	1.18689	1.11795	4	4	4	1060.45	1229.26	1247.05	1361.2
946	FALSE	1	80	D5	Rps14ap [Saccharomyces cerevisiae S288c]		gi|10383793	220.99	100	16014.7	10.73	IGRIEDVTPVPSDSTR	112	127	(N-term)_iTRAQ[0]	39.14	99.47	1886.01	1886.06	0.0515137	27.3136	45033.2	34.4053			2013-09-14 15:56:21	0.789129	1.03287	1.00217	1.03692	1.18689	1.11795	4	4	4	4287.98	3383.77	4428.94	4297.27
947	FALSE	1	152	G3	Rps14ap [Saccharomyces cerevisiae S288c]		gi|10383793	220.99	100	16014.7	10.73	ADRDESSPYAAMLAAQDVAAK	50	70	(N-term)_iTRAQ[0], Lysine(K)_iTRAQ[21]	62.98	99.998	2468.23	2468.32	0.0839844	34.0261	16314	49.5708			2013-09-14 19:57:47	1.26547	1.28576	1.12838	1.03692	1.18689	1.11795	4	4	4	1342.92	1699.42	1726.68	1515.32
1011	FALSE	1	72	C21	Chain G, 12-Subunit Rna Polymerase Ii		gi|110590860	177.67	100	27023.3	8.95	KNFIAVSAANR	180	190	(N-term)_iTRAQ[0], Lysine(K)_iTRAQ[1]	49.16	99.947	1478.87	1478.9	0.0269775	18.242	19862.3	34.1446			2013-09-14 14:29:53	1.11652	1.53063	1.3473	1.12465	2.03363	1.30216	3	3	3	1993.46	2225.75	3051.25	2685.79
1012	FALSE	1	92	D17	Chain G, 12-Subunit Rna Polymerase Ii		gi|110590860	177.67	100	27023.3	8.95	NFIAVSAANR	181	190	(N-term)_iTRAQ[0]	80.97	100	1206.67	1206.72	0.0479736	39.757	98193.2	70.1058			2013-09-14 16:35:26	1.19526	1.626	1.26211	1.12465	2.03363	1.30216	3	3	3	3447.96	4121.21	5606.39	4351.7
1013	FALSE	1	141	F16	Chain G, 12-Subunit Rna Polymerase Ii		gi|110590860	177.67	100	27023.3	8.95	NFIAVSAANRFK	181	192	(N-term)_iTRAQ[0], Lysine(K)_iTRAQ[12]	47.54	99.923	1625.94	1625.99	0.0563965	34.6855	34933.1	32.394			2013-09-14 18:52:44	1.06591	3.37928	1.29847	1.12465	2.03363	1.30216	3	3	3	2181.05	2324.8	7370.38	2832.02
1163	FALSE	1	203	I3	Sug2p [Saccharomyces cerevisiae]		gi|1147800	84.7862	100	54222.9	5.53	EVIELPLKNPEIFQR	195	209	(N-term)_iTRAQ[0], Lysine(K)_iTRAQ[8]	61.11	99.997	2113.23	2113.34	0.111816	52.9126	31332.7	49.5482			2013-09-14 23:38:50	1.03706	1.04018	1.1052	0.963335	1.11883	1.08118	2	2	2	2494.06	2586.5	2594.28	2756.44
1285	FALSE	1	38	B11	N2670 [Saccharomyces cerevisiae]		gi|1149546	28.58	93.969	41903.1	9.93	QPSPYK	151	156	(N-term)_iTRAQ[0], Lysine(K)_iTRAQ[6]	28.58	93.969	1007.58	1007.67	0.0927734	92.0758	5317.46	45.3489			2013-09-14 13:36:28	0.947483	0.815404	1.07097	0.947483	0.815404	1.07097	1	1	1	693.047	656.65	565.113	742.229
653	FALSE	1	97	D22	Rps10bp [Saccharomyces cerevisiae]		gi|1151236	438.01	100	31088.8	10.49	VFFDKR	26	31	(N-term)_iTRAQ[0], Lysine(K)_iTRAQ[5]	33.1	97.87	1099.65	1099.67	0.0184326	16.7622	68377.8	53.6872			2013-09-14 16:53:20	1.42761	0.96733	1.16426	1.17249	1.09585	1.14807	6	6	6	3771.42	5384.13	3648.21	4390.92
654	FALSE	1	123	E22	Rps10bp [Saccharomyces cerevisiae]		gi|1151236	438.01	100	31088.8	10.49	IGQEVDGEAVGDEFK	32	46	(N-term)_iTRAQ[0], Lysine(K)_iTRAQ[15]	78.72	100	1880.95	1880.97	0.026123	13.8882	62361.6	26.5155			2013-09-14 18:17:47	0.970005	1.05874	1.06914	1.17249	1.09585	1.14807	6	6	6	6253.78	6066.2	6621.12	6686.16
655	FALSE	1	131	F6	Rps10bp [Saccharomyces cerevisiae]		gi|1151236	438.01	100	31088.8	10.49	EAAAEYAQLLAKR	203	215	(N-term)_iTRAQ[0], Lysine(K)_iTRAQ[12]	48.52	99.939	1721.98	1722.03	0.0487061	28.2849	41735	25.0453			2013-09-14 19:28:55	0.984711	1.59317	1.04048	1.17249	1.09585	1.14807	6	6	6	4225.82	4161.21	6732.46	4396.87
656	FALSE	1	153	G4	Rps10bp [Saccharomyces cerevisiae]		gi|1151236	438.01	100	31088.8	10.49	EAAAEYAQLLAK	203	214	(N-term)_iTRAQ[0], Lysine(K)_iTRAQ[12]	69.52	100	1565.88	1565.93	0.0477295	30.481	18551.8	60.5546			2013-09-14 20:01:58	1.2716	1.35538	1.19475	1.17249	1.09585	1.14807	6	6	6	1051.25	1336.78	1424.85	1255.99
657	FALSE	1	177	H4	Rps10bp [Saccharomyces cerevisiae]		gi|1151236	438.01	100	31088.8	10.49	IGQEVDGEAVGDEFKGYVFK	32	51	(N-term)_iTRAQ[0], Lysine(K)_iTRAQ[15,20]	75.73	100	2619.37	2619.48	0.115723	44.1796	10612.1	45.4238			2013-09-14 22:20:49	1.16497	0.960934	1.28216	1.17249	1.09585	1.14807	6	6	6	1148.57	1338.05	1103.7	1472.65
658	FALSE	1	345	N23	Rps10bp [Saccharomyces cerevisiae]		gi|1151236	438.01	100	31088.8	10.49	GAIVGPDLAVLALVIVK	99	115	(N-term)_iTRAQ[0], Lysine(K)_iTRAQ[17]	132.42	100	1936.25	1936.35	0.0996094	51.4446	75093.2	82.9045			2013-09-15 04:59:46	1.28617	0.814943	1.1542	1.17249	1.09585	1.14807	6	6	6	1604.55	2063.73	1307.62	1851.97
171	FALSE	1	190	H17	Chain A, Yeast Initiation Factor 4a		gi|11513344	1430.6	100	47625.7	5.02	AIXPIIEGHDVLAQAQSGTGK	51	71	(N-term)_iTRAQ[0], Lysine(K)_iTRAQ[21]	45.77	99.885	2422.32	2422.43	0.116211	47.9751	9169.43	38.1617			2013-09-14 21:36:15	0.923958	1.14687	0.909712	0.85517	0.789077	0.883041	16	16	16	750.992	693.885	861.291	683.187
648	FALSE	1	109	E8	YOR3177w [Saccharomyces cerevisiae]		gi|1164943	439.26	100	24902.1	9.73	HVIFLAER	92	99	(N-term)_iTRAQ[0]	70.68	100	1128.66	1128.69	0.0300293	26.606	22013.3	59.3073			2013-09-14 17:28:32	1.28375	1.10329	0.992506	1.32404	1.15374	1.16201	5	5	5	1633.46	2096.95	1802.19	1621.22
649	FALSE	1	114	E13	YOR3177w [Saccharomyces cerevisiae]		gi|1164943	439.26	100	24902.1	9.73	AELRPLQFK	36	44	(N-term)_iTRAQ[0], Lysine(K)_iTRAQ[9]	54.03	99.983	1389.85	1389.88	0.0333252	23.9776	107563	57.317			2013-09-14 17:46:05	1.58162	1.39666	1.41259	1.32404	1.15374	1.16201	5	5	5	4384.48	6934.61	6123.65	6193.46
650	FALSE	1	259	K11	YOR3177w [Saccharomyces cerevisiae]		gi|1164943	439.26	100	24902.1	9.73	ALAIFVPVPSLAGFHK	60	75	(N-term)_iTRAQ[0], Lysine(K)_iTRAQ[16]	55.78	99.989	1955.17	1955.26	0.0861816	44.0788	16711.1	59.7137			2013-09-15 01:43:35	1.20375	1.13012	1.06696	1.32404	1.15374	1.16201	5	5	5	953.256	1147.49	1077.29	1017.08
651	FALSE	1	263	K15	YOR3177w [Saccharomyces cerevisiae]		gi|1164943	439.26	100	24902.1	9.73	ILEDLVFPTEIVGKR	128	142	(N-term)_iTRAQ[0], Lysine(K)_iTRAQ[14]	30.9	96.465	2017.19	2017.3	0.108032	53.5557	9353.64	41.5701			2013-09-15 01:31:23	1.27873	0.929142	1.03828	1.32404	1.15374	1.16201	5	5	5	1070.15	1368.43	994.321	1111.12
652	FALSE	1	329	N7	YOR3177w [Saccharomyces cerevisiae]		gi|1164943	439.26	100	24902.1	9.73	ILSQAPTELELQVAQAFVELENSSPELK	8	35	(N-term)_iTRAQ[0], Lysine(K)_iTRAQ[28]	227.87	100	3371.82	3372.1	0.28125	83.4119	29950.7	89.1878			2013-09-15 05:50:07	1.30197	1.26345	1.36409	1.32404	1.15374	1.16201	5	5	5	634.97	826.711	802.255	866.153
1113	FALSE	1	309	M11	YOR3513c [Saccharomyces cerevisiae]		gi|1164988	115.74	100	27771.6	9.99	AFTLGFDLDDSIALLR	105	120	(N-term)_iTRAQ[0]	115.74	100	1911.03	1911.15	0.115845	60.6188	36799	80.1553			2013-09-15 04:10:41	1.397	3.03837	2.10458	1.397	3.03837	2.10458	1	1	1	660.301	922.441	2006.24	1389.65
1166	FALSE	1	269	K21	ORFS8; Method: conceptual translation supplied by author [Saccharomyces cerevisiae]		gi|1165216	82.79	100	22075.9	4.59	LLLTSIPYFR	65	74	(N-term)_iTRAQ[0]	49.21	99.948	1366.82	1366.9	0.0760498	55.6399	19894.4	73.8994			2013-09-15 01:09:56	0.765777	0.997868	0.959467	0.833274	0.951203	0.995084	2	2	2	888.274	680.219	886.38	852.269
1167	FALSE	1	359	O13	ORFS8; Method: conceptual translation supplied by author [Saccharomyces cerevisiae]		gi|1165216	82.79	100	22075.9	4.59	GQLTTVEGLLSEMIDDLSQDQEMR	142	165	(N-term)_iTRAQ[0]	33.58	98.093	2852.38	2852.56	0.184814	64.7931	5105.21	93.2835			2013-09-15 06:50:28	0.90672	0.90672	1.03202	0.833274	0.951203	0.995084	2	2	2	180.006			185.77
849	FALSE	1	136	F11	Chain A, Crystal Structure Of Yeast Rna Splicing Factor Snu13p		gi|116666730	288.19	100	16059.7	7.05	NVPYVFVPSR	75	84	(N-term)_iTRAQ[0]	70.91	100	1321.74	1321.77	0.0317383	24.0125	46006.6	74.415			2013-09-14 19:11:18	0.835203	1.74886	0.796559	0.773878	1.55075	0.778549	2	2	2	1926.23	1608.79	3368.71	1534.35
850	FALSE	1	356	O10	Chain A, Crystal Structure Of Yeast Rna Splicing Factor Snu13p		gi|116666730	288.19	100	16059.7	7.05	AFPLADAALTQQILDVVQQAANLR	8	31	(N-term)_iTRAQ[0]	217.28	100	2710.5	2710.69	0.185791	68.5449	2.09141e+06	79.6694			2013-09-15 06:41:28	0.717056	1.37509	0.760946	0.773878	1.55075	0.778549	2	2	2	21335.7	15298.9	29338.5	16235.4
1034	FALSE	1	80	D5	Chain G, Structure Of Ribosome-Bound Cricket Paralysis Virus Ires Rna		gi|119390529	156.94	100	28179.7	9.72	LLGPQLSK	120	127	(N-term)_iTRAQ[0], Lysine(K)_iTRAQ[8]	35.9	98.882	1143.73	1143.75	0.0164795	14.4085	17555.5	36.5107			2013-09-14 15:57:57	1.0346	1.47179	1.12606	0.748461	1.13525	0.931978	3	3	3	1000.51	1035.13	1472.54	1126.63
1035	FALSE	1	271	K23	Chain G, Structure Of Ribosome-Bound Cricket Paralysis Virus Ires Rna		gi|119390529	156.94	100	28179.7	9.72	NFLETVELQVGLK	24	36	(N-term)_iTRAQ[0], Lysine(K)_iTRAQ[13]	106.97	100	1778.03	1778.1	0.072998	41.0556	114707	69.1446			2013-09-15 01:04:09	0.630621	1.0564	0.776093	0.748461	1.13525	0.931978	3	3	3	5799.85	3657.51	6126.95	4501.22
1036	FALSE	1	296	L24	Chain G, Structure Of Ribosome-Bound Cricket Paralysis Virus Ires Rna		gi|119390529	156.94	100	28179.7	9.72	NFLETVELQVGLK	24	36	(N-term)_iTRAQ[0], Lysine(K)_iTRAQ[13]	121.04	100	1778.03	1778.12	0.0876465	49.2941	58103.9	75.1935			2013-09-15 03:32:32	0.642636	0.941027	0.926278	0.748461	1.13525	0.931978	3	3	3	3044.53	1956.52	2864.98	2820.08
1237	FALSE	1	34	B7	Rpl32p [Saccharomyces cerevisiae]		gi|124263182	46.99	99.913	10975.4	11.62	IGYGSNKK	55	62	(N-term)_iTRAQ[0], Lysine(K)_iTRAQ[7,8]	46.99	99.913	1298.78	1298.82	0.0349121	26.8807	30039	39.597			2013-09-14 13:19:29	0.478697	0.877055	0.861435	0.478697	0.877055	0.861435	1	1	1	4389.1	2101.05	3849.48	3780.92
1155	FALSE	1	263	K15	Utp20p [Saccharomyces cerevisiae S288c]		gi|14270688	91.3762	100	314191	6.59	QAVQLIVQLSVPLR	1543	1556	(N-term)_iTRAQ[0]	34.46	98.443	1708.06	1708.14	0.0804443	47.0969	3065.85	35.5473			2013-09-15 01:32:59	0.633087	1.34886	0.916784	0.940428	1.9765	1.07805	2	2	2	434.425	275.029	585.979	398.274
1156	FALSE	1	320	M22	Utp20p [Saccharomyces cerevisiae S288c]		gi|14270688	91.3762	100	314191	6.59	ILLPLYGYLETYYSR	2383	2397	(N-term)_iTRAQ[0]	57.88	99.993	2008.09	2008.21	0.116943	58.2361	14455	63.4411			2013-09-15 04:47:36	1.39697	2.89619	1.26768	0.940428	1.9765	1.07805	2	2	2	535.415	747.96	1550.67	678.735
729	FALSE	1	83	D8	Loc1p [Saccharomyces cerevisiae S288c]		gi|14318523	370.54	100	29628.5	10.31	EVAPEVFQDSQAR	15	27	(N-term)_iTRAQ[0]	111.79	100	1619.81	1619.86	0.0428467	26.4516	118183	77.182			2013-09-14 16:05:20	0.562241	1.8804	0.872401	0.7825	1.57464	1.03956	5	5	5	4286.42	2410	8060.19	3739.48
730	FALSE	1	87	D12	Loc1p [Saccharomyces cerevisiae S288c]		gi|14318523	370.54	100	29628.5	10.31	NQLANVPHLTEK	28	39	(N-term)_iTRAQ[0], Lysine(K)_iTRAQ[12]	76.18	100	1651.94	1651.97	0.0339355	20.5429	37135	62.7387			2013-09-14 16:19:44	0.774422	1.61487	1.11678	0.7825	1.57464	1.03956	5	5	5	2260.8	1750.82	3650.89	2524.81
731	FALSE	1	114	E13	Loc1p [Saccharomyces cerevisiae S288c]		gi|14318523	370.54	100	29628.5	10.31	KFIADNDTLTLNR	98	110	(N-term)_iTRAQ[0], Lysine(K)_iTRAQ[1]	57.86	99.993	1809.01	1809.05	0.0357666	19.7714	66872.8	32.0742			2013-09-14 17:47:03	0.873913	1.31667	1.06471	0.7825	1.57464	1.03956	5	5	5	6669.96	5828.96	8782.14	7101.57
732	FALSE	1	134	F9	Loc1p [Saccharomyces cerevisiae S288c]		gi|14318523	370.54	100	29628.5	10.31	FIADNDTLTLNR	99	110	(N-term)_iTRAQ[0]	91.92	100	1536.81	1536.85	0.0385742	25.1001	34917	63.5893			2013-09-14 19:18:20	0.892226	2.11231	1.16229	0.7825	1.57464	1.03956	5	5	5	1533.46	1368.19	3239.14	1782.33
733	FALSE	1	148	F23	Loc1p [Saccharomyces cerevisiae S288c]		gi|14318523	370.54	100	29628.5	10.31	YSEKDLNIPTLNR	70	82	(N-term)_iTRAQ[0], Lysine(K)_iTRAQ[4]	32.79	97.713	1851.02	1851.04	0.019165	10.3538	33516.9	35.9325			2013-09-14 18:32:14	0.864125	1.14628	1.00695	0.7825	1.57464	1.03956	5	5	5	3425.74	2960.27	3926.86	3449.55
1171	FALSE	1	279	L7	Chain B, Mms2UBC13 UBIQUITIN CONJUGATING ENZYME COMPLEX		gi|14719687	80.42	100	17539	6.48	AYTMETLLLDLR	107	118	(N-term)_iTRAQ[0]	80.42	100	1582.86	1582.97	0.110352	69.7164	15225.1	80.0175			2013-09-15 02:37:27	0.85164	0.929721	1.23934	0.85164	0.929721	1.23934	1	1	1	597.812	509.121	555.799	740.894
616	FALSE	1	88	D13	ribosomal protein P0 [Saccharomyces cerevisiae YJM789]		gi|151940865	513.42	100	36004.9	4.71	EYLEEYK	17	23	(N-term)_iTRAQ[0], Lysine(K)_iTRAQ[7]	45.54	99.879	1261.66	1261.7	0.0478516	37.9276	10625.7	46.5847			2013-09-14 16:23:54	1.01653	1.35896	1.02468	1.19759	1.50324	1.18807	7	7	7	1021.07	1037.95	1387.6	1046.27
617	FALSE	1	106	E5	ribosomal protein P0 [Saccharomyces cerevisiae YJM789]		gi|151940865	513.42	100	36004.9	4.71	GTIEIVSDVK	148	157	(N-term)_iTRAQ[0], Lysine(K)_iTRAQ[10]	50.4	99.96	1348.79	1348.82	0.0218506	16.2001	4064.25	51.1276			2013-09-14 17:20:52	1.32469	1.39561	0.957609	1.19759	1.50324	1.18807	7	7	7	428.637	567.809	598.208	410.467
618	FALSE	1	126	F1	ribosomal protein P0 [Saccharomyces cerevisiae YJM789]		gi|151940865	513.42	100	36004.9	4.71	LREYLEEYK	15	23	(N-term)_iTRAQ[0], Lysine(K)_iTRAQ[9]	48.73	99.942	1530.84	1530.89	0.0439453	28.7066	46284.4	43.6742			2013-09-14 19:45:38	1.22713	1.59329	1.42941	1.19759	1.50324	1.18807	7	7	7	2851.27	3498.89	4542.91	4075.63
619	FALSE	1	128	F3	ribosomal protein P0 [Saccharomyces cerevisiae YJM789]		gi|151940865	513.42	100	36004.9	4.71	AGAVAPEDIWVR	111	122	(N-term)_iTRAQ[0]	107.69	100	1427.78	1427.83	0.0524902	36.7636	505232	83.5021			2013-09-14 19:38:15	1.25214	1.82193	1.35941	1.19759	1.50324	1.18807	7	7	7	6602.53	8267.28	12029.4	8975.53
620	FALSE	1	212	I12	ribosomal protein P0 [Saccharomyces cerevisiae YJM789]		gi|151940865	513.42	100	36004.9	4.71	GNVGFVFTNEPLTEIK	82	97	(N-term)_iTRAQ[0], Lysine(K)_iTRAQ[16]	109.15	100	2053.12	2053.2	0.0830078	40.4301	44487.1	62.9952			2013-09-14 23:09:57	0.9886	1.19815	0.902377	1.19759	1.50324	1.18807	7	7	7	2462.48	2434.41	2950.42	2222.09
621	FALSE	1	222	I22	ribosomal protein P0 [Saccharomyces cerevisiae YJM789]		gi|151940865	513.42	100	36004.9	4.71	GFLSDLPDFEK	65	75	(N-term)_iTRAQ[0], Lysine(K)_iTRAQ[11]	97.93	100	1555.83	1555.88	0.0500488	32.1687	29629.7	77.3332			2013-09-14 22:38:50	1.05937	1.45553	1.18847	1.19759	1.50324	1.18807	7	7	7	1185.4	1255.77	1725.38	1408.81
622	FALSE	1	322	M24	ribosomal protein P0 [Saccharomyces cerevisiae YJM789]		gi|151940865	513.42	100	36004.9	4.71	GFLSDLPDFEKLLPFVK	65	81	(N-term)_iTRAQ[0], Lysine(K)_iTRAQ[11,17]	53.98	99.983	2397.38	2397.49	0.109375	45.6227	13120.9	72.5065			2013-09-15 04:55:56	1.63047	1.80666	1.63397	1.19759	1.50324	1.18807	7	7	7	442.219	721.024	798.941	722.571
1291	FALSE	1	263	K15	conserved protein [Saccharomyces cerevisiae YJM789]		gi|151940936	26.15	89.447	185535	9.14	EKIDWQAK	285	292	(N-term)_iTRAQ[0], Lysine(K)_iTRAQ[2,8]	26.15	89.447	1449.84	1449.92	0.0720215	49.6753	12392.2	45.4162			2013-09-15 01:31:42	0.627229	0.402829	0.41071	0.627229	0.402829	0.41071	1	1	1	1436.63	901.093	578.714	590.037
1284	FALSE	1	328	N6	conserved protein [Saccharomyces cerevisiae YJM789]		gi|151940939	29.37	94.972	241910	7.88	LTLAFDELVAVLGR	1770	1783	(N-term)_iTRAQ[0]	29.37	94.972	1660.98	1661.11	0.129639	78.0497	2600.23	63.7885			2013-09-15 05:55:33	1.00402	0.86417	0.991221	1.00402	0.86417	0.991221	1	1	1	246.907	247.898	213.369	244.739
482	FALSE	1	24	A24	FKBP proline rotamase [Saccharomyces cerevisiae YJM789]		gi|151940964	611.61	100	50696.4	4.55	VTGKGPHAK	296	304	(N-term)_iTRAQ[0], Lysine(K)_iTRAQ[4,9]	51	99.965	1326.82	1326.87	0.0483398	36.4328	6105.39	61.9486			2013-09-14 12:54:51	0.784764	2.41136	1.26985	0.768437	2.17893	1.24995	11	11	11	372.268	292.142	897.67	472.725
483	FALSE	1	44	B17	FKBP proline rotamase [Saccharomyces cerevisiae YJM789]		gi|151940964	611.61	100	50696.4	4.55	VKDSEESKPKPK	271	282	(N-term)_iTRAQ[0], Lysine(K)_iTRAQ[2,8,10,12]	33.25	97.942	2092.26	2092.3	0.0424805	20.3036	10971.5	48.9072			2013-09-14 13:56:17	0.753449	1.67257	1.2178	0.768437	2.17893	1.24995	11	11	11	875.117	659.356	1463.69	1065.72
484	FALSE	1	51	B24	FKBP proline rotamase [Saccharomyces cerevisiae YJM789]		gi|151940964	611.61	100	50696.4	4.55	VTGKGPHAK	296	304	(N-term)_iTRAQ[0], Lysine(K)_iTRAQ[4,9]	28.29	93.553	1326.82	1326.84	0.0142822	10.7642	2591.29	39.2893			2013-09-14 14:17:06	0.527812	2.74391	1.50829	0.768437	2.17893	1.24995	11	11	11	275.194	145.251	755.109	415.072
485	FALSE	1	87	D12	FKBP proline rotamase [Saccharomyces cerevisiae YJM789]		gi|151940964	611.61	100	50696.4	4.55	GKPFVFK	329	335	(N-term)_iTRAQ[0], Lysine(K)_iTRAQ[2,7]	43.87	99.822	1254.79	1254.82	0.0273438	21.7914	54375.4	62.7196			2013-09-14 16:18:47	0.630525	2.62837	1.06399	0.768437	2.17893	1.24995	11	11	11	2944.8	1856.77	7740.02	3133.23
486	FALSE	1	89	D14	FKBP proline rotamase [Saccharomyces cerevisiae YJM789]		gi|151940964	611.61	100	50696.4	4.55	IPVTIR	27	32	(N-term)_iTRAQ[0]	25.73	88.376	842.558	842.595	0.0367432	43.609	5424.18	54.3155			2013-09-14 16:28:03	0.806093	2.07553	1.13094	0.768437	2.17893	1.24995	11	11	11	354.825	286.022	736.45	401.284
487	FALSE	1	142	F17	FKBP proline rotamase [Saccharomyces cerevisiae YJM789]		gi|151940964	611.61	100	50696.4	4.55	RIVIPAPYAYGK	359	370	(N-term)_iTRAQ[0], Lysine(K)_iTRAQ[12]	79.15	100	1635.98	1636.04	0.0598145	36.5618	116511	59.7729			2013-09-14 18:48:53	0.862638	2.43528	1.38193	0.768437	2.17893	1.24995	11	11	11	3951.64	3408.83	9623.37	5460.91
488	FALSE	1	155	G6	FKBP proline rotamase [Saccharomyces cerevisiae YJM789]		gi|151940964	611.61	100	50696.4	4.55	IVIPAPYAYGK	360	370	(N-term)_iTRAQ[0], Lysine(K)_iTRAQ[11]	52.24	99.974	1479.88	1479.93	0.0457764	30.9324	18380.4	71.3004			2013-09-14 20:08:01	1.01336	1.29116	1.25575	0.768437	2.17893	1.24995	11	11	11	817.088	828.005	1054.99	1026.06
489	FALSE	1	158	G9	FKBP proline rotamase [Saccharomyces cerevisiae YJM789]		gi|151940964	611.61	100	50696.4	4.55	ITMAAIDPEPFDDDKKPSTLR	33	53	(N-term)_iTRAQ[0], Lysine(K)_iTRAQ[15,16]	77.46	100	2792.49	2792.58	0.090332	32.3482	171342	78.358			2013-09-14 20:17:00	0.622206	2.02911	1.14189	0.768437	2.17893	1.24995	11	11	11	3800.09	2364.43	7710.81	4339.28
490	FALSE	1	193	H20	FKBP proline rotamase [Saccharomyces cerevisiae YJM789]		gi|151940964	611.61	100	50696.4	4.55	GWDIGVAGMAVGGER	344	358	(N-term)_iTRAQ[0]	146.17	100	1618.81	1618.89	0.0793457	49.0147	190382	76.6085			2013-09-14 21:23:43	0.801154	2.41153	1.18186	0.768437	2.17893	1.24995	11	11	11	4797.95	3843.9	11570.4	5670.5
473	FALSE	1	63	C12	pseudouridine synthase [Saccharomyces cerevisiae YJM789]		gi|151941019	615.42	100	64581.2	9.01	VNENTPEQWKK	374	384	(N-term)_iTRAQ[0], Lysine(K)_iTRAQ[10,11]	66.74	99.999	1804.99	1805.03	0.0322266	17.8541	61118.1	45.2207			2013-09-14 14:59:40	0.960563	1.34902	1.10139	0.810035	1.21931	0.726806	9	9	9	5474.42	5258.52	7385.08	6029.48
474	FALSE	1	71	C20	pseudouridine synthase [Saccharomyces cerevisiae YJM789]		gi|151941019	615.42	100	64581.2	9.01	SGHYTPIPAGSSPLKR	36	51	(N-term)_iTRAQ[0], Lysine(K)_iTRAQ[15]	47.04	99.914	1956.09	1956.13	0.0407715	20.8433	48681.5	27.9205			2013-09-14 14:32:08	0.985312	1.1152	0.96957	0.810035	1.21931	0.726806	9	9	9	6214.37	6123.1	6930.26	6025.27
475	FALSE	1	84	D9	pseudouridine synthase [Saccharomyces cerevisiae YJM789]		gi|151941019	615.42	100	64581.2	9.01	RWGLGPVAQK	349	358	(N-term)_iTRAQ[0], Lysine(K)_iTRAQ[10]	64.2	99.998	1399.84	1399.88	0.0335693	23.9808	89673.3	47.1999			2013-09-14 16:08:51	0.776814	1.42389	0.700244	0.810035	1.21931	0.726806	9	9	9	6116.95	4751.73	8709.85	4283.36
476	FALSE	1	113	E12	pseudouridine synthase [Saccharomyces cerevisiae YJM789]		gi|151941019	615.42	100	64581.2	9.01	WGLGPVAQK	350	358	(N-term)_iTRAQ[0], Lysine(K)_iTRAQ[9]	67.39	99.999	1243.74	1243.76	0.0167236	13.4462	10855.3	62.5877			2013-09-14 17:43:32	0.896566	1.41533	0.691946	0.810035	1.21931	0.726806	9	9	9	908.715	814.723	1286.13	628.781
477	FALSE	1	128	F3	pseudouridine synthase [Saccharomyces cerevisiae YJM789]		gi|151941019	615.42	100	64581.2	9.01	TIYESNLIEFDNKR	168	181	(N-term)_iTRAQ[0], Lysine(K)_iTRAQ[13]	74.85	100	2030.08	2030.15	0.0715332	35.2366	63197.1	44.1717			2013-09-14 19:38:53	0.809205	1.04504	0.842365	0.810035	1.21931	0.726806	9	9	9	6342.86	5132.67	6628.56	5343
478	FALSE	1	219	I19	pseudouridine synthase [Saccharomyces cerevisiae YJM789]		gi|151941019	615.42	100	64581.2	9.01	LMIPGLLR	285	292	(N-term)_iTRAQ[0]	31.7	97.06	1056.67	1056.74	0.0649414	61.4584	4039.35	75.1644			2013-09-14 22:50:42	0.63243	1.32109	0.386782	0.810035	1.21931	0.726806	9	9	9	335.699	212.306	443.487	129.842
479	FALSE	1	264	K16	pseudouridine synthase [Saccharomyces cerevisiae YJM789]		gi|151941019	615.42	100	64581.2	9.01	SLENLTGALFQRPPLISAVK	142	161	(N-term)_iTRAQ[0], Lysine(K)_iTRAQ[20]	123.47	100	2442.43	2442.57	0.141113	57.7757	81889.6	64.6221			2013-09-15 01:26:35	0.691812	1.12643	0.542122	0.810035	1.21931	0.726806	9	9	9	4330.76	2996.07	4878.29	2347.8
480	FALSE	1	278	L6	pseudouridine synthase [Saccharomyces cerevisiae YJM789]		gi|151941019	615.42	100	64581.2	9.01	SIIQPLETLLVGYK	254	267	(N-term)_iTRAQ[0], Lysine(K)_iTRAQ[14]	56.85	99.991	1862.12	1862.25	0.121582	65.2921	21942.6	41.0994			2013-09-15 02:32:00	0.891386	1.19248	0.928351	0.810035	1.21931	0.726806	9	9	9	1326.69	1182.6	1582.05	1231.64
481	FALSE	1	294	L22	pseudouridine synthase [Saccharomyces cerevisiae YJM789]		gi|151941019	615.42	100	64581.2	9.01	SIIQPLETLLVGYKR	254	268	(N-term)_iTRAQ[0], Lysine(K)_iTRAQ[14]	83.18	100	2018.23	2018.35	0.12854	63.6896	43577.8	63.6643			2013-09-15 03:25:48	0.721785	1.05955	0.667039	0.810035	1.21931	0.726806	9	9	9	3185.45	2299.21	3375.14	2124.82
1170	FALSE	1	160	G11	periodic tryptophan protein [Saccharomyces cerevisiae YJM789]		gi|151941039	80.42	100	69639.7	4.45	MISATNWVPR	1	10	(N-term)_iTRAQ[0]	80.42	100	1318.71	1318.75	0.039917	30.2698	16354.8	69.4986			2013-09-14 20:24:22	0.374517	1.36826	0.289359	0.374517	1.36826	0.289359	1	1	1	1001.26	374.988	1369.98	289.724
1292	FALSE	1	269	K21	ribosome assembly [Saccharomyces cerevisiae YJM789]		gi|151941061	25.9462	88.941	28407.1	4.83	LREEYLNLLFENYGDDINR	160	178	(N-term)_iTRAQ[0]	26.91	91.142	2530.27	2530.41	0.143066	56.542	10282.6	49.5305			2013-09-15 01:10:54	0.503815	0.57316	0.529581	0.503815	0.57316	0.529581	1	1	1	692.479	348.881	396.901	366.724
22	FALSE	1	21	A21	translation elongation factor 2 (EF-2) [Saccharomyces cerevisiae YJM789]		gi|151941085	1866.28	100	128824	5.73	IAGGKK	1005	1010	(N-term)_iTRAQ[0], Lysine(K)_iTRAQ[5,6]	47.39	99.921	1005.68	1005.72	0.0447998	44.5468	4218.97	34.6975			2013-09-14 12:50:41	1.24283	0.552311	0.914411	0.774416	0.378938	0.75606	28	28	28	670.334	833.112	370.233	612.961
23	FALSE	1	73	C22	translation elongation factor 2 (EF-2) [Saccharomyces cerevisiae YJM789]		gi|151941085	1866.28	100	128824	5.73	MTPSGHNWVSGQGAGPR	971	987	(N-term)_iTRAQ[0]	129.04	100	1882.91	1882.94	0.0247803	13.1606	52412.2	43.9682			2013-09-14 14:25:44	1.10348	0.87195	1.12325	0.774416	0.378938	0.75606	28	28	28	4758.8	5251.23	4149.44	5345.3
24	FALSE	1	76	D1	translation elongation factor 2 (EF-2) [Saccharomyces cerevisiae YJM789]		gi|151941085	1866.28	100	128824	5.73	EALASGQFRPLTR	860	872	(N-term)_iTRAQ[0]	69.08	99.999	1589.89	1589.92	0.0307617	19.3484	155398	25.9116			2013-09-14 15:41:00	0.923511	0.631267	0.782191	0.774416	0.378938	0.75606	28	28	28	6580.11	6076.8	4153.8	5146.9
25	FALSE	1	80	D5	translation elongation factor 2 (EF-2) [Saccharomyces cerevisiae YJM789]		gi|151941085	1866.28	100	128824	5.73	IFKIEGTPR	787	795	(N-term)_iTRAQ[0], Lysine(K)_iTRAQ[3]	52.58	99.976	1348.82	1348.85	0.0336914	24.9784	82115.9	42.8349			2013-09-14 15:55:04	1.0531	0.315734	0.845949	0.774416	0.378938	0.75606	28	28	28	8149.23	8581.93	2572.99	6893.83
26	FALSE	1	80	D5	translation elongation factor 2 (EF-2) [Saccharomyces cerevisiae YJM789]		gi|151941085	1866.28	100	128824	5.73	SNFATIADPEAR	296	307	(N-term)_iTRAQ[0]	84.93	100	1435.73	1435.77	0.0362549	25.2519	48423.1	87.3106			2013-09-14 15:55:43	0.863298	0.598257	0.690461	0.774416	0.378938	0.75606	28	28	28	1579.38	1363.47	944.872	1090.5
27	FALSE	1	102	E1	translation elongation factor 2 (EF-2) [Saccharomyces cerevisiae YJM789]		gi|151941085	1866.28	100	128824	5.73	EALASGQFRPLTR	860	872	(N-term)_iTRAQ[0]	62.79	99.998	1589.89	1589.93	0.0384521	24.1854	147836	26.3767			2013-09-14 17:03:54	1.03175	0.721133	0.83868	0.774416	0.378938	0.75606	28	28	28	6269.19	6468.25	4520.92	5257.84
28	FALSE	1	113	E12	translation elongation factor 2 (EF-2) [Saccharomyces cerevisiae YJM789]		gi|151941085	1866.28	100	128824	5.73	GNFTEFVK	623	630	(N-term)_iTRAQ[0], Lysine(K)_iTRAQ[8]	42.45	99.753	1229.68	1229.73	0.0518799	42.1898	8433.82	56.9406			2013-09-14 17:44:10	0.783574	0.454066	0.767712	0.774416	0.378938	0.75606	28	28	28	1047.77	821.009	475.759	804.389
29	FALSE	1	126	F1	translation elongation factor 2 (EF-2) [Saccharomyces cerevisiae YJM789]		gi|151941085	1866.28	100	128824	5.73	AKDILDEFR	400	408	(N-term)_iTRAQ[0], Lysine(K)_iTRAQ[2]	47.24	99.918	1394.79	1394.83	0.0395508	28.3561	26756.3	47.1362			2013-09-14 19:46:36	0.784944	0.314481	0.708179	0.774416	0.378938	0.75606	28	28	28	2799.82	2197.7	880.49	1982.77
30	FALSE	1	162	G13	translation elongation factor 2 (EF-2) [Saccharomyces cerevisiae YJM789]		gi|151941085	1866.28	100	128824	5.73	DILDEFR	402	408	(N-term)_iTRAQ[0]	47.26	99.918	1051.55	1051.6	0.0496826	47.2468	16367.5	72.7644			2013-09-14 20:33:41	0.764567	0.342629	0.484784	0.774416	0.378938	0.75606	28	28	28	934.526	714.508	320.196	453.043
31	FALSE	1	171	G22	translation elongation factor 2 (EF-2) [Saccharomyces cerevisiae YJM789]		gi|151941085	1866.28	100	128824	5.73	QHAFAHIESHLDKTPSEYIQWR	738	759	(N-term)_iTRAQ[0], Lysine(K)_iTRAQ[13]	55.43	99.988	2981.53	2981.62	0.0917969	30.7885	31860.2	59.0646			2013-09-14 21:02:16	0.901185	0.506917	0.875475	0.774416	0.378938	0.75606	28	28	28	2793.2	2517.19	1415.92	2445.38
32	FALSE	1	206	I6	translation elongation factor 2 (EF-2) [Saccharomyces cerevisiae YJM789]		gi|151941085	1866.28	100	128824	5.73	VLEELFQK	10	17	(N-term)_iTRAQ[0], Lysine(K)_iTRAQ[8]	65.95	99.999	1293.77	1293.84	0.0705566	54.5358	74364.1	66.8812			2013-09-14 23:28:16	0.817859	0.208939	0.657917	0.774416	0.378938	0.75606	28	28	28	5737.15	4692.18	1198.71	3774.57
33	FALSE	1	224	I24	translation elongation factor 2 (EF-2) [Saccharomyces cerevisiae YJM789]		gi|151941085	1866.28	100	128824	5.73	LVEDPQVIAPFLGK	276	289	(N-term)_iTRAQ[0], Lysine(K)_iTRAQ[14]	71.36	100	1814.07	1814.11	0.0467529	25.7724	25793.3	76.6378			2013-09-14 22:31:47	1.00514	0.516261	1.01537	0.774416	0.378938	0.75606	28	28	28	1058.77	1064.21	546.6	1075.04
34	FALSE	1	232	J8	translation elongation factor 2 (EF-2) [Saccharomyces cerevisiae YJM789]		gi|151941085	1866.28	100	128824	5.73	AYEELSNTDLEFKFPEPGYLEGVK	637	660	(N-term)_iTRAQ[0], Lysine(K)_iTRAQ[13,24]	51.96	99.972	3207.65	3207.79	0.141846	44.2211	8771.73	74.4754			2013-09-15 00:11:12	0.869189	0.374181	0.732196	0.774416	0.378938	0.75606	28	28	28	761.381	661.784	284.894	557.48
35	FALSE	1	247	J23	translation elongation factor 2 (EF-2) [Saccharomyces cerevisiae YJM789]		gi|151941085	1866.28	100	128824	5.73	LVEDPQVIAPFLGK	276	289	(N-term)_iTRAQ[0], Lysine(K)_iTRAQ[14]	68.16	99.999	1814.07	1814.13	0.0670166	36.9427	50575.3	78.545			2013-09-15 00:53:35	0.88721	0.480917	0.613709	0.774416	0.378938	0.75606	28	28	28	1728.15	1533.23	831.095	1060.58
36	FALSE	1	252	K4	translation elongation factor 2 (EF-2) [Saccharomyces cerevisiae YJM789]		gi|151941085	1866.28	100	128824	5.73	ALKEFEGGVIIITHSAEFTK	938	957	(N-term)_iTRAQ[0], Lysine(K)_iTRAQ[3,20]	52	99.973	2622.49	2622.63	0.140137	53.4366	12137.4	57.8186			2013-09-15 02:04:06	0.995637	0.62793	0.813487	0.774416	0.378938	0.75606	28	28	28	1371.48	1365.5	861.196	1115.68
37	FALSE	1	272	K24	translation elongation factor 2 (EF-2) [Saccharomyces cerevisiae YJM789]		gi|151941085	1866.28	100	128824	5.73	WVPMMSVDNAWIPR	829	842	(N-term)_iTRAQ[0]	120.35	100	1845.93	1845.99	0.0633545	34.3212	384026	77.1261			2013-09-15 00:59:41	0.93124	0.179652	0.680087	0.774416	0.378938	0.75606	28	28	28	16224.9	15109.3	2914.83	11034.3
38	FALSE	1	272	K24	translation elongation factor 2 (EF-2) [Saccharomyces cerevisiae YJM789]		gi|151941085	1866.28	100	128824	5.73	MPELIPVLSETMWDTKK	168	184	(N-term)_iTRAQ[0], Lysine(K)_iTRAQ[16,17]	74.21	100	2450.34	2450.4	0.0627441	25.6063	13305	52.0911			2013-09-15 01:00:19	1.03719	0.584226	0.646818	0.774416	0.378938	0.75606	28	28	28	1208.88	1253.84	706.26	781.926
39	FALSE	1	279	L7	translation elongation factor 2 (EF-2) [Saccharomyces cerevisiae YJM789]		gi|151941085	1866.28	100	128824	5.73	STLINVLTGELLPTSGEVYTHENCR	708	732	(N-term)_iTRAQ[0], MMTS (C)[24]	42.32	99.745	2936.46	2936.65	0.188965	64.3512	3970.83	69.8318			2013-09-15 02:36:29	0.643707	0.621628	0.813312	0.774416	0.378938	0.75606	28	28	28	393.958	253.594	244.895	320.411
40	FALSE	1	296	L24	translation elongation factor 2 (EF-2) [Saccharomyces cerevisiae YJM789]		gi|151941085	1866.28	100	128824	5.73	WVPMMSVDNAWIPR	829	842	(N-term)_iTRAQ[0]	122.93	100	1845.93	1846.03	0.100586	54.4908	238233	78.4729			2013-09-15 03:31:15	0.784321	0.198317	0.657331	0.774416	0.378938	0.75606	28	28	28	10996.7	8624.9	2180.83	7228.43
41	FALSE	1	296	L24	translation elongation factor 2 (EF-2) [Saccharomyces cerevisiae YJM789]		gi|151941085	1866.28	100	128824	5.73	MPELIPVLSETMWDTKK	168	184	(N-term)_iTRAQ[0], Lysine(K)_iTRAQ[16,17]	80.11	100	2450.34	2450.46	0.119385	48.7217	18647.2	55.3947			2013-09-15 03:33:10	1.01863	0.524435	0.778042	0.774416	0.378938	0.75606	28	28	28	1225.22	1248.04	642.546	953.27
42	FALSE	1	301	M3	translation elongation factor 2 (EF-2) [Saccharomyces cerevisiae YJM789]		gi|151941085	1866.28	100	128824	5.73	MPELIPVLSETMWDTK	168	183	(N-term)_iTRAQ[0], Lysine(K)_iTRAQ[16]	81.77	100	2178.14	2178.36	0.214844	98.6362	12712.9	63.0021			2013-09-15 03:44:05	0.911101	0.696719	0.707005	0.774416	0.378938	0.75606	28	28	28	1049.7	956.387	731.35	742.146
43	FALSE	1	328	N6	translation elongation factor 2 (EF-2) [Saccharomyces cerevisiae YJM789]		gi|151941085	1866.28	100	128824	5.73	IAILAAISAMVDAAK	147	161	(N-term)_iTRAQ[0], Lysine(K)_iTRAQ[15]	150.86	100	1746.04	1746.18	0.139771	80.0498	46766.4	83.5293			2013-09-15 05:53:20	0.118835	0.0947604	0.565081	0.774416	0.378938	0.75606	28	28	28	3327.56	395.43	315.321	1880.34
44	FALSE	1	334	N12	translation elongation factor 2 (EF-2) [Saccharomyces cerevisiae YJM789]		gi|151941085	1866.28	100	128824	5.73	LIEFGFTDEMIAMPISALSGGWK	527	549	(N-term)_iTRAQ[0], Lysine(K)_iTRAQ[23]	64.17	99.998	2801.45	2801.66	0.209961	74.9472	8431.86	76.224			2013-09-15 05:35:21	0.890964	0.447225	0.73403	0.774416	0.378938	0.75606	28	28	28	512.031	456.201	228.993	375.846
45	FALSE	1	350	O4	translation elongation factor 2 (EF-2) [Saccharomyces cerevisiae YJM789]		gi|151941085	1866.28	100	128824	5.73	IVVEYIAAIGADLIDER	360	376	(N-term)_iTRAQ[0]	185.44	100	2004.11	2004.28	0.171143	85.3956	1.56456e+06	88.6634			2013-09-15 06:21:55	0.700196	0.213193	0.576106	0.774416	0.378938	0.75606	28	28	28	25765.3	18040.8	5492.99	14843.6
46	FALSE	1	355	O9	translation elongation factor 2 (EF-2) [Saccharomyces cerevisiae YJM789]		gi|151941085	1866.28	100	128824	5.73	IAILAAISAMVDAAKDQVALR	147	167	(N-term)_iTRAQ[0], Lysine(K)_iTRAQ[15]	157.16	100	2428.42	2428.58	0.160156	65.9508	101030	78.7999			2013-09-15 06:38:54	0.0839823	0.0672032	0.766356	0.774416	0.378938	0.75606	28	28	28	6263.7	526.04	420.941	4800.23
47	FALSE	1	370	O24	translation elongation factor 2 (EF-2) [Saccharomyces cerevisiae YJM789]		gi|151941085	1866.28	100	128824	5.73	FKIVVEYIAAIGADLIDER	358	376	(N-term)_iTRAQ[0], Lysine(K)_iTRAQ[2]	111.68	100	2423.38	2423.45	0.074707	30.8276	17788.4	81.8197			2013-09-15 07:14:28	0.948448	0.227865	0.873969	0.774416	0.378938	0.75606	28	28	28	941.1	892.585	214.444	822.492
48	FALSE	1	397	P24	translation elongation factor 2 (EF-2) [Saccharomyces cerevisiae YJM789]		gi|151941085	1866.28	100	128824	5.73	FKIVVEYIAAIGADLIDER	358	376	(N-term)_iTRAQ[0], Lysine(K)_iTRAQ[2]	134.74	100	2423.38	2423.47	0.0883789	36.4693	15840.7	83.0924			2013-09-15 08:06:35	1.09709	0.301119	0.973133	0.774416	0.378938	0.75606	28	28	28	804.804	882.941	242.342	783.181
1266	FALSE	1	332	N10	component of the polarisome [Saccharomyces cerevisiae YJM789]		gi|151941149	34.94	98.606	189444	5.03	FNDLLDDILFEIK	106	118	(N-term)_iTRAQ[0], Lysine(K)_iTRAQ[13]	34.94	98.606	1883.04	1883.18	0.136841	72.6701	2830.18	58.0833			2013-09-15 05:42:25	1.29296	0.67205	1.09951	1.29296	0.67205	1.09951	1	1	1	266.893	345.083	179.365	293.45
922	FALSE	1	95	D20	faf1p copurifying factor [Saccharomyces cerevisiae YJM789]		gi|151941219	229.68	100	30540.8	9.47	WEVPER	141	146	(N-term)_iTRAQ[0]	36.74	99.079	959.507	959.538	0.0308228	32.1235	9814.52	67.159			2013-09-14 16:47:34	1.6746	3.64933	1.36155	1.69337	4.27898	1.94907	4	4	4	326.297	546.416	1190.76	444.27
923	FALSE	1	121	E20	faf1p copurifying factor [Saccharomyces cerevisiae YJM789]		gi|151941219	229.68	100	30540.8	9.47	FQEIETNLK	52	60	(N-term)_iTRAQ[0], Lysine(K)_iTRAQ[9]	78.28	100	1409.79	1409.82	0.0279541	19.8286	8708.24	65.4603			2013-09-14 18:12:21	1.14043	2.94237	1.72033	1.69337	4.27898	1.94907	4	4	4	411.798	469.628	1211.66	708.428
924	FALSE	1	225	J1	faf1p copurifying factor [Saccharomyces cerevisiae YJM789]		gi|151941219	229.68	100	30540.8	9.47	FAIGTIIEDKSEFYSSR	147	163	(N-term)_iTRAQ[0], Lysine(K)_iTRAQ[10]	96.08	100	2251.19	2251.29	0.101074	44.8982	43063.6	55.6927			2013-09-14 23:47:49	2.06094	5.56077	2.5097	1.69337	4.27898	1.94907	4	4	4	1133.38	2335.83	6302.49	2844.45
925	FALSE	1	249	K1	faf1p copurifying factor [Saccharomyces cerevisiae YJM789]		gi|151941219	229.68	100	30540.8	9.47	FAIGTIIEDKSEFYSSR	147	163	(N-term)_iTRAQ[0], Lysine(K)_iTRAQ[10]	114.66	100	2251.19	2251.31	0.128662	57.153	49112.4	58.3543			2013-09-15 02:11:11	2.0891	5.61458	2.45496	1.69337	4.27898	1.94907	4	4	4	1298.94	2713.61	7292.98	3188.84
1146	FALSE	1	221	I21	midasin [Saccharomyces cerevisiae YJM789]		gi|151941273	96.97	100	614172	4.9	SGEFLWHDAPFLR	1792	1804	(N-term)_iTRAQ[0]	40.62	99.623	1718.88	1718.96	0.0844727	49.1441	11702.3	57.3204			2013-09-14 22:42:41	0.907305	1.20421	0.919366	0.9105	1.11863	0.926053	2	2	2	915.24	830.402	1102.14	841.441
1147	FALSE	1	311	M13	midasin [Saccharomyces cerevisiae YJM789]		gi|151941273	96.97	100	614172	4.9	TGNFFLLDEISLADDSVLER	1485	1504	(N-term)_iTRAQ[0]	56.35	99.99	2398.23	2398.37	0.139893	58.3317	7398.72	81.4031			2013-09-15 04:19:22	0.913707	1.03913	0.932789	0.9105	1.11863	0.926053	2	2	2	358.129	327.225	372.142	334.058
1249	FALSE	1	61	C10	maintenance of killer [Saccharomyces cerevisiae YJM789]		gi|151941367	40.66	99.626	40704.7	5.16	SGAYGDKPLNVDEK	172	185	(N-term)_iTRAQ[0], Lysine(K)_iTRAQ[7,14]	40.66	99.626	1925.04	1925.07	0.0322266	16.7408	33429.8	33.142			2013-09-14 15:06:23	0.749652	1.25557	1.04372	0.749652	1.25557	1.04372	1	1	1	4242.07	3180.08	5326.2	4427.54
126	FALSE	1	63	C12	stress-seventy subfamily A protein [Saccharomyces cerevisiae YJM789]		gi|151941387	1583.1	100	77520.1	5	ATAGDTHLGGEDFDNR	218	233	(N-term)_iTRAQ[0]	48.89	99.944	1819.83	1819.88	0.0461426	25.3554	46919.1	30.6202			2013-09-14 15:00:57	1.08945	1.4956	1.29971	0.805537	0.622569	0.900393	17	17	17	4214.43	4591.43	6303.12	5477.54
127	FALSE	1	128	F3	stress-seventy subfamily A protein [Saccharomyces cerevisiae YJM789]		gi|151941387	1583.1	100	77520.1	5	LIDVDGKPQIQVEFKGETK	92	110	(N-term)_iTRAQ[0], Lysine(K)_iTRAQ[7,15,19]	58.02	99.993	2720.57	2720.66	0.0913086	33.5623	14104.2	42.7471			2013-09-14 19:40:29	0.87365	0.715771	0.975554	0.805537	0.622569	0.900393	17	17	17	1881.48	1643.76	1346.71	1835.49
128	FALSE	1	130	F5	stress-seventy subfamily A protein [Saccharomyces cerevisiae YJM789]		gi|151941387	1583.1	100	77520.1	5	TTPSFVAFTDTER	35	47	(N-term)_iTRAQ[0]	81.22	100	1615.81	1615.86	0.0535889	33.1654	64353.1	50.4324			2013-09-14 19:31:10	0.692745	0.813484	0.908603	0.805537	0.622569	0.900393	17	17	17	4529.75	3137.96	3684.87	4115.74
129	FALSE	1	150	G1	stress-seventy subfamily A protein [Saccharomyces cerevisiae YJM789]		gi|151941387	1583.1	100	77520.1	5	DAGTIAGLNVLR	158	169	(N-term)_iTRAQ[0]	78.1	100	1343.78	1343.81	0.0357666	26.6165	21849.7	73.2759			2013-09-14 19:50:27	0.825311	0.411732	0.871235	0.805537	0.622569	0.900393	17	17	17	1242.19	1025.2	511.45	1082.24
130	FALSE	1	156	G7	stress-seventy subfamily A protein [Saccharomyces cerevisiae YJM789]		gi|151941387	1583.1	100	77520.1	5	LDKSQVDEIVLVGGSTR	323	339	(N-term)_iTRAQ[0], Lysine(K)_iTRAQ[3]	112.51	100	2104.19	2104.26	0.0727539	34.5758	46871.5	62.4301			2013-09-14 20:11:14	0.759576	0.621159	0.919674	0.805537	0.622569	0.900393	17	17	17	4117.45	3127.52	2557.6	3786.72
131	FALSE	1	159	G10	stress-seventy subfamily A protein [Saccharomyces cerevisiae YJM789]		gi|151941387	1583.1	100	77520.1	5	VNDAVVTVPAYFNDSQR	137	153	(N-term)_iTRAQ[0]	90.04	100	2039.03	2039.09	0.0578613	28.3769	81218.3	59.0498			2013-09-14 20:21:10	0.85461	0.910839	0.903417	0.805537	0.622569	0.900393	17	17	17	4408.15	3767.24	4015.11	3982.39
132	FALSE	1	176	H3	stress-seventy subfamily A protein [Saccharomyces cerevisiae YJM789]		gi|151941387	1583.1	100	77520.1	5	LVNHFIQEFKR	234	244	(N-term)_iTRAQ[0], Lysine(K)_iTRAQ[10]	78.23	100	1719	1719.08	0.0830078	48.2886	48079.1	50.3341			2013-09-14 22:23:23	0.779409	0.502455	0.896792	0.805537	0.622569	0.900393	17	17	17	5064.45	3947.28	2544.66	4541.76
133	FALSE	1	208	I8	stress-seventy subfamily A protein [Saccharomyces cerevisiae YJM789]		gi|151941387	1583.1	100	77520.1	5	DNNLLGKFELSGIPPAPR	449	466	(N-term)_iTRAQ[0], Lysine(K)_iTRAQ[7]	50.23	99.959	2226.25	2226.35	0.0966797	43.4272	8557.43	62.2945			2013-09-14 23:23:06	0.935726	0.761687	0.865391	0.805537	0.622569	0.900393	17	17	17	794.242	743.193	604.964	687.33
134	FALSE	1	208	I8	stress-seventy subfamily A protein [Saccharomyces cerevisiae YJM789]		gi|151941387	1583.1	100	77520.1	5	LVNHFIQEFK	234	243	(N-term)_iTRAQ[0], Lysine(K)_iTRAQ[10]	64.14	99.998	1562.89	1562.97	0.0721436	46.1602	13726.4	53.1146			2013-09-14 23:23:26	0.738835	0.417662	0.748388	0.805537	0.622569	0.900393	17	17	17	1549.13	1144.56	647.014	1159.35
135	FALSE	1	224	I24	stress-seventy subfamily A protein [Saccharomyces cerevisiae YJM789]		gi|151941387	1583.1	100	77520.1	5	NFTPEQISSMVLGK	111	124	(N-term)_iTRAQ[0], Lysine(K)_iTRAQ[14]	97.9	100	1838.99	1839.04	0.0499268	27.149	10804	66.285			2013-09-14 22:33:23	0.692979	0.475954	0.848555	0.805537	0.622569	0.900393	17	17	17	1087.77	753.805	517.731	923.036
136	FALSE	1	265	K17	stress-seventy subfamily A protein [Saccharomyces cerevisiae YJM789]		gi|151941387	1583.1	100	77520.1	5	KSEIFSTYADNQPGVLIQVFEGER	421	444	(N-term)_iTRAQ[0], Lysine(K)_iTRAQ[1]	97.15	100	3015.57	3015.73	0.161865	53.6765	21110	75.134			2013-09-15 01:23:24	0.839267	0.626558	1.05942	0.805537	0.622569	0.900393	17	17	17	1300.65	1091.59	814.932	1377.93
137	FALSE	1	285	L13	stress-seventy subfamily A protein [Saccharomyces cerevisiae YJM789]		gi|151941387	1583.1	100	77520.1	5	SEIFSTYADNQPGVLIQVFEGER	422	444	(N-term)_iTRAQ[0]	132.92	100	2743.37	2743.54	0.173096	63.096	59749.4	74.8725			2013-09-15 02:56:01	0.8836	1.1306	1.09553	0.805537	0.622569	0.900393	17	17	17	1775.75	1569.05	2007.67	1945.39
138	FALSE	1	301	M3	stress-seventy subfamily A protein [Saccharomyces cerevisiae YJM789]		gi|151941387	1583.1	100	77520.1	5	ARFEELCADLFR	297	308	(N-term)_iTRAQ[0], MMTS (C)[7]	57.79	99.993	1659.81	1659.94	0.132935	80.0903	75770.5	36.2964			2013-09-15 03:42:10	0.77649	0.498278	0.891561	0.805537	0.622569	0.900393	17	17	17	2154.42	1672.89	1073.5	1920.8
139	FALSE	1	316	M18	stress-seventy subfamily A protein [Saccharomyces cerevisiae YJM789]		gi|151941387	1583.1	100	77520.1	5	TQDLLLLDVAPLSLGIETAGGVMTK	385	409	(N-term)_iTRAQ[0], Lysine(K)_iTRAQ[25]	181.05	100	2843.6	2843.8	0.19751	69.4575	37528.4	83.6601			2013-09-15 04:36:02	0.797639	0.455012	0.64371	0.805537	0.622569	0.900393	17	17	17	1192.18	950.926	542.455	767.416
140	FALSE	1	318	M20	stress-seventy subfamily A protein [Saccharomyces cerevisiae YJM789]		gi|151941387	1583.1	100	77520.1	5	FEELCADLFR	299	308	(N-term)_iTRAQ[0], MMTS (C)[5]	78.65	100	1432.67	1432.77	0.102173	71.3164	217482	69.9482			2013-09-15 04:42:10	0.632497	0.388803	0.649426	0.805537	0.622569	0.900393	17	17	17	10077.2	6373.79	3918.03	6544.38
141	FALSE	1	339	N17	stress-seventy subfamily A protein [Saccharomyces cerevisiae YJM789]		gi|151941387	1583.1	100	77520.1	5	TLSSSAQTSVEIDSLFEGIDFYTSITR	270	296	(N-term)_iTRAQ[0]	208.47	100	3111.55	3111.79	0.23584	75.795	96836.7	88.4721			2013-09-15 05:19:39	0.738783	0.428724	0.887443	0.805537	0.622569	0.900393	17	17	17	1610.77	1190.01	690.578	1429.47
1071	FALSE	1	275	L3	malic enzyme [Saccharomyces cerevisiae YJM789]		gi|151941514	136.42	100	80198.3	8.55	MISAAVDQLAELSPLR	563	578	(N-term)_iTRAQ[0]	82.19	100	1858.02	1858.15	0.127441	68.5898	15596.4	65.7916			2013-09-15 02:22:05	1.95563	1.4158	1.10744	1.65505	1.36218	1.07085	2	2	2	594.902	1163.41	842.261	658.815
1072	FALSE	1	277	L5	malic enzyme [Saccharomyces cerevisiae YJM789]		gi|151941514	136.42	100	80198.3	8.55	LATAVILQALEEGTAR	600	615	(N-term)_iTRAQ[0]	54.23	99.984	1800.04	1800.16	0.12439	69.104	18595.8	51.5389			2013-09-15 02:28:48	1.40068	1.31058	1.03548	1.65505	1.36218	1.07085	2	2	2	782.163	1095.56	1025.09	809.911
1063	FALSE	1	234	J10	U3 snoRNP protein [Saccharomyces cerevisiae YJM789]		gi|151941600	137.14	100	36553.4	9.59	DLNILLITKDPSALYR	69	84	(N-term)_iTRAQ[0], Lysine(K)_iTRAQ[9]	68.3	99.999	2133.25	2133.33	0.0810547	37.9958	49636.1	80.6263			2013-09-15 00:16:02	1.41616	2.24933	1.55145	1.68365	2.7588	1.75128	3	3	3	1177.15	1667.03	2647.79	1826.28
1064	FALSE	1	273	L1	U3 snoRNP protein [Saccharomyces cerevisiae YJM789]		gi|151941600	137.14	100	36553.4	9.59	LTQLYKDFDLVVADYR	115	130	(N-term)_iTRAQ[0], Lysine(K)_iTRAQ[6]	65.82	99.999	2247.23	2247.37	0.140137	62.3598	38048.7	62.455			2013-09-15 02:16:00	1.97913	3.54243	2.25135	1.68365	2.7588	1.75128	3	3	3	743.767	1472.01	2634.74	1674.48
1065	FALSE	1	299	M1	U3 snoRNP protein [Saccharomyces cerevisiae YJM789]		gi|151941600	137.14	100	36553.4	9.59	LTQLYKDFDLVVADYR	115	130	(N-term)_iTRAQ[0], Lysine(K)_iTRAQ[6]	68.84	99.999	2247.23	2247.39	0.160645	71.4857	32836.2	62.1447			2013-09-15 03:37:03	1.70282	2.63517	1.53775	1.68365	2.7588	1.75128	3	3	3	807.408	1374.87	2127.65	1241.59
884	FALSE	1	70	C19	conserved protein [Saccharomyces cerevisiae YJM789]		gi|151941620	266.34	100	45889.7	9.04	IHTPSPDMVTEAHKKPK	237	253	(N-term)_iTRAQ[0], Lysine(K)_iTRAQ[14,15,17]	71.49	100	2492.42	2492.48	0.0615234	24.6843	24703.4	37.8965			2013-09-14 14:36:00	0.867496	1.22059	1.03078	0.748395	1.60938	1.02382	4	4	4	3011.92	2612.83	3676.32	3104.63
885	FALSE	1	151	G2	conserved protein [Saccharomyces cerevisiae YJM789]		gi|151941620	266.34	100	45889.7	9.04	IELVEIGPR	221	229	(N-term)_iTRAQ[0]	62.91	99.998	1169.7	1169.75	0.0441895	37.7784	104050	73.2599			2013-09-14 19:52:41	0.65107	1.64511	0.917384	0.748395	1.60938	1.02382	4	4	4	3083.78	2007.76	5073.16	2829.01
886	FALSE	1	155	G6	conserved protein [Saccharomyces cerevisiae YJM789]		gi|151941620	266.34	100	45889.7	9.04	NVELDIMGDKLGR	262	274	(N-term)_iTRAQ[0], Lysine(K)_iTRAQ[10]	74.65	100	1747.96	1748.03	0.0654297	37.432	83768.4	51.8405			2013-09-14 20:07:04	0.705365	1.64993	1.03718	0.748395	1.60938	1.02382	4	4	4	5853.65	4128.96	9658.1	6071.28
887	FALSE	1	260	K12	conserved protein [Saccharomyces cerevisiae YJM789]		gi|151941620	266.34	100	45889.7	9.04	NLHDIMVDLSALK	41	53	(N-term)_iTRAQ[0], Lysine(K)_iTRAQ[13]	57.29	99.992	1756.99	1757.09	0.0983887	55.9985	152916	27.6999			2013-09-15 01:39:24	0.787435	2.02491	1.12029	0.748395	1.60938	1.02382	4	4	4	3924.92	3090.62	7947.62	4397.06
356	FALSE	1	54	C3	ebna1-binding protein [Saccharomyces cerevisiae YJM789]		gi|151941747	871.931	100	60451.8	5.75	KNDATSSADVSGFSSR	398	413	(N-term)_iTRAQ[0], Lysine(K)_iTRAQ[1]	129.51	100	1916.96	1917.01	0.0533447	27.8278	61639	49.8634			2013-09-14 15:30:06	0.838969	1.81986	1.03012	0.682381	1.91693	0.969006	12	12	12	5238.02	4394.54	9532.46	5395.79
357	FALSE	1	65	C14	ebna1-binding protein [Saccharomyces cerevisiae YJM789]		gi|151941747	871.931	100	60451.8	5.75	LIEEASDKK	296	304	(N-term)_iTRAQ[0], Lysine(K)_iTRAQ[8,9]	73.01	100	1464.86	1464.9	0.0394287	26.9163	20171	46.8404			2013-09-14 14:53:54	0.611687	1.88728	0.837637	0.682381	1.91693	0.969006	12	12	12	2091.59	1279.4	3947.41	1751.99
358	FALSE	1	72	C21	ebna1-binding protein [Saccharomyces cerevisiae YJM789]		gi|151941747	871.931	100	60451.8	5.75	KEVAADTEEYQSQALSK	62	78	(N-term)_iTRAQ[0], Lysine(K)_iTRAQ[1,17]	126.27	100	2329.23	2329.27	0.0427246	18.3428	27102.7	46.0906			2013-09-14 14:29:34	0.826131	1.46543	0.904356	0.682381	1.91693	0.969006	12	12	12	3009.74	2486.44	4410.56	2721.88
359	FALSE	1	94	D19	ebna1-binding protein [Saccharomyces cerevisiae YJM789]		gi|151941747	871.931	100	60451.8	5.75	KEEPTIVTASNLK	37	49	(N-term)_iTRAQ[0], Lysine(K)_iTRAQ[1,13]	72.92	100	1862.1	1862.15	0.0532227	28.5821	40189.8	41.7471			2013-09-14 16:43:06	0.683215	1.43229	1.03621	0.682381	1.91693	0.969006	12	12	12	4561.4	3116.41	6533.26	4726.55
360	FALSE	1	94	D19	ebna1-binding protein [Saccharomyces cerevisiae YJM789]		gi|151941747	871.931	100	60451.8	5.75	EVAADTEEYQSQALSK	63	78	(N-term)_iTRAQ[0], Lysine(K)_iTRAQ[16]	92.96	100	2057.03	2057.08	0.0551758	26.8231	34150.5	38.6808			2013-09-14 16:44:03	0.952837	1.35494	1.15702	0.682381	1.91693	0.969006	12	12	12	3677.77	3504.31	4983.14	4255.27
361	FALSE	1	102	E1	ebna1-binding protein [Saccharomyces cerevisiae YJM789]		gi|151941747	871.931	100	60451.8	5.75	LKELLSHQK	7	15	(N-term)_iTRAQ[0], Lysine(K)_iTRAQ[2,9]	65.19	99.999	1527.96	1527.98	0.0228271	14.9396	19606.3	53.1299			2013-09-14 17:06:29	0.824029	2.24107	1.23862	0.682381	1.91693	0.969006	12	12	12	1446.96	1192.33	3242.74	1792.23
362	FALSE	1	103	E2	ebna1-binding protein [Saccharomyces cerevisiae YJM789]		gi|151941747	871.931	100	60451.8	5.75	ELAFYK	247	252	(N-term)_iTRAQ[0], Lysine(K)_iTRAQ[6]	37.51	99.228	1058.61	1058.64	0.0229492	21.6786	29982.1	56.7343			2013-09-14 17:08:25	0.53836	1.92287	0.684704	0.682381	1.91693	0.969006	12	12	12	1996.83	1075.02	3839.65	1367.24
363	FALSE	1	108	E7	ebna1-binding protein [Saccharomyces cerevisiae YJM789]		gi|151941747	871.931	100	60451.8	5.75	KHNEIDHSEFNVGVEEEVEGK	349	369	(N-term)_iTRAQ[0], Lysine(K)_iTRAQ[1,21]	57.66	99.993	2857.43	2857.5	0.0678711	23.7525	26128.9	39.6575			2013-09-14 17:25:01	0.806804	1.53255	1.03471	0.682381	1.91693	0.969006	12	12	12	2504.58	2020.7	3838.4	2591.51
364	FALSE	1	112	E11	ebna1-binding protein [Saccharomyces cerevisiae YJM789]		gi|151941747	871.931	100	60451.8	5.75	VQLPWKK	212	218	(N-term)_iTRAQ[0], Lysine(K)_iTRAQ[6,7]	46.27	99.897	1330.86	1330.88	0.0224609	16.877	63251.1	65.7101			2013-09-14 17:39:22	0.622807	2.82274	1.13048	0.682381	1.91693	0.969006	12	12	12	2368.06	1474.85	6684.43	2677.06
365	FALSE	1	118	E17	ebna1-binding protein [Saccharomyces cerevisiae YJM789]		gi|151941747	871.931	100	60451.8	5.75	QSLDAVLVAR	253	262	(N-term)_iTRAQ[0]	64.31	99.998	1215.72	1215.76	0.0408936	33.6374	9286.45	73.538			2013-09-14 18:03:04	0.831019	2.64525	1.23612	0.682381	1.91693	0.969006	12	12	12	348.931	289.968	923.01	431.32
366	FALSE	1	134	F9	ebna1-binding protein [Saccharomyces cerevisiae YJM789]		gi|151941747	871.931	100	60451.8	5.75	VQLPWK	212	217	(N-term)_iTRAQ[0], Lysine(K)_iTRAQ[6]	45.43	99.875	1058.66	1058.69	0.0310059	29.2878	34495.3	78.0341			2013-09-14 19:18:01	0.477428	2.12338	0.720259	0.682381	1.91693	0.969006	12	12	12	1341.64	640.536	2848.8	966.327
367	FALSE	1	203	I3	ebna1-binding protein [Saccharomyces cerevisiae YJM789]		gi|151941747	871.931	100	60451.8	5.75	RPLDYFAEMVK	274	284	(N-term)_iTRAQ[0], Lysine(K)_iTRAQ[11]	65.71	99.999	1656.9	1657	0.0970459	58.5707	427540	55.0116			2013-09-14 23:37:52	0.417609	2.40714	0.829419	0.682381	1.91693	0.969006	12	12	12	20845.3	8705.2	50177.6	17289.5
1272	FALSE	1	361	O15	conserved protein [Saccharomyces cerevisiae YJM789]		gi|151941768	32.48	97.543	130675	8.5	IPIIIDELISSLR	754	766	(N-term)_iTRAQ[0]	32.48	97.543	1626	1626.11	0.111572	68.6178	3026.96	57.4635			2013-09-15 06:53:58	1.11258	1.28099	1.2377	1.11258	1.28099	1.2377	1	1	1	281.224	312.885	360.245	348.071
752	FALSE	1	23	A23	U3 snoRNP protein [Saccharomyces cerevisiae YJM789]		gi|151941850	346.55	100	79536.5	4.61	LHSKPK	379	384	(N-term)_iTRAQ[0], Lysine(K)_iTRAQ[4,6]	28.8	94.267	1141.74	1141.77	0.0289307	25.339	3099.07	49.2867			2013-09-14 12:54:12	1.69938	3.78265	2.45959	1.68684	2.84897	1.77834	5	5	5	177.683	301.95	672.112	437.027
753	FALSE	1	73	C22	U3 snoRNP protein [Saccharomyces cerevisiae YJM789]		gi|151941850	346.55	100	79536.5	4.61	SINTQGENDYYQQVQR	483	498	(N-term)_iTRAQ[0]	128.5	100	2086.99	2087.02	0.0270996	12.985	63189.1	53.809			2013-09-14 14:25:25	1.05416	1.76955	1.18774	1.68684	2.84897	1.77834	5	5	5	4318.56	4552.48	7641.9	5129.34
754	FALSE	1	142	F17	U3 snoRNP protein [Saccharomyces cerevisiae YJM789]		gi|151941850	346.55	100	79536.5	4.61	EFDMGEFK	179	186	(N-term)_iTRAQ[0], Lysine(K)_iTRAQ[8]	57.69	99.993	1290.63	1290.68	0.0522461	40.4811	21877.6	54.7118			2013-09-14 18:50:30	2.70462	5.20182	2.51742	1.68684	2.84897	1.77834	5	5	5	586.847	1587.2	3052.67	1477.34
755	FALSE	1	195	H22	U3 snoRNP protein [Saccharomyces cerevisiae YJM789]		gi|151941850	346.55	100	79536.5	4.61	TSEVGDEINPYGLNEVDDFASKR	11	33	(N-term)_iTRAQ[0], Lysine(K)_iTRAQ[22]	80.56	100	2843.39	2843.5	0.103027	36.2339	18976.3	72.8297			2013-09-14 21:17:57	1.46705	2.37368	1.46103	1.68684	2.84897	1.77834	5	5	5	769.167	1128.41	1825.75	1123.78
756	FALSE	1	205	I5	U3 snoRNP protein [Saccharomyces cerevisiae YJM789]		gi|151941850	346.55	100	79536.5	4.61	TMFPEFAPLSK	215	225	(N-term)_iTRAQ[0], Lysine(K)_iTRAQ[11]	51	99.965	1555.84	1555.93	0.0859375	55.2353	15916.9	58.5434			2013-09-14 23:33:03	1.92143	2.27094	1.65531	1.68684	2.84897	1.77834	5	5	5	630.529	1211.52	1431.89	1043.72
862	FALSE	1	63	C12	U3 snoRNP protein [Saccharomyces cerevisiae YJM789]		gi|151941853	279.5	100	108635	6.95	RFNEDDAELQQPQR	190	203	(N-term)_iTRAQ[0]	32.71	97.67	1889.92	1889.96	0.0357666	18.9249	23293.6	34.6692			2013-09-14 15:01:55	1.08728	1.25853	1.14234	1.3197	2.22979	1.59312	4	4	4	2428.07	2639.99	3055.79	2773.69
863	FALSE	1	71	C20	U3 snoRNP protein [Saccharomyces cerevisiae YJM789]		gi|151941853	279.5	100	108635	6.95	FNEDDAELQQPQR	191	203	(N-term)_iTRAQ[0]	79.14	100	1733.82	1733.86	0.0367432	21.192	34765.8	49.405			2013-09-14 14:32:27	0.959682	1.32555	1.26382	1.3197	2.22979	1.59312	4	4	4	2996.72	2875.9	3972.3	3787.31
864	FALSE	1	73	C22	U3 snoRNP protein [Saccharomyces cerevisiae YJM789]		gi|151941853	279.5	100	108635	6.95	TDLDKEYDIK	264	273	(N-term)_iTRAQ[0], Lysine(K)_iTRAQ[5,10]	58.53	99.994	1671.92	1671.93	0.0124512	7.44724	17202.7	43.0849			2013-09-14 14:27:00	1.34698	1.82319	1.52302	1.3197	2.22979	1.59312	4	4	4	1519.85	2047.21	2770.98	2314.76
865	FALSE	1	237	J13	U3 snoRNP protein [Saccharomyces cerevisiae YJM789]		gi|151941853	279.5	100	108635	6.95	AIAEIREEFNPFEIK	47	61	(N-term)_iTRAQ[0], Lysine(K)_iTRAQ[15]	109.12	100	2094.15	2094.24	0.0939941	44.8842	163298	67.2677			2013-09-15 00:25:02	2.15808	8.12768	2.92959	1.3197	2.22979	1.59312	4	4	4	2047.11	4417.83	16638.2	5997.2
443	FALSE	1	58	C7	cell division cycle-related protein [Saccharomyces cerevisiae YJM789]		gi|151941877	686.29	100	99341.8	4.83	RYEAYSQQMK	776	785	(N-term)_iTRAQ[0], Lysine(K)_iTRAQ[10]	59.05	99.995	1591.81	1591.86	0.0430908	27.0702	35544	32.6485			2013-09-14 15:16:18	0.987735	1.0095	1.29561	0.916821	0.80457	1.05849	8	8	8	3746.71	3700.76	3782.3	4854.3
[truncated: 3,549 more rows]
