# Supplementary material for: Studies on the Coordination of Ribosomal Protein Assembly Events Involved in Processing and Stabilization of Yeast Early Large Ribosomal Subunit Precursors
Source: PLoS One. 2015 Dec 7;10(12):e0143768. doi: 10.1371/journal.pone.0143768 (PMC4671574; doi:10.1371/journal.pone.0143768)
Supplement: S1 File — (ZIP) [file pone.0143768.s004.zip › E5T1_(L8_L32).xlsx]

## Sheet: L8 vs WT
	Accession Number	Name	Class	Peptide Count	Name (PepNumber)	Avg iTRAQ ratio (116/114)	iTRAQ Standard Deviation (116/114)	Localisation	SGD Description	Copy Number per Cell
	gi|1164943	rpS7A	A1	4	rpS7A (4)	1.9233	0.091772	0	Protein component of the small (40S) ribosomal subunit, nearly identical to Rps7Bp; interacts with Kti11p; deletion causes hypersensitivity to zymocin; has similarity to rat S7 and Xenopus S8 ribosomal proteins	41000
	gi|2131127	rpS21	A1	1	rpS21 (1)	1.68954	0	cytoplasm	Protein component of the small (40S) ribosomal subunit; nearly identical to Rps21Bp and has similarity to rat S21 ribosomal protein	27400
	gi|6320918	rpS24A	A1	3	rpS24A (3)	1.6401	0.210484	cytoplasm	Protein component of the small (40S) ribosomal subunit; identical to Rps24Bp and has similarity to rat S24 ribosomal protein	not visualized
	gi|6321249	rpS26A	A1	1	rpS26A (1)	1.55675	0	cytoplasm	Protein component of the small (40S) ribosomal subunit; nearly identical to Rps26Bp and has similarity to rat S26 ribosomal protein	16300
	gi|190404968	rpS13	A1	1	rpS13 (1)	1.50164	0	0	Protein component of the small (40S) ribosomal subunit; has similarity to E. coli S15 and rat S13 ribosomal proteins	not visualized
	gi|256273384	rpS23A	A1	3	rpS23A (3)	1.49107	0.331858	cytoplasm	Ribosomal protein 28 (rp28) of the small (40S) ribosomal subunit, required for translational accuracy; nearly identical to Rps23Bp and similar to E. coli S12 and rat S23 ribosomal proteins; deletion of both RPS23A and RPS23B is lethal	10600
	gi|6321997	rpS4B	A1	4	rpS4B (4)	1.48554	0.20533	cytoplasm	Protein component of the small (40S) ribosomal subunit; identical to Rps4Ap and has similarity to rat S4 ribosomal protein	102000
	gi|49258832	rpS18A/B	A1	4	rpS18A/B (4)	1.47794	0.150958	cytoplasm	Protein component of the small (40S) ribosomal subunit; nearly identical to Rps18Bp and has similarity to E. coli S13 and rat S18 ribosomal proteins	48100
	gi|6319399	rpS8A	A1	5	rpS8A (5)	1.43757	0.396509	cytoplasm	Protein component of the small (40S) ribosomal subunit; identical to Rps8Bp and has similarity to rat S8 ribosomal protein	15900
	gi|6322583	rpS5	A1	6	rpS5 (6)	1.43324	0.231572	0	Protein component of the small (40S) ribosomal subunit, the least basic of the non-acidic ribosomal proteins; phosphorylated in vivo; essential for viability; has similarity to E. coli S7 and rat S5 ribosomal proteins	not visualized
	gi|256272110	rpS21B	A1	2	rpS21B (2)	1.42361	0.0521872	cytoplasm	Protein component of the small (40S) ribosomal subunit; nearly identical to Rps21Ap and has similarity to rat S21 ribosomal protein	15300
	gi|6324451	rpS19	A1	1	rpS19 (1)	1.41494	0	cytoplasm	Protein component of the small (40S) ribosomal subunit, required for assembly and maturation of pre-40 S particles; mutations in human RPS19 are associated with Diamond Blackfan anemia; nearly identical to Rps19Bp	29000
	gi|6323577	rpS1B	A1	7	rpS1B (7)	1.39335	0.245594	cytoplasm	Ribosomal protein 10 (rp10) of the small (40S) subunit; nearly identical to Rps1Ap and has similarity to rat S3a ribosomal protein	107000
	gi|6319522	rpS11B	A1	3	rpS11B (3)	1.35447	0.150321	cytoplasm	Protein component of the large (60S) ribosomal subunit, nearly identical to Rpl11Ap; involved in ribosomal assembly; depletion causes degradation of proteins and RNA of the 60S subunit; has similarity to E. coli L5 and rat L11	not quantitated
	gi|1151236	rpS6A/B	A1	8	rpS6A/B (8)	1.34255	0.186913	cytoplasm	Protein component of the small (40S) ribosomal subunit; identical to Rps6Bp and has similarity to rat S6 ribosomal protein	66000
	gi|6324945	rpS12	A1	7	rpS12 (7)	1.28095	0.166703	0	Protein component of the small (40S) ribosomal subunit; has similarity to rat ribosomal protein S12	not visualized
	gi|6324533	rpS15	A1	4	rpS15 (4)	1.26649	0.0576138	0	Protein component of the small (40S) ribosomal subunit; has similarity to E. coli S19 and rat S15 ribosomal proteins	not visualized
	gi|6324151	rpS3	A1	3	rpS3 (3)	1.26311	0.111	0	Protein component of the small (40S) ribosomal subunit, has apurinic/apyrimidinic (AP) endonuclease activity; essential for viability; has similarity to E. coli S3 and rat S3 ribosomal proteins	146000
	gi|6321772	rpS20	A1	4	rpS20 (4)	1.24668	0.18458	0	Protein component of the small (40S) ribosomal subunit; overproduction suppresses mutations affecting RNA polymerase III-dependent transcription; has similarity to E. coli S10 and rat S20 ribosomal proteins	not visualized
	gi|6319666	rpS9B	A1	3	rpS9B (3)	1.22845	0.0351436	cytoplasm	Protein component of the small (40S) ribosomal subunit; nearly identical to Rps9Ap and has similarity to E. coli S4 and rat S9 ribosomal proteins	63300
	gi|6323617	rpS17	A1	3	rpS17 (3)	1.22717	0.155637	cytoplasm	Ribosomal protein 51 (rp51) of the small (40s) subunit; nearly identical to Rps17Bp and has similarity to rat S17 ribosomal protein	30900
	gi|6321653	rpS0A	A1	7	rpS0A (7)	1.19551	0.187414	cytoplasm	Protein component of the small (40S) ribosomal subunit, nearly identical to Rps0Bp; required for maturation of 18S rRNA along with Rps0Bp; deletion of either RPS0 gene reduces growth rate, deletion of both genes is lethal	93700
	gi|207345408	rpS2	A1	4	rpS2 (4)	1.19194	0.078085	0	Protein component of the small (40S) subunit, essential for control of translational accuracy; phosphorylation by C-terminal domain kinase I (CTDK-I) enhances translational accuracy; methylated on one or more arginine residues by Hmt1p	not visualized
	gi|10383793	rpS14A	A1	4	rpS14A (4)	1.14812	0.0994435	0	Ribosomal protein 59 of the small subunit, required for ribosome assembly and 20S pre-rRNA processing; mutations confer cryptopleurine resistance; nearly identical to Rps14Bp and similar to E. coli S11 and rat S14 ribosomal proteins	29600
	gi|6323399	rpS22	A1	1	rpS22 (1)	1.12231	0	nucleolus,nucleus	Protein component of the small (40S) ribosomal subunit; nearly identical to Rps22Bp and has similarity to E. coli S8 and rat S15a ribosomal proteins	40400
	gi|256269640	Asc1p	A1	4	Asc1p (4)	1.12201	0.141276	0	G-protein beta subunit and guanine nucleotide dissociation inhibitor for Gpa2p; ortholog of RACK1 that inhibits translation; core component of the small (40S) ribosomal subunit; represses Gcn4p in the absence of amino acid starvation	333000
	gi|6323886	rpS10B	A1	2	rpS10B (2)	1.08845	0.286634	cytoplasm	Protein component of the small (40S) ribosomal subunit; nearly identical to Rps10Ap and has similarity to rat ribosomal protein S10	7650
	gi|6320122	rpP1A	A2	1	rpP1A (1)	2.16022	0	cytoplasm	Ribosomal stalk protein P1 alpha, involved in the interaction between translational elongation factors and the ribosome; accumulation of P1 in the cytoplasm is regulated by phosphorylation and interaction with the P2 stalk component	not visualized
	gi|259149446	rpP2A	A2	3	rpP2A (3)	1.80625	0.612851	cytoplasm	Ribosomal protein P2 alpha, a component of the ribosomal stalk, which is involved in the interaction between translational elongation factors and the ribosome; regulates the accumulation of P1 (Rpp1Ap and Rpp1Bp) in the cytoplasm	428000
	gi|6324028	rpL18	A2	7	rpL18 (7)	1.51395	0.181653	cytoplasm	Protein component of the large (60S) ribosomal subunit, identical to Rpl18Ap and has similarity to rat L18 ribosomal protein	63700
	gi|151940865	rpP0	A2	7	rpP0 (7)	1.49695	0.298843	0	Conserved ribosomal protein P0 similar to rat P0, human P0, and E. coli L10e; shown to be phosphorylated on serine 302	not visualized
	gi|6325359	rpL11	A2	6	rpL11 (6)	1.48954	0.172153	cytoplasm	Protein component of the large (60S) ribosomal subunit, nearly identical to Rpl11Bp; involved in ribosomal assembly; depletion causes degradation of proteins and RNA of the 60S subunit; has similarity to E. coli L5 and rat L11	39000
	gi|218511	rpL6	A2	3	rpL6 (3)	1.47242	0.0979527	cytoplasm	N-terminally acetylated protein component of the large (60S) ribosomal subunit, has similarity to Rpl6Bp and to rat L6 ribosomal protein; binds to 5.8S rRNA	38400
	gi|6324445	rpL25	A2	2	rpL25 (2)	1.42557	0.13395	0	Primary rRNA-binding ribosomal protein component of the large (60S) ribosomal subunit, has similarity to E. coli L23 and rat L23a ribosomal proteins; binds to 26S rRNA via a conserved C-terminal motif	not visualized
	gi|49258866	rpL43	A2	1	rpL43 (1)	1.41577	0	cytoplasm	Protein component of the large (60S) ribosomal subunit, identical to Rpl43Bp and has similarity to rat L37a ribosomal protein; null mutation confers a dominant lethal phenotype	44600
	gi|292659544	rpL23	A2	2	rpL23 (2)	1.39111	0.00320917	nucleus	Protein component of the large (60S) ribosomal subunit, identical to Rpl23Bp and has similarity to E. coli L14 and rat L23 ribosomal proteins	not visualized
	gi|154199621	rpL20	A2	6	rpL20 (6)	1.34411	0.23796	cytoplasm	Protein component of the large (60S) ribosomal subunit, nearly identical to Rpl20Bp and has similarity to rat L18a ribosomal protein	54300
	gi|6321362	rpL7	A2	10	rpL7 (10)	1.32603	0.16322	cytoplasm	Protein component of the large (60S) ribosomal subunit, nearly identical to Rpl7Bp and has similarity to E. coli L30 and rat L7 ribosomal proteins; contains a conserved C-terminal Nucleic acid Binding Domain (NDB2)	101000
	gi|6324262	rpL9	A2	2	rpL9 (2)	1.31861	0.0592187	cytoplasm	Protein component of the large (60S) ribosomal subunit, nearly identical to Rpl9Ap and has similarity to E. coli L6 and rat L9 ribosomal proteins	76000
	gi|6323104	rpL10	A2	9	rpL10 (9)	1.29036	0.126553	cytoplasm	Protein component of the large (60S) ribosomal subunit, responsible for joining the 40S and 60S subunits; regulates translation initiation; has similarity to rat L10 ribosomal protein and to members of the QM gene family	not visualized
	gi|207344160	rpL39	A2	2	rpL39 (2)	1.28942	0.0908934	0	Protein component of the large (60S) ribosomal subunit, has similarity to rat L39 ribosomal protein; required for A3/4; loss of both Rpl31p and Rpl39p confers lethality; also exhibits genetic interactions with SIS1 and PAB1	not visualized
	gi|6323567	rpL6	A2	4	rpL6 (4)	1.26657	0.154129	cytoplasm	N-terminally acetylated protein component of the large (60S) ribosomal subunit, has similarity to Rpl6Bp and to rat L6 ribosomal protein; binds to 5.8S rRNA	37100
	gi|49258841	rpL3	A2	11	rpL3 (11)	1.26155	0.17689	cytoplasm	Protein component of the large (60S) ribosomal subunit, has similarity to E. coli L3 and rat L3 ribosomal proteins; involved in the replication and maintenance of killer double stranded RNA virus	450
	gi|49258851	rpL16	A2	1	rpL16 (1)	1.25932	0	cytoplasm	N-terminally acetylated protein component of the large (60S) ribosomal subunit, binds to 5.8 S rRNA; has similarity to Rpl16Bp, E. coli L13 and rat L13a ribosomal proteins; transcriptionally regulated by Rap1p	43300
	gi|6321407	rpL24	A2	3	rpL24 (3)	1.24925	0.0682673	cytoplasm	Ribosomal protein L30 of the large (60S) ribosomal subunit, nearly identical to Rpl24Bp and has similarity to rat L24 ribosomal protein; not essential for translation but may be required for normal translation rate	247000
	gi|6320073	rpP1B	A2	1	rpP1B (1)	1.23374	0	cytoplasm	Ribosomal protein P1 beta, component of the ribosomal stalk, which is involved in interaction of translational elongation factors with ribosome; accumulation is regulated by phosphorylation and interaction with the P2 stalk component	22400
	gi|6325126	rpL5	A2	14	rpL5 (14)	1.20443	0.151495	cytoplasm	Protein component of the large (60S) ribosomal subunit with similarity to E. coli L18 and rat L5 ribosomal proteins; binds 5S rRNA and is required for 60S subunit assembly	not visualized
	gi|49258849	rpL12	A2	1	rpL12 (1)	1.19578	0	cytoplasm	Protein component of the large (60S) ribosomal subunit, nearly identical to Rpl12Bp; rpl12a rpl12b double mutant exhibits slow growth and slow translation; has similarity to E. coli L11 and rat L12 ribosomal proteins	68500
	gi|124263182	rpL32	A2	2	rpL32 (2)	1.15923	0.0164094	0	Protein component of the large (60S) ribosomal subunit, has similarity to rat L32 ribosomal protein; overexpression disrupts telomeric silencing	not visualized
	gi|6319505	rpL4	A2	14	rpL4 (14)	1.11021	0.128419	cytoplasm	N-terminally acetylated protein component of the large (60S) ribosomal subunit, nearly identical to Rpl4Bp and has similarity to E. coli L4 and rat L4 ribosomal proteins	not visualized
	gi|119390529	rpL1	A2	2	rpL1 (2)	1.09838	0.119841	cytoplasm	N-terminally acetylated protein component of the large (60S) ribosomal subunit, nearly identical to Rpl1Ap and has similarity to E. coli L1 and rat L10a ribosomal proteins; rpl1a rpl1b double null mutation is lethal	265000
	gi|9755331	rpL34	A2	3	rpL34 (3)	1.08465	0.0552055	cytoplasm	Protein component of the large (60S) ribosomal subunit, nearly identical to Rpl34Bp and has similarity to rat L34 ribosomal protein	23600
	gi|151944465	rpL16	A2	4	rpL16 (4)	1.08046	0.127358	0	N-terminally acetylated protein component of the large (60S) ribosomal subunit, binds to 5.8 S rRNA; has similarity to Rpl16Ap, E. coli L13 and rat L13a ribosomal proteins; transcriptionally regulated by Rap1p	not visualized
	gi|6322847	rpL14	A2	1	rpL14 (1)	1.04985	0	cytoplasm	N-terminally acetylated protein component of the large (60S) ribosomal subunit, nearly identical to Rpl14Bp and has similarity to rat L14 ribosomal protein; rpl14a csh5 double null mutant exhibits synthetic slow growth	45300
	gi|49258840	rpL2	A2	7	rpL2 (7)	1.04825	0.112974	cytoplasm	Protein component of the large (60S) ribosomal subunit, identical to Rpl2Bp and has similarity to E. coli L2 and rat L8 ribosomal proteins	not quantitated
	gi|256274177	rpL33	A2	2	rpL33 (2)	0.917739	0.149845	0	N-terminally acetylated ribosomal protein L37 of the large (60S) ribosomal subunit, nearly identical to Rpl33Bp and has similarity to rat L35a; rpl33a null mutant exhibits slow growth while rpl33a rpl33b double null mutant is inviable	not visualized
	gi|256271337	rpL17	A2	2	rpL17 (2)	0.867978	0.117416	cytoplasm	Protein component of the large (60S) ribosomal subunit, nearly identical to Rpl17Ap and has similarity to E. coli L22 and rat L17 ribosomal proteins	21100
	gi|6319444	rpL19	A2	4	rpL19 (4)	0.861853	0.149203	cytoplasm	Protein component of the large (60S) ribosomal subunit, nearly identical to Rpl19Ap and has similarity to rat L19 ribosomal protein; rpl19a and rpl19b single null mutations result in slow growth, while the double null mutation is lethal	225000
	gi|49258860	rpL28	A2	2	rpL28 (2)	0.799566	0.102123	0	Ribosomal protein of the large (60S) ribosomal subunit, has similarity to E. coli L15 and rat L27a ribosomal proteins; may have peptidyl transferase activity; can mutate to cycloheximide resistance	not visualized
	gi|49258852	rpL17	A2	1	rpL17 (1)	0.721554	0	cytoplasm	Protein component of the large (60S) ribosomal subunit, nearly identical to Rpl17Bp and has similarity to E. coli L22 and rat L17 ribosomal proteins; copurifies with the Dam1 complex (aka DASH complex)	not visualized
	gi|6321754	rpL8	A2	6	rpL8 (6)	0.699842	0.160558	cytoplasm	Ribosomal protein L4 of the large (60S) ribosomal subunit, nearly identical to Rpl8Bp and has similarity to rat L7a ribosomal protein; mutation results in decreased amounts of free 60S subunits	238000
	gi|49258850	rpL15	A2	10	rpL15 (10)	0.644954	0.139787	0	Protein component of the large (60S) ribosomal subunit, nearly identical to Rpl15Bp and has similarity to rat L15 ribosomal protein; binds to 5.8 S rRNA	not visualized
	gi|190408368	rpL13	A2	11	rpL13 (11)	0.614255	0.130825	cytoplasm	Protein component of the large (60S) ribosomal subunit, nearly identical to Rpl13Ap; not essential for viability; has similarity to rat L13 ribosomal protein	54200
	gi|256270643	rpL36	A2	4	rpL36 (4)	0.612916	0.210763	cytoplasm	N-terminally acetylated protein component of the large (60S) ribosomal subunit, nearly identical to Rpl36Bp and has similarity to rat L36 ribosomal protein; binds to 5.8 S rRNA	5370
	gi|151941853	Nop14p /Utp2p	A3	1	Nop14p /Utp2p (1)	3.52312	0	0	Nucleolar protein, forms a complex with Noc4p that mediates maturation and nuclear export of 40S ribosomal subunits; also present in the small subunit processome complex, which is required for processing of pre-18S rRNA	not visualized
	gi|51830274	Bfr2p	A3	3	Bfr2p (3)	3.28959	1.47136	nucleolus	Essential protein that is a component of 90S preribosomes; may be involved in rRNA processing; multicopy suppressor of sensitivity to Brefeldin A; expression is induced during lag phase and also by cold shock	15400
	gi|151941219	Fcf2p	A3	1	Fcf2p (1)	2.40769	0	nucleolus	Essential nucleolar protein involved in the early steps of 35S rRNA processing; interacts with Faf1p; member of a transcriptionally co-regulated set of genes called the RRB regulon	not visualized
	gi|151941158	Sof1p	A3	4	Sof1p (4)	2.21958	0.622628	nucleolus	Essential protein required for biogenesis of 40S (small) ribosomal subunit; has similarity to the beta subunit of trimeric G-proteins and the splicing factor Prp4p	6620
	gi|151946633	Enp1p	A3	1	Enp1p (1)	2.0635	0	cytoplasm,nucleolus,nucleus	Protein associated with U3 and U14 snoRNAs, required for pre-rRNA processing and 40S ribosomal subunit synthesis; localized in the nucleus and concentrated in the nucleolus	21600
	gi|6324564	Rcl1p	A3	1	Rcl1p (1)	2.04599	0	nucleolus,nucleus	Subunit of U3-containing 90S preribosome processome complex involved in 18S rRNA biogenesis and small ribosomal subunit assembly; stimulates Bms1p GTPase and U3 binding activity; similar to RNA cyclase-like proteins but no activity detected	10000
	gi|151943423	Enp2p	A3	5	Enp2p (5)	1.93216	0.6671	0	Protein associated with U3 and U14 snoRNAs, required for pre-rRNA processing and 40S ribosomal subunit synthesis; localized in the nucleus and concentrated in the nucleolus	not visualized
	gi|151944842	Lcp5p	A3	2	Lcp5p (2)	1.88446	0.615797	0	Essential protein involved in maturation of 18S rRNA; depletion leads to inhibited pre-rRNA processing and reduced polysome levels; localizes primarily to the nucleolus	1430
	gi|45269774	Emg1p	A3	3	Emg1p (3)	1.87307	0.482578	cytoplasm,nucleus	Member of the alpha/beta knot fold methyltransferase superfamily; required for maturation of 18S rRNA and for 40S ribosome production; interacts with RNA and with S-adenosylmethionine; associates with spindle/microtubules; forms homodimers	not visualized
	gi|151942910	Rrp9p	A3	3	Rrp9p (3)	1.75453	0.301739	nucleolus	Protein involved in pre-rRNA processing, associated with U3 snRNP; component of small ribosomal subunit (SSU) processosome; ortholog of the human U3-55k protein	5130
	gi|151944405	Kre33p	A3	8	Kre33p (8)	1.75103	0.409788	nucleolus	Essential protein of unknown function; heterozygous mutant shows haploinsufficiency in K1 killer toxin resistance	not quantitated
	gi|256270959	Krr1p	A3	3	Krr1p (3)	1.72745	0.46811	cytoplasm,nucleolus	Essential nucleolar protein required for the synthesis of 18S rRNA and for the assembly of 40S ribosomal subunit	4340
	gi|160358657	Rok1p	A3	5	Rok1p (5)	1.68577	0.420902	0	ATP-dependent RNA helicase of the DEAD box family; required for 18S rRNA synthesis	not visualized
	gi|1164988	Pno1p	A3	2	Pno1p (2)	1.63353	0.241672	#N/A	Essential nucleolar protein required for pre-18S rRNA processing, interacts with Dim1p, an 18S rRNA dimethyltransferase, and also with Nob1p, which is involved in proteasome biogenesis; contains a KH domain	#N/A
	gi|151945704	Bud21p	A3	1	Bud21p (1)	1.41811	0	nucleolus,nucleus	Component of small ribosomal subunit (SSU) processosome that contains U3 snoRNA; originally isolated as bud-site selection mutant that displays a random budding pattern	2120
	gi|151942584	Bms1p	A3	6	Bms1p (6)	1.40796	0.246919	0	GTPase required for synthesis of 40S ribosomal subunits and for processing the 35S pre-rRNA at sites A0, A1, and A2; interacts with Rcl1p, which stimulates its GTPase and U3 snoRNA binding activities; has similarity to Tsr1p	not visualized
	gi|6323031	Cms1p	A3	1	Cms1p (1)	1.24856	0	nucleus	Subunit of U3-containing 90S preribosome processome complex involved in production of 18S rRNA and assembly of small ribosomal subunit; overexpression rescues supressor mutant of mcm10; null mutant is viable	1200
	gi|151942575	New1p	A3	5	New1p (5)	1.1233	0.108802	cytoplasm	ATP binding cassette family member; Asn/Gln-rich rich region supports [NU+] prion formation and susceptibility to [PSI+] prion induction; homologous to mRNA export factor from S. pombe and similar protein from C. albicans (	37600
	gi|414604	Dhr2p	A3	1	Dhr2p (1)	1.11414	0	nucleolus	Predominantly nucleolar DEAH-box ATP-dependent RNA helicase, required for 18S rRNA synthesis	721
	gi|253181	Nsr1p	A3	4	Nsr1p (4)	1.03006	0.122865	nucleolus	Nucleolar protein that binds nuclear localization sequences, required for pre-rRNA processing and ribosome biogenesis	77400
	gi|190407071	Prp43p	A3	4	Prp43p (4)	0.910552	0.0933834	nucleolus	RNA helicase in the DEAH-box family, functions in both RNA polymerase I and polymerase II transcript metabolism, involved in release of the lariat-intron from the spliceosome	16900
	gi|170992	Utp6p	A3a	1	Utp6p (1)	3.50332	0	nucleolus	Nucleolar protein, component of the small subunit (SSU) processome containing the U3 snoRNA that is involved in processing of pre-18S rRNA	7520
	gi|6323158	Dip2p / Utp12p	A3a	2	Dip2p / Utp12p (2)	2.62803	0.920649	cytoplasm,nucleus	Nucleolar protein, specifically associated with the U3 snoRNA, part of the large ribonucleoprotein complex known as the small subunit (SSU) processome, required for 18S rRNA biogenesis, part of the active pre-rRNA processing complex	9620
	gi|151943873	Pwp2p	A3a	2	Pwp2p (2)	2.51011	0.182286	nucleolus	Conserved 90S pre-ribosomal component essential for proper endonucleolytic cleavage of the 35 S rRNA precursor at A0, A1, and A2 sites; contains eight WD-repeats; PWP2 deletion leads to defects in cell cycle and bud morphogenesis	16700
	gi|6320049	Sas10p / Utp3p	A3a	3	Sas10p / Utp3p (3)	2.29096	0.736746	0	Essential subunit of U3-containing Small Subunit (SSU) processome complex involved in production of 18S rRNA and assembly of small ribosomal subunit; disrupts silencing when overproduced	not visualized
	gi|151941600	Utp30p	A3a	1	Utp30p (1)	2.28188	0	nucleolus,nucleus	Subunit of U3-containing 90S preribosome complex involved in production of 18S rRNA and assembly of small ribosomal subunit	3060
	gi|151945077	Mpp10p	A3a	4	Mpp10p (4)	2.03655	0.587834	0	Component of the SSU processome and 90S preribosome, required for pre-18S rRNA processing, interacts with and controls the stability of Imp3p and Imp4p, essential for viability; similar to human Mpp10p	not visualized
	gi|151946073	Utp14p	A3a	5	Utp14p (5)	2.02371	0.923588	nucleolus,nucleus	Subunit of U3-containing Small Subunit (SSU) processome complex involved in production of 18S rRNA and assembly of small ribosomal subunit	1470
	gi|151945015	Utp10p	A3a	3	Utp10p (3)	1.98508	0.254117	nucleolus	Nucleolar protein, component of the small subunit (SSU) processome containing the U3 snoRNA that is involved in processing of pre-18S rRNA	18200
	gi|14270688	Utp20p	A3a	2	Utp20p (2)	1.95339	0.077503	cytoplasm,nucleolus	Component of the small-subunit (SSU) processome, which is involved in the biogenesis of the 18S rRNA	not visualized
	gi|259148205	Utp13p	A3a	5	Utp13p (5)	1.87994	0.370378	nucleolus	Nucleolar protein, component of the small subunit (SSU) processome containing the U3 snoRNA that is involved in processing of pre-18S rRNA	8070
	gi|6320531	Utp4p	A3a	4	Utp4p (4)	1.81837	0.364685	nucleolus	Subunit of U3-containing 90S preribosome and Small Subunit (SSU) processome complexes involved in production of 18S rRNA and assembly of small ribosomal subunit; member of t-Utp subcomplex involved with transcription of 35S rRNA transcript	5440
	gi|6324577	Utp23p	A3a	1	Utp23p (1)	1.75807	0	mitochondrion	Essential nucleolar protein that is a component of the SSU (small subunit) processome involved in 40S ribosomal subunit biogenesis; has homology to PINc domain protein Fcf1p, although the PINc domain of Utp23p is not required for function	6960
	gi|151940928	Utp21p	A3a	8	Utp21p (8)	1.74066	0.441954	nucleus	Subunit of U3-containing 90S preribosome and Small Subunit (SSU) processome complexes involved in production of 18S rRNA and assembly of small ribosomal subunit; synthetic defect with STI1 Hsp90 cochaperone; human homolog linked to glaucoma	2020
	gi|6321942	Imp3p	A3a	1	Imp3p (1)	1.72116	0	0	Component of the SSU processome, which is required for pre-18S rRNA processing, essential protein that interacts with Mpp10p and mediates interactions of Imp4p and Mpp10p with U3 snoRNA	not visualized
	gi|151942372	Utp5p	A3a	2	Utp5p (2)	1.69978	0.359718	nucleolus	Subunit of U3-containing Small Subunit (SSU) processome complex involved in production of 18S rRNA and assembly of small ribosomal subunit	33100
	gi|6325402	Noc4p	A3a	2	Noc4p (2)	1.60226	0.51518	nucleus	Nucleolar protein, forms a complex with Nop14p that mediates maturation and nuclear export of 40S ribosomal subunits	1630
	gi|207342335	Utp15p	A3a	5	Utp15p (5)	1.60073	0.391463	nucleolus,nucleus	Nucleolar protein, component of the small subunit (SSU) processome containing the U3 snoRNA that is involved in processing of pre-18S rRNA	358
	gi|6324635	Cka2p	A3a	1	Cka2p (1)	1.46816	0	cytoplasm,nucleus	Alpha' catalytic subunit of casein kinase 2, a Ser/Thr protein kinase with roles in cell growth and proliferation; the holoenzyme also contains CKA1, CKB1 and CKB2, the many substrates include transcription factors and all RNA polymerases	4540
	gi|190407832	Nan1p	A3a	2	Nan1p (2)	1.39367	0.255974	nucleolus	U3 snoRNP protein, component of the small (ribosomal) subunit (SSU) processosome containing U3 snoRNA; required for the biogenesis of18S rRNA	6560
	gi|6321990	Utp9p	A3a	2	Utp9p (2)	1.36111	0.129469	nucleolus	Nucleolar protein, component of the small subunit (SSU) processome containing the U3 snoRNA that is involved in processing of pre-18S rRNA	20000
	gi|116666730	Snu13	A3a	2	Snu13 (2)	1.1826	0.240731	0	RNA binding protein, part of U3 snoRNP involved in rRNA processing, part of U4/U6-U5 tri-snRNP involved in mRNA splicing, similar to human 15.5K protein	not visualized
	gi|151943408	Utp8p	A3a	1	Utp8p (1)	1.14476	0	nucleolus	Nucleolar protein required for export of tRNAs from the nucleus; also copurifies with the small subunit (SSU) processome containing the U3 snoRNA that is involved in processing of pre-18S rRNA	16800
	gi|6319988	Nop6p	A4	3	Nop6p (3)	2.00793	0.254924	nucleolus	Putative RNA-binding protein implicated in A3/4; contains an RNA recognition motif (RRM) and has similarity to hydrophilins; NOP6 may be a fungal-specific gene as no homologs have been yet identified in higher eukaryotes	8970
	gi|6321964	Nmd3p	A4	1	Nmd3p (1)	1.83004	0	cytoplasm	Protein involved in nuclear export of the large ribosomal subunit; acts as a Crm1p-dependent adapter protein for export of nascent ribosomal subunits through the nuclear pore complex	11900
	gi|160409988	Mak5p	A4	3	Mak5p (3)	1.82921	0.422083	nucleolus,nucleus	Essential nucleolar protein, putative DEAD-box RNA helicase required for maintenance of M1 dsRNA virus; involved in biogenesis of large (60S) ribosomal subunits	981
	gi|521090	Nop4p	A4	14	Nop4p (14)	1.74875	0.246122	nucleolus,nucleus	Nucleolar protein, essential for processing and maturation of 27S pre-rRNA and large ribosomal subunit biogenesis; constituent of 66S pre-ribosomal particles; contains four RNA recognition motifs (RRMs)	4990
	gi|190407303	Nop12p	A4	9	Nop12p (9)	1.65223	0.405725	nucleolus	Nucleolar protein involved in pre-25S rRNA processing and biogenesis of large 60S ribosomal subunit; contains an RNA recognition motif (RRM); binds to Ebp2; similar to Nop13p and Nsr1p	5910
	gi|151943709	Lsg1p	A4	1	Lsg1p (1)	1.53732	0	cytoplasm	Putative GTPase involved in 60S ribosomal subunit biogenesis; required for the release of Nmd3p from 60S subunits in the cytoplasm	19400
	gi|6320292	Rrp1p	A4	4	Rrp1p (4)	1.45198	0.0409039	nucleolus,nucleus	Essential evolutionarily conserved nucleolar protein necessary for biogenesis of 60S ribosomal subunits and processing of pre-rRNAs to mature rRNAs, associated with several distinct 66S pre-ribosomal particles	6960
	gi|190409747	Rrp14p	A4	1	Rrp14p (1)	1.42721	0	0	Essential protein, constituent of 66S pre-ribosomal particles; interacts with proteins involved in ribosomal biogenesis and cell polarity; member of the SURF-6 family	not visualized
	gi|6325164	Nog1p	A4	5	Nog1p (5)	1.42182	0.0919957	nucleus	Putative GTPase that associates with free 60S ribosomal subunits in the nucleolus and is required for 60S ribosomal subunit biogenesis; constituent of 66S pre-ribosomal particles; member of the ODN family of nucleolar G-proteins	28000
	gi|259147998	Rlp24p	A4	2	Rlp24p (2)	1.40884	0.0364329	0	Essential protein with similarity to Rpl24Ap and Rpl24Bp, associated with pre-60S ribosomal subunits and required for ribosomal large subunit biogenesis	not visualized
	gi|6323885	Rrp5p	A4	26	Rrp5p (26)	1.38323	0.244492	nucleolus	RNA binding protein with preference for single stranded tracts of U's involved in synthesis of both 18S and 5.8S rRNAs; component of both the ribosomal small subunit (SSU) processosome and the 90S preribosome	8860
	gi|151942049	Noc1p	A4	12	Noc1p (12)	1.30482	0.217815	nucleolus	Constituent of 66S pre-ribosomal particles, required for large (60S) ribosomal subunit biogenesis; involved in nuclear export of pre-ribosomes; required for maintenance of dsRNA virus; homolog of human CAATT-binding protein	15000
	gi|151945296	Noc2p	A4	17	Noc2p (17)	1.2654	0.195085	nucleolus,nucleus	Protein that forms a nucleolar complex with Mak21p that binds to 90S and 66S pre-ribosomes, as well as a nuclear complex with Noc3p that binds to 66S pre-ribosomes; both complexes mediate intranuclear transport of ribosomal precursors	29000
	gi|151941367	Mak16p	A4	1	Mak16p (1)	1.23865	0	0	Essential nuclear protein, constituent of 66S pre-ribosomal particles; required for maturation of 25S and 5.8S rRNAs;	not visualized
	gi|51013571	Nop2p	A4	4	Nop2p (4)	1.18225	0.130783	nucleolus,nucleus	Probable RNA m(5)C methyltransferase, essential for processing and maturation of 27S pre-rRNA and large ribosomal subunit biogenesis; localized to the nucleolus; constituent of 66S pre-ribosomal particles	18700
	gi|207340712	Nip7p	A4	4	Nip7p (4)	1.17463	0.0749506	nucleolus,nucleus	Nucleolar protein required for 60S ribosome subunit biogenesis, constituent of 66S pre-ribosomal particles; physically interacts with Nop8p and the exosome subunit Rrp43p	5170
	gi|6322843	Mrt4p	A4	3	Mrt4p (3)	1.15465	0.0581777	nucleolus,nucleus	Protein involved in mRNA turnover and ribosome assembly, localizes to the nucleolus	18200
	gi|151941620	Rpf2p	A4	5	Rpf2p (5)	1.14606	0.155749	nucleolus,nucleus	Essential protein involved in the processing of pre-rRNA and the assembly of the 60S ribosomal subunit; interacts with ribosomal protein L11; localizes predominantly to the nucleolus; constituent of 66S pre-ribosomal particles	32400
	gi|171656	Drs1p	A4	3	Drs1p (3)	1.12017	0.050856	cytoplasm,nucleolus,nucleus	Nucleolar DEAD-box protein required for ribosome assembly and function, including synthesis of 60S ribosomal subunits; constituent of 66S pre-ribosomal particles	not visualized
	gi|6324868	Rrs1p	A4	5	Rrs1p (5)	1.10341	0.0943668	0	Essential protein that binds ribosomal protein L11 and is required for nuclear export of the 60S pre-ribosomal subunit during A3/4; mouse homolog shows altered expression in Huntington's disease model mice	not visualized
	gi|151941273	Rea1p/Mdn1p	A4	3	Rea1p/Mdn1p (3)	1.0642	0.168331	cytoplasm,nucleus	Huge dynein-related AAA-type ATPase (midasin), forms extended pre-60S particle with the Rix1 complex (Rix1p-Ipi1p-Ipi3p), may mediate ATP-dependent remodeling of 60S subunits and subsequent export from nucleoplasm to cytoplasm	538
	gi|6325273	Tif6p	A4	2	Tif6p (2)	1.05707	0.0736092	nucleolus,nucleus	Constituent of 66S pre-ribosomal particles, has similarity to human B1 factor 6 (eIF6); may be involved in the biogenesis and or stability of 60S ribosomal subunits	18600
	gi|190406043	Noc3p	A4	9	Noc3p (9)	0.968285	0.101391	nucleolus,nucleus	Protein that forms a nuclear complex with Noc2p that binds to 66S ribosomal precursors to mediate their intranuclear transport; also binds to chromatin to promote the association of DNA replication factors and replication initiation	11700
	gi|151941136	Rix7p	A4	2	Rix7p (2)	0.93256	0.0112842	nucleolus,nucleus	Putative ATPase of the AAA family, required for export of pre-ribosomal large subunits from the nucleus; distributed between the nucleolus, nucleoplasm, and nuclear periphery depending on growth conditions	4490
	gi|6321857	Ssf1p	A4	1	Ssf1p (1)	0.863329	0	nucleolus,nucleus	Constituent of 66S pre-ribosomal particles, required for ribosomal large subunit maturation; functionally redundant with Ssf2p; member of the Brix family	8150
	gi|151944364	Nop13p	A4	1	Nop13p (1)	0.748097	0	nucleolus,nucleus	Nucleolar protein found in preribosomal complexes; contains an RNA recognition motif (RRM)	3830
	gi|6323947	Has1p	A4	6	Has1p (6)	0.641573	0.41327	0	ATP-dependent RNA helicase; localizes to both the nuclear periphery and nucleolus; highly enriched in nuclear pore complex fractions; constituent of 66S pre-ribosomal particles	not visualized
	gi|206558288	Nsa1p	A4	2	Nsa1p (2)	0.63351	0.119724	nucleolus,nucleus	Constituent of 66S pre-ribosomal particles, involved in 60S ribosomal subunit biogenesis	2740
	gi|190407271	Brx1p	A4	3	Brx1p (3)	0.628932	0.172022	nucleolus,nucleus	Nucleolar protein, constituent of 66S pre-ribosomal particles; depletion leads to defects in rRNA processing and a block in the assembly of large ribosomal subunits; possesses a sigma(70)-like RNA-binding motif	13200
	gi|207345119	Nop7p	A4	4	Nop7p (4)	0.599207	0.19731	nucleolus,nucleus	Component of several different pre-ribosomal particles; forms a complex with Ytm1p and Erb1p that is required for maturation of the large ribosomal subunit; required for exit from G0 and the initiation of cell proliferation	4530
	gi|190405562	Nop16p	A4	6	Nop16p (6)	0.585913	0.136956	nucleolus,nucleus	Constituent of 66S pre-ribosomal particles, involved in 60S ribosomal subunit biogenesis	2860
	gi|151944713	Nug1p	A4	5	Nug1p (5)	0.582544	0.203138	nucleolus,nucleus	GTPase that associates with nuclear 60S pre-ribosomes, required for export of 60S ribosomal subunits from the nucleus	7130
	gi|6324326	Rlp7p	A4	4	Rlp7p (4)	0.569188	0.0964524	0	Nucleolar protein with similarity to large ribosomal subunit L7 proteins; constituent of 66S pre-ribosomal particles; plays an essential role in processing of precursors to the large ribosomal subunit RNAs	7720
	gi|190407574	Ytm1p	A4	1	Ytm1p (1)	0.55285	0	nucleolus,nucleus	Constituent of 66S pre-ribosomal particles, forms a complex with Nop7p and Erb1p that is required for maturation of the large ribosomal subunit; has seven C-terminal WD repeats	6670
	gi|6320620	Rrp17p	A4	1	Rrp17p (1)	0.549757	0	nucleolus,nucleus	Component of the pre-60S pre-ribosomal particle; required for cell viability under standard (aerobic) conditions but not under anaerobic conditions	2950
	gi|207344709	Cic1p/Nsa3p	A4	4	Cic1p/Nsa3p (4)	0.541366	0.199806	nucleolus,nucleus	Essential protein that interacts with proteasome components and has a potential role in proteasome substrate specificity; also copurifies with 66S pre-ribosomal particles	45900
	gi|6324219	Nop15p	A4	3	Nop15p (3)	0.504031	0.241167	nucleolus,nucleus	Constituent of 66S pre-ribosomal particles, involved in 60S ribosomal subunit biogenesis; localizes to both nucleolus and cytoplasm	4280
	gi|151941747	Ebp2p	A4	6	Ebp2p (6)	0.502203	0.27306	0	Essential protein required for the maturation of 25S rRNA and 60S ribosomal subunit assembly, localizes to the nucleolus; constituent of 66S pre-ribosomal particles	not visualized
	gi|6323693	Erb1p	A4	20	Erb1p (20)	0.498769	0.25228	nucleolus,nucleus	Constituent of 66S pre-ribosomal particles, forms a complex with Nop7p and Ytm1p that is required for maturation of the large ribosomal subunit; required for maturation of the 25S and 5.8S ribosomal RNAs; homologous to mammalian Bop1	2680
	gi|256270950	Spb1p	A4	4	Spb1p (4)	0.492255	0.0693177	0	AdoMet-dependent methyltransferase involved in rRNA processing and 60S ribosomal subunit maturation; methylates G2922 in the tRNA docking site of the large subunit rRNA and in the absence of snR52, U2921; suppressor of PAB1 mutants	not visualized
	gi|190406571	Spb4p	A4	3	Spb4p (3)	0.381144	0.129129	nucleolus,nucleus	Putative ATP-dependent RNA helicase, nucleolar protein required for synthesis of 60S ribosomal subunits at a late step in the pathway; sediments with 66S pre-ribosomes in sucrose gradients	5740
	gi|7839181	Nop10p	A5	2	Nop10p (2)	1.31793	0.0424002	nucleolus	Constituent of small nucleolar ribonucleoprotein particles containing H/ACA-type snoRNAs, which are required for pseudouridylation and processing of pre-18S rRNA	not visualized
	gi|190405871	Gar1p	A5	2	Gar1p (2)	1.20472	0.0205002	nucleolus	Protein component of the H/ACA snoRNP pseudouridylase complex, involved in the modification and cleavage of the 18S pre-rRNA	5730
	gi|151941019	Cbf5p	A5	8	Cbf5p (8)	1.09424	0.121082	nucleolus	Pseudouridine synthase catalytic subunit of box H/ACA small nucleolar ribonucleoprotein particles (snoRNPs), acts on both large and small rRNAs and on snRNA U2; mutations in human ortholog dyskerin cause the disorder dyskeratosis congenita	33600
	gi|6320190	Nop1p	A5	12	Nop1p (12)	1.07788	0.290995	0	Nucleolar protein, component of the small subunit processome complex, which is required for processing of pre-18S rRNA; has similarity to mammalian fibrillarin	not visualized
	gi|666101	Nhp2p	A5	2	Nhp2p (2)	1.04017	0.00807126	nucleolus	Nuclear protein related to mammalian high mobility group (HMG) proteins, essential for function of H/ACA-type snoRNPs, which are involved in 18S rRNA processing	not visualized
	gi|190405265	Nop56p	A5	13	Nop56p (13)	0.906764	0.162903	nucleolus	Essential evolutionarily-conserved nucleolar protein component of the box C/D snoRNP complexes that direct 2'-O-methylation of pre-rRNA during its maturation; overexpression causes spindle orientation defects	13500
	gi|206558283	Nop58p	A5	3	Nop58p (3)	0.870927	0.122461	nucleolus	Protein involved in pre-rRNA processing, 18S rRNA synthesis, and snoRNA synthesis; component of the small subunit processome complex, which is required for processing of pre-18S rRNA	34700
	gi|71064091	YIL127C	A6	1	YIL127C (1)	2.72884	0	nucleolus	Putative protein of unknown function; identified in a screen for mutants with decreased levels of rDNA transcription; green fluorescent protein (GFP)-fusion protein localizes to the nucleolus; predicted to be involved in ribosome biogenesis	3670
	gi|530998	Fpr3p	A6	7	Fpr3p (7)	1.94252	0.280069	nucleolus,nucleus	Nucleolar peptidyl-prolyl cis-trans isomerase (PPIase); FK506 binding protein; phosphorylated by casein kinase II (Cka1p-Cka2p-Ckb1p-Ckb2p) and dephosphorylated by Ptp1p	9490
	gi|151945554	Rex4p	A6	1	Rex4p (1)	1.9107	0	nucleolus,nucleus	Putative RNA exonuclease possibly involved in pre-rRNA processing and ribosome assembly	4280
	gi|160380616	Dbp3p	A6	2	Dbp3p (2)	1.33592	0.211304	nucleolus,nucleus	Putative ATP-dependent RNA helicase of the DEAD-box family involved in ribosomal biogenesis	38900
	gi|207340445	Rrp12p	A6	4	Rrp12p (4)	1.28877	0.311996	cytoplasm,nucleus	Protein required for export of the ribosomal subunits; associates with the RNA components of the pre-ribosomes; contains HEAT-repeats	8170
	gi|6324595	YOR021C	A6	1	YOR021C (1)	1.09506	0	0	Putative protein of unknown function; YOR021C is not an essential gene; predicted to be involved in rRNA processing and ribosome biogenesis and in biopolymer catabolism	2520
	gi|259145944	Arb1p	A6	5	Arb1p (5)	1.05258	0.139902	cytoplasm	ATPase of the ATP-binding cassette (ABC) family involved in 40S and 60S ribosome biogenesis, has similarity to Gcn20p; shuttles from nucleus to cytoplasm, physically interacts with Tif6p, Lsg1p	17600
	gi|163310814	Npl3p	A6	1	Npl3p (1)	1.04948	0	nucleus	is Nop3, req. for ribos. biogenesis. also for mRNA metabolism. For RNA-binding protein that promotes elongation, regulates termination, and carries poly(A) mRNA from nucleus to cytoplasm; required for pre-mRNA splicing; dissociation from mRNAs promoted by Mtr10p; phosphorylated by Sky1p in the cytoplasm	78700
	gi|577810	Rrp8p	A6	1	Rrp8p (1)	0.981832	0	nucleolus,nucleus	Nucleolar protein involved in rRNA processing, pre-rRNA cleavage at site A2; also involved in telomere maintenance; mutation is synthetically lethal with a gar1 mutation	2780
	gi|151943057	Hpm1p	A6	1	Hpm1p (1)	0.89402	0	cytoplasm,nucleus	AdoMet-dependent methyltransferase involved in a novel 3-methylhistidine modification of ribosomal protein Rpl3p; seven beta-strand MTase family member; null mutant exhibits a weak vacuolar protein sorting defect and caspofungin resistance	not visualized
	gi|151943835	YCR016W	A6	3	YCR016W (3)	0.774344	0.177802	nucleolus,nucleus	Putative protein of unknown function; green fluorescent protein (GFP)-fusion protein localizes to the nucleolus and nucleus; predicted to be involved in A3/4	1850
	gi|151941039	Pwp1p	A6	2	Pwp1p (2)	0.345001	0.110836	cytoplasm,nucleolus,nucleus	Protein with WD-40 repeats involved in rRNA processing; associates with trans-acting ribosome biogenesis factors; similar to beta-transducin superfamily	43800
	gi|190409546	NPA3	B	2	NPA3 (2)	1.73725	0.14863	cytoplasm	Essential, conserved, cytoplasmic ATPase; phosphorylated by the Pcl1p-Pho85p kinase complex	15200
	gi|151943621	Gcn1p	B	4	Gcn1p (4)	1.32264	0.111566	cytoplasm	Positive regulator of the Gcn2p kinase activity, forms a complex with Gcn20p; proposed to stimulate Gcn2p activation by an uncharged tRNA	7330
	gi|468605	Sup45p	B	2	Sup45p (2)	1.14925	0.0235591	cytoplasm	Polypeptide release factor (eRF1) in translation termination; mutant form acts as a recessive omnipotent suppressor; methylated by Mtq2p-Trm112p in ternary complex eRF1-eRF3-GTP; mutation of methylation site confers resistance to zymocin	13100
	gi|151946513	GRS1	B	1	GRS1 (1)	1.03711	0	cytoplasm	Cytoplasmic and mitochondrial glycyl-tRNA synthase that ligates glycine to the cognate anticodon bearing tRNA; transcription termination factor that may interact with the 3'-end of pre-mRNA to promote 3'-end formation	98400
	gi|984682	NIP1	B1	1	NIP1 (1)	1.5494	0	cytoplasm	eIF3c subunit of the eukaryotic translation initiation factor 3 (eIF3), involved in the assembly of preinitiation complex and start codon selection	78900
	gi|151946172	Clu1p	B1	1	Clu1p (1)	1.43088	0	cytoplasm	eIF3 component of unknown function; deletion causes defects in mitochondrial organization but not in growth or translation initiation, can rescue cytokinesis and mitochondrial organization defects of the Dictyostelium cluA- mutant	17000
	gi|151946470	RPG1	B1	2	RPG1 (2)	1.40987	0.16811	cytoplasm	eIF3a subunit of the core complex of translation initiation factor 3 (eIF3), essential for translation; part of a subcomplex (Prt1p-Rpg1p-Nip1p) that stimulates binding of mRNA and tRNA(i)Met to ribosomes	52700
	gi|238686680	Prt1	B1	5	Prt1 (5)	1.35705	0.17081	cytoplasm	eIF3b subunit of the core complex of translation initiation factor 3 (eIF3), essential for translation; part of a subcomplex (Prt1p-Rpg1p-Nip1p) that stimulates binding of mRNA and tRNA(i)Met to ribosomes	47500
	gi|6324433	Cdc33p	B1	2	Cdc33p (2)	1.30992	0.0230314	cytoplasm	Cytoplasmic mRNA cap binding protein and translation initiation factor eIF4E; the eIF4E-cap complex is responsible for mediating cap-dependent mRNA translation via interactions with translation initiation factor eIF4G (Tif4631p or Tif4632p)	14200
	gi|3732	unnamed protein product 98% seq. identity to Gcd1p	B1	1	unnamed protein product 98% seq. identity to Gcd1p (1)	1.25976	0	cytoplasm	Gamma subunit of the translation initiation factor eIF2B, the guanine-nucleotide exchange factor for eIF2; activity subsequently regulated by phosphorylated eIF2; first identified as a negative regulator of GCN4 expression	9530
	gi|3641	DBP1	B1	1	DBP1 (1)	1.25584	0	cytoplasm	Putative ATP-dependent RNA helicase of the DEAD-box protein family; mutants show reduced stability of the 40S ribosomal subunit scanning through 5' untranslated regions of mRNAs	1480
	gi|6324778	Ded1p	B1	8	Ded1p (8)	1.22199	0.230168	0	ATP-dependent DEAD (Asp-Glu-Ala-Asp)-box RNA helicase, required for B1 of all yeast mRNAs; mutations in human DEAD-box DBY are a frequent cause of male infertility	not visualized
	gi|6323795	TIF34	B1	2	TIF34 (2)	1.20323	0.048558	0	eIF3i subunit of the core complex of translation initiation factor 3 (eIF3), which is essential for translation	2400
	gi|6322323	Tif2p	B1	13	Tif2p (13)	1.17614	0.154061	cytoplasm	Translation initiation factor eIF4A, identical to Tif1p; DEA(D/H)-box RNA helicase that couples ATPase activity to RNA binding and unwinding; forms a dumbbell structure of two compact domains connected by a linker; interacts with eIF4G	not quantitated
	gi|460044	Fun12p	B1	3	Fun12p (3)	1.15455	0.149238	cytoplasm	GTPase, required for general translation initiation by promoting Met-tRNAiMet binding to ribosomes and ribosomal subunit joining; homolog of bacterial IF2	13400
	gi|11513344	Tif2p	B1	1	Tif2p (1)	1.15174	0	cytoplasm	Translation initiation factor eIF4A, identical to Tif1p; DEA(D/H)-box RNA helicase that couples ATPase activity to RNA binding and unwinding; forms a dumbbell structure of two compact domains connected by a linker; interacts with eIF4G	not quantitated
	gi|238686682	Tif35p	B1	5	Tif35p (5)	1.01368	0.0641104	cytoplasm	eIF3g subunit of the core complex of translation initiation factor 3 (eIF3), which is essential for translation	not visualized
	gi|151941085	Yef3p	B1	20	Yef3p (20)	1.00689	0.12761	cytoplasm	Translational elongation factor 3, stimulates the binding of aminoacyl-tRNA (AA-tRNA) to ribosomes by releasing EF-1 alpha from the ribosomal complex; contains two ABC cassettes; binds and hydrolyses ATP	871000
	gi|38492898	Sui2p	B1	1	Sui2p (1)	0.795329	0	cytoplasm	Alpha subunit of the translation initiation factor eIF2, involved in the identification of the start codon; phosphorylation of Ser51 is required for regulation of translation by inhibiting the exchange of GDP for GTP	17100
	gi|6322769	Tef4p	B2	3	Tef4p (3)	1.45915	0.135245	cytoplasm	Gamma subunit of translational elongation factor eEF1B, stimulates the binding of aminoacyl-tRNA (AA-tRNA) to ribosomes by releasing eEF1A (Tef1p/Tef2p) from the ribosomal complex	102000
	gi|151941388	TEF-1B	B2	1	TEF-1B (1)	1.3959	0	cytoplasm	Translational elongation factor EF-1 alpha; also encoded by TEF2; functions in the binding reaction of aminoacyl-tRNA (AA-tRNA) to ribosomes	377
	gi|55670150	EF-2 (EFT1/EFT2)	B2	14	EF-2 (EFT1/EFT2) (14)	1.20942	0.207587	cytoplasm	Elongation factor 2 (EF-2), also encoded by EFT2; catalyzes ribosomal translocation during protein synthesis; contains diphthamide, the unique posttranslationally modified histidine residue specifically ADP-ribosylated by diphtheria toxin	82700
	gi|6319594	Tef2p	B2	21	Tef2p (21)	1.08944	0.0741485	cytoplasm	Translational elongation factor EF-1 alpha; also encoded by TEF1; functions in the binding reaction of aminoacyl-tRNA (AA-tRNA) to ribosomes	450
	gi|151944517	Hef3p	B2	1	Hef3p (1)	1.02515	0	0	Translational elongation factor EF-3; paralog of YEF3 and member of the ABC superfamily; stimulates EF-1 alpha-dependent binding of aminoacyl-tRNA by the ribosome; normally expressed in zinc deficient cells	125
	gi|6320431	Hta1p/Hta2p	C1	1	Hta1p/Hta2p (1)	1.48729	0	vacuole	Histone H2A, core histone protein required for chromatin assembly and chromosome function; one of two nearly identical subtypes (see also HTA2); DNA damage-dependent phosphorylation by Mec1p facilitates DNA repair; acetylated by Nat4p	not visualized
	gi|15988133	H4	C1	1	H4 (1)	1.35428	0	nucleus	Histone H4, core histone protein required for chromatin assembly and chromosome function; one of two identical histone proteins (see also HHF2); contributes to telomeric silencing; N-terminal domain involved in maintaining genomic integrity	524000
	gi|6320430	Htb1p	C1	2	Htb1p (2)	1.19079	0.0506181	nucleus	Histone H2B, core histone protein required for chromatin assembly and chromosome function; nearly identical to HTB1; Rad6p-Bre1p-Lge1p mediated ubiquitination regulates transcriptional activation, meiotic DSB formation and H3 methylation	443000
	gi|259145314	Paa1p	C3	1	Paa1p (1)	1.1432	0	0	Polyamine acetyltransferase; acetylates polyamines (e.g. putrescine, spermidine, spermine) and also aralkylamines (e.g. tryptamine, phenylethylamine); may be involved in transcription and/or DNA replication	8680
	gi|51013133	Rsc8p	C3a	1	Rsc8p (1)	1.53425	0	nucleus	Component of the RSC chromatin remodeling complex; essential for viability and mitotic growth; homolog of SWI/SNF subunit Swi3p, but unlike Swi3p, does not activate transcription of reporters	3380
	gi|151940964	Fpr4p	C4e	9	Fpr4p (9)	1.44157	0.172309	nucleolus,nucleus	Peptidyl-prolyl cis-trans isomerase (PPIase) (proline isomerase) localized to the nucleus; catalyzes isomerization of proline residues in histones H3 and H4, which affects lysine methylation of those histones	14100
	gi|110590860	RPA12	E1	2	RPA12 (2)	1.84123	0.282127	nucleolus	RNA polymerase I subunit A12.2; contains two zinc binding domains, and the N terminal domain is responsible for anchoring to the RNA pol I complex	8450
	gi|151942801	Rpa135p	E1	1	Rpa135p (1)	1.2227	0	nucleolus	RNA polymerase I subunit A135	14100
	gi|172215	Rpa190p	E1	2	Rpa190p (2)	1.05553	0.0929421	nucleolus	RNA polymerase I subunit; largest subunit of RNA polymerase I	2840
	gi|190407445	Rpo31p	E3	1	Rpo31p (1)	1.04419	0	nucleus	RNA polymerase III subunit C160, part of core enzyme; similar to bacterial beta-prime subunit	6020
	gi|190408037	Rpc40p (AC40)	E5	2	Rpc40p (AC40) (2)	1.27087	0.0465545	nucleolus,nucleus	RNA polymerase subunit, common to RNA polymerase I and III	13000
	gi|259145620	Yra1p	F5	2	Yra1p (2)	2.51919	1.09864	nucleus	Nuclear protein that binds to RNA and to Mex67p, required for export of poly(A)+ mRNA from the nucleus; member of the REF (RNA and export factor binding proteins) family; another family member, Yra2p, can substitute for Yra1p function	not visualized
	gi|6324217	Dbp2p	F5	1	Dbp2p (1)	1.58323	0	cytoplasm,nucleus	Essential ATP-dependent RNA helicase of the DEAD-box protein family, involved in nonsense-mediated mRNA decay and rRNA processing	33100
	gi|6321265	Kem1p	F5	3	Kem1p (3)	1.50403	0.341163	cytoplasm	Evolutionarily-conserved 5'-3' exonuclease component of cytoplasmic processing (P) bodies involved in mRNA decay; plays a role in microtubule-mediated processes, filamentous growth, ribosomal RNA maturation, and telomere maintenance	11700
	gi|51013079	HEK2	F5	1	HEK2 (1)	1.34632	0	cytoplasm	RNA binding protein involved in the asymmetric localization of ASH1 mRNA; represses translation of ASH1 mRNA, an effect reversed by Yck1p-dependent phosphoryation; regulates telomere position effect and length; similarity to hnRNP-K	15600
	gi|256271306	Pab1p	F5	10	Pab1p (10)	1.30523	0.183687	cytoplasm	Poly(A) binding protein, part of the 3'-end RNA-processing complex, mediates interactions between the 5' cap structure and the 3' mRNA poly(A) tail, involved in control of poly(A) tail length, interacts with translation factor eIF-4G	198000
	gi|2326812	DBP5	F5	1	DBP5 (1)	1.13985	0	nuclear periphery	Cytoplasmic ATP-dependent RNA helicase of the DEAD-box family involved in mRNA export from the nucleus; involved in translation termination	14900
	gi|6322854	Pap1p	F5	1	Pap1p (1)	1.12113	0	nucleus	Poly(A) polymerase, one of three factors required for mRNA 3'-end polyadenylation, forms multiprotein complex with polyadenylation factor I (PF I), also required for mRNA nuclear export; may also polyadenylate rRNAs	17100
	gi|14318523	Loc1p	F5	5	Loc1p (5)	1.05129	0.188941	nucleolus,nucleus	Nuclear protein involved in asymmetric localization of ASH1 mRNA; binds double-stranded RNA in vitro; constituent of 66S pre-ribosomal particles	3650
	gi|218465	POP2	F5	1	POP2 (1)	1.03799	0	cytoplasm,mitochondrion	RNase of the DEDD superfamily, subunit of the Ccr4-Not complex that mediates 3' to 5' mRNA deadenylation	1520
	gi|160358710	Sub2p	F6	6	Sub2p (6)	1.06124	0.176038	nucleus	Component of the TREX complex required for nuclear mRNA export; member of the DEAD-box RNA helicase superfamily and is involved in early and late steps of spliceosome assembly; homolog of the human splicing factor hUAP56	51700
	gi|172945	Frs1p	F7	1	Frs1p (1)	1.30588	0	cytoplasm	Beta subunit of cytoplasmic phenylalanyl-tRNA synthetase, forms a tetramer with Frs2p to generate active enzyme; able to hydrolyze mis-aminoacylated tRNA-Phe, which could contribute to translational quality control	5440
	gi|207344772	Ded81p	F7	1	Ded81p (1)	1.03527	0	0	Cytosolic asparaginyl-tRNA synthetase, required for protein synthesis, catalyzes the specific attachment of asparagine to its cognate tRNA	not visualized
	gi|190405061	LHP1	F7	1	LHP1 (1)	0.956269	0	nucleus	RNA binding protein required for maturation of tRNA and U6 snRNA precursors; acts as a molecular chaperone for RNAs transcribed by polymerase III; homologous to human La (SS-B) autoantigen	not visualized
	gi|6980562	Ypd1p	G	1	Ypd1p (1)	1.7297	0	cytoplasm,nucleus	Phosphorelay intermediate protein, phosphorylated by the plasma membrane sensor Sln1p in response to osmotic stress and then in turn phosphorylates the response regulators Ssk1p in the cytosol and Skn7p in the nucleus	6330
	gi|151943073	LYS12	G	1	LYS12 (1)	1.56953	0	mitochondrion	Homo-isocitrate dehydrogenase, an NAD-linked mitochondrial enzyme required for the fourth step in the biosynthesis of lysine, in which homo-isocitrate is oxidatively decarboxylated to alpha-ketoadipate	19100
	gi|1622933	Ptc3	G	1	Ptc3 (1)	1.45425	0	cytoplasm,nucleus	Type 2C protein phosphatase; dephosphorylates Hog1p (see also Ptc2p) to limit maximal kinase activity induced by osmotic stress; dephosphorylates T169 phosphorylated Cdc28p (see also Ptc2p); role in DNA checkpoint inactivation	19700
	gi|151942086	GRX3	G	1	GRX3 (1)	1.44917	0	cytoplasm,nucleus	Hydroperoxide and superoxide-radical responsive glutathione-dependent oxidoreductase; monothiol glutaredoxin subfamily member along with Grx4p and Grx5p; protects cells from oxidative damage	11000
	gi|51013417	Pdx1p	G	1	Pdx1p (1)	1.41814	0	mitochondrion	Dihydrolipoamide dehydrogenase (E3)-binding protein (E3BP) of the mitochondrial pyruvate dehydrogenase (PDH) complex, plays a structural role in the complex by binding and positioning E3 to the dihydrolipoamide acetyltransferase (E2) core	414
	gi|511135	GPD2	G	1	GPD2 (1)	1.36335	0	cytoplasm,nucleus	NAD-dependent glycerol 3-phosphate dehydrogenase, homolog of Gpd1p, expression is controlled by an oxygen-independent signaling pathway required to regulate metabolism under anoxic conditions; located in cytosol and mitochondria	8970
	gi|151942316	Ydr341cp	G	1	Ydr341cp (1)	1.36244	0	0	Arginyl-tRNA synthetase, proposed to be cytoplasmic but the authentic, non-tagged protein is detected in highly purified mitochondria in high-throughput studies	20600
	gi|151942417	PPN1	G	3	PPN1 (3)	1.32561	0.208912	vacuole	Vacuolar endopolyphosphatase with a role in phosphate metabolism; functions as a homodimer	319
	gi|6319641	Arl1p	G	1	Arl1p (1)	1.29677	0	punctate composite,Golgi to ER	Soluble GTPase with a role in regulation of membrane traffic; regulates potassium influx; G protein of the Ras superfamily, similar to ADP-ribosylation factor	5190
	gi|28373827	ILV2	G	1	ILV2 (1)	1.28947	0	mitochondrion	Acetolactate synthase, catalyses the first common step in isoleucine and valine biosynthesis and is the target of several classes of inhibitors, localizes to the mitochondria; expression of the gene is under general amino acid contro	31900
	gi|173146	Ura2p	G	6	Ura2p (6)	1.27781	0.0967933	cytoplasm	Bifunctional carbamoylphosphate synthetase (CPSase)-aspartate transcarbamylase (ATCase), catalyzes the first two enzymatic steps in the de novo biosynthesis of pyrimidines; both activities are subject to feedback inhibition by UTP	11000
	gi|171110	Atp2p	G	2	Atp2p (2)	1.26662	0.209729	mitochondrion	Beta subunit of the F1 sector of mitochondrial F1F0 ATP synthase, which is a large, evolutionarily conserved enzyme complex required for ATP synthesis; phosphorylated	164000
	gi|171502	Fas2p	G	2	Fas2p (2)	1.26271	0.105929	cytoplasm	Alpha subunit of fatty acid synthetase, which catalyzes the synthesis of long-chain saturated fatty acids; contains beta-ketoacyl reductase and beta-ketoacyl synthase activities; phosphorylated	17000
	gi|6324343	Acc1p	G	14	Acc1p (14)	1.22168	0.214609	cytoplasm,punctate composite	Acetyl-CoA carboxylase, biotin containing enzyme that catalyzes the carboxylation of acetyl-CoA to form malonyl-CoA; required for de novo biosynthesis of long-chain fatty acids	20200
	gi|6323138	Ahp1p	G	1	Ahp1p (1)	1.21772	0	cytoplasm,nucleus	Thiol-specific peroxiredoxin, reduces hydroperoxides to protect against oxidative damage; function in vivo requires covalent conjugation to Urm1p	16200
	gi|894204	Psa1p	G	1	Psa1p (1)	1.18265	0	cytoplasm	GDP-mannose pyrophosphorylase (mannose-1-phosphate guanyltransferase), synthesizes GDP-mannose from GTP and mannose-1-phosphate in cell wall biosynthesis; required for normal cell wall structure	97100
	gi|3802	RNR2	G	3	RNR2 (3)	1.18193	0.099771	cytoplasm,nucleus	Ribonucleotide-diphosphate reductase (RNR), small subunit; the RNR complex catalyzes the rate-limiting step in dNTP synthesis and is regulated by DNA replication and DNA damage checkpoint pathways via localization of the small subunits	538
	gi|6320930	ILV1	G	2	ILV1 (2)	1.17983	0.0940231	mitochondrion	Threonine deaminase, catalyzes the first step in isoleucine biosynthesis; expression is under general amino acid control; ILV1 locus exhibits highly positioned nucleosomes whose organization is independent of known ILV1 regulation	11900
	gi|151940771	Gcn20p	G	1	Gcn20p (1)	1.16847	0	cytoplasm	Positive regulator of the Gcn2p kinase activity, forms a complex with Gcn1p; proposed to stimulate Gcn2p activation by an uncharged tRNA	14600
	gi|51013181	Csr1p	G	1	Csr1p (1)	1.16601	0	ambiguous	Phosphatidylinositol transfer protein with a potential role in regulating lipid and fatty acid metabolism under heme-depleted conditions; interacts specifically with thioredoxin peroxidase; may have a role in oxidative stress resistance	9600
	gi|171596	Gfa1p	G	3	Gfa1p (3)	1.15493	0.149892	0	Glutamine-fructose-6-phosphate amidotransferase, catalyzes the formation of glucosamine-6-P and glutamate from fructose-6-P and glutamine in the first step of chitin biosynthesis	14300
	gi|5542362	Gpm1p	G	1	Gpm1p (1)	1.13246	0	cytoplasm	Tetrameric phosphoglycerate mutase, mediates the conversion of 3-phosphoglycerate to 2-phosphoglycerate during glycolysis and the reverse reaction during gluconeogenesis	172000
	gi|6322666	Fas1p	G	3	Fas1p (3)	1.12439	0.114879	cytoplasm	Beta subunit of fatty acid synthetase, which catalyzes the synthesis of long-chain saturated fatty acids; contains acetyltransacylase, dehydratase, enoyl reductase, malonyl transacylase, and palmitoyl transacylase activities	91800
	gi|151943263	Trp5p	G	5	Trp5p (5)	1.08781	0.430553	cytoplasm,nucleus	Tryptophan synthase, catalyzes the last step of tryptophan biosynthesis; regulated by the general control system of amino acid biosynthesis	15500
	gi|6322468	TDH1	G	2	TDH1 (2)	1.08229	0.127401	cytoplasm,nucleus	Glyceraldehyde-3-phosphate dehydrogenase, isozyme 1, involved in glycolysis and gluconeogenesis; tetramer that catalyzes the reaction of glyceraldehyde-3-phosphate to 1,3 bis-phosphoglycerate; detected in the cytoplasm and cell-wall	120000
	gi|151943508	Yhb1p	G	1	Yhb1p (1)	1.07404	0	cytoplasm	Nitric oxide oxidoreductase, flavohemoglobin involved in nitric oxide detoxification; plays a role in the oxidative and nitrosative stress responses	13000
	gi|308191556	Ade12p	G	1	Ade12p (1)	1.07355	0	cytoplasm	Adenylosuccinate synthase, catalyzes the first step in synthesis of adenosine monophosphate from inosine 5'monophosphate during purine nucleotide biosynthesis; exhibits binding to single-stranded autonomously replicating (ARS) core sequence	56800
	gi|172436	Rna1p	G	1	Rna1p (1)	1.0458	0	cytoplasm	GTPase activating protein (GAP) for Gsp1p, involved in nuclear transport	52200
	gi|151943789	Glk1p	G	2	Glk1p (2)	1.04359	0.209765	cytoplasm,punctate composite	Glucokinase, catalyzes the phosphorylation of glucose at C6 in the first irreversible step of glucose metabolism; one of three glucose phosphorylating enzymes; expression regulated by non-fermentable carbon sources	21100
	gi|171122	Vma2p	G	14	Vma2p (14)	1.03068	0.201752	vacuolar membrane	Subunit B of the eight-subunit V1 peripheral membrane domain of the vacuolar H+-ATPase (V-ATPase), an electrogenic proton pump found throughout the endomembrane system; contains nucleotide binding sites; also detected in the cytoplasm	131000
	gi|6322123	Rrn3p	G	1	Rrn3p (1)	1.0298	0	cytoplasm	Minor isoform of the large subunit of ribonucleotide-diphosphate reductase; the RNR complex catalyzes rate-limiting step in dNTP synthesis, regulated by DNA replication and DNA damage checkpoint pathways via localization of small subunits	1360
	gi|640053	SER1	G	1	SER1 (1)	1.00041	0	cytoplasm	3-phosphoserine aminotransferase, catalyzes the formation of phosphoserine from 3-phosphohydroxypyruvate, required for serine and glycine biosynthesis; regulated by the general control of amino acid biosynthesis mediated by Gcn4p	15900
	gi|157834086	URA6	G	2	URA6 (2)	0.999019	0.0352016	cytoplasm,nucleus	Uridylate kinase, catalyzes the seventh enzymatic step in the de novo biosynthesis of pyrimidines, converting uridine monophosphate (UMP) into uridine-5'-diphosphate (UDP)	1500
	gi|6321776	Prs3p	G	1	Prs3p (1)	0.998874	0	cytoplasm	5-phospho-ribosyl-1(alpha)-pyrophosphate synthetase, synthesizes PRPP, which is required for nucleotide, histidine, and tryptophan biosynthesis; one of five related enzymes, which are active as heteromultimeric complexes	not visualized
	gi|4180	Cdc19p	G	3	Cdc19p (3)	0.997727	0.0367768	cytoplasm	Pyruvate kinase, functions as a homotetramer in glycolysis to convert phosphoenolpyruvate to pyruvate, the input for aerobic (TCA cycle) or anaerobic (glucose fermentation) respiration	291000
	gi|75766245	Gal1p	G	2	Gal1p (2)	0.99161	0.0591641	0	Galactokinase, phosphorylates alpha-D-galactose to alpha-D-galactose-1-phosphate in the first step of galactose catabolism; expression regulated by Gal4p	not visualized
	gi|6323619	Apt1p	G	1	Apt1p (1)	0.962166	0	cytoplasm,nucleus	Adenine phosphoribosyltransferase, catalyzes the formation of AMP from adenine and 5-phosphoribosylpyrophosphate; involved in the salvage pathway of purine nucleotide biosynthesis	11200
	gi|207344936	Pfk1p	G	1	Pfk1p (1)	0.958689	0	cytoplasm	Alpha subunit of heterooctameric phosphofructokinase involved in glycolysis, indispensable for anaerobic growth, activated by fructose-2,6-bisphosphate and AMP, mutation inhibits glucose induction of cell cycle-related genes	89800
	gi|47420051	Gpd1p	G	2	Gpd1p (2)	0.942304	0.189399	peroxisome	NAD-dependent glycerol-3-phosphate dehydrogenase, key enzyme of glycerol synthesis, essential for growth under osmotic stress; expression regulated by high-osmolarity glycerol response pathway; homolog of Gpd2p	807
	gi|51013423	Ade5,7p	G	1	Ade5,7p (1)	0.942268	0	cytoplasm	Bifunctional enzyme of the 'de novo' purine nucleotide biosynthetic pathway, contains aminoimidazole ribotide synthetase and glycinamide ribotide synthetase activities	35800
	gi|256274388	Sam1p	G	6	Sam1p (6)	0.919848	0.118502	cytoplasm	S-adenosylmethionine synthetase, catalyzes transfer of the adenosyl group of ATP to the sulfur atom of methionine; one of two differentially regulated isozymes (Sam1p and Sam2p)	103000
	gi|223143	Adh2p	G	1	Adh2p (1)	0.8864	0	cytoplasm	Glucose-repressible alcohol dehydrogenase II, catalyzes the conversion of ethanol to acetaldehyde; involved in the production of certain carboxylate esters; regulated by ADR1	1620
	gi|416161	Cys4p	G	3	Cys4p (3)	0.84301	0.107299	cytoplasm	Cystathionine beta-synthase, catalyzes synthesis of cystathionine from serine and homocysteine, the first committed step in cysteine biosynthesis; responsible for hydrogen sulfide generation; mutations in human ortholog cause homocystinuria	41900
	gi|7546185	Fur1	G	1	Fur1 (1)	0.75713	0	intracellular	Uracil phosphoribosyltransferase, synthesizes UMP from uracil; involved in the pyrimidine salvage pathway	not visualized
	gi|6323073	Pdc1p	G	11	Pdc1p (11)	0.601873	0.179765	ambiguous,cytoplasm,nucleus	Major of three pyruvate decarboxylase isozymes, key enzyme in alcoholic fermentation, decarboxylates pyruvate to acetaldehyde; subject to glucose-, ethanol-, and autoregulation; involved in amino acid catabolism	8970
	gi|207342498	Tsa1p	G	2	Tsa1p (2)	0.580678	0.115587	cytoplasm,punctate composite	Thioredoxin peroxidase, acts as both a ribosome-associated and free cytoplasmic antioxidant; self-associates to form a high-molecular weight chaperone complex under oxidative stress; deletion results in mutator phenotype	378000
	gi|6324194	Fpr1p	G/C2	3	Fpr1p (3)	1.60158	0.114525	cytoplasm,nucleus	Peptidyl-prolyl cis-trans isomerase (PPIase), binds to the drugs FK506 and rapamycin; also binds to the nonhistone chromatin binding protein Hmo1p and may regulate its assembly or function	43300
	gi|460064	Gua1p	G/V	3	Gua1p (3)	1.10966	0.0677859	0	GMP synthase, an enzyme that catalyzes the second step in the biosynthesis of GMP from inosine 5'-phosphate (IMP); transcription is not subject to regulation by guanine but is negatively regulated by nutrient starvation	not visualized
	gi|207343744	Mgm101p	H	1	Mgm101p (1)	1.72219	0	0	Protein involved in mitochondrial genome maintenance; component of the mitochondrial nucleoid, required for the repair of oxidative mtDNA damage	not visualized
	gi|454438	Pim1p	H	1	Pim1p (1)	1.59486	0	mitochondrion	ATP-dependent Lon protease, involved in degradation of misfolded proteins in mitochondria; required for biogenesis and maintenance of mitochondria	14500
	gi|167013431	Idh2p	H	1	Idh2p (1)	1.16962	0	mitochondrion	Subunit of mitochondrial NAD(+)-dependent isocitrate dehydrogenase, which catalyzes the oxidation of isocitrate to alpha-ketoglutarate in the TCA cycle; phosphorylated	43100
	gi|151945474	Tuf1p	H	1	Tuf1p (1)	1.12263	0	mitochondrion	Mitochondrial translation elongation factor Tu; comprises both GTPase and guanine nucleotide exchange factor activities, while these activities are found in separate proteins in S. pombe and humans	58500
	gi|37359704	Atp3p	H	1	Atp3p (1)	1.04297	0	mitochondrion	Gamma subunit of the F1 sector of mitochondrial F1F0 ATP synthase, which is a large, evolutionarily conserved enzyme complex required for ATP synthesis	28100
	gi|171704583	Sds23p	I	1	Sds23p (1)	1.59166	0	cytoplasm,nucleus	One of two S. cerevisiae homologs (Sds23p and Sds24p) of the S. pombe Sds23 protein, which is implicated in APC/cyclosome regulation; involved in cell separation during budding	21200
	gi|190408634	SDS24	I	1	SDS24 (1)	1.48329	0	cytoplasm	One of two S. cerevisiae homologs (Sds23p and Sds24p) of the S. pombe Sds23 protein, which is implicated in APC/cyclosome regulation; involved in cell separation during budding; may play an indirect role in fluid-phase endocytosis	2840
	gi|190406538	Tub2p	I	8	Tub2p (8)	1.13578	0.140075	0	Beta-tubulin; associates with alpha-tubulin (Tub1p and Tub3p) to form tubulin dimer, which polymerizes to form microtubules	not visualized
	gi|295611	Hog1p	J	1	Hog1p (1)	1.24055	0	cytoplasm	Mitogen-activated protein kinase involved in osmoregulation; acts via three independent osmosensors; mitophagy-specific regulator; mediates the recruitment and activation of RNA Pol II at Hot1p-dependent promoters; localization regulated by Ptp2p and Ptp3p	6780
	gi|854568	Cyr1	J	1	Cyr1 (1)	1.04056	0	ambiguous	Adenylate cyclase, required for cAMP production and cAMP-dependent protein kinase signaling; the cAMP pathway controls a variety of cellular processes, including metabolism, cell cycle, stress response, stationary phase, and sporulation	not quantitated
	gi|171723	Hsc82p	K	21	Hsc82p (21)	1.37112	0.278648	cytoplasm	Cytoplasmic chaperone of the Hsp90 family, redundant in function and nearly identical with Hsp82p, and together they are essential; expressed constitutively at 10-fold higher basal levels than HSP82 and induced 2-3 fold by heat shock	132000
	gi|6324120	Ssb2p	K	2	Ssb2p (2)	1.2905	0.134651	cytoplasm	Cytoplasmic ATPase that is a ribosome-associated molecular chaperone, functions with J-protein partner Zuo1p; may be involved in the folding of newly-synthesized polypeptide chains; member of the HSP70 family; homolog of SSB1	104000
	gi|6323002	HSP104	K	5	HSP104 (5)	1.25555	0.162409	cytoplasm	Heat shock protein that cooperates with Ydj1p (Hsp40) and Ssa1p (Hsp70) to refold and reactivate previously denatured, aggregated proteins; responsive to stresses including: heat, ethanol, and sodium arsenite; involved in [PSI+] propagatio	32800
	gi|99031947	SBA1	K	1	SBA1 (1)	1.24507	0	cytoplasm,nucleus	Co-chaperone that binds to and regulates Hsp90 family chaperones; important for pp60v-src activity in yeast; homologous to the mammalian p23 proteins and like p23 can regulate telomerase activity	33700
	gi|6319972	Ssb1p	K	11	Ssb1p (11)	1.15819	0.164292	cytoplasm	Cytoplasmic ATPase that is a ribosome-associated molecular chaperone, functions with J-protein partner Zuo1p; may be involved in folding of newly-made polypeptide chains; member of the HSP70 family; interacts with phosphatase subunit Reg1p	170000
	gi|151942153	HSP42	K	1	HSP42 (1)	0.933136	0	cytoplasm	Small heat shock protein (sHSP) with chaperone activity; forms barrel-shaped oligomers that suppress unfolded protein aggregation; involved in cytoskeleton reorganization after heat shock	1470
	gi|99031945	Hsp82p	K1	1	Hsp82p (1)	1.77936	0	cytoplasm	Hsp90 chaperone required for pheromone signaling and negative regulation of Hsf1p; docks with Tom70p for mitochondrial preprotein delivery; promotes telomerase DNA binding and nucleotide addition; interacts with Cns1p, Cpr6p, Cpr7p, Sti1p	445000
	gi|533365	Sse1p	K1	8	Sse1p (8)	1.3176	0.130962	cytoplasm	ATPase that is a component of the heat shock protein Hsp90 chaperone complex; binds unfolded proteins; member of the heat shock protein 70 (HSP70) family; localized to the cytoplasm	71700
	gi|151941387	Ssa1p	K2	17	Ssa1p (17)	1.14046	0.170425	cytoplasm	ATPase involved in protein folding and nuclear localization signal (NLS)-directed nuclear transport; member of heat shock protein 70 (HSP70) family; forms a chaperone complex with Ydj1p; localized to the nucleus, cytoplasm, and cell wall	269000
	gi|924930	Aha1p	K2	1	Aha1p (1)	1.08538	0	cytoplasm	Co-chaperone that binds to Hsp82p and activates its ATPase activity; similar to Hch1p; expression is regulated by stresses such as heat shock (	13900
	gi|6323004	Ssa2p	K2	3	Ssa2p (3)	1.07101	0.177908	cytoplasm,nucleus	ATP binding protein involved in protein folding and vacuolar import of proteins; member of heat shock protein 70 (HSP70) family; associated with the chaperonin-containing T-complex; present in the cytoplasm, vacuolar membrane and cell wall	364000
	gi|493574	CCT3	K2	1	CCT3 (1)	0.932655	0	0	Subunit of the cytosolic chaperonin Cct ring complex, related to Tcp1p, required for the assembly of actin and tubulins in vivo	not visualized
	gi|151943557	Zuo1p	K2	1	Zuo1p (1)	0.901118	0	cytoplasm	Cytosolic ribosome-associated chaperone that acts, together with Ssz1p and the Ssb proteins, as a chaperone for nascent polypeptide chains; contains a DnaJ domain and functions as a J-protein partner for Ssb1p and Ssb2p	86400
	gi|290771197	Cct8p	K2 oder N?	4	Cct8p (4)	1.26308	0.159669	0	Subunit of the cytosolic chaperonin Cct ring complex, related to Tcp1p, required for the assembly of actin and tubulins in vivo	not visualized
	gi|6319526	Rfs1p	L	1	Rfs1p (1)	1.2983	0	punctate composite	Protein of unknown function; member of a flavodoxin-like fold protein family that includes Pst2p and Ycp4p; green fluorescent protein (GFP)-fusion protein localizes to the cytoplasm in a punctate pattern	7060
	gi|151943402	YGR122Wp	L	1	YGR122Wp (1)	1.27931	0	cytoplasm	Probable ortholog of A. nidulans PalC, which is involved in pH regulation and binds to the ESCRT-III complex; null mutant does not properly process Rim101p and has decreased resistance to rapamycin; GFP-fusion protein is cytoplasmic	not quantitated
	gi|151940753	Wwm1p	L	1	Wwm1p (1)	1.12977	0	cytoplasm,nucleus	WW domain containing protein of unknown function; binds to Mca1p, a caspase-related protease that regulates H2O2-induced apoptosis; overexpression causes Gi phase growth arrest and clonal death that is suppressed by overexpression of MCA1	6020
	gi|6319499	Ola1p	L	4	Ola1p (4)	1.11517	0.060162	cytoplasm	P-loop ATPase with similarity to human OLA1 and bacterial YchF; identified as specifically interacting with the proteasome; protein levels are induced by hydrogen peroxide	36800
	gi|151943962	YHR020W	L1	2	YHR020W (2)	1.25824	0.136727	0	Protein of unknown function that may interact with ribosomes, based on co-purification experiments; has similarity to proline-tRNA ligase; YHR020W is an essential gene	not visualized
	gi|151940939	YLR422W	L2	1	YLR422W (1)	1.13787	0	cytoplasm	Protein of unknown function with similarity to human DOCK proteins (guanine nucleotide exchange factors); interacts with Ino4p; green fluorescent protein (GFP)-fusion protein localizes to the cytoplasm, YLR422W is not an essential protein	238
	gi|189041600	YKR018C	L2	1	YKR018C (1)	1.0353	0	cytoplasm,nucleus	Putative protein of unknown function; green fluorescent protein (GFP)-fusion protein localizes to the cytoplasm and nucleus	1770
	gi|6321025	Bmh1p	M	5	Bmh1p (5)	1.41012	0.192775	cytoplasm	14-3-3 protein, major isoform; controls proteome at post-transcriptional level, binds proteins and DNA, involved in regulation of many processes including exocytosis, vesicle transport, Ras/MAPK signaling, and rapamycin-sensitive signaling	158000
	gi|710602	Dnm1	M	1	Dnm1 (1)	1.22084	0	mitochondrion,punctate composite	Dynamin-related GTPase required for mitochondrial fission and morphology; assembles on the cytoplasmic face of mitochondrial tubules at sites at which division will occur; also participates in endocytosis and regulating peroxisome abundance	9620
	gi|37362625	Sro9p	M	3	Sro9p (3)	1.2176	0.0883874	cytoplasm	Cytoplasmic RNA-binding protein that associates with translating ribosomes; involved in heme regulation of Hap1p as a component of the HMC complex, also involved in the organization of actin filaments; contains a La motif	8430
	gi|207347490	Rgd1p	M/N	1	Rgd1p (1)	1.23018	0	ambiguous,bud neck,cytoplasm,bud	GTPase-activating protein (RhoGAP) for Rho3p and Rho4p, possibly involved in control of actin cytoskeleton organization	1500
	gi|151945133	Arp3p	N	1	Arp3p (1)	1.8646	0	0	Essential component of the Arp2/3 complex, which is a highly conserved actin nucleation center required for the motility and integrity of actin patches; involved in endocytosis and membrane growth and polarity	6650
	gi|151942363	Rvs167p	N	1	Rvs167p (1)	1.29092	0	actin	Actin-associated protein, interacts with Rvs161p to regulate actin cytoskeleton, endocytosis, and viability following starvation or osmotic stress; homolog of mammalian amphiphysin	14600
	gi|642334	Cof1p	N	1	Cof1p (1)	1.27563	0	0	Cofilin, promotes actin filament depolarization in a pH-dependent manner; binds both actin monomers and filaments and severs filaments; thought to be regulated by phosphorylation at SER4; ubiquitous and essential in eukaryotes	19600
	gi|6323511	Tub3p	N	2	Tub3p (2)	1.21553	0.0174829	cytoplasm,nucleus,spindle pole	Alpha-tubulin; associates with beta-tubulin (Tub2p) to form tubulin dimer, which polymerizes to form microtubules; expressed at lower level than Tub1p	12300
	gi|27065557	Mlc1p	N	1	Mlc1p (1)	1.20884	0	0	Essential light chain for Myo1p, light chain for Myo2p; stabilizes Myo2p by binding to the neck region; interacts with Myo1p, Iqg1p, and Myo2p to coordinate formation and contraction of the actomyosin ring with targeted membrane deposition	not visualized
	gi|173183	Vps1p	N	4	Vps1p (4)	1.20724	0.136072	cytoplasm,punctate composite,endosome	Dynamin-ähnliche GTPase, die für vakuolären Sortierung; auch in Aktin-Zytoskelett Organisation beteiligt sind, Ende der Golgi-Vorratsspeicherung von einigen Proteinen, die Regulierung peroxisome biogenesis	5960
	gi|151942115	SAC6	N	1	SAC6 (1)	1.14718	0	actin	Fimbrin, actin-bundling protein; cooperates with Scp1p (calponin/transgelin) in the organization and maintenance of the actin cytoskeleton	3510
	gi|151945061	Bbc1p	N	2	Bbc1p (2)	0.948275	0.0620356	0	Protein possibly involved in assembly of actin patches; interacts with an actin assembly factor Las17p and with the SH3 domains of Type I myosins Myo3p and Myo5p; localized predominantly to cortical actin patches	not visualized
	gi|7546413	Act1p	N	3	Act1p (3)	0.918937	0.083552	0	Actin, structural protein involved in cell polarization, endocytosis, and other cytoskeletal functions	not visualized
	gi|151942171	Cct6p	N	1	Cct6p (1)	0.813376	0	0	Subunit of the cytosolic chaperonin Cct ring complex, related to Tcp1p, essential protein that is required for the assembly of actin and tubulins in vivo; contains an ATP-binding motif	not visualized
	gi|165761044	Sec23p	O	1	Sec23p (1)	1.64094	0	0	GTPase-activating protein; component of the Sec23p-Sec24p heterodimeric complex of the COPII vesicle coat, involved in ER to Golgi transport and autophagy; stimulates the GDP-bound form of Sar1p	not visualized
	gi|558403	Cog8p	O	1	Cog8p (1)	1.43717	0	punctate composite	Component of the conserved oligomeric Golgi complex (Cog1p through Cog8p), a cytosolic tethering complex that functions in protein trafficking to mediate fusion of transport vesicles to Golgi compartments	6440
	gi|165761045	Sar1p	O	1	Sar1p (1)	1.37211	0	0	GTPase, GTP-binding protein of the ARF family, component of COPII coat of vesicles; required for transport vesicle formation during ER to Golgi protein transport	not visualized
	gi|290771181	Kar2p	O	1	Kar2p (1)	1.26683	0	ambiguous	ATPase involved in protein import into the ER, also acts as a chaperone to mediate protein folding in the ER and may play a role in ER export of soluble proteins; regulates the unfolded protein response via interaction with Ire1p	337000
	gi|30749262	Ykt6p	O	2	Ykt6p (2)	1.22726	0.107244	0	Vesicle membrane protein (v-SNARE) with acyltransferase activity; involved in trafficking to and within the Golgi, endocytic trafficking to the vacuole, and vacuolar fusion; membrane localization due to prenylation at the carboxy-terminus	not visualized
	gi|256271056	Aps3p	O	1	Aps3p (1)	1.19494	0	punctate composite,Golgi to ER	Small subunit of the clathrin-associated adaptor complex AP-3, which is involved in vacuolar protein sorting; related to the sigma subunit of the mammalian clathrin AP-3 complex; suppressor of loss of casein kinase 1 function	1240
	gi|151941877	Cdc48p	O	11	Cdc48p (11)	1.16238	0.188244	cytoplasm,nucleus	ATPase in ER, nuclear membrane and cytosol with homology to mammalian p97; in a complex with Npl4p and Ufd1p participates in retrotranslocation of ubiquitinated proteins from the ER into the cytosol for degradation by the proteasome	78400
	gi|6320056	COP1	O	1	COP1 (1)	1.10753	0	Golgi,Golgi to ER	Alpha subunit of COPI vesicle coatomer complex, which surrounds transport vesicles in the early secretory pathway	15200
	gi|151943611	Chc1p	O	2	Chc1p (2)	0.975154	0.0663488	Golgi to vacuole	Clathrin heavy chain, subunit of the major coat protein involved in intracellular protein transport and endocytosis; two heavy chains form the clathrin triskelion structural component; the light chain (CLC1) is thought to regulate function	28700
	gi|1149539	Sfb2	O	1	Sfb2 (1)	0.948388	0	ER to Golgi	Component of the Sec23p-Sfb2p heterodimer of the COPII vesicle coat, required for cargo selection during vesicle formation in ER to Golgi transport; homologous to Sec24p and Sfb3p	1720
	gi|171483	Sec21	O	1	Sec21 (1)	0.926043	0	Golgi,Golgi to ER	Gamma subunit of coatomer, a heptameric protein complex that together with Arf1p forms the COPI coat; involved in ER to Golgi transport of selective cargo	77900
	gi|229597871	Vtc2p	O	5	Vtc2p (5)	0.899264	0.166374	ER	Subunit of the vacuolar transporter chaperone (VTC) complex involved in membrane trafficking, vacuolar polyphosphate accumulation, microautophagy and non-autophagic vacuolar fusion	2910
	gi|3480	POL3	P1	1	POL3 (1)	1.08511	0	nucleus	Catalytic subunit of DNA polymerase delta; required for chromosomal DNA replication during mitosis and meiosis, intragenic recombination, repair of double strand DNA breaks, and DNA replication during nucleotide excision repair (NER)	not visualized
	gi|50513623	Rfc3p	P2	1	Rfc3p (1)	1.16407	0	nucleus	Subunit of heteropentameric Replication factor C (RF-C), which is a DNA binding protein and ATPase that acts as a clamp loader of the proliferating cell nuclear antigen (PCNA) processivity factor for DNA polymerases delta and epsilon	3140
	gi|6324759	Gsp2p	Q	2	Gsp2p (2)	1.50403	0.283932	cytoplasm,nucleus	GTP binding protein (mammalian Ranp homolog) involved in the maintenance of nuclear organization, RNA processing and transport; interacts with Kap121p, Kap123p and Pdr6p (karyophilin betas); Gsp1p homolog that is not required for viability	2460
	gi|58177142	Srp1p	Q	2	Srp1p (2)	1.46523	0.346507	cytoplasm,nuclear periphery	Karyopherin alpha homolog, forms a dimer with karyopherin beta Kap95p to mediate import of nuclear proteins, binds the nuclear localization signal of the substrate during import; may also play a role in regulation of protein degradation	2790
	gi|207344962	Crm1p	Q	2	Crm1p (2)	1.27116	0.0731823	nucleus	Major karyopherin, involved in export of proteins, RNAs, and ribosomal subunits from the nucleus; exportin	7080
	gi|151944826	Kap123p	Q	9	Kap123p (9)	1.2317	0.147609	cytoplasm,nucleus	Karyopherin beta, mediates nuclear import of ribosomal proteins prior to assembly into ribosomes and import of histones H3 and H4; localizes to the nuclear pore, nucleus, and cytoplasm; exhibits genetic interactions with RAI1	38300
	gi|6323968	PSE1	Q	1	PSE1 (1)	1.22499	0	cytoplasm,nucleus	Karyopherin/importin that interacts with the nuclear pore complex; acts as the nuclear import receptor for specific proteins, including Pdr1p, Yap1p, Ste12p, and Aft1p	15500
	gi|61679843	Dhh1p	Q	3	Dhh1p (3)	1.13844	0.129548	cytoplasm	Cytoplasmic DExD/H-box helicase, stimulates mRNA decapping, coordinates distinct steps in mRNA function and decay, interacts with both the decapping and deadenylase complexes, may have a role in mRNA export and translation	42900
	gi|2131097	Ty1B	R	5	Ty1B (5)	1.4122	0.0872378	#N/A	Retrotransposon TYA Gag and TYB Pol genes; transcribed/translated as one unit; polyprotein is processed to make a nucleocapsid-like protein (Gag), reverse transcriptase (RT), protease (PR), and integrase (IN); similar to retroviral genes	#N/A
	gi|7839172	YHR214C-B	R	1	YHR214C-B (1)	1.36499	0	#N/A	Retrotransposon TYA Gag and TYB Pol genes; transcribed/translated as one unit; polyprotein is processed to make a nucleocapsid-like protein (Gag), reverse transcriptase (RT), protease (PR), and integrase (IN); similar to retroviral genes	#N/A
	gi|151944169	Ecm29	S	1	Ecm29 (1)	0.956321	0	cytoplam, nucleus	Major component of the proteasome; tethers the proteasome core particle to the regulatory particle, and enhances the stability of the proteasome	12100
	gi|1147800	Rpt4p	S1	1	Rpt4p (1)	1.41415	0	nucleus	One of six ATPases of the 19S regulatory particle of the 26S proteasome involved in the degradation of ubiquitinated substrates; required for spindle pole body duplication; localized mainly to the nucleus throughout the cell cycle	not visualized
	gi|557599	RPT2	S1	1	RPT2 (1)	1.32763	0	0	One of six ATPases of the 19S regulatory particle of the 26S proteasome involved in the degradation of ubiquitinated substrates; required for normal peptide hydrolysis by the core 20S particle	not visualized
	gi|207343610	Rpt1p	S1	1	Rpt1p (1)	1.3105	0	nucleus	One of six ATPases of the 19S regulatory particle of the 26S proteasome involved in the degradation of ubiquitinated substrates; required for optimal CDC20 transcription; interacts with Rpn12p and the E3 ubiquitin-protein ligase Ubr1p	105
	gi|188595916	Rpn13p	S1	2	Rpn13p (2)	1.179	0.175009	cytoplasm,nucleus	Subunit of the 19S regulatory particle of the 26S proteasome lid; acts as a ubiquitin receptor for the proteasome; null mutants accumulate ubiquitinated Gcn4p and display decreased 26S proteasome stability	12200
	gi|6320602	Rpt3p	S1	1	Rpt3p (1)	1.16235	0	ambiguous	One of six ATPases of the 19S regulatory particle of the 26S proteasome involved in the degradation of ubiquitinated substrates; substrate of N-acetyltransferase B	not visualized
	gi|45269968	Rpn8p	S1	2	Rpn8p (2)	1.15426	0.00356532	cytoplasm,nucleus	Essential, non-ATPase regulatory subunit of the 26S proteasome; has similarity to the human p40 proteasomal subunit and to another S. cerevisiae regulatory subunit, Rpn11p	19800
	gi|151943971	Rpn1p	S1	3	Rpn1p (3)	1.13077	0.0924221	cytoplasm,nucleus	Non-ATPase base subunit of the 19S regulatory particle of the 26S proteasome; may participate in the recognition of several ligands of the proteasome; contains a leucine-rich repeat (LRR) domain, a site for protein-protein interactions	306000
	gi|6320859	Rpn3p	S1	1	Rpn3p (1)	1.03947	0	cytoplasm,nucleus	Essential, non-ATPase regulatory subunit of the 26S proteasome lid, similar to the p58 subunit of the human 26S proteasome; temperature-sensitive alleles cause metaphase arrest, suggesting a role for the proteasome in cell cycle control	16700
	gi|6324691	Rpt5p	S2	2	Rpt5p (2)	1.20927	0.0753585	nucleus	One of six ATPases of the 19S regulatory particle of the 26S proteasome involved in the degradation of ubiquitinated substrates; recruited to the GAL1-10 promoter region upon induction of transcription	not visualized
	gi|157830305	TOP2	T	2	TOP2 (2)	1.37854	0.110188	nucleus	Essential type II topoisomerase, relieves torsional strain in DNA by cleaving and re-sealing the phosphodiester backbone of both positively and negatively supercoiled DNA; cleaves complementary strands; localizes to axial cores in meiosis	5730
	gi|151943890	Pat1p	T2	2	Pat1p (2)	1.56079	0.282622	cytoplasm	Topoisomerase II-associated deadenylation-dependent mRNA-decapping factor; also required for faithful chromosome transmission, maintenance of rDNA locus stability, and protection of mRNA 3'-UTRs from trimming; functionally linked to Pab1p	656
	gi|151944579	Bre5p	U	1	Bre5p (1)	1.49658	0	cytoplasm	Ubiquitin protease cofactor, forms deubiquitination complex with Ubp3p that coregulates anterograde and retrograde transport between the endoplasmic reticulum and Golgi compartments; null is sensitive to brefeldin A	11700
	gi|151941535	UFD4	U	1	UFD4 (1)	1.26344	0	cytoplasm,nucleus	Ubiquitin-protein ligase (E3) that interacts with Rpt4p and Rpt6p, two subunits of the 19S particle of the 26S proteasome; cytoplasmic E3 involved in the degradation of ubiquitin fusion proteins	7380
	gi|14719687	Mms2p	U	1	Mms2p (1)	1.16672	0	cytoplasm,nucleus	Ubiquitin-conjugating enzyme variant involved in error-free postreplication repair; forms a heteromeric complex with Ubc13p, an active ubiquitin-conjugating enzyme; cooperates with chromatin-associated RING finger proteins, Rad18p and Rad5p	2760
	gi|4715	Uba1p	U	2	Uba1p (2)	1.11234	0.10608	cytoplasm,nucleus	Ubiquitin activating enzyme (E1), involved in ubiquitin-mediated protein degradation and essential for viability	17700
	gi|151942397	Rpn9p	U	1	Rpn9p (1)	0.8535	0	nucleus	Non-ATPase regulatory subunit of the 26S proteasome, has similarity to putative proteasomal subunits in other species; null mutant is temperature sensitive and exhibits cell cycle and proteasome assembly defects	12400
	gi|6319432	Ura7p	V	4	Ura7p (4)	1.40006	0.144057	cytoplasm	Major CTP synthase isozyme (see also URA8), catalyzes the ATP-dependent transfer of the amide nitrogen from glutamine to UTP, forming CTP, the final step in de novo biosynthesis of pyrimidines; involved in phospholipid biosynthesis	57600
	gi|171099	Vma5p	V	6	Vma5p (6)	1.33242	0.257633	ambiguous,vacuolar membrane	Subunit C of the eight-subunit V1 peripheral membrane domain of vacuolar H+-ATPase (V-ATPase), an electrogenic proton pump found throughout the endomembrane system; required for the V1 domain to assemble onto the vacuolar membrane	21100
	gi|1008483	Gus1p	V	3	Gus1p (3)	1.22526	0.162631	cytoplasm	Glutamyl-tRNA synthetase (GluRS), forms a complex with methionyl-tRNA synthetase (Mes1p) and Arc1p; complex formation increases the catalytic efficiency of both tRNA synthetases and ensures their correct localization to the cytoplasm	48700
	gi|6320016	Vma1p	V	5	Vma1p (5)	1.19458	0.197677	vacuolar membrane	Subunit A of the eight-subunit V1 peripheral membrane domain of the vacuolar H+-ATPase; protein precursor undergoes self-catalyzed splicing to yield the extein Tfp1p and the intein Vde (PI-SceI), which is a site-specific endonuclease	200000
	gi|1165216	Zpr1p	V	2	Zpr1p (2)	1.08194	0.084888	cytoplasm,nucleus	Essential protein with two zinc fingers, present in the nucleus of growing cells but relocates to the cytoplasm in starved cells via a process mediated by Cpr1p; binds to translation elongation factor eEF-1 (Tef1p)	39900
	gi|28948827	#N/A	#N/A	1	#N/A	1.38678	0	#N/A	#N/A	#N/A
			A1	99		1.3684		Nucleolus	74
			A2	171		1.18331		Nucleus	101
			A3	64		1.81163		Cytoplasm	162
			A3a	59		1.89019		Ambiguous	7
			A4	213		1.03135		Vacuole	3
			A5	42		1.07323		Punctate	9
			A6	29		1.28326		Spindle pole	1
			B	9		1.31156		Cell periphery	0
			B1	66		1.21975		Nuclear periphery	2
			B2	40		1.23581		Mitochondria	12
			C1	4		1.34412		Golgi	6
			C3	1		1.1432
			C3a	1		1.53425
			C4e	9		1.44157
			E1	5		1.37315
			E3	1		1.04419
			E5	2		1.27087
			F5	25		1.40092
			F6	6		1.06124
			F7	3		1.09914
			G	117		1.12272
			G/C2	3		1.60158
			G/V	3		1.10966
			H	5		1.33045
			I	10		1.40358
			J	2		1.14055
			K	41		1.20893
			K1	9		1.54848
			K2	23		1.02612
			K2 oder N?	4		1.26308
			L	7		1.20564
			L1	2		1.25824
			L2	2		1.08658
			M	9		1.28286
			M/N	1		1.23018
			N	17		1.18905
			O	28		1.17983
			P1	1		1.08511
			P2	1		1.16407
			Q	19		1.30592
			R	6		1.38859
			S	1		0.956321
			S1	12		1.21477
			S2	2		1.20927
			T	2		1.37854
			T2	2		1.56079
			U	6		1.17852
			V	20		1.24685

## Sheet: L32 vs WT
	Accession Number	Name	Class	Peptide Count	Name (PepNumber)	Avg iTRAQ ratio (117/114)	iTRAQ Standard Deviation (117/114)	Localisation	SGD Description	Copy Number per Cell
	gi|6324945	rpS12	A1	7	rpS12 (7)	1.04323	0.143072	0	Protein component of the small (40S) ribosomal subunit; has similarity to rat ribosomal protein S12	not visualized
	gi|2131127	rpS21	A1	1	rpS21 (1)	1.08183	0	cytoplasm	Protein component of the small (40S) ribosomal subunit; nearly identical to Rps21Bp and has similarity to rat S21 ribosomal protein	27400
	gi|6324151	rpS3	A1	3	rpS3 (3)	0.932727	0.0830435	0	Protein component of the small (40S) ribosomal subunit, has apurinic/apyrimidinic (AP) endonuclease activity; essential for viability; has similarity to E. coli S3 and rat S3 ribosomal proteins	146000
	gi|6320918	rpS24A	A1	3	rpS24A (3)	0.883982	0.0549029	cytoplasm	Protein component of the small (40S) ribosomal subunit; identical to Rps24Bp and has similarity to rat S24 ribosomal protein	not visualized
	gi|6321653	rpS0A	A1	7	rpS0A (7)	0.878924	0.112383	cytoplasm	Protein component of the small (40S) ribosomal subunit, nearly identical to Rps0Bp; required for maturation of 18S rRNA along with Rps0Bp; deletion of either RPS0 gene reduces growth rate, deletion of both genes is lethal	93700
	gi|6321772	rpS20	A1	4	rpS20 (4)	0.867242	0.0945491	0	Protein component of the small (40S) ribosomal subunit; overproduction suppresses mutations affecting RNA polymerase III-dependent transcription; has similarity to E. coli S10 and rat S20 ribosomal proteins	not visualized
	gi|256272110	rpS21B	A1	2	rpS21B (2)	0.862494	0.0154944	cytoplasm	Protein component of the small (40S) ribosomal subunit; nearly identical to Rps21Ap and has similarity to rat S21 ribosomal protein	15300
	gi|6319399	rpS8A	A1	5	rpS8A (5)	0.820727	0.138212	cytoplasm	Protein component of the small (40S) ribosomal subunit; identical to Rps8Bp and has similarity to rat S8 ribosomal protein	15900
	gi|10383793	rpS14A	A1	4	rpS14A (4)	0.819841	0.211744	0	Ribosomal protein 59 of the small subunit, required for ribosome assembly and 20S pre-rRNA processing; mutations confer cryptopleurine resistance; nearly identical to Rps14Bp and similar to E. coli S11 and rat S14 ribosomal proteins	29600
	gi|6321249	rpS26A	A1	1	rpS26A (1)	0.792411	0	cytoplasm	Protein component of the small (40S) ribosomal subunit; nearly identical to Rps26Bp and has similarity to rat S26 ribosomal protein	16300
	gi|6322583	rpS5	A1	6	rpS5 (6)	0.791131	0.117759	0	Protein component of the small (40S) ribosomal subunit, the least basic of the non-acidic ribosomal proteins; phosphorylated in vivo; essential for viability; has similarity to E. coli S7 and rat S5 ribosomal proteins	not visualized
	gi|207345408	rpS2	A1	4	rpS2 (4)	0.780406	0.0551747	0	Protein component of the small (40S) subunit, essential for control of translational accuracy; phosphorylation by C-terminal domain kinase I (CTDK-I) enhances translational accuracy; methylated on one or more arginine residues by Hmt1p	not visualized
	gi|6319522	rpS11B	A1	3	rpS11B (3)	0.774295	0.111135	cytoplasm	Protein component of the large (60S) ribosomal subunit, nearly identical to Rpl11Ap; involved in ribosomal assembly; depletion causes degradation of proteins and RNA of the 60S subunit; has similarity to E. coli L5 and rat L11	not quantitated
	gi|256273384	rpS23A	A1	3	rpS23A (3)	0.773231	0.144286	cytoplasm	Ribosomal protein 28 (rp28) of the small (40S) ribosomal subunit, required for translational accuracy; nearly identical to Rps23Bp and similar to E. coli S12 and rat S23 ribosomal proteins; deletion of both RPS23A and RPS23B is lethal	10600
	gi|1151236	rpS6A/B	A1	8	rpS6A/B (8)	0.764805	0.147698	cytoplasm	Protein component of the small (40S) ribosomal subunit; identical to Rps6Bp and has similarity to rat S6 ribosomal protein	66000
	gi|256269640	Asc1p	A1	4	Asc1p (4)	0.761741	0.139378	0	G-protein beta subunit and guanine nucleotide dissociation inhibitor for Gpa2p; ortholog of RACK1 that inhibits translation; core component of the small (40S) ribosomal subunit; represses Gcn4p in the absence of amino acid starvation	333000
	gi|6319666	rpS9B	A1	3	rpS9B (3)	0.748602	0.0776527	cytoplasm	Protein component of the small (40S) ribosomal subunit; nearly identical to Rps9Ap and has similarity to E. coli S4 and rat S9 ribosomal proteins	63300
	gi|49258832	rpS18A/B	A1	4	rpS18A/B (4)	0.724851	0.0999033	cytoplasm	Protein component of the small (40S) ribosomal subunit; nearly identical to Rps18Bp and has similarity to E. coli S13 and rat S18 ribosomal proteins	48100
	gi|6324533	rpS15	A1	4	rpS15 (4)	0.713949	0.125121	0	Protein component of the small (40S) ribosomal subunit; has similarity to E. coli S19 and rat S15 ribosomal proteins	not visualized
	gi|6323577	rpS1B	A1	7	rpS1B (7)	0.712551	0.0694581	cytoplasm	Ribosomal protein 10 (rp10) of the small (40S) subunit; nearly identical to Rps1Ap and has similarity to rat S3a ribosomal protein	107000
	gi|6323886	rpS10B	A1	2	rpS10B (2)	0.708916	0.132301	cytoplasm	Protein component of the small (40S) ribosomal subunit; nearly identical to Rps10Ap and has similarity to rat ribosomal protein S10	7650
	gi|6321997	rpS4B	A1	4	rpS4B (4)	0.662274	0.136959	cytoplasm	Protein component of the small (40S) ribosomal subunit; identical to Rps4Ap and has similarity to rat S4 ribosomal protein	102000
	gi|1164943	rpS7A	A1	4	rpS7A (4)	0.641737	0.0578958	0	Protein component of the small (40S) ribosomal subunit, nearly identical to Rps7Bp; interacts with Kti11p; deletion causes hypersensitivity to zymocin; has similarity to rat S7 and Xenopus S8 ribosomal proteins	41000
	gi|190404968	rpS13	A1	1	rpS13 (1)	0.636245	0	0	Protein component of the small (40S) ribosomal subunit; has similarity to E. coli S15 and rat S13 ribosomal proteins	not visualized
	gi|6323617	rpS17	A1	3	rpS17 (3)	0.63068	0.0552675	cytoplasm	Ribosomal protein 51 (rp51) of the small (40s) subunit; nearly identical to Rps17Bp and has similarity to rat S17 ribosomal protein	30900
	gi|6323399	rpS22	A1	1	rpS22 (1)	0.566683	0	nucleolus,nucleus	Protein component of the small (40S) ribosomal subunit; nearly identical to Rps22Bp and has similarity to E. coli S8 and rat S15a ribosomal proteins	40400
	gi|6324451	rpS19	A1	1	rpS19 (1)	0.43627	0	cytoplasm	Protein component of the small (40S) ribosomal subunit, required for assembly and maturation of pre-40 S particles; mutations in human RPS19 are associated with Diamond Blackfan anemia; nearly identical to Rps19Bp	29000
	gi|259149446	rpP2A	A2	3	rpP2A (3)	1.04187	0.216586	cytoplasm	Ribosomal protein P2 alpha, a component of the ribosomal stalk, which is involved in the interaction between translational elongation factors and the ribosome; regulates the accumulation of P1 (Rpp1Ap and Rpp1Bp) in the cytoplasm	428000
	gi|6320122	rpP1A	A2	1	rpP1A (1)	0.918192	0	cytoplasm	Ribosomal stalk protein P1 alpha, involved in the interaction between translational elongation factors and the ribosome; accumulation of P1 in the cytoplasm is regulated by phosphorylation and interaction with the P2 stalk component	not visualized
	gi|6320073	rpP1B	A2	1	rpP1B (1)	0.852347	0	cytoplasm	Ribosomal protein P1 beta, component of the ribosomal stalk, which is involved in interaction of translational elongation factors with ribosome; accumulation is regulated by phosphorylation and interaction with the P2 stalk component	22400
	gi|151940865	rpP0	A2	7	rpP0 (7)	0.849326	0.156292	0	Conserved ribosomal protein P0 similar to rat P0, human P0, and E. coli L10e; shown to be phosphorylated on serine 302	not visualized
	gi|49258840	rpL2	A2	7	rpL2 (7)	0.766522	0.118419	cytoplasm	Protein component of the large (60S) ribosomal subunit, identical to Rpl2Bp and has similarity to E. coli L2 and rat L8 ribosomal proteins	not quantitated
	gi|6324028	rpL18	A2	7	rpL18 (7)	0.746334	0.127044	cytoplasm	Protein component of the large (60S) ribosomal subunit, identical to Rpl18Ap and has similarity to rat L18 ribosomal protein	63700
	gi|6325359	rpL11	A2	6	rpL11 (6)	0.739122	0.110515	cytoplasm	Protein component of the large (60S) ribosomal subunit, nearly identical to Rpl11Bp; involved in ribosomal assembly; depletion causes degradation of proteins and RNA of the 60S subunit; has similarity to E. coli L5 and rat L11	39000
	gi|6321407	rpL24	A2	3	rpL24 (3)	0.69601	0.0643699	cytoplasm	Ribosomal protein L30 of the large (60S) ribosomal subunit, nearly identical to Rpl24Bp and has similarity to rat L24 ribosomal protein; not essential for translation but may be required for normal translation rate	247000
	gi|49258841	rpL3	A2	11	rpL3 (11)	0.68912	0.100055	cytoplasm	Protein component of the large (60S) ribosomal subunit, has similarity to E. coli L3 and rat L3 ribosomal proteins; involved in the replication and maintenance of killer double stranded RNA virus	450
	gi|49258851	rpL16	A2	1	rpL16 (1)	0.679562	0	cytoplasm	N-terminally acetylated protein component of the large (60S) ribosomal subunit, binds to 5.8 S rRNA; has similarity to Rpl16Bp, E. coli L13 and rat L13a ribosomal proteins; transcriptionally regulated by Rap1p	43300
	gi|6323104	rpL10	A2	9	rpL10 (9)	0.667358	0.103387	cytoplasm	Protein component of the large (60S) ribosomal subunit, responsible for joining the 40S and 60S subunits; regulates translation initiation; has similarity to rat L10 ribosomal protein and to members of the QM gene family	not visualized
	gi|6324445	rpL25	A2	2	rpL25 (2)	0.656091	0.132244	0	Primary rRNA-binding ribosomal protein component of the large (60S) ribosomal subunit, has similarity to E. coli L23 and rat L23a ribosomal proteins; binds to 26S rRNA via a conserved C-terminal motif	not visualized
	gi|207344160	rpL39	A2	2	rpL39 (2)	0.650157	0.0142529	0	Protein component of the large (60S) ribosomal subunit, has similarity to rat L39 ribosomal protein; required for A3/4; loss of both Rpl31p and Rpl39p confers lethality; also exhibits genetic interactions with SIS1 and PAB1	not visualized
	gi|119390529	rpL1	A2	2	rpL1 (2)	0.643203	0.126912	cytoplasm	N-terminally acetylated protein component of the large (60S) ribosomal subunit, nearly identical to Rpl1Ap and has similarity to E. coli L1 and rat L10a ribosomal proteins; rpl1a rpl1b double null mutation is lethal	265000
	gi|6324262	rpL9	A2	2	rpL9 (2)	0.635428	0.0829415	cytoplasm	Protein component of the large (60S) ribosomal subunit, nearly identical to Rpl9Ap and has similarity to E. coli L6 and rat L9 ribosomal proteins	76000
	gi|49258860	rpL28	A2	2	rpL28 (2)	0.616205	0.0530594	0	Ribosomal protein of the large (60S) ribosomal subunit, has similarity to E. coli L15 and rat L27a ribosomal proteins; may have peptidyl transferase activity; can mutate to cycloheximide resistance	not visualized
	gi|49258849	rpL12	A2	1	rpL12 (1)	0.605513	0	cytoplasm	Protein component of the large (60S) ribosomal subunit, nearly identical to Rpl12Bp; rpl12a rpl12b double mutant exhibits slow growth and slow translation; has similarity to E. coli L11 and rat L12 ribosomal proteins	68500
	gi|6325126	rpL5	A2	14	rpL5 (14)	0.601567	0.0944901	cytoplasm	Protein component of the large (60S) ribosomal subunit with similarity to E. coli L18 and rat L5 ribosomal proteins; binds 5S rRNA and is required for 60S subunit assembly	not visualized
	gi|6319444	rpL19	A2	4	rpL19 (4)	0.59821	0.138738	cytoplasm	Protein component of the large (60S) ribosomal subunit, nearly identical to Rpl19Ap and has similarity to rat L19 ribosomal protein; rpl19a and rpl19b single null mutations result in slow growth, while the double null mutation is lethal	225000
	gi|256271337	rpL17	A2	2	rpL17 (2)	0.595048	0.132347	cytoplasm	Protein component of the large (60S) ribosomal subunit, nearly identical to Rpl17Ap and has similarity to E. coli L22 and rat L17 ribosomal proteins	21100
	gi|9755331	rpL34	A2	3	rpL34 (3)	0.588543	0.0804692	cytoplasm	Protein component of the large (60S) ribosomal subunit, nearly identical to Rpl34Bp and has similarity to rat L34 ribosomal protein	23600
	gi|6319505	rpL4	A2	14	rpL4 (14)	0.585541	0.163305	cytoplasm	N-terminally acetylated protein component of the large (60S) ribosomal subunit, nearly identical to Rpl4Bp and has similarity to E. coli L4 and rat L4 ribosomal proteins	not visualized
	gi|292659544	rpL23	A2	2	rpL23 (2)	0.577724	0.0748319	nucleus	Protein component of the large (60S) ribosomal subunit, identical to Rpl23Bp and has similarity to E. coli L14 and rat L23 ribosomal proteins	not visualized
	gi|49258850	rpL15	A2	10	rpL15 (10)	0.575409	0.105536	0	Protein component of the large (60S) ribosomal subunit, nearly identical to Rpl15Bp and has similarity to rat L15 ribosomal protein; binds to 5.8 S rRNA	not visualized
	gi|6321754	rpL8	A2	6	rpL8 (6)	0.563915	0.0620293	cytoplasm	Ribosomal protein L4 of the large (60S) ribosomal subunit, nearly identical to Rpl8Bp and has similarity to rat L7a ribosomal protein; mutation results in decreased amounts of free 60S subunits	238000
	gi|190408368	rpL13	A2	11	rpL13 (11)	0.561573	0.074321	cytoplasm	Protein component of the large (60S) ribosomal subunit, nearly identical to Rpl13Ap; not essential for viability; has similarity to rat L13 ribosomal protein	54200
	gi|49258866	rpL43	A2	1	rpL43 (1)	0.556744	0	cytoplasm	Protein component of the large (60S) ribosomal subunit, identical to Rpl43Bp and has similarity to rat L37a ribosomal protein; null mutation confers a dominant lethal phenotype	44600
	gi|154199621	rpL20	A2	6	rpL20 (6)	0.556191	0.152446	cytoplasm	Protein component of the large (60S) ribosomal subunit, nearly identical to Rpl20Bp and has similarity to rat L18a ribosomal protein	54300
	gi|6321362	rpL7	A2	10	rpL7 (10)	0.545527	0.0914374	cytoplasm	Protein component of the large (60S) ribosomal subunit, nearly identical to Rpl7Bp and has similarity to E. coli L30 and rat L7 ribosomal proteins; contains a conserved C-terminal Nucleic acid Binding Domain (NDB2)	101000
	gi|256270643	rpL36	A2	4	rpL36 (4)	0.539799	0.102511	cytoplasm	N-terminally acetylated protein component of the large (60S) ribosomal subunit, nearly identical to Rpl36Bp and has similarity to rat L36 ribosomal protein; binds to 5.8 S rRNA	5370
	gi|6323567	rpL6	A2	4	rpL6 (4)	0.531592	0.110046	cytoplasm	N-terminally acetylated protein component of the large (60S) ribosomal subunit, has similarity to Rpl6Bp and to rat L6 ribosomal protein; binds to 5.8S rRNA	37100
	gi|151944465	rpL16	A2	4	rpL16 (4)	0.480912	0.0557589	0	N-terminally acetylated protein component of the large (60S) ribosomal subunit, binds to 5.8 S rRNA; has similarity to Rpl16Ap, E. coli L13 and rat L13a ribosomal proteins; transcriptionally regulated by Rap1p	not visualized
	gi|218511	rpL6	A2	3	rpL6 (3)	0.441345	0.0945264	cytoplasm	N-terminally acetylated protein component of the large (60S) ribosomal subunit, has similarity to Rpl6Bp and to rat L6 ribosomal protein; binds to 5.8S rRNA	38400
	gi|49258852	rpL17	A2	1	rpL17 (1)	0.439873	0	cytoplasm	Protein component of the large (60S) ribosomal subunit, nearly identical to Rpl17Bp and has similarity to E. coli L22 and rat L17 ribosomal proteins; copurifies with the Dam1 complex (aka DASH complex)	not visualized
	gi|256274177	rpL33	A2	2	rpL33 (2)	0.432997	0.185602	0	N-terminally acetylated ribosomal protein L37 of the large (60S) ribosomal subunit, nearly identical to Rpl33Bp and has similarity to rat L35a; rpl33a null mutant exhibits slow growth while rpl33a rpl33b double null mutant is inviable	not visualized
	gi|124263182	rpL32	A2	2	rpL32 (2)	0.42477	0.0986773	0	Protein component of the large (60S) ribosomal subunit, has similarity to rat L32 ribosomal protein; overexpression disrupts telomeric silencing	not visualized
	gi|6322847	rpL14	A2	1	rpL14 (1)	0.361535	0	cytoplasm	N-terminally acetylated protein component of the large (60S) ribosomal subunit, nearly identical to Rpl14Bp and has similarity to rat L14 ribosomal protein; rpl14a csh5 double null mutant exhibits synthetic slow growth	45300
	gi|151941853	Nop14p /Utp2p	A3	1	Nop14p /Utp2p (1)	1.53141	0	0	Nucleolar protein, forms a complex with Noc4p that mediates maturation and nuclear export of 40S ribosomal subunits; also present in the small subunit processome complex, which is required for processing of pre-18S rRNA	not visualized
	gi|51830274	Bfr2p	A3	3	Bfr2p (3)	1.36134	0.567533	nucleolus	Essential protein that is a component of 90S preribosomes; may be involved in rRNA processing; multicopy suppressor of sensitivity to Brefeldin A; expression is induced during lag phase and also by cold shock	15400
	gi|151946633	Enp1p	A3	1	Enp1p (1)	1.30306	0	cytoplasm,nucleolus,nucleus	Protein associated with U3 and U14 snoRNAs, required for pre-rRNA processing and 40S ribosomal subunit synthesis; localized in the nucleus and concentrated in the nucleolus	21600
	gi|151941219	Fcf2p	A3	1	Fcf2p (1)	1.23564	0	nucleolus	Essential nucleolar protein involved in the early steps of 35S rRNA processing; interacts with Faf1p; member of a transcriptionally co-regulated set of genes called the RRB regulon	not visualized
	gi|151944842	Lcp5p	A3	2	Lcp5p (2)	1.1211	0.17753	0	Essential protein involved in maturation of 18S rRNA; depletion leads to inhibited pre-rRNA processing and reduced polysome levels; localizes primarily to the nucleolus	1430
	gi|256270959	Krr1p	A3	3	Krr1p (3)	1.11547	0.220313	cytoplasm,nucleolus	Essential nucleolar protein required for the synthesis of 18S rRNA and for the assembly of 40S ribosomal subunit	4340
	gi|151941158	Sof1p	A3	4	Sof1p (4)	1.0437	0.188149	nucleolus	Essential protein required for biogenesis of 40S (small) ribosomal subunit; has similarity to the beta subunit of trimeric G-proteins and the splicing factor Prp4p	6620
	gi|151943423	Enp2p	A3	5	Enp2p (5)	1.01699	0.226079	0	Protein associated with U3 and U14 snoRNAs, required for pre-rRNA processing and 40S ribosomal subunit synthesis; localized in the nucleus and concentrated in the nucleolus	not visualized
	gi|45269774	Emg1p	A3	3	Emg1p (3)	0.99604	0.111129	cytoplasm,nucleus	Member of the alpha/beta knot fold methyltransferase superfamily; required for maturation of 18S rRNA and for 40S ribosome production; interacts with RNA and with S-adenosylmethionine; associates with spindle/microtubules; forms homodimers	not visualized
	gi|6324564	Rcl1p	A3	1	Rcl1p (1)	0.965311	0	nucleolus,nucleus	Subunit of U3-containing 90S preribosome processome complex involved in 18S rRNA biogenesis and small ribosomal subunit assembly; stimulates Bms1p GTPase and U3 binding activity; similar to RNA cyclase-like proteins but no activity detected	10000
	gi|1164988	Pno1p	A3	2	Pno1p (2)	0.954095	0.0746312	#N/A	Essential nucleolar protein required for pre-18S rRNA processing, interacts with Dim1p, an 18S rRNA dimethyltransferase, and also with Nob1p, which is involved in proteasome biogenesis; contains a KH domain	#N/A
	gi|160358657	Rok1p	A3	5	Rok1p (5)	0.951923	0.136533	0	ATP-dependent RNA helicase of the DEAD box family; required for 18S rRNA synthesis	not visualized
	gi|151942910	Rrp9p	A3	3	Rrp9p (3)	0.945497	0.0770319	nucleolus	Protein involved in pre-rRNA processing, associated with U3 snRNP; component of small ribosomal subunit (SSU) processosome; ortholog of the human U3-55k protein	5130
	gi|151944405	Kre33p	A3	8	Kre33p (8)	0.901167	0.146623	nucleolus	Essential protein of unknown function; heterozygous mutant shows haploinsufficiency in K1 killer toxin resistance	not quantitated
	gi|151942584	Bms1p	A3	6	Bms1p (6)	0.870787	0.0995278	0	GTPase required for synthesis of 40S ribosomal subunits and for processing the 35S pre-rRNA at sites A0, A1, and A2; interacts with Rcl1p, which stimulates its GTPase and U3 snoRNA binding activities; has similarity to Tsr1p	not visualized
	gi|151945704	Bud21p	A3	1	Bud21p (1)	0.819535	0	nucleolus,nucleus	Component of small ribosomal subunit (SSU) processosome that contains U3 snoRNA; originally isolated as bud-site selection mutant that displays a random budding pattern	2120
	gi|414604	Dhr2p	A3	1	Dhr2p (1)	0.794271	0	nucleolus	Predominantly nucleolar DEAH-box ATP-dependent RNA helicase, required for 18S rRNA synthesis	721
	gi|151942575	New1p	A3	5	New1p (5)	0.710439	0.0877603	cytoplasm	ATP binding cassette family member; Asn/Gln-rich rich region supports [NU+] prion formation and susceptibility to [PSI+] prion induction; homologous to mRNA export factor from S. pombe and similar protein from C. albicans (	37600
	gi|6323031	Cms1p	A3	1	Cms1p (1)	0.679043	0	nucleus	Subunit of U3-containing 90S preribosome processome complex involved in production of 18S rRNA and assembly of small ribosomal subunit; overexpression rescues supressor mutant of mcm10; null mutant is viable	1200
	gi|253181	Nsr1p	A3	4	Nsr1p (4)	0.623776	0.162982	nucleolus	Nucleolar protein that binds nuclear localization sequences, required for pre-rRNA processing and ribosome biogenesis	77400
	gi|190407071	Prp43p	A3	4	Prp43p (4)	0.516443	0.127382	nucleolus	RNA helicase in the DEAH-box family, functions in both RNA polymerase I and polymerase II transcript metabolism, involved in release of the lariat-intron from the spliceosome	16900
	gi|6323158	Dip2p / Utp12p	A3a	2	Dip2p / Utp12p (2)	1.31031	0.117869	cytoplasm,nucleus	Nucleolar protein, specifically associated with the U3 snoRNA, part of the large ribonucleoprotein complex known as the small subunit (SSU) processome, required for 18S rRNA biogenesis, part of the active pre-rRNA processing complex	9620
	gi|6320049	Sas10p / Utp3p	A3a	3	Sas10p / Utp3p (3)	1.29921	0.355109	0	Essential subunit of U3-containing Small Subunit (SSU) processome complex involved in production of 18S rRNA and assembly of small ribosomal subunit; disrupts silencing when overproduced	not visualized
	gi|6324577	Utp23p	A3a	1	Utp23p (1)	1.28329	0	mitochondrion	Essential nucleolar protein that is a component of the SSU (small subunit) processome involved in 40S ribosomal subunit biogenesis; has homology to PINc domain protein Fcf1p, although the PINc domain of Utp23p is not required for function	6960
	gi|170992	Utp6p	A3a	1	Utp6p (1)	1.23085	0	nucleolus	Nucleolar protein, component of the small subunit (SSU) processome containing the U3 snoRNA that is involved in processing of pre-18S rRNA	7520
	gi|151945015	Utp10p	A3a	3	Utp10p (3)	1.21572	0.14518	nucleolus	Nucleolar protein, component of the small subunit (SSU) processome containing the U3 snoRNA that is involved in processing of pre-18S rRNA	18200
	gi|151943873	Pwp2p	A3a	2	Pwp2p (2)	1.16065	0.095501	nucleolus	Conserved 90S pre-ribosomal component essential for proper endonucleolytic cleavage of the 35 S rRNA precursor at A0, A1, and A2 sites; contains eight WD-repeats; PWP2 deletion leads to defects in cell cycle and bud morphogenesis	16700
	gi|151946073	Utp14p	A3a	5	Utp14p (5)	1.08821	0.226466	nucleolus,nucleus	Subunit of U3-containing Small Subunit (SSU) processome complex involved in production of 18S rRNA and assembly of small ribosomal subunit	1470
	gi|259148205	Utp13p	A3a	5	Utp13p (5)	1.04365	0.214157	nucleolus	Nucleolar protein, component of the small subunit (SSU) processome containing the U3 snoRNA that is involved in processing of pre-18S rRNA	8070
	gi|151945077	Mpp10p	A3a	4	Mpp10p (4)	1.02226	0.159668	0	Component of the SSU processome and 90S preribosome, required for pre-18S rRNA processing, interacts with and controls the stability of Imp3p and Imp4p, essential for viability; similar to human Mpp10p	not visualized
	gi|151941600	Utp30p	A3a	1	Utp30p (1)	1.00741	0	nucleolus,nucleus	Subunit of U3-containing 90S preribosome complex involved in production of 18S rRNA and assembly of small ribosomal subunit	3060
	gi|6325402	Noc4p	A3a	2	Noc4p (2)	0.95793	0.136832	nucleus	Nucleolar protein, forms a complex with Nop14p that mediates maturation and nuclear export of 40S ribosomal subunits	1630
	gi|6321942	Imp3p	A3a	1	Imp3p (1)	0.949838	0	0	Component of the SSU processome, which is required for pre-18S rRNA processing, essential protein that interacts with Mpp10p and mediates interactions of Imp4p and Mpp10p with U3 snoRNA	not visualized
	gi|207342335	Utp15p	A3a	5	Utp15p (5)	0.927825	0.168256	nucleolus,nucleus	Nucleolar protein, component of the small subunit (SSU) processome containing the U3 snoRNA that is involved in processing of pre-18S rRNA	358
	gi|151940928	Utp21p	A3a	8	Utp21p (8)	0.918036	0.0870931	nucleus	Subunit of U3-containing 90S preribosome and Small Subunit (SSU) processome complexes involved in production of 18S rRNA and assembly of small ribosomal subunit; synthetic defect with STI1 Hsp90 cochaperone; human homolog linked to glaucoma	2020
	gi|6320531	Utp4p	A3a	4	Utp4p (4)	0.909806	0.0910462	nucleolus	Subunit of U3-containing 90S preribosome and Small Subunit (SSU) processome complexes involved in production of 18S rRNA and assembly of small ribosomal subunit; member of t-Utp subcomplex involved with transcription of 35S rRNA transcript	5440
	gi|190407832	Nan1p	A3a	2	Nan1p (2)	0.901591	0.0927614	nucleolus	U3 snoRNP protein, component of the small (ribosomal) subunit (SSU) processosome containing U3 snoRNA; required for the biogenesis of18S rRNA	6560
	gi|151942372	Utp5p	A3a	2	Utp5p (2)	0.861864	0.145124	nucleolus	Subunit of U3-containing Small Subunit (SSU) processome complex involved in production of 18S rRNA and assembly of small ribosomal subunit	33100
	gi|151943408	Utp8p	A3a	1	Utp8p (1)	0.860031	0	nucleolus	Nucleolar protein required for export of tRNAs from the nucleus; also copurifies with the small subunit (SSU) processome containing the U3 snoRNA that is involved in processing of pre-18S rRNA	16800
	gi|14270688	Utp20p	A3a	2	Utp20p (2)	0.839456	0.119831	cytoplasm,nucleolus	Component of the small-subunit (SSU) processome, which is involved in the biogenesis of the 18S rRNA	not visualized
	gi|6321990	Utp9p	A3a	2	Utp9p (2)	0.757725	0.0332983	nucleolus	Nucleolar protein, component of the small subunit (SSU) processome containing the U3 snoRNA that is involved in processing of pre-18S rRNA	20000
	gi|6324635	Cka2p	A3a	1	Cka2p (1)	0.697585	0	cytoplasm,nucleus	Alpha' catalytic subunit of casein kinase 2, a Ser/Thr protein kinase with roles in cell growth and proliferation; the holoenzyme also contains CKA1, CKB1 and CKB2, the many substrates include transcription factors and all RNA polymerases	4540
	gi|116666730	Snu13	A3a	2	Snu13 (2)	0.446993	0.116559	0	RNA binding protein, part of U3 snoRNP involved in rRNA processing, part of U4/U6-U5 tri-snRNP involved in mRNA splicing, similar to human 15.5K protein	not visualized
	gi|6321964	Nmd3p	A4	1	Nmd3p (1)	1.04455	0	cytoplasm	Protein involved in nuclear export of the large ribosomal subunit; acts as a Crm1p-dependent adapter protein for export of nascent ribosomal subunits through the nuclear pore complex	11900
	gi|151943709	Lsg1p	A4	1	Lsg1p (1)	0.985526	0	cytoplasm	Putative GTPase involved in 60S ribosomal subunit biogenesis; required for the release of Nmd3p from 60S subunits in the cytoplasm	19400
	gi|171656	Drs1p	A4	3	Drs1p (3)	0.950652	0.134235	cytoplasm,nucleolus,nucleus	Nucleolar DEAD-box protein required for ribosome assembly and function, including synthesis of 60S ribosomal subunits; constituent of 66S pre-ribosomal particles	not visualized
	gi|6319988	Nop6p	A4	3	Nop6p (3)	0.937189	0.112782	nucleolus	Putative RNA-binding protein implicated in A3/4; contains an RNA recognition motif (RRM) and has similarity to hydrophilins; NOP6 may be a fungal-specific gene as no homologs have been yet identified in higher eukaryotes	8970
	gi|6323885	Rrp5p	A4	26	Rrp5p (26)	0.793978	0.151013	nucleolus	RNA binding protein with preference for single stranded tracts of U's involved in synthesis of both 18S and 5.8S rRNAs; component of both the ribosomal small subunit (SSU) processosome and the 90S preribosome	8860
	gi|190409747	Rrp14p	A4	1	Rrp14p (1)	0.783387	0	0	Essential protein, constituent of 66S pre-ribosomal particles; interacts with proteins involved in ribosomal biogenesis and cell polarity; member of the SURF-6 family	not visualized
	gi|160409988	Mak5p	A4	3	Mak5p (3)	0.778068	0.0394812	nucleolus,nucleus	Essential nucleolar protein, putative DEAD-box RNA helicase required for maintenance of M1 dsRNA virus; involved in biogenesis of large (60S) ribosomal subunits	981
	gi|151942049	Noc1p	A4	12	Noc1p (12)	0.759524	0.110444	nucleolus	Constituent of 66S pre-ribosomal particles, required for large (60S) ribosomal subunit biogenesis; involved in nuclear export of pre-ribosomes; required for maintenance of dsRNA virus; homolog of human CAATT-binding protein	15000
	gi|259147998	Rlp24p	A4	2	Rlp24p (2)	0.743972	0.0722088	0	Essential protein with similarity to Rpl24Ap and Rpl24Bp, associated with pre-60S ribosomal subunits and required for ribosomal large subunit biogenesis	not visualized
	gi|151941273	Rea1p/Mdn1p	A4	3	Rea1p/Mdn1p (3)	0.731053	0.18922	cytoplasm,nucleus	Huge dynein-related AAA-type ATPase (midasin), forms extended pre-60S particle with the Rix1 complex (Rix1p-Ipi1p-Ipi3p), may mediate ATP-dependent remodeling of 60S subunits and subsequent export from nucleoplasm to cytoplasm	538
	gi|190407303	Nop12p	A4	9	Nop12p (9)	0.700821	0.119133	nucleolus	Nucleolar protein involved in pre-25S rRNA processing and biogenesis of large 60S ribosomal subunit; contains an RNA recognition motif (RRM); binds to Ebp2; similar to Nop13p and Nsr1p	5910
	gi|151945296	Noc2p	A4	17	Noc2p (17)	0.679145	0.0940866	nucleolus,nucleus	Protein that forms a nucleolar complex with Mak21p that binds to 90S and 66S pre-ribosomes, as well as a nuclear complex with Noc3p that binds to 66S pre-ribosomes; both complexes mediate intranuclear transport of ribosomal precursors	29000
	gi|6325273	Tif6p	A4	2	Tif6p (2)	0.662312	0.0128621	nucleolus,nucleus	Constituent of 66S pre-ribosomal particles, has similarity to human B1 factor 6 (eIF6); may be involved in the biogenesis and or stability of 60S ribosomal subunits	18600
	gi|151941367	Mak16p	A4	1	Mak16p (1)	0.654166	0	0	Essential nuclear protein, constituent of 66S pre-ribosomal particles; required for maturation of 25S and 5.8S rRNAs;	not visualized
	gi|521090	Nop4p	A4	14	Nop4p (14)	0.635822	0.0929056	nucleolus,nucleus	Nucleolar protein, essential for processing and maturation of 27S pre-rRNA and large ribosomal subunit biogenesis; constituent of 66S pre-ribosomal particles; contains four RNA recognition motifs (RRMs)	4990
	gi|6324326	Rlp7p	A4	4	Rlp7p (4)	0.616467	0.0913661	0	Nucleolar protein with similarity to large ribosomal subunit L7 proteins; constituent of 66S pre-ribosomal particles; plays an essential role in processing of precursors to the large ribosomal subunit RNAs	7720
	gi|6324868	Rrs1p	A4	5	Rrs1p (5)	0.607657	0.140783	0	Essential protein that binds ribosomal protein L11 and is required for nuclear export of the 60S pre-ribosomal subunit during A3/4; mouse homolog shows altered expression in Huntington's disease model mice	not visualized
	gi|6321857	Ssf1p	A4	1	Ssf1p (1)	0.600597	0	nucleolus,nucleus	Constituent of 66S pre-ribosomal particles, required for ribosomal large subunit maturation; functionally redundant with Ssf2p; member of the Brix family	8150
	gi|190405562	Nop16p	A4	6	Nop16p (6)	0.589309	0.0926979	nucleolus,nucleus	Constituent of 66S pre-ribosomal particles, involved in 60S ribosomal subunit biogenesis	2860
	gi|6325164	Nog1p	A4	5	Nog1p (5)	0.582219	0.0568545	nucleus	Putative GTPase that associates with free 60S ribosomal subunits in the nucleolus and is required for 60S ribosomal subunit biogenesis; constituent of 66S pre-ribosomal particles; member of the ODN family of nucleolar G-proteins	28000
	gi|207344709	Cic1p/Nsa3p	A4	4	Cic1p/Nsa3p (4)	0.576211	0.0764313	nucleolus,nucleus	Essential protein that interacts with proteasome components and has a potential role in proteasome substrate specificity; also copurifies with 66S pre-ribosomal particles	45900
	gi|151941620	Rpf2p	A4	5	Rpf2p (5)	0.558011	0.145112	nucleolus,nucleus	Essential protein involved in the processing of pre-rRNA and the assembly of the 60S ribosomal subunit; interacts with ribosomal protein L11; localizes predominantly to the nucleolus; constituent of 66S pre-ribosomal particles	32400
	gi|207345119	Nop7p	A4	4	Nop7p (4)	0.554179	0.0796817	nucleolus,nucleus	Component of several different pre-ribosomal particles; forms a complex with Ytm1p and Erb1p that is required for maturation of the large ribosomal subunit; required for exit from G0 and the initiation of cell proliferation	4530
	gi|6323693	Erb1p	A4	20	Erb1p (20)	0.54879	0.112321	nucleolus,nucleus	Constituent of 66S pre-ribosomal particles, forms a complex with Nop7p and Ytm1p that is required for maturation of the large ribosomal subunit; required for maturation of the 25S and 5.8S ribosomal RNAs; homologous to mammalian Bop1	2680
	gi|151941136	Rix7p	A4	2	Rix7p (2)	0.547479	0.0735287	nucleolus,nucleus	Putative ATPase of the AAA family, required for export of pre-ribosomal large subunits from the nucleus; distributed between the nucleolus, nucleoplasm, and nuclear periphery depending on growth conditions	4490
	gi|151941747	Ebp2p	A4	6	Ebp2p (6)	0.545391	0.124559	0	Essential protein required for the maturation of 25S rRNA and 60S ribosomal subunit assembly, localizes to the nucleolus; constituent of 66S pre-ribosomal particles	not visualized
	gi|6323947	Has1p	A4	6	Has1p (6)	0.540882	0.127536	0	ATP-dependent RNA helicase; localizes to both the nuclear periphery and nucleolus; highly enriched in nuclear pore complex fractions; constituent of 66S pre-ribosomal particles	not visualized
	gi|190407271	Brx1p	A4	3	Brx1p (3)	0.539509	0.0590594	nucleolus,nucleus	Nucleolar protein, constituent of 66S pre-ribosomal particles; depletion leads to defects in rRNA processing and a block in the assembly of large ribosomal subunits; possesses a sigma(70)-like RNA-binding motif	13200
	gi|190406043	Noc3p	A4	9	Noc3p (9)	0.526029	0.108619	nucleolus,nucleus	Protein that forms a nuclear complex with Noc2p that binds to 66S ribosomal precursors to mediate their intranuclear transport; also binds to chromatin to promote the association of DNA replication factors and replication initiation	11700
	gi|207340712	Nip7p	A4	4	Nip7p (4)	0.524845	0.093707	nucleolus,nucleus	Nucleolar protein required for 60S ribosome subunit biogenesis, constituent of 66S pre-ribosomal particles; physically interacts with Nop8p and the exosome subunit Rrp43p	5170
	gi|51013571	Nop2p	A4	4	Nop2p (4)	0.522192	0.0418768	nucleolus,nucleus	Probable RNA m(5)C methyltransferase, essential for processing and maturation of 27S pre-rRNA and large ribosomal subunit biogenesis; localized to the nucleolus; constituent of 66S pre-ribosomal particles	18700
	gi|6324219	Nop15p	A4	3	Nop15p (3)	0.517808	0.116689	nucleolus,nucleus	Constituent of 66S pre-ribosomal particles, involved in 60S ribosomal subunit biogenesis; localizes to both nucleolus and cytoplasm	4280
	gi|151944364	Nop13p	A4	1	Nop13p (1)	0.507793	0	nucleolus,nucleus	Nucleolar protein found in preribosomal complexes; contains an RNA recognition motif (RRM)	3830
	gi|190407574	Ytm1p	A4	1	Ytm1p (1)	0.435901	0	nucleolus,nucleus	Constituent of 66S pre-ribosomal particles, forms a complex with Nop7p and Erb1p that is required for maturation of the large ribosomal subunit; has seven C-terminal WD repeats	6670
	gi|6322843	Mrt4p	A4	3	Mrt4p (3)	0.385064	0.0478509	nucleolus,nucleus	Protein involved in mRNA turnover and ribosome assembly, localizes to the nucleolus	18200
	gi|256270950	Spb1p	A4	4	Spb1p (4)	0.380135	0.0545871	0	AdoMet-dependent methyltransferase involved in rRNA processing and 60S ribosomal subunit maturation; methylates G2922 in the tRNA docking site of the large subunit rRNA and in the absence of snR52, U2921; suppressor of PAB1 mutants	not visualized
	gi|6320292	Rrp1p	A4	4	Rrp1p (4)	0.354605	0.159384	nucleolus,nucleus	Essential evolutionarily conserved nucleolar protein necessary for biogenesis of 60S ribosomal subunits and processing of pre-rRNAs to mature rRNAs, associated with several distinct 66S pre-ribosomal particles	6960
	gi|151944713	Nug1p	A4	5	Nug1p (5)	0.349455	0.134619	nucleolus,nucleus	GTPase that associates with nuclear 60S pre-ribosomes, required for export of 60S ribosomal subunits from the nucleus	7130
	gi|206558288	Nsa1p	A4	2	Nsa1p (2)	0.322498	0.149872	nucleolus,nucleus	Constituent of 66S pre-ribosomal particles, involved in 60S ribosomal subunit biogenesis	2740
	gi|190406571	Spb4p	A4	3	Spb4p (3)	0.26791	0.113176	nucleolus,nucleus	Putative ATP-dependent RNA helicase, nucleolar protein required for synthesis of 60S ribosomal subunits at a late step in the pathway; sediments with 66S pre-ribosomes in sucrose gradients	5740
	gi|6320620	Rrp17p	A4	1	Rrp17p (1)	0.25677	0	nucleolus,nucleus	Component of the pre-60S pre-ribosomal particle; required for cell viability under standard (aerobic) conditions but not under anaerobic conditions	2950
	gi|666101	Nhp2p	A5	2	Nhp2p (2)	0.659762	0.0546052	nucleolus	Nuclear protein related to mammalian high mobility group (HMG) proteins, essential for function of H/ACA-type snoRNPs, which are involved in 18S rRNA processing	not visualized
	gi|7839181	Nop10p	A5	2	Nop10p (2)	0.636255	0.0830849	nucleolus	Constituent of small nucleolar ribonucleoprotein particles containing H/ACA-type snoRNAs, which are required for pseudouridylation and processing of pre-18S rRNA	not visualized
	gi|151941019	Cbf5p	A5	8	Cbf5p (8)	0.561265	0.132189	nucleolus	Pseudouridine synthase catalytic subunit of box H/ACA small nucleolar ribonucleoprotein particles (snoRNPs), acts on both large and small rRNAs and on snRNA U2; mutations in human ortholog dyskerin cause the disorder dyskeratosis congenita	33600
	gi|190405265	Nop56p	A5	13	Nop56p (13)	0.538115	0.174323	nucleolus	Essential evolutionarily-conserved nucleolar protein component of the box C/D snoRNP complexes that direct 2'-O-methylation of pre-rRNA during its maturation; overexpression causes spindle orientation defects	13500
	gi|190405871	Gar1p	A5	2	Gar1p (2)	0.532393	0.00928318	nucleolus	Protein component of the H/ACA snoRNP pseudouridylase complex, involved in the modification and cleavage of the 18S pre-rRNA	5730
	gi|6320190	Nop1p	A5	12	Nop1p (12)	0.508411	0.122404	0	Nucleolar protein, component of the small subunit processome complex, which is required for processing of pre-18S rRNA; has similarity to mammalian fibrillarin	not visualized
	gi|206558283	Nop58p	A5	3	Nop58p (3)	0.496046	0.161857	nucleolus	Protein involved in pre-rRNA processing, 18S rRNA synthesis, and snoRNA synthesis; component of the small subunit processome complex, which is required for processing of pre-18S rRNA	34700
	gi|6324595	YOR021C	A6	1	YOR021C (1)	1.34827	0	0	Putative protein of unknown function; YOR021C is not an essential gene; predicted to be involved in rRNA processing and ribosome biogenesis and in biopolymer catabolism	2520
	gi|71064091	YIL127C	A6	1	YIL127C (1)	0.942307	0	nucleolus	Putative protein of unknown function; identified in a screen for mutants with decreased levels of rDNA transcription; green fluorescent protein (GFP)-fusion protein localizes to the nucleolus; predicted to be involved in ribosome biogenesis	3670
	gi|530998	Fpr3p	A6	7	Fpr3p (7)	0.885256	0.0856531	nucleolus,nucleus	Nucleolar peptidyl-prolyl cis-trans isomerase (PPIase); FK506 binding protein; phosphorylated by casein kinase II (Cka1p-Cka2p-Ckb1p-Ckb2p) and dephosphorylated by Ptp1p	9490
	gi|577810	Rrp8p	A6	1	Rrp8p (1)	0.861116	0	nucleolus,nucleus	Nucleolar protein involved in rRNA processing, pre-rRNA cleavage at site A2; also involved in telomere maintenance; mutation is synthetically lethal with a gar1 mutation	2780
	gi|207340445	Rrp12p	A6	4	Rrp12p (4)	0.849401	0.254517	cytoplasm,nucleus	Protein required for export of the ribosomal subunits; associates with the RNA components of the pre-ribosomes; contains HEAT-repeats	8170
	gi|151943057	Hpm1p	A6	1	Hpm1p (1)	0.815938	0	cytoplasm,nucleus	AdoMet-dependent methyltransferase involved in a novel 3-methylhistidine modification of ribosomal protein Rpl3p; seven beta-strand MTase family member; null mutant exhibits a weak vacuolar protein sorting defect and caspofungin resistance	not visualized
	gi|151945554	Rex4p	A6	1	Rex4p (1)	0.747297	0	nucleolus,nucleus	Putative RNA exonuclease possibly involved in pre-rRNA processing and ribosome assembly	4280
	gi|160380616	Dbp3p	A6	2	Dbp3p (2)	0.73367	0.117135	nucleolus,nucleus	Putative ATP-dependent RNA helicase of the DEAD-box family involved in ribosomal biogenesis	38900
	gi|259145944	Arb1p	A6	5	Arb1p (5)	0.718126	0.100702	cytoplasm	ATPase of the ATP-binding cassette (ABC) family involved in 40S and 60S ribosome biogenesis, has similarity to Gcn20p; shuttles from nucleus to cytoplasm, physically interacts with Tif6p, Lsg1p	17600
	gi|163310814	Npl3p	A6	1	Npl3p (1)	0.709153	0	nucleus	is Nop3, req. for ribos. biogenesis. also for mRNA metabolism. For RNA-binding protein that promotes elongation, regulates termination, and carries poly(A) mRNA from nucleus to cytoplasm; required for pre-mRNA splicing; dissociation from mRNAs promoted by Mtr10p; phosphorylated by Sky1p in the cytoplasm	78700
	gi|151943835	YCR016W	A6	3	YCR016W (3)	0.389682	0.291883	nucleolus,nucleus	Putative protein of unknown function; green fluorescent protein (GFP)-fusion protein localizes to the nucleolus and nucleus; predicted to be involved in A3/4	1850
	gi|151941039	Pwp1p	A6	2	Pwp1p (2)	0.260563	0.0674391	cytoplasm,nucleolus,nucleus	Protein with WD-40 repeats involved in rRNA processing; associates with trans-acting ribosome biogenesis factors; similar to beta-transducin superfamily	43800
	gi|190409546	NPA3	B	2	NPA3 (2)	0.998967	0.0483165	cytoplasm	Essential, conserved, cytoplasmic ATPase; phosphorylated by the Pcl1p-Pho85p kinase complex	15200
	gi|151943621	Gcn1p	B	4	Gcn1p (4)	0.840659	0.0410625	cytoplasm	Positive regulator of the Gcn2p kinase activity, forms a complex with Gcn20p; proposed to stimulate Gcn2p activation by an uncharged tRNA	7330
	gi|468605	Sup45p	B	2	Sup45p (2)	0.755185	0.0983529	cytoplasm	Polypeptide release factor (eRF1) in translation termination; mutant form acts as a recessive omnipotent suppressor; methylated by Mtq2p-Trm112p in ternary complex eRF1-eRF3-GTP; mutation of methylation site confers resistance to zymocin	13100
	gi|151946513	GRS1	B	1	GRS1 (1)	0.629118	0	cytoplasm	Cytoplasmic and mitochondrial glycyl-tRNA synthase that ligates glycine to the cognate anticodon bearing tRNA; transcription termination factor that may interact with the 3'-end of pre-mRNA to promote 3'-end formation	98400
	gi|984682	NIP1	B1	1	NIP1 (1)	1.23586	0	cytoplasm	eIF3c subunit of the eukaryotic translation initiation factor 3 (eIF3), involved in the assembly of preinitiation complex and start codon selection	78900
	gi|151946172	Clu1p	B1	1	Clu1p (1)	1.01467	0	cytoplasm	eIF3 component of unknown function; deletion causes defects in mitochondrial organization but not in growth or translation initiation, can rescue cytokinesis and mitochondrial organization defects of the Dictyostelium cluA- mutant	17000
	gi|6324433	Cdc33p	B1	2	Cdc33p (2)	0.936487	0.0193058	cytoplasm	Cytoplasmic mRNA cap binding protein and translation initiation factor eIF4E; the eIF4E-cap complex is responsible for mediating cap-dependent mRNA translation via interactions with translation initiation factor eIF4G (Tif4631p or Tif4632p)	14200
	gi|3732	unnamed protein product 98% seq. identity to Gcd1p	B1	1	unnamed protein product 98% seq. identity to Gcd1p (1)	0.934164	0	cytoplasm	Gamma subunit of the translation initiation factor eIF2B, the guanine-nucleotide exchange factor for eIF2; activity subsequently regulated by phosphorylated eIF2; first identified as a negative regulator of GCN4 expression	9530
	gi|3641	DBP1	B1	1	DBP1 (1)	0.910726	0	cytoplasm	Putative ATP-dependent RNA helicase of the DEAD-box protein family; mutants show reduced stability of the 40S ribosomal subunit scanning through 5' untranslated regions of mRNAs	1480
	gi|151946470	RPG1	B1	2	RPG1 (2)	0.871807	0.0565392	cytoplasm	eIF3a subunit of the core complex of translation initiation factor 3 (eIF3), essential for translation; part of a subcomplex (Prt1p-Rpg1p-Nip1p) that stimulates binding of mRNA and tRNA(i)Met to ribosomes	52700
	gi|460044	Fun12p	B1	3	Fun12p (3)	0.862591	0.156483	cytoplasm	GTPase, required for general translation initiation by promoting Met-tRNAiMet binding to ribosomes and ribosomal subunit joining; homolog of bacterial IF2	13400
	gi|238686680	Prt1	B1	5	Prt1 (5)	0.816923	0.157442	cytoplasm	eIF3b subunit of the core complex of translation initiation factor 3 (eIF3), essential for translation; part of a subcomplex (Prt1p-Rpg1p-Nip1p) that stimulates binding of mRNA and tRNA(i)Met to ribosomes	47500
	gi|6324778	Ded1p	B1	8	Ded1p (8)	0.785662	0.127533	0	ATP-dependent DEAD (Asp-Glu-Ala-Asp)-box RNA helicase, required for B1 of all yeast mRNAs; mutations in human DEAD-box DBY are a frequent cause of male infertility	not visualized
	gi|11513344	Tif2p	B1	1	Tif2p (1)	0.742352	0	cytoplasm	Translation initiation factor eIF4A, identical to Tif1p; DEA(D/H)-box RNA helicase that couples ATPase activity to RNA binding and unwinding; forms a dumbbell structure of two compact domains connected by a linker; interacts with eIF4G	not quantitated
	gi|238686682	Tif35p	B1	5	Tif35p (5)	0.738503	0.0979758	cytoplasm	eIF3g subunit of the core complex of translation initiation factor 3 (eIF3), which is essential for translation	not visualized
	gi|6322323	Tif2p	B1	13	Tif2p (13)	0.735318	0.104497	cytoplasm	Translation initiation factor eIF4A, identical to Tif1p; DEA(D/H)-box RNA helicase that couples ATPase activity to RNA binding and unwinding; forms a dumbbell structure of two compact domains connected by a linker; interacts with eIF4G	not quantitated
	gi|38492898	Sui2p	B1	1	Sui2p (1)	0.727707	0	cytoplasm	Alpha subunit of the translation initiation factor eIF2, involved in the identification of the start codon; phosphorylation of Ser51 is required for regulation of translation by inhibiting the exchange of GDP for GTP	17100
	gi|6323795	TIF34	B1	2	TIF34 (2)	0.702239	0.0434587	0	eIF3i subunit of the core complex of translation initiation factor 3 (eIF3), which is essential for translation	2400
	gi|151941085	Yef3p	B1	20	Yef3p (20)	0.517423	0.119237	cytoplasm	Translational elongation factor 3, stimulates the binding of aminoacyl-tRNA (AA-tRNA) to ribosomes by releasing EF-1 alpha from the ribosomal complex; contains two ABC cassettes; binds and hydrolyses ATP	871000
	gi|6322769	Tef4p	B2	3	Tef4p (3)	1.14306	0.157941	cytoplasm	Gamma subunit of translational elongation factor eEF1B, stimulates the binding of aminoacyl-tRNA (AA-tRNA) to ribosomes by releasing eEF1A (Tef1p/Tef2p) from the ribosomal complex	102000
	gi|151941388	TEF-1B	B2	1	TEF-1B (1)	1.07954	0	cytoplasm	Translational elongation factor EF-1 alpha; also encoded by TEF2; functions in the binding reaction of aminoacyl-tRNA (AA-tRNA) to ribosomes	377
	gi|55670150	EF-2 (EFT1/EFT2)	B2	14	EF-2 (EFT1/EFT2) (14)	0.815131	0.113005	cytoplasm	Elongation factor 2 (EF-2), also encoded by EFT2; catalyzes ribosomal translocation during protein synthesis; contains diphthamide, the unique posttranslationally modified histidine residue specifically ADP-ribosylated by diphtheria toxin	82700
	gi|6319594	Tef2p	B2	21	Tef2p (21)	0.695986	0.0879098	cytoplasm	Translational elongation factor EF-1 alpha; also encoded by TEF1; functions in the binding reaction of aminoacyl-tRNA (AA-tRNA) to ribosomes	450
	gi|151944517	Hef3p	B2	1	Hef3p (1)	0.340984	0	0	Translational elongation factor EF-3; paralog of YEF3 and member of the ABC superfamily; stimulates EF-1 alpha-dependent binding of aminoacyl-tRNA by the ribosome; normally expressed in zinc deficient cells	125
	gi|15988133	H4	C1	1	H4 (1)	0.858119	0	nucleus	Histone H4, core histone protein required for chromatin assembly and chromosome function; one of two identical histone proteins (see also HHF2); contributes to telomeric silencing; N-terminal domain involved in maintaining genomic integrity	524000
	gi|6320431	Hta1p/Hta2p	C1	1	Hta1p/Hta2p (1)	0.801909	0	vacuole	Histone H2A, core histone protein required for chromatin assembly and chromosome function; one of two nearly identical subtypes (see also HTA2); DNA damage-dependent phosphorylation by Mec1p facilitates DNA repair; acetylated by Nat4p	not visualized
	gi|6320430	Htb1p	C1	2	Htb1p (2)	0.745399	0.0406419	nucleus	Histone H2B, core histone protein required for chromatin assembly and chromosome function; nearly identical to HTB1; Rad6p-Bre1p-Lge1p mediated ubiquitination regulates transcriptional activation, meiotic DSB formation and H3 methylation	443000
	gi|259145314	Paa1p	C3	1	Paa1p (1)	0.839611	0	0	Polyamine acetyltransferase; acetylates polyamines (e.g. putrescine, spermidine, spermine) and also aralkylamines (e.g. tryptamine, phenylethylamine); may be involved in transcription and/or DNA replication	8680
	gi|51013133	Rsc8p	C3a	1	Rsc8p (1)	0.721859	0	nucleus	Component of the RSC chromatin remodeling complex; essential for viability and mitotic growth; homolog of SWI/SNF subunit Swi3p, but unlike Swi3p, does not activate transcription of reporters	3380
	gi|151940964	Fpr4p	C4e	9	Fpr4p (9)	0.654022	0.0841839	nucleolus,nucleus	Peptidyl-prolyl cis-trans isomerase (PPIase) (proline isomerase) localized to the nucleus; catalyzes isomerization of proline residues in histones H3 and H4, which affects lysine methylation of those histones	14100
	gi|110590860	RPA12	E1	2	RPA12 (2)	0.836166	0.178503	nucleolus	RNA polymerase I subunit A12.2; contains two zinc binding domains, and the N terminal domain is responsible for anchoring to the RNA pol I complex	8450
	gi|151942801	Rpa135p	E1	1	Rpa135p (1)	0.807473	0	nucleolus	RNA polymerase I subunit A135	14100
	gi|172215	Rpa190p	E1	2	Rpa190p (2)	0.702586	0.112023	nucleolus	RNA polymerase I subunit; largest subunit of RNA polymerase I	2840
	gi|190407445	Rpo31p	E3	1	Rpo31p (1)	0.654912	0	nucleus	RNA polymerase III subunit C160, part of core enzyme; similar to bacterial beta-prime subunit	6020
	gi|190408037	Rpc40p (AC40)	E5	2	Rpc40p (AC40) (2)	0.736754	0.0516774	nucleolus,nucleus	RNA polymerase subunit, common to RNA polymerase I and III	13000
	gi|259145620	Yra1p	F5	2	Yra1p (2)	1.29609	0.356572	nucleus	Nuclear protein that binds to RNA and to Mex67p, required for export of poly(A)+ mRNA from the nucleus; member of the REF (RNA and export factor binding proteins) family; another family member, Yra2p, can substitute for Yra1p function	not visualized
	gi|218465	POP2	F5	1	POP2 (1)	1.03893	0	cytoplasm,mitochondrion	RNase of the DEDD superfamily, subunit of the Ccr4-Not complex that mediates 3' to 5' mRNA deadenylation	1520
	gi|6321265	Kem1p	F5	3	Kem1p (3)	0.964911	0.259612	cytoplasm	Evolutionarily-conserved 5'-3' exonuclease component of cytoplasmic processing (P) bodies involved in mRNA decay; plays a role in microtubule-mediated processes, filamentous growth, ribosomal RNA maturation, and telomere maintenance	11700
	gi|6324217	Dbp2p	F5	1	Dbp2p (1)	0.941821	0	cytoplasm,nucleus	Essential ATP-dependent RNA helicase of the DEAD-box protein family, involved in nonsense-mediated mRNA decay and rRNA processing	33100
	gi|51013079	HEK2	F5	1	HEK2 (1)	0.82575	0	cytoplasm	RNA binding protein involved in the asymmetric localization of ASH1 mRNA; represses translation of ASH1 mRNA, an effect reversed by Yck1p-dependent phosphoryation; regulates telomere position effect and length; similarity to hnRNP-K	15600
	gi|256271306	Pab1p	F5	10	Pab1p (10)	0.805717	0.111577	cytoplasm	Poly(A) binding protein, part of the 3'-end RNA-processing complex, mediates interactions between the 5' cap structure and the 3' mRNA poly(A) tail, involved in control of poly(A) tail length, interacts with translation factor eIF-4G	198000
	gi|2326812	DBP5	F5	1	DBP5 (1)	0.683697	0	nuclear periphery	Cytoplasmic ATP-dependent RNA helicase of the DEAD-box family involved in mRNA export from the nucleus; involved in translation termination	14900
	gi|14318523	Loc1p	F5	5	Loc1p (5)	0.61211	0.0912434	nucleolus,nucleus	Nuclear protein involved in asymmetric localization of ASH1 mRNA; binds double-stranded RNA in vitro; constituent of 66S pre-ribosomal particles	3650
	gi|6322854	Pap1p	F5	1	Pap1p (1)	0.526508	0	nucleus	Poly(A) polymerase, one of three factors required for mRNA 3'-end polyadenylation, forms multiprotein complex with polyadenylation factor I (PF I), also required for mRNA nuclear export; may also polyadenylate rRNAs	17100
	gi|160358710	Sub2p	F6	6	Sub2p (6)	0.742519	0.0265096	nucleus	Component of the TREX complex required for nuclear mRNA export; member of the DEAD-box RNA helicase superfamily and is involved in early and late steps of spliceosome assembly; homolog of the human splicing factor hUAP56	51700
	gi|172945	Frs1p	F7	1	Frs1p (1)	1.06402	0	cytoplasm	Beta subunit of cytoplasmic phenylalanyl-tRNA synthetase, forms a tetramer with Frs2p to generate active enzyme; able to hydrolyze mis-aminoacylated tRNA-Phe, which could contribute to translational quality control	5440
	gi|207344772	Ded81p	F7	1	Ded81p (1)	0.813062	0	0	Cytosolic asparaginyl-tRNA synthetase, required for protein synthesis, catalyzes the specific attachment of asparagine to its cognate tRNA	not visualized
	gi|190405061	LHP1	F7	1	LHP1 (1)	0.630235	0	nucleus	RNA binding protein required for maturation of tRNA and U6 snRNA precursors; acts as a molecular chaperone for RNAs transcribed by polymerase III; homologous to human La (SS-B) autoantigen	not visualized
	gi|6980562	Ypd1p	G	1	Ypd1p (1)	1.78314	0	cytoplasm,nucleus	Phosphorelay intermediate protein, phosphorylated by the plasma membrane sensor Sln1p in response to osmotic stress and then in turn phosphorylates the response regulators Ssk1p in the cytosol and Skn7p in the nucleus	6330
	gi|151942316	Ydr341cp	G	1	Ydr341cp (1)	1.28212	0	0	Arginyl-tRNA synthetase, proposed to be cytoplasmic but the authentic, non-tagged protein is detected in highly purified mitochondria in high-throughput studies	20600
	gi|151943789	Glk1p	G	2	Glk1p (2)	1.16204	0.177881	cytoplasm,punctate composite	Glucokinase, catalyzes the phosphorylation of glucose at C6 in the first irreversible step of glucose metabolism; one of three glucose phosphorylating enzymes; expression regulated by non-fermentable carbon sources	21100
	gi|151943073	LYS12	G	1	LYS12 (1)	1.07948	0	mitochondrion	Homo-isocitrate dehydrogenase, an NAD-linked mitochondrial enzyme required for the fourth step in the biosynthesis of lysine, in which homo-isocitrate is oxidatively decarboxylated to alpha-ketoadipate	19100
	gi|5542362	Gpm1p	G	1	Gpm1p (1)	1.07224	0	cytoplasm	Tetrameric phosphoglycerate mutase, mediates the conversion of 3-phosphoglycerate to 2-phosphoglycerate during glycolysis and the reverse reaction during gluconeogenesis	172000
	gi|151942086	GRX3	G	1	GRX3 (1)	1.04688	0	cytoplasm,nucleus	Hydroperoxide and superoxide-radical responsive glutathione-dependent oxidoreductase; monothiol glutaredoxin subfamily member along with Grx4p and Grx5p; protects cells from oxidative damage	11000
	gi|51013417	Pdx1p	G	1	Pdx1p (1)	1.03841	0	mitochondrion	Dihydrolipoamide dehydrogenase (E3)-binding protein (E3BP) of the mitochondrial pyruvate dehydrogenase (PDH) complex, plays a structural role in the complex by binding and positioning E3 to the dihydrolipoamide acetyltransferase (E2) core	414
	gi|640053	SER1	G	1	SER1 (1)	1.03539	0	cytoplasm	3-phosphoserine aminotransferase, catalyzes the formation of phosphoserine from 3-phosphohydroxypyruvate, required for serine and glycine biosynthesis; regulated by the general control of amino acid biosynthesis mediated by Gcn4p	15900
	gi|171110	Atp2p	G	2	Atp2p (2)	0.95402	0.210924	mitochondrion	Beta subunit of the F1 sector of mitochondrial F1F0 ATP synthase, which is a large, evolutionarily conserved enzyme complex required for ATP synthesis; phosphorylated	164000
	gi|6320930	ILV1	G	2	ILV1 (2)	0.942467	0.065039	mitochondrion	Threonine deaminase, catalyzes the first step in isoleucine biosynthesis; expression is under general amino acid control; ILV1 locus exhibits highly positioned nucleosomes whose organization is independent of known ILV1 regulation	11900
	gi|172436	Rna1p	G	1	Rna1p (1)	0.931781	0	cytoplasm	GTPase activating protein (GAP) for Gsp1p, involved in nuclear transport	52200
	gi|6324343	Acc1p	G	14	Acc1p (14)	0.913833	0.133554	cytoplasm,punctate composite	Acetyl-CoA carboxylase, biotin containing enzyme that catalyzes the carboxylation of acetyl-CoA to form malonyl-CoA; required for de novo biosynthesis of long-chain fatty acids	20200
	gi|207344936	Pfk1p	G	1	Pfk1p (1)	0.903963	0	cytoplasm	Alpha subunit of heterooctameric phosphofructokinase involved in glycolysis, indispensable for anaerobic growth, activated by fructose-2,6-bisphosphate and AMP, mutation inhibits glucose induction of cell cycle-related genes	89800
	gi|151943508	Yhb1p	G	1	Yhb1p (1)	0.890804	0	cytoplasm	Nitric oxide oxidoreductase, flavohemoglobin involved in nitric oxide detoxification; plays a role in the oxidative and nitrosative stress responses	13000
	gi|171502	Fas2p	G	2	Fas2p (2)	0.878051	0.0191371	cytoplasm	Alpha subunit of fatty acid synthetase, which catalyzes the synthesis of long-chain saturated fatty acids; contains beta-ketoacyl reductase and beta-ketoacyl synthase activities; phosphorylated	17000
	gi|6323619	Apt1p	G	1	Apt1p (1)	0.877369	0	cytoplasm,nucleus	Adenine phosphoribosyltransferase, catalyzes the formation of AMP from adenine and 5-phosphoribosylpyrophosphate; involved in the salvage pathway of purine nucleotide biosynthesis	11200
	gi|171122	Vma2p	G	14	Vma2p (14)	0.874448	0.0857332	vacuolar membrane	Subunit B of the eight-subunit V1 peripheral membrane domain of the vacuolar H+-ATPase (V-ATPase), an electrogenic proton pump found throughout the endomembrane system; contains nucleotide binding sites; also detected in the cytoplasm	131000
	gi|151942417	PPN1	G	3	PPN1 (3)	0.839609	0.0545066	vacuole	Vacuolar endopolyphosphatase with a role in phosphate metabolism; functions as a homodimer	319
	gi|151943263	Trp5p	G	5	Trp5p (5)	0.82418	0.250335	cytoplasm,nucleus	Tryptophan synthase, catalyzes the last step of tryptophan biosynthesis; regulated by the general control system of amino acid biosynthesis	15500
	gi|1622933	Ptc3	G	1	Ptc3 (1)	0.822385	0	cytoplasm,nucleus	Type 2C protein phosphatase; dephosphorylates Hog1p (see also Ptc2p) to limit maximal kinase activity induced by osmotic stress; dephosphorylates T169 phosphorylated Cdc28p (see also Ptc2p); role in DNA checkpoint inactivation	19700
	gi|894204	Psa1p	G	1	Psa1p (1)	0.815959	0	cytoplasm	GDP-mannose pyrophosphorylase (mannose-1-phosphate guanyltransferase), synthesizes GDP-mannose from GTP and mannose-1-phosphate in cell wall biosynthesis; required for normal cell wall structure	97100
	gi|28373827	ILV2	G	1	ILV2 (1)	0.814658	0	mitochondrion	Acetolactate synthase, catalyses the first common step in isoleucine and valine biosynthesis and is the target of several classes of inhibitors, localizes to the mitochondria; expression of the gene is under general amino acid contro	31900
	gi|173146	Ura2p	G	6	Ura2p (6)	0.809882	0.181891	cytoplasm	Bifunctional carbamoylphosphate synthetase (CPSase)-aspartate transcarbamylase (ATCase), catalyzes the first two enzymatic steps in the de novo biosynthesis of pyrimidines; both activities are subject to feedback inhibition by UTP	11000
	gi|6319641	Arl1p	G	1	Arl1p (1)	0.809508	0	punctate composite,Golgi to ER	Soluble GTPase with a role in regulation of membrane traffic; regulates potassium influx; G protein of the Ras superfamily, similar to ADP-ribosylation factor	5190
	gi|3802	RNR2	G	3	RNR2 (3)	0.782227	0.245973	cytoplasm,nucleus	Ribonucleotide-diphosphate reductase (RNR), small subunit; the RNR complex catalyzes the rate-limiting step in dNTP synthesis and is regulated by DNA replication and DNA damage checkpoint pathways via localization of the small subunits	538
	gi|157834086	URA6	G	2	URA6 (2)	0.772421	0.0156302	cytoplasm,nucleus	Uridylate kinase, catalyzes the seventh enzymatic step in the de novo biosynthesis of pyrimidines, converting uridine monophosphate (UMP) into uridine-5'-diphosphate (UDP)	1500
	gi|223143	Adh2p	G	1	Adh2p (1)	0.754807	0	cytoplasm	Glucose-repressible alcohol dehydrogenase II, catalyzes the conversion of ethanol to acetaldehyde; involved in the production of certain carboxylate esters; regulated by ADR1	1620
	gi|51013423	Ade5,7p	G	1	Ade5,7p (1)	0.742694	0	cytoplasm	Bifunctional enzyme of the 'de novo' purine nucleotide biosynthetic pathway, contains aminoimidazole ribotide synthetase and glycinamide ribotide synthetase activities	35800
	gi|6322468	TDH1	G	2	TDH1 (2)	0.738026	0.0770831	cytoplasm,nucleus	Glyceraldehyde-3-phosphate dehydrogenase, isozyme 1, involved in glycolysis and gluconeogenesis; tetramer that catalyzes the reaction of glyceraldehyde-3-phosphate to 1,3 bis-phosphoglycerate; detected in the cytoplasm and cell-wall	120000
	gi|171596	Gfa1p	G	3	Gfa1p (3)	0.736699	0.0591507	0	Glutamine-fructose-6-phosphate amidotransferase, catalyzes the formation of glucosamine-6-P and glutamate from fructose-6-P and glutamine in the first step of chitin biosynthesis	14300
	gi|511135	GPD2	G	1	GPD2 (1)	0.727396	0	cytoplasm,nucleus	NAD-dependent glycerol 3-phosphate dehydrogenase, homolog of Gpd1p, expression is controlled by an oxygen-independent signaling pathway required to regulate metabolism under anoxic conditions; located in cytosol and mitochondria	8970
	gi|51013181	Csr1p	G	1	Csr1p (1)	0.710001	0	ambiguous	Phosphatidylinositol transfer protein with a potential role in regulating lipid and fatty acid metabolism under heme-depleted conditions; interacts specifically with thioredoxin peroxidase; may have a role in oxidative stress resistance	9600
	gi|6322666	Fas1p	G	3	Fas1p (3)	0.679205	0.0656221	cytoplasm	Beta subunit of fatty acid synthetase, which catalyzes the synthesis of long-chain saturated fatty acids; contains acetyltransacylase, dehydratase, enoyl reductase, malonyl transacylase, and palmitoyl transacylase activities	91800
	gi|6321776	Prs3p	G	1	Prs3p (1)	0.659334	0	cytoplasm	5-phospho-ribosyl-1(alpha)-pyrophosphate synthetase, synthesizes PRPP, which is required for nucleotide, histidine, and tryptophan biosynthesis; one of five related enzymes, which are active as heteromultimeric complexes	not visualized
	gi|75766245	Gal1p	G	2	Gal1p (2)	0.658783	0.0526942	0	Galactokinase, phosphorylates alpha-D-galactose to alpha-D-galactose-1-phosphate in the first step of galactose catabolism; expression regulated by Gal4p	not visualized
	gi|308191556	Ade12p	G	1	Ade12p (1)	0.657819	0	cytoplasm	Adenylosuccinate synthase, catalyzes the first step in synthesis of adenosine monophosphate from inosine 5'monophosphate during purine nucleotide biosynthesis; exhibits binding to single-stranded autonomously replicating (ARS) core sequence	56800
	gi|47420051	Gpd1p	G	2	Gpd1p (2)	0.636446	0.0802655	peroxisome	NAD-dependent glycerol-3-phosphate dehydrogenase, key enzyme of glycerol synthesis, essential for growth under osmotic stress; expression regulated by high-osmolarity glycerol response pathway; homolog of Gpd2p	807
	gi|6322123	Rrn3p	G	1	Rrn3p (1)	0.615969	0	cytoplasm	Minor isoform of the large subunit of ribonucleotide-diphosphate reductase; the RNR complex catalyzes rate-limiting step in dNTP synthesis, regulated by DNA replication and DNA damage checkpoint pathways via localization of small subunits	1360
	gi|6323138	Ahp1p	G	1	Ahp1p (1)	0.601848	0	cytoplasm,nucleus	Thiol-specific peroxiredoxin, reduces hydroperoxides to protect against oxidative damage; function in vivo requires covalent conjugation to Urm1p	16200
	gi|256274388	Sam1p	G	6	Sam1p (6)	0.529705	0.142434	cytoplasm	S-adenosylmethionine synthetase, catalyzes transfer of the adenosyl group of ATP to the sulfur atom of methionine; one of two differentially regulated isozymes (Sam1p and Sam2p)	103000
	gi|416161	Cys4p	G	3	Cys4p (3)	0.476175	0.146795	cytoplasm	Cystathionine beta-synthase, catalyzes synthesis of cystathionine from serine and homocysteine, the first committed step in cysteine biosynthesis; responsible for hydrogen sulfide generation; mutations in human ortholog cause homocystinuria	41900
	gi|4180	Cdc19p	G	3	Cdc19p (3)	0.474115	0.0504354	cytoplasm	Pyruvate kinase, functions as a homotetramer in glycolysis to convert phosphoenolpyruvate to pyruvate, the input for aerobic (TCA cycle) or anaerobic (glucose fermentation) respiration	291000
	gi|151940771	Gcn20p	G	1	Gcn20p (1)	0.452305	0	cytoplasm	Positive regulator of the Gcn2p kinase activity, forms a complex with Gcn1p; proposed to stimulate Gcn2p activation by an uncharged tRNA	14600
	gi|7546185	Fur1	G	1	Fur1 (1)	0.441154	0	intracellular	Uracil phosphoribosyltransferase, synthesizes UMP from uracil; involved in the pyrimidine salvage pathway	not visualized
	gi|6323073	Pdc1p	G	11	Pdc1p (11)	0.373456	0.173829	ambiguous,cytoplasm,nucleus	Major of three pyruvate decarboxylase isozymes, key enzyme in alcoholic fermentation, decarboxylates pyruvate to acetaldehyde; subject to glucose-, ethanol-, and autoregulation; involved in amino acid catabolism	8970
	gi|207342498	Tsa1p	G	2	Tsa1p (2)	0.319628	0.137026	cytoplasm,punctate composite	Thioredoxin peroxidase, acts as both a ribosome-associated and free cytoplasmic antioxidant; self-associates to form a high-molecular weight chaperone complex under oxidative stress; deletion results in mutator phenotype	378000
	gi|6324194	Fpr1p	G/C2	3	Fpr1p (3)	1.36139	0.572588	cytoplasm,nucleus	Peptidyl-prolyl cis-trans isomerase (PPIase), binds to the drugs FK506 and rapamycin; also binds to the nonhistone chromatin binding protein Hmo1p and may regulate its assembly or function	43300
	gi|460064	Gua1p	G/V	3	Gua1p (3)	0.756977	0.167819	0	GMP synthase, an enzyme that catalyzes the second step in the biosynthesis of GMP from inosine 5'-phosphate (IMP); transcription is not subject to regulation by guanine but is negatively regulated by nutrient starvation	not visualized
	gi|207343744	Mgm101p	H	1	Mgm101p (1)	1.13312	0	0	Protein involved in mitochondrial genome maintenance; component of the mitochondrial nucleoid, required for the repair of oxidative mtDNA damage	not visualized
	gi|151945474	Tuf1p	H	1	Tuf1p (1)	0.928922	0	mitochondrion	Mitochondrial translation elongation factor Tu; comprises both GTPase and guanine nucleotide exchange factor activities, while these activities are found in separate proteins in S. pombe and humans	58500
	gi|454438	Pim1p	H	1	Pim1p (1)	0.926961	0	mitochondrion	ATP-dependent Lon protease, involved in degradation of misfolded proteins in mitochondria; required for biogenesis and maintenance of mitochondria	14500
	gi|167013431	Idh2p	H	1	Idh2p (1)	0.83929	0	mitochondrion	Subunit of mitochondrial NAD(+)-dependent isocitrate dehydrogenase, which catalyzes the oxidation of isocitrate to alpha-ketoglutarate in the TCA cycle; phosphorylated	43100
	gi|37359704	Atp3p	H	1	Atp3p (1)	0.577695	0	mitochondrion	Gamma subunit of the F1 sector of mitochondrial F1F0 ATP synthase, which is a large, evolutionarily conserved enzyme complex required for ATP synthesis	28100
	gi|190408634	SDS24	I	1	SDS24 (1)	1.19831	0	cytoplasm	One of two S. cerevisiae homologs (Sds23p and Sds24p) of the S. pombe Sds23 protein, which is implicated in APC/cyclosome regulation; involved in cell separation during budding; may play an indirect role in fluid-phase endocytosis	2840
	gi|171704583	Sds23p	I	1	Sds23p (1)	0.927412	0	cytoplasm,nucleus	One of two S. cerevisiae homologs (Sds23p and Sds24p) of the S. pombe Sds23 protein, which is implicated in APC/cyclosome regulation; involved in cell separation during budding	21200
	gi|190406538	Tub2p	I	8	Tub2p (8)	0.684679	0.0602069	0	Beta-tubulin; associates with alpha-tubulin (Tub1p and Tub3p) to form tubulin dimer, which polymerizes to form microtubules	not visualized
	gi|854568	Cyr1	J	1	Cyr1 (1)	0.924925	0	ambiguous	Adenylate cyclase, required for cAMP production and cAMP-dependent protein kinase signaling; the cAMP pathway controls a variety of cellular processes, including metabolism, cell cycle, stress response, stationary phase, and sporulation	not quantitated
	gi|295611	Hog1p	J	1	Hog1p (1)	0.749397	0	cytoplasm	Mitogen-activated protein kinase involved in osmoregulation; acts via three independent osmosensors; mitophagy-specific regulator; mediates the recruitment and activation of RNA Pol II at Hot1p-dependent promoters; localization regulated by Ptp2p and Ptp3p	6780
	gi|171723	Hsc82p	K	21	Hsc82p (21)	0.991195	0.184067	cytoplasm	Cytoplasmic chaperone of the Hsp90 family, redundant in function and nearly identical with Hsp82p, and together they are essential; expressed constitutively at 10-fold higher basal levels than HSP82 and induced 2-3 fold by heat shock	132000
	gi|99031947	SBA1	K	1	SBA1 (1)	0.879292	0	cytoplasm,nucleus	Co-chaperone that binds to and regulates Hsp90 family chaperones; important for pp60v-src activity in yeast; homologous to the mammalian p23 proteins and like p23 can regulate telomerase activity	33700
	gi|6324120	Ssb2p	K	2	Ssb2p (2)	0.758398	0.0949806	cytoplasm	Cytoplasmic ATPase that is a ribosome-associated molecular chaperone, functions with J-protein partner Zuo1p; may be involved in the folding of newly-synthesized polypeptide chains; member of the HSP70 family; homolog of SSB1	104000
	gi|6323002	HSP104	K	5	HSP104 (5)	0.755559	0.0814654	cytoplasm	Heat shock protein that cooperates with Ydj1p (Hsp40) and Ssa1p (Hsp70) to refold and reactivate previously denatured, aggregated proteins; responsive to stresses including: heat, ethanol, and sodium arsenite; involved in [PSI+] propagatio	32800
	gi|6319972	Ssb1p	K	11	Ssb1p (11)	0.72465	0.120675	cytoplasm	Cytoplasmic ATPase that is a ribosome-associated molecular chaperone, functions with J-protein partner Zuo1p; may be involved in folding of newly-made polypeptide chains; member of the HSP70 family; interacts with phosphatase subunit Reg1p	170000
	gi|151942153	HSP42	K	1	HSP42 (1)	0.718339	0	cytoplasm	Small heat shock protein (sHSP) with chaperone activity; forms barrel-shaped oligomers that suppress unfolded protein aggregation; involved in cytoskeleton reorganization after heat shock	1470
	gi|99031945	Hsp82p	K1	1	Hsp82p (1)	1.25114	0	cytoplasm	Hsp90 chaperone required for pheromone signaling and negative regulation of Hsf1p; docks with Tom70p for mitochondrial preprotein delivery; promotes telomerase DNA binding and nucleotide addition; interacts with Cns1p, Cpr6p, Cpr7p, Sti1p	445000
	gi|533365	Sse1p	K1	8	Sse1p (8)	0.939437	0.101141	cytoplasm	ATPase that is a component of the heat shock protein Hsp90 chaperone complex; binds unfolded proteins; member of the heat shock protein 70 (HSP70) family; localized to the cytoplasm	71700
	gi|151943557	Zuo1p	K2	1	Zuo1p (1)	1.02141	0	cytoplasm	Cytosolic ribosome-associated chaperone that acts, together with Ssz1p and the Ssb proteins, as a chaperone for nascent polypeptide chains; contains a DnaJ domain and functions as a J-protein partner for Ssb1p and Ssb2p	86400
	gi|924930	Aha1p	K2	1	Aha1p (1)	0.829268	0	cytoplasm	Co-chaperone that binds to Hsp82p and activates its ATPase activity; similar to Hch1p; expression is regulated by stresses such as heat shock (	13900
	gi|493574	CCT3	K2	1	CCT3 (1)	0.663088	0	0	Subunit of the cytosolic chaperonin Cct ring complex, related to Tcp1p, required for the assembly of actin and tubulins in vivo	not visualized
	gi|151941387	Ssa1p	K2	17	Ssa1p (17)	0.653014	0.129319	cytoplasm	ATPase involved in protein folding and nuclear localization signal (NLS)-directed nuclear transport; member of heat shock protein 70 (HSP70) family; forms a chaperone complex with Ydj1p; localized to the nucleus, cytoplasm, and cell wall	269000
	gi|6323004	Ssa2p	K2	3	Ssa2p (3)	0.619732	0.0310831	cytoplasm,nucleus	ATP binding protein involved in protein folding and vacuolar import of proteins; member of heat shock protein 70 (HSP70) family; associated with the chaperonin-containing T-complex; present in the cytoplasm, vacuolar membrane and cell wall	364000
	gi|290771197	Cct8p	K2 oder N?	4	Cct8p (4)	0.793996	0.101598	0	Subunit of the cytosolic chaperonin Cct ring complex, related to Tcp1p, required for the assembly of actin and tubulins in vivo	not visualized
	gi|151940753	Wwm1p	L	1	Wwm1p (1)	0.930696	0	cytoplasm,nucleus	WW domain containing protein of unknown function; binds to Mca1p, a caspase-related protease that regulates H2O2-induced apoptosis; overexpression causes Gi phase growth arrest and clonal death that is suppressed by overexpression of MCA1	6020
	gi|151943402	YGR122Wp	L	1	YGR122Wp (1)	0.849034	0	cytoplasm	Probable ortholog of A. nidulans PalC, which is involved in pH regulation and binds to the ESCRT-III complex; null mutant does not properly process Rim101p and has decreased resistance to rapamycin; GFP-fusion protein is cytoplasmic	not quantitated
	gi|6319526	Rfs1p	L	1	Rfs1p (1)	0.823735	0	punctate composite	Protein of unknown function; member of a flavodoxin-like fold protein family that includes Pst2p and Ycp4p; green fluorescent protein (GFP)-fusion protein localizes to the cytoplasm in a punctate pattern	7060
	gi|6319499	Ola1p	L	4	Ola1p (4)	0.635346	0.052085	cytoplasm	P-loop ATPase with similarity to human OLA1 and bacterial YchF; identified as specifically interacting with the proteasome; protein levels are induced by hydrogen peroxide	36800
	gi|151943962	YHR020W	L1	2	YHR020W (2)	1.03044	0.0151985	0	Protein of unknown function that may interact with ribosomes, based on co-purification experiments; has similarity to proline-tRNA ligase; YHR020W is an essential gene	not visualized
	gi|151940939	YLR422W	L2	1	YLR422W (1)	0.79317	0	cytoplasm	Protein of unknown function with similarity to human DOCK proteins (guanine nucleotide exchange factors); interacts with Ino4p; green fluorescent protein (GFP)-fusion protein localizes to the cytoplasm, YLR422W is not an essential protein	238
	gi|189041600	YKR018C	L2	1	YKR018C (1)	0.764846	0	cytoplasm,nucleus	Putative protein of unknown function; green fluorescent protein (GFP)-fusion protein localizes to the cytoplasm and nucleus	1770
	gi|6321025	Bmh1p	M	5	Bmh1p (5)	1.135	0.29664	cytoplasm	14-3-3 protein, major isoform; controls proteome at post-transcriptional level, binds proteins and DNA, involved in regulation of many processes including exocytosis, vesicle transport, Ras/MAPK signaling, and rapamycin-sensitive signaling	158000
	gi|710602	Dnm1	M	1	Dnm1 (1)	0.813754	0	mitochondrion,punctate composite	Dynamin-related GTPase required for mitochondrial fission and morphology; assembles on the cytoplasmic face of mitochondrial tubules at sites at which division will occur; also participates in endocytosis and regulating peroxisome abundance	9620
	gi|37362625	Sro9p	M	3	Sro9p (3)	0.652336	0.14158	cytoplasm	Cytoplasmic RNA-binding protein that associates with translating ribosomes; involved in heme regulation of Hap1p as a component of the HMC complex, also involved in the organization of actin filaments; contains a La motif	8430
	gi|207347490	Rgd1p	M/N	1	Rgd1p (1)	0.785141	0	ambiguous,bud neck,cytoplasm,bud	GTPase-activating protein (RhoGAP) for Rho3p and Rho4p, possibly involved in control of actin cytoskeleton organization	1500
	gi|642334	Cof1p	N	1	Cof1p (1)	1.39164	0	0	Cofilin, promotes actin filament depolarization in a pH-dependent manner; binds both actin monomers and filaments and severs filaments; thought to be regulated by phosphorylation at SER4; ubiquitous and essential in eukaryotes	19600
	gi|151945133	Arp3p	N	1	Arp3p (1)	1.21251	0	0	Essential component of the Arp2/3 complex, which is a highly conserved actin nucleation center required for the motility and integrity of actin patches; involved in endocytosis and membrane growth and polarity	6650
	gi|151942115	SAC6	N	1	SAC6 (1)	0.971638	0	actin	Fimbrin, actin-bundling protein; cooperates with Scp1p (calponin/transgelin) in the organization and maintenance of the actin cytoskeleton	3510
	gi|6323511	Tub3p	N	2	Tub3p (2)	0.962224	0.0779365	cytoplasm,nucleus,spindle pole	Alpha-tubulin; associates with beta-tubulin (Tub2p) to form tubulin dimer, which polymerizes to form microtubules; expressed at lower level than Tub1p	12300
	gi|151942363	Rvs167p	N	1	Rvs167p (1)	0.906715	0	actin	Actin-associated protein, interacts with Rvs161p to regulate actin cytoskeleton, endocytosis, and viability following starvation or osmotic stress; homolog of mammalian amphiphysin	14600
	gi|27065557	Mlc1p	N	1	Mlc1p (1)	0.899523	0	0	Essential light chain for Myo1p, light chain for Myo2p; stabilizes Myo2p by binding to the neck region; interacts with Myo1p, Iqg1p, and Myo2p to coordinate formation and contraction of the actomyosin ring with targeted membrane deposition	not visualized
	gi|173183	Vps1p	N	4	Vps1p (4)	0.816711	0.0635366	cytoplasm,punctate composite,endosome	Dynamin-ähnliche GTPase, die für vakuolären Sortierung; auch in Aktin-Zytoskelett Organisation beteiligt sind, Ende der Golgi-Vorratsspeicherung von einigen Proteinen, die Regulierung peroxisome biogenesis	5960
	gi|151945061	Bbc1p	N	2	Bbc1p (2)	0.802381	0.0158199	0	Protein possibly involved in assembly of actin patches; interacts with an actin assembly factor Las17p and with the SH3 domains of Type I myosins Myo3p and Myo5p; localized predominantly to cortical actin patches	not visualized
	gi|7546413	Act1p	N	3	Act1p (3)	0.689863	0.0641583	0	Actin, structural protein involved in cell polarization, endocytosis, and other cytoskeletal functions	not visualized
	gi|151942171	Cct6p	N	1	Cct6p (1)	0.577964	0	0	Subunit of the cytosolic chaperonin Cct ring complex, related to Tcp1p, essential protein that is required for the assembly of actin and tubulins in vivo; contains an ATP-binding motif	not visualized
	gi|165761044	Sec23p	O	1	Sec23p (1)	1.07503	0	0	GTPase-activating protein; component of the Sec23p-Sec24p heterodimeric complex of the COPII vesicle coat, involved in ER to Golgi transport and autophagy; stimulates the GDP-bound form of Sar1p	not visualized
	gi|30749262	Ykt6p	O	2	Ykt6p (2)	0.899	0.00826488	0	Vesicle membrane protein (v-SNARE) with acyltransferase activity; involved in trafficking to and within the Golgi, endocytic trafficking to the vacuole, and vacuolar fusion; membrane localization due to prenylation at the carboxy-terminus	not visualized
	gi|256271056	Aps3p	O	1	Aps3p (1)	0.889481	0	punctate composite,Golgi to ER	Small subunit of the clathrin-associated adaptor complex AP-3, which is involved in vacuolar protein sorting; related to the sigma subunit of the mammalian clathrin AP-3 complex; suppressor of loss of casein kinase 1 function	1240
	gi|165761045	Sar1p	O	1	Sar1p (1)	0.86876	0	0	GTPase, GTP-binding protein of the ARF family, component of COPII coat of vesicles; required for transport vesicle formation during ER to Golgi protein transport	not visualized
	gi|151943611	Chc1p	O	2	Chc1p (2)	0.866301	0.015504	Golgi to vacuole	Clathrin heavy chain, subunit of the major coat protein involved in intracellular protein transport and endocytosis; two heavy chains form the clathrin triskelion structural component; the light chain (CLC1) is thought to regulate function	28700
	gi|171483	Sec21	O	1	Sec21 (1)	0.860824	0	Golgi,Golgi to ER	Gamma subunit of coatomer, a heptameric protein complex that together with Arf1p forms the COPI coat; involved in ER to Golgi transport of selective cargo	77900
	gi|558403	Cog8p	O	1	Cog8p (1)	0.850936	0	punctate composite	Component of the conserved oligomeric Golgi complex (Cog1p through Cog8p), a cytosolic tethering complex that functions in protein trafficking to mediate fusion of transport vesicles to Golgi compartments	6440
	gi|151941877	Cdc48p	O	11	Cdc48p (11)	0.841531	0.137607	cytoplasm,nucleus	ATPase in ER, nuclear membrane and cytosol with homology to mammalian p97; in a complex with Npl4p and Ufd1p participates in retrotranslocation of ubiquitinated proteins from the ER into the cytosol for degradation by the proteasome	78400
	gi|1149539	Sfb2	O	1	Sfb2 (1)	0.836441	0	ER to Golgi	Component of the Sec23p-Sfb2p heterodimer of the COPII vesicle coat, required for cargo selection during vesicle formation in ER to Golgi transport; homologous to Sec24p and Sfb3p	1720
	gi|290771181	Kar2p	O	1	Kar2p (1)	0.822665	0	ambiguous	ATPase involved in protein import into the ER, also acts as a chaperone to mediate protein folding in the ER and may play a role in ER export of soluble proteins; regulates the unfolded protein response via interaction with Ire1p	337000
	gi|6320056	COP1	O	1	COP1 (1)	0.69153	0	Golgi,Golgi to ER	Alpha subunit of COPI vesicle coatomer complex, which surrounds transport vesicles in the early secretory pathway	15200
	gi|229597871	Vtc2p	O	5	Vtc2p (5)	0.581136	0.0623112	ER	Subunit of the vacuolar transporter chaperone (VTC) complex involved in membrane trafficking, vacuolar polyphosphate accumulation, microautophagy and non-autophagic vacuolar fusion	2910
	gi|3480	POL3	P1	1	POL3 (1)	0.979567	0	nucleus	Catalytic subunit of DNA polymerase delta; required for chromosomal DNA replication during mitosis and meiosis, intragenic recombination, repair of double strand DNA breaks, and DNA replication during nucleotide excision repair (NER)	not visualized
	gi|50513623	Rfc3p	P2	1	Rfc3p (1)	0.68122	0	nucleus	Subunit of heteropentameric Replication factor C (RF-C), which is a DNA binding protein and ATPase that acts as a clamp loader of the proliferating cell nuclear antigen (PCNA) processivity factor for DNA polymerases delta and epsilon	3140
	gi|6324759	Gsp2p	Q	2	Gsp2p (2)	1.06913	0.0342558	cytoplasm,nucleus	GTP binding protein (mammalian Ranp homolog) involved in the maintenance of nuclear organization, RNA processing and transport; interacts with Kap121p, Kap123p and Pdr6p (karyophilin betas); Gsp1p homolog that is not required for viability	2460
	gi|58177142	Srp1p	Q	2	Srp1p (2)	0.9092	0.178916	cytoplasm,nuclear periphery	Karyopherin alpha homolog, forms a dimer with karyopherin beta Kap95p to mediate import of nuclear proteins, binds the nuclear localization signal of the substrate during import; may also play a role in regulation of protein degradation	2790
	gi|61679843	Dhh1p	Q	3	Dhh1p (3)	0.856513	0.149685	cytoplasm	Cytoplasmic DExD/H-box helicase, stimulates mRNA decapping, coordinates distinct steps in mRNA function and decay, interacts with both the decapping and deadenylase complexes, may have a role in mRNA export and translation	42900
	gi|6323968	PSE1	Q	1	PSE1 (1)	0.773454	0	cytoplasm,nucleus	Karyopherin/importin that interacts with the nuclear pore complex; acts as the nuclear import receptor for specific proteins, including Pdr1p, Yap1p, Ste12p, and Aft1p	15500
	gi|151944826	Kap123p	Q	9	Kap123p (9)	0.746076	0.0971954	cytoplasm,nucleus	Karyopherin beta, mediates nuclear import of ribosomal proteins prior to assembly into ribosomes and import of histones H3 and H4; localizes to the nuclear pore, nucleus, and cytoplasm; exhibits genetic interactions with RAI1	38300
	gi|207344962	Crm1p	Q	2	Crm1p (2)	0.641313	0.0272049	nucleus	Major karyopherin, involved in export of proteins, RNAs, and ribosomal subunits from the nucleus; exportin	7080
	gi|2131097	Ty1B	R	5	Ty1B (5)	0.917553	0.138334	#N/A	Retrotransposon TYA Gag and TYB Pol genes; transcribed/translated as one unit; polyprotein is processed to make a nucleocapsid-like protein (Gag), reverse transcriptase (RT), protease (PR), and integrase (IN); similar to retroviral genes	#N/A
	gi|7839172	YHR214C-B	R	1	YHR214C-B (1)	0.895845	0	#N/A	Retrotransposon TYA Gag and TYB Pol genes; transcribed/translated as one unit; polyprotein is processed to make a nucleocapsid-like protein (Gag), reverse transcriptase (RT), protease (PR), and integrase (IN); similar to retroviral genes	#N/A
	gi|151944169	Ecm29	S	1	Ecm29 (1)	0.618237	0	cytoplam, nucleus	Major component of the proteasome; tethers the proteasome core particle to the regulatory particle, and enhances the stability of the proteasome	12100
	gi|188595916	Rpn13p	S1	2	Rpn13p (2)	1.13827	0.0139774	cytoplasm,nucleus	Subunit of the 19S regulatory particle of the 26S proteasome lid; acts as a ubiquitin receptor for the proteasome; null mutants accumulate ubiquitinated Gcn4p and display decreased 26S proteasome stability	12200
	gi|1147800	Rpt4p	S1	1	Rpt4p (1)	0.946341	0	nucleus	One of six ATPases of the 19S regulatory particle of the 26S proteasome involved in the degradation of ubiquitinated substrates; required for spindle pole body duplication; localized mainly to the nucleus throughout the cell cycle	not visualized
	gi|557599	RPT2	S1	1	RPT2 (1)	0.919245	0	0	One of six ATPases of the 19S regulatory particle of the 26S proteasome involved in the degradation of ubiquitinated substrates; required for normal peptide hydrolysis by the core 20S particle	not visualized
	gi|207343610	Rpt1p	S1	1	Rpt1p (1)	0.888879	0	nucleus	One of six ATPases of the 19S regulatory particle of the 26S proteasome involved in the degradation of ubiquitinated substrates; required for optimal CDC20 transcription; interacts with Rpn12p and the E3 ubiquitin-protein ligase Ubr1p	105
	gi|6320859	Rpn3p	S1	1	Rpn3p (1)	0.861963	0	cytoplasm,nucleus	Essential, non-ATPase regulatory subunit of the 26S proteasome lid, similar to the p58 subunit of the human 26S proteasome; temperature-sensitive alleles cause metaphase arrest, suggesting a role for the proteasome in cell cycle control	16700
	gi|45269968	Rpn8p	S1	2	Rpn8p (2)	0.806584	0.0826604	cytoplasm,nucleus	Essential, non-ATPase regulatory subunit of the 26S proteasome; has similarity to the human p40 proteasomal subunit and to another S. cerevisiae regulatory subunit, Rpn11p	19800
	gi|151943971	Rpn1p	S1	3	Rpn1p (3)	0.801545	0.0161817	cytoplasm,nucleus	Non-ATPase base subunit of the 19S regulatory particle of the 26S proteasome; may participate in the recognition of several ligands of the proteasome; contains a leucine-rich repeat (LRR) domain, a site for protein-protein interactions	306000
	gi|6320602	Rpt3p	S1	1	Rpt3p (1)	0.792735	0	ambiguous	One of six ATPases of the 19S regulatory particle of the 26S proteasome involved in the degradation of ubiquitinated substrates; substrate of N-acetyltransferase B	not visualized
	gi|6324691	Rpt5p	S2	2	Rpt5p (2)	0.90201	0.0945455	nucleus	One of six ATPases of the 19S regulatory particle of the 26S proteasome involved in the degradation of ubiquitinated substrates; recruited to the GAL1-10 promoter region upon induction of transcription	not visualized
	gi|157830305	TOP2	T	2	TOP2 (2)	0.939606	0.0707634	nucleus	Essential type II topoisomerase, relieves torsional strain in DNA by cleaving and re-sealing the phosphodiester backbone of both positively and negatively supercoiled DNA; cleaves complementary strands; localizes to axial cores in meiosis	5730
	gi|151943890	Pat1p	T2	2	Pat1p (2)	0.73507	0.0847472	cytoplasm	Topoisomerase II-associated deadenylation-dependent mRNA-decapping factor; also required for faithful chromosome transmission, maintenance of rDNA locus stability, and protection of mRNA 3'-UTRs from trimming; functionally linked to Pab1p	656
	gi|14719687	Mms2p	U	1	Mms2p (1)	0.990014	0	cytoplasm,nucleus	Ubiquitin-conjugating enzyme variant involved in error-free postreplication repair; forms a heteromeric complex with Ubc13p, an active ubiquitin-conjugating enzyme; cooperates with chromatin-associated RING finger proteins, Rad18p and Rad5p	2760
	gi|151942397	Rpn9p	U	1	Rpn9p (1)	0.97911	0	nucleus	Non-ATPase regulatory subunit of the 26S proteasome, has similarity to putative proteasomal subunits in other species; null mutant is temperature sensitive and exhibits cell cycle and proteasome assembly defects	12400
	gi|151941535	UFD4	U	1	UFD4 (1)	0.970766	0	cytoplasm,nucleus	Ubiquitin-protein ligase (E3) that interacts with Rpt4p and Rpt6p, two subunits of the 19S particle of the 26S proteasome; cytoplasmic E3 involved in the degradation of ubiquitin fusion proteins	7380
	gi|4715	Uba1p	U	2	Uba1p (2)	0.84186	0.06659	cytoplasm,nucleus	Ubiquitin activating enzyme (E1), involved in ubiquitin-mediated protein degradation and essential for viability	17700
	gi|151944579	Bre5p	U	1	Bre5p (1)	0.827675	0	cytoplasm	Ubiquitin protease cofactor, forms deubiquitination complex with Ubp3p that coregulates anterograde and retrograde transport between the endoplasmic reticulum and Golgi compartments; null is sensitive to brefeldin A	11700
	gi|1008483	Gus1p	V	3	Gus1p (3)	1.21026	0.136307	cytoplasm	Glutamyl-tRNA synthetase (GluRS), forms a complex with methionyl-tRNA synthetase (Mes1p) and Arc1p; complex formation increases the catalytic efficiency of both tRNA synthetases and ensures their correct localization to the cytoplasm	48700
	gi|6320016	Vma1p	V	5	Vma1p (5)	0.972435	0.200866	vacuolar membrane	Subunit A of the eight-subunit V1 peripheral membrane domain of the vacuolar H+-ATPase; protein precursor undergoes self-catalyzed splicing to yield the extein Tfp1p and the intein Vde (PI-SceI), which is a site-specific endonuclease	200000
	gi|171099	Vma5p	V	6	Vma5p (6)	0.910346	0.204095	ambiguous,vacuolar membrane	Subunit C of the eight-subunit V1 peripheral membrane domain of vacuolar H+-ATPase (V-ATPase), an electrogenic proton pump found throughout the endomembrane system; required for the V1 domain to assemble onto the vacuolar membrane	21100
	gi|6319432	Ura7p	V	4	Ura7p (4)	0.883127	0.0654388	cytoplasm	Major CTP synthase isozyme (see also URA8), catalyzes the ATP-dependent transfer of the amide nitrogen from glutamine to UTP, forming CTP, the final step in de novo biosynthesis of pyrimidines; involved in phospholipid biosynthesis	57600
	gi|1165216	Zpr1p	V	2	Zpr1p (2)	0.777278	0.0934184	cytoplasm,nucleus	Essential protein with two zinc fingers, present in the nucleus of growing cells but relocates to the cytoplasm in starved cells via a process mediated by Cpr1p; binds to translation elongation factor eEF-1 (Tef1p)	39900
	gi|28948827	#N/A	#N/A	1	#N/A	0.775629	0	#N/A	#N/A	#N/A
			A1	99		0.770806		Nucleolus	74
			A2	171		0.621924		Nucleus	101
			A3	64		0.974145		Cytoplasm	162
			A3a	59		0.985921		Ambiguous	7
			A4	213		0.599948		Vacuole	3
			A5	42		0.56175		Punctate	9
			A6	29		0.771731		Spindle pole	1
			B	9		0.805982		Cell periphery	0
			B1	66		0.835495		Nuclear periphery	2
			B2	40		0.814941		Mitochondria	12
			C1	4		0.801809		Golgi	6
			C3	1		0.839611
			C3a	1		0.721859
			C4e	9		0.654022
			E1	5		0.782075
			E3	1		0.654912
			E5	2		0.736754
			F5	25		0.855059
			F6	6		0.742519
			F7	3		0.835772
			G	117		0.803105
			G/C2	3		1.36139
			G/V	3		0.756977
			H	5		0.881198
			I	10		0.9368
			J	2		0.837161
			K	41		0.804572
			K1	9		1.09529
			K2	23		0.757303
			K2 oder N?	4		0.793996
			L	7		0.809703
			L1	2		1.03044
			L2	2		0.779008
			M	9		0.867031
			M/N	1		0.785141
			N	17		0.923116
			O	28		0.840303
			P1	1		0.979567
			P2	1		0.68122
			Q	19		0.832614
			R	6		0.906699
			S	1		0.618237
			S1	12		0.894446
			S2	2		0.90201
			T	2		0.939606
			T2	2		0.73507
			U	6		0.921885
			V	20		0.95069

## Sheet: prot_summary
	Confirmed	Result Type	Rank	Protein Name	Species	Accession Number	Protein MW	Protein PI	Peptide Count	Frame	Molecular Function	Biological Process	Total Ion Score	Total Ion Score C.I. %	Best Ion Score	Best Ion Score C.I. %	Avg iTRAQ ratio (115/114)	Avg iTRAQ ratio (116/114)	Avg iTRAQ ratio (117/114)	iTRAQ Standard Deviation (115/114)	iTRAQ Standard Deviation (116/114)	iTRAQ Standard Deviation (117/114)	iTRAQ Peptides (115/114)	iTRAQ Peptides (116/114)	iTRAQ Peptides (117/114)
1	FALSE	Mascot	1	hsc82 protein [Saccharomyces cerevisiae]		gi|171723	91342.1	4.76	21	0			1796.43	100	226.34	100	1.48503	1.34242	0.975009	0.403872	0.309304	0.191872	21	21	21
2	FALSE	Mascot	2	stress-seventy subfamily A protein [Saccharomyces cerevisiae YJM789]		gi|151941387	77520.1	5	18	0			1730.61	100	215.79	100	0.924895	1.14105	0.644558	0.153888	0.204598	0.153343	18	18	18
3	FALSE	Mascot	3	Ssa2p [Saccharomyces cerevisiae S288c]		gi|6323004	77202.9	4.95	18	0			1716.45	100	215.79	100	0.867424	1.10269	0.630892	0.168254	0.201851	0.147621	18	18	18
gewählt: Avg iTRAQ ratio (117/114)	FALSE	Mascot	4	translation elongation factor 2 (EF-2) [Saccharomyces cerevisiae YJM789]		gi|151941085	128824	5.73	19	0			1629.08	100	174.72	100	0.668519	1.00165	0.506801	0.197273	0.134408	0.132916	21	21	21
5	FALSE	Mascot	5	Rrp5p [Saccharomyces cerevisiae S288c]		gi|6323885	219794	5.86	23	0			1554.9	100	136.4	100	1.24343	1.36242	0.779397	0.249669	0.257678	0.167375	26	26	26
6	FALSE	Mascot	6	Chain A, Crystal Structure Of An Hsp90-Sba1 Closed Chaperone Complex		gi|99031945	89166.6	5.06	18	0			1532.15	100	163.14	100	1.49428	1.36656	0.984865	0.390683	0.337647	0.208608	18	18	18
7	FALSE	Mascot	7	Tif2p [Saccharomyces cerevisiae S288c]		gi|6322323	47977.2	5.02	13	0			1412.9	100	162.75	100	1.08405	1.16532	0.727868	0.136326	0.173632	0.112018	13	13	13
8	FALSE	Mascot	8	Chain A, Yeast Initiation Factor 4a		gi|11513344	47625.7	5.02	13	0			1412.9	100	162.75	100	1.09267	1.16434	0.728893	0.13644	0.16679	0.107885	14	14	14
9	FALSE	Mascot	9	Tef2p [Saccharomyces cerevisiae S288c]		gi|6319594	57528.2	9.14	19	0			1313.34	100	172.49	100	0.961786	1.08684	0.69055	0.241323	0.0782694	0.09183	21	21	21
10	FALSE	Mascot	10	Chain A, Crystal Structure Of Adp-Ribosylated Ribosomal Translocase From Saccharomyces Cerevisiae		gi|55670150	102506	5.89	13	0			1301.21	100	181.36	100	1.13612	1.18997	0.807359	0.298323	0.241328	0.120011	14	14	14
11	FALSE	Mascot	11	Rpl4ap [Saccharomyces cerevisiae S288c]		gi|6319505	43869.6	10.64	14	0			1271.81	100	199.98	100	0.824483	1.1031	0.564229	0.17993	0.131172	0.174501	14	14	14
12	FALSE	Mascot	12	Erb1p [Saccharomyces cerevisiae S288c]		gi|6323693	101965	5.04	17	0			1237.12	100	158.87	100	0.740395	0.422615	0.538007	0.142701	0.369576	0.117142	20	20	20
13	FALSE	Mascot	13	vacuolar H+-ATPase 52 kDa subunit [Saccharomyces cerevisiae]		gi|171122	61406.2	5.09	13	0			1198.24	100	204.15	100	1.26974	1.00936	0.869873	0.240015	0.237102	0.0961134	14	14	14
14	FALSE	Mascot	14	nucleolar complex associated [Saccharomyces cerevisiae YJM789]		gi|151945296	93091.3	8.59	15	0			1170.76	100	161.39	100	1.03694	1.24995	0.672383	0.13472	0.214172	0.103477	17	17	17
15	FALSE	Mascot	15	Chain A, Model For Eef3 Bound To An 80s Ribosome		gi|152149117	118256	5.49	14	0			1104.48	100	174.72	100	0.644113	0.985913	0.471595	0.196553	0.135346	0.113878	14	14	14
16	FALSE	Mascot	16	maintenance of killer [Saccharomyces cerevisiae YJM789]		gi|151942049	132504	4.88	12	0			1049.87	100	153.37	100	1.05835	1.28556	0.751739	0.174063	0.247239	0.115299	12	12	12
17	FALSE	Mascot	17	cell division cycle-related protein [Saccharomyces cerevisiae YJM789]		gi|151941877	99341.8	4.83	10	0			1040.54	100	162.61	100	1.15638	1.1497	0.829748	0.144745	0.175249	0.154257	11	11	11
18	FALSE	Mascot	18	protein SIK1 [Saccharomyces cerevisiae RM11-1a]		gi|190405265	67378.2	8.96	10	0			987.77	100	155.18	100	0.786786	0.893122	0.515701	0.413129	0.167336	0.165525	13	13	13
19	FALSE	Mascot	19	Ssb1p [Saccharomyces cerevisiae S288c]		gi|6319972	73615.4	5.32	11	0			980.96	100	193.97	100	0.976772	1.14698	0.713492	0.170542	0.170109	0.142128	11	11	11
20	FALSE	Mascot	20	Ssb2p [Saccharomyces cerevisiae S288c]		gi|6324120	73562.6	5.37	11	0			969.44	100	193.97	100	0.969058	1.17831	0.720431	0.160689	0.178677	0.12364	11	11	11
21	FALSE	Mascot	21	NOP77p [Saccharomyces cerevisiae]		gi|521090	90852	9.12	14	0			966.523	100	180.32	100	0.914189	1.73011	0.628137	0.120719	0.279153	0.110064	14	14	14
22	FALSE	Mascot	22	YNL209Wp-like protein [Saccharomyces cerevisiae AWRI1631]		gi|207341845	71739.7	5.43	11	0			963.66	100	193.97	100	0.986439	1.1863	0.741765	0.163617	0.180837	0.137171	11	11	11
23	FALSE	Mascot	23	Rpl5p [Saccharomyces cerevisiae S288c]		gi|6325126	37054.5	6.36	12	0			830.86	100	183.55	100	0.816762	1.19428	0.594221	0.100973	0.169146	0.100882	14	14	14
24	FALSE	Mascot	24	Nop1p [Saccharomyces cerevisiae S288c]		gi|6320190	37319.8	10.24	11	0			805.976	100	166.63	100	0.986824	1.04499	0.495377	0.131834	0.28288	0.124214	12	12	12
25	FALSE	Mascot	25	Acc1p [Saccharomyces cerevisiae S288c]		gi|6324343	270635	5.89	13	0			790.932	100	176.52	100	1.24049	1.20059	0.904665	0.328402	0.256169	0.136024	14	14	14
26	FALSE	Mascot	26	Rpl7ap [Saccharomyces cerevisiae S288c]		gi|6321362	31944.2	10.15	9	0			718.506	100	147.42	100	0.828573	1.31571	0.53761	0.0951098	0.17664	0.101483	10	10	10
27	FALSE	Mascot	27	Pab1p [Saccharomyces cerevisiae JAY291]		gi|256271306	71324.9	5.71	10	0			705.292	100	155.4	100	1.25018	1.29299	0.795948	0.180155	0.188005	0.14382	10	10	10
28	FALSE	Mascot	28	nucleolar protein 12 [Saccharomyces cerevisiae RM11-1a]		gi|190407303	61822.1	9.34	9	0			702.629	100	123.46	100	0.831879	1.60495	0.691055	0.133708	0.434205	0.125258	9	9	9
29	FALSE	Mascot	29	Pdc1p [Saccharomyces cerevisiae S288c]		gi|6323073	66828.3	5.8	10	0			692.046	100	120.19	100	0.396325	0.573674	0.320372	0.248865	0.212879	0.265873	11	11	11
30	FALSE	Mascot	30	killer toxin resistant protein [Saccharomyces cerevisiae YJM789]		gi|151944405	131984	7.63	8	0			689.83	100	160.72	100	1.25478	1.70103	0.888836	0.272889	0.472141	0.162511	8	8	8
31	FALSE	Mascot	31	Ded1p [Saccharomyces cerevisiae S288c]		gi|6324778	69154.9	7.67	8	0			670.71	100	109.45	100	1.17466	1.20082	0.773556	0.247459	0.246017	0.156133	8	8	8
32	FALSE	Mascot	32	nucleolar complex-associated protein 3 [Saccharomyces cerevisiae RM11-1a]		gi|190406043	84955.2	5.73	8	0			661.06	100	119.96	100	0.782346	0.962893	0.51464	0.122583	0.107903	0.121285	9	9	9
33	FALSE	Mascot	33	ribosomal protein L13B [Saccharomyces cerevisiae RM11-1a]		gi|190408368	25519.6	11.08	11	0			650.836	100	107.8	100	0.714414	0.601384	0.557223	0.184751	0.135044	0.0718145	11	11	11
34	FALSE	Mascot	34	tubulin beta chain [Saccharomyces cerevisiae RM11-1a]		gi|190406538	53500	4.68	8	0			644.246	100	148.41	100	0.946436	1.12704	0.682098	0.202489	0.149908	0.0615642	8	8	8
35	FALSE	Mascot	35	FKBP proline rotamase [Saccharomyces cerevisiae YJM789]		gi|151940964	50696.4	4.55	9	0			627.456	100	156.03	100	0.62037	1.50469	0.663028	0.115675	0.300959	0.0983595	10	10	10
36	FALSE	Mascot	36	U3 snoRNP protein [Saccharomyces cerevisiae YJM789]		gi|151940928	114504	7.94	8	0			621.086	100	206.93	100	1.512	1.68507	0.914063	0.447061	0.49006	0.0883886	8	8	8
37	FALSE	Mascot	37	Rps0ap [Saccharomyces cerevisiae S288c]		gi|6321653	29206	4.65	7	0			615.3	100	115.31	100	1.22873	1.18073	0.872013	0.236336	0.20287	0.115804	7	7	7
38	FALSE	Mascot	38	karyopherin beta 4 [Saccharomyces cerevisiae YJM789]		gi|151944826	131267	4.53	8	0			597.57	100	120.4	100	1.13326	1.22248	0.739897	0.205611	0.161742	0.101281	9	9	9
39	FALSE	Mascot	39	ribosomal protein P0 [Saccharomyces cerevisiae YJM789]		gi|151940865	36004.9	4.71	7	0			582.17	100	135.7	100	1.26316	1.46298	0.836366	0.333171	0.364462	0.156197	7	7	7
40	FALSE	Mascot	40	proline rotamase [Saccharomyces cerevisiae]		gi|530998	53861.8	4.35	8	0			572.97	100	139.36	100	0.796816	1.81557	0.871335	0.143531	0.405159	0.0850194	8	8	8
41	FALSE	Mascot	41	Rps5p [Saccharomyces cerevisiae S288c]		gi|6322583	27374.9	8.63	6	0			569.44	100	145.32	100	1.24577	1.41423	0.781109	0.230023	0.252715	0.140609	6	6	6
42	FALSE	Mascot	42	Rps12p [Saccharomyces cerevisiae S288c]		gi|6324945	16903.2	4.68	7	0			568.33	100	144.98	100	1.38419	1.27048	1.03405	0.187397	0.172131	0.144615	7	7	7
43	FALSE	Mascot	43	SSE1 protein [Saccharomyces cerevisiae]		gi|533365	87102.2	5.12	8	0			556.189	100	128.3	100	1.24863	1.31093	0.933744	0.170915	0.140057	0.110451	8	8	8
44	FALSE	Mascot	44	Has1p [Saccharomyces cerevisiae S288c]		gi|6323947	63540.6	9.38	6	0			536.57	100	116.18	100	0.783443	0.543709	0.526192	0.380418	0.399005	0.13869	6	6	6
45	FALSE	Mascot	45	Rrp1p [Saccharomyces cerevisiae S288c]		gi|6320292	37551	5.18	4	0			512.39	100	182.81	100	0.751327	1.4514	0.321265	0.163012	0.0414759	0.17786	4	4	4
46	FALSE	Mascot	46	pseudouridine synthase [Saccharomyces cerevisiae YJM789]		gi|151941019	64581.2	9.01	8	0			507.28	100	95.89	100	1.06915	1.08784	0.545319	0.143342	0.122919	0.149546	8	8	8
47	FALSE	Mascot	47	Utp13p [Saccharomyces cerevisiae EC1118]		gi|259148205	100138	5.22	5	0			475.656	100	138.92	100	1.54854	1.84431	1.02087	0.452435	0.39699	0.241738	5	5	5
48	FALSE	Mascot	48	Rps1bp [Saccharomyces cerevisiae S288c]		gi|6323577	33740.1	10.02	7	0			472.91	100	124.35	100	1.08532	1.37317	0.709159	0.12445	0.251942	0.0728772	7	7	7
49	FALSE	Mascot	49	Chain C, Structure Of The Ribosomal 80s-Eef2-Sordarin Complex From Yeast Obtained By Docking Atomic		gi|49258841	50031.8	10.29	7	0			472.266	100	110.38	100	0.658134	1.2489	0.681972	0.419316	0.191877	0.105734	11	11	11
50	FALSE	Mascot	50	nuclear GTPase [Saccharomyces cerevisiae YJM789]		gi|151944713	65804.9	8.92	5	0			469.25	100	173.2	100	0.455999	0.543032	0.323389	0.288818	0.258268	0.158524	5	5	5
51	FALSE	Mascot	51	Rpl10p [Saccharomyces cerevisiae S288c]		gi|6323104	28843.7	10.03	8	0			458.256	100	86.22	100	1.0205	1.28414	0.65901	0.201578	0.132816	0.115016	9	9	9
52	FALSE	Mascot	52	Rps10bp [Saccharomyces cerevisiae]		gi|1151236	31088.8	10.49	8	0			451.87	100	121.73	100	1.10771	1.32994	0.749525	0.0951566	0.194476	0.170428	8	8	8
53	FALSE	Mascot	53	YMR093Wp-like protein [Saccharomyces cerevisiae AWRI1631]		gi|207342335	62505.8	9.35	5	0			446.21	100	139.72	100	1.34837	1.55366	0.912277	0.32446	0.429906	0.185436	5	5	5
54	FALSE	Mascot	54	V-ATPase [Saccharomyces cerevisiae]		gi|171099	47346.8	6.69	5	0			438.26	100	149.11	100	1.34717	1.30804	0.884572	0.276188	0.276198	0.24976	6	6	6
55	FALSE	Mascot	55	Chain L, Structure Of The Ribosomal 80s-Eef2-Sordarin Complex From Yeast Obtained By Docking Atomic		gi|49258850	27636.6	11.38	9	0			435.59	100	129.07	100	0.794648	0.628842	0.565777	0.0960627	0.163038	0.114228	10	10	10
56	FALSE	Mascot	56	YNL061W [Saccharomyces cerevisiae]		gi|51013571	78418.8	4.95	4	0			432.46	100	161.35	100	0.485355	1.17504	0.520599	0.0847388	0.137352	0.0417617	4	4	4
57	FALSE	Mascot	57	Chain B, Structure Of The Ribosomal 80s-Eef2-Sordarin Complex From Yeast Obtained By Docking Atomic		gi|49258840	30142.9	11.1	6	0			430.416	100	132	100	0.981087	1.04224	0.757928	0.101455	0.117783	0.121078	7	7	7
58	FALSE	Mascot	58	RecName: Full=ATP-dependent RNA helicase SUB2; AltName: Full=Suppressor of BRR1 protein 2		gi|160358710	55134.9	5.34	5	0			423.61	100	125.67	100	1.06753	1.04593	0.742046	0.0714556	0.197433	0.0269587	6	6	6
59	FALSE	Mascot	59	ATP binding cassette family member [Saccharomyces cerevisiae YJM789]		gi|151942575	149212	5.57	5	0			405.25	100	167.65	100	1.09706	1.11812	0.704872	0.211556	0.112439	0.094981	5	5	5
60	FALSE	Mascot	60	pyruvate decarboxylase [Saccharomyces cerevisiae]		gi|871533	66978.3	5.99	7	0			374.266	100	71.71	99.9997	0.381189	0.586231	0.308557	0.274767	0.21997	0.291402	8	8	8
61	FALSE	Mascot	61	carbamyl phosphate synthetase [Saccharomyces cerevisiae]		gi|173146	264475	5.59	6	0			374.199	100	115.25	100	1.19165	1.27426	0.789417	0.240337	0.0978765	0.201915	6	6	6
62	FALSE	Mascot	62	RecName: Full=Nucleolar protein 58; AltName: Full=Nucleolar protein 5		gi|206558283	68207.2	8.96	3	0			371.21	100	158.21	100	0.822097	0.862733	0.472594	0.133986	0.125575	0.167074	3	3	3
63	FALSE	Mascot	63	Rps8ap [Saccharomyces cerevisiae S288c]		gi|6319399	25882.3	10.67	5	0			360.8	100	106.5	100	1.22202	1.38908	0.808817	0.368373	0.40428	0.152287	5	5	5
64	FALSE	Mascot	64	pre-mRNA splicing factor ATP-dependent RNA helicase PRP43 [Saccharomyces cerevisiae RM11-1a]		gi|190407071	95303.1	5.97	4	0			358.236	100	144.34	100	0.893772	0.905738	0.499866	0.116552	0.0984322	0.14867	4	4	4
65	FALSE	Mascot	65	Rpp2ap [Saccharomyces cerevisiae EC1118]		gi|259149446	11848.1	4.02	3	0			353.52	100	172.73	100	1.28828	1.70205	1.02114	0.439964	0.707198	0.221795	3	3	3
66	FALSE	Mascot	66	Nog1p [Saccharomyces cerevisiae S288c]		gi|6325164	83187.3	8.91	5	0			346.43	100	140.7	100	0.501893	1.41886	0.579259	0.220496	0.0946191	0.0626628	5	5	5
67	FALSE	Mascot	67	bmh sensitive protein [Saccharomyces cerevisiae YJM789]		gi|151942584	153690	6.32	6	0			346.13	100	87.36	100	1.20938	1.38818	0.865305	0.255009	0.248819	0.102057	6	6	6
68	FALSE	Mascot	68	Rpl20ap [Saccharomyces cerevisiae S288c]		gi|154199621	23306	10.3	6	0			344.26	100	78.29	99.9999	0.88028	1.32516	0.532063	0.229328	0.23679	0.1944	6	6	6
69	FALSE	Mascot	69	Chain A, Acetyl-Coa Carboxylase Carboxyltransferase Domain In Complex With Inhibitor Haloxyfop		gi|47169397	88954.1	5.45	8	0			343.816	100	67.75	99.9993	1.23027	1.19338	0.892102	0.401562	0.308727	0.138989	9	9	9
70	FALSE	Mascot	70	RecName: Full=Eukaryotic translation initiation factor 3 subunit G; Short=eIF3g; AltName: Full=Euka		gi|238686682	34097.9	6.42	5	0			338.276	100	131.78	100	1.00711	1.01159	0.731706	0.125377	0.0676861	0.107941	5	5	5
71	FALSE	Mascot	71	RecName: Full=ATP-dependent RNA helicase ROK1; AltName: Full=Rescuer of KEM1 protein 1		gi|160358657	73121.1	9.27	6	0			337.88	100	145.6	100	1.53205	1.47616	0.87888	0.732509	0.496461	0.15476	7	7	7
72	FALSE	Mascot	72	Rpl18bp [Saccharomyces cerevisiae S288c]		gi|6324028	23478.5	11.7	6	0			336.74	100	82.5	100	1.08442	1.50378	0.735758	0.135358	0.18188	0.13521	7	7	7
73	FALSE	Mascot	73	Loc1p [Saccharomyces cerevisiae S288c]		gi|14318523	29628.5	10.31	5	0			333.86	100	109.17	100	0.70881	1.03608	0.605305	0.185646	0.187664	0.0977651	5	5	5
74	FALSE	Mascot	74	YNL014Wp-like protein [Saccharomyces cerevisiae AWRI1631]		gi|207341617	118320	5.57	5	0			332.546	100	108.91	100	0.710526	1.01105	0.559663	0.263282	0.0850215	0.0963815	7	7	7
75	FALSE	Mascot	75	translation elongation factor 3 (EF-3) [Saccharomyces cerevisiae YJM789]		gi|151944517	108155	5.62	5	0			332.546	100	108.91	100	0.685014	1.0128	0.52605	0.249248	0.0796096	0.130259	8	8	8
76	FALSE	Mascot	76	Sam1p [Saccharomyces cerevisiae JAY291]		gi|256274388	46042.9	5.04	5	0			332.23	100	138.06	100	0.712159	0.911963	0.511445	0.134906	0.129341	0.153696	6	6	6
77	FALSE	Mascot	77	pyruvate kinase [Saccharomyces cerevisiae]		gi|4180	60362.2	8	3	0			330.21	100	118.86	100	0.834221	0.997038	0.471335	0.133925	0.0379474	0.0545405	3	3	3
78	FALSE	Mascot	78	Rlp7p [Saccharomyces cerevisiae S288c]		gi|6324326	41528.2	9.47	4	0			327.036	100	144.73	100	0.884755	0.560212	0.609114	0.0577021	0.112465	0.104541	4	4	4
79	FALSE	Mascot	79	Sro9p [Saccharomyces cerevisiae S288c]		gi|37362625	53218.5	8.88	3	0			325.66	100	164.85	100	1.02874	1.21447	0.635109	0.117386	0.0897357	0.17102	3	3	3
80	FALSE	Mascot	80	Rpl11ap [Saccharomyces cerevisiae S288c]		gi|6325359	22347.2	9.92	6	0			325.63	100	72.92	99.9998	0.943321	1.47926	0.730372	0.124396	0.186852	0.124028	6	6	6
81	FALSE	Mascot	81	Arb1p [Saccharomyces cerevisiae EC1118]		gi|259145944	75678.6	6	5	0			322.17	100	134.15	100	0.91595	1.04347	0.710763	0.154534	0.146449	0.111221	5	5	5
82	FALSE	Mascot	82	tryptophan synthase [Saccharomyces cerevisiae YJM789]		gi|151943263	83371.7	5.99	5	0			321.926	100	123.77	100	1.07127	0.994114	0.77216	0.473982	0.558873	0.373044	5	5	5
83	FALSE	Mascot	83	translational activator [Saccharomyces cerevisiae YJM789]		gi|151943621	322812	5.18	4	0			321.85	100	107.96	100	1.06258	1.31781	0.83969	0.196673	0.118513	0.040939	4	4	4
84	FALSE	Mascot	84	U3 snoRNP protein [Saccharomyces cerevisiae YJM789]		gi|151946073	117647	4.97	5	0			316.842	100	102.55	100	1.48299	1.8541	1.06767	0.577782	0.915084	0.222279	5	5	5
85	FALSE	Mascot	85	conserved protein [Saccharomyces cerevisiae YJM789]		gi|151941620	45889.7	9.04	5	0			314.61	100	84.19	100	0.579643	1.13481	0.538789	0.157656	0.174166	0.164968	5	5	5
86	FALSE	Mascot	86	TY1B [Saccharomyces cerevisiae]		gi|2131097	217438	8.05	5	0			314.42	100	107.2	100	1.33282	1.40942	0.905638	0.143704	0.0920473	0.165082	5	5	5
87	FALSE	Mascot	87	YPL211Wp-like protein [Saccharomyces cerevisiae AWRI1631]		gi|207340712	22691.3	9.28	4	0			312.47	100	91.2	100	0.525318	1.17223	0.516358	0.194708	0.0772924	0.102887	4	4	4
88	FALSE	Mascot	88	YGR103Wp-like protein [Saccharomyces cerevisiae AWRI1631]		gi|207345119	81041.7	5.44	4	0			311.46	100	108.26	100	0.731018	0.569498	0.548275	0.0407192	0.209947	0.0872317	4	4	4
89	FALSE	Mascot	89	RecName: Full=Eukaryotic translation initiation factor 3 subunit B; Short=eIF3b; AltName: Full=Euka		gi|238686680	97339.6	5.77	5	0			311.416	100	96.24	100	1.23772	1.34638	0.798151	0.382956	0.180099	0.204231	5	5	5
90	FALSE	Mascot	90	Fun12p [Saccharomyces cerevisiae]		gi|460044	113296	8.74	3	0			306.28	100	160.19	100	1.24523	1.14498	0.847514	0.21423	0.157553	0.178341	3	3	3
91	FALSE	Mascot	91	Rps20p [Saccharomyces cerevisiae S288c]		gi|6321772	16060.1	9.52	4	0			300.396	100	106.27	100	1.15975	1.23281	0.862264	0.101131	0.200148	0.0968622	4	4	4
92	FALSE	Mascot	92	Chain A, Crystal Structure Of Yeast Rna Splicing Factor Snu13p		gi|116666730	16059.7	7.05	2	0			291.61	100	223.31	100	1.27667	1.15784	0.431529	0.314751	0.265492	0.132023	2	2	2
93	FALSE	Mascot	93	Rrs1p [Saccharomyces cerevisiae S288c]		gi|6324868	26984	9.46	3	0			287.86	100	121.5	100	0.711618	1.0993	0.591411	0.140523	0.0996545	0.155789	5	5	5
94	FALSE	Mascot	94	Hsp104p [Saccharomyces cerevisiae S288c]		gi|6323002	112479	5.31	5	0			287.04	100	69.88	99.9996	1.0869	1.24467	0.751382	0.326981	0.177561	0.0824284	5	5	5
95	FALSE	Mascot	95	Utp4p [Saccharomyces cerevisiae S288c]		gi|6320531	96990.6	6.15	4	0			286.33	100	107.84	100	1.57229	1.78362	0.905529	0.27718	0.3826	0.0908387	4	4	4
96	FALSE	Mascot	96	Rps23ap [Saccharomyces cerevisiae JAY291]		gi|256273384	19755.4	10.66	3	0			285.44	100	167.03	100	1.30412	1.4491	0.758492	0.238208	0.406084	0.168798	3	3	3
97	FALSE	Mascot	97	Asc1p [Saccharomyces cerevisiae JAY291]		gi|256269640	37856.6	5.8	4	0			285.21	100	91.95	100	1.09659	1.11292	0.749968	0.186152	0.152584	0.141982	4	4	4
98	FALSE	Mascot	98	Chain A, Crystal Structure Of The Yeast Orthologue Of Rack1, Asc1.		gi|223674073	37617.3	5.64	4	0			285.21	100	91.95	100	1.09659	1.11292	0.749968	0.186152	0.152584	0.141982	4	4	4
99	FALSE	Mascot	99	YDR299W [Saccharomyces cerevisiae]		gi|51830274	68733.7	4.68	3	0			281.36	100	150.79	100	2.39302	2.99803	1.25844	0.900329	1.56717	0.589355	3	3	3
100	FALSE	Mascot	100	Rps14ap [Saccharomyces cerevisiae S288c]		gi|10383793	16014.7	10.73	4	0			280.82	100	86.32	100	1.04571	1.1438	0.795135	0.121648	0.103979	0.217697	4	4	4
101	FALSE	Mascot	101	GTP-binding protein (VPS1) [Saccharomyces cerevisiae]		gi|173183	88174.3	7.23	4	0			277.286	100	131.22	100	1.17237	1.19963	0.814129	0.252178	0.142542	0.0682297	4	4	4
102	FALSE	Mascot	102	Rpl8ap [Saccharomyces cerevisiae S288c]		gi|6321754	33485.1	10.04	5	0			272.1	100	86.06	100	0.88955	0.683903	0.560352	0.114725	0.157975	0.0676206	6	6	6
103	FALSE	Mascot	103	ebna1-binding protein [Saccharomyces cerevisiae YJM789]		gi|151941747	60451.8	5.75	5	0			271.952	100	71.7	99.9997	0.702923	0.416499	0.531014	0.145241	0.377777	0.138905	6	6	6
104	FALSE	Mascot	104	Rps4bp [Saccharomyces cerevisiae S288c]		gi|6321997	33472.9	10.09	3	0			267.45	100	99.44	100	0.979202	1.4699	0.646345	0.27592	0.236457	0.165554	4	4	4
105	FALSE	Mascot	105	Rpl6ap [Saccharomyces cerevisiae S288c]		gi|6323567	23984	10.1	3	0			261.06	100	115.05	100	0.841156	1.25743	0.520811	0.147978	0.159827	0.115361	4	4	4
106	FALSE	Mascot	106	ATP-dependent RNA helicase [Saccharomyces cerevisiae]		gi|171656	92498.2	8.87	3	0			260.79	100	140.8	100	1.13217	1.11901	0.941719	0.0773008	0.0524077	0.136588	3	3	3
107	FALSE	Mascot	107	YHR052Wp-like protein [Saccharomyces cerevisiae AWRI1631]		gi|207344709	48747.3	8.92	4	0			260.67	100	113.89	100	0.764241	0.494344	0.570923	0.168308	0.288131	0.0840911	4	4	4
108	FALSE	Mascot	108	Rpl36bp [Saccharomyces cerevisiae JAY291]		gi|256270643	13376.9	11.6	4	0			255.71	100	85.58	100	0.745328	0.576384	0.530748	0.114501	0.243989	0.105337	4	4	4
109	FALSE	Mascot	109	NSR1=nucleolin homolog [Saccharomyces cerevisiae, Peptide, 249 aa]		gi|253181	29100.8	9.14	4	0			254.16	100	78.29	99.9999	0.922773	1.02231	0.599164	0.120719	0.135779	0.206404	4	4	4
110	FALSE	Mascot	110	Tfp1p [Saccharomyces cerevisiae S288c]		gi|6320016	129489	5.83	5	0			253.78	100	79.17	99.9999	1.3487	1.17819	0.951395	0.437246	0.213441	0.223129	5	5	5
111	FALSE	Mascot	111	conserved protein [Saccharomyces cerevisiae YJM789]		gi|151941158	51517.4	8.89	4	0			250.64	100	87.47	100	1.29488	2.135	1.02679	0.314266	0.684057	0.2036	4	4	4
112	FALSE	Mascot	112	ribosome biogenesis protein BRX1 [Saccharomyces cerevisiae RM11-1a]		gi|190407271	37925.5	9.31	3	0			250.18	100	114.4	100	0.752967	0.60678	0.536089	0.121515	0.183864	0.0649734	3	3	3
113	FALSE	Mascot	113	Ola1p [Saccharomyces cerevisiae S288c]		gi|6319499	50042.1	7.05	4	0			249.66	100	85.13	100	0.94221	1.11356	0.633304	0.0981637	0.06142	0.0523193	4	4	4
114	FALSE	Mascot	114	cystathionine beta-synthase [Saccharomyces cerevisiae]		gi|416161	63556.7	6.25	3	0			247.016	100	92.74	100	0.514072	0.83636	0.454901	0.190952	0.111477	0.158549	3	3	3
115	FALSE	Mascot	115	Rps3p [Saccharomyces cerevisiae S288c]		gi|6324151	29270.1	9.42	3	0			245.42	100	126.41	100	1.1865	1.25804	0.929089	0.129215	0.119324	0.0855678	3	3	3
116	FALSE	Mascot	116	U3 snoRNP protein [Saccharomyces cerevisiae YJM789]		gi|151945077	75449.1	4.57	3	0			238.26	100	167.68	100	1.61824	1.96262	1.0088	0.375692	0.592285	0.182542	4	4	4
117	FALSE	Mascot	117	YPL012Wp-like protein [Saccharomyces cerevisiae AWRI1631]		gi|207340445	125529	7.29	4	0			234.09	100	109.79	100	0.984678	1.24979	0.814231	0.108194	0.355691	0.270102	4	4	4
118	FALSE	Mascot	118	Rps17ap [Saccharomyces cerevisiae S288c]		gi|6323617	17986.2	10.51	3	0			232.956	100	107.39	100	0.967283	1.21717	0.628166	0.141434	0.166883	0.0593185	3	3	3
119	FALSE	Mascot	119	ubiquitin-activating enzyme [Saccharomyces cerevisiae]		gi|4715	126353	5	2	0			229.28	100	168.6	100	1.06644	1.10727	0.839222	0.00796181	0.111149	0.0692277	2	2	2
120	FALSE	Mascot	120	Ura7p [Saccharomyces cerevisiae S288c]		gi|6319432	71665.7	5.67	4	0			228.47	100	69.29	99.9995	1.33224	1.3924	0.880552	0.155354	0.155255	0.0710354	4	4	4
121	FALSE	Mascot	121	Bmh1p [Saccharomyces cerevisiae S288c]		gi|6321025	32758.6	4.82	5	0			227.99	100	92.38	100	2.00004	1.39633	1.09814	0.378812	0.213199	0.319155	5	5	5
122	FALSE	Mascot	122	Nop15p [Saccharomyces cerevisiae S288c]		gi|6324219	31051.4	9.26	3	0			227.86	100	109.36	100	0.698688	0.433657	0.503435	0.115905	0.345605	0.138631	3	3	3
123	FALSE	Mascot	123	Spb1p [Saccharomyces cerevisiae JAY291]		gi|256270950	112998	8.08	4	0			227.84	100	89.53	100	0.470108	0.487131	0.376293	0.0763078	0.0769848	0.0574135	4	4	4
124	FALSE	Mascot	124	YML028Wp-like protein [Saccharomyces cerevisiae AWRI1631]		gi|207342498	15261.2	4.95	2	0			225.956	100	119.53	100	0.321715	0.569057	0.288766	0.163318	0.127207	0.167888	2	2	2
125	FALSE	Mascot	125	ribosomal protein L16B [Saccharomyces cerevisiae YJM789]		gi|151944465	26096.1	10.54	4	0			225.57	100	111.96	100	0.768967	1.0724	0.47768	0.0903247	0.142437	0.0588991	4	4	4
126	FALSE	Mascot	126	Rps24ap [Saccharomyces cerevisiae S288c]		gi|6320918	18201.5	10.51	3	0			224.906	100	88.91	100	1.33195	1.62566	0.882272	0.177113	0.235547	0.0566941	3	3	3
127	FALSE	Mascot	127	Rpl19bp [Saccharomyces cerevisiae S288c]		gi|6319444	25149.6	11.35	4	0			223.546	100	95.02	100	0.78626	0.847452	0.578206	0.234926	0.176296	0.183726	4	4	4
128	FALSE	Mascot	128	Ygr038c-ap [Saccharomyces cerevisiae S288c]		gi|7839172	52888.5	8.22	4	0			221.09	100	70.26	99.9996	1.31037	1.4127	0.847169	0.116236	0.0461809	0.135772	4	4	4
129	FALSE	Mascot	129	Kem1p [Saccharomyces cerevisiae S288c]		gi|6321265	195656	7.04	3	0			218.056	100	131.22	100	1.36176	1.46829	0.933295	0.137472	0.352734	0.267658	3	3	3
130	FALSE	Mascot	130	conserved protein [Saccharomyces cerevisiae YJM789]		gi|151943423	91136.4	6.19	5	0			217.806	100	65.77	99.9989	1.56099	1.83104	0.990737	0.501778	0.689692	0.259226	5	5	5
131	FALSE	Mascot	131	YOR261C [Saccharomyces cerevisiae]		gi|45269968	43327.4	5.27	2	0			217.14	100	114.17	100	1.20193	1.15425	0.802337	0.144	0.00357082	0.0869071	2	2	2
132	FALSE	Mascot	132	D-fructose-6-phosphate amidotransferase (EC 2.6.1.16) [Saccharomyces cerevisiae]		gi|171596	87275.6	5.98	3	0			214.26	100	91.07	100	1.07	1.1448	0.734285	0.245811	0.164383	0.0622708	3	3	3
133	FALSE	Mascot	133	ribosome biogenesis [Saccharomyces cerevisiae RM11-1a]		gi|190405562	31712.4	9.17	4	0			212.016	100	65.63	99.9988	0.831536	0.567648	0.582345	0.0681083	0.169729	0.0960084	6	6	6
134	FALSE	Mascot	134	YOR3177w [Saccharomyces cerevisiae]		gi|1164943	24902.1	9.73	3	0			210.5	100	107.1	100	1.20503	1.92114	0.638982	0.131566	0.0929906	0.0630163	4	4	4
135	FALSE	Mascot	135	ATP-dependent rRNA helicase SPB4 [Saccharomyces cerevisiae RM11-1a]		gi|190406571	78259.5	9.11	3	0			209.77	100	146.33	100	0.281055	0.35503	0.237441	0.205809	0.172508	0.164858	3	3	3
136	FALSE	Mascot	136	Fpr1p [Saccharomyces cerevisiae S288c]		gi|6324194	13349.1	5.72	3	0			205.05	100	81.17	100	1.85386	1.5976	1.24197	0.979543	0.115872	0.671968	3	3	3
137	FALSE	Mascot	137	ribosomal protein YL16 [Saccharomyces cerevisiae]		gi|218511	23881	10.08	3	0			205.04	100	115.05	100	0.730141	1.35881	0.431751	0.0617904	0.17752	0.0824123	5	5	5
138	FALSE	Mascot	138	YLR186W [Saccharomyces cerevisiae]		gi|45269774	31455.9	8.65	3	0			202.26	100	80.06	100	1.50622	1.80197	0.989793	0.521522	0.602455	0.117838	3	3	3
139	FALSE	Mascot	139	Chain A, The Yeast Ribosome Synthesis Factor Emg1 Alpha Beta Knot Fold Methyltransferase		gi|152149541	32170.1	8.65	3	0			202.26	100	80.06	100	1.50622	1.80197	0.989793	0.521522	0.602455	0.117838	3	3	3
140	FALSE	Mascot	140	Tif6p [Saccharomyces cerevisiae S288c]		gi|6325273	27057.6	4.54	2	0			202.16	100	101.75	100	0.458651	1.0545	0.662187	0.152024	0.0761752	0.012987	2	2	2
141	FALSE	Mascot	141	Htb1p [Saccharomyces cerevisiae S288c]		gi|6320430	17269.8	10.1	2	0			201.93	100	141.88	100	1.20395	1.18971	0.744291	0.124966	0.0516944	0.0417507	2	2	2
142	FALSE	Mascot	142	Chain A, The Yeast Actin Val 159 Asn Mutant Complex With Human Gelsolin Segment 1		gi|7546413	44599.7	5.44	3	0			198.89	100	96.67	100	0.873307	0.91508	0.686952	0.0295534	0.0883084	0.0657743	3	3	3
143	FALSE	Mascot	143	RecName: Full=ATP-dependent RNA helicase DBP3; AltName: Full=DEAD box protein 3; AltName: Full=Heli		gi|160380616	69038.5	9.2	2	0			197.3	100	117.05	100	0.997428	1.31911	0.724259	0.359269	0.228121	0.126547	2	2	2
144	FALSE	Mascot	144	YGL123Wp-like protein [Saccharomyces cerevisiae AWRI1631]		gi|207345408	15199.6	10.77	3	0			194.76	100	121.1	100	1.18068	1.1893	0.778532	0.127369	0.0824974	0.0553301	4	4	4
145	FALSE	Mascot	145	Dip2p [Saccharomyces cerevisiae S288c]		gi|6323158	119266	5.69	1	0			191.596	100	192.56	100	2.14156	2.4615	1.305	0.601847	1.08719	0.123181	2	2	2
146	FALSE	Mascot	146	endopolyphosphatase [Saccharomyces cerevisiae YJM789]		gi|151942417	88596.9	6.72	3	0			192.49	100	80.4	100	1.33638	1.30991	0.837841	0.0584939	0.216103	0.0562324	3	3	3
147	FALSE	Mascot	147	Noc4p [Saccharomyces cerevisiae S288c]		gi|6325402	69787.1	5.74	2	0			192.04	100	101.22	100	1.44635	1.51718	0.948107	0.180731	0.600262	0.146655	2	2	2
148	FALSE	Mascot	148	GMP synthase [Saccharomyces cerevisiae]		gi|460064	64179.1	6.05	3	0			191.59	100	76.45	99.9999	1.08154	1.10764	0.736713	0.0817071	0.0683637	0.198508	3	3	3
149	FALSE	Mascot	149	Mrt4p [Saccharomyces cerevisiae S288c]		gi|6322843	30591.5	8.64	3	0			191.16	100	95.51	100	0.595007	1.15322	0.382241	0.11719	0.0585873	0.0486507	3	3	3
150	FALSE	Mascot	150	DNA-directed RNA polymerases I and III 40 kDa polypeptide [Saccharomyces cerevisiae RM11-1a]		gi|190408037	41367.6	5.34	2	0			189.15	100	121.76	100	1.16333	1.27002	0.73494	0.0228795	0.0474075	0.053492	2	2	2
151	FALSE	Mascot	151	Chain A, Solution Structure Of Ykt6p (1-140)		gi|30749262	17170.8	4.93	2	0			188.45	100	115.46	100	1.23913	1.22257	0.898962	0.213797	0.111939	0.00830287	2	2	2
152	FALSE	Mascot	152	cytosolic glutamyl-tRNA synthetase [Saccharomyces cerevisiae]		gi|1008483	95983.2	7.24	3	0			188.4	100	88.36	100	1.66167	1.21392	1.20263	0.27849	0.179855	0.143048	3	3	3
153	FALSE	Mascot	153	Cct8p [Saccharomyces cerevisiae EC1118]		gi|290771197	67942.3	5.47	4	0			187.09	100	65.46	99.9988	1.00033	1.25351	0.786944	0.079651	0.162341	0.11504	4	4	4
154	FALSE	Mascot	154	Rps15p [Saccharomyces cerevisiae S288c]		gi|6324533	17864.9	10.7	3	0			186.62	100	68.86	99.9994	1.04501	1.26518	0.702961	0.0979401	0.0588157	0.135685	4	4	4
155	FALSE	Mascot	155	Sas10p [Saccharomyces cerevisiae S288c]		gi|6320049	79773.6	4.59	3	0			183.58	100	106.69	100	1.54274	2.14975	1.24987	0.472806	0.97618	0.405227	3	3	3
156	FALSE	Mascot	156	RecName: Full=ATP-dependent RNA helicase MAK5; AltName: Full=Maintenance of killer protein 5		gi|160409988	98645.7	8.67	3	0			182.49	100	103.13	100	1.31517	1.77354	0.777089	0.34937	0.520735	0.0397594	3	3	3
157	FALSE	Mascot	157	midasin [Saccharomyces cerevisiae YJM789]		gi|151941273	614172	4.9	3	0			180.83	100	94.47	100	1.09838	1.05111	0.706258	0.0108662	0.178582	0.213998	3	3	3
158	FALSE	Mascot	158	ORFS8; Method: conceptual translation supplied by author [Saccharomyces cerevisiae]		gi|1165216	22075.9	4.59	2	0			179.35	100	123.26	100	1.1783	1.0786	0.771644	0.205636	0.0882233	0.0990526	2	2	2
159	FALSE	Mascot	159	Rpt3p [Saccharomyces cerevisiae S288c]		gi|6320602	51754.9	5.38	1	0			179.23	100	179.23	100	1.03059	1.16235	0.792735	0	0	0	1	1	1
160	FALSE	Mascot	160	Rpl24ap [Saccharomyces cerevisiae S288c]		gi|6321407	22070.1	11.28	3	0			176.72	100	76.34	99.9999	1.03747	1.24741	0.692975	0.0646835	0.0694918	0.0682908	3	3	3
161	FALSE	Mascot	161	Rps21bp [Saccharomyces cerevisiae JAY291]		gi|256272110	10763.6	5.76	2	0			176.64	100	133.89	100	1.23332	1.42265	0.862355	0.0627982	0.0531441	0.0156336	2	2	2
162	FALSE	Mascot	162	Chain M, Structure Of The Ribosomal 80s-Eef2-Sordarin Complex From Yeast Obtained By Docking Atomic		gi|49258851	19032.2	11.1	4	0			173.01	100	59.4	99.995	0.832535	1.10884	0.51749	0.101966	0.171616	0.111245	4	4	4
163	FALSE	Mascot	163	Tub3p [Saccharomyces cerevisiae S288c]		gi|6323511	53626.8	5.05	2	0			172.88	100	88.07	100	1.2815	1.2154	0.959063	0.00171084	0.0176087	0.081098	2	2	2
164	FALSE	Mascot	164	Rpl14ap [Saccharomyces cerevisiae S288c]		gi|6322847	17797.4	10.94	1	0			172.06	100	172.06	100	0.600751	1.04985	0.361535	0	0	0	1	1	1
165	FALSE	Mascot	165	Yra1p [Saccharomyces cerevisiae EC1118]		gi|259145620	28281.8	11.33	2	0			170.5	100	111.57	100	1.93567	2.26701	1.24607	0.955003	1.35082	0.406586	2	2	2
166	FALSE	Mascot	166	U3 snoRNP protein [Saccharomyces cerevisiae YJM789]		gi|151942910	72723.2	5.55	3	0			169.76	100	80.45	100	1.48348	1.72834	0.942405	0.210986	0.32882	0.0791654	3	3	3
167	FALSE	Mascot	167	RPS21A [Saccharomyces cerevisiae]		gi|2131127	9590.98	6.75	2	0			167.95	100	125.2	100	1.41651	1.57905	0.95724	0.131578	0.110486	0.124589	2	2	2
168	FALSE	Mascot	168	unnamed protein product [Saccharomyces cerevisiae]		gi|3802	83651.4	6.05	3	0			167.49	100	71.67	99.9997	1.22522	1.17757	0.73731	0.054697	0.106726	0.31823	3	3	3
169	FALSE	Mascot	169	Rpp1ap [Saccharomyces cerevisiae S288c]		gi|6320122	11765.9	3.82	1	0			167.14	100	167.14	100	1.69446	2.16022	0.918192	0	0	0	1	1	1
170	FALSE	Mascot	170	Rpl17bp [Saccharomyces cerevisiae JAY291]		gi|256271337	23232	10.92	2	0			161.8	100	87.62	100	0.73428	0.86	0.580143	0.143369	0.125395	0.147252	2	2	2
171	FALSE	Mascot	171	Rps19ap [Saccharomyces cerevisiae S288c]		gi|6324451	17636.6	9.61	1	0			161.06	100	161.06	100	0.898939	1.41494	0.43627	0	0	0	1	1	1
172	FALSE	Mascot	172	Chain M, Structure Of The Ribosomal 80s-Eef2-Sordarin Complex From Yeast Obtained By Docking Atomic		gi|49258832	17218.6	10.39	3	0			160.936	100	68.38	99.9994	1.2803	1.46959	0.717746	0.18437	0.168655	0.109189	4	4	4
173	FALSE	Mascot	173	U3 snoRNP protein [Saccharomyces cerevisiae YJM789]		gi|151945015	218875	6.02	3	0			160.48	100	68.05	99.9993	1.72683	1.96963	1.2066	0.134277	0.258726	0.159662	3	3	3
174	FALSE	Mascot	174	recessive omnipotent supressor [Saccharomyces cerevisiae]		gi|468605	54558	5.01	2	0			160.42	100	89.35	100	1.11524	1.14901	0.748753	0.00749599	0.0238006	0.104785	2	2	2
175	FALSE	Mascot	175	Rps9bp [Saccharomyces cerevisiae S288c]		gi|6319666	24878.9	10.09	3	0			160.35	100	80.62	100	1.14418	1.22796	0.744436	0.0566411	0.0354546	0.0837416	3	3	3
176	FALSE	Mascot	176	hypothetical protein SCRG_02755 [Saccharomyces cerevisiae RM11-1a]		gi|190408634	61602.3	9.01	1	0			156.3	100	156.3	100	1.89668	1.48329	1.19831	0	0	0	1	1	1
177	FALSE	Mascot	177	Kar2p [Saccharomyces cerevisiae EC1118]		gi|290771181	83242.6	4.79	2	0			154.136	100	91.75	100	0.976017	1.2286	0.756973	0.245973	0.0382221	0.0656913	2	2	2
178	FALSE	Mascot	178	Dbp2p [Saccharomyces cerevisiae S288c]		gi|6324217	65226.4	8.9	2	0			153.79	100	84.83	100	1.47356	1.59829	0.887888	0.0913561	0.0152009	0.0539327	2	2	2
179	FALSE	Mascot	179	Chain B, Crystal Structure Of The Exportin Cse1p Complexed With Its Cargo (Kap60p) And Rangtp		gi|58177142	63698	4.8	2	0			152.492	100	125.43	100	1.26539	1.42367	0.891423	0.344387	0.388068	0.196694	2	2	2
180	FALSE	Mascot	180	Krr1p [Saccharomyces cerevisiae JAY291]		gi|256270959	43199.7	9.42	3	0			152.236	100	63.88	99.9982	1.70594	1.66992	1.09538	0.720408	0.48383	0.225281	3	3	3
181	FALSE	Mascot	181	Rpl34ap [Saccharomyces cerevisiae S288c]		gi|9755331	16696.6	10.84	3	0			150.95	100	66.24	99.999	0.683061	1.08321	0.583339	0.151611	0.0576175	0.0819764	3	3	3
182	FALSE	Mascot	182	Apt1p [Saccharomyces cerevisiae S288c]		gi|6323619	22781.4	5.03	1	0			148.84	100	148.84	100	1.04996	0.962166	0.877369	0	0	0	1	1	1
183	FALSE	Mascot	183	Nop6p [Saccharomyces cerevisiae S288c]		gi|6319988	30820.6	10.08	2	0			148.73	100	84.43	100	2.59509	1.9925	0.930002	0.713199	0.260281	0.124812	3	3	3
184	FALSE	Mascot	184	Gsp2p [Saccharomyces cerevisiae S288c]		gi|6324759	27850.6	6.22	2	0			146.5	100	104.52	100	1.37914	1.47699	1.06858	0.24224	0.310976	0.0348047	2	2	2
185	FALSE	Mascot	185	Pse1p [Saccharomyces cerevisiae S288c]		gi|6323968	129569	4.61	1	0			145.22	100	145.22	100	1.13287	1.22499	0.773454	0	0	0	1	1	1
186	FALSE	Mascot	186	Chain N, Structure Of The Ribosomal 80s-Eef2-Sordarin Complex From Yeast Obtained By Docking Atomic		gi|49258852	22999.9	10.92	2	0			145.22	100	87.62	100	0.746185	0.843218	0.565651	0.131464	0.142177	0.161744	2	2	2
187	FALSE	Mascot	187	Chain G, 12-Subunit Rna Polymerase Ii		gi|110590860	27023.3	8.95	2	0			142.78	100	83.3	100	1.41962	1.81948	0.816891	0.421041	0.30387	0.197778	2	2	2
188	FALSE	Mascot	188	Tif34p [Saccharomyces cerevisiae S288c]		gi|6323795	43186	5.41	2	0			141.356	100	100.03	100	1.23237	1.20225	0.700893	0.259871	0.0495382	0.0448048	2	2	2
189	FALSE	Mascot	189	26S proteasome PA700 subunit [Saccharomyces cerevisiae YJM789]		gi|151943971	118899	4.52	2	0			139.7	100	100.57	100	0.990977	1.12686	0.801382	0.0408102	0.0988915	0.0162703	3	3	3
190	FALSE	Mascot	190	Chain A, Segmental Isotope Labeling Of Npl3p		gi|163310814	13335.7	6.36	1	0			138.32	100	138.32	100	0.806895	1.04948	0.709153	0	0	0	1	1	1
191	FALSE	Mascot	191	RecName: Full=Protein SDS23		gi|171704583	62713	9.12	1	0			134.21	100	134.21	100	1.42657	1.59166	0.927412	0	0	0	1	1	1
192	FALSE	Mascot	192	clathrin heavy chain [Saccharomyces cerevisiae YJM789]		gi|151943611	205050	5.14	2	0			133.266	100	78.27	99.9999	1.04563	0.972894	0.866162	0.197983	0.0686086	0.0156428	2	2	2
193	FALSE	Mascot	193	Chain A, Crystal Structure Of Yeast Ypd1p		gi|6980562	20800	4.62	1	0			131.66	100	131.66	100	2.8951	1.7297	1.78314	0	0	0	1	1	1
194	FALSE	Mascot	194	nucleolar protin NAN1 [Saccharomyces cerevisiae RM11-1a]		gi|190407832	110164	5.91	2	0			130.91	100	94.31	100	1.07566	1.36996	0.896806	0.107289	0.279682	0.097546	2	2	2
195	FALSE	Mascot	195	Chain G, Structure Of Ribosome-Bound Cricket Paralysis Virus Ires Rna		gi|119390529	28179.7	9.72	2	0			128.84	100	100.23	100	0.78561	1.09182	0.630558	0.12346	0.126399	0.139557	2	2	2
196	FALSE	Mascot	196	protein associated with topoisomerase II [Saccharomyces cerevisiae YJM789]		gi|151943890	95237	6.87	2	0			128.56	100	71.02	99.9997	1.412	1.53499	0.730169	0.383448	0.308424	0.0896489	2	2	2
197	FALSE	Mascot	197	U3 snoRNP protein [Saccharomyces cerevisiae YJM789]		gi|151942372	78178.3	4.85	2	0			127.86	100	71.27	99.9997	1.62173	1.66128	0.849558	0.43129	0.398217	0.15743	2	2	2
198	FALSE	Mascot	198	Chain A, Crystal Structure Of Saccharomyces Cerevisiae Galactokinase In Complex With Galactose And		gi|75766245	66518	6.42	2	0			127.55	100	69.12	99.9995	0.948046	0.989843	0.656673	0.0220213	0.0609307	0.054805	2	2	2
199	FALSE	Mascot	199	ribosome export [Saccharomyces cerevisiae YJM789]		gi|151941136	103799	5.42	2	0			127.3	100	93.39	100	0.699587	0.932492	0.542518	0.212301	0.0113524	0.0784888	2	2	2
200	FALSE	Mascot	200	Rpl25p [Saccharomyces cerevisiae S288c]		gi|6324445	19062.1	10.11	2	0			127.09	100	79.37	100	0.896507	1.41927	0.642624	0.0550049	0.140257	0.14571	2	2	2
201	FALSE	Mascot	201	RecName: Full=Ribosome biogenesis protein NSA1; AltName: Full=NOP7-associated protein 1		gi|206558288	59721.5	7.1	2	0			126.87	100	67.18	99.9992	0.42835	0.622095	0.285558	0.0602019	0.131139	0.186813	2	2	2
202	FALSE	Mascot	202	Chain A, Topoisomerase Residues 410-1202		gi|157830305	103192	6.34	2	0			126.78	100	92.68	100	0.9185	1.37413	0.936937	0.178361	0.114599	0.0734319	2	2	2
203	FALSE	Mascot	203	Rpl33ap [Saccharomyces cerevisiae JAY291]		gi|256274177	13754.5	10.88	2	0			125.75	100	86.74	100	0.753934	0.905423	0.391202	0.0878085	0.162161	0.227397	2	2	2
204	FALSE	Mascot	204	Chain A, Karyopherin Alpha (Yeast) + Sv40 T Antigen Nls		gi|4389267	50474.6	4.87	1	0			125.43	100	125.43	100	0.994683	1.11872	0.730284	0	0	0	1	1	1
205	FALSE	Mascot	205	YGR218Wp-like protein [Saccharomyces cerevisiae AWRI1631]		gi|207344962	135119	5.38	2	0			124.456	100	83.53	100	0.868311	1.26905	0.640735	0.0326785	0.0752907	0.0277822	2	2	2
206	FALSE	Mascot	206	Sug2p [Saccharomyces cerevisiae]		gi|1147800	54222.9	5.53	2	0			123.856	100	88.17	100	0.996744	1.39679	0.779623	0.342077	0.0173593	0.166718	2	2	2
207	FALSE	Mascot	207	Tef4p [Saccharomyces cerevisiae S288c]		gi|6322769	52779.3	7.63	3	0			123.1	100	56.28	99.9898	1.81481	1.45268	1.1326	0.279504	0.144875	0.162784	3	3	3
208	FALSE	Mascot	208	glucokinase [Saccharomyces cerevisiae YJM789]		gi|151943789	60428.6	5.84	2	0			123.06	100	64.22	99.9984	1.31239	1.02229	1.14834	0.0993321	0.231064	0.191577	2	2	2
209	FALSE	Mascot	209	Chain A, Crystal Structure Of The Dead Box Protein Dhh1p		gi|61679843	49680.6	8.54	2	0			121.74	100	61.12	99.9967	1.23546	1.1314	0.842969	0.259748	0.131787	0.166703	3	3	3
210	FALSE	Mascot	210	Nmd3p [Saccharomyces cerevisiae S288c]		gi|6321964	64266.8	5.27	1	0			117.9	100	117.9	100	1.51122	1.83004	1.04455	0	0	0	1	1	1
211	FALSE	Mascot	211	periodic tryptophan protein [Saccharomyces cerevisiae YJM789]		gi|151941039	69639.7	4.45	2	0			115.06	100	72.55	99.9998	0.430177	0.326712	0.251685	0.149197	0.129124	0.0763177	2	2	2
212	FALSE	Mascot	212	Rpp1bp [Saccharomyces cerevisiae S288c]		gi|6320073	11525.7	3.88	1	0			114.11	100	114.11	100	1.1415	1.23374	0.852347	0	0	0	1	1	1
213	FALSE	Mascot	213	Chain K, Structure Of The Ribosomal 80s-Eef2-Sordarin Complex From Yeast Obtained By Docking Atomic		gi|49258849	16272.4	10.11	1	0			113.38	100	113.38	100	0.819867	1.19578	0.605513	0	0	0	1	1	1
214	FALSE	Mascot	214	unnamed protein product [Saccharomyces cerevisiae]		gi|3480	137349	7.68	1	0			112.44	100	112.44	100	1.1065	1.08511	0.979567	0	0	0	1	1	1
215	FALSE	Mascot	215	conserved protein [Saccharomyces cerevisiae YJM789]		gi|151944169	229906	6.16	1	0			111.08	100	111.08	100	1.12707	0.956321	0.618237	0	0	0	1	1	1
216	FALSE	Mascot	216	DBP1 [Saccharomyces cerevisiae]		gi|3641	73382.8	9.34	2	0			110.98	100	84.83	100	1.47325	1.42348	0.873108	0.0916619	0.190009	0.0376181	2	2	2
217	FALSE	Mascot	217	Rpl9bp [Saccharomyces cerevisiae S288c]		gi|6324262	24715.8	9.66	2	0			110.75	100	66.01	99.9989	0.933066	1.31728	0.629992	0.0288473	0.0605492	0.0883778	2	2	2
218	FALSE	Mascot	218	Tdh2p [Saccharomyces cerevisiae S288c]		gi|6322468	39807.1	6.46	2	0			110.72	100	66.04	99.9989	0.99473	1.07477	0.733989	0.0446244	0.134925	0.0811196	2	2	2
219	FALSE	Mascot	219	Ilv1p [Saccharomyces cerevisiae S288c]		gi|6320930	69064.8	8.67	2	0			110.14	100	70.03	99.9996	1.48195	1.17608	0.94022	0.12579	0.0977756	0.0672858	2	2	2
220	FALSE	Mascot	220	Chain C, Mechanism Of Eif6s Anti-Association Activity		gi|292659544	15838.7	10.33	2	0			107.366	100	65.84	99.9989	0.571092	1.3911	0.572857	0.0358678	0.00321287	0.0796988	2	2	2
221	FALSE	Mascot	221	Cka2p [Saccharomyces cerevisiae S288c]		gi|6324635	44219.6	8.69	1	0			106.66	100	106.66	100	0.796249	1.46816	0.697585	0	0	0	1	1	1
222	FALSE	Mascot	222	high mobility group-like nuclear protein 2 [Saccharomyces cerevisiae]		gi|666101	23371.4	9.71	2	0			106.5	100	55.64	99.9882	1.04162	1.04014	0.657499	0.0982243	0.00810257	0.0568688	2	2	2
223	FALSE	Mascot	223	Fas1p [Saccharomyces cerevisiae S288c]		gi|6322666	249411	5.64	3	0			105.46	100	46.85	99.9108	0.876476	1.11821	0.67615	0.208865	0.125472	0.0667218	3	3	3
224	FALSE	Mascot	224	Nop10p [Saccharomyces cerevisiae S288c]		gi|7839181	7784.36	10.16	2	0			105.43	100	61.2	99.9967	1.03207	1.31725	0.630807	0.224537	0.0430825	0.088533	2	2	2
225	FALSE	Mascot	225	lethal with conditional pap1 [Saccharomyces cerevisiae YJM789]		gi|151944842	45544.8	6.45	2	0			105.292	100	61	99.9966	1.61392	1.781	1.10695	0.692055	0.719251	0.191675	2	2	2
226	FALSE	Mascot	226	U3 snoRNP protein [Saccharomyces cerevisiae YJM789]		gi|151941853	108635	6.95	1	0			100.27	100	100.27	100	2.68202	3.52312	1.53141	0	0	0	1	1	1
227	FALSE	Mascot	227	Chain A, Substrate Specificity And Assembly Of Catalytic Center Derived From Two Structures Of Liga		gi|157834086	25565.5	6.17	2	0			99.84	100	68.11	99.9993	0.868236	0.998399	0.772262	0.00715583	0.035822	0.0157884	2	2	2
228	FALSE	Mascot	228	Rlp24p [Saccharomyces cerevisiae EC1118]		gi|259147998	27678.8	9.61	2	0			97.81	100	54.47	99.9846	0.730309	1.40837	0.74046	0.0125866	0.0369041	0.0757214	2	2	2
229	FALSE	Mascot	229	XPA-binding protein 1 [Saccharomyces cerevisiae RM11-1a]		gi|190409546	47795.1	4.71	2	0			97.77	100	66.91	99.9991	1.48112	1.73088	0.997798	0.194236	0.155	0.0494856	2	2	2
230	FALSE	Mascot	230	Rps11bp [Saccharomyces cerevisiae S288c]		gi|6319522	20855.8	10.79	2	0			97.49	100	62.03	99.9973	1.03147	1.34634	0.766723	0.0609737	0.155198	0.113861	3	3	3
231	FALSE	Mascot	231	Utp20p [Saccharomyces cerevisiae S288c]		gi|14270688	314191	6.59	2	0			97.33	100	49.13	99.9472	1.61633	1.95185	0.83086	0.0584106	0.0790411	0.128427	2	2	2
232	FALSE	Mascot	232	actin-associated protein [Saccharomyces cerevisiae YJM789]		gi|151942363	57673	5.77	2	0			96.7762	100	61.19	99.9967	1.44312	1.2712	0.822274	0.0491134	0.0197179	0.0844409	2	2	2
233	FALSE	Mascot	233	alpha-subunit of fatty acid synthase [Saccharomyces cerevisiae]		gi|171502	229606	5.59	2	0			95.8562	100	58.3	99.9936	1.18698	1.25826	0.877842	0.0708632	0.11038	0.0193457	2	2	2
234	FALSE	Mascot	234	chaperonin containing tcp-1 [Saccharomyces cerevisiae YJM789]		gi|151942171	65881.3	5.51	1	0			95.36	100	95.36	100	1.17975	0.813376	0.577964	0	0	0	1	1	1
235	FALSE	Mascot	235	actin-related protein [Saccharomyces cerevisiae YJM789]		gi|151945133	53083.2	5.57	1	0			94.25	100	94.25	100	1.97101	1.8646	1.21251	0	0	0	1	1	1
236	FALSE	Mascot	236	Aps3p [Saccharomyces cerevisiae JAY291]		gi|256271056	23428	4.33	1	0			93.25	100	93.25	100	1.1422	1.19494	0.889481	0	0	0	1	1	1
237	FALSE	Mascot	237	Ssf1p [Saccharomyces cerevisiae S288c]		gi|6321857	59893.8	9.28	1	0			92.81	100	92.81	100	0.65469	0.863329	0.600597	0	0	0	1	1	1
238	FALSE	Mascot	238	Chain X, Crystal Structure Of An Hsp90-Sba1 Closed Chaperone Complex		gi|99031947	18090.6	5.48	1	0			92.24	100	92.24	100	1.41599	1.24507	0.879292	0	0	0	1	1	1
239	FALSE	Mascot	239	Rpl32p [Saccharomyces cerevisiae]		gi|124263182	10975.4	11.62	2	0			91.48	100	54.36	99.9842	0.800155	1.15911	0.413149	0.184302	0.0165256	0.110298	2	2	2
240	FALSE	Mascot	240	heat shock protein [Saccharomyces cerevisiae YJM789]		gi|151942153	46567.5	4.99	1	0			91.19	100	91.19	100	0.883329	0.933136	0.718339	0	0	0	1	1	1
241	FALSE	Mascot	241	Chain C, Crystal Structure Of The Eukaryotic Clamp Loader (Replication Factor C, Rfc) Bound To The		gi|50513623	42128.4	5.88	1	0			90.65	100	90.65	100	1.05019	1.16407	0.68122	0	0	0	1	1	1
242	FALSE	Mascot	242	U3 snoRNP protein [Saccharomyces cerevisiae YJM789]		gi|151943873	111809	4.91	2	0			90.4762	100	59.1	99.9947	2.28297	2.50348	1.15672	0.0603777	0.188914	0.0994367	2	2	2
243	FALSE	Mascot	243	YKL145Wp-like protein [Saccharomyces cerevisiae AWRI1631]		gi|207343610	33040.4	8.91	1	0			89.22	100	89.22	100	1.17105	1.3105	0.888879	0	0	0	1	1	1
244	FALSE	Mascot	244	glycerol-3-phosphate dehydrogenase [Saccharomyces cerevisiae]		gi|47420051	46517.8	5.3	2	0			88.55	100	48.62	99.9406	0.996052	0.923073	0.631364	0.00438707	0.20863	0.0853472	2	2	2
245	FALSE	Mascot	245	RecName: Full=Adenylosuccinate synthetase; Short=AMPSase; Short=AdSS; AltName: Full=IMP--aspartate		gi|308191556	53862.2	8.43	1	0			88.45	100	88.45	100	0.924906	1.07355	0.657819	0	0	0	1	1	1
246	FALSE	Mascot	246	Chain V, Structure Of The Ribosomal 80s-Eef2-Sordarin Complex From Yeast Obtained By Docking Atomic		gi|49258860	19318.9	10.52	2	0			88.29	100	46.64	99.9063	0.761145	0.793018	0.613916	0.14175	0.108672	0.055348	2	2	2
247	FALSE	Mascot	247	Chain B, Mms2UBC13 UBIQUITIN CONJUGATING ENZYME COMPLEX		gi|14719687	17539	6.48	1	0			87.72	100	87.72	100	1.33229	1.16672	0.990014	0	0	0	1	1	1
248	FALSE	Mascot	248	ORF L0596 [Saccharomyces cerevisiae]		gi|642334	19808.3	5.51	1	0			87.31	100	87.31	100	1.62865	1.27563	1.39164	0	0	0	1	1	1
249	FALSE	Mascot	249	actin filament bundling protein [Saccharomyces cerevisiae YJM789]		gi|151942115	77976.7	5.3	1	0			86.28	100	86.28	100	1.71333	1.14718	0.971639	0	0	0	1	1	1
250	FALSE	Mascot	250	Rps10bp [Saccharomyces cerevisiae S288c]		gi|6323886	14171.5	9.05	2	0			85.27	100	49.74	99.9541	1.0732	1.05003	0.696462	0.0930276	0.325053	0.144756	2	2	2
251	FALSE	Mascot	251	hypothetical protein SCRG_03938 [Saccharomyces cerevisiae RM11-1a]		gi|190409747	62627.4	9.6	1	0			84.96	100	84.96	100	0.909868	1.42721	0.783387	0	0	0	1	1	1
252	FALSE	Mascot	252	RNA polymerase A(I) large subunit [Saccharomyces cerevisiae]		gi|172215	206282	6.65	2	0			84.6962	100	51.02	99.9658	1.12645	1.05143	0.693598	0.15105	0.097042	0.121011	2	2	2
253	FALSE	Mascot	253	Rpt5p [Saccharomyces cerevisiae S288c]		gi|6324691	53171.3	4.93	2	0			84.57	100	43.46	99.8052	0.929812	1.20692	0.897041	0.00824205	0.0777089	0.0995142	2	2	2
254	FALSE	Mascot	254	Cop1p [Saccharomyces cerevisiae S288c]		gi|6320056	147557	5.66	1	0			84.33	100	84.33	100	1.45073	1.10753	0.69153	0	0	0	1	1	1
255	FALSE	Mascot	255	Phe-RNA synthetase [Saccharomyces cerevisiae]		gi|172945	47601	5.82	1	0			83.58	100	83.58	100	1.51988	1.30588	1.06402	0	0	0	1	1	1
256	FALSE	Mascot	256	clustered mitochondria [Saccharomyces cerevisiae YJM789]		gi|151946172	162519	6.03	1	0			82.98	100	82.98	100	1.30503	1.43088	1.01467	0	0	0	1	1	1
257	FALSE	Mascot	257	microtubule-associated protein YTM1 [Saccharomyces cerevisiae RM11-1a]		gi|190407574	56369.6	6.65	1	0			82.9	100	82.9	100	0.707583	0.55285	0.435901	0	0	0	1	1	1
258	FALSE	Mascot	258	conserved protein [Saccharomyces cerevisiae YJM789]		gi|151943835	40718.6	7.66	2	0			81.05	100	53.19	99.9793	0.811004	0.755246	0.299836	0.148776	0.186045	0.301658	3	3	3
259	FALSE	Mascot	259	Arl1p [Saccharomyces cerevisiae S288c]		gi|6319641	22485	4.81	1	0			80.09	100	80.09	100	1.2275	1.29677	0.809508	0	0	0	1	1	1
260	FALSE	Mascot	260	conserved protein [Saccharomyces cerevisiae YJM789]		gi|151943962	86514.5	6.02	2	0			79.73	100	46.8	99.9097	1.4287	1.25079	1.03033	0.205194	0.144177	0.0153106	2	2	2
261	FALSE	Mascot	261	Rnr3p [Saccharomyces cerevisiae S288c]		gi|6322123	105544	5.68	1	0			79.34	99.9999	79.34	99.9999	0.630362	1.0298	0.615969	0	0	0	1	1	1
262	FALSE	Mascot	262	dynamin-related protein [Saccharomyces cerevisiae]		gi|710602	94012.1	5.27	1	0			78.79	99.9999	78.79	99.9999	1.07067	1.22084	0.813754	0	0	0	1	1	1
263	FALSE	Mascot	263	RecName: Full=Mitochondrial outer membrane protein SCY_3392		gi|189041600	90540.7	5.1	1	0			77.48	99.9999	77.48	99.9999	1.04221	1.0353	0.764846	0	0	0	1	1	1
264	FALSE	Mascot	264	YGL234W [Saccharomyces cerevisiae]		gi|51013423	91794	5.08	1	0			76.95	99.9999	76.95	99.9999	0.924058	0.942268	0.742694	0	0	0	1	1	1
265	FALSE	Mascot	265	uracil phosphoribosyl transferase [Saccharomyces cerevisiae]		gi|7546185	31139.4	6.75	1	0			76.38	99.9999	76.38	99.9999	0.697383	0.75713	0.441154	0	0	0	1	1	1
266	FALSE	Mascot	266	conserved protein [Saccharomyces cerevisiae YJM789]		gi|151945061	142290	5.11	2	0			76.06	99.9999	42.29	99.745	1.2096	0.946244	0.802225	0.145871	0.0640669	0.0159759	2	2	2
267	FALSE	Mascot	267	Utp9p [Saccharomyces cerevisiae S288c]		gi|6321990	73576.8	4.75	1	0			75.87	99.9999	75.87	99.9999	0.905463	1.35494	0.756993	0.0806094	0.135641	0.0340303	2	2	2
268	FALSE	Mascot	268	Cdc33p [Saccharomyces cerevisiae S288c]		gi|6324433	26977.3	5.29	2	0			75.54	99.9999	38.28	99.358	1.45966	1.30972	0.936288	0.154367	0.0232339	0.0195048	2	2	2
269	FALSE	Mascot	269	nucleolar protein [Saccharomyces cerevisiae YJM789]		gi|151944364	53979.1	9.33	1	0			73.91	99.9998	73.91	99.9998	0.682229	0.748097	0.507793	0	0	0	1	1	1
270	FALSE	Mascot	270	Paa1p [Saccharomyces cerevisiae EC1118]		gi|259145314	24403.2	5.73	1	0			73.69	99.9998	73.69	99.9998	1.05354	1.1432	0.839611	0	0	0	1	1	1
271	FALSE	Mascot	271	Bin2p [Saccharomyces cerevisiae]		gi|493574	65149.8	6.22	1	0			73.28	99.9998	73.28	99.9998	1.13203	0.932655	0.663088	0	0	0	1	1	1
272	FALSE	Mascot	272	F1F0-ATPase gamma subunit [Saccharomyces cerevisiae]		gi|37359704	38659.9	9.34	1	0			72.99	99.9998	72.99	99.9998	0.859687	1.04297	0.577695	0	0	0	1	1	1
273	FALSE	Mascot	273	mannose-1-phosphate guanyltransferase [Saccharomyces cerevisiae]		gi|894204	44118.1	5.95	1	0			72.73	99.9998	72.73	99.9998	1.17931	1.18265	0.815959	0	0	0	1	1	1
274	FALSE	Mascot	274	LON gene of S. cerevisiae is downstream of the HAP 3 gene; Putative ATP-binding motif bp 1960 to bp		gi|454438	142946	5.46	2	0			72.6962	99.9998	48.99	99.9455	1.55066	1.58599	0.812911	0.297057	0.00886684	0.11405	2	2	2
275	FALSE	Mascot	275	unnamed protein product [Saccharomyces cerevisiae]		gi|3732	63966.1	8.64	1	0			71.77	99.9997	71.77	99.9997	1.21676	1.25976	0.934164	0	0	0	1	1	1
276	FALSE	Mascot	276	RNA1-1 allele rna1-1 [Saccharomyces cerevisiae]		gi|172436	50716.7	4.53	1	0			71.49	99.9997	71.49	99.9997	1.26765	1.0458	0.931781	0	0	0	1	1	1
277	FALSE	Mascot	277	F1-ATPase beta-subunit precursor [Saccharomyces cerevisiae]		gi|171110	59259	5.71	2	0			71.04	99.9997	45.89	99.8887	1.39039	1.24914	0.930412	0.302964	0.227213	0.234532	2	2	2
278	FALSE	Mascot	278	YOR3513c [Saccharomyces cerevisiae]		gi|1164988	27771.6	9.99	2	0			70.68	99.9996	45.33	99.8734	1.24375	1.61555	0.951171	0.0613782	0.259648	0.0775546	2	2	2
279	FALSE	Mascot	279	conserved protein [Saccharomyces cerevisiae YJM789]		gi|151943057	45515.6	4.56	1	0			69.72	99.9995	69.72	99.9995	0.976951	0.89402	0.815938	0	0	0	1	1	1
280	FALSE	Mascot	280	arginyl-tRNA synthetase [Saccharomyces cerevisiae YJM789]		gi|151942316	77098.1	6.32	1	0			69.07	99.9995	69.07	99.9995	1.59705	1.36244	1.28212	0	0	0	1	1	1
281	FALSE	Mascot	281	YBL032W [Saccharomyces cerevisiae]		gi|51013079	46226.8	5.76	1	0			68.5	99.9994	68.5	99.9994	1.64231	1.34632	0.82575	0	0	0	1	1	1
282	FALSE	Mascot	282	open reading frame found c-terminal of ADA2 that was sequenced during the cloneing of ADA2. There i		gi|170992	59167.5	8.98	1	0			68.35	99.9994	68.35	99.9994	2.65072	3.50332	1.23085	0	0	0	1	1	1
283	FALSE	Mascot	283	flavohemoglobin [Saccharomyces cerevisiae YJM789]		gi|151943508	49427.3	5.86	1	0			68	99.9993	68	99.9993	1.44139	1.07404	0.890804	0	0	0	1	1	1
284	FALSE	Mascot	284	faf1p copurifying factor [Saccharomyces cerevisiae YJM789]		gi|151941219	30540.8	9.47	1	0			67.68	99.9993	67.68	99.9993	1.80217	2.40769	1.23564	0	0	0	1	1	1
285	FALSE	Mascot	285	ATPase [Saccharomyces cerevisiae]		gi|557599	55307.9	5.67	1	0			67.44	99.9992	67.44	99.9992	1.22388	1.32763	0.919245	0	0	0	1	1	1
286	FALSE	Mascot	286	Rfs1p [Saccharomyces cerevisiae S288c]		gi|6319526	25638.3	5.15	1	0			67.35	99.9992	67.35	99.9992	1.43546	1.2983	0.823735	0	0	0	1	1	1
287	FALSE	Mascot	287	small nucleolar RNP protein [Saccharomyces cerevisiae RM11-1a]		gi|190405871	23736.5	11.46	2	0			66.94	99.9991	35.97	98.9072	1.1501	1.20454	0.532312	0.169839	0.0206746	0.00936412	2	2	2
288	FALSE	Mascot	288	DNA-directed RNA polymerase III largest subunit [Saccharomyces cerevisiae RM11-1a]		gi|190407445	178307	8.59	1	0			66.5	99.999	66.5	99.999	1.15202	1.04419	0.654912	0	0	0	1	1	1
289	FALSE	Mascot	289	Chain A, Nmr Structures Of Yeast Proteasome Component Rpn13		gi|188595916	12159.3	4.74	1	0			66.4	99.999	66.4	99.999	1.37453	1.16594	1.13819	0.413118	0.18807	0.0140632	2	2	2
290	FALSE	Mascot	290	adenylate cyclase [Saccharomyces cerevisiae]		gi|854568	166858	6.44	1	0			66.17	99.999	66.17	99.999	1.25142	1.04056	0.924925	0	0	0	1	1	1
291	FALSE	Mascot	291	U3 snoRNP protein [Saccharomyces cerevisiae YJM789]		gi|151941600	36553.4	9.59	1	0			66.05	99.9989	66.05	99.9989	1.58026	2.28188	1.00741	0	0	0	1	1	1
292	FALSE	Mascot	292	DBP5 [Saccharomyces cerevisiae]		gi|2326812	31416.2	6.06	1	0			66.03	99.9989	66.03	99.9989	0.917713	1.13985	0.683697	0	0	0	1	1	1
293	FALSE	Mascot	293	dehydrogenase isozyme II,alcohol		gi|223143	33312.5	6.64	1	0			65.56	99.9988	65.56	99.9988	1.50452	0.8864	0.754807	0	0	0	1	1	1
294	FALSE	Mascot	294	hypothetical protein SCY_2699 [Saccharomyces cerevisiae YJM789]		gi|151943073	30403.3	6	1	0			64.99	99.9986	64.99	99.9986	1.65045	1.56953	1.07948	0	0	0	1	1	1
295	FALSE	Mascot	295	glutaredoxin [Saccharomyces cerevisiae YJM789]		gi|151942086	34980.2	4.54	1	0			62.42	99.9975	62.42	99.9975	1.40957	1.44917	1.04688	0	0	0	1	1	1
296	FALSE	Mascot	296	RNA exonuclease [Saccharomyces cerevisiae YJM789]		gi|151945554	38670.5	9.82	1	0			62.38	99.9975	62.38	99.9975	1.0686	1.9107	0.747297	0	0	0	1	1	1
297	FALSE	Mascot	297	RNA helicase [Saccharomyces cerevisiae]		gi|414604	91051.7	9.24	1	0			62.03	99.9973	62.03	99.9973	1.1091	1.11414	0.794271	0	0	0	1	1	1
298	FALSE	Mascot	298	Cms1p [Saccharomyces cerevisiae S288c]		gi|6323031	39373.7	8.22	1	0			61.94	99.9972	61.94	99.9972	1.29556	1.24856	0.679043	0	0	0	1	1	1
299	FALSE	Mascot	299	conserved protein [Saccharomyces cerevisiae YJM789]		gi|151940771	93964.9	5.86	1	0			60.43	99.9961	60.43	99.9961	1.30899	1.16847	0.452305	0	0	0	1	1	1
300	FALSE	Mascot	300	RNA polymerase A [Saccharomyces cerevisiae YJM789]		gi|151942801	146303	7.55	1	0			59.2	99.9948	59.2	99.9948	1.00892	1.2227	0.807473	0	0	0	1	1	1
301	FALSE	Mascot	301	U3 snoRNP protein [Saccharomyces cerevisiae YJM789]		gi|151943408	88352.4	5.01	1	0			58.49	99.9939	58.49	99.9939	1.18401	1.14476	0.860031	0	0	0	1	1	1
302	FALSE	Mascot	302	YBR260Cp-like protein [Saccharomyces cerevisiae AWRI1631]		gi|207347490	43906	6.55	1	0			58.47	99.9939	58.47	99.9939	0.905447	1.23018	0.785141	0	0	0	1	1	1
303	FALSE	Mascot	303	glycyl-tRNA synthetase [Saccharomyces cerevisiae YJM789]		gi|151946513	84332.8	5.58	1	0			58.35	99.9937	58.35	99.9937	0.826513	1.03711	0.629118	0	0	0	1	1	1
304	FALSE	Mascot	304	Chain A, Crystal Structure Of Mlc1p Bound To Iq4 Of Myo2p, A Class V Myosin		gi|27065557	18464.9	4.55	1	0			57.68	99.9926	57.68	99.9926	1.19184	1.20884	0.899523	0	0	0	1	1	1
305	FALSE	Mascot	305	Rps22bp [Saccharomyces cerevisiae S288c]		gi|6323399	16392.1	9.94	1	0			57.08	99.9915	57.08	99.9915	0.939104	1.12231	0.566683	0	0	0	1	1	1
306	FALSE	Mascot	306	YJL189Wp-like protein [Saccharomyces cerevisiae AWRI1631]		gi|207344160	5785.37	12.48	2	0			56.57	99.9905	31.95	97.2423	0.951521	1.28622	0.65	0.100559	0.0941009	0.0144091	2	2	2
307	FALSE	Mascot	307	Chain B, Crystal Structure Of The Yeast Nucleosome Core Particle Reveals Fundamental Differences In		gi|15988133	12959.6	11.36	1	0			55.56	99.988	55.56	99.988	1.19414	1.35428	0.858119	0	0	0	1	1	1
308	FALSE	Mascot	308	unnamed protein product [Saccharomyces cerevisiae]		gi|558403	13817.2	4.15	1	0			55.44	99.9877	55.44	99.9877	0.860172	1.43717	0.850936	0	0	0	1	1	1
309	FALSE	Mascot	309	YLR380W [Saccharomyces cerevisiae]		gi|51013181	52433.6	6.17	1	0			54.84	99.9858	54.84	99.9858	1.34304	1.16601	0.710001	0	0	0	1	1	1
310	FALSE	Mascot	310	YHR019Cp-like protein [Saccharomyces cerevisiae AWRI1631]		gi|207344772	36938.5	5.02	1	0			54.4	99.9843	54.4	99.9843	1.23047	1.03527	0.813062	0	0	0	1	1	1
311	FALSE	Mascot	311	unknown [Saccharomyces cerevisiae]		gi|924930	28358.1	8.5	1	0			53.51	99.9807	53.51	99.9807	1.26676	1.08538	0.829268	0	0	0	1	1	1
312	FALSE	Mascot	312	Rpn3p [Saccharomyces cerevisiae S288c]		gi|6320859	66584.8	5.37	1	0			53.3	99.9798	53.3	99.9798	0.894877	1.03947	0.861963	0	0	0	1	1	1
313	FALSE	Mascot	313	Prs3p [Saccharomyces cerevisiae S288c]		gi|6321776	38357.7	8.51	1	0			52.58	99.9761	52.58	99.9761	1.1871	0.998874	0.659334	0	0	0	1	1	1
314	FALSE	Mascot	314	Chain 9, Structure Of The Ribosomal 80s-Eef2-Sordarin Complex From Yeast Obtained By Docking Atomic		gi|49258866	11912.5	10.43	1	0			51.73	99.971	51.73	99.971	0.841795	1.41577	0.556744	0	0	0	1	1	1
315	FALSE	Mascot	315	Rrp17p [Saccharomyces cerevisiae S288c]		gi|6320620	33289.4	9.37	1	0			51.0362	99.966	52	99.9727	0.366848	0.549757	0.25677	0	0	0	1	1	1
316	FALSE	Mascot	316	conserved protein [Saccharomyces cerevisiae YJM789]		gi|151946633	60872.6	4.8	1	0			51.03	99.9659	51.03	99.9659	2.39682	2.0635	1.30306	0	0	0	1	1	1
317	FALSE	Mascot	317	3-phosphoserine aminotransferase [Saccharomyces cerevisiae]		gi|640053	48702.2	6.24	1	0			50.95	99.9653	50.95	99.9653	1.22186	1.00041	1.03539	0	0	0	1	1	1
318	FALSE	Mascot	318	Hta1p [Saccharomyces cerevisiae S288c]		gi|6320431	15710	10.67	1	0			50.89	99.9648	50.89	99.9648	1.44873	1.48729	0.801909	0	0	0	1	1	1
319	FALSE	Mascot	319	N2505 [Saccharomyces cerevisiae]		gi|1149539	66156.6	5.25	1	0			50.18	99.9585	50.18	99.9585	1.10823	0.948388	0.836441	0	0	0	1	1	1
320	FALSE	Mascot	320	Chain A, Crystal Structure Of The Eif2 Alpha Subunit From Saccharomyces Cerevisia		gi|38492898	23427.7	8.31	1	0			48.89	99.9442	48.89	99.9442	1.13086	0.795329	0.727707	0	0	0	1	1	1
321	FALSE	Mascot	321	YGR240Cp-like protein [Saccharomyces cerevisiae AWRI1631]		gi|207344936	98861.7	6.05	1	0			47.83	99.9288	47.83	99.9288	1.42785	0.958689	0.903963	0	0	0	1	1	1
322	FALSE	Mascot	322	Nip1p [Saccharomyces cerevisiae]		gi|984682	74614.1	4.53	1	0			47.63	99.9254	47.63	99.9254	1.51396	1.5494	1.23586	0	0	0	1	1	1
323	FALSE	Mascot	323	hypothetical protein SCRG_00550 [Saccharomyces cerevisiae RM11-1a]		gi|190405061	36753.7	8.62	1	0			47.46	99.9225	47.46	99.9225	0.813396	0.956269	0.630235	0	0	0	1	1	1
324	FALSE	Mascot	324	Yil127cp [Saccharomyces cerevisiae]		gi|71064091	28478	9.85	1	0			47.3	99.9195	47.3	99.9195	1.8624	2.72884	0.942307	0	0	0	1	1	1
325	FALSE	Mascot	325	Imp3p [Saccharomyces cerevisiae S288c]		gi|6321942	24701.5	9.77	1	0			47.21	99.9179	47.21	99.9179	1.1752	1.72116	0.949838	0	0	0	1	1	1
326	FALSE	Mascot	326	YJR144Wp-like protein [Saccharomyces cerevisiae AWRI1631]		gi|207343744	32520.2	9.29	1	0			46.34	99.8996	46.34	99.8996	2.23906	1.72219	1.13312	0	0	0	1	1	1
327	FALSE	Mascot	327	unknown [Saccharomyces cerevisiae]		gi|577810	57320.6	9.51	1	0			46.18	99.8959	46.18	99.8959	0.984682	0.981832	0.861116	0	0	0	1	1	1
328	FALSE	Mascot	328	Plm2p [Saccharomyces cerevisiae EC1118]		gi|259145733	65626.5	9.38	1	0			45.22	99.8701	45.22	99.8701	1.04325	1.02505	0.546512	0	0	0	1	1	1
329	FALSE	Mascot	329	POP2 protein [Saccharomyces cerevisiae]		gi|218465	52149.3	5.63	1	0			43.92	99.8248	43.92	99.8248	1.37437	1.03799	1.03893	0	0	0	1	1	1
330	FALSE	Mascot	330	translation initiation factor eIF3 subunit [Saccharomyces cerevisiae YJM789]		gi|151946470	124061	5.97	1	0			43.19	99.7927	43.19	99.7927	1.37815	1.39981	0.869972	0.0902918	0.178169	0.0583745	2	2	2
331	FALSE	Mascot	331	U3 snoRNP protein [Saccharomyces cerevisiae YJM789]		gi|151945704	28528.5	6.18	1	0			43.13	99.7898	43.13	99.7898	1.02616	1.41811	0.819535	0	0	0	1	1	1
332	FALSE	Mascot	332	protein phosphatase type 2C [Saccharomyces cerevisiae]		gi|1622933	55834	4.48	1	0			43.12	99.7894	43.12	99.7894	1.29814	1.45425	0.822385	0	0	0	1	1	1
333	FALSE	Mascot	333	conserved protein [Saccharomyces cerevisiae YJM789]		gi|151940939	241910	7.88	1	0			42.56	99.7604	42.56	99.7604	1.06421	1.13787	0.793169	0	0	0	1	1	1
334	FALSE	Mascot	334	zuotin [Saccharomyces cerevisiae YJM789]		gi|151943557	57277.9	7.67	1	0			41.8	99.7145	41.8	99.7145	0.959322	0.901118	1.02141	0	0	0	1	1	1
335	FALSE	Mascot	335	ribosomal protein S13 [Saccharomyces cerevisiae RM11-1a]		gi|190404968	21231	10.28	1	0			40.91	99.6496	40.91	99.6496	1.21796	1.50164	0.636245	0	0	0	1	1	1
336	FALSE	Mascot	336	Chain B, Structure Of Sec23-Sar1 Complexed With The Active Fragment Of Sec31		gi|165761045	19959.5	5.19	1	0			40.22	99.5893	40.22	99.5893	1.19938	1.37211	0.86876	0	0	0	1	1	1
337	FALSE	Mascot	337	ubiquitin ligase e3 [Saccharomyces cerevisiae YJM789]		gi|151941535	180134	4.77	1	0			40.0762	99.5755	41.04	99.66	1.35221	1.26344	0.970766	0	0	0	1	1	1
338	FALSE	Mascot	338	Utp23p [Saccharomyces cerevisiae S288c]		gi|6324577	34056.8	10.05	1	0			39.63	99.5295	39.63	99.5295	1.82055	1.75807	1.28329	0	0	0	1	1	1
339	FALSE	Mascot	339	YFR037C [Saccharomyces cerevisiae]		gi|51013133	70886.1	5.28	1	0			39.34	99.497	39.34	99.497	1.30276	1.53425	0.721859	0	0	0	1	1	1
340	FALSE	Mascot	340	sec21p [Saccharomyces cerevisiae]		gi|171483	113917	5.02	1	0			38.82	99.4331	38.82	99.4331	0.866748	0.926043	0.860824	0	0	0	1	1	1
341	FALSE	Mascot	341	Rps26ap [Saccharomyces cerevisiae S288c]		gi|6321249	15985.9	10.76	1	0			38.66	99.4118	38.66	99.4118	0.926175	1.55675	0.792411	0	0	0	1	1	1
342	FALSE	Mascot	342	Chain A, Structure Of Sec23-Sar1 Complexed With The Active Fragment Of Sec31		gi|165761044	90720	5.39	1	0			38.22	99.3491	38.22	99.3491	1.75873	1.64094	1.07503	0	0	0	1	1	1
343	FALSE	Mascot	343	Chain A, Crystal Structure Of The Cytoplasmic Tunnel Domain In Yeast Vtc2p		gi|229597871	49563.1	5.85	1	0			37.03	99.1439	37.03	99.1439	0.831285	0.885212	0.577854	0.105092	0.168115	0.0646395	5	5	5
344	FALSE	Mascot	344	maintenance of killer [Saccharomyces cerevisiae YJM789]		gi|151941367	40704.7	5.16	1	0			36.72	99.0805	36.72	99.0805	0.947097	1.23865	0.654166	0	0	0	1	1	1
345	FALSE	Mascot	345	glycerol-3-phosphate dehydrogenase (NAD+) [Saccharomyces cerevisiae]		gi|511135	46088.1	6.28	1	0			36.17	98.9564	36.17	98.9564	1.13726	1.36335	0.727396	0	0	0	1	1	1
346	FALSE	Mascot	346	conserved protein [Saccharomyces cerevisiae YJM789]		gi|151943402	50254.5	8.45	1	0			35.92	98.8945	35.92	98.8945	0.762255	1.27931	0.849034	0	0	0	1	1	1
347	FALSE	Mascot	347	Pap1p [Saccharomyces cerevisiae S288c]		gi|6322854	71940.4	7.95	1	0			35.79	98.861	35.79	98.861	0.803765	1.12113	0.526508	0	0	0	1	1	1
348	FALSE	Mascot	348	ubiquitin protease cofactor [Saccharomyces cerevisiae YJM789]		gi|151944579	67115.2	9.24	1	0			35.73	98.8451	35.73	98.8451	1.28633	1.49658	0.827675	0	0	0	1	1	1
349	FALSE	Mascot	349	Rcl1p [Saccharomyces cerevisiae S288c]		gi|6324564	44652.3	8.95	1	0			35.54	98.7935	35.54	98.7935	1.5519	2.04599	0.965311	0	0	0	1	1	1
350	FALSE	Mascot	350	translation elongation factor EF-1 beta [Saccharomyces cerevisiae YJM789]		gi|151941388	25512	4.27	1	0			35.49	98.7795	35.49	98.7795	1.2938	1.3959	1.07954	0	0	0	1	1	1
351	FALSE	Mascot	351	Ef-Tu [Saccharomyces cerevisiae YJM789]		gi|151945474	51404	6.19	1	0			34.41	98.4349	34.41	98.4349	1.14287	1.12263	0.928922	0	0	0	1	1	1
352	FALSE	Mascot	352	Yor021cp [Saccharomyces cerevisiae S288c]		gi|6324595	27511.8	4.93	1	0			34.27	98.3836	34.27	98.3836	1.61277	1.09506	1.34827	0	0	0	1	1	1
353	FALSE	Mascot	353	Trf5p [Saccharomyces cerevisiae]		gi|1493831	81390.1	6.97	1	0			33.05	97.8594	33.05	97.8594	0.91826	0.392745	0.425275	0	0	0	1	1	1
354	FALSE	Mascot	354	WW domain containing protein interacting with metacaspase [Saccharomyces cerevisiae YJM789]		gi|151940753	22696.6	4.53	1	0			32.96	97.8145	32.96	97.8145	1.13577	1.12977	0.930696	0	0	0	1	1	1
355	FALSE	Mascot	355	Glt1p [Saccharomyces cerevisiae S288c]		gi|6320030	261745	6.15	1	0			32.68	97.669	32.68	97.669	0.872309	1.24005	0.52365	0	0	0	1	1	1
356	FALSE	Mascot	356	HOG1 protein [Saccharomyces cerevisiae]		gi|295611	50509.8	5.66	1	0			32.02	97.2864	32.02	97.2864	1.03137	1.24055	0.749397	0	0	0	1	1	1
357	FALSE	Mascot	357	YGR193C [Saccharomyces cerevisiae]		gi|51013417	52072.1	5.55	1	0			32.01	97.2802	32.01	97.2802	1.25316	1.41814	1.03841	0	0	0	1	1	1
358	FALSE	Mascot	358	Ahp1p [Saccharomyces cerevisiae S288c]		gi|6323138	21402.1	5.01	1	0			31.92	97.2232	31.92	97.2232	0.812407	1.21772	0.601848	0	0	0	1	1	1
359	FALSE	Mascot	359	YDL237W [Saccharomyces cerevisiae]		gi|51012587	48665.2	5.34	1	0			31.57	96.9902	31.57	96.9902	0.828396	0.57019	0.48486	0.0969522	0.0330171	0.0276462	2	2	2
360	FALSE	Mascot	360	conserved protein [Saccharomyces cerevisiae YJM789]		gi|151945692	75302.2	9.95	1	0			31.45	96.9058	31.45	96.9058	0.921387	1.36165	0.756859	0	0	0	1	1	1
361	FALSE	Mascot	361	multiple RNA-binding domain containing protein [Saccharomyces cerevisiae YJM789]		gi|151942889	114889	6.1	1	0			31.31	96.8045	31.31	96.8045	1.04868	1.31324	0.652726	0	0	0	1	1	1
362	FALSE	Mascot	362	conserved protein [Saccharomyces cerevisiae YJM789]		gi|151945711	150461	6.94	1	0			30.9	96.4881	30.9	96.4881	0.760892	0.651762	0.5039	0	0	0	1	1	1
363	FALSE	Mascot	363	Chain B, Crystal Structure Of Scskp1-Sccdc4-Cpd Peptide Complex		gi|28948827	57670.2	8.66	1	0			30.46	96.1136	30.46	96.1136	1.90166	1.38678	0.775629	0	0	0	1	1	1
364	FALSE	Mascot	364	phosphatidylinositol 4-kinase [Saccharomyces cerevisiae YJM789]		gi|151940835	234288	7.38	1	0			30.36	96.0231	30.36	96.0231	1.97101	1.8646	1.21251	0	0	0	1	1	1
365	FALSE	Mascot	365	Chain A, Crystal Structure Of Yeast Acetohydroxyacid Synthase In Complex With A Sulfonylurea Herbic		gi|28373827	80180.2	6.28	1	0			30.11	95.7875	30.11	95.7875	1.20029	1.28947	0.814658	0	0	0	1	1	1
366	FALSE	Mascot	366	Chain A, Yeast Phosphoglycerate Mutase-3pg Complex Structure To 1.7 A		gi|5542362	30148.6	8.27	1	0			30.05	95.7289	30.05	95.7289	0.802546	1.13246	1.07224	0	0	0	1	1	1
367	FALSE	Mascot	367	acetyl CoA synthetase [Saccharomyces cerevisiae YJM789]		gi|151941315	81602.6	6.23	1	0			30.04	95.719	30.04	95.719	1.12696	1.17246	0.822719	0	0	0	1	1	1
368	FALSE	Mascot	368	large-subunit GTPase [Saccharomyces cerevisiae YJM789]		gi|151943709	81859.8	8.84	1	0			29.8	95.4758	29.8	95.4758	1.25615	1.53732	0.985526	0	0	0	1	1	1
369	FALSE	Mascot	369	Chain B, Yeast Isocitrate Dehydrogenase With Citrate Bound In The Regulatory Subunits		gi|167013431	40878.9	7.23	1	0			29.56	95.2187	29.56	95.2187	1.77275	1.16962	0.83929	0	0	0	1	1	1
370	FALSE	Mascot	370	sporulation protein [Saccharomyces cerevisiae YJM789]		gi|151941164	112919	9.65	1	0			29.46	95.1074	29.46	95.1074	1.47809	1.73453	0.572842	0	0	0	1	1	1
371	FALSE	Mascot	371	proteasome regulatory particle subunit [Saccharomyces cerevisiae YJM789]		gi|151942397	50988.4	5.42	1	0			29.39	95.0279	29.39	95.0279	1.13432	0.8535	0.97911	0	0	0	1	1	1
372	FALSE	Mascot	372	Chain A, Crystal Structure Of The Copper Chaperone For Superoxide Dismutase		gi|6730572	26906.8	5.77	1	0			29.06	94.6353	29.06	94.6353	1.13023	1.23431	0.845418	0	0	0	1	1	1
373	FALSE	Mascot	373	conserved protein [Saccharomyces cerevisiae YJM789]		gi|151945295	72256.7	9.35	1	0			28.9462	94.493	29.91	95.589	1.94486	2.52799	0.925499	0	0	0	1	1	1
374	FALSE	Mascot	374	ubiquitin carboxyl-terminal hydrolase [Saccharomyces cerevisiae YJM789]		gi|151944815	96511	7.29	1	0			28.94	94.485	28.94	94.485	0.801284	0.361533	0.466009	0	0	0	1	1	1
375	FALSE	Mascot	375	argininosuccinate synthetase (ARG1; E.C. 6.8.4.5) [Saccharomyces cerevisiae]		gi|171085	51797.3	5.52	1	0			28.62	94.0633	28.62	94.0633	1.44985	1.82416	0.751634	0	0	0	1	1	1
376	FALSE	Mascot	376	Ypr096cp [Saccharomyces cerevisiae S288c]		gi|6325353	13664.3	9.82	1	0			28.55	93.9669	28.55	93.9669	1.27905	1.44522	0.861484	0	0	0	1	1	1
377	FALSE	Mascot	377	YJU3 [Saccharomyces cerevisiae]		gi|4816	39457.3	7.71	1	0			28.48	93.8689	28.48	93.8689	0.863217	0.563693	0.4205	0	0	0	1	1	1
378	FALSE	Mascot	378	Cin2p [Saccharomyces cerevisiae]		gi|1006803	34884	6.99	1	0			27.94	93.0571	27.94	93.0571	0.981577	1.22921	0.643587	0	0	0	1	1	1
379	FALSE	Mascot	379	conserved protein [Saccharomyces cerevisiae YJM789]		gi|151940747	63012.9	9.31	1	0			27.7562	92.757	28.72	94.1985	0.750801	1.13398	0.55897	0	0	0	1	1	1
380	FALSE	Mascot	380	RNA splicing factor [Saccharomyces cerevisiae YJM789]		gi|151946445	115993	8.32	1	0			27.66	92.5947	27.66	92.5947	0.60292	0.272094	0.44584	0.0083602	0.00834567	0.00584236	2	2	2
381	FALSE	Mascot	381	Spo14p [Saccharomyces cerevisiae S288c]		gi|6322883	214407	7.26	1	0			27.63	92.5434	27.63	92.5434	1.64231	1.34632	0.82575	0	0	0	1	1	1
382	FALSE	Mascot	382	Rvs161p [Saccharomyces cerevisiae S288c]		gi|6319854	34404.5	6.24	1	0			27.28	91.9176	27.28	91.9176	0.749433	0.53539	0.515873	0	0	0	1	1	1
383	FALSE	Mascot	383	leucine permease transcriptional regulator [Saccharomyces cerevisiae]		gi|1015411	142626	8.91	1	0			27.17	91.7102	27.17	91.7102	0.869758	1.13992	0.833675	0	0	0	1	1	1
384	FALSE	Mascot	384	conserved protein [Saccharomyces cerevisiae YJM789]		gi|151944781	22087.2	5.93	1	0			27.09	91.5561	27.09	91.5561	1.04831	1.15157	0.492179	0	0	0	1	1	1
385	FALSE	Mascot	385	O3635p [Saccharomyces cerevisiae]		gi|1293734	46703.1	9.48	1	0			26.89	91.1582	26.89	91.1582	2.04368	1.77247	1.33008	0	0	0	1	1	1
386	FALSE	Mascot	386	CCAAT-binding factor		gi|1094009	26397	4.53	1	0			26.89	91.1582	26.89	91.1582	2.04368	1.77247	1.33008	0	0	0	1	1	1
387	FALSE	Mascot	387	suppressor of hydroxyurea sensitivity [Saccharomyces cerevisiae YJM789]		gi|151942067	28655.6	4.77	1	0			26.89	91.1582	26.89	91.1582	2.04368	1.77247	1.33008	0	0	0	1	1	1
388	FALSE	Mascot	388	Nup192p [Saccharomyces cerevisiae S288c]		gi|6322421	206843	5.19	1	0			26.78	90.9314	26.78	90.9314	1.28917	1.20957	1.09553	0	0	0	1	1	1
389	FALSE	Mascot	389	conserved protein [Saccharomyces cerevisiae YJM789]		gi|151941768	130675	8.5	1	0			26.68	90.7201	26.68	90.7201	1.02576	1.10216	0.845502	0	0	0	1	1	1
390	FALSE	Mascot	390	Ycl042wp [Saccharomyces cerevisiae S288c]		gi|10383759	14596.7	10.58	1	0			26.28	89.8248	26.28	89.8248	1.55844	1.39598	0.808445	0	0	0	1	1	1
391	FALSE	Mascot	391	RNA polymerase II 48 kd subunit [Saccharomyces cerevisiae]		gi|172211	150514	6.26	1	0			26.18	89.5878	26.18	89.5878	1.19057	0.77265	0.854221	0	0	0	1	1	1
392	FALSE	Mascot	392	conserved protein [Saccharomyces cerevisiae YJM789]		gi|151943133	24439.3	5.72	1	0			26.11	89.4186	26.11	89.4186	0.801284	0.361533	0.466009	0	0	0	1	1	1
393	FALSE	Mascot	393	translation machinery associated protein [Saccharomyces cerevisiae YJM789]		gi|151945976	31113.8	10.13	1	0			26.1	89.3942	26.1	89.3942	0.925474	1.10665	0.83632	0	0	0	1	1	1
394	FALSE	Mascot	394	conserved protein [Saccharomyces cerevisiae YJM789]		gi|151945378	163935	8.77	1	0			26.09	89.3698	26.09	89.3698	1.49692	1.09489	0.872241	0	0	0	1	1	1
395	FALSE	Mascot	395	L1369 protein [Saccharomyces cerevisiae]		gi|1495221	13738.6	9.75	1	0			26.03	89.2219	26.03	89.2219	1.29457	1.53965	0.912128	0	0	0	1	1	1
396	FALSE	Mascot	396	YJR122Wp-like protein [Saccharomyces cerevisiae AWRI1631]		gi|207343770	30548.2	8.24	1	0			25.99	89.1222	25.99	89.1222	0.853407	1.01089	0.725206	0	0	0	1	1	1
397	FALSE	Mascot	397	YDR049W [Saccharomyces cerevisiae]		gi|51830226	82718.1	8.88	1	0			25.99	89.1222	25.99	89.1222	0.853407	1.01089	0.725206	0	0	0	1	1	1
398	FALSE	Mascot	398	Chain A, Crystal Structure Of The N-Terminal 3 Rna Binding Domains Of The Yeast Splicing Factor Prp24		gi|99032561	36683.3	9.25	1	0			25.9262	88.9613	26.89	91.1582	2.04368	1.77247	1.33008	0	0	0	1	1	1
399	FALSE	Mascot	399	G4p1 [Saccharomyces cerevisiae]		gi|1002712	48893.7	7.7	1	0			25.89	88.8688	25.89	88.8688	1.07072	0.979173	0.841853	0	0	0	1	1	1
400	FALSE	Mascot	400	RNase MRP subunit [Saccharomyces cerevisiae YJM789]		gi|151944323	112367	9.85	1	0			25.8462	88.7561	26.81	90.9938	0.939851	0.878434	0.755619	0	0	0	1	1	1
401	FALSE	Mascot	401	Rpl35ap [Saccharomyces cerevisiae S288c]		gi|6320010	17261.3	10.58	1	0			25.81	88.6619	25.81	88.6619	1.26897	0.847306	0.687557	0	0	0	1	1	1
402	FALSE	Mascot	402	Spt6p [Saccharomyces cerevisiae S288c]		gi|6321552	185370	4.89	1	0			25.46	87.7103	25.46	87.7103	1.25792	1.40415	0.848374	0	0	0	1	1	1
403	FALSE	Mascot	403	transcriptional regulator of sulfur amino acid metabolism [Saccharomyces cerevisiae YJM789]		gi|151942229	25079.6	9.92	1	0			25.11	86.6788	25.11	86.6788	0.847019	1.15708	0.817235	0	0	0	1	1	1
404	FALSE	Mascot	404	Tps2p [Saccharomyces cerevisiae S288c]		gi|6320279	114225	8.32	1	0			25.07	86.5556	25.07	86.5556	1.14709	1.54685	0.62307	0	0	0	1	1	1
405	FALSE	Mascot	405	conserved protein [Saccharomyces cerevisiae YJM789]		gi|151943195	30387.3	6.1	1	0			25	86.3371	25	86.3371	1.22357	0.963667	0.854333	0	0	0	1	1	1
406	FALSE	Mascot	406	Golgi matrix protein involved in the structural organization of the cis-Golgi [Saccharomyces cerevisiae YJM789]		gi|151945306	64967.9	4.82	1	0			24.98	86.2741	24.98	86.2741	0.995016	1.04641	0.660605	0	0	0	1	1	1
407	FALSE	Mascot	407	conserved protein [Saccharomyces cerevisiae YJM789]		gi|151944995	91116.4	5.72	1	0			24.98	86.2741	24.98	86.2741	0.701213	0.380886	0.506409	0	0	0	1	1	1
408	FALSE	Mascot	408	FAA4 [Saccharomyces cerevisiae]		gi|732946	86172.8	6.13	1	0			24.96	86.2107	24.96	86.2107	0.921948	1.0432	0.820249	0	0	0	1	1	1
409	FALSE	Mascot	409	U3 snoRNP protein [Saccharomyces cerevisiae YJM789]		gi|151945258	71635	4.81	1	0			24.79	85.6602	24.79	85.6602	1.80291	1.7794	1.0433	0	0	0	1	1	1
410	FALSE	Mascot	410	RecName: Full=Amino-acid acetyltransferase, mitochondrial; AltName: Full=Arginine-requiring protein		gi|229891178	72984	8.88	1	0			24.68	85.2924	24.68	85.2924	1.52988	0.595063	1.02125	0	0	0	1	1	1
411	FALSE	Mascot	411	Neo1p [Saccharomyces cerevisiae EC1118]		gi|259147208	140826	6.02	1	0			24.66	85.2245	24.66	85.2245	0.81603	0.74806	0.563825	0	0	0	1	1	1

## Sheet: msms_summary
	Submit To DeNovo	Plate Number	Spot Index	Spot Label	Protein Name	Species	Accession Number	Total Ion Score	Total Ion Score C.I. %	Protein MW	Protein PI	Best Peptide Sequence	Start Sequence Position	End Sequence Position	Modification	Ion Score	Ion Score C.I. %	Calculated Mass	Observed Mass	Match Error Da	Match Error PPM	Total MS/MS Ion Cluster Area	MS/MS Ion Cluster Area Matched %	Custom1	Custom2	Acquisition Time	iTRAQ Ratio (115/114)	iTRAQ Ratio (116/114)	iTRAQ Ratio (117/114)	Avg. iTRAQ Ratio (115/114)	Avg. iTRAQ Ratio (116/114)	Avg. iTRAQ Ratio (117/114)	iTRAQ Peptides (115/114)	iTRAQ Peptides (116/114)	iTRAQ Peptides (117/114)	iTRAQ 114 Reagent Cluster Area	iTRAQ 115 Reagent Cluster Area	iTRAQ 116 Reagent Cluster Area	iTRAQ 117 Reagent Cluster Area
1203	FALSE	1	166	G17	G4p1 [Saccharomyces cerevisiae]		gi|1002712	25.89	88.869	48893.7	7.7	SGQIQPHLDQLNLVLR	37	52	(N-term)_iTRAQ[0]	25.89	88.869	1975.12	1975.23	0.110596	55.9944	59065.5	23.1391			2013-08-24 23:02:00	1.07072	0.979173	0.841853	1.07072	0.979173	0.841853	1	1	1	3934.23	4212.45	3852.29	3312.04
711	FALSE	1	155	G6	cytosolic glutamyl-tRNA synthetase [Saccharomyces cerevisiae]		gi|1008483	188.4	100	95983.2	7.24	IGDIIQFER	682	690	(N-term)_iTRAQ[0]	56.79	99.991	1234.69	1234.75	0.0628662	50.9165	45609.5	71.2901			2013-08-24 22:30:14	1.86803	1.39188	1.19536	1.66167	1.21392	1.20263	3	3	3	1101.02	2056.74	1532.49	1316.12
250	FALSE	1	228	J4	cytosolic glutamyl-tRNA synthetase [Saccharomyces cerevisiae]		gi|1008483	188.4	100	95983.2	7.24	APIVAYAELIAAR	27	39	(N-term)_iTRAQ[0]	88.36	100	1501.89	1501.97	0.0854492	56.8946	16871.7	74.1549			2013-08-25 01:20:18	1.8399	1.27925	1.05127	1.66167	1.21392	1.20263	3	3	3	751.966	1383.55	961.955	790.52
918	FALSE	1	396	P23	cytosolic glutamyl-tRNA synthetase [Saccharomyces cerevisiae]		gi|1008483	188.4	100	95983.2	7.24	IYPTYDFCVPIVDAIEGVTHALR	394	416	(N-term)_iTRAQ[0], MMTS (C)[8]	43.25	99.796	2782.4	2782.52	0.112305	40.3625	8139.68	87.6244			2013-08-25 07:50:05	1.33492	1.00465	1.38415	1.66167	1.21392	1.20263	3	3	3	164.789	219.98	165.555	228.094
1175	FALSE	1	270	K22	leucine permease transcriptional regulator [Saccharomyces cerevisiae]		gi|1015411	27.17	91.71	142626	8.91	NTYAHLESHIDASPR	945	959	(N-term)_iTRAQ[0]	27.17	91.71	1854.92	1855.16	0.238403	128.525	16954.5	41.0426			2013-08-25 02:01:03	0.869758	1.13992	0.833675	0.869758	1.13992	0.833675	1	1	1	1500.59	1305.15	1710.54	1251
12	FALSE	1	44	B17	Rps14ap [Saccharomyces cerevisiae S288c]		gi|10383793	280.82	100	16014.7	10.73	TKTPGPGGQAALR	91	103	(N-term)_iTRAQ[0], Lysine(K)_iTRAQ[2]	86.32	100	1541.9	1542.01	0.104004	67.4517	114304	38.7806			2013-08-24 16:44:51	1.04031	1.27297	0.619344	1.04571	1.1438	0.795135	4	4	4	10138.8	10547.5	12906.4	6279.4
655	FALSE	1	61	C10	Rps14ap [Saccharomyces cerevisiae S288c]		gi|10383793	280.82	100	16014.7	10.73	IEDVTPVPSDSTR	115	127	(N-term)_iTRAQ[0]	60.6	99.996	1559.8	1559.89	0.0892334	57.2081	13858	59.4299			2013-08-24 17:57:16	1.2518	1.21187	1.16498	1.04571	1.1438	0.795135	4	4	4	886.03	1109.13	1073.76	1032.21
796	FALSE	1	89	D14	Rps14ap [Saccharomyces cerevisiae S288c]		gi|10383793	280.82	100	16014.7	10.73	IGRIEDVTPVPSDSTR	112	127	(N-term)_iTRAQ[0]	51.11	99.967	1886.01	1886.12	0.105469	55.9216	99349.8	39.5905			2013-08-24 19:08:02	0.939338	1.02128	0.816671	1.04571	1.1438	0.795135	4	4	4	7895.71	7416.74	8063.72	6448.2
123	FALSE	1	135	F10	Rps14ap [Saccharomyces cerevisiae S288c]		gi|10383793	280.82	100	16014.7	10.73	ADRDESSPYAAMLAAQDVAAK	50	70	(N-term)_iTRAQ[0], Lysine(K)_iTRAQ[21]	82.79	100	2468.23	2468.32	0.090332	36.5978	31520.6	54.7125			2013-08-24 21:43:44	0.977509	1.08636	0.678371	1.04571	1.1438	0.795135	4	4	4	2594.7	2536.34	2818.77	1760.17
672	FALSE	1	61	C10	Chain G, 12-Subunit Rna Polymerase Ii		gi|110590860	142.78	100	27023.3	8.95	KNFIAVSAANR	180	190	(N-term)_iTRAQ[0], Lysine(K)_iTRAQ[1]	59.48	99.995	1478.87	1478.95	0.0762939	51.5894	47051	34.2099			2013-08-24 17:55:41	1.84067	2.12335	1.01467	1.41962	1.81948	0.816891	2	2	2	3194.12	5879.31	6782.25	3240.98
31	FALSE	1	73	C22	Chain G, 12-Subunit Rna Polymerase Ii		gi|110590860	142.78	100	27023.3	8.95	NFIAVSAANR	181	190	(N-term)_iTRAQ[0]	83.3	100	1206.67	1206.75	0.0811768	67.2733	136364	75.801			2013-08-24 17:16:54	1.09489	1.5591	0.657663	1.41962	1.81948	0.816891	2	2	2	4965.34	5436.52	7741.45	3265.52
197	FALSE	1	186	H13	Sug2p [Saccharomyces cerevisiae]		gi|1147800	123.856	100	54222.9	5.53	EVIELPLKNPEIFQR	195	209	(N-term)_iTRAQ[0], Lysine(K)_iTRAQ[8]	88.17	100	2113.23	2113.34	0.115723	54.7611	46589.5	55.3236			2013-08-24 23:51:23	1.33882	1.41415	0.946341	0.996744	1.39679	0.779623	2	2	2	2951.67	3951.76	4174.1	2793.29
815	FALSE	1	277	L5	N2505 [Saccharomyces cerevisiae]		gi|1149539	50.18	99.959	66156.6	5.25	VVNQLYPVDLFTELPPPIR	67	85	(N-term)_iTRAQ[0]	50.18	99.959	2354.32	2354.45	0.125	53.0938	9965.49	70.1048			2013-08-25 03:05:12	1.10823	0.948388	0.836441	1.10823	0.948388	0.836441	1	1	1	692.622	767.582	656.874	579.337
1130	FALSE	1	5	A5	Rps10bp [Saccharomyces cerevisiae]		gi|1151236	451.87	100	31088.8	10.49	EVTKGEK	161	167	(N-term)_iTRAQ[0], Lysine(K)_iTRAQ[4,7]	29.97	95.649	1222.74	1222.82	0.0788574	64.4925	13261.8	28.4624			2013-08-24 14:52:07	1.06812	1.49186	0.52892	1.10771	1.32994	0.749525	8	8	8	785.73	839.255	1172.2	415.588
1051	FALSE	1	61	C10	Rps10bp [Saccharomyces cerevisiae]		gi|1151236	451.87	100	31088.8	10.49	ISGGNDKQGFPMK	52	64	(N-term)_iTRAQ[0], Lysine(K)_iTRAQ[7,13]	34.86	98.589	1810.99	1811.08	0.0930176	51.363	47500.6	30.3528			2013-08-24 17:56:00	1.02254	1.20355	0.900315	1.10771	1.32994	0.749525	8	8	8	5874.62	6007.05	7070.41	5289.01
1099	FALSE	1	66	C15	Rps10bp [Saccharomyces cerevisiae]		gi|1151236	451.87	100	31088.8	10.49	VFFDKR	26	31	(N-term)_iTRAQ[0], Lysine(K)_iTRAQ[5]	31.89	97.204	1099.65	1099.72	0.067749	61.6096	257742	56.6049			2013-08-24 17:38:43	1.26758	1.68565	0.843137	1.10771	1.32994	0.749525	8	8	8	11279.7	14297.9	19013.6	9510.31
1088	FALSE	1	60	C9	Rps10bp [Saccharomyces cerevisiae]		gi|1151236	451.87	100	31088.8	10.49	QGVLLPTR	65	72	(N-term)_iTRAQ[0]	32.65	97.653	1027.64	1027.7	0.0578613	56.3051	7008.73	58.5038			2013-08-24 17:59:50	1.09349	1.1876	0.606913	1.10771	1.32994	0.749525	8	8	8	549.782	601.179	652.924	333.67
80	FALSE	1	113	E12	Rps10bp [Saccharomyces cerevisiae]		gi|1151236	451.87	100	31088.8	10.49	IGQEVDGEAVGDEFK	32	46	(N-term)_iTRAQ[0], Lysine(K)_iTRAQ[15]	96.98	100	1880.95	1881.02	0.0750732	39.9124	112719	36.9892			2013-08-24 20:16:38	0.985842	1.092	0.845424	1.10771	1.32994	0.749525	8	8	8	9849.3	9709.86	10755.5	8326.83
1208	FALSE	1	117	E16	Rps10bp [Saccharomyces cerevisiae]		gi|1151236	451.87	100	31088.8	10.49	FFGLSKEDDVR	144	154	(N-term)_iTRAQ[0], Lysine(K)_iTRAQ[6]	25.43	87.625	1600.86	1600.94	0.0858154	53.6059	73937	37.369			2013-08-24 20:30:05	1.09708	1.50461	0.821418	1.10771	1.32994	0.749525	8	8	8	4541.92	4982.86	6833.82	3730.82
203	FALSE	1	190	H17	Rps10bp [Saccharomyces cerevisiae]		gi|1151236	451.87	100	31088.8	10.49	IGQEVDGEAVGDEFKGYVFK	32	51	(N-term)_iTRAQ[0], Lysine(K)_iTRAQ[15,20]	78.36	100	2619.37	2619.53	0.164795	62.914	25840.9	44.8421			2013-08-24 23:43:03	1.24993	1.31066	0.957666	1.10771	1.32994	0.749525	8	8	8	2171.04	2713.64	2845.49	2079.13
429	FALSE	1	316	M18	Rps10bp [Saccharomyces cerevisiae]		gi|1151236	451.87	100	31088.8	10.49	GAIVGPDLAVLALVIVK	99	115	(N-term)_iTRAQ[0], Lysine(K)_iTRAQ[17]	121.73	100	1936.25	1936.39	0.145752	75.2756	221925	86.0035			2013-08-25 04:41:43	1.10761	1.26444	0.614648	1.10771	1.32994	0.749525	8	8	8	3798.59	4207.36	4803.11	2334.8
752	FALSE	1	212	I12	Chain A, Yeast Initiation Factor 4a		gi|11513344	1412.9	100	47625.7	5.02	VVYKFDDXELDENLLR	19	34	(N-term)_iTRAQ[0], Lysine(K)_iTRAQ[4]	53.93	99.983	2285.19	2285.34	0.146484	64.1016	296742	54.2193			2013-08-25 00:48:12	1.2112	1.15174	0.742352	1.09267	1.16434	0.728893	14	14	14	9569.25	11590.2	11021.3	7103.75
903	FALSE	1	76	D1	YOR3177w [Saccharomyces cerevisiae]		gi|1164943	210.5	100	24902.1	9.73	AELRPLQFK	36	44	(N-term)_iTRAQ[0], Lysine(K)_iTRAQ[9]	44.68	99.853	1389.85	1389.92	0.0709229	51.0293	70677.5	56.0303			2013-08-24 18:27:20	1.18655	1.8438	0.703218	1.20503	1.92114	0.638982	4	4	4	3211.85	3811.02	5922.02	2258.63
683	FALSE	1	81	D6	YOR3177w [Saccharomyces cerevisiae]		gi|1164943	210.5	100	24902.1	9.73	HVIFLAER	92	99	(N-term)_iTRAQ[0]	58.72	99.994	1128.66	1128.72	0.0600586	53.2121	24832.2	60.452			2013-08-24 18:42:24	1.11673	1.83505	0.546736	1.20503	1.92114	0.638982	4	4	4	1555.09	1736.62	2853.67	850.224
948	FALSE	1	102	E1	YOR3177w [Saccharomyces cerevisiae]		gi|1164943	210.5	100	24902.1	9.73	AELRPLQFK	36	44	(N-term)_iTRAQ[0], Lysine(K)_iTRAQ[9]	41.65	99.705	1389.85	1389.91	0.0610352	43.915	146235	58.3925			2013-08-24 19:41:22	1.43362	2.05967	0.663017	1.20503	1.92114	0.638982	4	4	4	5305.35	7605.84	10927.3	3517.54
472	FALSE	1	334	N12	YOR3177w [Saccharomyces cerevisiae]		gi|1164943	210.5	100	24902.1	9.73	ILSQAPTELELQVAQAFVELENSSPELK	8	35	(N-term)_iTRAQ[0], Lysine(K)_iTRAQ[28]	107.1	100	3371.82	3372	0.184326	54.6667	33318.2	62.7144			2013-08-25 05:29:51	1.10998	1.95467	0.653977	1.20503	1.92114	0.638982	4	4	4	482.976	536.095	944.057	315.855
1212	FALSE	1	37	B10	YOR3513c [Saccharomyces cerevisiae]		gi|1164988	70.68	100	27771.6	9.99	KIMVPPHR	42	49	(N-term)_iTRAQ[0], Lysine(K)_iTRAQ[1]	25.35	87.395	1265.78	1265.84	0.0633545	50.0519	15721.6	53.6491			2013-08-24 16:25:20	1.30513	1.39186	0.879463	1.24375	1.61555	0.951171	2	2	2	1468.56	1916.66	2044.03	1291.54
896	FALSE	1	302	M4	YOR3513c [Saccharomyces cerevisiae]		gi|1164988	70.68	100	27771.6	9.99	AFTLGFDLDDSIALLR	105	120	(N-term)_iTRAQ[0]	45.33	99.873	1911.03	1911.14	0.108521	56.7863	9260.37	74.3463			2013-08-25 04:03:33	1.18526	1.8752	1.02873	1.24375	1.61555	0.951171	2	2	2	427.624	506.846	801.881	439.908
725	FALSE	1	256	K8	ORFS8; Method: conceptual translation supplied by author [Saccharomyces cerevisiae]		gi|1165216	179.35	100	22075.9	4.59	LLLTSIPYFR	65	74	(N-term)_iTRAQ[0]	56.09	99.989	1366.82	1366.91	0.0911865	66.7143	25963.9	68.5223			2013-08-25 02:30:34	1.38394	0.997049	0.870696	1.1783	1.0786	0.771644	2	2	2	801.801	1109.64	799.435	698.125
501	FALSE	1	352	O6	ORFS8; Method: conceptual translation supplied by author [Saccharomyces cerevisiae]		gi|1165216	179.35	100	22075.9	4.59	GQLTTVEGLLSEMIDDLSQDQEMR	142	165	(N-term)_iTRAQ[0]	123.26	100	2852.38	2852.52	0.142578	49.9857	49021.4	82.1471			2013-08-25 06:10:34	1.00322	1.16682	0.683859	1.1783	1.0786	0.771644	2	2	2	1320.52	1324.77	1540.82	903.051
549	FALSE	1	148	F23	Chain A, Crystal Structure Of Yeast Rna Splicing Factor Snu13p		gi|116666730	291.61	100	16059.7	7.05	NVPYVFVPSR	75	84	(N-term)_iTRAQ[0]	68.3	99.999	1321.74	1321.82	0.0792236	59.9389	37611.8	74.9314			2013-08-24 21:02:46	1.59143	1.42333	0.563552	1.27667	1.15784	0.431529	2	2	2	1463.36	2328.83	2082.84	824.681
498	FALSE	1	350	O4	Chain A, Crystal Structure Of Yeast Rna Splicing Factor Snu13p		gi|116666730	291.61	100	16059.7	7.05	AFPLADAALTQQILDVVQQAANLR	8	31	(N-term)_iTRAQ[0]	223.31	100	2710.5	2710.63	0.126221	46.5673	3.96986e+06	78.5343			2013-08-25 06:05:06	1.02417	0.941866	0.330434	1.27667	1.15784	0.431529	2	2	2	37545.5	38453.2	35362.8	12406.3
1149	FALSE	1	234	J10	Chain G, Structure Of Ribosome-Bound Cricket Paralysis Virus Ires Rna		gi|119390529	128.84	100	28179.7	9.72	RNFLETVELQVGLK	23	36	(N-term)_iTRAQ[0], Lysine(K)_iTRAQ[14]	28.61	94.05	1934.13	1934.22	0.0927734	47.9664	16072.8	24.1846			2013-08-25 01:30:52	0.90907	0.978536	0.770115	0.78561	1.09182	0.630558	2	2	2	2247.72	2043.33	2199.47	1731
301	FALSE	1	262	K14	Chain G, Structure Of Ribosome-Bound Cricket Paralysis Virus Ires Rna		gi|119390529	128.84	100	28179.7	9.72	NFLETVELQVGLK	24	36	(N-term)_iTRAQ[0], Lysine(K)_iTRAQ[13]	100.23	100	1778.03	1778.15	0.115479	64.9474	67348.1	64.5931			2013-08-25 02:14:52	0.678916	1.21822	0.51629	0.78561	1.09182	0.630558	2	2	2	3914.3	2657.48	4768.47	2020.91
744	FALSE	1	43	B16	Rpl32p [Saccharomyces cerevisiae]		gi|124263182	91.48	100	10975.4	11.62	ASLPHPK	2	8	(N-term)_iTRAQ[0], Lysine(K)_iTRAQ[7]	54.36	99.984	1037.64	1037.7	0.0644531	62.1154	39398.2	65.0855			2013-08-24 16:42:17	0.984457	1.14282	0.523447	0.800155	1.15911	0.413149	2	2	2	2030.33	1998.77	2320.3	1062.77
1013	FALSE	1	48	B21	Rpl32p [Saccharomyces cerevisiae]		gi|124263182	91.48	100	10975.4	11.62	IGYGSNKK	55	62	(N-term)_iTRAQ[0], Lysine(K)_iTRAQ[7,8]	37.12	99.161	1298.78	1298.88	0.0961914	74.0629	84143.1	41.5683			2013-08-24 16:58:18	0.650356	1.17564	0.326093	0.800155	1.15911	0.413149	2	2	2	11126	7235.85	13080.1	3628.1
829	FALSE	1	276	L4	Utp20p [Saccharomyces cerevisiae S288c]		gi|14270688	97.33	100	314191	6.59	VSLTELFIELGR	1282	1293	(N-term)_iTRAQ[0]	49.13	99.947	1520.88	1520.99	0.110107	72.3971	113953	37.6184			2013-08-25 03:00:24	1.55995	2.03089	0.719626	1.61633	1.95185	0.83086	2	2	2	903.836	1409.94	1835.59	650.424
844	FALSE	1	312	M14	Utp20p [Saccharomyces cerevisiae S288c]		gi|14270688	97.33	100	314191	6.59	ILLPLYGYLETYYSR	2383	2397	(N-term)_iTRAQ[0]	48.2	99.935	2008.09	2008.22	0.125488	62.4913	20337.8	49.5207			2013-08-25 04:31:26	1.67474	1.87589	0.959287	1.61633	1.95185	0.83086	2	2	2	1033.44	1730.74	1938.62	991.365
56	FALSE	1	92	D17	Loc1p [Saccharomyces cerevisiae S288c]		gi|14318523	333.86	100	29628.5	10.31	EVAPEVFQDSQAR	15	27	(N-term)_iTRAQ[0]	109.17	100	1619.81	1619.91	0.0957031	59.0828	224999	79.6182			2013-08-24 19:16:41	0.466046	0.868786	0.504199	0.70881	1.03608	0.605305	5	5	5	9457.02	4407.41	8216.13	4768.22
853	FALSE	1	116	E15	Loc1p [Saccharomyces cerevisiae S288c]		gi|14318523	333.86	100	29628.5	10.31	YSEKDLNIPTLNR	70	82	(N-term)_iTRAQ[0], Lysine(K)_iTRAQ[4]	47.77	99.928	1851.02	1851.11	0.0906982	48.999	63515.3	29.2637			2013-08-24 20:27:51	0.940139	0.931096	0.738158	0.70881	1.03608	0.605305	5	5	5	6639.62	6242.17	6182.12	4901.09
770	FALSE	1	103	E2	Loc1p [Saccharomyces cerevisiae S288c]		gi|14318523	333.86	100	29628.5	10.31	KFIADNDTLTLNR	98	110	(N-term)_iTRAQ[0], Lysine(K)_iTRAQ[1]	52.75	99.977	1809.01	1809.09	0.079834	44.1313	74277	35.0777			2013-08-24 19:46:11	0.721433	1.05195	0.612398	0.70881	1.03608	0.605305	5	5	5	8511.42	6140.42	8953.58	5212.38
949	FALSE	1	107	E6	Loc1p [Saccharomyces cerevisiae S288c]		gi|14318523	333.86	100	29628.5	10.31	DLNIPTLNR	74	82	(N-term)_iTRAQ[0]	41.66	99.705	1199.69	1199.74	0.052002	43.3463	15619.2	62.6648			2013-08-24 19:59:58	0.800097	0.996015	0.519459	0.70881	1.03608	0.605305	5	5	5	899.956	720.052	896.369	467.49
144	FALSE	1	147	F22	Loc1p [Saccharomyces cerevisiae S288c]		gi|14318523	333.86	100	29628.5	10.31	FIADNDTLTLNR	99	110	(N-term)_iTRAQ[0]	82.51	100	1536.81	1536.9	0.0864258	56.237	23750.8	62.1844			2013-08-24 21:06:17	0.707439	1.40862	0.686336	0.70881	1.03608	0.605305	5	5	5	1608.44	1137.87	2265.68	1103.93
357	FALSE	1	287	L15	Chain B, Mms2UBC13 UBIQUITIN CONJUGATING ENZYME COMPLEX		gi|14719687	87.72	100	17539	6.48	AYTMETLLLDLR	107	118	(N-term)_iTRAQ[0]	87.72	100	1582.86	1582.98	0.11438	72.2614	28816.4	73.7256			2013-08-25 03:31:49	1.33229	1.16672	0.990014	1.33229	1.16672	0.990014	1	1	1	1042.44	1388.83	1216.23	1032.03
1196	FALSE	1	107	E6	L1369 protein [Saccharomyces cerevisiae]		gi|1495221	26.03	89.222	13738.6	9.75	FVLILK	14	19	(N-term)_iTRAQ[0], Lysine(K)_iTRAQ[6]	26.03	89.222	1020.71	1020.65	-0.0518799	-50.8274	18870.5	33.911			2013-08-24 19:58:21	1.29457	1.53965	0.912128	1.29457	1.53965	0.912128	1	1	1	945.944	1224.59	1456.42	862.822
1146	FALSE	1	16	A16	conserved protein [Saccharomyces cerevisiae YJM789]		gi|151940747	27.7562	92.757	63012.9	9.31	SATGAEIKK	71	79	(N-term)_iTRAQ[0], Lysine(K)_iTRAQ[8,9]	28.72	94.198	1336.82	1336.97	0.157593	117.887	19532.6	30.1736			2013-08-24 15:26:24	0.750801	1.13398	0.55897	0.750801	1.13398	0.55897	1	1	1	2718.35	2040.94	3082.56	1519.48
1081	FALSE	1	88	D13	WW domain containing protein interacting with metacaspase [Saccharomyces cerevisiae YJM789]		gi|151940753	32.96	97.815	22696.6	4.53	YYQPQQPQYPQYPQQQR	92	108	(N-term)_iTRAQ[0]	32.96	97.815	2384.15	2384.26	0.106445	44.647	64454.9	33.0803			2013-08-24 19:04:50	1.13577	1.12977	0.930696	1.13577	1.12977	0.930696	1	1	1	5668.28	6437.86	6403.86	5275.45
665	FALSE	1	212	I12	conserved protein [Saccharomyces cerevisiae YJM789]		gi|151940771	60.43	99.996	93964.9	5.86	ALQSVLDADVWR	272	283	(N-term)_iTRAQ[0]	60.43	99.996	1516.82	1516.93	0.110596	72.9127	17324.3	73.3498			2013-08-25 00:49:48	1.30899	1.16847	0.452305	1.30899	1.16847	0.452305	1	1	1	636.911	833.708	744.208	288.078
800	FALSE	1	32	B5	ribosomal protein P0 [Saccharomyces cerevisiae YJM789]		gi|151940865	582.17	100	36004.9	4.71	KAEYFAK	8	14	(N-term)_iTRAQ[0], Lysine(K)_iTRAQ[1,7]	50.99	99.966	1288.76	1288.83	0.0705566	54.7475	30117.2	49.0804			2013-08-24 16:09:00	1.30136	1.57718	0.712893	1.26316	1.46298	0.836366	7	7	7	2717.54	3536.49	4286.03	1937.31
1084	FALSE	1	97	D22	ribosomal protein P0 [Saccharomyces cerevisiae YJM789]		gi|151940865	582.17	100	36004.9	4.71	EYLEEYK	17	23	(N-term)_iTRAQ[0], Lysine(K)_iTRAQ[7]	32.86	97.764	1261.66	1261.74	0.0804443	63.7609	9233.3	34.3445			2013-08-24 19:33:59	0.828855	0.923552	0.704059	1.26316	1.46298	0.836366	7	7	7	1159.42	960.988	1070.78	816.297
602	FALSE	1	138	F13	ribosomal protein P0 [Saccharomyces cerevisiae YJM789]		gi|151940865	582.17	100	36004.9	4.71	LREYLEEYK	15	23	(N-term)_iTRAQ[0], Lysine(K)_iTRAQ[9]	63.2	99.998	1530.84	1530.92	0.0751953	49.1203	59988.5	45.0646			2013-08-24 21:33:29	1.39566	1.6836	0.815391	1.26316	1.46298	0.836366	7	7	7	3332.9	4651.59	5611.27	2717.62
134	FALSE	1	142	F17	ribosomal protein P0 [Saccharomyces cerevisiae YJM789]		gi|151940865	582.17	100	36004.9	4.71	AGAVAPEDIWVR	111	122	(N-term)_iTRAQ[0]	110.29	100	1427.78	1427.87	0.0904541	63.3531	649097	85.8233			2013-08-24 21:19:44	1.54573	1.8547	0.990269	1.26316	1.46298	0.836366	7	7	7	6608.5	10214.9	12256.8	6544.19
155	FALSE	1	156	G7	ribosomal protein P0 [Saccharomyces cerevisiae YJM789]		gi|151940865	582.17	100	36004.9	4.71	SLFVVGVDNVSSQQMHEVR	24	42	(N-term)_iTRAQ[0]	135.7	100	2275.16	2275.26	0.0957031	42.0643	49106.2	73.3978			2013-08-24 22:34:06	1.22106	1.3324	0.766361	1.26316	1.46298	0.836366	7	7	7	2385.64	2913.01	3178.63	1828.26
176	FALSE	1	176	H3	ribosomal protein P0 [Saccharomyces cerevisiae YJM789]		gi|151940865	582.17	100	36004.9	4.71	GNVGFVFTNEPLTEIK	82	97	(N-term)_iTRAQ[0], Lysine(K)_iTRAQ[16]	121.9	100	2053.12	2053.23	0.112061	54.5806	48147.5	63.5289			2013-08-25 00:15:25	1.02596	1.33725	0.790834	1.26316	1.46298	0.836366	7	7	7	2817.31	2890.45	3767.47	2228.03
582	FALSE	1	314	M16	ribosomal protein P0 [Saccharomyces cerevisiae YJM789]		gi|151940865	582.17	100	36004.9	4.71	GFLSDLPDFEKLLPFVK	65	81	(N-term)_iTRAQ[0], Lysine(K)_iTRAQ[11,17]	67.23	99.999	2397.38	2397.53	0.151855	63.3423	27230	74.0948			2013-08-25 04:37:52	1.76014	1.76994	1.16548	1.26316	1.46298	0.836366	7	7	7	769.777	1354.91	1362.46	897.159
893	FALSE	1	39	B12	U3 snoRNP protein [Saccharomyces cerevisiae YJM789]		gi|151940928	621.086	100	114504	7.94	EGIAHETPEEIHRR	775	788	(N-term)_iTRAQ[0]	45.42	99.876	1817.94	1818.04	0.103882	57.1427	78233.4	22.7688			2013-08-24 16:29:48	1.01903	1.3338	0.813989	1.512	1.68507	0.914063	8	8	8	6525.08	6649.25	8703.14	5311.35
1023	FALSE	1	138	F13	U3 snoRNP protein [Saccharomyces cerevisiae YJM789]		gi|151940928	621.086	100	114504	7.94	IFSPFR	23	28	(N-term)_iTRAQ[0]	36.22	98.968	910.527	910.575	0.0477295	52.4196	26006	52.5925			2013-08-24 21:34:08	2.08612	2.33335	0.976831	1.512	1.68507	0.914063	8	8	8	822.009	1714.81	1918.04	802.964
163	FALSE	1	165	G16	U3 snoRNP protein [Saccharomyces cerevisiae YJM789]		gi|151940928	621.086	100	114504	7.94	EYVFDPSLSQGSGDVVVQPPR	321	341	(N-term)_iTRAQ[0]	87.85	100	2420.22	2420.36	0.141602	58.5077	51779.5	83.9894			2013-08-24 22:59:46	1.01315	1.14698	0.844899	1.512	1.68507	0.914063	8	8	8	1638.83	1660.39	1879.7	1384.65
695	FALSE	1	156	G7	U3 snoRNP protein [Saccharomyces cerevisiae YJM789]		gi|151940928	621.086	100	114504	7.94	IGEWENIITAHKDEK	424	438	(N-term)_iTRAQ[0], Lysine(K)_iTRAQ[12,15]	57.95	99.993	2215.21	2215.29	0.0847168	38.2432	13766.5	54.1574			2013-08-24 22:35:23	1.36545	1.56988	0.896676	1.512	1.68507	0.914063	8	8	8	1109.22	1514.59	1741.33	994.609
563	FALSE	1	227	J3	U3 snoRNP protein [Saccharomyces cerevisiae YJM789]		gi|151940928	621.086	100	114504	7.94	LPFFLQLSGEK	756	766	(N-term)_iTRAQ[0], Lysine(K)_iTRAQ[11]	66.92	99.999	1566.91	1567	0.0874023	55.7799	14125.7	58.5443			2013-08-25 01:18:41	1.93388	1.70586	0.978853	1.512	1.68507	0.914063	8	8	8	696.477	1346.91	1188.1	681.749
296	FALSE	1	259	K11	U3 snoRNP protein [Saccharomyces cerevisiae YJM789]		gi|151940928	621.086	100	114504	7.94	SKFPEIVALAIENAR	409	423	(N-term)_iTRAQ[0], Lysine(K)_iTRAQ[2]	88.33	100	1946.13	1946.24	0.10376	53.3159	62076.3	53.1978			2013-08-25 02:23:31	1.81659	2.3731	1.0936	1.512	1.68507	0.914063	8	8	8	2948.35	5355.94	6996.75	3224.31
1091	FALSE	1	317	M19	U3 snoRNP protein [Saccharomyces cerevisiae YJM789]		gi|151940928	621.086	100	114504	7.94	EGSQSKDYSSLLATLINFSPAAVDLEIR	823	850	(N-term)_iTRAQ[0], Lysine(K)_iTRAQ[6]	32.43	97.531	3312.76	3312.93	0.174805	52.7671	14051.6	37.8189			2013-08-25 04:46:14	1.57562	1.36869	0.843215	1.512	1.68507	0.914063	8	8	8	865.575	1363.82	1184.7	729.866
462	FALSE	1	329	N7	U3 snoRNP protein [Saccharomyces cerevisiae YJM789]		gi|151940928	621.086	100	114504	7.94	DYSSLLATLINFSPAAVDLEIR	829	850	(N-term)_iTRAQ[0]	206.93	100	2552.37	2552.53	0.154297	60.4523	180487	88.736			2013-08-25 05:40:07	1.67803	2.09362	0.89623	1.512	1.68507	0.914063	8	8	8	1739.3	2918.61	3641.44	1558.82
931	FALSE	1	336	N14	conserved protein [Saccharomyces cerevisiae YJM789]		gi|151940939	42.56	99.76	241910	7.88	LTLAFDELVAVLGR	1770	1783	(N-term)_iTRAQ[0]	42.56	99.76	1660.98	1661.08	0.103516	62.3222	9683.8	63.5805			2013-08-25 05:26:58	1.06421	1.13787	0.79317	1.06421	1.13787	0.793169	1	1	1	551.264	586.66	627.265	437.246
625	FALSE	1	10	A10	FKBP proline rotamase [Saccharomyces cerevisiae YJM789]		gi|151940964	627.456	100	50696.4	4.55	VTGKGPHAK	296	304	(N-term)_iTRAQ[0], Lysine(K)_iTRAQ[4,9]	62.1	99.997	1326.82	1326.91	0.0864258	65.1374	97036.8	59.9101			2013-08-24 15:05:33	0.653603	1.87079	0.706816	0.62037	1.50469	0.663028	10	10	10	5012.13	3275.94	9376.65	3542.65
518	FALSE	1	16	A16	FKBP proline rotamase [Saccharomyces cerevisiae YJM789]		gi|151940964	627.456	100	50696.4	4.55	KHEEDEEESAKPAEK	244	258	(N-term)_iTRAQ[0], Lysine(K)_iTRAQ[1,11,15]	69.07	99.999	2332.21	2332.39	0.179688	77.0459	20810.9	57.1671			2013-08-24 15:26:05	0.467863	1.38449	0.559676	0.62037	1.50469	0.663028	10	10	10	1827.84	855.177	2530.63	1023
952	FALSE	1	18	A18	FKBP proline rotamase [Saccharomyces cerevisiae YJM789]		gi|151940964	627.456	100	50696.4	4.55	VKDSEESKPKPK	271	282	(N-term)_iTRAQ[0], Lysine(K)_iTRAQ[2,8,10,12]	41.59	99.7	2092.26	2092.42	0.163086	77.9473	100530	44.5097			2013-08-24 15:32:09	0.555864	1.45718	0.662514	0.62037	1.50469	0.663028	10	10	10	6494.42	3610.02	9463.57	4302.64
978	FALSE	1	97	D22	FKBP proline rotamase [Saccharomyces cerevisiae YJM789]		gi|151940964	627.456	100	50696.4	4.55	GKPFVFK	329	335	(N-term)_iTRAQ[0], Lysine(K)_iTRAQ[2,7]	39.63	99.53	1254.79	1254.87	0.0743408	59.2454	72868.1	59.7707			2013-08-24 19:31:44	0.522217	1.35689	0.581923	0.62037	1.50469	0.663028	10	10	10	4742.64	2476.69	6435.26	2759.85
542	FALSE	1	122	E21	FKBP proline rotamase [Saccharomyces cerevisiae YJM789]		gi|151940964	627.456	100	50696.4	4.55	RIVIPAPYAYGK	359	370	(N-term)_iTRAQ[0], Lysine(K)_iTRAQ[12]	68.63	99.999	1635.98	1636.08	0.0936279	57.2304	191909	61.8166			2013-08-24 20:44:49	0.640818	1.32324	0.737653	0.62037	1.50469	0.663028	10	10	10	8010.2	5133.07	10599.4	5908.74
114	FALSE	1	132	F7	FKBP proline rotamase [Saccharomyces cerevisiae YJM789]		gi|151940964	627.456	100	50696.4	4.55	ITMAAIDPEPFDDDKKPSTLR	33	53	(N-term)_iTRAQ[0], Lysine(K)_iTRAQ[15,16]	78.8	100	2792.49	2792.61	0.117676	42.1401	363153	81.9287			2013-08-24 21:52:25	0.654212	1.50291	0.607737	0.62037	1.50469	0.663028	10	10	10	6639.22	4343.46	9978.16	4034.9
160	FALSE	1	159	G10	FKBP proline rotamase [Saccharomyces cerevisiae YJM789]		gi|151940964	627.456	100	50696.4	4.55	LLEGGIIIEDR	285	295	(N-term)_iTRAQ[0]	85.4	100	1371.8	1371.86	0.0627441	45.7387	36845.5	76.3043			2013-08-24 22:41:48	0.575894	1.39587	0.536733	0.62037	1.50469	0.663028	10	10	10	1710.74	985.204	2387.97	918.21
161	FALSE	1	165	G16	FKBP proline rotamase [Saccharomyces cerevisiae YJM789]		gi|151940964	627.456	100	50696.4	4.55	GWDIGVAGMAVGGER	344	358	(N-term)_iTRAQ[0]	156.03	100	1618.81	1618.92	0.111084	68.6206	184668	82.4135			2013-08-24 22:57:31	0.677361	1.46858	0.688269	0.62037	1.50469	0.663028	10	10	10	5689.92	3854.13	8356.09	3916.2
1174	FALSE	1	194	H21	FKBP proline rotamase [Saccharomyces cerevisiae YJM789]		gi|151940964	627.456	100	50696.4	4.55	QALPGIPANSELTFDVK	371	387	(N-term)_iTRAQ[0], Lysine(K)_iTRAQ[17]	27.17	91.71	2088.16	2088.25	0.0898438	43.0253	67457.8	26.6392			2013-08-24 23:33:08	0.914421	1.21414	0.804879	0.62037	1.50469	0.663028	10	10	10	3500.03	3200.5	4249.52	2817.1
855	FALSE	1	61	C10	pseudouridine synthase [Saccharomyces cerevisiae YJM789]		gi|151941019	507.28	100	64581.2	9.01	VNENTPEQWK	374	383	(N-term)_iTRAQ[0], Lysine(K)_iTRAQ[10]	47.7	99.927	1532.8	1532.87	0.071167	46.4295	44582.9	43.1293			2013-08-24 17:55:02	1.09397	1.29251	0.629541	1.06915	1.08784	0.545319	8	8	8	3295.14	3604.8	4258.99	2074.42
892	FALSE	1	61	C10	pseudouridine synthase [Saccharomyces cerevisiae YJM789]		gi|151941019	507.28	100	64581.2	9.01	SGHYTPIPAGSSPLKR	36	51	(N-term)_iTRAQ[0], Lysine(K)_iTRAQ[15]	45.45	99.877	1956.09	1956.19	0.0955811	48.8633	155195	24.5502			2013-08-24 17:54:42	0.979491	0.992549	0.731414	1.06915	1.08784	0.545319	8	8	8	17031.6	16682.4	16904.7	12457.2
654	FALSE	1	53	C2	pseudouridine synthase [Saccharomyces cerevisiae YJM789]		gi|151941019	507.28	100	64581.2	9.01	VNENTPEQWKK	374	384	(N-term)_iTRAQ[0], Lysine(K)_iTRAQ[10,11]	59.9	99.996	1804.99	1805.1	0.104248	57.7554	178581	45.2846			2013-08-24 18:20:00	1.25404	1.27754	0.730265	1.06915	1.08784	0.545319	8	8	8	11904.3	14928.4	15208.1	8693.26
659	FALSE	1	94	D19	pseudouridine synthase [Saccharomyces cerevisiae YJM789]		gi|151941019	507.28	100	64581.2	9.01	RWGLGPVAQK	349	358	(N-term)_iTRAQ[0], Lysine(K)_iTRAQ[10]	60.37	99.996	1399.84	1399.93	0.083252	59.4724	93882.8	50.0536			2013-08-24 19:22:44	1.14301	0.991948	0.379087	1.06915	1.08784	0.545319	8	8	8	6312.96	7215.78	6262.13	2393.16
637	FALSE	1	103	E2	pseudouridine synthase [Saccharomyces cerevisiae YJM789]		gi|151941019	507.28	100	64581.2	9.01	WGLGPVAQK	350	358	(N-term)_iTRAQ[0], Lysine(K)_iTRAQ[9]	62.3	99.997	1243.74	1243.8	0.0563965	45.3442	20699.2	69.8916			2013-08-24 19:46:30	1.28362	1.15225	0.463683	1.06915	1.08784	0.545319	8	8	8	1318.14	1691.99	1518.82	611.197
133	FALSE	1	141	F16	pseudouridine synthase [Saccharomyces cerevisiae YJM789]		gi|151941019	507.28	100	64581.2	9.01	TIYESNLIEFDNKR	168	181	(N-term)_iTRAQ[0], Lysine(K)_iTRAQ[13]	70.83	100	2030.08	2030.2	0.115845	57.0641	101117	46.6262			2013-08-24 21:23:34	1.04012	1.01866	0.651521	1.06915	1.08784	0.545319	8	8	8	8561.84	8905.31	8721.6	5578.22
573	FALSE	1	264	K16	pseudouridine synthase [Saccharomyces cerevisiae YJM789]		gi|151941019	507.28	100	64581.2	9.01	SIIQPLETLLVGYKR	254	268	(N-term)_iTRAQ[0], Lysine(K)_iTRAQ[14]	64.84	99.999	2018.23	2018.35	0.123535	61.2098	38332.9	55.4643			2013-08-25 02:12:56	0.871972	1.04333	0.491148	1.06915	1.08784	0.545319	8	8	8	3368.65	2937.37	3514.59	1654.51
284	FALSE	1	252	K4	pseudouridine synthase [Saccharomyces cerevisiae YJM789]		gi|151941019	507.28	100	64581.2	9.01	SLENLTGALFQRPPLISAVK	142	161	(N-term)_iTRAQ[0], Lysine(K)_iTRAQ[20]	95.89	100	2442.43	2442.56	0.122314	50.0789	95199.2	49.587			2013-08-25 02:40:12	0.954824	0.985126	0.413462	1.06915	1.08784	0.545319	8	8	8	4192.95	4003.53	4130.58	1733.63
109	FALSE	1	129	F4	periodic tryptophan protein [Saccharomyces cerevisiae YJM789]		gi|151941039	115.06	100	69639.7	4.45	MISATNWVPR	1	10	(N-term)_iTRAQ[0]	72.55	100	1318.71	1318.79	0.0804443	61.0025	11678	60.1538			2013-08-24 22:02:21	0.579373	0.455837	0.328002	0.430177	0.326712	0.251685	2	2	2	1182.45	685.081	539.005	387.847
932	FALSE	1	180	H7	periodic tryptophan protein [Saccharomyces cerevisiae YJM789]		gi|151941039	115.06	100	69639.7	4.45	LWDVFTNR	503	510	(N-term)_iTRAQ[0]	42.51	99.758	1194.64	1194.71	0.074585	62.433	26460.6	65.8053			2013-08-25 00:08:22	0.3194	0.234165	0.193124	0.430177	0.326712	0.251685	2	2	2	2405.6	768.349	563.308	464.58
1110	FALSE	1	23	A23	translation elongation factor 2 (EF-2) [Saccharomyces cerevisiae YJM789]		gi|151941085	1629.08	100	128824	5.73	RIAGIHSR	796	803	(N-term)_iTRAQ[0]	30.96	96.536	1053.64	1053.73	0.0882568	83.7637	127898	15.4874			2013-08-24 15:47:11	0.757953	0.996726	0.523926	0.668519	1.00165	0.506801	21	21	21	3779.77	2864.89	3767.4	1980.32
996	FALSE	1	7	A7	translation elongation factor 2 (EF-2) [Saccharomyces cerevisiae YJM789]		gi|151941085	1629.08	100	128824	5.73	IAGGKK	1005	1010	(N-term)_iTRAQ[0], Lysine(K)_iTRAQ[5,6]	38.66	99.412	1005.68	1005.75	0.0704346	70.0368	10315.5	41.8663			2013-08-24 14:57:15	0.872309	1.24005	0.52365	0.668519	1.00165	0.506801	21	21	21	1243.93	1085.1	1542.54	651.386
728	FALSE	1	44	B17	translation elongation factor 2 (EF-2) [Saccharomyces cerevisiae YJM789]		gi|151941085	1629.08	100	128824	5.73	ATETVDNKDIER	197	208	(N-term)_iTRAQ[0], Lysine(K)_iTRAQ[8]	55.54	99.988	1678.89	1679	0.117065	69.7281	54229	39.5059			2013-08-24 16:46:08	0.831526	1.01639	0.67366	0.668519	1.00165	0.506801	21	21	21	6359.59	5288.17	6463.85	4284.2
25	FALSE	1	63	C12	translation elongation factor 2 (EF-2) [Saccharomyces cerevisiae YJM789]		gi|151941085	1629.08	100	128824	5.73	MTPSGHNWVSGQGAGPR	971	987	(N-term)_iTRAQ[0]	113.33	100	1882.91	1883.01	0.102417	54.3929	109778	44.7235			2013-08-24 17:48:39	0.966926	1.03074	0.741822	0.668519	1.00165	0.506801	21	21	21	9715.22	9393.9	10013.9	7206.96
531	FALSE	1	86	D11	translation elongation factor 2 (EF-2) [Saccharomyces cerevisiae YJM789]		gi|151941085	1629.08	100	128824	5.73	EALASGQFRPLTR	860	872	(N-term)_iTRAQ[0]	65.16	99.999	1589.89	1589.96	0.0765381	48.1405	200129	27.1039			2013-08-24 18:58:45	0.654618	1.19931	0.481966	0.668519	1.00165	0.506801	21	21	21	6318.98	4136.52	7578.39	3045.53
54	FALSE	1	90	D15	translation elongation factor 2 (EF-2) [Saccharomyces cerevisiae YJM789]		gi|151941085	1629.08	100	128824	5.73	SNFATIADPEAR	296	307	(N-term)_iTRAQ[0]	78.45	100	1435.73	1435.81	0.0817871	56.9655	75659.4	86.8593			2013-08-24 19:11:14	0.560386	1.12235	0.431363	0.668519	1.00165	0.506801	21	21	21	2322.96	1301.75	2607.16	1002.04
1045	FALSE	1	91	D16	translation elongation factor 2 (EF-2) [Saccharomyces cerevisiae YJM789]		gi|151941085	1629.08	100	128824	5.73	IFKIEGTPR	787	795	(N-term)_iTRAQ[0], Lysine(K)_iTRAQ[3]	35.33	98.734	1348.82	1348.9	0.079834	59.188	122543	38.8681			2013-08-24 19:13:29	0.666198	1.13152	0.541518	0.668519	1.00165	0.506801	21	21	21	10122.8	6743.77	11454.1	5481.66
925	FALSE	1	142	F17	translation elongation factor 2 (EF-2) [Saccharomyces cerevisiae YJM789]		gi|151941085	1629.08	100	128824	5.73	AKDILDEFR	400	408	(N-term)_iTRAQ[0], Lysine(K)_iTRAQ[2]	43.07	99.787	1394.79	1394.88	0.0892334	63.9763	15709.1	56.1551			2013-08-24 21:22:17	0.628943	0.92317	0.481373	0.668519	1.00165	0.506801	21	21	21	1469.14	924.008	1356.27	707.206
154	FALSE	1	156	G7	translation elongation factor 2 (EF-2) [Saccharomyces cerevisiae YJM789]		gi|151941085	1629.08	100	128824	5.73	QHAFAHIESHLDKTPSEYIQWR	738	759	(N-term)_iTRAQ[0], Lysine(K)_iTRAQ[13]	100.44	100	2981.53	2981.63	0.106689	35.7835	82930.3	64.9712			2013-08-24 22:33:27	0.511449	1.09779	0.584937	0.668519	1.00165	0.506801	21	21	21	5008.91	2561.8	5498.72	2929.9
663	FALSE	1	183	H10	translation elongation factor 2 (EF-2) [Saccharomyces cerevisiae YJM789]		gi|151941085	1629.08	100	128824	5.73	VLEELFQK	10	17	(N-term)_iTRAQ[0], Lysine(K)_iTRAQ[8]	60.02	99.996	1293.77	1293.84	0.0722656	55.8568	40002	71.5532			2013-08-24 23:59:04	0.572852	0.884335	0.380658	0.668519	1.00165	0.506801	21	21	21	2640.35	1512.53	2334.96	1005.07
614	FALSE	1	212	I12	translation elongation factor 2 (EF-2) [Saccharomyces cerevisiae YJM789]		gi|151941085	1629.08	100	128824	5.73	LVEDPQVIAPFLGK	276	289	(N-term)_iTRAQ[0], Lysine(K)_iTRAQ[14]	63.48	99.998	1814.07	1814.18	0.113892	62.7825	59308.8	70.9776			2013-08-25 00:48:31	0.788731	1.06676	0.583334	0.668519	1.00165	0.506801	21	21	21	2219.31	1750.44	2367.47	1294.6
299	FALSE	1	261	K13	translation elongation factor 2 (EF-2) [Saccharomyces cerevisiae YJM789]		gi|151941085	1629.08	100	128824	5.73	WVPMMSVDNAWIPR	829	842	(N-term)_iTRAQ[0]	108.91	100	1845.93	1846.04	0.114014	61.765	465842	79.103			2013-08-25 02:18:03	0.506659	0.902554	0.41588	0.668519	1.00165	0.506801	21	21	21	16227.3	8221.73	14646.1	6748.62
898	FALSE	1	261	K13	translation elongation factor 2 (EF-2) [Saccharomyces cerevisiae YJM789]		gi|151941085	1629.08	100	128824	5.73	MPELIPVLSETMWDTKK	168	184	(N-term)_iTRAQ[0], Lysine(K)_iTRAQ[16,17]	45.13	99.867	2450.34	2450.45	0.111572	45.5334	20520.3	39.1391			2013-08-25 02:19:01	0.833379	1.02572	0.691545	0.668519	1.00165	0.506801	21	21	21	2111.75	1759.89	2166.06	1460.37
868	FALSE	1	262	K14	translation elongation factor 2 (EF-2) [Saccharomyces cerevisiae YJM789]		gi|151941085	1629.08	100	128824	5.73	WVPMMSVDNAWIPR	829	842	(N-term)_iTRAQ[0], Oxidation (M)[5]	46.91	99.912	1861.92	1862.04	0.123047	66.086	61591.3	30.3258			2013-08-25 02:16:08	0.59639	0.918337	0.495671	0.668519	1.00165	0.506801	21	21	21	2856.78	1703.76	2623.49	1416.03
795	FALSE	1	254	K6	translation elongation factor 2 (EF-2) [Saccharomyces cerevisiae YJM789]		gi|151941085	1629.08	100	128824	5.73	WVPMMSVDNAWIPR	829	842	(N-term)_iTRAQ[0]	51.36	99.968	1845.93	1846.04	0.109619	59.3844	29641.5	54.7541			2013-08-25 02:36:02	0.798591	0.971575	0.675255	0.668519	1.00165	0.506801	21	21	21	1868.24	1491.96	1815.13	1261.54
448	FALSE	1	323	N1	translation elongation factor 2 (EF-2) [Saccharomyces cerevisiae YJM789]		gi|151941085	1629.08	100	128824	5.73	IAILAAISAMVDAAKDQVALR	147	167	(N-term)_iTRAQ[0], Lysine(K)_iTRAQ[15]	164.01	100	2428.42	2428.57	0.145752	60.0192	496174	77.5684			2013-08-25 05:54:12	0.533806	0.901443	0.34952	0.668519	1.00165	0.506801	21	21	21	15114.3	8068.1	13624.7	5282.75
471	FALSE	1	334	N12	translation elongation factor 2 (EF-2) [Saccharomyces cerevisiae YJM789]		gi|151941085	1629.08	100	128824	5.73	IAILAAISAMVDAAK	147	161	(N-term)_iTRAQ[0], Lysine(K)_iTRAQ[15]	155.19	100	1746.04	1746.17	0.122925	70.4019	62478.8	84.6061			2013-08-25 05:29:12	0.565131	0.746209	0.422628	0.668519	1.00165	0.506801	21	21	21	2480.72	1401.93	1851.14	1048.42
483	FALSE	1	341	N19	translation elongation factor 2 (EF-2) [Saccharomyces cerevisiae YJM789]		gi|151941085	1629.08	100	128824	5.73	LIEFGFTDEMIAMPISALSGGWK	527	549	(N-term)_iTRAQ[0], Lysine(K)_iTRAQ[23]	93.28	100	2801.45	2801.67	0.224365	80.089	14608.7	78.5455			2013-08-25 05:15:06	0.592158	1.19609	0.629247	0.668519	1.00165	0.506801	21	21	21	735.894	435.765	880.197	463.059
454	FALSE	1	327	N5	translation elongation factor 2 (EF-2) [Saccharomyces cerevisiae YJM789]		gi|151941085	1629.08	100	128824	5.73	IVVEYIAAIGADLIDER	360	376	(N-term)_iTRAQ[0]	174.72	100	2004.11	2004.25	0.13623	67.9754	2.11879e+06	90.721			2013-08-25 05:46:12	0.435147	0.832931	0.304349	0.668519	1.00165	0.506801	21	21	21	26420.1	11496.6	22006.1	8040.93
511	FALSE	1	360	O14	translation elongation factor 2 (EF-2) [Saccharomyces cerevisiae YJM789]		gi|151941085	1629.08	100	128824	5.73	FKIVVEYIAAIGADLIDER	358	376	(N-term)_iTRAQ[0], Lysine(K)_iTRAQ[2]	172.04	100	2423.38	2423.49	0.108154	44.6295	352481	83.6885			2013-08-25 06:31:45	0.538408	0.933842	0.416155	0.668519	1.00165	0.506801	21	21	21	11408.8	6142.61	10654.1	4747.84
1069	FALSE	1	306	M8	ribosome export [Saccharomyces cerevisiae YJM789]		gi|151941136	127.3	100	103799	5.42	NTANMIDPLPLSVVQQFIR	469	487	(N-term)_iTRAQ[0]	33.91	98.244	2300.26	2300.37	0.114014	49.5657	18604.7	83.6709			2013-08-25 04:15:45	0.536713	0.921276	0.47395	0.699587	0.932492	0.542518	2	2	2	921.359	494.506	848.826	436.678
514	FALSE	1	362	O16	ribosome export [Saccharomyces cerevisiae YJM789]		gi|151941136	127.3	100	103799	5.42	ASVPCVIFFDELDALVPR	624	641	(N-term)_iTRAQ[0], MMTS (C)[5]	93.39	100	2181.12	2181.22	0.104492	47.9076	25809.2	75.1114			2013-08-25 06:38:47	0.911889	0.943844	0.621007	0.699587	0.932492	0.542518	2	2	2	1326.71	1209.81	1252.21	823.897
1055	FALSE	1	35	B8	conserved protein [Saccharomyces cerevisiae YJM789]		gi|151941158	250.64	100	51517.4	8.89	FHDKKPDLK	123	131	(N-term)_iTRAQ[0], Lysine(K)_iTRAQ[4,5,9]	34.47	98.456	1704.03	1704.12	0.0848389	49.7872	40828.3	35.9882			2013-08-24 16:18:56	1.03354	1.81984	0.829484	1.29488	2.135	1.02679	4	4	4	3409.57	3523.91	6204.87	2828.18
41	FALSE	1	79	D4	conserved protein [Saccharomyces cerevisiae YJM789]		gi|151941158	250.64	100	51517.4	8.89	NLNPELHPFER	27	37	(N-term)_iTRAQ[0]	87.47	100	1509.79	1509.87	0.0787354	52.1498	57623.5	77.9806			2013-08-24 18:36:18	1.83409	2.40386	1.16055	1.29488	2.135	1.02679	4	4	4	1515.48	2779.53	3643.02	1758.79
641	FALSE	1	118	E17	conserved protein [Saccharomyces cerevisiae YJM789]		gi|151941158	250.64	100	51517.4	8.89	IHLWDVNR	201	208	(N-term)_iTRAQ[0]	61.94	99.997	1196.67	1196.74	0.0708008	59.165	35994.3	65.8232			2013-08-24 20:32:39	1.13751	3.14391	1.28901	1.29488	2.135	1.02679	4	4	4	1457.94	1658.43	4583.65	1879.3
546	FALSE	1	136	F11	conserved protein [Saccharomyces cerevisiae YJM789]		gi|151941158	250.64	100	51517.4	8.89	MFAKPFVGQLGYGHR	53	67	(N-term)_iTRAQ[0], Lysine(K)_iTRAQ[4]	66.76	99.999	1996.08	1996.17	0.0834961	41.83	65857.3	33.7737			2013-08-24 21:40:12	1.30383	1.51069	0.895768	1.29488	2.135	1.02679	4	4	4	5436.46	7088.21	8212.82	4869.8
564	FALSE	1	236	J12	faf1p copurifying factor [Saccharomyces cerevisiae YJM789]		gi|151941219	67.68	99.999	30540.8	9.47	FAIGTIIEDKSEFYSSR	147	163	(N-term)_iTRAQ[0], Lysine(K)_iTRAQ[10]	67.68	99.999	2251.19	2251.29	0.106445	47.2841	37703.7	50.3134			2013-08-25 01:33:07	1.80217	2.40769	1.23564	1.80217	2.40769	1.23564	1	1	1	1936.88	3490.59	4663.41	2393.3
880	FALSE	1	205	I5	midasin [Saccharomyces cerevisiae YJM789]		gi|151941273	180.83	100	614172	4.9	SGEFLWHDAPFLR	1792	1804	(N-term)_iTRAQ[0]	46.3	99.899	1718.88	1718.97	0.0944824	54.9675	39162	56.5415			2013-08-25 01:04:15	1.11141	0.875403	0.715331	1.09838	1.05111	0.706258	3	3	3	2379.71	2644.84	2083.21	1702.28
973	FALSE	1	302	M4	midasin [Saccharomyces cerevisiae YJM789]		gi|151941273	180.83	100	614172	4.9	ISSQEFPNFADLASDFYAEAER	3615	3636	(N-term)_iTRAQ[0]	40.06	99.574	2651.24	2651.4	0.161621	60.9606	19489.8	54.8407			2013-08-25 04:02:54	1.09893	1.03303	0.507568	1.09838	1.05111	0.706258	3	3	3	822.596	903.973	849.764	417.524
396	FALSE	1	304	M6	midasin [Saccharomyces cerevisiae YJM789]		gi|151941273	180.83	100	614172	4.9	TGNFFLLDEISLADDSVLER	1485	1504	(N-term)_iTRAQ[0]	94.47	100	2398.23	2398.36	0.129395	53.9543	22262.8	78.2143			2013-08-25 04:08:22	1.08495	1.28418	0.97026	1.09838	1.05111	0.706258	3	3	3	899.029	975.402	1154.51	872.292
1018	FALSE	1	28	B1	maintenance of killer [Saccharomyces cerevisiae YJM789]		gi|151941367	36.72	99.081	40704.7	5.16	SGAYGDKPLNVDEK	172	185	(N-term)_iTRAQ[0], Lysine(K)_iTRAQ[7,14]	36.72	99.081	1925.04	1925.13	0.0913086	47.4322	33123.9	32.5501			2013-08-24 15:56:30	0.947097	1.23865	0.654166	0.947097	1.23865	0.654166	1	1	1	3832.35	3629.61	4746.94	2506.99
1217	FALSE	1	28	B1	stress-seventy subfamily A protein [Saccharomyces cerevisiae YJM789]		gi|151941387	1730.61	100	77520.1	5	ATAGDTHLGGEDFDNR	218	233	(N-term)_iTRAQ[0]	25.08	86.587	1819.83	1819.94	0.103027	56.6136	123490	24.9293			2013-08-24 15:55:13	1.31159	1.50501	0.942893	0.924895	1.14105	0.644558	18	18	18	9367.49	12286.3	14098.1	8832.54
634	FALSE	1	77	D2	stress-seventy subfamily A protein [Saccharomyces cerevisiae YJM789]		gi|151941387	1730.61	100	77520.1	5	MKETAESYLGAK	125	136	(N-term)_iTRAQ[0], Lysine(K)_iTRAQ[2,12]	61.3	99.997	1759.96	1760.03	0.067749	38.4946	38809.6	28.261			2013-08-24 18:31:30	0.885075	1.16794	0.72206	0.924895	1.14105	0.644558	18	18	18	5008.14	4432.58	5849.19	3616.18
128	FALSE	1	138	F13	stress-seventy subfamily A protein [Saccharomyces cerevisiae YJM789]		gi|151941387	1730.61	100	77520.1	5	DAGTIAGLNVLR	158	169	(N-term)_iTRAQ[0]	91.75	100	1343.78	1343.85	0.0706787	52.5971	24775.9	75.6276			2013-08-24 21:34:27	0.779555	1.19154	0.696528	0.924895	1.14105	0.644558	18	18	18	1161.48	905.436	1383.94	809.001
136	FALSE	1	143	F18	stress-seventy subfamily A protein [Saccharomyces cerevisiae YJM789]		gi|151941387	1730.61	100	77520.1	5	TTPSFVAFTDTER	35	47	(N-term)_iTRAQ[0]	88.01	100	1615.81	1615.91	0.10083	62.4022	91758.5	62.5546			2013-08-24 21:17:09	1.08669	1.40204	0.745453	0.924895	1.14105	0.644558	18	18	18	4328.12	4703.33	6068.21	3226.41
108	FALSE	1	128	F3	stress-seventy subfamily A protein [Saccharomyces cerevisiae YJM789]		gi|151941387	1730.61	100	77520.1	5	VNDAVVTVPAYFNDSQR	137	153	(N-term)_iTRAQ[0]	99.4	100	2039.03	2039.14	0.105103	51.5453	143322	61.767			2013-08-24 22:04:17	0.874587	1.03773	0.679859	0.924895	1.14105	0.644558	18	18	18	6660.88	5825.52	6912.18	4528.46
112	FALSE	1	130	F5	stress-seventy subfamily A protein [Saccharomyces cerevisiae YJM789]		gi|151941387	1730.61	100	77520.1	5	LDKSQVDEIVLVGGSTR	323	339	(N-term)_iTRAQ[0], Lysine(K)_iTRAQ[3]	129.66	100	2104.19	2104.27	0.0856934	40.7252	124443	63.3524			2013-08-24 21:58:50	0.858501	1.036	0.658271	0.924895	1.14105	0.644558	18	18	18	9013.32	7737.94	9337.82	5933.21
170	FALSE	1	171	G22	stress-seventy subfamily A protein [Saccharomyces cerevisiae YJM789]		gi|151941387	1730.61	100	77520.1	5	IINEPTAAAIAYGLDKK	170	186	(N-term)_iTRAQ[0], Lysine(K)_iTRAQ[16,17]	91.03	100	2220.3	2220.43	0.131592	59.2676	21579.1	58.147			2013-08-24 23:18:23	1.07389	1.15264	0.797406	0.924895	1.14105	0.644558	18	18	18	1949.72	2093.78	2247.32	1554.71
205	FALSE	1	192	H19	stress-seventy subfamily A protein [Saccharomyces cerevisiae YJM789]		gi|151941387	1730.61	100	77520.1	5	LVNHFIQEFKR	234	244	(N-term)_iTRAQ[0], Lysine(K)_iTRAQ[10]	72.98	100	1719	1719.12	0.123901	72.0778	55674.3	53.9015			2013-08-24 23:38:54	0.984933	1.12184	0.639902	0.924895	1.14105	0.644558	18	18	18	4396.13	4329.89	4931.75	2813.09
190	FALSE	1	181	H8	stress-seventy subfamily A protein [Saccharomyces cerevisiae YJM789]		gi|151941387	1730.61	100	77520.1	5	DNNLLGKFELSGIPPAPR	449	466	(N-term)_iTRAQ[0], Lysine(K)_iTRAQ[7]	87.52	100	2226.25	2226.35	0.0964355	43.3175	17420.4	68.0369			2013-08-25 00:06:26	0.9895	0.986454	0.540862	0.924895	1.14105	0.644558	18	18	18	1282.49	1269.02	1265.12	693.651
827	FALSE	1	181	H8	stress-seventy subfamily A protein [Saccharomyces cerevisiae YJM789]		gi|151941387	1730.61	100	77520.1	5	LVNHFIQEFK	234	243	(N-term)_iTRAQ[0], Lysine(K)_iTRAQ[10]	49.12	99.947	1562.89	1562.98	0.0827637	52.9554	35066.4	46.618			2013-08-25 00:06:07	0.795413	0.6906	0.355679	0.924895	1.14105	0.644558	18	18	18	2558.55	2035.11	1766.94	910.024
226	FALSE	1	212	I12	stress-seventy subfamily A protein [Saccharomyces cerevisiae YJM789]		gi|151941387	1730.61	100	77520.1	5	NFTPEQISSMVLGK	111	124	(N-term)_iTRAQ[0], Lysine(K)_iTRAQ[14]	89.8	100	1838.99	1839.11	0.117676	63.9892	32648.4	53.4346			2013-08-25 00:49:29	0.805298	1.09811	0.714041	0.924895	1.14105	0.644558	18	18	18	2066.87	1664.45	2269.64	1475.83
616	FALSE	1	256	K8	stress-seventy subfamily A protein [Saccharomyces cerevisiae YJM789]		gi|151941387	1730.61	100	77520.1	5	KSEIFSTYADNQPGVLIQVFEGER	421	444	(N-term)_iTRAQ[0], Lysine(K)_iTRAQ[1]	62.63	99.998	3015.57	3015.71	0.137695	45.6615	36735.5	64.0661			2013-08-25 02:29:37	0.997309	1.30769	0.68885	0.924895	1.14105	0.644558	18	18	18	2369.45	2363.07	3098.51	1632.19
364	FALSE	1	291	L19	stress-seventy subfamily A protein [Saccharomyces cerevisiae YJM789]		gi|151941387	1730.61	100	77520.1	5	SEIFSTYADNQPGVLIQVFEGER	422	444	(N-term)_iTRAQ[0]	139.13	100	2743.37	2743.55	0.175293	63.897	83487.5	79.6323			2013-08-25 03:40:09	0.989548	1.18907	0.679158	0.924895	1.14105	0.644558	18	18	18	2423.63	2398.3	2881.88	1646.03
332	FALSE	1	279	L7	stress-seventy subfamily A protein [Saccharomyces cerevisiae YJM789]		gi|151941387	1730.61	100	77520.1	5	ARFEELCADLFR	297	308	(N-term)_iTRAQ[0], MMTS (C)[7]	70.94	100	1659.81	1659.93	0.117188	70.603	157943	36.5035			2013-08-25 03:09:21	0.709861	1.1586	0.654646	0.924895	1.14105	0.644558	18	18	18	2617.21	1857.85	3032.29	1713.34
408	FALSE	1	309	M11	stress-seventy subfamily A protein [Saccharomyces cerevisiae YJM789]		gi|151941387	1730.61	100	77520.1	5	FEELCADLFR	299	308	(N-term)_iTRAQ[0], MMTS (C)[5]	76.2	100	1432.67	1432.77	0.0975342	68.0786	382555	71.7447			2013-08-25 04:21:11	0.765834	1.15742	0.459067	0.924895	1.14105	0.644558	18	18	18	10034.4	7684.67	11614	4606.45
415	FALSE	1	310	M12	stress-seventy subfamily A protein [Saccharomyces cerevisiae YJM789]		gi|151941387	1730.61	100	77520.1	5	TQDLLLLDVAPLSLGIETAGGVMTK	385	409	(N-term)_iTRAQ[0], Lysine(K)_iTRAQ[25]	208.74	100	2843.6	2843.79	0.185059	65.0789	91684.6	82.8547			2013-08-25 04:25:40	0.881905	1.04957	0.601311	0.924895	1.14105	0.644558	18	18	18	2163.11	1907.66	2270.33	1300.7
488	FALSE	1	344	N22	stress-seventy subfamily A protein [Saccharomyces cerevisiae YJM789]		gi|151941387	1730.61	100	77520.1	5	TLSSSAQTSVEIDSLFEGIDFYTSITR	270	296	(N-term)_iTRAQ[0]	215.79	100	3111.55	3111.74	0.194336	62.4563	203806	91.2814			2013-08-25 05:06:06	0.910779	1.13553	0.52525	0.924895	1.14105	0.644558	18	18	18	2308.77	2102.78	2621.67	1212.68
1040	FALSE	1	111	E10	translation elongation factor EF-1 beta [Saccharomyces cerevisiae YJM789]		gi|151941388	35.49	98.779	25512	4.27	AFQSAYPEFSR	40	50	(N-term)_iTRAQ[0]	35.49	98.779	1446.71	1446.77	0.0559082	38.645	10720.4	46.8602			2013-08-24 20:11:49	1.2938	1.3959	1.07954	1.2938	1.3959	1.07954	1	1	1	679.245	878.809	948.157	733.27
959	FALSE	1	268	K20	ubiquitin ligase e3 [Saccharomyces cerevisiae YJM789]		gi|151941535	40.0762	99.575	180134	4.77	TLPEILSMIGGR	147	158	(N-term)_iTRAQ[0]	41.04	99.66	1430.82	1430.91	0.0975342	68.1668	5587.81	53.7965			2013-08-25 02:07:09	1.35221	1.26344	0.970766	1.35221	1.26344	0.970766	1	1	1	345.041	466.567	435.938	334.954
575	FALSE	1	280	L8	U3 snoRNP protein [Saccharomyces cerevisiae YJM789]		gi|151941600	66.05	99.999	36553.4	9.59	LTQLYKDFDLVVADYR	115	130	(N-term)_iTRAQ[0], Lysine(K)_iTRAQ[6]	66.05	99.999	2247.23	2247.34	0.116943	52.039	67422.7	51.7478			2013-08-25 03:13:31	1.58026	2.28188	1.00741	1.58026	2.28188	1.00741	1	1	1	1747.84	2762.04	3988.37	1760.79
831	FALSE	1	53	C2	conserved protein [Saccharomyces cerevisiae YJM789]		gi|151941620	314.61	100	45889.7	9.04	IHMGKQDLGK	275	284	(N-term)_iTRAQ[0], Lysine(K)_iTRAQ[5,10]	48.85	99.944	1558.91	1559	0.092041	59.0419	21993.4	41.4854			2013-08-24 18:22:32	0.660395	1.32143	0.635884	0.579643	1.13481	0.538789	5	5	5	2778.98	1835.22	3672.22	1767.11
23	FALSE	1	60	C9	conserved protein [Saccharomyces cerevisiae YJM789]		gi|151941620	314.61	100	45889.7	9.04	IHTPSPDMVTEAHKKPK	237	253	(N-term)_iTRAQ[0], Lysine(K)_iTRAQ[14,15,17]	75.6	100	2492.42	2492.54	0.120361	48.291	77822.2	43.7483			2013-08-24 17:57:54	0.819705	1.20532	0.769969	0.579643	1.13481	0.538789	5	5	5	8097.13	6637.26	9759.6	6234.54
643	FALSE	1	138	F13	conserved protein [Saccharomyces cerevisiae YJM789]		gi|151941620	314.61	100	45889.7	9.04	IELVEIGPR	221	229	(N-term)_iTRAQ[0]	61.92	99.997	1169.7	1169.76	0.0617676	52.8063	97940.2	78.2247			2013-08-24 21:32:31	0.476598	1.04996	0.389487	0.579643	1.13481	0.538789	5	5	5	3429.6	1634.54	3600.93	1335.78
119	FALSE	1	134	F9	conserved protein [Saccharomyces cerevisiae YJM789]		gi|151941620	314.61	100	45889.7	9.04	NVELDIMGDKLGR	262	274	(N-term)_iTRAQ[0], Lysine(K)_iTRAQ[10]	84.19	100	1747.96	1748.04	0.0811768	46.4408	108246	55.1875			2013-08-24 21:46:19	0.610778	1.26145	0.593636	0.579643	1.13481	0.538789	5	5	5	8210.49	5014.79	10357.1	4874.04
905	FALSE	1	283	L11	conserved protein [Saccharomyces cerevisiae YJM789]		gi|151941620	314.61	100	45889.7	9.04	SLFLDFFR	159	166	(N-term)_iTRAQ[0]	44.05	99.83	1188.65	1188.74	0.086792	73.0171	19259.5	61.5527			2013-08-25 03:19:56	0.415246	0.892144	0.401079	0.579643	1.13481	0.538789	5	5	5	1050.06	436.035	936.808	421.158
9	FALSE	1	37	B10	ebna1-binding protein [Saccharomyces cerevisiae YJM789]		gi|151941747	271.952	100	60451.8	5.75	KNDATSSADVSGFSSR	398	413	(N-term)_iTRAQ[0], Lysine(K)_iTRAQ[1]	71.7	100	1916.96	1917.06	0.104736	54.6368	70583.2	32.2978			2013-08-24 16:24:04	0.884339	0.805098	0.639045	0.702923	0.416499	0.531014	6	6	6	10245	9060.09	8248.26	6547.04
739	FALSE	1	72	C21	ebna1-binding protein [Saccharomyces cerevisiae YJM789]		gi|151941747	271.952	100	60451.8	5.75	KEEPTIVTASNLK	37	49	(N-term)_iTRAQ[0], Lysine(K)_iTRAQ[1,13]	54.68	99.985	1862.1	1862.21	0.115845	62.212	34636.5	34.0232			2013-08-24 17:22:59	0.835565	0.73998	0.635274	0.702923	0.416499	0.531014	6	6	6	5415.42	4524.94	4007.3	3440.28
1049	FALSE	1	76	D1	ebna1-binding protein [Saccharomyces cerevisiae YJM789]		gi|151941747	271.952	100	60451.8	5.75	VQLPWKK	212	218	(N-term)_iTRAQ[0], Lysine(K)_iTRAQ[6,7]	35.03	98.643	1330.86	1330.93	0.0692139	52.0069	59927.4	59.0127			2013-08-24 18:27:39	0.611281	0.28044	0.451682	0.702923	0.416499	0.531014	6	6	6	4776.35	2919.69	1339.48	2157.39
891	FALSE	1	78	D3	ebna1-binding protein [Saccharomyces cerevisiae YJM789]		gi|151941747	271.952	100	60451.8	5.75	KHNEIDHSEFNVGVEEEVEGK	349	369	(N-term)_iTRAQ[0], Lysine(K)_iTRAQ[1,21]	45.5	99.878	2857.43	2857.6	0.165039	57.7578	52471	31.7255			2013-08-24 18:34:23	0.815451	0.770002	0.720835	0.702923	0.416499	0.531014	6	6	6	5688.9	4639.02	4380.46	4100.76
1002	FALSE	1	102	E1	ebna1-binding protein [Saccharomyces cerevisiae YJM789]		gi|151941747	271.952	100	60451.8	5.75	VQLPWKK	212	218	(N-term)_iTRAQ[0], Lysine(K)_iTRAQ[6,7]	37.98	99.312	1330.86	1330.91	0.0557861	41.9174	41694.2	59.8315			2013-08-24 19:43:18	0.594675	0.263997	0.440073	0.702923	0.416499	0.531014	6	6	6	3268.36	1943.61	862.836	1438.32
608	FALSE	1	186	H13	ebna1-binding protein [Saccharomyces cerevisiae YJM789]		gi|151941747	271.952	100	60451.8	5.75	RPLDYFAEMVK	274	284	(N-term)_iTRAQ[0], Lysine(K)_iTRAQ[11]	64.02	99.998	1656.9	1657.01	0.104126	62.8437	196855	57.8323			2013-08-24 23:49:46	0.550718	0.153704	0.385434	0.702923	0.416499	0.531014	6	6	6	19228.7	10589.6	2955.53	7411.39
1183	FALSE	1	353	O7	conserved protein [Saccharomyces cerevisiae YJM789]		gi|151941768	26.68	90.72	130675	8.5	IPIIIDELISSLR	754	766	(N-term)_iTRAQ[0]	26.68	90.72	1626	1626.08	0.0821533	50.5249	3101.76	44.7073			2013-08-25 06:16:22	1.02576	1.10216	0.845502	1.02576	1.10216	0.845502	1	1	1	405.116	415.55	446.502	342.527
238	FALSE	1	221	I21	U3 snoRNP protein [Saccharomyces cerevisiae YJM789]		gi|151941853	100.27	100	108635	6.95	AIAEIREEFNPFEIK	47	61	(N-term)_iTRAQ[0], Lysine(K)_iTRAQ[15]	100.27	100	2094.15	2094.28	0.129639	61.9052	110895	65.5472			2013-08-25 00:28:37	2.68202	3.52312	1.53141	2.68202	3.52312	1.53141	1	1	1	2313.97	6206.11	8152.39	3543.64
522	FALSE	1	33	B6	cell division cycle-related protein [Saccharomyces cerevisiae YJM789]		gi|151941877	1040.54	100	99341.8	4.83	RYEAYSQQMK	776	785	(N-term)_iTRAQ[0], Lysine(K)_iTRAQ[10]	66.12	99.999	1591.81	1591.9	0.0877686	55.1374	150214	44.0317			2013-08-24 16:09:58	1.41073	1.22556	0.988436	1.15638	1.1497	0.829748	11	11	11	10269.7	14487.8	12586.1	10151
541	FALSE	1	120	E19	cell division cycle-related protein [Saccharomyces cerevisiae YJM789]		gi|151941877	1040.54	100	99341.8	4.83	GVLFYGPPGTGK	523	534	(N-term)_iTRAQ[0], Lysine(K)_iTRAQ[12]	67.58	99.999	1480.84	1480.92	0.0825195	55.7248	11865	64.5463			2013-08-24 20:41:18	1.09796	1.71277	0.924105	1.15638	1.1497	0.829748	11	11	11	565.141	620.502	967.954	522.25
158	FALSE	1	158	G9	cell division cycle-related protein [Saccharomyces cerevisiae YJM789]		gi|151941877	1040.54	100	99341.8	4.83	EMVELPLRHPQLFK	228	241	(N-term)_iTRAQ[0], Lysine(K)_iTRAQ[14]	76.99	100	2025.16	2025.23	0.0722656	35.684	69941.1	49.4368			2013-08-24 22:39:15	1.07431	1.00922	0.829924	1.15638	1.1497	0.829748	11	11	11	4794.54	5150.84	4838.75	3979.1
228	FALSE	1	214	I14	cell division cycle-related protein [Saccharomyces cerevisiae YJM789]		gi|151941877	1040.54	100	99341.8	4.83	LDQLIYVPLPDENAR	649	663	(N-term)_iTRAQ[0]	105.95	100	1900.03	1900.15	0.115601	60.8415	69456.8	82.1925			2013-08-25 00:44:01	1.15945	1.19496	1.0702	1.15638	1.1497	0.829748	11	11	11	1896.25	2198.6	2265.95	2029.36
1061	FALSE	1	224	I24	cell division cycle-related protein [Saccharomyces cerevisiae YJM789]		gi|151941877	1040.54	100	99341.8	4.83	ATQGFSGADLLYIVQR	688	703	(N-term)_iTRAQ[0]	34.26	98.38	1883.01	1883.1	0.0830078	44.0824	12845.8	55.0324			2013-08-25 00:25:44	1.38686	1.12057	0.693886	1.15638	1.1497	0.829748	11	11	11	1055.22	1463.45	1182.46	732.205
981	FALSE	1	236	J12	cell division cycle-related protein [Saccharomyces cerevisiae YJM789]		gi|151941877	1040.54	100	99341.8	4.83	GPELLSMWYGESESNIR	554	570	(N-term)_iTRAQ[0]	39.56	99.522	2112.02	2112.14	0.121826	57.6823	8720.15	39.1066			2013-08-25 01:34:24	1.17412	1.02645	0.818872	1.15638	1.1497	0.829748	11	11	11	1134.02	1331.48	1164.02	928.621
277	FALSE	1	246	J22	cell division cycle-related protein [Saccharomyces cerevisiae YJM789]		gi|151941877	1040.54	100	99341.8	4.83	ATQGFSGADLLYIVQR	688	703	(N-term)_iTRAQ[0]	142	100	1883.01	1883.14	0.126465	67.1608	48783.7	69.9221			2013-08-25 01:49:11	1.13467	1.15803	0.85509	1.15638	1.1497	0.829748	11	11	11	2348.35	2664.6	2719.47	2008.05
324	FALSE	1	275	L3	cell division cycle-related protein [Saccharomyces cerevisiae YJM789]		gi|151941877	1040.54	100	99341.8	4.83	VVSQLLTLMDGMK	334	346	(N-term)_iTRAQ[0], Lysine(K)_iTRAQ[13]	104.92	100	1722.97	1723.09	0.113159	65.6766	16851.1	67.8665			2013-08-25 02:59:26	1.16994	1.08865	0.813693	1.15638	1.1497	0.829748	11	11	11	875.157	1023.88	952.742	712.109
344	FALSE	1	281	L9	cell division cycle-related protein [Saccharomyces cerevisiae YJM789]		gi|151941877	1040.54	100	99341.8	4.83	AAAPTVVFLDELDSIAK	578	594	(N-term)_iTRAQ[0], Lysine(K)_iTRAQ[17]	142.55	100	2048.15	2048.27	0.118652	57.9314	37117.6	76.409			2013-08-25 03:16:43	1.17504	0.99553	0.580722	1.15638	1.1497	0.829748	11	11	11	1571.66	1846.77	1564.63	912.696
392	FALSE	1	302	M4	cell division cycle-related protein [Saccharomyces cerevisiae YJM789]		gi|151941877	1040.54	100	99341.8	4.83	NAPAIIFIDEIDSIAPK	306	322	(N-term)_iTRAQ[0], Lysine(K)_iTRAQ[17]	133.22	100	2115.19	2115.33	0.131592	62.2126	23632.2	76.6093			2013-08-25 04:03:14	1.1391	1.16166	0.97545	1.15638	1.1497	0.829748	11	11	11	1039	1183.53	1206.97	1013.5
453	FALSE	1	325	N3	cell division cycle-related protein [Saccharomyces cerevisiae YJM789]		gi|151941877	1040.54	100	99341.8	4.83	MDLIDLDEDEIDAEVLDSLGVTMDNFR	437	463	(N-term)_iTRAQ[0]	162.61	100	3227.51	3227.72	0.213135	66.0369	37022.4	89.8114			2013-08-25 05:51:59	0.885703	1.09281	0.706464	1.15638	1.1497	0.829748	11	11	11	541.981	480.034	592.28	382.89
595	FALSE	1	67	C16	maintenance of killer [Saccharomyces cerevisiae YJM789]		gi|151942049	1049.87	100	132504	4.88	IPAQEKEHAQSNIASSTIEK	135	154	(N-term)_iTRAQ[0], Lysine(K)_iTRAQ[6,20]	63.94	99.998	2613.42	2613.56	0.135498	51.847	50737.4	37.3385			2013-08-24 17:35:50	1.08586	1.16342	0.873187	1.05835	1.28556	0.751739	12	12	12	5631.48	6115.03	6551.77	4917.34
85	FALSE	1	116	E15	maintenance of killer [Saccharomyces cerevisiae YJM789]		gi|151942049	1049.87	100	132504	4.88	GKQTLEADNQTYYEEFTK	249	266	(N-term)_iTRAQ[0], Lysine(K)_iTRAQ[2,18]	153.37	100	2597.31	2597.43	0.11792	45.4008	130824	63.2982			2013-08-24 20:25:55	1.17072	1.56619	0.776349	1.05835	1.28556	0.751739	12	12	12	7955.64	9313.82	12460	6176.35
74	FALSE	1	108	E7	maintenance of killer [Saccharomyces cerevisiae YJM789]		gi|151942049	1049.87	100	132504	4.88	EALALGASEEDLK	55	67	(N-term)_iTRAQ[0], Lysine(K)_iTRAQ[13]	121.69	100	1633.89	1633.96	0.072998	44.6775	36653.8	54.0626			2013-08-24 20:01:53	1.09344	1.32665	0.933073	1.05835	1.28556	0.751739	12	12	12	2639.28	2885.9	3501.4	2462.64
143	FALSE	1	147	F22	maintenance of killer [Saccharomyces cerevisiae YJM789]		gi|151942049	1049.87	100	132504	4.88	QTLEADNQTYYEEFTK	251	266	(N-term)_iTRAQ[0], Lysine(K)_iTRAQ[16]	92.79	100	2268.09	2268.21	0.120605	53.1749	32304.2	37.3851			2013-08-24 21:05:19	0.935976	1.19207	0.75285	1.05835	1.28556	0.751739	12	12	12	3962.07	3708.4	4723.05	2982.84
545	FALSE	1	130	F5	maintenance of killer [Saccharomyces cerevisiae YJM789]		gi|151942049	1049.87	100	132504	4.88	ASDIMHDQGPVNTEDWLTK	823	841	(N-term)_iTRAQ[0], Lysine(K)_iTRAQ[19]	64.96	99.999	2445.2	2445.29	0.0927734	37.9411	145764	37.7005			2013-08-24 21:59:48	0.854438	1.08802	0.777149	1.05835	1.28556	0.751739	12	12	12	5627.98	4808.76	6123.38	4373.78
117	FALSE	1	134	F9	maintenance of killer [Saccharomyces cerevisiae YJM789]		gi|151942049	1049.87	100	132504	4.88	GTSIMQPLFSGSR	802	814	(N-term)_iTRAQ[0]	92.71	100	1524.8	1524.87	0.0726318	47.6338	193448	75.0587			2013-08-24 21:45:21	1.25564	1.70388	0.78318	1.05835	1.28556	0.751739	12	12	12	3888.39	4882.4	6625.34	3045.31
662	FALSE	1	176	H3	maintenance of killer [Saccharomyces cerevisiae YJM789]		gi|151942049	1049.87	100	132504	4.88	TLYESLFDPR	621	630	(N-term)_iTRAQ[0]	60.8	99.996	1384.72	1384.82	0.0942383	68.0557	73946.7	92.0608			2013-08-25 00:15:05	1.30864	1.33861	0.662348	1.05835	1.28556	0.751739	12	12	12	865.199	1132.23	1158.17	573.062
217	FALSE	1	206	I6	maintenance of killer [Saccharomyces cerevisiae YJM789]		gi|151942049	1049.87	100	132504	4.88	FFYQYFTTK	852	860	(N-term)_iTRAQ[0], Lysine(K)_iTRAQ[9]	81.28	100	1532.8	1532.9	0.0917969	59.8882	22036.7	62.0673			2013-08-25 01:02:20	0.820087	1.1775	0.655683	1.05835	1.28556	0.751739	12	12	12	1654.6	1356.92	1948.3	1084.9
618	FALSE	1	266	K18	maintenance of killer [Saccharomyces cerevisiae YJM789]		gi|151942049	1049.87	100	132504	4.88	SSLWEINNFINHFHPTVK	741	758	(N-term)_iTRAQ[0], Lysine(K)_iTRAQ[18]	62.63	99.998	2471.31	2471.44	0.135498	54.8285	27056.3	58.7786			2013-08-25 02:09:23	1.33328	1.40912	0.960827	1.05835	1.28556	0.751739	12	12	12	1506.24	2008.23	2122.46	1447.23
283	FALSE	1	252	K4	maintenance of killer [Saccharomyces cerevisiae YJM789]		gi|151942049	1049.87	100	132504	4.88	LFSALLTGINR	556	566	(N-term)_iTRAQ[0]	87.51	100	1348.81	1348.9	0.0925293	68.6008	111484	69.4918			2013-08-25 02:39:53	1.02467	1.41862	0.620392	1.05835	1.28556	0.751739	12	12	12	2975.54	3048.93	4221.14	1846
354	FALSE	1	287	L15	maintenance of killer [Saccharomyces cerevisiae YJM789]		gi|151942049	1049.87	100	132504	4.88	TYANAYVTGETEQIAKPDLGLFTLSHFLDR	759	788	(N-term)_iTRAQ[0], Lysine(K)_iTRAQ[16]	125.07	100	3658.9	3659.1	0.199463	54.5144	168928	65.6256			2013-08-25 03:29:34	0.999403	1.42327	0.627436	1.05835	1.28556	0.751739	12	12	12	5364.28	5361.07	7634.8	3365.74
923	FALSE	1	338	N16	maintenance of killer [Saccharomyces cerevisiae YJM789]		gi|151942049	1049.87	100	132504	4.88	LQILNHVFDLLTNQPEQEFNLLR	392	414	(N-term)_iTRAQ[0]	43.12	99.789	2938.59	2938.75	0.154297	52.5071	9729.33	62.0181			2013-08-25 05:22:27	0.965645	0.850539	0.691817	1.05835	1.28556	0.751739	12	12	12	518.964	501.135	441.4	359.029
617	FALSE	1	256	K8	glutaredoxin [Saccharomyces cerevisiae YJM789]		gi|151942086	62.42	99.998	34980.2	4.54	FGFFDILRDESVR	228	240	(N-term)_iTRAQ[0]	62.42	99.998	1744.91	1745.02	0.102417	58.6946	58655	36.3237			2013-08-25 02:29:56	1.40957	1.44917	1.04688	1.40957	1.44917	1.04688	1	1	1	2263.77	3190.94	3280.6	2369.89
476	FALSE	1	338	N16	actin filament bundling protein [Saccharomyces cerevisiae YJM789]		gi|151942115	86.28	100	77976.7	5.3	LLTLGLVWQLMR	507	518	(N-term)_iTRAQ[0]	86.28	100	1586.96	1587.07	0.115967	73.0749	36282.8	74.3035			2013-08-25 05:20:51	1.71333	1.14718	0.971638	1.71333	1.14718	0.971639	1	1	1	1131.18	1938.09	1297.67	1099.1
8	FALSE	1	35	B8	heat shock protein [Saccharomyces cerevisiae YJM789]		gi|151942153	91.19	100	46567.5	4.99	YHPHYGQVHVGGHHPR	39	54	(N-term)_iTRAQ[0]	91.19	100	2022.01	2022.11	0.106689	52.7641	73609.5	29.9859			2013-08-24 16:16:41	0.883329	0.933136	0.718339	0.883329	0.933136	0.718339	1	1	1	9293.21	8208.96	8671.82	6675.68
439	FALSE	1	318	M20	chaperonin containing tcp-1 [Saccharomyces cerevisiae YJM789]		gi|151942171	95.36	100	65881.3	5.51	NAITGATGIASNLLLCDELLR	515	535	(N-term)_iTRAQ[0], MMTS (C)[16]	95.36	100	2348.24	2348.4	0.157471	67.059	15571.4	65.3076			2013-08-25 04:49:45	1.17975	0.813376	0.577964	1.17975	0.813376	0.577964	1	1	1	1156	1363.79	940.26	668.125
574	FALSE	1	274	L2	arginyl-tRNA synthetase [Saccharomyces cerevisiae YJM789]		gi|151942316	69.07	99.999	77098.1	6.32	ISGVDSSLIFPALEWTNTMER	46	66	(N-term)_iTRAQ[0]	69.07	99.999	2510.27	2510.43	0.156006	62.147	16252.6	74.8664			2013-08-25 02:54:19	1.59705	1.36244	1.28212	1.59705	1.36244	1.28212	1	1	1	633.995	1012.52	863.783	812.856
631	FALSE	1	66	C15	actin-associated protein [Saccharomyces cerevisiae YJM789]		gi|151942363	96.7762	100	57673	5.77	RFQELEQETK	38	47	(N-term)_iTRAQ[0], Lysine(K)_iTRAQ[10]	61.19	99.997	1595.86	1595.96	0.0952148	59.6635	45230.4	34.1827			2013-08-24 17:39:59	1.39563	1.29092	0.906715	1.44312	1.2712	0.822274	2	2	2	3910.55	5457.67	5048.21	3545.76
259	FALSE	1	235	J11	U3 snoRNP protein [Saccharomyces cerevisiae YJM789]		gi|151942372	127.86	100	78178.3	4.85	LKPALAVILLER	472	483	(N-term)_iTRAQ[0], Lysine(K)_iTRAQ[2]	71.27	100	1624.08	1624.16	0.0839844	51.7121	24450.2	53.4749			2013-08-25 01:31:11	2.05302	2.0595	1.00699	1.62173	1.66128	0.849558	2	2	2	1536.44	3154.34	3164.29	1547.17
714	FALSE	1	279	L7	U3 snoRNP protein [Saccharomyces cerevisiae YJM789]		gi|151942372	127.86	100	78178.3	4.85	DLLNVSWLQNATMPYFK	299	315	(N-term)_iTRAQ[0], Lysine(K)_iTRAQ[17]	56.59	99.991	2328.23	2328.38	0.150635	64.6992	25604.8	30.003			2013-08-25 03:12:13	1.28105	1.34006	0.71674	1.62173	1.66128	0.849558	2	2	2	730.536	935.849	978.964	523.604
1139	FALSE	1	110	E9	proteasome regulatory particle subunit [Saccharomyces cerevisiae YJM789]		gi|151942397	29.39	95.028	50988.4	5.42	LVEWNDQVEK	370	379	(N-term)_iTRAQ[0], Lysine(K)_iTRAQ[10]	29.39	95.028	1547.83	1547.9	0.0714111	46.1362	8607.75	36.15			2013-08-24 20:08:38	1.13432	0.8535	0.97911	1.13432	0.8535	0.97911	1	1	1	1097.51	1244.92	936.723	1074.58
947	FALSE	1	98	D23	endopolyphosphatase [Saccharomyces cerevisiae YJM789]		gi|151942417	192.49	100	88596.9	6.72	LYENKPAWEK	651	660	(N-term)_iTRAQ[0], Lysine(K)_iTRAQ[5,10]	41.73	99.71	1709.96	1710.05	0.0930176	54.3975	39289.2	40.7404			2013-08-24 19:35:35	1.29271	1.23978	0.837655	1.33638	1.30991	0.837841	3	3	3	3880.58	5016.47	4811.08	3250.58
191	FALSE	1	182	H9	endopolyphosphatase [Saccharomyces cerevisiae YJM789]		gi|151942417	192.49	100	88596.9	6.72	FVQFYADLEK	596	605	(N-term)_iTRAQ[0], Lysine(K)_iTRAQ[10]	80.4	100	1547.84	1547.9	0.0671387	43.3758	10751.2	54.3396			2013-08-25 00:03:33	1.41971	1.61336	0.773851	1.33638	1.30991	0.837841	3	3	3	655.95	931.259	1058.28	507.608
293	FALSE	1	257	K9	endopolyphosphatase [Saccharomyces cerevisiae YJM789]		gi|151942417	192.49	100	88596.9	6.72	YSIVNIGGSVIPTFNPSFR	482	500	(N-term)_iTRAQ[0]	70.36	100	2212.19	2212.3	0.108398	49.0005	52120.9	43.0111			2013-08-25 02:26:43	1.30044	1.1237	0.907322	1.33638	1.30991	0.837841	3	3	3	2241.19	2914.52	2518.41	2033.48
793	FALSE	1	112	E11	ATP binding cassette family member [Saccharomyces cerevisiae YJM789]		gi|151942575	405.25	100	149212	5.57	TANQYLQWR	896	904	(N-term)_iTRAQ[0]	51.33	99.968	1323.69	1323.75	0.0559082	42.2365	22395.5	52.6453			2013-08-24 20:14:42	1.33723	1.06224	0.579017	1.09706	1.11812	0.704872	5	5	5	988.287	1321.57	1049.8	572.236
1188	FALSE	1	118	E17	ATP binding cassette family member [Saccharomyces cerevisiae YJM789]		gi|151942575	405.25	100	149212	5.57	AIANGQLDGFPDKDTLR	616	632	(N-term)_iTRAQ[0], Lysine(K)_iTRAQ[13]	26.33	89.941	2119.14	2119.23	0.0922852	43.5484	64195.9	28.9365			2013-08-24 20:33:36	0.887837	0.993509	0.800447	1.09706	1.11812	0.704872	5	5	5	6890.89	6117.98	6846.16	5515.79
914	FALSE	1	167	G18	ATP binding cassette family member [Saccharomyces cerevisiae YJM789]		gi|151942575	405.25	100	149212	5.57	YIEWLSSPK	1175	1183	(N-term)_iTRAQ[0], Lysine(K)_iTRAQ[9]	43.46	99.805	1410.79	1410.88	0.0891113	63.1642	11893.6	41.097			2013-08-24 23:04:15	1.27533	1.27761	0.809999	1.09706	1.11812	0.704872	5	5	5	809.507	1032.39	1034.24	655.7
433	FALSE	1	317	M19	ATP binding cassette family member [Saccharomyces cerevisiae YJM789]		gi|151942575	405.25	100	149212	5.57	TLLDYVSILDNLDLSPR	332	348	(N-term)_iTRAQ[0]	167.65	100	2091.15	2091.29	0.141846	67.8316	207837	90.6954			2013-08-25 04:44:36	1.17898	1.22564	0.653675	1.09706	1.11812	0.704872	5	5	5	2571.57	3031.83	3151.83	1680.97
470	FALSE	1	334	N12	ATP binding cassette family member [Saccharomyces cerevisiae YJM789]		gi|151942575	405.25	100	149212	5.57	SLSSVTFVAEVTEPSLSLLVPILNR	368	392	(N-term)_iTRAQ[0]	116.48	100	2815.59	2815.74	0.143066	50.8122	55023.6	47.6353			2013-08-25 05:28:53	0.890215	1.05751	0.709058	1.09706	1.11812	0.704872	5	5	5	989.443	880.818	1046.34	701.573
881	FALSE	1	6	A6	bmh sensitive protein [Saccharomyces cerevisiae YJM789]		gi|151942584	346.13	100	153690	6.32	KLHTQGHNAK	20	29	(N-term)_iTRAQ[0], Lysine(K)_iTRAQ[1,10]	46.27	99.898	1565.92	1566.03	0.108643	69.3792	22347.8	37.9962			2013-08-24 14:52:45	0.861974	1.25537	0.872499	1.20938	1.38818	0.865305	6	6	6	1925.93	1660.1	2417.76	1680.37
1089	FALSE	1	48	B21	bmh sensitive protein [Saccharomyces cerevisiae YJM789]		gi|151942584	346.13	100	153690	6.32	SQIHQMKPQK	1081	1090	(N-term)_iTRAQ[0], Lysine(K)_iTRAQ[7,10]	32.63	97.642	1656.96	1657.08	0.116455	70.2824	33746.4	31.3441			2013-08-24 16:59:35	1.16888	1.38011	0.750735	1.20938	1.38818	0.865305	6	6	6	3719.97	4348.21	5133.96	2792.71
888	FALSE	1	50	B23	bmh sensitive protein [Saccharomyces cerevisiae YJM789]		gi|151942584	346.13	100	153690	6.32	SQIHQMKPQKK	1081	1091	(N-term)_iTRAQ[0], Lysine(K)_iTRAQ[7,10,11]	45.94	99.89	1929.16	1929.3	0.139038	72.072	65554.2	54.0897			2013-08-24 17:04:04	1.57825	1.89252	1.04938	1.20938	1.38818	0.865305	6	6	6	3007.58	4746.72	5691.91	3156.08
130	FALSE	1	139	F14	bmh sensitive protein [Saccharomyces cerevisiae YJM789]		gi|151942584	346.13	100	153690	6.32	QLEINNIEYQEMTPEQR	761	777	(N-term)_iTRAQ[0]	87.36	100	2279.11	2279.22	0.108887	47.776	29177.3	47.4154			2013-08-24 21:31:14	1.0988	1.1382	0.786846	1.20938	1.38818	0.865305	6	6	6	3010.62	3308.07	3426.69	2368.89
612	FALSE	1	202	I2	bmh sensitive protein [Saccharomyces cerevisiae YJM789]		gi|151942584	346.13	100	153690	6.32	FVPYFDTFEK	611	620	(N-term)_iTRAQ[0], Lysine(K)_iTRAQ[10]	63.8	99.998	1580.82	1580.91	0.0899658	56.9107	19507.7	52.4455			2013-08-25 01:09:04	1.28518	1.52037	0.82879	1.20938	1.38818	0.865305	6	6	6	1122.55	1442.67	1706.69	930.356
268	FALSE	1	239	J15	bmh sensitive protein [Saccharomyces cerevisiae YJM789]		gi|151942584	346.13	100	153690	6.32	LIYMDNISPEECIR	552	565	(N-term)_iTRAQ[0], MMTS (C)[12]	70.13	100	1885.9	1886.01	0.113037	59.9381	34518.3	57.7629			2013-08-25 01:38:54	1.39334	1.26117	0.936478	1.20938	1.38818	0.865305	6	6	6	1873.48	2610.4	2362.77	1754.47
674	FALSE	1	150	G1	RNA polymerase A [Saccharomyces cerevisiae YJM789]		gi|151942801	59.2	99.995	146303	7.55	GQYPGLYLFGGHSR	635	648	(N-term)_iTRAQ[0]	59.2	99.995	1695.87	1695.95	0.0732422	43.1885	41574.5	43.6727			2013-08-24 22:15:10	1.00892	1.2227	0.807473	1.00892	1.2227	0.807473	1	1	1	3750.36	3783.81	4585.57	3028.31
627	FALSE	1	37	B10	U3 snoRNP protein [Saccharomyces cerevisiae YJM789]		gi|151942910	169.76	100	72723.2	5.55	LKEDVAEQQGR	121	131	(N-term)_iTRAQ[0], Lysine(K)_iTRAQ[2]	61.26	99.997	1560.86	1560.95	0.0864258	55.3706	64962.8	42.3029			2013-08-24 16:23:26	1.50897	1.74467	1.04742	1.48348	1.72834	0.942405	3	3	3	4895.21	7386.74	8540.53	5127.34
1162	FALSE	1	33	B6	U3 snoRNP protein [Saccharomyces cerevisiae YJM789]		gi|151942910	169.76	100	72723.2	5.55	KKPIFTER	430	437	(N-term)_iTRAQ[0], Lysine(K)_iTRAQ[1,2]	28.05	93.231	1450.91	1450.99	0.0751953	51.8262	58991.6	22.5287			2013-08-24 16:11:34	1.7299	2.12892	0.927843	1.48348	1.72834	0.942405	3	3	3	5457.82	9441.47	11619.3	5064
165	FALSE	1	166	G17	U3 snoRNP protein [Saccharomyces cerevisiae YJM789]		gi|151942910	169.76	100	72723.2	5.55	TIDEYNNFDAGDLDKDIIASR	100	120	(N-term)_iTRAQ[0], Lysine(K)_iTRAQ[15]	80.45	100	2673.33	2673.47	0.145264	54.3382	62633.3	66.6721			2013-08-24 23:01:22	1.25066	1.39001	0.861226	1.48348	1.72834	0.942405	3	3	3	3196.82	3998.15	4443.61	2753.18
181	FALSE	1	178	H5	conserved protein [Saccharomyces cerevisiae YJM789]		gi|151943057	69.72	100	45515.6	4.56	LTFEEFQSPIYR	71	82	(N-term)_iTRAQ[0]	69.72	100	1673.87	1673.96	0.0980225	58.5605	24711.4	60.433			2013-08-25 00:13:30	0.976951	0.89402	0.815938	0.976951	0.89402	0.815938	1	1	1	1803.08	1761.52	1611.99	1471.2
578	FALSE	1	292	L20	hypothetical protein SCY_2699 [Saccharomyces cerevisiae YJM789]		gi|151943073	64.99	99.999	30403.3	6	ASTQQVVDDVLSRL	242	255	(N-term)_iTRAQ[0]	64.99	99.999	1674.91	1675.05	0.139771	83.4493	37637.8	52.9398			2013-08-25 03:43:02	1.65045	1.56953	1.07948	1.65045	1.56953	1.07948	1	1	1	1051.24	1735.03	1649.95	1134.8
1220	FALSE	1	305	M7	conserved protein [Saccharomyces cerevisiae YJM789]		gi|151943195	25	86.337	30387.3	6.1	SIVDVLFSLDKDTVVYGVAR	17	36	(N-term)_iTRAQ[0], Lysine(K)_iTRAQ[11]	25	86.337	2484.4	2484.51	0.113037	45.4988	23830	49.7487			2013-08-25 04:11:15	1.22357	0.963667	0.854333	1.22357	0.963667	0.854333	1	1	1	1359.22	1663.11	1309.84	1161.23
963	FALSE	1	78	D3	tryptophan synthase [Saccharomyces cerevisiae YJM789]		gi|151943263	321.926	100	83371.7	5.99	FHSATLTAGRPGVFHGVK	564	581	(N-term)_iTRAQ[0], Lysine(K)_iTRAQ[18]	40.62	99.625	2170.21	2170.33	0.112549	51.8607	67738.4	21.7073			2013-08-24 18:33:07	0.952626	1.00632	0.804785	1.07127	0.994114	0.77216	5	5	5	8705.81	8293.38	8760.8	7006.3
834	FALSE	1	164	G15	tryptophan synthase [Saccharomyces cerevisiae YJM789]		gi|151943263	321.926	100	83371.7	5.99	VLSKDEFFAFQK	269	280	(N-term)_iTRAQ[0], Lysine(K)_iTRAQ[4,12]	48.68	99.941	1891.07	1891.17	0.097168	51.3825	58292.5	24.1019			2013-08-24 22:55:36	1.31004	1.09768	0.895495	1.07127	0.994114	0.77216	5	5	5	4931.34	6460.24	5413.02	4415.99
1114	FALSE	1	188	H15	tryptophan synthase [Saccharomyces cerevisiae YJM789]		gi|151943263	321.926	100	83371.7	5.99	IGWDLRFEEDPSA	695	707	(N-term)_iTRAQ[0]	30.76	96.373	1678.82	1678.92	0.0982666	58.5331	34973.7	61.2631			2013-08-24 23:48:29	1.21771	1.0776	0.96843	1.07127	0.994114	0.77216	5	5	5	1459.71	1777.51	1572.99	1413.63
403	FALSE	1	308	M10	tryptophan synthase [Saccharomyces cerevisiae YJM789]		gi|151943263	321.926	100	83371.7	5.99	NEGVTVPIILMGYYNPILNYGEER	91	114	(N-term)_iTRAQ[0]	123.77	100	2898.48	2898.62	0.135498	46.7479	124898	74.5545			2013-08-25 04:17:59	1.6494	1.80573	1.09204	1.07127	0.994114	0.77216	5	5	5	1872.36	3088.27	3380.99	2044.69
485	FALSE	1	343	N21	tryptophan synthase [Saccharomyces cerevisiae YJM789]		gi|151943263	321.926	100	83371.7	5.99	LELLSHIADSFVYVVSR	164	180	(N-term)_iTRAQ[0]	79.06	100	2092.16	2092.28	0.120117	57.4131	91334.6	51.729			2013-08-25 05:09:19	0.562894	0.451709	0.360154	1.07127	0.994114	0.77216	5	5	5	3598.35	2025.49	1625.41	1295.96
1032	FALSE	1	334	N12	conserved protein [Saccharomyces cerevisiae YJM789]		gi|151943402	35.92	98.895	50254.5	8.45	SSLDDFVIPLTILLR	326	340	(N-term)_iTRAQ[0]	35.92	98.895	1846.08	1846.2	0.119995	64.9999	3369.35	62.9516			2013-08-25 05:31:27	0.762255	1.27931	0.849034	0.762255	1.27931	0.849034	1	1	1	324.158	247.091	414.7	275.221
691	FALSE	1	305	M7	U3 snoRNP protein [Saccharomyces cerevisiae YJM789]		gi|151943408	58.49	99.994	88352.4	5.01	TLTFLLTHPLFPLSR	522	536	(N-term)_iTRAQ[0]	58.49	99.994	1900.12	1900.23	0.109619	57.6907	103681	24.9306			2013-08-25 04:10:37	1.18401	1.14476	0.860031	1.18401	1.14476	0.860031	1	1	1	1885.43	2232.36	2158.36	1621.52
1165	FALSE	1	6	A6	conserved protein [Saccharomyces cerevisiae YJM789]		gi|151943423	217.806	100	91136.4	6.19	SSGAVQKPK	445	453	(N-term)_iTRAQ[0], Lysine(K)_iTRAQ[7,9]	27.83	92.879	1333.82	1333.91	0.0878906	65.894	6221.35	55.8468			2013-08-24 14:54:02	1.2538	1.70783	0.679082	1.56099	1.83104	0.990737	5	5	5	597.742	749.447	1020.84	405.915
529	FALSE	1	77	D2	conserved protein [Saccharomyces cerevisiae YJM789]		gi|151943423	217.806	100	91136.4	6.19	GEAELTFIPQRK	645	656	(N-term)_iTRAQ[0], Lysine(K)_iTRAQ[12]	65.77	99.999	1676.96	1677.05	0.0891113	53.1387	47209.1	43.5151			2013-08-24 18:30:51	1.31757	1.36388	1.01099	1.56099	1.83104	0.990737	5	5	5	3368.6	4438.36	4594.36	3405.61
540	FALSE	1	120	E19	conserved protein [Saccharomyces cerevisiae YJM789]		gi|151943423	217.806	100	91136.4	6.19	GEAELTFIPQR	645	655	(N-term)_iTRAQ[0]	65.53	99.999	1404.76	1404.84	0.0811768	57.7869	35602.1	74.8713			2013-08-24 20:39:42	1.63935	2.14181	1.15338	1.56099	1.83104	0.990737	5	5	5	866.24	1420.07	1855.32	999.106
1062	FALSE	1	104	E3	conserved protein [Saccharomyces cerevisiae YJM789]		gi|151943423	217.806	100	91136.4	6.19	IWDRLDGK	299	306	(N-term)_iTRAQ[0], Lysine(K)_iTRAQ[8]	34.23	98.369	1290.74	1290.79	0.0524902	40.6667	16502.2	51.7652			2013-08-24 19:50:01	2.63753	3.12862	1.34569	1.56099	1.83104	0.990737	5	5	5	592.49	1562.71	1853.67	797.31
1209	FALSE	1	140	F15	conserved protein [Saccharomyces cerevisiae YJM789]		gi|151943423	217.806	100	91136.4	6.19	SLPDWIAK	24	31	(N-term)_iTRAQ[0], Lysine(K)_iTRAQ[8]	25.41	87.568	1217.71	1217.78	0.0631104	51.8269	12400.1	40.9793			2013-08-24 21:27:44	1.29759	1.31867	0.895789	1.56099	1.83104	0.990737	5	5	5	640.803	831.497	845.007	574.024
562	FALSE	1	224	I24	flavohemoglobin [Saccharomyces cerevisiae YJM789]		gi|151943508	68	99.999	49427.3	5.86	NMLTEHTELLNIFNR	31	45	(N-term)_iTRAQ[0]	68	99.999	1989.03	1989.16	0.120605	60.6352	24261.5	52.7529			2013-08-25 00:25:25	1.44139	1.07404	0.890804	1.44139	1.07404	0.890804	1	1	1	1543.22	2224.38	1657.47	1374.71
945	FALSE	1	202	I2	zuotin [Saccharomyces cerevisiae YJM789]		gi|151943557	41.8	99.715	57277.9	7.67	EVEQFYAFWHR	216	226	(N-term)_iTRAQ[0]	41.8	99.715	1655.81	1655.91	0.10022	60.5261	14112.1	39.4183			2013-08-25 01:10:02	0.959322	0.901118	1.02141	0.959322	0.901118	1.02141	1	1	1	1282.64	1230.47	1155.81	1310.11
726	FALSE	1	264	K16	clathrin heavy chain [Saccharomyces cerevisiae YJM789]		gi|151943611	133.266	100	205050	5.14	VLIEDIMSLDR	1090	1100	(N-term)_iTRAQ[0]	55.96	99.989	1447.8	1447.9	0.102783	70.9929	13882.4	67.542			2013-08-25 02:14:13	1.24361	0.908805	0.850797	1.04563	0.972894	0.866162	2	2	2	690.486	858.694	627.517	587.463
494	FALSE	1	348	O2	clathrin heavy chain [Saccharomyces cerevisiae YJM789]		gi|151943611	133.266	100	205050	5.14	VGYQPNFLVLISSLIR	512	527	(N-term)_iTRAQ[0]	78.27	100	1963.15	1963.24	0.0931396	47.444	16228	65.2115			2013-08-25 05:59:20	0.879161	1.0415	0.881805	1.04563	0.972894	0.866162	2	2	2	1233.25	1084.23	1284.44	1087.49
196	FALSE	1	186	H13	translational activator [Saccharomyces cerevisiae YJM789]		gi|151943621	321.85	100	322812	5.18	LGEEQFPDLIPR	1638	1649	(N-term)_iTRAQ[0]	70.74	100	1557.84	1557.94	0.0977783	62.7653	48518.8	74.0107			2013-08-24 23:51:04	1.00522	1.4656	0.911354	1.06258	1.31781	0.83969	4	4	4	1424.6	1432.03	2087.89	1298.31
282	FALSE	1	251	K3	translational activator [Saccharomyces cerevisiae YJM789]		gi|151943621	321.85	100	322812	5.18	GYGISALSEFDIIR	1357	1370	(N-term)_iTRAQ[0]	107.96	100	1684.9	1685.01	0.103516	61.4371	20772.4	70.5198			2013-08-25 02:43:24	1.39546	1.34204	0.818597	1.06258	1.31781	0.83969	4	4	4	1086.93	1516.77	1458.7	889.755
780	FALSE	1	285	L13	translational activator [Saccharomyces cerevisiae YJM789]		gi|151943621	321.85	100	322812	5.18	VPFLQDISQLVR	27	38	(N-term)_iTRAQ[0]	52.14	99.974	1558.91	1559.02	0.113281	72.6671	10008	60.3193			2013-08-25 03:26:21	0.875623	1.33032	0.81012	1.06258	1.31781	0.83969	4	4	4	815.073	713.697	1084.31	660.307
486	FALSE	1	343	N21	translational activator [Saccharomyces cerevisiae YJM789]		gi|151943621	321.85	100	322812	5.18	KSDVIFPILIPTLLAPPIDAFR	2018	2039	(N-term)_iTRAQ[0], Lysine(K)_iTRAQ[1]	91.01	100	2724.63	2724.77	0.136963	50.2684	31704.7	75.6497			2013-08-25 05:09:39	1.0379	1.15259	0.822565	1.06258	1.31781	0.83969	4	4	4	1227.34	1273.85	1414.63	1009.57
1132	FALSE	1	151	G2	large-subunit GTPase [Saccharomyces cerevisiae YJM789]		gi|151943709	29.8	95.476	81859.8	8.84	EAFLEWR	157	163	(N-term)_iTRAQ[0]	29.8	95.476	1094.58	1094.63	0.0506592	46.282	3766.34	47.5621			2013-08-24 22:19:21	1.25615	1.53732	0.985526	1.25615	1.53732	0.985526	1	1	1	209.84	263.59	322.592	206.803
690	FALSE	1	248	J24	glucokinase [Saccharomyces cerevisiae YJM789]		gi|151943789	123.06	100	60428.6	5.84	NILVDLHSQGLLLQQYR	337	353	(N-term)_iTRAQ[0]	58.84	99.994	2154.22	2154.33	0.11792	54.7391	17096.3	51.7937			2013-08-25 01:54:19	1.41172	1.25335	1.33992	1.31239	1.02229	1.14834	2	2	2	1174.57	1658.16	1472.15	1573.83
623	FALSE	1	305	M7	glucokinase [Saccharomyces cerevisiae YJM789]		gi|151943789	123.06	100	60428.6	5.84	IPDDLLDDENVTSDDLFGFLAR	113	134	(N-term)_iTRAQ[0]	64.22	99.998	2624.29	2624.42	0.133301	50.7951	11790.4	70.8205			2013-08-25 04:12:52	1.22004	0.833823	0.984159	1.31239	1.02229	1.14834	2	2	2	492.845	601.292	410.945	485.037
1164	FALSE	1	87	D12	conserved protein [Saccharomyces cerevisiae YJM789]		gi|151943835	81.05	100	40718.6	7.66	EVQDEQEEVQMPNKELVQR	247	265	(N-term)_iTRAQ[0], Lysine(K)_iTRAQ[14]	27.86	92.928	2616.32	2616.44	0.121094	46.284	21040.2	19.0934			2013-08-24 19:03:33	1.02612	1.02024	0.802458	0.811004	0.755246	0.299836	3	3	3	3479.96	3570.87	3550.38	2792.52
764	FALSE	1	225	J1	conserved protein [Saccharomyces cerevisiae YJM789]		gi|151943835	81.05	100	40718.6	7.66	YLIEFFR	103	109	(N-term)_iTRAQ[0]	53.19	99.979	1131.63	1131.7	0.0723877	63.9675	85525.1	69.3266			2013-08-25 01:13:52	0.698122	0.69693	0.181012	0.811004	0.755246	0.299836	3	3	3	5882.62	4106.78	4099.77	1064.83
824	FALSE	1	249	K1	conserved protein [Saccharomyces cerevisiae YJM789]		gi|151943835	81.05	100	40718.6	7.66	YLIEFFR	103	109	(N-term)_iTRAQ[0]	49.49	99.951	1131.63	1131.72	0.0889893	78.638	36276.6	67.3082			2013-08-25 02:47:16	0.744626	0.605865	0.185576	0.811004	0.755246	0.299836	3	3	3	2550.7	1899.32	1545.38	473.348
1092	FALSE	1	106	E5	U3 snoRNP protein [Saccharomyces cerevisiae YJM789]		gi|151943873	90.4762	100	111809	4.91	QFAPFVR	132	138	(N-term)_iTRAQ[0]	32.34	97.479	1008.58	1008.61	0.0379028	37.5806	13295.3	58.7619			2013-08-24 19:56:45	2.22415	2.32783	1.06515	2.28297	2.50348	1.15672	2	2	2	527.318	1172.83	1227.51	561.673
678	FALSE	1	196	H23	U3 snoRNP protein [Saccharomyces cerevisiae YJM789]		gi|151943873	90.4762	100	111809	4.91	FSNLLGTVYR	7	16	(N-term)_iTRAQ[0]	59.1	99.995	1313.73	1313.82	0.0853271	64.9501	10923.1	60.9322			2013-08-24 23:28:58	2.34334	2.6924	1.25615	2.28297	2.50348	1.15672	2	2	2	420.497	985.37	1132.15	528.208
707	FALSE	1	336	N14	protein associated with topoisomerase II [Saccharomyces cerevisiae YJM789]		gi|151943890	128.56	100	95237	6.87	IIIDEVRDEIFATINEAETLQK	722	743	(N-term)_iTRAQ[0], Lysine(K)_iTRAQ[22]	57.54	99.992	2848.56	2848.69	0.13916	48.8529	17864.1	52.1045			2013-08-25 05:26:19	1.79544	1.84341	0.819817	1.412	1.53499	0.730169	2	2	2	898.929	1613.98	1657.1	736.958
513	FALSE	1	361	O15	protein associated with topoisomerase II [Saccharomyces cerevisiae YJM789]		gi|151943890	128.56	100	95237	6.87	LYQDLNLFLNVMGLVYR	772	788	(N-term)_iTRAQ[0]	71.02	100	2215.21	2215.31	0.098877	44.6355	12159.3	60.4521			2013-08-25 06:35:35	1.11044	1.27817	0.650323	1.412	1.53499	0.730169	2	2	2	949.351	1054.2	1213.43	617.385
1082	FALSE	1	69	C18	conserved protein [Saccharomyces cerevisiae YJM789]		gi|151943962	79.73	100	86514.5	6.02	WVQSYR	304	309	(N-term)_iTRAQ[0]	32.93	97.799	982.523	982.589	0.0656128	66.7799	6761.86	36.3127			2013-08-24 17:31:20	1.63389	1.39497	1.04564	1.4287	1.25079	1.03033	2	2	2	543.701	888.35	758.445	568.515
871	FALSE	1	216	I16	conserved protein [Saccharomyces cerevisiae YJM789]		gi|151943962	79.73	100	86514.5	6.02	AIGVQNAYFPMFVSSR	241	256	(N-term)_iTRAQ[0]	46.8	99.91	1931	1931.13	0.128906	66.7563	22021.5	39.3567			2013-08-25 00:38:53	1.24928	1.12151	1.01524	1.4287	1.25079	1.03033	2	2	2	1874.83	2342.18	2102.65	1903.41
990	FALSE	1	58	C7	26S proteasome PA700 subunit [Saccharomyces cerevisiae YJM789]		gi|151943971	139.7	100	118899	4.52	VGQAVETVGQAGRPK	929	943	(N-term)_iTRAQ[0], Lysine(K)_iTRAQ[15]	39.13	99.472	1785.02	1785.12	0.0998535	55.9396	52129.1	23.9792			2013-08-24 18:05:35	1.03624	1.17693	0.784916	0.990977	1.12686	0.801382	3	3	3	4972.44	5152.66	5852.21	3902.95
246	FALSE	1	225	J1	26S proteasome PA700 subunit [Saccharomyces cerevisiae YJM789]		gi|151943971	139.7	100	118899	4.52	LLSDVSDFEGWGHEYIR	139	155	(N-term)_iTRAQ[0]	100.57	100	2167.06	2167.17	0.109131	50.359	56068.5	59.0309			2013-08-25 01:15:09	0.939728	1.0018	0.823475	0.990977	1.12686	0.801382	3	3	3	1697.42	1595.11	1700.47	1397.78
1169	FALSE	1	249	K1	26S proteasome PA700 subunit [Saccharomyces cerevisiae YJM789]		gi|151943971	139.7	100	118899	4.52	LLSDVSDFEGWGHEYIR	139	155	(N-term)_iTRAQ[0]	27.56	92.422	2167.06	2167.2	0.137451	63.4275	28099.2	37.5476			2013-08-25 02:49:12	0.999369	1.2136	0.796243	0.990977	1.12686	0.801382	3	3	3	1234.56	1233.78	1498.26	983.013
452	FALSE	1	325	N3	conserved protein [Saccharomyces cerevisiae YJM789]		gi|151944169	111.08	100	229906	6.16	EFLQVLIDQLDSEAASITR	594	612	(N-term)_iTRAQ[0]	111.08	100	2292.22	2292.36	0.136475	59.5382	25123.9	79.8438			2013-08-25 05:51:21	1.12707	0.956321	0.618237	1.12707	0.956321	0.618237	1	1	1	1020.21	1149.85	975.646	630.73
1180	FALSE	1	293	L21	RNase MRP subunit [Saccharomyces cerevisiae YJM789]		gi|151944323	25.8462	88.756	112367	9.85	SNDSEGDFLK	302	311	(N-term)_iTRAQ[0], Lysine(K)_iTRAQ[10]	26.81	90.994	1399.7	1399.89	0.192627	137.621	4536.83	44.0977			2013-08-25 03:46:32	0.939851	0.878434	0.755619	0.939851	0.878434	0.755619	1	1	1	468.711	440.519	411.732	354.167
267	FALSE	1	238	J14	nucleolar protein [Saccharomyces cerevisiae YJM789]		gi|151944364	73.91	100	53979.1	9.33	YGVWIGNLSFDTTKDDLVR	125	143	(N-term)_iTRAQ[0], Lysine(K)_iTRAQ[14]	73.91	100	2487.31	2487.43	0.114014	45.8381	33512.9	54.0038			2013-08-25 01:36:20	0.682229	0.748097	0.507793	0.682229	0.748097	0.507793	1	1	1	3537.58	2413.44	2646.45	1796.36
1163	FALSE	1	60	C9	killer toxin resistant protein [Saccharomyces cerevisiae YJM789]		gi|151944405	689.83	100	131984	7.63	TNLLKDDVK	690	698	(N-term)_iTRAQ[0], Lysine(K)_iTRAQ[5,9]	27.98	93.121	1477.9	1477.96	0.0629883	42.6202	33835.2	21.0609			2013-08-24 17:58:14	1.0994	1.64958	0.747378	1.25478	1.70103	0.888836	8	8	8	3032.29	3333.7	5001.99	2266.27
51	FALSE	1	86	D11	killer toxin resistant protein [Saccharomyces cerevisiae YJM789]		gi|151944405	689.83	100	131984	7.63	IATNPEYASMGYGSR	638	652	(N-term)_iTRAQ[0]	97.26	100	1760.84	1760.92	0.0772705	43.8828	83549.2	53.3586			2013-08-24 18:59:04	1.0313	1.31856	0.874226	1.25478	1.70103	0.888836	8	8	8	5909.54	6094.49	7792.09	5166.27
554	FALSE	1	188	H15	killer toxin resistant protein [Saccharomyces cerevisiae YJM789]		gi|151944405	689.83	100	131984	7.63	THLDDIFSPFDLKR	828	841	(N-term)_iTRAQ[0], Lysine(K)_iTRAQ[13]	65.91	99.999	1992.08	1992.19	0.110718	55.579	52327.5	55.7807			2013-08-24 23:47:51	1.11065	1.78973	0.946389	1.25478	1.70103	0.888836	8	8	8	3023.28	3357.81	5410.85	2861.2
1072	FALSE	1	236	J12	killer toxin resistant protein [Saccharomyces cerevisiae YJM789]		gi|151944405	689.83	100	131984	7.63	LLCLDVTLIKNPR	489	501	(N-term)_iTRAQ[0], Lysine(K)_iTRAQ[10], MMTS (C)[3]	33.69	98.153	1832.07	1832.17	0.0959473	52.3709	17823.6	42.9633			2013-08-25 01:34:05	1.67567	1.86642	0.99505	1.25478	1.70103	0.888836	8	8	8	1181.65	1980.06	2205.46	1175.8
266	FALSE	1	238	J14	killer toxin resistant protein [Saccharomyces cerevisiae YJM789]		gi|151944405	689.83	100	131984	7.63	EVNEMDPFESFISNQNIR	87	104	(N-term)_iTRAQ[0]	103.47	100	2313.09	2313.25	0.15918	68.8168	64940.1	75.1366			2013-08-25 01:36:01	1.27559	1.6497	0.835962	1.25478	1.70103	0.888836	8	8	8	1857.68	2369.64	3064.63	1552.95
424	FALSE	1	314	M16	killer toxin resistant protein [Saccharomyces cerevisiae YJM789]		gi|151944405	689.83	100	131984	7.63	AGGDLIPWLISQQFQDEEFASLSGAR	609	634	(N-term)_iTRAQ[0]	158.48	100	2979.5	2979.68	0.178955	60.0622	271491	81.2671			2013-08-25 04:36:16	1.54162	2.24849	1.14432	1.25478	1.70103	0.888836	8	8	8	1930.71	2976.42	4341.17	2209.34
935	FALSE	1	303	M5	killer toxin resistant protein [Saccharomyces cerevisiae YJM789]		gi|151944405	689.83	100	131984	7.63	LSSVQSAILLAIGLQR	877	892	(N-term)_iTRAQ[0]	42.32	99.747	1813.1	1813.21	0.107666	59.3822	6693.58	40.7774			2013-08-25 04:06:46	0.961758	1.08203	0.654002	1.25478	1.70103	0.888836	8	8	8	692.33	665.853	749.124	452.785
474	FALSE	1	336	N14	killer toxin resistant protein [Saccharomyces cerevisiae YJM789]		gi|151944405	689.83	100	131984	7.63	NYNAAEALDQMEEDLEEAGSEAVQAMR	954	980	(N-term)_iTRAQ[0]	160.72	100	3128.39	3128.55	0.16333	52.209	63672.3	85.2018			2013-08-25 05:25:41	1.53981	2.40371	1.01201	1.25478	1.70103	0.888836	8	8	8	977.535	1505.22	2349.71	989.273
991	FALSE	1	47	B20	ribosomal protein L16B [Saccharomyces cerevisiae YJM789]		gi|151944465	225.57	100	26096.1	10.54	KATAFNK	59	65	(N-term)_iTRAQ[0], Lysine(K)_iTRAQ[1,7]	39.12	99.471	1211.75	1211.83	0.0838623	69.2077	46168.3	34.6149			2013-08-24 16:56:04	0.702843	1.13259	0.463645	0.768967	1.0724	0.47768	4	4	4	5258.72	3696.05	5955.96	2438.18
1167	FALSE	1	67	C16	ribosomal protein L16B [Saccharomyces cerevisiae YJM789]		gi|151944465	225.57	100	26096.1	10.54	RVVVPQALR	116	124	(N-term)_iTRAQ[0]	27.67	92.612	1181.76	1181.84	0.0756836	64.0431	24898.8	26.1176			2013-08-24 17:36:09	0.906539	1.21553	0.560686	0.768967	1.0724	0.47768	4	4	4	879.477	797.281	1069.03	493.11
870	FALSE	1	86	D11	ribosomal protein L16B [Saccharomyces cerevisiae YJM789]		gi|151944465	225.57	100	26096.1	10.54	VVVPQALR	117	124	(N-term)_iTRAQ[0]	46.82	99.91	1025.66	1025.71	0.0495605	48.3207	77310.5	70.3393			2013-08-24 18:59:23	0.798818	0.871976	0.405951	0.768967	1.0724	0.47768	4	4	4	3119.46	2491.88	2720.09	1266.35
201	FALSE	1	189	H16	ribosomal protein L16B [Saccharomyces cerevisiae YJM789]		gi|151944465	225.57	100	26096.1	10.54	AEALNISGEFFR	37	48	(N-term)_iTRAQ[0]	111.96	100	1497.78	1497.89	0.105347	70.3351	57819	77.1417			2013-08-24 23:44:39	0.686972	1.10176	0.493366	0.768967	1.0724	0.47768	4	4	4	2582.96	1774.42	2845.79	1274.35
572	FALSE	1	262	K14	translation elongation factor 3 (EF-3) [Saccharomyces cerevisiae YJM789]		gi|151944517	332.546	100	108155	5.62	WXPMMSVDNAWLPR	828	841	(N-term)_iTRAQ[0]	65.07	99.999	1843.91	1844.04	0.125244	67.9231	304864	59.8156			2013-08-25 02:15:11	0.530318	1.02515	0.340984	0.685014	1.0128	0.52605	8	8	8	11518.5	6108.45	11808.2	3927.61
1035	FALSE	1	164	G15	ubiquitin protease cofactor [Saccharomyces cerevisiae YJM789]		gi|151944579	35.73	98.845	67115.2	9.24	DGFYPIYIR	415	423	(N-term)_iTRAQ[0]	35.73	98.845	1287.69	1287.76	0.0777588	60.3865	10765.8	68.4376			2013-08-24 22:56:34	1.28633	1.49658	0.827675	1.28633	1.49658	0.827675	1	1	1	379.744	488.474	568.318	314.305
1027	FALSE	1	67	C16	nuclear GTPase [Saccharomyces cerevisiae YJM789]		gi|151944713	469.25	100	65804.9	8.92	KVEEAVLQSQGK	195	206	(N-term)_iTRAQ[0], Lysine(K)_iTRAQ[1,12]	36.06	98.93	1748.03	1748.11	0.0843506	48.2547	39768.4	26.3794			2013-08-24 17:37:06	0.790275	0.855098	0.556719	0.455999	0.543032	0.323389	5	5	5	6857.57	5419.36	5863.89	3817.73
940	FALSE	1	98	D23	nuclear GTPase [Saccharomyces cerevisiae YJM789]		gi|151944713	469.25	100	65804.9	8.92	HFLIHVAR	413	420	(N-term)_iTRAQ[0]	42.03	99.729	1136.68	1136.72	0.0375977	33.0767	5034.58	43.264			2013-08-24 19:37:30	0.627663	0.626517	0.324482	0.455999	0.543032	0.323389	5	5	5	1014.2	636.576	635.413	329.09
298	FALSE	1	260	K12	nuclear GTPase [Saccharomyces cerevisiae YJM789]		gi|151944713	469.25	100	65804.9	8.92	EFDLDGLFSSLDK	495	507	(N-term)_iTRAQ[0], Lysine(K)_iTRAQ[13]	70.37	100	1773.92	1774.01	0.0992432	55.9458	39380.6	45.4922			2013-08-25 02:21:35	0.587704	0.720453	0.439298	0.455999	0.543032	0.323389	5	5	5	4034.68	2371.2	2906.8	1772.43
333	FALSE	1	279	L7	nuclear GTPase [Saccharomyces cerevisiae YJM789]		gi|151944713	469.25	100	65804.9	8.92	GGIPNLASAGLSVLNDWR	428	445	(N-term)_iTRAQ[0]	147.59	100	1984.07	1984.2	0.124756	62.8786	103624	83.2943			2013-08-25 03:09:40	0.326711	0.417899	0.244455	0.455999	0.543032	0.323389	5	5	5	5517.67	1802.68	2305.83	1348.82
428	FALSE	1	316	M18	nuclear GTPase [Saccharomyces cerevisiae YJM789]		gi|151944713	469.25	100	65804.9	8.92	SVIDASDVILYVLDAR	171	186	(N-term)_iTRAQ[0]	173.2	100	1893.05	1893.19	0.141846	74.9299	555885	88.478			2013-08-25 04:41:24	0.20701	0.292753	0.182323	0.455999	0.543032	0.323389	5	5	5	14653.7	3033.46	4289.91	2671.69
1142	FALSE	1	97	D22	ubiquitin carboxyl-terminal hydrolase [Saccharomyces cerevisiae YJM789]		gi|151944815	28.94	94.485	96511	7.29	TPLNDKK	733	739	(N-term)_iTRAQ[0], Lysine(K)_iTRAQ[6,7]	28.94	94.485	1247.77	1247.8	0.0269775	21.6206	36608.5	39.1445			2013-08-24 19:32:42	0.801284	0.361533	0.466009	0.801284	0.361533	0.466009	1	1	1	4408.53	3532.48	1593.83	2054.42
960	FALSE	1	53	C2	karyopherin beta 4 [Saccharomyces cerevisiae YJM789]		gi|151944826	597.57	100	131267	4.53	HWNAIDESTR	70	79	(N-term)_iTRAQ[0]	40.99	99.656	1372.67	1372.76	0.088623	64.5624	29252.8	35.7216			2013-08-24 18:21:35	1.25046	1.32381	0.810712	1.13326	1.22248	0.739897	9	9	9	2045.43	2557.72	2707.75	1658.25
46	FALSE	1	85	D10	karyopherin beta 4 [Saccharomyces cerevisiae YJM789]		gi|151944826	597.57	100	131267	4.53	LYQENSPVITNETPR	1028	1042	(N-term)_iTRAQ[0]	70.82	100	1904.98	1905.08	0.0924072	48.5081	86157.6	30.9692			2013-08-24 18:56:12	1.11444	1.14042	0.852895	1.13326	1.22248	0.739897	9	9	9	9430.8	10510.1	10755	8043.48
79	FALSE	1	112	E11	karyopherin beta 4 [Saccharomyces cerevisiae YJM789]		gi|151944826	597.57	100	131267	4.53	VLNEQVDESYGLR	694	706	(N-term)_iTRAQ[0]	107.47	100	1665.86	1665.93	0.0772705	46.3848	45479.3	53.4798			2013-08-24 20:14:23	1.09204	1.17908	0.677722	1.13326	1.22248	0.739897	9	9	9	3922.48	4283.53	4624.92	2658.35
984	FALSE	1	193	H20	karyopherin beta 4 [Saccharomyces cerevisiae YJM789]		gi|151944826	597.57	100	131267	4.53	VYGENFAPFLK	604	614	(N-term)_iTRAQ[0], Lysine(K)_iTRAQ[11]	39.46	99.511	1572.87	1572.97	0.106079	67.4431	18600.3	54.6613			2013-08-24 23:36:20	0.868739	0.926597	0.831573	1.13326	1.22248	0.739897	9	9	9	1228.72	1067.44	1138.53	1021.77
1123	FALSE	1	270	K22	karyopherin beta 4 [Saccharomyces cerevisiae YJM789]		gi|151944826	597.57	100	131267	4.53	VFDNFRPVVFGLFQSK	860	875	(N-term)_iTRAQ[0], Lysine(K)_iTRAQ[16]	30.44	96.096	2188.22	2188.34	0.128174	58.5746	13363.5	26.9751			2013-08-25 02:00:24	1.17646	1.23974	0.688515	1.13326	1.22248	0.739897	9	9	9	1387.28	1632.09	1719.87	955.166
316	FALSE	1	272	K24	karyopherin beta 4 [Saccharomyces cerevisiae YJM789]		gi|151944826	597.57	100	131267	4.53	GIPASSYVNADVLAVIQAAR	734	753	(N-term)_iTRAQ[0]	81.97	100	2159.19	2159.32	0.122559	56.7613	17128.3	60.2174			2013-08-25 01:57:12	1.54746	1.50744	0.906624	1.13326	1.22248	0.739897	9	9	9	745.641	1153.85	1124.01	676.015
372	FALSE	1	296	L24	karyopherin beta 4 [Saccharomyces cerevisiae YJM789]		gi|151944826	597.57	100	131267	4.53	GIPASSYVNADVLAVIQAAR	734	753	(N-term)_iTRAQ[0]	108.12	100	2159.19	2159.34	0.142822	66.1461	23544.5	69.3488			2013-08-25 03:52:00	1.31886	1.24539	0.647737	1.13326	1.22248	0.739897	9	9	9	1179.96	1556.2	1469.51	764.303
328	FALSE	1	277	L5	karyopherin beta 4 [Saccharomyces cerevisiae YJM789]		gi|151944826	597.57	100	131267	4.53	IIEIFSAVFTK	1043	1053	(N-term)_iTRAQ[0], Lysine(K)_iTRAQ[11]	79.87	100	1555.93	1556.04	0.102783	66.0588	53525.6	62.974			2013-08-25 03:03:55	1.04868	1.31324	0.652726	1.13326	1.22248	0.739897	9	9	9	1670.57	1751.9	2193.87	1090.42
380	FALSE	1	300	M2	karyopherin beta 4 [Saccharomyces cerevisiae YJM789]		gi|151944826	597.57	100	131267	4.53	EQNPFVHEMLEALVIR	896	911	(N-term)_iTRAQ[0]	120.4	100	2069.1	2069.23	0.129639	62.6547	66095	76.6211			2013-08-25 03:56:50	0.926152	1.20957	0.646183	1.13326	1.22248	0.739897	9	9	9	2986.79	2766.23	3612.75	1930.02
883	FALSE	1	138	F13	lethal with conditional pap1 [Saccharomyces cerevisiae YJM789]		gi|151944842	105.292	100	45544.8	6.45	ITAVLPPQQTHFEDRFDAR	213	231	(N-term)_iTRAQ[0]	46.22	99.897	2385.24	2385.36	0.116211	48.7208	113741	40.8119			2013-08-24 21:32:51	1.12956	1.26866	0.943568	1.61392	1.781	1.10695	2	2	2	2741.34	3096.5	3477.82	2586.63
646	FALSE	1	148	F23	lethal with conditional pap1 [Saccharomyces cerevisiae YJM789]		gi|151944842	105.292	100	45544.8	6.45	MQAMEEYIR	242	250	(N-term)_iTRAQ[0]	61	99.997	1314.63	1314.71	0.0805664	61.2844	42063.1	64.2204			2013-08-24 21:02:07	2.30597	2.50026	1.29863	1.61392	1.781	1.10695	2	2	2	1372.18	3164.21	3430.8	1781.95
1068	FALSE	1	240	J16	U3 snoRNP protein [Saccharomyces cerevisiae YJM789]		gi|151945015	160.48	100	218875	6.02	VVENVLGEPFDRYLD	1755	1769	(N-term)_iTRAQ[0]	33.99	98.276	1908.98	1909.15	0.168945	88.5002	190856	40.3514			2013-08-25 01:39:52	1.58273	1.83584	1.27486	1.72683	1.96963	1.2066	3	3	3	3110.62	4923.27	5710.6	3965.6
692	FALSE	1	308	M10	U3 snoRNP protein [Saccharomyces cerevisiae YJM789]		gi|151945015	160.48	100	218875	6.02	LLLSLFEFR	1503	1511	(N-term)_iTRAQ[0]	58.44	99.994	1281.77	1281.86	0.0869141	67.8079	7409.35	67.9854			2013-08-25 04:20:33	1.90024	2.34282	1.35642	1.72683	1.96963	1.2066	3	3	3	282.188	536.225	661.116	382.765
580	FALSE	1	302	M4	U3 snoRNP protein [Saccharomyces cerevisiae YJM789]		gi|151945015	160.48	100	218875	6.02	DSEAWLSGFLNEYVTENYDISR	618	639	(N-term)_iTRAQ[0]	68.05	99.999	2752.29	2752.44	0.151123	54.9082	17751.7	55.6789			2013-08-25 04:02:35	1.71211	1.77657	1.01587	1.72683	1.96963	1.2066	3	3	3	602.445	1031.45	1070.29	612.008
1071	FALSE	1	288	L16	conserved protein [Saccharomyces cerevisiae YJM789]		gi|151945061	76.06	100	142290	5.11	AIPVMPFVDPSSNPFFR	483	499	(N-term)_iTRAQ[0]	33.77	98.186	2065.07	2065.22	0.149658	72.4712	68588.6	66.0489			2013-08-25 03:32:47	1.07943	0.88624	0.786561	1.2096	0.946244	0.802225	2	2	2	2063.25	2227.13	1828.54	1622.87
937	FALSE	1	312	M14	conserved protein [Saccharomyces cerevisiae YJM789]		gi|151945061	76.06	100	142290	5.11	NFVSQIVSEFKDEVIQPIGAR	1048	1068	(N-term)_iTRAQ[0], Lysine(K)_iTRAQ[11]	42.29	99.745	2664.46	2664.61	0.148682	55.8018	18329.6	58.0323			2013-08-25 04:31:45	1.35547	1.01031	0.818201	1.2096	0.946244	0.802225	2	2	2	1435.55	1945.85	1450.35	1174.57
1108	FALSE	1	39	B12	U3 snoRNP protein [Saccharomyces cerevisiae YJM789]		gi|151945077	238.26	100	75449.1	4.57	ANLPNVNKR	539	547	(N-term)_iTRAQ[0], Lysine(K)_iTRAQ[8]	31.2	96.723	1313.79	1313.86	0.0710449	54.0763	36733.3	31.4275			2013-08-24 16:31:43	1.44459	1.49215	0.77028	1.61824	1.96262	1.0088	4	4	4	2632.58	3803	3928.2	2027.82
1218	FALSE	1	75	C24	U3 snoRNP protein [Saccharomyces cerevisiae YJM789]		gi|151945077	238.26	100	75449.1	4.57	KSQRPQFELSDVK	392	404	(N-term)_iTRAQ[0], Lysine(K)_iTRAQ[1,13]	25.07	86.556	1994.14	1994.27	0.125488	62.9285	119926	26.0443			2013-08-24 17:10:47	1.3734	1.73785	1.03765	1.61824	1.96262	1.0088	4	4	4	8922.46	12254.1	15505.9	9258.36
985	FALSE	1	99	D24	U3 snoRNP protein [Saccharomyces cerevisiae YJM789]		gi|151945077	238.26	100	75449.1	4.57	KSQRPQFELSDVK	392	404	(N-term)_iTRAQ[0], Lysine(K)_iTRAQ[1,13]	39.38	99.502	1994.14	1994.25	0.112183	56.2561	122844	34.5803			2013-08-24 19:37:50	1.49331	1.89188	1.06895	1.61824	1.96262	1.0088	4	4	4	9071.27	13546.2	17161.7	9696.77
356	FALSE	1	287	L15	U3 snoRNP protein [Saccharomyces cerevisiae YJM789]		gi|151945077	238.26	100	75449.1	4.57	TAKPVPVITSEVTESLEDMIR	350	370	(N-term)_iTRAQ[0], Lysine(K)_iTRAQ[3]	167.68	100	2603.42	2603.57	0.153076	58.7981	92160.1	70.504			2013-08-25 03:30:13	2.31459	3.02431	1.21217	1.61824	1.96262	1.0088	4	4	4	2093.82	4846.33	6332.36	2538.06
441	FALSE	1	320	M22	actin-related protein [Saccharomyces cerevisiae YJM789]		gi|151945133	94.25	100	53083.2	5.57	DITLFIQSLLR	237	247	(N-term)_iTRAQ[0]	94.25	100	1462.88	1462.99	0.118652	81.109	101760	79.8429			2013-08-25 04:54:34	1.97101	1.8646	1.21251	1.97101	1.8646	1.21251	1	1	1	1306.92	2575.95	2436.88	1584.65
1223	FALSE	1	64	C13	U3 snoRNP protein [Saccharomyces cerevisiae YJM789]		gi|151945258	24.79	85.66	71635	4.81	WKDQGGVGITK	447	457	(N-term)_iTRAQ[0], Lysine(K)_iTRAQ[2,11]	24.79	85.66	1620.94	1621.02	0.0780029	48.1219	34261.6	20.8193			2013-08-24 17:46:43	1.80291	1.7794	1.0433	1.80291	1.7794	1.0433	1	1	1	2257.68	4070.4	4017.32	2355.45
928	FALSE	1	13	A13	nucleolar complex associated [Saccharomyces cerevisiae YJM789]		gi|151945296	1170.76	100	93091.3	8.59	EQQQLKK	54	60	(N-term)_iTRAQ[0], Lysine(K)_iTRAQ[6,7]	42.72	99.769	1333.82	1333.92	0.103882	77.8831	42437.7	53.728			2013-08-24 15:16:09	0.950704	1.28777	0.570376	1.03694	1.24995	0.672383	17	17	17	3460.85	3290.25	4456.78	1973.99
972	FALSE	1	4	A4	nucleolar complex associated [Saccharomyces cerevisiae YJM789]		gi|151945296	1170.76	100	93091.3	8.59	EVKEEK	666	671	(N-term)_iTRAQ[0], Lysine(K)_iTRAQ[3,6]	40.1	99.578	1193.71	1193.79	0.083374	69.8444	19770.1	38.6392			2013-08-24 14:47:01	1.14709	1.54685	0.62307	1.03694	1.24995	0.672383	17	17	17	1872.34	2147.74	2896.23	1166.6
1075	FALSE	1	28	B1	nucleolar complex associated [Saccharomyces cerevisiae YJM789]		gi|151945296	1170.76	100	93091.3	8.59	GIEIPKENK	79	87	(N-term)_iTRAQ[0], Lysine(K)_iTRAQ[6,9]	33.44	98.043	1459.89	1459.96	0.0706787	48.4139	53324.8	54.4961			2013-08-24 15:55:32	1.29634	1.38405	0.752817	1.03694	1.24995	0.672383	17	17	17	2863.4	3711.96	3963.1	2155.62
523	FALSE	1	33	B6	nucleolar complex associated [Saccharomyces cerevisiae YJM789]		gi|151945296	1170.76	100	93091.3	8.59	RSDVEFGPTNK	630	640	(N-term)_iTRAQ[0], Lysine(K)_iTRAQ[11]	67.04	99.999	1537.82	1537.93	0.112549	73.1872	70142.5	39.0789			2013-08-24 16:11:14	0.943556	0.95713	0.691939	1.03694	1.24995	0.672383	17	17	17	6854.64	6467.74	6560.79	4742.99
862	FALSE	1	53	C2	nucleolar complex associated [Saccharomyces cerevisiae YJM789]		gi|151945296	1170.76	100	93091.3	8.59	SDVEFGPTNKSEVSR	631	645	(N-term)_iTRAQ[0], Lysine(K)_iTRAQ[10]	47.32	99.92	1940	1940.11	0.114136	58.8329	37872.8	20.0922			2013-08-24 18:22:13	0.905297	1.0341	0.845841	1.03694	1.24995	0.672383	17	17	17	5752.77	5207.96	5948.92	4865.93
34	FALSE	1	74	C23	nucleolar complex associated [Saccharomyces cerevisiae YJM789]		gi|151945296	1170.76	100	93091.3	8.59	LNQNSTFIQEK	619	629	(N-term)_iTRAQ[0], Lysine(K)_iTRAQ[11]	86.91	100	1609.88	1609.99	0.108154	67.1816	54062.3	48.5835			2013-08-24 17:14:58	1.18004	1.34043	0.788115	1.03694	1.24995	0.672383	17	17	17	3957.01	4669.43	5304.1	3118.58
62	FALSE	1	98	D23	nucleolar complex associated [Saccharomyces cerevisiae YJM789]		gi|151945296	1170.76	100	93091.3	8.59	LAEKDPEFYK	118	127	(N-term)_iTRAQ[0], Lysine(K)_iTRAQ[4,10]	69.54	100	1671.93	1672.03	0.0985107	58.9203	342184	70.1445			2013-08-24 19:34:37	1.09446	1.38573	0.669351	1.03694	1.24995	0.672383	17	17	17	13560.3	14841.2	18790.9	9076.61
43	FALSE	1	83	D8	nucleolar complex associated [Saccharomyces cerevisiae YJM789]		gi|151945296	1170.76	100	93091.3	8.59	TPLGSYVAVQR	655	665	(N-term)_iTRAQ[0]	74.49	100	1334.76	1334.82	0.0693359	51.9466	119585	55.7832			2013-08-24 18:48:50	1.15378	1.40187	0.666467	1.03694	1.24995	0.672383	17	17	17	5020.39	5792.44	7037.92	3345.92
139	FALSE	1	146	F21	nucleolar complex associated [Saccharomyces cerevisiae YJM789]		gi|151945296	1170.76	100	93091.3	8.59	KSPNLAAFDFEHNIK	535	549	(N-term)_iTRAQ[0], Lysine(K)_iTRAQ[1,15]	97.16	100	2163.19	2163.3	0.111572	51.5776	72263.3	48.7019			2013-08-24 21:08:11	0.899817	1.01905	0.681062	1.03694	1.24995	0.672383	17	17	17	6637.45	5972.49	6763.93	4520.52
544	FALSE	1	130	F5	nucleolar complex associated [Saccharomyces cerevisiae YJM789]		gi|151945296	1170.76	100	93091.3	8.59	FLNDVAWNK	646	654	(N-term)_iTRAQ[0], Lysine(K)_iTRAQ[9]	65.25	99.999	1394.77	1394.83	0.0626221	44.8978	48345.3	70.8316			2013-08-24 21:59:28	1.04831	1.15157	0.492179	1.03694	1.24995	0.672383	17	17	17	2447.86	2566.11	2818.88	1204.78
234	FALSE	1	219	I19	nucleolar complex associated [Saccharomyces cerevisiae YJM789]		gi|151945296	1170.76	100	93091.3	8.59	FLNDVAWNKTPLGSYVAVQR	646	665	(N-term)_iTRAQ[0], Lysine(K)_iTRAQ[9]	102.37	100	2566.4	2566.52	0.112549	43.8547	45309.9	57.7772			2013-08-25 00:33:26	0.990248	1.3055	0.760763	1.03694	1.24995	0.672383	17	17	17	2211.32	2189.76	2886.88	1682.29
241	FALSE	1	224	I24	nucleolar complex associated [Saccharomyces cerevisiae YJM789]		gi|151945296	1170.76	100	93091.3	8.59	FLNDVAWNKTPLGSYVAVQR	646	665	(N-term)_iTRAQ[0], Lysine(K)_iTRAQ[9]	125.93	100	2566.4	2566.52	0.120361	46.8988	87566.4	64.5607			2013-08-25 00:24:27	1.08509	1.47747	0.704138	1.03694	1.24995	0.672383	17	17	17	4217.61	4576.47	6231.39	2969.78
278	FALSE	1	248	J24	nucleolar complex associated [Saccharomyces cerevisiae YJM789]		gi|151945296	1170.76	100	93091.3	8.59	FLNDVAWNKTPLGSYVAVQR	646	665	(N-term)_iTRAQ[0], Lysine(K)_iTRAQ[9]	137.5	100	2566.4	2566.55	0.144287	56.2215	76425.2	64.1197			2013-08-25 01:53:02	1.28974	1.60857	0.798969	1.03694	1.24995	0.672383	17	17	17	3881.66	5006.35	6243.92	3101.32
295	FALSE	1	259	K11	nucleolar complex associated [Saccharomyces cerevisiae YJM789]		gi|151945296	1170.76	100	93091.3	8.59	AFHELMFMVLK	231	241	(N-term)_iTRAQ[0], Lysine(K)_iTRAQ[11]	80.23	100	1653.91	1654	0.0935059	56.5362	49439.8	68.4708			2013-08-25 02:23:12	1.0174	1.31158	0.738008	1.03694	1.24995	0.672383	17	17	17	2114.74	2151.53	2773.66	1560.69
321	FALSE	1	275	L3	nucleolar complex associated [Saccharomyces cerevisiae YJM789]		gi|151945296	1170.76	100	93091.3	8.59	NIAFPELVTPVIISLR	582	597	(N-term)_iTRAQ[0]	115.92	100	1926.15	1926.28	0.125	64.8961	169367	76.8994			2013-08-25 02:56:52	0.906931	0.97541	0.594932	1.03694	1.24995	0.672383	17	17	17	4779.49	4334.67	4661.96	2843.47
410	FALSE	1	310	M12	nucleolar complex associated [Saccharomyces cerevisiae YJM789]		gi|151945296	1170.76	100	93091.3	8.59	NSAAELFGIDEVLGYQVGFEYIR	386	408	(N-term)_iTRAQ[0]	161.39	100	2734.38	2734.53	0.145996	53.3927	220066	80.8395			2013-08-25 04:24:04	0.858666	1.26347	0.535604	1.03694	1.24995	0.672383	17	17	17	4437.74	3810.54	5606.97	2376.87
788	FALSE	1	304	M6	nucleolar complex associated [Saccharomyces cerevisiae YJM789]		gi|151945296	1170.76	100	93091.3	8.59	QLIYPLVQVTLGVIR	471	485	(N-term)_iTRAQ[0]	51.75	99.971	1856.15	1856.26	0.111816	60.2411	37390.3	51.3765			2013-08-25 04:07:24	0.994127	1.06118	0.63183	1.03694	1.24995	0.672383	17	17	17	2333.19	2319.49	2475.93	1474.18
1056	FALSE	1	135	F10	Ef-Tu [Saccharomyces cerevisiae YJM789]		gi|151945474	34.41	98.435	51404	6.19	GGANFLDYAAIDKAPEER	76	93	(N-term)_iTRAQ[0], Lysine(K)_iTRAQ[13]	34.41	98.435	2225.14	2225.24	0.0925293	41.5835	18218.9	45.87			2013-08-24 21:44:42	1.14287	1.12263	0.928922	1.14287	1.12263	0.928922	1	1	1	1627.42	1859.93	1826.99	1511.75
622	FALSE	1	303	M5	RNA exonuclease [Saccharomyces cerevisiae YJM789]		gi|151945554	62.38	99.998	38670.5	9.82	ISIVNYFGHVVLDEFVKPR	143	161	(N-term)_iTRAQ[0], Lysine(K)_iTRAQ[17]	62.38	99.998	2520.42	2520.55	0.128906	51.1447	33174	52.2804			2013-08-25 04:04:31	1.0686	1.9107	0.747297	1.0686	1.9107	0.747297	1	1	1	1480.64	1582.21	2829.06	1106.48
920	FALSE	1	50	B23	U3 snoRNP protein [Saccharomyces cerevisiae YJM789]		gi|151945704	43.13	99.79	28528.5	6.18	NIDQKDEGSTQYSSSR	119	134	(N-term)_iTRAQ[0], Lysine(K)_iTRAQ[5]	43.13	99.79	2103.02	2103.18	0.156982	74.6462	21085.8	46.3417			2013-08-24 17:05:01	1.02616	1.41811	0.819535	1.02616	1.41811	0.819535	1	1	1	2296.02	2356.09	3256	1881.67
1193	FALSE	1	134	F9	translation machinery associated protein [Saccharomyces cerevisiae YJM789]		gi|151945976	26.1	89.394	31113.8	10.13	GLGNAPGGNDGEAWWER	37	53	(N-term)_iTRAQ[0]	26.1	89.394	1929.9	1929.99	0.0949707	49.2103	40907.5	33.1429			2013-08-24 21:47:36	0.925474	1.10665	0.83632	0.925474	1.10665	0.83632	1	1	1	3986.75	3689.64	4411.93	3334.2
1044	FALSE	1	87	D12	U3 snoRNP protein [Saccharomyces cerevisiae YJM789]		gi|151946073	316.842	100	117647	4.97	DKNLQNVIINEK	823	834	(N-term)_iTRAQ[0], Lysine(K)_iTRAQ[2,12]	35.34	98.737	1860.09	1860.17	0.0814209	43.7725	46283.6	20.2075			2013-08-24 19:02:54	1.13747	1.33051	0.955657	1.48299	1.8541	1.06767	5	5	5	5288.5	6015.49	7036.42	5053.99
710	FALSE	1	105	E4	U3 snoRNP protein [Saccharomyces cerevisiae YJM789]		gi|151946073	316.842	100	117647	4.97	MPIGQEWTSR	863	872	(N-term)_iTRAQ[0]	56.73	99.991	1348.68	1348.75	0.0666504	49.419	67379	53.3612			2013-08-24 19:51:18	2.72232	3.77921	1.52403	1.48299	1.8541	1.06767	5	5	5	1948.91	5305.54	7365.31	2970.19
1033	FALSE	1	109	E8	U3 snoRNP protein [Saccharomyces cerevisiae YJM789]		gi|151946073	316.842	100	117647	4.97	RLDTYGSGEANEYVLPSANAASGASGK	215	241	(N-term)_iTRAQ[0], Lysine(K)_iTRAQ[27]	35.84	98.874	2973.48	2973.56	0.0839844	28.2445	26220.1	34.286			2013-08-24 20:05:06	1.10462	1.20596	0.877417	1.48299	1.8541	1.06767	5	5	5	3070.15	3391.37	3702.49	2693.81
107	FALSE	1	127	F2	U3 snoRNP protein [Saccharomyces cerevisiae YJM789]		gi|151946073	316.842	100	117647	4.97	YQSSAVPFPFENR	842	854	(N-term)_iTRAQ[0]	88.31	100	1685.84	1685.93	0.0877686	52.0622	194064	65.7379			2013-08-24 22:07:28	1.33168	1.94709	1.03154	1.48299	1.8541	1.06767	5	5	5	6797.48	9052.07	13235.3	7011.89
294	FALSE	1	257	K9	U3 snoRNP protein [Saccharomyces cerevisiae YJM789]		gi|151946073	316.842	100	117647	4.97	LSLTDMMNVIDDR	242	254	(N-term)_iTRAQ[0]	102.55	100	1666.83	1666.93	0.103027	61.8105	59732.7	76.7991			2013-08-25 02:27:03	1.5747	1.85576	1.05242	1.48299	1.8541	1.06767	5	5	5	1588.44	2501.32	2947.76	1671.7
349	FALSE	1	284	L12	clustered mitochondria [Saccharomyces cerevisiae YJM789]		gi|151946172	82.98	100	162519	6.03	YILDLANTYPLDINFAR	581	597	(N-term)_iTRAQ[0]	82.98	100	2156.15	2156.28	0.128662	59.6721	49517.8	68.0682			2013-08-25 03:21:32	1.30503	1.43088	1.01467	1.30503	1.43088	1.01467	1	1	1	1582.21	2064.82	2263.96	1605.41
1166	FALSE	1	75	C24	translation initiation factor eIF3 subunit [Saccharomyces cerevisiae YJM789]		gi|151946470	43.19	99.793	124061	5.97	APPPFRPENAIK	2	13	(N-term)_iTRAQ[0], Lysine(K)_iTRAQ[12]	27.82	92.863	1624.94	1625.05	0.104126	64.0798	37536.6	30.4633			2013-08-24 17:11:44	1.29341	1.24176	0.815268	1.37815	1.39981	0.869972	2	2	2	3405.72	4405	4229.08	2776.57
919	FALSE	1	99	D24	translation initiation factor eIF3 subunit [Saccharomyces cerevisiae YJM789]		gi|151946470	43.19	99.793	124061	5.97	APPPFRPENAIK	2	13	(N-term)_iTRAQ[0], Lysine(K)_iTRAQ[12]	43.19	99.793	1624.94	1625.04	0.0939941	57.8446	45194.8	36.9212			2013-08-24 19:38:28	1.46844	1.57798	0.928346	1.37815	1.39981	0.869972	2	2	2	3348.27	4916.75	5283.5	3108.35
686	FALSE	1	130	F5	glycyl-tRNA synthetase [Saccharomyces cerevisiae YJM789]		gi|151946513	58.35	99.994	84332.8	5.58	GYLRPETAQGQFLNFNK	223	239	(N-term)_iTRAQ[0], Lysine(K)_iTRAQ[17]	58.35	99.994	2271.21	2271.3	0.0888672	39.1276	31181.1	33.3919			2013-08-24 22:00:07	0.826513	1.03711	0.629118	0.826513	1.03711	0.629118	1	1	1	3608.01	2982.07	3741.89	2269.87
801	FALSE	1	144	F19	conserved protein [Saccharomyces cerevisiae YJM789]		gi|151946633	51.03	99.966	60872.6	4.8	AFLTFAQR	420	427	(N-term)_iTRAQ[0]	51.03	99.966	1097.62	1097.69	0.06604	60.1664	14301.6	56.3426			2013-08-24 21:14:36	2.39682	2.0635	1.30306	2.39682	2.0635	1.30306	1	1	1	426.657	1022.62	880.406	555.961
837	FALSE	1	30	B3	Rpl20ap [Saccharomyces cerevisiae S288c]		gi|154199621	344.26	100	23306	10.3	EYQVIGR	6	12	(N-term)_iTRAQ[0]	48.55	99.94	1008.56	1008.62	0.0610352	60.5171	46891.4	71.7762			2013-08-24 16:00:20	0.759462	1.26894	0.437574	0.88028	1.32516	0.532063	6	6	6	2355.85	1789.17	2989.42	1030.86
30	FALSE	1	72	C21	Rpl20ap [Saccharomyces cerevisiae S288c]		gi|154199621	344.26	100	23306	10.3	AHFKEYQVIGR	2	12	(N-term)_iTRAQ[0], Lysine(K)_iTRAQ[4]	74.83	100	1635.92	1636.02	0.102539	62.6797	76780.8	46.5815			2013-08-24 17:20:06	0.777627	1.81237	0.633823	0.88028	1.32516	0.532063	6	6	6	7242.89	5632.26	13126.8	4590.71
826	FALSE	1	57	C6	Rpl20ap [Saccharomyces cerevisiae S288c]		gi|154199621	344.26	100	23306	10.3	RLPTESVPEPK	13	23	(N-term)_iTRAQ[0], Lysine(K)_iTRAQ[11]	49.17	99.948	1540.89	1540.99	0.0916748	59.4945	41083.7	52.9377			2013-08-24 18:07:30	0.870702	1.14627	0.553863	0.88028	1.32516	0.532063	6	6	6	3222.93	2806.21	3694.34	1785.06
847	FALSE	1	148	F23	Rpl20ap [Saccharomyces cerevisiae S288c]		gi|154199621	344.26	100	23306	10.3	NFGVWVR	74	80	(N-term)_iTRAQ[0]	48.11	99.933	1021.57	1021.64	0.0648193	63.4507	53375.4	64.9304			2013-08-24 21:01:48	0.665881	1.19374	0.297005	0.88028	1.32516	0.532063	6	6	6	3437.52	2288.98	4103.5	1020.96
895	FALSE	1	175	H2	Rpl20ap [Saccharomyces cerevisiae S288c]		gi|154199621	344.26	100	23306	10.3	YWYFLQK	41	47	(N-term)_iTRAQ[0], Lysine(K)_iTRAQ[7]	45.31	99.873	1335.73	1335.82	0.0831299	62.2353	3608.56	63.7565			2013-08-25 00:20:14	1.3625	1.48304	0.764039	0.88028	1.32516	0.532063	6	6	6	261.079	355.719	387.189	199.474
218	FALSE	1	206	I6	Rpl20ap [Saccharomyces cerevisiae S288c]		gi|154199621	344.26	100	23306	10.3	VAAVETLYQDMAAR	100	113	(N-term)_iTRAQ[0]	78.29	100	1681.87	1681.96	0.0922852	54.8706	30781.5	56.8755			2013-08-25 01:02:39	0.997347	1.16031	0.650844	0.88028	1.32516	0.532063	6	6	6	1563.23	1559.08	1813.83	1017.42
1064	FALSE	1	293	L21	Chain A, Topoisomerase Residues 410-1202		gi|157830305	126.78	100	103192	6.34	ELILFSLADNIR	271	282	(N-term)_iTRAQ[0]	34.1	98.319	1547.89	1548.03	0.133667	86.3542	13937.9	49.9461			2013-08-25 03:46:13	0.769142	1.48873	0.868842	0.9185	1.37413	0.936937	2	2	2	744.339	572.502	1108.12	646.713
384	FALSE	1	300	M2	Chain A, Topoisomerase Residues 410-1202		gi|157830305	126.78	100	103192	6.34	NAIIQELENLGFPR	638	651	(N-term)_iTRAQ[0]	92.68	100	1757.97	1758.08	0.116821	66.4525	16417.9	64.1306			2013-08-25 03:58:06	1.09686	1.26835	1.01037	0.9185	1.37413	0.936937	2	2	2	845.293	927.169	1072.13	854.058
1100	FALSE	1	256	K8	Chain A, Substrate Specificity And Assembly Of Catalytic Center Derived From Two Structures Of Liga		gi|157834086	99.84	100	25565.5	6.17	EGQIVPQEITLALLR	71	85	(N-term)_iTRAQ[0]	31.73	97.099	1824.07	1824.17	0.0999756	54.809	18995.3	45.7991			2013-08-25 02:30:54	0.875392	1.03422	0.788051	0.868236	0.998399	0.772262	2	2	2	1705.61	1493.07	1763.97	1344.1
585	FALSE	1	336	N14	Chain A, Substrate Specificity And Assembly Of Catalytic Center Derived From Two Structures Of Liga		gi|157834086	99.84	100	25565.5	6.17	FILFFDCPEDIMLER	123	137	(N-term)_iTRAQ[0], MMTS (C)[7]	68.11	99.999	2077.99	2078.11	0.117432	56.5121	15724.8	67.3019			2013-08-25 05:26:39	0.861139	0.963818	0.75679	0.868236	0.998399	0.772262	2	2	2	998.561	859.9	962.431	755.701
729	FALSE	1	71	C20	Chain B, Crystal Structure Of The Yeast Nucleosome Core Particle Reveals Fundamental Differences In		gi|15988133	55.56	99.988	12959.6	11.36	DNIQGITKPAIR	24	35	(N-term)_iTRAQ[0], Lysine(K)_iTRAQ[8]	55.56	99.988	1613.96	1614.06	0.101562	62.9276	73202.4	43.8284			2013-08-24 17:23:37	1.19414	1.35428	0.858119	1.19414	1.35428	0.858119	1	1	1	4805.19	5738.05	6507.57	4123.42
944	FALSE	1	132	F7	RecName: Full=ATP-dependent RNA helicase ROK1; AltName: Full=Rescuer of KEM1 protein 1		gi|160358657	337.88	100	73121.1	9.27	ELDFFR	48	53	(N-term)_iTRAQ[0]	41.82	99.716	970.512	970.559	0.0473022	48.7395	14393.5	66.1362			2013-08-24 21:54:20	2.85174	1.99097	1.14551	1.53205	1.47616	0.87888	7	7	7	410.575	1170.85	817.442	470.319
1185	FALSE	1	321	M23	RecName: Full=ATP-dependent RNA helicase ROK1; AltName: Full=Rescuer of KEM1 protein 1		gi|160358657	337.88	100	73121.1	9.27	AMFSATIPSNVEEIAQSIMMDPVR	309	332	(N-term)_iTRAQ[0]	26.5	90.327	2781.37	2781.58	0.206299	74.1715	17391.1	81.2165			2013-08-25 04:57:47	0.838716	0.966214	0.876544	1.53205	1.47616	0.87888	7	7	7	786.693	659.812	760.113	689.571
389	FALSE	1	302	M4	RecName: Full=ATP-dependent RNA helicase ROK1; AltName: Full=Rescuer of KEM1 protein 1		gi|160358657	337.88	100	73121.1	9.27	GNVSGIDIPLPIGSFEDLISR	106	126	(N-term)_iTRAQ[0]	145.6	100	2343.27	2343.4	0.133057	56.7825	118560	90.6729			2013-08-25 04:01:18	1.72404	2.09227	0.83093	1.53205	1.47616	0.87888	7	7	7	1181.07	2036.21	2471.13	981.388
885	FALSE	1	303	M5	RecName: Full=ATP-dependent RNA helicase ROK1; AltName: Full=Rescuer of KEM1 protein 1		gi|160358657	337.88	100	73121.1	9.27	KAMFSATIPSNVEEIAQSIMMDPVR	308	332	(N-term)_iTRAQ[0], Lysine(K)_iTRAQ[1]	46.19	99.896	3053.57	3053.72	0.149658	49.0109	17736.2	57.3925			2013-08-25 04:05:28	1.83119	1.4556	1.08636	1.53205	1.47616	0.87888	7	7	7	732.552	1341.44	1066.31	795.817
808	FALSE	1	329	N7	RecName: Full=ATP-dependent RNA helicase ROK1; AltName: Full=Rescuer of KEM1 protein 1		gi|160358657	337.88	100	73121.1	9.27	QLVQEGEFKPPIIIFLESITR	364	384	(N-term)_iTRAQ[0], Lysine(K)_iTRAQ[9]	50.74	99.964	2745.58	2745.72	0.14209	51.7522	20383.9	59.5362			2013-08-25 05:41:24	2.03443	1.92381	0.820263	1.53205	1.47616	0.87888	7	7	7	1145.18	2329.8	2203.12	939.351
651	FALSE	1	28	B1	RecName: Full=ATP-dependent RNA helicase SUB2; AltName: Full=Suppressor of BRR1 protein 2		gi|160358710	423.61	100	55134.9	5.34	NKDTAPHIVVATPGR	180	194	(N-term)_iTRAQ[0], Lysine(K)_iTRAQ[2]	60.38	99.996	1864.07	1864.15	0.0843506	45.2509	41767.2	30.8759			2013-08-24 15:55:52	1.02037	1.14918	0.779177	1.06753	1.04593	0.742046	6	6	6	5059.21	5162.27	5813.94	3942.02
15	FALSE	1	52	C1	RecName: Full=ATP-dependent RNA helicase SUB2; AltName: Full=Suppressor of BRR1 protein 2		gi|160358710	423.61	100	55134.9	5.34	NKDTAPHIVVATPGR	180	194	(N-term)_iTRAQ[0], Lysine(K)_iTRAQ[2]	70.24	100	1864.07	1864.17	0.104736	56.1871	33420.4	36.6895			2013-08-24 18:26:03	0.995053	1.0955	0.741678	1.06753	1.04593	0.742046	6	6	6	3983.23	3963.52	4363.63	2954.27
957	FALSE	1	81	D6	RecName: Full=ATP-dependent RNA helicase SUB2; AltName: Full=Suppressor of BRR1 protein 2		gi|160358710	423.61	100	55134.9	5.34	DVQEIFR	229	235	(N-term)_iTRAQ[0]	41.12	99.666	1050.57	1050.62	0.0532227	50.6607	12238.7	62.552			2013-08-24 18:44:01	1.10463	0.787683	0.708173	1.06753	1.04593	0.742046	6	6	6	679.238	750.309	535.024	481.018
274	FALSE	1	244	J20	RecName: Full=ATP-dependent RNA helicase SUB2; AltName: Full=Suppressor of BRR1 protein 2		gi|160358710	423.61	100	55134.9	5.34	INLAINYDLTNEADQYLHR	375	393	(N-term)_iTRAQ[0]	125.67	100	2420.23	2420.38	0.149658	61.8363	63369	79.5215			2013-08-25 01:46:16	0.998785	1.13384	0.71321	1.06753	1.04593	0.742046	6	6	6	2303.09	2300.29	2611.35	1642.59
353	FALSE	1	286	L14	RecName: Full=ATP-dependent RNA helicase SUB2; AltName: Full=Suppressor of BRR1 protein 2		gi|160358710	423.61	100	55134.9	5.34	FLQNPLEIFVDDEAK	261	275	(N-term)_iTRAQ[0], Lysine(K)_iTRAQ[15]	70.49	100	2066.11	2066.23	0.121582	58.846	26119.5	35.9575			2013-08-25 03:29:15	1.1167	0.884013	0.741509	1.06753	1.04593	0.742046	6	6	6	1349.74	1507.24	1193.18	1000.84
480	FALSE	1	341	N19	RecName: Full=ATP-dependent RNA helicase SUB2; AltName: Full=Suppressor of BRR1 protein 2		gi|160358710	423.61	100	55134.9	5.34	NFVIDECDKVLEELDMR	211	227	(N-term)_iTRAQ[0], Lysine(K)_iTRAQ[9], MMTS (C)[7]	116.09	100	2402.16	2402.32	0.154541	64.3341	130321	73.2982			2013-08-25 05:12:32	1.18316	1.3172	0.771369	1.06753	1.04593	0.742046	6	6	6	4780.95	5656.64	6297.45	3687.87
286	FALSE	1	252	K4	RecName: Full=ATP-dependent RNA helicase DBP3; AltName: Full=DEAD box protein 3; AltName: Full=Heli		gi|160380616	197.3	100	69038.5	9.2	TVINLTFPLTVEDYVHR	430	446	(N-term)_iTRAQ[0]	80.25	100	2161.18	2161.3	0.118164	54.6758	31787.9	54.5006			2013-08-25 02:41:09	1.3567	1.54723	0.850806	0.997428	1.31911	0.724259	2	2	2	1439.24	1952.61	2226.83	1224.51
477	FALSE	1	338	N16	RecName: Full=ATP-dependent RNA helicase DBP3; AltName: Full=DEAD box protein 3; AltName: Full=Heli		gi|160380616	197.3	100	69038.5	9.2	LLDLLQEGSVDLSQVNYLVLDEADR	242	266	(N-term)_iTRAQ[0]	117.05	100	2961.55	2961.73	0.18042	60.9207	62980.9	78.8424			2013-08-25 05:21:30	0.733297	1.12462	0.616535	0.997428	1.31911	0.724259	2	2	2	1211.62	888.478	1362.61	747.006
851	FALSE	1	164	G15	RecName: Full=ATP-dependent RNA helicase MAK5; AltName: Full=Maintenance of killer protein 5		gi|160409988	182.49	100	98645.7	8.67	GLDIPGVQHVIHYHLPR	538	554	(N-term)_iTRAQ[0]	47.83	99.929	2095.17	2095.28	0.108398	51.7373	49359.1	37.8423			2013-08-24 22:54:57	0.996702	1.23235	0.833877	1.31517	1.77354	0.777089	3	3	3	3743.83	3731.48	4613.72	3121.89
1104	FALSE	1	276	L4	RecName: Full=ATP-dependent RNA helicase MAK5; AltName: Full=Maintenance of killer protein 5		gi|160409988	182.49	100	98645.7	8.67	KPIKWQNTVPLLPIETDILSQLR	613	635	(N-term)_iTRAQ[0], Lysine(K)_iTRAQ[1,4]	31.53	96.962	3134.87	3135.02	0.149658	47.7399	8605.5	41.9337			2013-08-25 03:01:59	1.77282	2.12015	0.751618	1.31517	1.77354	0.777089	3	3	3	663.75	1176.71	1407.25	498.886
443	FALSE	1	321	M23	RecName: Full=ATP-dependent RNA helicase MAK5; AltName: Full=Maintenance of killer protein 5		gi|160409988	182.49	100	98645.7	8.67	WQNTVPLLPIETDILSQLR	617	635	(N-term)_iTRAQ[0]	103.13	100	2380.34	2380.49	0.15625	65.642	124130	66.9652			2013-08-25 04:56:49	1.28741	2.13512	0.748708	1.31517	1.77354	0.777089	3	3	3	1860.06	2394.65	3971.44	1392.64
922	FALSE	1	328	N6	protein phosphatase type 2C [Saccharomyces cerevisiae]		gi|1622933	43.12	99.789	55834	4.48	TGPIDLFSLEALLEAGIQIR	383	402	(N-term)_iTRAQ[0]	43.12	99.789	2300.3	2300.44	0.136475	59.3291	12103.3	57.9161			2013-08-25 05:43:38	1.29814	1.45425	0.822385	1.29814	1.45425	0.822385	1	1	1	971.23	1260.8	1412.41	798.725
397	FALSE	1	305	M7	Chain A, Segmental Isotope Labeling Of Npl3p		gi|163310814	138.32	100	13335.7	6.36	DFDGTGALEFPSEEILVEALER	65	86	(N-term)_iTRAQ[0]	138.32	100	2581.28	2581.41	0.134277	52.0197	62465.9	76.5547			2013-08-25 04:10:17	0.806895	1.04948	0.709153	0.806895	1.04948	0.709153	1	1	1	1896.85	1530.56	1990.72	1345.16
1001	FALSE	1	181	H8	Chain A, Structure Of Sec23-Sar1 Complexed With The Active Fragment Of Sec31		gi|165761044	38.22	99.349	90720	5.39	FTWNVFPSTR	18	27	(N-term)_iTRAQ[0]	38.22	99.349	1398.73	1398.81	0.0847168	60.567	33642.9	57.3481			2013-08-25 00:05:10	1.75873	1.64094	1.07503	1.75873	1.64094	1.07503	1	1	1	856.203	1505.83	1404.98	920.443
965	FALSE	1	141	F16	Chain B, Structure Of Sec23-Sar1 Complexed With The Active Fragment Of Sec31		gi|165761045	40.22	99.589	19959.5	5.19	FTTFDLGGHIQAR	47	59	(N-term)_iTRAQ[0]	40.22	99.589	1606.85	1606.98	0.129639	80.679	34422.5	32.7625			2013-08-24 21:24:51	1.19938	1.37211	0.86876	1.19938	1.37211	0.86876	1	1	1	2385.09	2860.63	3272.61	2072.07
1136	FALSE	1	89	D14	Chain B, Yeast Isocitrate Dehydrogenase With Citrate Bound In The Regulatory Subunits		gi|167013431	29.56	95.219	40878.9	7.23	YAFEYAR	171	177	(N-term)_iTRAQ[0]	29.56	95.219	1063.53	1063.59	0.0545654	51.3058	10273.1	33.147			2013-08-24 19:08:21	1.77275	1.16962	0.83929	1.77275	1.16962	0.83929	1	1	1	699.809	1240.59	818.51	587.343
583	FALSE	1	318	M20	open reading frame found c-terminal of ADA2 that was sequenced during the cloneing of ADA2. There i		gi|170992	68.35	99.999	59167.5	8.98	ILDLIISKL	431	439	(N-term)_iTRAQ[0], Lysine(K)_iTRAQ[8]	68.35	99.999	1315.88	1315.99	0.108154	82.1915	92897.2	75.9058			2013-08-25 04:47:50	2.65072	3.50332	1.23085	2.65072	3.50332	1.23085	1	1	1	1397.43	3704.2	4895.65	1720.03
1148	FALSE	1	78	D3	argininosuccinate synthetase (ARG1; E.C. 6.8.4.5) [Saccharomyces cerevisiae]		gi|171085	28.62	94.063	51797.3	5.52	LTYTDNK	234	240	(N-term)_iTRAQ[0], Lysine(K)_iTRAQ[7]	28.62	94.063	1142.63	1142.71	0.0800781	70.0823	41801.8	55.9386			2013-08-24 18:33:45	1.44985	1.82416	0.751634	1.44985	1.82416	0.751634	1	1	1	1730.43	2508.88	3156.59	1300.65
1080	FALSE	1	185	H12	V-ATPase [Saccharomyces cerevisiae]		gi|171099	438.26	100	47346.8	6.69	AFVSDFKIPEFK	24	35	(N-term)_iTRAQ[0], Lysine(K)_iTRAQ[7,12]	33.14	97.903	1860.06	1860.15	0.0852051	45.8076	31896.6	39.7965			2013-08-24 23:54:36	1.19154	1.10852	0.939811	1.34717	1.30804	0.884572	6	6	6	2674.82	3187.14	2965.08	2513.82
1016	FALSE	1	272	K24	V-ATPase [Saccharomyces cerevisiae]		gi|171099	438.26	100	47346.8	6.69	TLPINNMPVPEYLENFQWQTR	80	100	(N-term)_iTRAQ[0]	36.84	99.106	2734.38	2734.51	0.128662	47.0535	75008.2	36.4067			2013-08-25 01:56:14	0.972265	1.01268	0.546301	1.34717	1.30804	0.884572	6	6	6	2552.49	2481.7	2584.86	1394.43
289	FALSE	1	254	K6	V-ATPase [Saccharomyces cerevisiae]		gi|171099	438.26	100	47346.8	6.69	IIEILQGLNETSTNAYR	63	79	(N-term)_iTRAQ[0]	73.18	100	2079.12	2079.24	0.117676	56.5988	40142	52.3263			2013-08-25 02:35:04	1.31697	1.19998	0.985282	1.34717	1.30804	0.884572	6	6	6	2222.37	2926.8	2666.81	2189.66
371	FALSE	1	296	L24	V-ATPase [Saccharomyces cerevisiae]		gi|171099	438.26	100	47346.8	6.69	TLPINNMPVPEYLENFQWQTR	80	100	(N-term)_iTRAQ[0]	93.62	100	2734.38	2734.54	0.16626	60.8035	52642.8	61.3533			2013-08-25 03:50:04	1.44759	1.33291	0.791373	1.34717	1.30804	0.884572	6	6	6	1502.27	2174.67	2002.38	1188.85
405	FALSE	1	308	M10	V-ATPase [Saccharomyces cerevisiae]		gi|171099	438.26	100	47346.8	6.69	SIKDLITLISNESSQLDADVR	107	127	(N-term)_iTRAQ[0], Lysine(K)_iTRAQ[3]	149.11	100	2605.43	2605.55	0.125488	48.1641	106925	78.9857			2013-08-25 04:18:38	1.69376	1.66241	1.21165	1.34717	1.30804	0.884572	6	6	6	2573.23	4358.45	4277.78	3117.86
468	FALSE	1	333	N11	V-ATPase [Saccharomyces cerevisiae]		gi|171099	438.26	100	47346.8	6.69	NVVPASASVIAEDAEYVLFNVHLFK	197	221	(N-term)_iTRAQ[0], Lysine(K)_iTRAQ[25]	89.21	100	3020.63	3020.77	0.138184	45.7465	28962.4	50.799			2013-08-25 05:31:46	1.59794	1.67803	0.987657	1.34717	1.30804	0.884572	6	6	6	903.141	1443.16	1515.5	891.994
1216	FALSE	1	151	G2	F1-ATPase beta-subunit precursor [Saccharomyces cerevisiae]		gi|171110	71.04	100	59259	5.71	IINVIGEPIDER	128	139	(N-term)_iTRAQ[0]	25.15	86.801	1511.86	1511.93	0.0706787	46.7497	17255.4	49.4889			2013-08-24 22:19:02	1.69336	1.47635	1.16494	1.39039	1.24914	0.930412	2	2	2	703.306	1190.95	1038.33	819.312
889	FALSE	1	309	M11	F1-ATPase beta-subunit precursor [Saccharomyces cerevisiae]		gi|171110	71.04	100	59259	5.71	SLQDIIAILGMDELSEQDKLTVER	416	439	(N-term)_iTRAQ[0], Lysine(K)_iTRAQ[19]	45.89	99.889	3004.61	3004.74	0.12915	42.984	30864.9	55.9671			2013-08-25 04:22:28	1.14163	1.05689	0.743097	1.39039	1.24914	0.930412	2	2	2	1499.58	1711.97	1584.9	1114.33
10	FALSE	1	38	B11	vacuolar H+-ATPase 52 kDa subunit [Saccharomyces cerevisiae]		gi|171122	1198.24	100	61406.2	5.09	KDHGDVSNQLYAK	394	406	(N-term)_iTRAQ[0], Lysine(K)_iTRAQ[1,13]	86.76	100	1907.04	1907.13	0.0985107	51.6565	67995.4	35.205			2013-08-24 16:26:56	1.12681	1.11309	0.750147	1.26974	1.00936	0.869873	14	14	14	8575.47	9662.95	9545.24	6432.87
1117	FALSE	1	29	B2	vacuolar H+-ATPase 52 kDa subunit [Saccharomyces cerevisiae]		gi|171122	1198.24	100	61406.2	5.09	KAVEQGFNVKPR	14	25	(N-term)_iTRAQ[0], Lysine(K)_iTRAQ[1,10]	30.57	96.211	1805.08	1805.17	0.0948486	52.5455	41719.3	23.4397			2013-08-24 15:59:03	1.07137	1.05192	0.865603	1.26974	1.00936	0.869873	14	14	14	5758.38	6169.36	6057.34	4984.47
525	FALSE	1	54	C3	vacuolar H+-ATPase 52 kDa subunit [Saccharomyces cerevisiae]		gi|171122	1198.24	100	61406.2	5.09	AVEQGFNVKPR	15	25	(N-term)_iTRAQ[0], Lysine(K)_iTRAQ[9]	68.24	99.999	1532.88	1532.98	0.0970459	63.3095	145830	55.0513			2013-08-24 18:17:07	1.51272	1.0513	0.91972	1.26974	1.00936	0.869873	14	14	14	9601.27	14524	10093.8	8830.48
1173	FALSE	1	96	D21	vacuolar H+-ATPase 52 kDa subunit [Saccharomyces cerevisiae]		gi|171122	1198.24	100	61406.2	5.09	TFITQGAYEDR	442	452	(N-term)_iTRAQ[0]	27.25	91.862	1444.72	1444.83	0.106201	73.5099	31385.2	22.1083			2013-08-24 19:29:29	0.935205	0.570798	0.656655	1.26974	1.00936	0.869873	14	14	14	2213.12	2069.72	1263.24	1453.25
696	FALSE	1	157	G8	vacuolar H+-ATPase 52 kDa subunit [Saccharomyces cerevisiae]		gi|171122	1198.24	100	61406.2	5.09	ILDEFYDR	480	487	(N-term)_iTRAQ[0]	58.19	99.993	1214.62	1214.68	0.0578613	47.6375	44268.7	75.3525			2013-08-24 22:36:21	1.70093	1.03596	0.962963	1.26974	1.00936	0.869873	14	14	14	1398.16	2378.17	1448.43	1346.37
195	FALSE	1	186	H13	vacuolar H+-ATPase 52 kDa subunit [Saccharomyces cerevisiae]		gi|171122	1198.24	100	61406.2	5.09	YNEIVNLTLPDGTVR	49	63	(N-term)_iTRAQ[0]	85.5	100	1848	1848.1	0.105103	56.8737	85043	69.193			2013-08-24 23:50:25	1.21563	1.09177	0.930982	1.26974	1.00936	0.869873	14	14	14	3586.56	4359.93	3915.7	3339.02
178	FALSE	1	176	H3	vacuolar H+-ATPase 52 kDa subunit [Saccharomyces cerevisiae]		gi|171122	1198.24	100	61406.2	5.09	TSLFLNLANDPTIER	238	252	(N-term)_iTRAQ[0]	75.8	100	1848	1848.11	0.108887	58.9214	50023.4	77.6559			2013-08-25 00:16:03	1.04641	1.02896	0.851878	1.26974	1.00936	0.869873	14	14	14	1725.18	1805.26	1775.15	1469.65
221	FALSE	1	210	I10	vacuolar H+-ATPase 52 kDa subunit [Saccharomyces cerevisiae]		gi|171122	1198.24	100	61406.2	5.09	LALTTAEYLAYQTER	258	272	(N-term)_iTRAQ[0]	100.37	100	1887	1887.1	0.105103	55.6983	29490.6	53.8397			2013-08-25 00:52:42	1.07064	0.815462	0.85446	1.26974	1.00936	0.869873	14	14	14	2188.9	2343.51	1784.96	1870.32
214	FALSE	1	206	I6	vacuolar H+-ATPase 52 kDa subunit [Saccharomyces cerevisiae]		gi|171122	1198.24	100	61406.2	5.09	GYPGYMYTDLSTIYER	303	318	(N-term)_iTRAQ[0]	118.9	100	2072.98	2073.08	0.104492	50.4069	111510	72.2067			2013-08-25 01:01:02	1.36553	1.18186	0.892456	1.26974	1.00936	0.869873	14	14	14	4476.47	6112.76	5290.54	3995.05
216	FALSE	1	206	I6	vacuolar H+-ATPase 52 kDa subunit [Saccharomyces cerevisiae]		gi|171122	1198.24	100	61406.2	5.09	GIYPPINVLPSLSR	368	381	(N-term)_iTRAQ[0]	104.57	100	1669.98	1670.07	0.0958252	57.3812	56556.8	78.4089			2013-08-25 01:01:41	1.30242	0.929821	0.934309	1.26974	1.00936	0.869873	14	14	14	1794.06	2336.62	1668.15	1676.2
319	FALSE	1	273	L1	vacuolar H+-ATPase 52 kDa subunit [Saccharomyces cerevisiae]		gi|171122	1198.24	100	61406.2	5.09	IYPEEMISTGVSAIDTMNSIAR	145	166	(N-term)_iTRAQ[0]	71.17	100	2542.27	2542.42	0.151123	59.4442	17958.7	64.64			2013-08-25 02:51:45	1.41022	1.51054	0.928502	1.26974	1.00936	0.869873	14	14	14	755.929	1066.03	1141.86	701.881
361	FALSE	1	290	L18	vacuolar H+-ATPase 52 kDa subunit [Saccharomyces cerevisiae]		gi|171122	1198.24	100	61406.2	5.09	HVLTILTDMSSYADALR	273	289	(N-term)_iTRAQ[0]	114.46	100	2050.08	2050.22	0.147705	72.0486	55972.5	65.6845			2013-08-25 03:36:37	1.44746	1.11397	0.890426	1.26974	1.00936	0.869873	14	14	14	2637.31	3817.41	2937.89	2348.33
409	FALSE	1	309	M11	vacuolar H+-ATPase 52 kDa subunit [Saccharomyces cerevisiae]		gi|171122	1198.24	100	61406.2	5.09	TVFESLDQAWSLLR	453	466	(N-term)_iTRAQ[0]	126.37	100	1808.97	1809.08	0.110229	60.9351	346148	79.5801			2013-08-25 04:21:31	1.62898	1.07256	0.995195	1.26974	1.00936	0.869873	14	14	14	5573.46	9079.05	5977.88	5546.68
381	FALSE	1	300	M2	vacuolar H+-ATPase 52 kDa subunit [Saccharomyces cerevisiae]		gi|171122	1198.24	100	61406.2	5.09	IYPEEMISTGVSAIDTMNSIAR	145	166	(N-term)_iTRAQ[0]	204.15	100	2542.27	2542.41	0.140869	55.4109	70019	82.8881			2013-08-25 03:57:09	1.2102	0.861466	0.808982	1.26974	1.00936	0.869873	14	14	14	1946.01	2355.06	1676.42	1574.28
993	FALSE	1	171	G22	sec21p [Saccharomyces cerevisiae]		gi|171483	38.82	99.433	113917	5.02	AISLTEPEAEFVVR	693	706	(N-term)_iTRAQ[0]	38.82	99.433	1704.93	1705.06	0.128174	75.1784	43114	40.3728			2013-08-24 23:16:28	0.866748	0.926043	0.860824	0.866748	0.926043	0.860824	1	1	1	3359.7	2912.01	3111.23	2892.11
997	FALSE	1	79	D4	alpha-subunit of fatty acid synthase [Saccharomyces cerevisiae]		gi|171502	95.8562	100	229606	5.59	AAQQQWGNDFYK	1510	1521	(N-term)_iTRAQ[0], Lysine(K)_iTRAQ[12]	38.52	99.393	1743.87	1743.96	0.0928955	53.2697	22574.4	17.0162			2013-08-24 18:38:32	1.12011	1.15678	0.858914	1.18698	1.25826	0.877842	2	2	2	2854.51	3197.35	3302.04	2451.78
687	FALSE	1	162	G13	alpha-subunit of fatty acid synthase [Saccharomyces cerevisiae]		gi|171502	95.8562	100	229606	5.59	ETIPFLHLR	639	647	(N-term)_iTRAQ[0]	58.3	99.994	1269.74	1269.81	0.0701904	55.2792	17023.5	60.8255			2013-08-24 22:49:30	1.25784	1.36864	0.897188	1.18698	1.25826	0.877842	2	2	2	749.523	942.781	1025.83	672.463
543	FALSE	1	122	E21	D-fructose-6-phosphate amidotransferase (EC 2.6.1.16) [Saccharomyces cerevisiae]		gi|171596	214.26	100	87275.6	5.98	EIYEQPESTFNTMR	359	372	(N-term)_iTRAQ[0]	66.43	99.999	1888.89	1889	0.112183	59.3909	75216.1	31.9635			2013-08-24 20:45:47	0.8315	0.955105	0.803533	1.07	1.1448	0.734285	3	3	3	9295.82	7729.48	8878.49	7469.5
269	FALSE	1	241	J17	D-fructose-6-phosphate amidotransferase (EC 2.6.1.16) [Saccharomyces cerevisiae]		gi|171596	214.26	100	87275.6	5.98	EFEAGSQNANLLPIAANEFNLR	248	269	(N-term)_iTRAQ[0]	91.07	100	2562.31	2562.45	0.144287	56.3114	44398.7	51.6488			2013-08-25 01:41:28	1.06768	1.19355	0.74685	1.07	1.1448	0.734285	3	3	3	2262.8	2415.95	2700.78	1689.97
715	FALSE	1	283	L11	D-fructose-6-phosphate amidotransferase (EC 2.6.1.16) [Saccharomyces cerevisiae]		gi|171596	214.26	100	87275.6	5.98	HGVLALVDENLPIIAFGTR	608	626	(N-term)_iTRAQ[0]	56.76	99.991	2179.24	2179.35	0.117188	53.7746	50113.1	56.1303			2013-08-25 03:18:58	1.37989	1.31612	0.659715	1.07	1.1448	0.734285	3	3	3	2550.24	3519.06	3356.42	1682.43
619	FALSE	1	289	L17	ATP-dependent RNA helicase [Saccharomyces cerevisiae]		gi|171656	260.79	100	92498.2	8.87	FVSGITFGLAVGGLNLR	298	314	(N-term)_iTRAQ[0]	63.34	99.998	1865.08	1865.22	0.143799	77.1008	16293.1	38.5502			2013-08-25 03:35:20	1.03219	1.0532	0.851073	1.13217	1.11901	0.941719	3	3	3	1632.54	1685.1	1719.39	1389.41
713	FALSE	1	274	L2	ATP-dependent RNA helicase [Saccharomyces cerevisiae]		gi|171656	260.79	100	92498.2	8.87	NLEVPVLICTDLASR	497	511	(N-term)_iTRAQ[0], MMTS (C)[9]	56.65	99.991	1832.97	1833.11	0.140137	76.4533	24626.2	59.7929			2013-08-25 02:54:38	1.17218	1.13096	1.14041	1.13217	1.11901	0.941719	3	3	3	1050.45	1231.32	1188.01	1197.95
481	FALSE	1	341	N19	ATP-dependent RNA helicase [Saccharomyces cerevisiae]		gi|171656	260.79	100	92498.2	8.87	MLEEGFQDELNEIMGLLPSNR	360	380	(N-term)_iTRAQ[0]	140.8	100	2579.26	2579.43	0.165283	64.0816	45716.2	76.632			2013-08-25 05:12:51	1.19945	1.17636	0.860471	1.13217	1.11901	0.941719	3	3	3	1789.3	2146.18	2104.86	1539.64
505	FALSE	1	354	O8	RecName: Full=Protein SDS23		gi|171704583	134.21	100	62713	9.12	LIGVVSLTDILSVLAR	491	506	(N-term)_iTRAQ[0]	134.21	100	1813.13	1813.21	0.0849609	46.8588	66098.6	83.7381			2013-08-25 06:16:41	1.42657	1.59166	0.927412	1.42657	1.59166	0.927412	1	1	1	1556.45	2220.39	2477.34	1443.47
1041	FALSE	1	73	C22	hsc82 protein [Saccharomyces cerevisiae]		gi|171723	1796.43	100	91342.1	4.76	EIKEYEPLTK	539	548	(N-term)_iTRAQ[0], Lysine(K)_iTRAQ[3,10]	35.48	98.777	1681.97	1682.08	0.107422	63.8665	28515.6	39.9141			2013-08-24 17:19:09	0.973792	1.05341	0.906125	1.48503	1.34242	0.975009	21	21	21	2850.31	2775.61	3002.53	2582.74
886	FALSE	1	56	C5	hsc82 protein [Saccharomyces cerevisiae]		gi|171723	1796.43	100	91342.1	4.76	TKPLWTR	269	275	(N-term)_iTRAQ[0], Lysine(K)_iTRAQ[2]	46.12	99.894	1189.73	1189.8	0.0688477	57.8683	82962.6	45.6415			2013-08-24 18:10:42	1.73204	1.58295	1.08194	1.48503	1.34242	0.975009	21	21	21	4870.2	8435.37	7709.28	5269.25
1178	FALSE	1	89	D14	hsc82 protein [Saccharomyces cerevisiae]		gi|171723	1796.43	100	91342.1	4.76	EIFLR	28	32	(N-term)_iTRAQ[0]	26.89	91.158	821.5	821.546	0.0453491	55.2028	9626.58	53.795			2013-08-24 19:08:40	2.04368	1.77247	1.33008	1.48503	1.34242	0.975009	21	21	21	355.965	727.48	630.937	473.462
773	FALSE	1	124	E23	hsc82 protein [Saccharomyces cerevisiae]		gi|171723	1796.43	100	91342.1	4.76	HFSVEGQLEFR	304	314	(N-term)_iTRAQ[0]	52.6	99.976	1492.77	1492.86	0.0947266	63.457	19130	43.1481			2013-08-24 20:52:30	1.57539	1.13639	0.90032	1.48503	1.34242	0.975009	21	21	21	1644.22	2590.29	1868.47	1480.33
69	FALSE	1	105	E4	hsc82 protein [Saccharomyces cerevisiae]		gi|171723	1796.43	100	91342.1	4.76	TGQFGWSANMER	576	587	(N-term)_iTRAQ[0]	98.46	100	1527.71	1527.78	0.0678711	44.4266	808124	59.8032			2013-08-24 19:50:40	1.99939	1.89063	1.30891	1.48503	1.34242	0.975009	21	21	21	20586.7	41160.8	38921.7	26946.2
598	FALSE	1	109	E8	hsc82 protein [Saccharomyces cerevisiae]		gi|171723	1796.43	100	91342.1	4.76	LLDAPAAIR	567	575	(N-term)_iTRAQ[0]	62.38	99.998	1083.66	1083.71	0.0450439	41.5663	40289.1	76.6314			2013-08-24 20:04:47	1.55844	1.39598	0.808445	1.48503	1.34242	0.975009	21	21	21	1100.79	1715.52	1536.68	889.932
103	FALSE	1	126	F1	hsc82 protein [Saccharomyces cerevisiae]		gi|171723	1796.43	100	91342.1	4.76	QLETEPDLFIR	55	65	(N-term)_iTRAQ[0]	88.06	100	1504.81	1504.9	0.0828857	55.0804	243877	75.5945			2013-08-24 22:11:19	1.83072	1.7161	1.16512	1.48503	1.34242	0.975009	21	21	21	5118.4	9370.34	8783.68	5963.55
122	FALSE	1	135	F10	hsc82 protein [Saccharomyces cerevisiae]		gi|171723	1796.43	100	91342.1	4.76	GVVDSEDLPLNLSR	363	376	(N-term)_iTRAQ[0]	78.9	100	1657.89	1657.97	0.0845947	51.0256	55757.7	60.6391			2013-08-24 21:43:25	0.978095	0.857835	0.764896	1.48503	1.34242	0.975009	21	21	21	3430.16	3355.03	2942.51	2623.72
125	FALSE	1	136	F11	hsc82 protein [Saccharomyces cerevisiae]		gi|171723	1796.43	100	91342.1	4.76	NIYYITGESLK	466	476	(N-term)_iTRAQ[0], Lysine(K)_iTRAQ[11]	73.32	100	1588.88	1588.95	0.0698242	43.9455	52686.7	56.2716			2013-08-24 21:40:50	1.04318	1.08278	0.710436	1.48503	1.34242	0.975009	21	21	21	3022.75	3153.28	3272.98	2147.47
786	FALSE	1	136	F11	hsc82 protein [Saccharomyces cerevisiae]		gi|171723	1796.43	100	91342.1	4.76	RAPFDLFESK	322	331	(N-term)_iTRAQ[0], Lysine(K)_iTRAQ[10]	51.78	99.971	1497.83	1497.9	0.0723877	48.3283	100724	55.7057			2013-08-24 21:39:33	1.65184	1.41592	0.942178	1.48503	1.34242	0.975009	21	21	21	3609.69	5962.63	5111.02	3400.97
137	FALSE	1	144	F19	hsc82 protein [Saccharomyces cerevisiae]		gi|171723	1796.43	100	91342.1	4.76	NPSDITQEEYNAFYK	276	290	(N-term)_iTRAQ[0], Lysine(K)_iTRAQ[15]	110.51	100	2107.02	2107.14	0.118164	56.0811	142299	50.7973			2013-08-24 21:13:19	1.20974	1.18989	0.884088	1.48503	1.34242	0.975009	21	21	21	9189.82	11117.3	10934.9	8124.61
204	FALSE	1	191	H18	hsc82 protein [Saccharomyces cerevisiae]		gi|171723	1796.43	100	91342.1	4.76	LFLKDDQLEYLEEK	175	188	(N-term)_iTRAQ[0], Lysine(K)_iTRAQ[4,14]	85.24	100	2215.22	2215.35	0.125977	56.8686	26868	46.7767			2013-08-24 23:41:27	1.23942	1.06023	0.88114	1.48503	1.34242	0.975009	21	21	21	2650.02	3284.48	2809.64	2335.04
746	FALSE	1	180	H7	hsc82 protein [Saccharomyces cerevisiae]		gi|171723	1796.43	100	91342.1	4.76	SVDELTSLTDYVTR	446	459	(N-term)_iTRAQ[0]	54.29	99.984	1742.89	1742.99	0.0968018	55.5408	106727	40.5764			2013-08-25 00:07:24	1.36281	1.22468	0.991747	1.48503	1.34242	0.975009	21	21	21	4940.73	6733.28	6050.84	4899.96
712	FALSE	1	223	I23	hsc82 protein [Saccharomyces cerevisiae]		gi|171723	1796.43	100	91342.1	4.76	HSEFVAYPIQLLVTK	197	211	(N-term)_iTRAQ[0], Lysine(K)_iTRAQ[15]	56.58	99.991	2033.17	2033.3	0.127197	62.5611	44982.7	43.5276			2013-08-25 00:27:01	0.973395	1.06821	0.822914	1.48503	1.34242	0.975009	21	21	21	2473.16	2407.36	2641.85	2035.2
418	FALSE	1	311	M13	hsc82 protein [Saccharomyces cerevisiae]		gi|171723	1796.43	100	91342.1	4.76	NFEVLFLTDPIDEYAFTQLK	491	510	(N-term)_iTRAQ[0], Lysine(K)_iTRAQ[20]	163.14	100	2691.42	2691.59	0.171143	63.5883	221011	74.2761			2013-08-25 04:27:54	1.412	1.27195	0.85214	1.48503	1.34242	0.975009	21	21	21	4095.94	5783.45	5209.82	3490.31
422	FALSE	1	314	M16	hsc82 protein [Saccharomyces cerevisiae]		gi|171723	1796.43	100	91342.1	4.76	RVFITDEAEDLIPEWLSFVK	343	362	(N-term)_iTRAQ[0], Lysine(K)_iTRAQ[20]	77.2	100	2695.46	2695.63	0.173096	64.2175	508504	70.8178			2013-08-25 04:35:37	1.82308	1.67188	1.04918	1.48503	1.34242	0.975009	21	21	21	5513.83	10052.1	9218.47	5784.98
446	FALSE	1	322	M24	hsc82 protein [Saccharomyces cerevisiae]		gi|171723	1796.43	100	91342.1	4.76	LIEAFNEIAEDSEQFDKFYSAFAK	396	419	(N-term)_iTRAQ[0], Lysine(K)_iTRAQ[17,24]	109.01	100	3244.64	3244.86	0.219482	67.6446	81482.1	62.0717			2013-08-25 05:00:40	1.59981	1.42738	1.00904	1.48503	1.34242	0.975009	21	21	21	2668.62	4269.27	3809.12	2692.75
447	FALSE	1	323	N1	hsc82 protein [Saccharomyces cerevisiae]		gi|171723	1796.43	100	91342.1	4.76	DLTNLLFETALLTSGFSLEEPTSFASR	637	663	(N-term)_iTRAQ[0]	226.34	100	3103.6	3103.79	0.192139	61.9084	1.50741e+06	67.6561			2013-08-25 05:53:53	1.93518	1.63293	1.20176	1.48503	1.34242	0.975009	21	21	21	8170.33	15811.1	13341.5	9818.78
1077	FALSE	1	323	N1	hsc82 protein [Saccharomyces cerevisiae]		gi|171723	1796.43	100	91342.1	4.76	TVKDLTNLLFETALLTSGFSLEEPTSFASR	634	663	(N-term)_iTRAQ[0], Lysine(K)_iTRAQ[3]	33.4	98.025	3575.91	3576.07	0.162109	45.3337	15118.4	50.117			2013-08-25 05:55:48	1.76048	1.2544	0.96967	1.48503	1.34242	0.975009	21	21	21	564.858	994.419	708.555	547.726
473	FALSE	1	336	N14	hsc82 protein [Saccharomyces cerevisiae]		gi|171723	1796.43	100	91342.1	4.76	VFITDEAEDLIPEWLSFVK	344	362	(N-term)_iTRAQ[0], Lysine(K)_iTRAQ[19]	140.2	100	2539.36	2539.51	0.15332	60.3776	154655	89.2888			2013-08-25 05:25:02	1.48244	1.39797	0.868213	1.48503	1.34242	0.975009	21	21	21	1832.21	2716.14	2561.37	1590.75
491	FALSE	1	346	N24	hsc82 protein [Saccharomyces cerevisiae]		gi|171723	1796.43	100	91342.1	4.76	NFEVLFLTDPIDEYAFTQLKEFEGK	491	515	(N-term)_iTRAQ[0], Lysine(K)_iTRAQ[20,25]	127.49	100	3425.79	3426.02	0.234619	68.4862	190630	76.0254			2013-08-25 05:02:54	1.8708	1.68954	1.36676	1.48503	1.34242	0.975009	21	21	21	2821.95	5279.29	4767.78	3856.92
1190	FALSE	1	97	D22	RNA polymerase II 48 kd subunit [Saccharomyces cerevisiae]		gi|172211	26.18	89.588	150514	6.26	GPMQVLTR	1109	1116	(N-term)_iTRAQ[0]	26.18	89.588	1045.59	1045.66	0.0621338	59.4243	5564.42	34.9836			2013-08-24 19:33:21	1.19057	0.77265	0.854221	1.19057	0.77265	0.854221	1	1	1	484.093	576.346	374.035	413.523
802	FALSE	1	201	I1	RNA polymerase A(I) large subunit [Saccharomyces cerevisiae]		gi|172215	84.6962	100	206282	6.65	LTYPEPVTAYNIAELR	505	520	(N-term)_iTRAQ[0]	51.02	99.966	1994.07	1994.17	0.101562	50.9322	11619.1	46.2243			2013-08-25 01:12:54	1.2775	1.14847	0.814609	1.12645	1.05143	0.693598	2	2	2	1165.34	1488.72	1338.36	949.297
1053	FALSE	1	347	O1	RNA polymerase A(I) large subunit [Saccharomyces cerevisiae]		gi|172215	84.6962	100	206282	6.65	LLMVNIVEEICR	1483	1494	(N-term)_iTRAQ[0], MMTS (C)[11]	34.64	98.516	1621.86	1621.95	0.0880127	54.2666	4608.92	45.5315			2013-08-25 05:58:03	0.993259	0.962583	0.590564	1.12645	1.05143	0.693598	2	2	2	582.86	578.931	561.052	344.216
398	FALSE	1	305	M7	RNA1-1 allele rna1-1 [Saccharomyces cerevisiae]		gi|172436	71.49	100	50716.7	4.53	TIELLEDYIAHAVNIK	124	139	(N-term)_iTRAQ[0], Lysine(K)_iTRAQ[16]	71.49	100	2130.21	2130.32	0.111084	52.1471	15744	56.5743			2013-08-25 04:12:32	1.26765	1.0458	0.931781	1.26765	1.0458	0.931781	1	1	1	926.387	1174.34	968.812	863.19
495	FALSE	1	348	O2	Phe-RNA synthetase [Saccharomyces cerevisiae]		gi|172945	83.58	100	47601	5.82	AEIVLNILTTMFSR	40	53	(N-term)_iTRAQ[0]	83.58	100	1751.98	1752.07	0.0852051	48.6335	17575	70.2894			2013-08-25 05:59:39	1.51988	1.30588	1.06402	1.51988	1.30588	1.06402	1	1	1	760.189	1155.39	992.719	808.857
930	FALSE	1	62	C11	carbamyl phosphate synthetase [Saccharomyces cerevisiae]		gi|173146	374.199	100	264475	5.59	FNSPEEYAR	2140	2148	(N-term)_iTRAQ[0]	42.57	99.761	1256.6	1256.7	0.0968018	77.0345	18805.8	39.699			2013-08-24 17:52:09	1.00549	1.28337	0.662699	1.19165	1.27426	0.789417	6	6	6	1406.68	1414.41	1805.3	932.208
994	FALSE	1	136	F11	carbamyl phosphate synthetase [Saccharomyces cerevisiae]		gi|173146	374.199	100	264475	5.59	VPQFSFPR	1311	1318	(N-term)_iTRAQ[0]	38.8	99.43	1121.62	1121.68	0.0584717	52.1313	7211.37	58.2312			2013-08-24 21:41:47	1.08125	1.15987	0.546094	1.19165	1.27426	0.789417	6	6	6	616.421	666.505	714.971	336.623
551	FALSE	1	159	G10	carbamyl phosphate synthetase [Saccharomyces cerevisiae]		gi|173146	374.199	100	264475	5.59	EIGFPVIVR	590	598	(N-term)_iTRAQ[0]	65.05	99.999	1173.71	1173.76	0.0518799	44.2016	18261.7	76.262			2013-08-24 22:42:45	1.37114	1.23929	0.841921	1.19165	1.27426	0.789417	6	6	6	656.461	900.099	813.548	552.689
193	FALSE	1	184	H11	carbamyl phosphate synthetase [Saccharomyces cerevisiae]		gi|173146	374.199	100	264475	5.59	WLQNEGIPAVYGVDTR	130	145	(N-term)_iTRAQ[0]	89.35	100	1962.02	1962.12	0.0987549	50.3333	67181.1	58.307			2013-08-24 23:55:53	1.23758	1.32068	0.896783	1.19165	1.27426	0.789417	6	6	6	3697.45	4575.89	4883.16	3315.81
180	FALSE	1	178	H5	carbamyl phosphate synthetase [Saccharomyces cerevisiae]		gi|173146	374.199	100	264475	5.59	ELVAPGAIQNLIR	1891	1903	(N-term)_iTRAQ[0]	115.25	100	1537.92	1538.01	0.0939941	61.1178	39869.6	78.8425			2013-08-25 00:12:32	0.957006	1.20315	0.788507	1.19165	1.27426	0.789417	6	6	6	1330.71	1273.5	1601.04	1049.28
1195	FALSE	1	221	I21	carbamyl phosphate synthetase [Saccharomyces cerevisiae]		gi|173146	374.199	100	264475	5.59	VYFVPVTAEFVR	495	506	(N-term)_iTRAQ[0]	26.07	89.321	1570.88	1570.98	0.104858	66.7516	14706	42.9711			2013-08-25 00:29:34	1.62189	1.46051	1.12329	1.19165	1.27426	0.789417	6	6	6	777.084	1260.35	1134.94	872.89
850	FALSE	1	123	E22	GTP-binding protein (VPS1) [Saccharomyces cerevisiae]		gi|173183	277.286	100	88174.3	7.23	FYNFDEIRK	133	141	(N-term)_iTRAQ[0], Lysine(K)_iTRAQ[9]	47.93	99.93	1519.82	1519.91	0.0921631	60.641	43710.9	45.9433			2013-08-24 20:49:18	1.1495	1.10372	0.885099	1.17237	1.19963	0.814129	4	4	4	2962.72	3405.65	3270	2622.29
998	FALSE	1	146	F21	GTP-binding protein (VPS1) [Saccharomyces cerevisiae]		gi|173183	277.286	100	88174.3	7.23	YGYIPVINR	271	279	(N-term)_iTRAQ[0]	38.35	99.368	1238.7	1238.78	0.0748291	60.4093	24084.1	68.6546			2013-08-24 21:08:50	1.15493	1.39091	0.713047	1.17237	1.19963	0.814129	4	4	4	976.283	1127.54	1357.92	696.135
370	FALSE	1	295	L23	GTP-binding protein (VPS1) [Saccharomyces cerevisiae]		gi|173183	277.286	100	88174.3	7.23	VDLMDQGTDVIDILAGR	249	265	(N-term)_iTRAQ[0]	131.22	100	1975.03	1975.18	0.146851	74.3536	76827.6	80.0674			2013-08-25 03:48:09	1.56956	1.28204	0.8415	1.17237	1.19963	0.814129	4	4	4	1651.37	2591.93	2117.13	1389.63
669	FALSE	1	311	M13	GTP-binding protein (VPS1) [Saccharomyces cerevisiae]		gi|173183	277.286	100	88174.3	7.23	LVTLVFDELVR	466	476	(N-term)_iTRAQ[0]	60.75	99.996	1447.86	1447.96	0.100098	69.1347	24704	68.6566			2013-08-25 04:29:10	0.906606	1.05227	0.827198	1.17237	1.19963	0.814129	4	4	4	1040.14	942.997	1094.51	860.402
615	FALSE	1	224	I24	Chain A, Nmr Structures Of Yeast Proteasome Component Rpn13		gi|188595916	66.4	99.999	12159.3	4.74	IFALVFSSNER	81	91	(N-term)_iTRAQ[0]	63.51	99.998	1426.78	1426.88	0.0946045	66.3062	13802.5	67.5219			2013-08-25 00:26:22	1.78765	1.35401	1.15225	1.37453	1.16594	1.13819	2	2	2	499.608	893.123	676.475	575.674
569	FALSE	1	248	J24	Chain A, Nmr Structures Of Yeast Proteasome Component Rpn13		gi|188595916	66.4	99.999	12159.3	4.74	IFALVFSSNER	81	91	(N-term)_iTRAQ[0]	66.4	99.999	1426.78	1426.88	0.101196	70.9263	14748.7	70.4086			2013-08-25 01:54:00	1.05688	1.00399	1.1243	1.37453	1.16594	1.13819	2	2	2	713.463	754.045	716.312	802.144
[truncated: 2,820 more rows]
