# Supplementary material for: Studies on the Coordination of Ribosomal Protein Assembly Events Involved in Processing and Stabilization of Yeast Early Large Ribosomal Subunit Precursors
Source: PLoS One. 2015 Dec 7;10(12):e0143768. doi: 10.1371/journal.pone.0143768 (PMC4671574; doi:10.1371/journal.pone.0143768)
Supplement: S1 File — (ZIP) [file pone.0143768.s004.zip › E5T2_(L8_L32).xlsx]

## Sheet: L8 vs WT
	Accession Number	Name	Class	Peptide Count	Name (Peptide Count)	Avg iTRAQ ratio (116/114)	iTRAQ Standard Deviation (116/114)	Localisation	SGD Description	Copy Number per Cell
	gi|6320918	rpS24A	A1	7	rpS24A (7)	1.68375	0.20196	cytoplasm	Protein component of the small (40S) ribosomal subunit; identical to Rps24Bp and has similarity to rat S24 ribosomal protein	not visualized
	gi|1164943	rpS7A	A1	5	rpS7A (5)	1.67341	0.38107	0	Protein component of the small (40S) ribosomal subunit, nearly identical to Rps7Bp; interacts with Kti11p; deletion causes hypersensitivity to zymocin; has similarity to rat S7 and Xenopus S8 ribosomal proteins	41000
	gi|6322583	rpS5	A1	6	rpS5 (6)	1.62252	0.197301	0	Protein component of the small (40S) ribosomal subunit, the least basic of the non-acidic ribosomal proteins; phosphorylated in vivo; essential for viability; has similarity to E. coli S7 and rat S5 ribosomal proteins	not visualized
	gi|2131127	rpS21	A1	4	rpS21 (4)	1.55424	0.0418311	cytoplasm	Protein component of the small (40S) ribosomal subunit; nearly identical to Rps21Bp and has similarity to rat S21 ribosomal protein	27400
	gi|6324151	rpS3	A1	5	rpS3 (5)	1.53946	0.31577	0	Protein component of the small (40S) ribosomal subunit, has apurinic/apyrimidinic (AP) endonuclease activity; essential for viability; has similarity to E. coli S3 and rat S3 ribosomal proteins	146000
	gi|49258828	rpS16	A1	1	rpS16 (1)	1.5355	0	cytoplasm	Protein component of the small (40S) ribosomal subunit; identical to Rps16Bp and has similarity to E. coli S9 and rat S16 ribosomal proteins	33800
	gi|256272110	rpS21B	A1	2	rpS21B (2)	1.50607	0.0246752	cytoplasm	Protein component of the small (40S) ribosomal subunit; nearly identical to Rps21Ap and has similarity to rat S21 ribosomal protein	15300
	gi|6321772	rpS20	A1	4	rpS20 (4)	1.49123	0.152722	0	Protein component of the small (40S) ribosomal subunit; overproduction suppresses mutations affecting RNA polymerase III-dependent transcription; has similarity to E. coli S10 and rat S20 ribosomal proteins	not visualized
	gi|6323577	rpS1B	A1	8	rpS1B (8)	1.47794	0.13268	cytoplasm	Ribosomal protein 10 (rp10) of the small (40S) subunit; nearly identical to Rps1Ap and has similarity to rat S3a ribosomal protein	107000
	gi|6324451	rpS19	A1	2	rpS19 (2)	1.45915	0.0525253	cytoplasm	Protein component of the small (40S) ribosomal subunit, required for assembly and maturation of pre-40 S particles; mutations in human RPS19 are associated with Diamond Blackfan anemia; nearly identical to Rps19Bp	29000
	gi|49258832	rpS18A/B	A1	4	rpS18A/B (4)	1.45846	0.186694	cytoplasm	Protein component of the small (40S) ribosomal subunit; nearly identical to Rps18Bp and has similarity to E. coli S13 and rat S18 ribosomal proteins	48100
	gi|49258831	rpS23	A1	2	rpS23 (2)	1.45747	0.254765	#N/A	Ribosomal protein 28 (rp28) of the small (40S) ribosomal subunit, required for translational accuracy; nearly identical to Rps23Ap and similar to E. coli S12 and rat S23 ribosomal proteins; deletion of both RPS23A and RPS23B is lethal	#N/A
	gi|6321809	rpS27B	A1	1	rpS27B (1)	1.4107	0	cytoplasm	Protein component of the small (40S) ribosomal subunit; nearly identical to Rps27Ap and has similarity to rat S27 ribosomal protein	not quantitated
	gi|6319522	rpS11B	A1	3	rpS11B (3)	1.39746	0.188693	cytoplasm	Protein component of the large (60S) ribosomal subunit, nearly identical to Rpl11Ap; involved in ribosomal assembly; depletion causes degradation of proteins and RNA of the 60S subunit; has similarity to E. coli L5 and rat L11	not quantitated
	gi|1151236	rpS6A/B	A1	6	rpS6A/B (6)	1.3946	0.268013	cytoplasm	Protein component of the small (40S) ribosomal subunit; identical to Rps6Bp and has similarity to rat S6 ribosomal protein	66000
	gi|207346268	rpS17B	A1	3	rpS17B (3)	1.39138	0.176477	cytoplasm	Ribosomal protein 51 (rp51) of the small (40s) subunit; nearly identical to Rps17Ap and has similarity to rat S17 ribosomal protein	30500
	gi|6321997	rpS4B	A1	3	rpS4B (3)	1.38651	0.222256	cytoplasm	Protein component of the small (40S) ribosomal subunit; identical to Rps4Ap and has similarity to rat S4 ribosomal protein	102000
	gi|6323886	rpS10B	A1	2	rpS10B (2)	1.37803	0.180721	cytoplasm	Protein component of the small (40S) ribosomal subunit; nearly identical to Rps10Ap and has similarity to rat ribosomal protein S10	7650
	gi|6324945	rpS12	A1	6	rpS12 (6)	1.33677	0.176687	0	Protein component of the small (40S) ribosomal subunit; has similarity to rat ribosomal protein S12	not visualized
	gi|190404968	rpS13	A1	2	rpS13 (2)	1.31137	0.192568	0	Protein component of the small (40S) ribosomal subunit; has similarity to E. coli S15 and rat S13 ribosomal proteins	not visualized
	gi|6319399	rpS8A	A1	6	rpS8A (6)	1.30754	0.233163	cytoplasm	Protein component of the small (40S) ribosomal subunit; identical to Rps8Bp and has similarity to rat S8 ribosomal protein	15900
	gi|207345408	rpS2	A1	3	rpS2 (3)	1.27998	0.175692	0	Protein component of the small (40S) subunit, essential for control of translational accuracy; phosphorylation by C-terminal domain kinase I (CTDK-I) enhances translational accuracy; methylated on one or more arginine residues by Hmt1p	not visualized
	gi|6321653	rpS0A	A1	8	rpS0A (8)	1.23222	0.391157	cytoplasm	Protein component of the small (40S) ribosomal subunit, nearly identical to Rps0Bp; required for maturation of 18S rRNA along with Rps0Bp; deletion of either RPS0 gene reduces growth rate, deletion of both genes is lethal	93700
	gi|151946577	rpS9B	A1	4	rpS9B (4)	1.21694	0.172421	cytoplasm	Protein component of the small (40S) ribosomal subunit; nearly identical to Rps9Ap and has similarity to E. coli S4 and rat S9 ribosomal proteins	63300
	gi|6324533	rpS15	A1	4	rpS15 (4)	1.1692	0.171487	0	Protein component of the small (40S) ribosomal subunit; has similarity to E. coli S19 and rat S15 ribosomal proteins	not visualized
	gi|10383793	rpS14A	A1	4	rpS14A (4)	1.1588	0.120273	0	Ribosomal protein 59 of the small subunit, required for ribosome assembly and 20S pre-rRNA processing; mutations confer cryptopleurine resistance; nearly identical to Rps14Bp and similar to E. coli S11 and rat S14 ribosomal proteins	29600
	gi|6323399	rpS22	A1	1	rpS22 (1)	1.13239	0	nucleolus,nucleus	Protein component of the small (40S) ribosomal subunit; nearly identical to Rps22Bp and has similarity to E. coli S8 and rat S15a ribosomal proteins	40400
	gi|55670021	Asc1p	A1	3	Asc1p (3)	1.12862	0.0152758	0	G-protein beta subunit and guanine nucleotide dissociation inhibitor for Gpa2p; ortholog of RACK1 that inhibits translation; core component of the small (40S) ribosomal subunit; represses Gcn4p in the absence of amino acid starvation	333000
	gi|6320122	rpP1A	A2	1	rpP1A (1)	2.32917	0	cytoplasm	Ribosomal stalk protein P1 alpha, involved in the interaction between translational elongation factors and the ribosome; accumulation of P1 in the cytoplasm is regulated by phosphorylation and interaction with the P2 stalk component	not visualized
	gi|259149446	rpP2A	A2	3	rpP2A (3)	2.00021	0.733785	cytoplasm	Ribosomal protein P2 alpha, a component of the ribosomal stalk, which is involved in the interaction between translational elongation factors and the ribosome; regulates the accumulation of P1 (Rpp1Ap and Rpp1Bp) in the cytoplasm	428000
	gi|49258849	rpL12	A2	1	rpL12 (1)	1.95972	0	cytoplasm	Protein component of the large (60S) ribosomal subunit, nearly identical to Rpl12Bp; rpl12a rpl12b double mutant exhibits slow growth and slow translation; has similarity to E. coli L11 and rat L12 ribosomal proteins	68500
	gi|151940865	rpP0	A2	6	rpP0 (6)	1.66139	0.354644	0	Conserved ribosomal protein P0 similar to rat P0, human P0, and E. coli L10e; shown to be phosphorylated on serine 302	not visualized
	gi|6325359	rpL11	A2	6	rpL11 (6)	1.65632	0.205584	cytoplasm	Protein component of the large (60S) ribosomal subunit, nearly identical to Rpl11Bp; involved in ribosomal assembly; depletion causes degradation of proteins and RNA of the 60S subunit; has similarity to E. coli L5 and rat L11	39000
	gi|6324028	rpL18	A2	6	rpL18 (6)	1.48969	0.162446	cytoplasm	Protein component of the large (60S) ribosomal subunit, identical to Rpl18Ap and has similarity to rat L18 ribosomal protein	63700
	gi|6321362	rpL7	A2	11	rpL7 (11)	1.42355	0.199434	cytoplasm	Protein component of the large (60S) ribosomal subunit, nearly identical to Rpl7Bp and has similarity to E. coli L30 and rat L7 ribosomal proteins; contains a conserved C-terminal Nucleic acid Binding Domain (NDB2)	101000
	gi|6320590	rpP2B	A2	2	rpP2B (2)	1.37678	0.167502	cytoplasm	Ribosomal protein P2 beta, a component of the ribosomal stalk, which is involved in the interaction between translational elongation factors and the ribosome; regulates the accumulation of P1 (Rpp1Ap and Rpp1Bp) in the cytoplasm	602000
	gi|49258841	rpL3	A2	10	rpL3 (10)	1.36575	0.271487	cytoplasm	Protein component of the large (60S) ribosomal subunit, has similarity to E. coli L3 and rat L3 ribosomal proteins; involved in the replication and maintenance of killer double stranded RNA virus	450
	gi|6325126	rpL5	A2	14	rpL5 (14)	1.35965	0.181645	cytoplasm	Protein component of the large (60S) ribosomal subunit with similarity to E. coli L18 and rat L5 ribosomal proteins; binds 5S rRNA and is required for 60S subunit assembly	not visualized
	gi|292659544	rpL23	A2	4	rpL23 (4)	1.31412	0.0346287	nucleus	Protein component of the large (60S) ribosomal subunit, identical to Rpl23Bp and has similarity to E. coli L14 and rat L23 ribosomal proteins	not visualized
	gi|6324445	rpL25	A2	2	rpL25 (2)	1.30973	0.0827509	0	Primary rRNA-binding ribosomal protein component of the large (60S) ribosomal subunit, has similarity to E. coli L23 and rat L23a ribosomal proteins; binds to 26S rRNA via a conserved C-terminal motif	not visualized
	gi|6323104	rpL10	A2	6	rpL10 (6)	1.29419	0.172219	cytoplasm	Protein component of the large (60S) ribosomal subunit, responsible for joining the 40S and 60S subunits; regulates translation initiation; has similarity to rat L10 ribosomal protein and to members of the QM gene family	not visualized
	gi|154199621	rpL20	A2	5	rpL20 (5)	1.27575	0.19089	cytoplasm	Protein component of the large (60S) ribosomal subunit, nearly identical to Rpl20Bp and has similarity to rat L18a ribosomal protein	54300
	gi|6323567	rpL6	A2	4	rpL6 (4)	1.26998	0.185992	cytoplasm	N-terminally acetylated protein component of the large (60S) ribosomal subunit, has similarity to Rpl6Bp and to rat L6 ribosomal protein; binds to 5.8S rRNA	37100
	gi|6321407	rpL24	A2	3	rpL24 (3)	1.26338	0.0591849	cytoplasm	Ribosomal protein L30 of the large (60S) ribosomal subunit, nearly identical to Rpl24Bp and has similarity to rat L24 ribosomal protein; not essential for translation but may be required for normal translation rate	247000
	gi|6320073	rpP1B	A2	1	rpP1B (1)	1.24855	0	cytoplasm	Ribosomal protein P1 beta, component of the ribosomal stalk, which is involved in interaction of translational elongation factors with ribosome; accumulation is regulated by phosphorylation and interaction with the P2 stalk component	22400
	gi|218511	rpL6	A2	2	rpL6 (2)	1.22758	0.208062	cytoplasm	N-terminally acetylated protein component of the large (60S) ribosomal subunit, has similarity to Rpl6Bp and to rat L6 ribosomal protein; binds to 5.8S rRNA	38400
	gi|119390529	rpL1	A2	3	rpL1 (3)	1.15689	0.177137	cytoplasm	N-terminally acetylated protein component of the large (60S) ribosomal subunit, nearly identical to Rpl1Ap and has similarity to E. coli L1 and rat L10a ribosomal proteins; rpl1a rpl1b double null mutation is lethal	265000
	gi|9755331	rpL34	A2	2	rpL34 (2)	1.15252	0.112424	cytoplasm	Protein component of the large (60S) ribosomal subunit, nearly identical to Rpl34Bp and has similarity to rat L34 ribosomal protein	23600
	gi|49258840	rpL2	A2	6	rpL2 (6)	1.10581	0.0666207	cytoplasm	Protein component of the large (60S) ribosomal subunit, identical to Rpl2Bp and has similarity to E. coli L2 and rat L8 ribosomal proteins	not quantitated
	gi|6319505	rpL4	A2	9	rpL4 (9)	1.08161	0.169892	cytoplasm	N-terminally acetylated protein component of the large (60S) ribosomal subunit, nearly identical to Rpl4Bp and has similarity to E. coli L4 and rat L4 ribosomal proteins	not visualized
	gi|6319378	rpL32	A2	2	rpL32 (2)	1.07519	0.0442928	0	Protein component of the large (60S) ribosomal subunit, has similarity to rat L32 ribosomal protein; overexpression disrupts telomeric silencing	not visualized
	gi|49258860	rpL28	A2	2	rpL28 (2)	1.00349	0.0062815	0	Ribosomal protein of the large (60S) ribosomal subunit, has similarity to E. coli L15 and rat L27a ribosomal proteins; may have peptidyl transferase activity; can mutate to cycloheximide resistance	not visualized
	gi|6322847	rpL14	A2	2	rpL14 (2)	1.00253	0.0752933	cytoplasm	N-terminally acetylated protein component of the large (60S) ribosomal subunit, nearly identical to Rpl14Bp and has similarity to rat L14 ribosomal protein; rpl14a csh5 double null mutant exhibits synthetic slow growth	45300
	gi|256274177	rpL33	A2	2	rpL33 (2)	0.969688	0.00643775	0	N-terminally acetylated ribosomal protein L37 of the large (60S) ribosomal subunit, nearly identical to Rpl33Bp and has similarity to rat L35a; rpl33a null mutant exhibits slow growth while rpl33a rpl33b double null mutant is inviable	not visualized
	gi|151944465	rpL16	A2	3	rpL16 (3)	0.932442	0.0899647	0	N-terminally acetylated protein component of the large (60S) ribosomal subunit, binds to 5.8 S rRNA; has similarity to Rpl16Ap, E. coli L13 and rat L13a ribosomal proteins; transcriptionally regulated by Rap1p	not visualized
	gi|6322284	rpL17	A2	3	rpL17 (3)	0.905678	0.0855706	cytoplasm	Protein component of the large (60S) ribosomal subunit, nearly identical to Rpl17Ap and has similarity to E. coli L22 and rat L17 ribosomal proteins	21100
	gi|6319444	rpL19	A2	3	rpL19 (3)	0.809452	0.187326	cytoplasm	Protein component of the large (60S) ribosomal subunit, nearly identical to Rpl19Ap and has similarity to rat L19 ribosomal protein; rpl19a and rpl19b single null mutations result in slow growth, while the double null mutation is lethal	225000
	gi|6322984	rpL8	A2	5	rpL8 (5)	0.7718	0.212664	cytoplasm	Ribosomal protein L4 of the large (60S) ribosomal subunit, nearly identical to Rpl8Ap and has similarity to rat L7a ribosomal protein; mutation results in decreased amounts of free 60S subunits	80200
	gi|49258852	rpL17	A2	1	rpL17 (1)	0.630627	0	cytoplasm	Protein component of the large (60S) ribosomal subunit, nearly identical to Rpl17Bp and has similarity to E. coli L22 and rat L17 ribosomal proteins; copurifies with the Dam1 complex (aka DASH complex)	not visualized
	gi|256270643	rpL36	A2	3	rpL36 (3)	0.604483	0.287481	cytoplasm	N-terminally acetylated protein component of the large (60S) ribosomal subunit, nearly identical to Rpl36Bp and has similarity to rat L36 ribosomal protein; binds to 5.8 S rRNA	5370
	gi|190408368	rpL13	A2	9	rpL13 (9)	0.582162	0.174576	cytoplasm	Protein component of the large (60S) ribosomal subunit, nearly identical to Rpl13Ap; not essential for viability; has similarity to rat L13 ribosomal protein	54200
	gi|49258850	rpL15	A2	5	rpL15 (5)	0.57725	0.175342	0	Protein component of the large (60S) ribosomal subunit, nearly identical to Rpl15Bp and has similarity to rat L15 ribosomal protein; binds to 5.8 S rRNA	not visualized
	gi|190405088	rpL13	A2	1	rpL13 (1)	0.467982	0	cytoplasm	Protein component of the large (60S) ribosomal subunit, nearly identical to Rpl13Bp; not essential for viability; has similarity to rat L13 ribosomal protein	133000
	gi|151941219	Fcf2p	A3	1	Fcf2p (1)	3.14518	0	nucleolus	Essential nucleolar protein involved in the early steps of 35S rRNA processing; interacts with Faf1p; member of a transcriptionally co-regulated set of genes called the RRB regulon	not visualized
	gi|151946633	Enp1p	A3	2	Enp1p (2)	3.14121	0.116236	cytoplasm,nucleolus,nucleus	Protein associated with U3 and U14 snoRNAs, required for pre-rRNA processing and 40S ribosomal subunit synthesis; localized in the nucleus and concentrated in the nucleolus	21600
	gi|51830274	Bfr2p	A3	5	Bfr2p (5)	2.88558	1.27701	nucleolus	Essential protein that is a component of 90S preribosomes; may be involved in rRNA processing; multicopy suppressor of sensitivity to Brefeldin A; expression is induced during lag phase and also by cold shock	15400
	gi|160358657	Rok1p	A3	3	Rok1p (3)	2.86239	0.526973	0	ATP-dependent RNA helicase of the DEAD box family; required for 18S rRNA synthesis	not visualized
	gi|151944842	Lcp5p	A3	3	Lcp5p (3)	2.47834	1.01801	0	Essential protein involved in maturation of 18S rRNA; depletion leads to inhibited pre-rRNA processing and reduced polysome levels; localizes primarily to the nucleolus	1430
	gi|45269774	Emg1p	A3	3	Emg1p (3)	2.37609	0.686973	cytoplasm,nucleus	Member of the alpha/beta knot fold methyltransferase superfamily; required for maturation of 18S rRNA and for 40S ribosome production; interacts with RNA and with S-adenosylmethionine; associates with spindle/microtubules; forms homodimers	not visualized
	gi|151943423	Enp2p	A3	2	Enp2p (2)	2.17491	0.268161	0	Protein associated with U3 and U14 snoRNAs, required for pre-rRNA processing and 40S ribosomal subunit synthesis; localized in the nucleus and concentrated in the nucleolus	not visualized
	gi|151944405	Kre33p	A3	9	Kre33p (9)	2.14698	0.582941	nucleolus	Essential protein of unknown function; heterozygous mutant shows haploinsufficiency in K1 killer toxin resistance	not quantitated
	gi|151941158	Sof1p	A3	5	Sof1p (5)	2.12683	0.876596	nucleolus	Essential protein required for biogenesis of 40S (small) ribosomal subunit; has similarity to the beta subunit of trimeric G-proteins and the splicing factor Prp4p	6620
	gi|151941853	Nop14p /Utp2p	A3	4	Nop14p /Utp2p (4)	2.09406	0.988853	0	Nucleolar protein, forms a complex with Noc4p that mediates maturation and nuclear export of 40S ribosomal subunits; also present in the small subunit processome complex, which is required for processing of pre-18S rRNA	not visualized
	gi|190407413	BUD21	A3	1	BUD21 (1)	2.07883	0	nucleolus,nucleus	Component of small ribosomal subunit (SSU) processosome that contains U3 snoRNA; originally isolated as bud-site selection mutant that displays a random budding pattern	2120
	gi|151942910	Rrp9p	A3	4	Rrp9p (4)	1.99206	0.281675	nucleolus	Protein involved in pre-rRNA processing, associated with U3 snRNP; component of small ribosomal subunit (SSU) processosome; ortholog of the human U3-55k protein	5130
	gi|256270959	Krr1p	A3	2	Krr1p (2)	1.85914	0.541938	cytoplasm,nucleolus	Essential nucleolar protein required for the synthesis of 18S rRNA and for the assembly of 40S ribosomal subunit	4340
	gi|6323031	Cms1p	A3	1	Cms1p (1)	1.81597	0	nucleus	Subunit of U3-containing 90S preribosome processome complex involved in production of 18S rRNA and assembly of small ribosomal subunit; overexpression rescues supressor mutant of mcm10; null mutant is viable	1200
	gi|151942584	Bms1p	A3	6	Bms1p (6)	1.79956	0.589399	0	GTPase required for synthesis of 40S ribosomal subunits and for processing the 35S pre-rRNA at sites A0, A1, and A2; interacts with Rcl1p, which stimulates its GTPase and U3 snoRNA binding activities; has similarity to Tsr1p	not visualized
	gi|1164988	Pno1p	A3	1	Pno1p (1)	1.77214	0	#N/A	Essential nucleolar protein required for pre-18S rRNA processing, interacts with Dim1p, an 18S rRNA dimethyltransferase, and also with Nob1p, which is involved in proteasome biogenesis; contains a KH domain	#N/A
	gi|207341305	Rcl1p	A3	1	Rcl1p (1)	1.73268	0	nucleolus,nucleus	Subunit of U3-containing 90S preribosome processome complex involved in 18S rRNA biogenesis and small ribosomal subunit assembly; stimulates Bms1p GTPase and U3 binding activity; similar to RNA cyclase-like proteins but no activity detected	10000
	gi|151942575	New1p	A3	4	New1p (4)	1.40173	0.114115	cytoplasm	ATP binding cassette family member; Asn/Gln-rich rich region supports [NU+] prion formation and susceptibility to [PSI+] prion induction; homologous to mRNA export factor from S. pombe and similar protein from C. albicans (	37600
	gi|45270068	Faf1p	A3	1	Faf1p (1)	1.13239	0	cytoplasm,nucleus	Protein required for pre-rRNA processing and 40S ribosomal subunit assembly	not visualized
	gi|190407071	Prp43p	A3	4	Prp43p (4)	0.931205	0.209783	nucleolus	RNA helicase in the DEAH-box family, functions in both RNA polymerase I and polymerase II transcript metabolism, involved in release of the lariat-intron from the spliceosome	16900
	gi|170992	Utp6p	A3a	1	Utp6p (1)	4.31598	0	nucleolus	Nucleolar protein, component of the small subunit (SSU) processome containing the U3 snoRNA that is involved in processing of pre-18S rRNA	7520
	gi|6323158	Dip2p / Utp12p	A3a	1	Dip2p / Utp12p (1)	4.17988	0	cytoplasm,nucleus	Nucleolar protein, specifically associated with the U3 snoRNA, part of the large ribonucleoprotein complex known as the small subunit (SSU) processome, required for 18S rRNA biogenesis, part of the active pre-rRNA processing complex	9620
	gi|151942372	Utp5p	A3a	1	Utp5p (1)	3.48523	0	nucleolus	Subunit of U3-containing Small Subunit (SSU) processome complex involved in production of 18S rRNA and assembly of small ribosomal subunit	33100
	gi|151943873	Pwp2p	A3a	1	Pwp2p (1)	3.24977	0	nucleolus	Conserved 90S pre-ribosomal component essential for proper endonucleolytic cleavage of the 35 S rRNA precursor at A0, A1, and A2 sites; contains eight WD-repeats; PWP2 deletion leads to defects in cell cycle and bud morphogenesis	16700
	gi|14270688	Utp20p	A3a	1	Utp20p (1)	2.59039	0	cytoplasm,nucleolus	Component of the small-subunit (SSU) processome, which is involved in the biogenesis of the 18S rRNA	not visualized
	gi|6320049	Sas10p / Utp3p	A3a	3	Sas10p / Utp3p (3)	2.36299	0.991152	0	Essential subunit of U3-containing Small Subunit (SSU) processome complex involved in production of 18S rRNA and assembly of small ribosomal subunit; disrupts silencing when overproduced	not visualized
	gi|151946073	Utp14p	A3a	5	Utp14p (5)	2.31254	0.842568	nucleolus,nucleus	Subunit of U3-containing Small Subunit (SSU) processome complex involved in production of 18S rRNA and assembly of small ribosomal subunit	1470
	gi|151940928	Utp21p	A3a	6	Utp21p (6)	2.25043	0.586549	nucleus	Subunit of U3-containing 90S preribosome and Small Subunit (SSU) processome complexes involved in production of 18S rRNA and assembly of small ribosomal subunit; synthetic defect with STI1 Hsp90 cochaperone; human homolog linked to glaucoma	2020
	gi|151942672	Nan1p	A3a	2	Nan1p (2)	2.23265	0.168283	nucleolus	U3 snoRNP protein, component of the small (ribosomal) subunit (SSU) processosome containing U3 snoRNA; required for the biogenesis of18S rRNA	6560
	gi|151945077	Mpp10p	A3a	4	Mpp10p (4)	2.2184	0.813504	0	Component of the SSU processome and 90S preribosome, required for pre-18S rRNA processing, interacts with and controls the stability of Imp3p and Imp4p, essential for viability; similar to human Mpp10p	not visualized
	gi|151945015	Utp10p	A3a	3	Utp10p (3)	2.18243	0.490912	nucleolus	Nucleolar protein, component of the small subunit (SSU) processome containing the U3 snoRNA that is involved in processing of pre-18S rRNA	18200
	gi|259148205	Utp13p	A3a	3	Utp13p (3)	2.16403	0.255423	nucleolus	Nucleolar protein, component of the small subunit (SSU) processome containing the U3 snoRNA that is involved in processing of pre-18S rRNA	8070
	gi|151941600	Utp30p	A3a	1	Utp30p (1)	2.10881	0	nucleolus,nucleus	Subunit of U3-containing 90S preribosome complex involved in production of 18S rRNA and assembly of small ribosomal subunit	3060
	gi|151943367	Utp22p	A3a	2	Utp22p (2)	2.10336	0.561233	nucleolus,nucleus	Possible U3 snoRNP protein involved in maturation of pre-18S rRNA, based on computational analysis of large-scale protein-protein interaction data	3260
	gi|6325402	Noc4p	A3a	2	Noc4p (2)	2.07071	0.161427	nucleus	Nucleolar protein, forms a complex with Nop14p that mediates maturation and nuclear export of 40S ribosomal subunits	1630
	gi|207342335	Utp15p	A3a	7	Utp15p (7)	2.00468	0.60097	nucleolus,nucleus	Nucleolar protein, component of the small subunit (SSU) processome containing the U3 snoRNA that is involved in processing of pre-18S rRNA	358
	gi|6320531	Utp4p	A3a	5	Utp4p (5)	1.94666	0.494771	nucleolus	Subunit of U3-containing 90S preribosome and Small Subunit (SSU) processome complexes involved in production of 18S rRNA and assembly of small ribosomal subunit; member of t-Utp subcomplex involved with transcription of 35S rRNA transcript	5440
	gi|6321990	Utp9p	A3a	2	Utp9p (2)	1.70284	0.268903	nucleolus	Nucleolar protein, component of the small subunit (SSU) processome containing the U3 snoRNA that is involved in processing of pre-18S rRNA	20000
	gi|6319818	Rrp7p	A3a	1	Rrp7p (1)	1.6474	0	nucleolus,nucleus	Essential protein involved in rRNA processing and ribosome biogenesis	2610
	gi|151942889	Mrd1p	A3a	1	Mrd1p (1)	1.50624	0	0	Essential conserved protein that is part of the 90S preribosome; required for production of 18S rRNA and small ribosomal subunit; contains five consensus RNA-binding domains	2220
	gi|151944459	Imp4p	A3a	1	Imp4p (1)	1.32758	0	0	Component of the SSU processome, which is required for pre-18S rRNA processing; interacts with Mpp10p; member of a superfamily of proteins that contain a sigma(70)-like motif and associate with RNAs	not visualized
	gi|6324635	Cka2p	A3a	1	Cka2p (1)	1.25651	0	cytoplasm,nucleus	Alpha' catalytic subunit of casein kinase 2, a Ser/Thr protein kinase with roles in cell growth and proliferation; the holoenzyme also contains CKA1, CKB1 and CKB2, the many substrates include transcription factors and all RNA polymerases	4540
	gi|151943408	Utp8p	A3a	2	Utp8p (2)	1.0715	0.391388	nucleolus	Nucleolar protein required for export of tRNAs from the nucleus; also copurifies with the small subunit (SSU) processome containing the U3 snoRNA that is involved in processing of pre-18S rRNA	16800
	gi|116666730	Snu13	A3a	3	Snu13 (3)	1.04399	0.127737	0	RNA binding protein, part of U3 snoRNP involved in rRNA processing, part of U4/U6-U5 tri-snRNP involved in mRNA splicing, similar to human 15.5K protein	not visualized
	gi|45271026	Fap7p	A3b	1	Fap7p (1)	1.2618	0	cytoplasm,nucleus	Essential NTPase required for small ribosome subunit synthesis, mediates processing of the 20S pre-rRNA at site D in the cytoplasm but associates only transiently with 43S preribosomes via Rps14p, may be the endonuclease for site D	8350
	gi|6321964	Nmd3p	A4	1	Nmd3p (1)	2.43916	0	cytoplasm	Protein involved in nuclear export of the large ribosomal subunit; acts as a Crm1p-dependent adapter protein for export of nascent ribosomal subunits through the nuclear pore complex	11900
	gi|6319988	Nop6p	A4	3	Nop6p (3)	1.84764	0.842721	nucleolus	Putative RNA-binding protein implicated in A3/4; contains an RNA recognition motif (RRM) and has similarity to hydrophilins; NOP6 may be a fungal-specific gene as no homologs have been yet identified in higher eukaryotes	8970
	gi|6325213	Nop4p	A4	17	Nop4p (17)	1.78842	0.36688	nucleolus,nucleus	Nucleolar protein, essential for processing and maturation of 27S pre-rRNA and large ribosomal subunit biogenesis; constituent of 66S pre-ribosomal particles; contains four RNA recognition motifs (RRMs)	4990
	gi|190407303	Nop12p	A4	8	Nop12p (8)	1.68172	0.289568	nucleolus	Nucleolar protein involved in pre-25S rRNA processing and biogenesis of large 60S ribosomal subunit; contains an RNA recognition motif (RRM); binds to Ebp2; similar to Nop13p and Nsr1p	5910
	gi|190409747	Rrp14p	A4	1	Rrp14p (1)	1.61811	0	0	Essential protein, constituent of 66S pre-ribosomal particles; interacts with proteins involved in ribosomal biogenesis and cell polarity; member of the SURF-6 family	not visualized
	gi|6320292	Rrp1p	A4	6	Rrp1p (6)	1.58666	0.189346	nucleolus,nucleus	Essential evolutionarily conserved nucleolar protein necessary for biogenesis of 60S ribosomal subunits and processing of pre-rRNAs to mature rRNAs, associated with several distinct 66S pre-ribosomal particles	6960
	gi|6323885	Rrp5p	A4	27	Rrp5p (27)	1.56101	0.311472	nucleolus	RNA binding protein with preference for single stranded tracts of U's involved in synthesis of both 18S and 5.8S rRNAs; component of both the ribosomal small subunit (SSU) processosome and the 90S preribosome	8860
	gi|160409988	Mak5p	A4	1	Mak5p (1)	1.50371	0	nucleolus,nucleus	Essential nucleolar protein, putative DEAD-box RNA helicase required for maintenance of M1 dsRNA virus; involved in biogenesis of large (60S) ribosomal subunits	981
	gi|6325164	Nog1p	A4	9	Nog1p (9)	1.49005	0.15906	nucleus	Putative GTPase that associates with free 60S ribosomal subunits in the nucleolus and is required for 60S ribosomal subunit biogenesis; constituent of 66S pre-ribosomal particles; member of the ODN family of nucleolar G-proteins	28000
	gi|151942049	Noc1p	A4	17	Noc1p (17)	1.40951	0.259504	nucleolus	Constituent of 66S pre-ribosomal particles, required for large (60S) ribosomal subunit biogenesis; involved in nuclear export of pre-ribosomes; required for maintenance of dsRNA virus; homolog of human CAATT-binding protein	15000
	gi|151941367	Mak16p	A4	1	Mak16p (1)	1.37519	0	0	Essential nuclear protein, constituent of 66S pre-ribosomal particles; required for maturation of 25S and 5.8S rRNAs;	not visualized
	gi|259147998	Rlp24p	A4	3	Rlp24p (3)	1.36512	0.0826325	0	Essential protein with similarity to Rpl24Ap and Rpl24Bp, associated with pre-60S ribosomal subunits and required for ribosomal large subunit biogenesis	not visualized
	gi|151945296	Noc2p	A4	20	Noc2p (20)	1.32885	0.185721	nucleolus,nucleus	Protein that forms a nucleolar complex with Mak21p that binds to 90S and 66S pre-ribosomes, as well as a nuclear complex with Noc3p that binds to 66S pre-ribosomes; both complexes mediate intranuclear transport of ribosomal precursors	29000
	gi|151941273	Rea1p/Mdn1p	A4	3	Rea1p/Mdn1p (3)	1.29967	0.182169	cytoplasm,nucleus	Huge dynein-related AAA-type ATPase (midasin), forms extended pre-60S particle with the Rix1 complex (Rix1p-Ipi1p-Ipi3p), may mediate ATP-dependent remodeling of 60S subunits and subsequent export from nucleoplasm to cytoplasm	538
	gi|207340712	Nip7p	A4	4	Nip7p (4)	1.28622	0.0879425	nucleolus,nucleus	Nucleolar protein required for 60S ribosome subunit biogenesis, constituent of 66S pre-ribosomal particles; physically interacts with Nop8p and the exosome subunit Rrp43p	5170
	gi|151941620	Rpf2p	A4	4	Rpf2p (4)	1.28508	0.223785	nucleolus,nucleus	Essential protein involved in the processing of pre-rRNA and the assembly of the 60S ribosomal subunit; interacts with ribosomal protein L11; localizes predominantly to the nucleolus; constituent of 66S pre-ribosomal particles	32400
	gi|6322843	Mrt4p	A4	3	Mrt4p (3)	1.20919	0.00732864	nucleolus,nucleus	Protein involved in mRNA turnover and ribosome assembly, localizes to the nucleolus	18200
	gi|6325273	Tif6p	A4	3	Tif6p (3)	1.17443	0.0909697	nucleolus,nucleus	Constituent of 66S pre-ribosomal particles, has similarity to human B1 factor 6 (eIF6); may be involved in the biogenesis and or stability of 60S ribosomal subunits	18600
	gi|6324868	Rrs1p	A4	5	Rrs1p (5)	1.17406	0.121561	0	Essential protein that binds ribosomal protein L11 and is required for nuclear export of the 60S pre-ribosomal subunit during A3/4; mouse homolog shows altered expression in Huntington's disease model mice	not visualized
	gi|51013571	Nop2p	A4	7	Nop2p (7)	1.1091	0.143793	nucleolus,nucleus	Probable RNA m(5)C methyltransferase, essential for processing and maturation of 27S pre-rRNA and large ribosomal subunit biogenesis; localized to the nucleolus; constituent of 66S pre-ribosomal particles	18700
	gi|171656	Drs1p	A4	3	Drs1p (3)	1.05231	0.119039	cytoplasm,nucleolus,nucleus	Nucleolar DEAD-box protein required for ribosome assembly and function, including synthesis of 60S ribosomal subunits; constituent of 66S pre-ribosomal particles	not visualized
	gi|151944364	Nop13p	A4	2	Nop13p (2)	1.04736	0.241375	nucleolus,nucleus	Nucleolar protein found in preribosomal complexes; contains an RNA recognition motif (RRM)	3830
	gi|6321857	Ssf1p	A4	1	Ssf1p (1)	1.02196	0	nucleolus,nucleus	Constituent of 66S pre-ribosomal particles, required for ribosomal large subunit maturation; functionally redundant with Ssf2p; member of the Brix family	8150
	gi|190406043	Noc3p	A4	10	Noc3p (10)	1.00689	0.169996	nucleolus,nucleus	Protein that forms a nuclear complex with Noc2p that binds to 66S ribosomal precursors to mediate their intranuclear transport; also binds to chromatin to promote the association of DNA replication factors and replication initiation	11700
	gi|151945492	Nop8p	A4	2	Nop8p (2)	0.976573	0.102394	nucleolus	Nucleolar protein required for 60S ribosomal subunit biogenesis	2170
	gi|151941136	Rix7p	A4	2	Rix7p (2)	0.655472	0.655472	nucleolus,nucleus	Putative ATPase of the AAA family, required for export of pre-ribosomal large subunits from the nucleus; distributed between the nucleolus, nucleoplasm, and nuclear periphery depending on growth conditions	4490
	gi|207345119	Nop7p	A4	7	Nop7p (7)	0.614881	0.31218	nucleolus,nucleus	Component of several different pre-ribosomal particles; forms a complex with Ytm1p and Erb1p that is required for maturation of the large ribosomal subunit; required for exit from G0 and the initiation of cell proliferation	4530
	gi|190407271	Brx1p	A4	3	Brx1p (3)	0.605683	0.268393	nucleolus,nucleus	Nucleolar protein, constituent of 66S pre-ribosomal particles; depletion leads to defects in rRNA processing and a block in the assembly of large ribosomal subunits; possesses a sigma(70)-like RNA-binding motif	13200
	gi|206558288	Nsa1p	A4	2	Nsa1p (2)	0.562999	0.0418394	nucleolus,nucleus	Constituent of 66S pre-ribosomal particles, involved in 60S ribosomal subunit biogenesis	2740
	gi|6320620	Rrp17p	A4	1	Rrp17p (1)	0.559341	0	nucleolus,nucleus	Component of the pre-60S pre-ribosomal particle; required for cell viability under standard (aerobic) conditions but not under anaerobic conditions	2950
	gi|151944713	Nug1p	A4	4	Nug1p (4)	0.551044	0.244111	nucleolus,nucleus	GTPase that associates with nuclear 60S pre-ribosomes, required for export of 60S ribosomal subunits from the nucleus	7130
	gi|6323947	Has1p	A4	6	Has1p (6)	0.549223	0.319672	0	ATP-dependent RNA helicase; localizes to both the nuclear periphery and nucleolus; highly enriched in nuclear pore complex fractions; constituent of 66S pre-ribosomal particles	not visualized
	gi|6324326	Rlp7p	A4	3	Rlp7p (3)	0.548587	0.191974	0	Nucleolar protein with similarity to large ribosomal subunit L7 proteins; constituent of 66S pre-ribosomal particles; plays an essential role in processing of precursors to the large ribosomal subunit RNAs	7720
	gi|207344709	Cic1p/Nsa3p	A4	6	Cic1p/Nsa3p (6)	0.538014	0.17161	nucleolus,nucleus	Essential protein that interacts with proteasome components and has a potential role in proteasome substrate specificity; also copurifies with 66S pre-ribosomal particles	45900
	gi|151941747	Ebp2p	A4	9	Ebp2p (9)	0.530043	0.251299	0	Essential protein required for the maturation of 25S rRNA and 60S ribosomal subunit assembly, localizes to the nucleolus; constituent of 66S pre-ribosomal particles	not visualized
	gi|190405562	Nop16p	A4	5	Nop16p (5)	0.528708	0.184564	nucleolus,nucleus	Constituent of 66S pre-ribosomal particles, involved in 60S ribosomal subunit biogenesis	2860
	gi|190407574	Ytm1p	A4	2	Ytm1p (2)	0.428315	0.107269	nucleolus,nucleus	Constituent of 66S pre-ribosomal particles, forms a complex with Nop7p and Erb1p that is required for maturation of the large ribosomal subunit; has seven C-terminal WD repeats	6670
	gi|6324219	Nop15p	A4	4	Nop15p (4)	0.420884	0.266451	nucleolus,nucleus	Constituent of 66S pre-ribosomal particles, involved in 60S ribosomal subunit biogenesis; localizes to both nucleolus and cytoplasm	4280
	gi|256270950	Spb1p	A4	3	Spb1p (3)	0.417341	0.0227364	0	AdoMet-dependent methyltransferase involved in rRNA processing and 60S ribosomal subunit maturation; methylates G2922 in the tRNA docking site of the large subunit rRNA and in the absence of snR52, U2921; suppressor of PAB1 mutants	not visualized
	gi|6323693	Erb1p	A4	15	Erb1p (15)	0.412722	0.241885	nucleolus,nucleus	Constituent of 66S pre-ribosomal particles, forms a complex with Nop7p and Ytm1p that is required for maturation of the large ribosomal subunit; required for maturation of the 25S and 5.8S ribosomal RNAs; homologous to mammalian Bop1	2680
	gi|190406571	Spb4p	A4	3	Spb4p (3)	0.378774	0.165634	nucleolus,nucleus	Putative ATP-dependent RNA helicase, nucleolar protein required for synthesis of 60S ribosomal subunits at a late step in the pathway; sediments with 66S pre-ribosomes in sucrose gradients	5740
	gi|7839181	Nop10p	A5	3	Nop10p (3)	1.46827	0.22686	nucleolus	Constituent of small nucleolar ribonucleoprotein particles containing H/ACA-type snoRNAs, which are required for pseudouridylation and processing of pre-18S rRNA	not visualized
	gi|151941019	Cbf5p	A5	10	Cbf5p (10)	1.10645	0.134257	nucleolus	Pseudouridine synthase catalytic subunit of box H/ACA small nucleolar ribonucleoprotein particles (snoRNPs), acts on both large and small rRNAs and on snRNA U2; mutations in human ortholog dyskerin cause the disorder dyskeratosis congenita	33600
	gi|190405871	Gar1p	A5	4	Gar1p (4)	1.06326	0.0691101	nucleolus	Protein component of the H/ACA snoRNP pseudouridylase complex, involved in the modification and cleavage of the 18S pre-rRNA	5730
	gi|666101	Nhp2p	A5	2	Nhp2p (2)	1.00245	0.0646704	nucleolus	Nuclear protein related to mammalian high mobility group (HMG) proteins, essential for function of H/ACA-type snoRNPs, which are involved in 18S rRNA processing	not visualized
	gi|6320190	Nop1p	A5	9	Nop1p (9)	0.998149	0.143343	0	Nucleolar protein, component of the small subunit processome complex, which is required for processing of pre-18S rRNA; has similarity to mammalian fibrillarin	not visualized
	gi|190405265	Nop56p	A5	10	Nop56p (10)	0.944864	0.191312	nucleolus	Essential evolutionarily-conserved nucleolar protein component of the box C/D snoRNP complexes that direct 2'-O-methylation of pre-rRNA during its maturation; overexpression causes spindle orientation defects	13500
	gi|206558283	Nop58p	A5	8	Nop58p (8)	0.895685	0.131231	nucleolus	Protein involved in pre-rRNA processing, 18S rRNA synthesis, and snoRNA synthesis; component of the small subunit processome complex, which is required for processing of pre-18S rRNA	34700
	gi|71064091	YIL127C	A6	1	YIL127C (1)	4.51073	0	nucleolus	Putative protein of unknown function; identified in a screen for mutants with decreased levels of rDNA transcription; green fluorescent protein (GFP)-fusion protein localizes to the nucleolus; predicted to be involved in ribosome biogenesis	3670
	gi|530998	Fpr3p	A6	6	Fpr3p (6)	2.36755	0.475809	nucleolus,nucleus	Nucleolar peptidyl-prolyl cis-trans isomerase (PPIase); FK506 binding protein; phosphorylated by casein kinase II (Cka1p-Cka2p-Ckb1p-Ckb2p) and dephosphorylated by Ptp1p	9490
	gi|151945554	Rex4p	A6	1	Rex4p (1)	2.31446	0	nucleolus,nucleus	Putative RNA exonuclease possibly involved in pre-rRNA processing and ribosome assembly	4280
	gi|207340445	Rrp12p	A6	3	Rrp12p (3)	1.67805	0.349738	cytoplasm,nucleus	Protein required for export of the ribosomal subunits; associates with the RNA components of the pre-ribosomes; contains HEAT-repeats	8170
	gi|160380616	Dbp3p	A6	2	Dbp3p (2)	1.4834	0.183421	nucleolus,nucleus	Putative ATP-dependent RNA helicase of the DEAD-box family involved in ribosomal biogenesis	38900
	gi|577810	Rrp8p	A6	1	Rrp8p (1)	1.40945	0	nucleolus,nucleus	Nucleolar protein involved in rRNA processing, pre-rRNA cleavage at site A2; also involved in telomere maintenance; mutation is synthetically lethal with a gar1 mutation	2780
	gi|163310814	Npl3p	A6	1	Npl3p (1)	1.34016	0	nucleus	is Nop3, req. for ribos. biogenesis. also for mRNA metabolism. For RNA-binding protein that promotes elongation, regulates termination, and carries poly(A) mRNA from nucleus to cytoplasm; required for pre-mRNA splicing; dissociation from mRNAs promoted by Mtr10p; phosphorylated by Sky1p in the cytoplasm	78700
	gi|151943057	Hpm1p	A6	1	Hpm1p (1)	1.33215	0	cytoplasm,nucleus	AdoMet-dependent methyltransferase involved in a novel 3-methylhistidine modification of ribosomal protein Rpl3p; seven beta-strand MTase family member; null mutant exhibits a weak vacuolar protein sorting defect and caspofungin resistance	not visualized
	gi|151943436	Nsr1p	A6	6	Nsr1p (6)	1.07624	0.169174	nucleolus	Nucleolar protein that binds nuclear localization sequences, required for pre-rRNA processing and ribosome biogenesis	77400
	gi|259145944	Arb1p	A6	2	Arb1p (2)	0.976393	0.0760633	cytoplasm	ATPase of the ATP-binding cassette (ABC) family involved in 40S and 60S ribosome biogenesis, has similarity to Gcn20p; shuttles from nucleus to cytoplasm, physically interacts with Tif6p, Lsg1p	17600
	gi|151945976	Tma23p	A6	1	Tma23p (1)	0.92317	0	nucleolus	Nucleolar protein of unknown function implicated in ribosome biogenesis; TMA23 may be a fungal-specific gene as no homologs have been yet identified in higher eukaryotes	not quantitated
	gi|151943835	YCR016W	A6	1	YCR016W (1)	0.651715	0	nucleolus,nucleus	Putative protein of unknown function; green fluorescent protein (GFP)-fusion protein localizes to the nucleolus and nucleus; predicted to be involved in A3/4	1850
	gi|190409546	NPA3	B	2	NPA3 (2)	1.75586	0.0299541	cytoplasm	Essential, conserved, cytoplasmic ATPase; phosphorylated by the Pcl1p-Pho85p kinase complex	15200
	gi|468605	Sup45p	B	2	Sup45p (2)	1.58844	0.186924	cytoplasm	Polypeptide release factor (eRF1) in translation termination; mutant form acts as a recessive omnipotent suppressor; methylated by Mtq2p-Trm112p in ternary complex eRF1-eRF3-GTP; mutation of methylation site confers resistance to zymocin	13100
	gi|151943621	Gcn1p	B	7	Gcn1p (7)	1.36758	0.297727	cytoplasm	Positive regulator of the Gcn2p kinase activity, forms a complex with Gcn20p; proposed to stimulate Gcn2p activation by an uncharged tRNA	7330
	gi|238686680	Prt1	B1	5	Prt1 (5)	1.40661	0.352584	cytoplasm	eIF3b subunit of the core complex of translation initiation factor 3 (eIF3), essential for translation; part of a subcomplex (Prt1p-Rpg1p-Nip1p) that stimulates binding of mRNA and tRNA(i)Met to ribosomes	47500
	gi|6324433	Cdc33p	B1	5	Cdc33p (5)	1.33178	0.190915	cytoplasm	Cytoplasmic mRNA cap binding protein and translation initiation factor eIF4E; the eIF4E-cap complex is responsible for mediating cap-dependent mRNA translation via interactions with translation initiation factor eIF4G (Tif4631p or Tif4632p)	14200
	gi|460044	Fun12p	B1	3	Fun12p (3)	1.27554	0.238692	cytoplasm	GTPase, required for general translation initiation by promoting Met-tRNAiMet binding to ribosomes and ribosomal subunit joining; homolog of bacterial IF2	13400
	gi|6324778	Ded1p	B1	11	Ded1p (11)	1.26949	0.234236	0	ATP-dependent DEAD (Asp-Glu-Ala-Asp)-box RNA helicase, required for B1 of all yeast mRNAs; mutations in human DEAD-box DBY are a frequent cause of male infertility	not visualized
	gi|238686682	Tif35p	B1	4	Tif35p (4)	1.24857	0.113715	cytoplasm	eIF3g subunit of the core complex of translation initiation factor 3 (eIF3), which is essential for translation	not visualized
	gi|6322323	Tif2p	B1	16	Tif2p (16)	1.19688	0.196581	cytoplasm	Translation initiation factor eIF4A, identical to Tif1p; DEA(D/H)-box RNA helicase that couples ATPase activity to RNA binding and unwinding; forms a dumbbell structure of two compact domains connected by a linker; interacts with eIF4G	not quantitated
	gi|151946470	RPG1	B1	2	RPG1 (2)	1.19465	0.113287	cytoplasm	eIF3a subunit of the core complex of translation initiation factor 3 (eIF3), essential for translation; part of a subcomplex (Prt1p-Rpg1p-Nip1p) that stimulates binding of mRNA and tRNA(i)Met to ribosomes	52700
	gi|984682	NIP1	B1	1	NIP1 (1)	1.11622	0	cytoplasm	eIF3c subunit of the eukaryotic translation initiation factor 3 (eIF3), involved in the assembly of preinitiation complex and start codon selection	78900
	gi|6323795	TIF34	B1	1	TIF34 (1)	1.05309	0	0	eIF3i subunit of the core complex of translation initiation factor 3 (eIF3), which is essential for translation	2400
	gi|151946172	Clu1p	B1	1	Clu1p (1)	1.0412	0	cytoplasm	eIF3 component of unknown function; deletion causes defects in mitochondrial organization but not in growth or translation initiation, can rescue cytokinesis and mitochondrial organization defects of the Dictyostelium cluA- mutant	17000
	gi|151941085	Yef3p	B1	21	Yef3p (21)	1.0268	0.244208	cytoplasm	Translational elongation factor 3, stimulates the binding of aminoacyl-tRNA (AA-tRNA) to ribosomes by releasing EF-1 alpha from the ribosomal complex; contains two ABC cassettes; binds and hydrolyses ATP	871000
	gi|151944517	Hef3p	B2	1	Hef3p (1)	1.48793	0	0	Translational elongation factor EF-3; paralog of YEF3 and member of the ABC superfamily; stimulates EF-1 alpha-dependent binding of aminoacyl-tRNA by the ribosome; normally expressed in zinc deficient cells	125
	gi|55670150	EF-2 (EFT1/EFT2)	B2	15	EF-2 (EFT1/EFT2) (15)	1.28927	0.113009	cytoplasm	Elongation factor 2 (EF-2), also encoded by EFT2; catalyzes ribosomal translocation during protein synthesis; contains diphthamide, the unique posttranslationally modified histidine residue specifically ADP-ribosylated by diphtheria toxin	82700
	gi|6319594	Tef2p	B2	26	Tef2p (26)	1.08241	0.129425	cytoplasm	Translational elongation factor EF-1 alpha; also encoded by TEF1; functions in the binding reaction of aminoacyl-tRNA (AA-tRNA) to ribosomes	450
	gi|15988133	H4	C1	1	H4 (1)	1.35545	0	nucleus	Histone H4, core histone protein required for chromatin assembly and chromosome function; one of two identical histone proteins (see also HHF2); contributes to telomeric silencing; N-terminal domain involved in maintaining genomic integrity	524000
	gi|6320431	Hta1p/Hta2p	C1	1	Hta1p/Hta2p (1)	1.34513	0	vacuole	Histone H2A, core histone protein required for chromatin assembly and chromosome function; one of two nearly identical subtypes (see also HTA2); DNA damage-dependent phosphorylation by Mec1p facilitates DNA repair; acetylated by Nat4p	not visualized
	gi|6320430	Htb1p	C1	2	Htb1p (2)	1.23614	0.0226871	nucleus	Histone H2B, core histone protein required for chromatin assembly and chromosome function; nearly identical to HTB1; Rad6p-Bre1p-Lge1p mediated ubiquitination regulates transcriptional activation, meiotic DSB formation and H3 methylation	443000
	gi|151944881	Chd1p	C3	1	Chd1p (1)	1.33059	0	nucleus	Nucleosome remodeling factor that functions in regulation of transcription elongation; contains a chromo domain, a helicase domain and a DNA-binding domain; component of both the SAGA and SLIK complexes	1620
	gi|259145314	Paa1p	C3	1	Paa1p (1)	1.11017	0	0	Polyamine acetyltransferase; acetylates polyamines (e.g. putrescine, spermidine, spermine) and also aralkylamines (e.g. tryptamine, phenylethylamine); may be involved in transcription and/or DNA replication	8680
	gi|151940964	Fpr4p	C4e	8	Fpr4p (8)	1.547	0.163412	nucleolus,nucleus	Peptidyl-prolyl cis-trans isomerase (PPIase) (proline isomerase) localized to the nucleus; catalyzes isomerization of proline residues in histones H3 and H4, which affects lysine methylation of those histones	14100
	gi|110590860	RPA12	E1	2	RPA12 (2)	1.59114	0.251081	nucleolus	RNA polymerase I subunit A12.2; contains two zinc binding domains, and the N terminal domain is responsible for anchoring to the RNA pol I complex	8450
	gi|172215	Rpa190p	E1	1	Rpa190p (1)	1.28027	0	nucleolus	RNA polymerase I subunit; largest subunit of RNA polymerase I	2840
	gi|151942801	Rpa135p	E1	1	Rpa135p (1)	1.13095	0	nucleolus	RNA polymerase I subunit A135	14100
	gi|190408037	Rpc40p (AC40)	E5	1	Rpc40p (AC40) (1)	1.17101	0	nucleolus,nucleus	RNA polymerase subunit, common to RNA polymerase I and III	13000
	gi|6325209	Cam1p	F2	1	Cam1p (1)	1.83559	0	cytoplasm	Nuclear protein required for transcription of MXR1; binds the MXR1 promoter in the presence of other nuclear factors; binds calcium and phospholipids; has similarity to translational cofactor EF-1 gamma	60900
	gi|259145620	Yra1p	F5	4	Yra1p (4)	2.681	1.0624	nucleus	Nuclear protein that binds to RNA and to Mex67p, required for export of poly(A)+ mRNA from the nucleus; member of the REF (RNA and export factor binding proteins) family; another family member, Yra2p, can substitute for Yra1p function	not visualized
	gi|6324217	Dbp2p	F5	1	Dbp2p (1)	1.98671	0	cytoplasm,nucleus	Essential ATP-dependent RNA helicase of the DEAD-box protein family, involved in nonsense-mediated mRNA decay and rRNA processing	33100
	gi|6321265	Kem1p	F5	2	Kem1p (2)	1.64699	0.0720882	cytoplasm	Evolutionarily-conserved 5'-3' exonuclease component of cytoplasmic processing (P) bodies involved in mRNA decay; plays a role in microtubule-mediated processes, filamentous growth, ribosomal RNA maturation, and telomere maintenance	11700
	gi|256272082	Dcp1p	F5	1	Dcp1p (1)	1.4642	0	punctate composite	Subunit of the Dcp1p-Dcp2p decapping enzyme complex, which removes the 5' cap structure from mRNAs prior to their degradation; enhances the activity of catalytic subunit Dcp2p; regulated by DEAD box protein Dhh1p	2880
	gi|51013079	HEK2	F5	1	HEK2 (1)	1.38253	0	cytoplasm	RNA binding protein involved in the asymmetric localization of ASH1 mRNA; represses translation of ASH1 mRNA, an effect reversed by Yck1p-dependent phosphoryation; regulates telomere position effect and length; similarity to hnRNP-K	15600
	gi|190407384	Dbp5p	F5	2	Dbp5p (2)	1.37371	0.0619954	nuclear periphery	Cytoplasmic ATP-dependent RNA helicase of the DEAD-box family involved in mRNA export from the nucleus; involved in translation termination	14900
	gi|6321013	Pab1p	F5	7	Pab1p (7)	1.3734	0.245329	cytoplasm	Poly(A) binding protein, part of the 3'-end RNA-processing complex, mediates interactions between the 5' cap structure and the 3' mRNA poly(A) tail, involved in control of poly(A) tail length, interacts with translation factor eIF-4G	198000
	gi|14318523	Loc1p	F5	5	Loc1p (5)	1.00247	0.115515	nucleolus,nucleus	Nuclear protein involved in asymmetric localization of ASH1 mRNA; binds double-stranded RNA in vitro; constituent of 66S pre-ribosomal particles	3650
	gi|190406294	Air1p	F5b	1	Air1p (1)	2.03454	0	cytoplasm,nucleus	Zinc knuckle protein, involved in nuclear RNA processing and degradation as a component of the TRAMP complex; stimulates the poly(A) polymerase activity of Pap2p in vitro; functionally redundant with Air2p	1550
	gi|160358710	Sub2p	F6	5	Sub2p (5)	1.30545	0.0905544	nucleus	Component of the TREX complex required for nuclear mRNA export; member of the DEAD-box RNA helicase superfamily and is involved in early and late steps of spliceosome assembly; homolog of the human splicing factor hUAP56	51700
	gi|207344772	Ded81p	F7	2	Ded81p (2)	1.35567	0.0917386	0	Cytosolic asparaginyl-tRNA synthetase, required for protein synthesis, catalyzes the specific attachment of asparagine to its cognate tRNA	not visualized
	gi|172945	Frs1p	F7	1	Frs1p (1)	1.2455	0	cytoplasm	Beta subunit of cytoplasmic phenylalanyl-tRNA synthetase, forms a tetramer with Frs2p to generate active enzyme; able to hydrolyze mis-aminoacylated tRNA-Phe, which could contribute to translational quality control	5440
	gi|190405061	LHP1	F7	1	LHP1 (1)	0.972839	0	nucleus	RNA binding protein required for maturation of tRNA and U6 snRNA precursors; acts as a molecular chaperone for RNAs transcribed by polymerase III; homologous to human La (SS-B) autoantigen	not visualized
	gi|151946151	Spt5p	F8	1	Spt5p (1)	1.04487	0	nucleus	Protein involved in regulating Pol I and Pol II transcription and pre-mRNA processing; forms a complex with Spt4p; contains a C-terminal repeat domain that is a target for phosphorylation by Sgv1p	2340
	gi|6980562	Ypd1p	G	1	Ypd1p (1)	2.67465	0	cytoplasm,nucleus	Phosphorelay intermediate protein, phosphorylated by the plasma membrane sensor Sln1p in response to osmotic stress and then in turn phosphorylates the response regulators Ssk1p in the cytosol and Skn7p in the nucleus	6330
	gi|151940771	Gcn20p	G	1	Gcn20p (1)	1.92572	0	cytoplasm	Positive regulator of the Gcn2p kinase activity, forms a complex with Gcn1p; proposed to stimulate Gcn2p activation by an uncharged tRNA	14600
	gi|151943073	LYS12	G	1	LYS12 (1)	1.8553	0	mitochondrion	Homo-isocitrate dehydrogenase, an NAD-linked mitochondrial enzyme required for the fourth step in the biosynthesis of lysine, in which homo-isocitrate is oxidatively decarboxylated to alpha-ketoadipate	19100
	gi|151942417	PPN1	G	3	PPN1 (3)	1.50018	0.191659	vacuole	Vacuolar endopolyphosphatase with a role in phosphate metabolism; functions as a homodimer	319
	gi|151942316	Ydr341cp	G	1	Ydr341cp (1)	1.4664	0	0	Arginyl-tRNA synthetase, proposed to be cytoplasmic but the authentic, non-tagged protein is detected in highly purified mitochondria in high-throughput studies	20600
	gi|151943789	Glk1p	G	3	Glk1p (3)	1.42582	0.24079	cytoplasm,punctate composite	Glucokinase, catalyzes the phosphorylation of glucose at C6 in the first irreversible step of glucose metabolism; one of three glucose phosphorylating enzymes; expression regulated by non-fermentable carbon sources	21100
	gi|6323619	Apt1p	G	1	Apt1p (1)	1.41565	0	cytoplasm,nucleus	Adenine phosphoribosyltransferase, catalyzes the formation of AMP from adenine and 5-phosphoribosylpyrophosphate; involved in the salvage pathway of purine nucleotide biosynthesis	11200
	gi|122920148	Trx2p	G	2	Trx2p (2)	1.36121	0.0166622	cytoplasm,nucleus	Cytoplasmic thioredoxin isoenzyme of the thioredoxin system which protects cells against oxidative and reductive stress, forms LMA1 complex with Pbi2p, acts as a cofactor for Tsa1p, required for ER-Golgi transport and vacuole inheritance	17200
	gi|6320064	Arf2p	G	1	Arf2p (1)	1.34257	0	Golgi to ER,Golgi to vacuole	ADP-ribosylation factor, GTPase of the Ras superfamily involved in regulation of coated formation vesicles in intracellular trafficking within the Golgi; functionally interchangeable with Arf1p	25000
	gi|6321776	Prs3p	G	1	Prs3p (1)	1.28649	0	cytoplasm	5-phospho-ribosyl-1(alpha)-pyrophosphate synthetase, synthesizes PRPP, which is required for nucleotide, histidine, and tryptophan biosynthesis; one of five related enzymes, which are active as heteromultimeric complexes	not visualized
	gi|6320616	Ade8p	G	1	Ade8p (1)	1.27278	0	cytoplasm,nucleus	Phosphoribosyl-glycinamide transformylase; catalyzes a step in the 'de novo' purine nucleotide biosynthetic pathway	3910
	gi|6324343	Acc1p	G	16	Acc1p (16)	1.27108	0.194022	cytoplasm,punctate composite	Acetyl-CoA carboxylase, biotin containing enzyme that catalyzes the carboxylation of acetyl-CoA to form malonyl-CoA; required for de novo biosynthesis of long-chain fatty acids	20200
	gi|51013417	Pdx1p	G	1	Pdx1p (1)	1.25496	0	mitochondrion	Dihydrolipoamide dehydrogenase (E3)-binding protein (E3BP) of the mitochondrial pyruvate dehydrogenase (PDH) complex, plays a structural role in the complex by binding and positioning E3 to the dihydrolipoamide acetyltransferase (E2) core	414
	gi|5542362	Gpm1p	G	1	Gpm1p (1)	1.2497	0	cytoplasm	Tetrameric phosphoglycerate mutase, mediates the conversion of 3-phosphoglycerate to 2-phosphoglycerate during glycolysis and the reverse reaction during gluconeogenesis	172000
	gi|171596	Gfa1p	G	3	Gfa1p (3)	1.226	0.0810251	0	Glutamine-fructose-6-phosphate amidotransferase, catalyzes the formation of glucosamine-6-P and glutamate from fructose-6-P and glutamine in the first step of chitin biosynthesis	14300
	gi|640053	SER1	G	1	SER1 (1)	1.19763	0	cytoplasm	3-phosphoserine aminotransferase, catalyzes the formation of phosphoserine from 3-phosphohydroxypyruvate, required for serine and glycine biosynthesis; regulated by the general control of amino acid biosynthesis mediated by Gcn4p	15900
	gi|151943263	Trp5p	G	4	Trp5p (4)	1.15171	0.545501	cytoplasm,nucleus	Tryptophan synthase, catalyzes the last step of tryptophan biosynthesis; regulated by the general control system of amino acid biosynthesis	15500
	gi|6325221	PMA2	G	1	PMA2 (1)	1.14964	0	0	Plasma membrane H+-ATPase, isoform of Pma1p, involved in pumping protons out of the cell; regulator of cytoplasmic pH and plasma membrane potential	not visualized
	gi|3720	Tdh3p	G	2	Tdh3p (2)	1.14398	0.224157	cytoplasm,nucleus	Glyceraldehyde-3-phosphate dehydrogenase, isozyme 3, involved in glycolysis and gluconeogenesis; tetramer that catalyzes the reaction of glyceraldehyde-3-phosphate to 1,3 bis-phosphoglycerate; detected in the cytoplasm and cell-wall	169000
	gi|171122	Vma2p	G	11	Vma2p (11)	1.13149	0.107248	vacuolar membrane	Subunit B of the eight-subunit V1 peripheral membrane domain of the vacuolar H+-ATPase (V-ATPase), an electrogenic proton pump found throughout the endomembrane system; contains nucleotide binding sites; also detected in the cytoplasm	131000
	gi|207344936	Pfk1p	G	1	Pfk1p (1)	1.13075	0	cytoplasm	Alpha subunit of heterooctameric phosphofructokinase involved in glycolysis, indispensable for anaerobic growth, activated by fructose-2,6-bisphosphate and AMP, mutation inhibits glucose induction of cell cycle-related genes	89800
	gi|151943508	Yhb1p	G	2	Yhb1p (2)	1.12066	0.0074331	cytoplasm	Nitric oxide oxidoreductase, flavohemoglobin involved in nitric oxide detoxification; plays a role in the oxidative and nitrosative stress responses	13000
	gi|172436	Rna1p	G	1	Rna1p (1)	1.09561	0	cytoplasm	GTPase activating protein (GAP) for Gsp1p, involved in nuclear transport	52200
	gi|51013423	Ade5,7p	G	2	Ade5,7p (2)	1.0809	0.0841954	cytoplasm	Bifunctional enzyme of the 'de novo' purine nucleotide biosynthetic pathway, contains aminoimidazole ribotide synthetase and glycinamide ribotide synthetase activities	35800
	gi|4180	Cdc19p	G	5	Cdc19p (5)	1.07085	0.0723317	cytoplasm	Pyruvate kinase, functions as a homotetramer in glycolysis to convert phosphoenolpyruvate to pyruvate, the input for aerobic (TCA cycle) or anaerobic (glucose fermentation) respiration	291000
	gi|6320930	ILV1	G	1	ILV1 (1)	1.0293	0	mitochondrion	Threonine deaminase, catalyzes the first step in isoleucine biosynthesis; expression is under general amino acid control; ILV1 locus exhibits highly positioned nucleosomes whose organization is independent of known ILV1 regulation	11900
	gi|146387388	Fas2p	G	1	Fas2p (1)	1.00918	0	cytoplasm	Alpha subunit of fatty acid synthetase, which catalyzes the synthesis of long-chain saturated fatty acids; contains beta-ketoacyl reductase and beta-ketoacyl synthase activities; phosphorylated	17000
	gi|894204	Psa1p	G	2	Psa1p (2)	1.00432	0.128043	cytoplasm	GDP-mannose pyrophosphorylase (mannose-1-phosphate guanyltransferase), synthesizes GDP-mannose from GTP and mannose-1-phosphate in cell wall biosynthesis; required for normal cell wall structure	97100
	gi|6322666	Fas1p	G	3	Fas1p (3)	1.00322	0.059686	cytoplasm	Beta subunit of fatty acid synthetase, which catalyzes the synthesis of long-chain saturated fatty acids; contains acetyltransacylase, dehydratase, enoyl reductase, malonyl transacylase, and palmitoyl transacylase activities	91800
	gi|151944399	Srv2p	G	1	Srv2p (1)	0.992583	0	actin	CAP (cyclase-associated protein) subunit of adenylyl cyclase complex; N-terminus binds adenylyl cyclase and facilitates activation by RAS; C-terminus binds ADP-actin monomers, facilitating regulation of actin dynamics and cell morphogenesis	8760
	gi|173146	Ura2p	G	5	Ura2p (5)	0.973871	0.537218	cytoplasm	Bifunctional carbamoylphosphate synthetase (CPSase)-aspartate transcarbamylase (ATCase), catalyzes the first two enzymatic steps in the de novo biosynthesis of pyrimidines; both activities are subject to feedback inhibition by UTP	11000
	gi|256274388	Sam1p	G	4	Sam1p (4)	0.94419	0.0807763	cytoplasm	S-adenosylmethionine synthetase, catalyzes transfer of the adenosyl group of ATP to the sulfur atom of methionine; one of two differentially regulated isozymes (Sam1p and Sam2p)	103000
	gi|75766245	Gal1p	G	1	Gal1p (1)	0.917141	0	0	Galactokinase, phosphorylates alpha-D-galactose to alpha-D-galactose-1-phosphate in the first step of galactose catabolism; expression regulated by Gal4p	not visualized
	gi|157834086	URA6	G	2	URA6 (2)	0.914274	0.0443608	cytoplasm,nucleus	Uridylate kinase, catalyzes the seventh enzymatic step in the de novo biosynthesis of pyrimidines, converting uridine monophosphate (UMP) into uridine-5'-diphosphate (UDP)	1500
	gi|7546185	Fur1	G	1	Fur1 (1)	0.824528	0	intracellular	Uracil phosphoribosyltransferase, synthesizes UMP from uracil; involved in the pyrimidine salvage pathway	not visualized
	gi|223143	Adh2p	G	1	Adh2p (1)	0.816482	0	cytoplasm	Glucose-repressible alcohol dehydrogenase II, catalyzes the conversion of ethanol to acetaldehyde; involved in the production of certain carboxylate esters; regulated by ADR1	1620
	gi|6730572	Sod1p	G	1	Sod1p (1)	0.779595	0	ambiguous,cytoplasm,nucleus	Cytosolic copper-zinc superoxide dismutase; some mutations are analogous to those that cause ALS (amyotrophic lateral sclerosis) in humans	519000
	gi|308191556	Ade12p	G	3	Ade12p (3)	0.779131	0.0724865	cytoplasm	Adenylosuccinate synthase, catalyzes the first step in synthesis of adenosine monophosphate from inosine 5'monophosphate during purine nucleotide biosynthesis; exhibits binding to single-stranded autonomously replicating (ARS) core sequence	56800
	gi|47420051	Gpd1p	G	2	Gpd1p (2)	0.736434	0.160593	peroxisome	NAD-dependent glycerol-3-phosphate dehydrogenase, key enzyme of glycerol synthesis, essential for growth under osmotic stress; expression regulated by high-osmolarity glycerol response pathway; homolog of Gpd2p	807
	gi|6322123	Rrn3p	G	1	Rrn3p (1)	0.718761	0	cytoplasm	Minor isoform of the large subunit of ribonucleotide-diphosphate reductase; the RNR complex catalyzes rate-limiting step in dNTP synthesis, regulated by DNA replication and DNA damage checkpoint pathways via localization of small subunits	1360
	gi|207342498	Tsa1p	G	3	Tsa1p (3)	0.687482	0.0348235	cytoplasm,punctate composite	Thioredoxin peroxidase, acts as both a ribosome-associated and free cytoplasmic antioxidant; self-associates to form a high-molecular weight chaperone complex under oxidative stress; deletion results in mutator phenotype	378000
	gi|416161	Cys4p	G	2	Cys4p (2)	0.612298	0.0317005	cytoplasm	Cystathionine beta-synthase, catalyzes synthesis of cystathionine from serine and homocysteine, the first committed step in cysteine biosynthesis; responsible for hydrogen sulfide generation; mutations in human ortholog cause homocystinuria	41900
	gi|6323073	Pdc1p	G	8	Pdc1p (8)	0.46601	0.0941443	ambiguous,cytoplasm,nucleus	Major of three pyruvate decarboxylase isozymes, key enzyme in alcoholic fermentation, decarboxylates pyruvate to acetaldehyde; subject to glucose-, ethanol-, and autoregulation; involved in amino acid catabolism	8970
	gi|6324194	Fpr1p	G/C2	3	Fpr1p (3)	1.72596	0.0382122	cytoplasm,nucleus	Peptidyl-prolyl cis-trans isomerase (PPIase), binds to the drugs FK506 and rapamycin; also binds to the nonhistone chromatin binding protein Hmo1p and may regulate its assembly or function	43300
	gi|460064	Gua1p	G/V	5	Gua1p (5)	1.10675	0.100355	0	GMP synthase, an enzyme that catalyzes the second step in the biosynthesis of GMP from inosine 5'-phosphate (IMP); transcription is not subject to regulation by guanine but is negatively regulated by nutrient starvation	not visualized
	gi|171108	Atp2	H	1	Atp2 (1)	2.51941	0	mitochondrion	Beta subunit of the F1 sector of mitochondrial F1F0 ATP synthase, which is a large, evolutionarily conserved enzyme complex required for ATP synthesis; phosphorylated	164000
	gi|171644	PIM1	H	1	PIM1 (1)	1.76517	0	mitochondrion	ATP-dependent Lon protease, involved in degradation of misfolded proteins in mitochondria; required for biogenesis and maintenance of mitochondria	14500
	gi|151945474	Tuf1p	H	2	Tuf1p (2)	1.12056	0.0315758	mitochondrion	Mitochondrial translation elongation factor Tu; comprises both GTPase and guanine nucleotide exchange factor activities, while these activities are found in separate proteins in S. pombe and humans	58500
	gi|171704583	Sds23p	I	1	Sds23p (1)	1.66166	0	cytoplasm,nucleus	One of two S. cerevisiae homologs (Sds23p and Sds24p) of the S. pombe Sds23 protein, which is implicated in APC/cyclosome regulation; involved in cell separation during budding	21200
	gi|190408634	SDS24	I	1	SDS24 (1)	1.62694	0	cytoplasm	One of two S. cerevisiae homologs (Sds23p and Sds24p) of the S. pombe Sds23 protein, which is implicated in APC/cyclosome regulation; involved in cell separation during budding; may play an indirect role in fluid-phase endocytosis	2840
	gi|406272	Scp160p	I	2	Scp160p (2)	1.28076	0.187692	ER	Essential RNA-binding G protein effector of mating response pathway, mainly associated with nuclear envelope and ER, interacts in mRNA-dependent manner with translating ribosomes via multiple KH domains, similar to vertebrate vigilins	not quantitated
	gi|190406538	Tub2p	I	8	Tub2p (8)	1.27621	0.21341	0	Beta-tubulin; associates with alpha-tubulin (Tub1p and Tub3p) to form tubulin dimer, which polymerizes to form microtubules	not visualized
	gi|295611	Hog1p	J	1	Hog1p (1)	1.11275	0	cytoplasm	Mitogen-activated protein kinase involved in osmoregulation; acts via three independent osmosensors; mitophagy-specific regulator; mediates the recruitment and activation of RNA Pol II at Hot1p-dependent promoters; localization regulated by Ptp2p and Ptp3p	6780
	gi|171723	Hsc82p	K	19	Hsc82p (19)	1.46316	0.223327	cytoplasm	Cytoplasmic chaperone of the Hsp90 family, redundant in function and nearly identical with Hsp82p, and together they are essential; expressed constitutively at 10-fold higher basal levels than HSP82 and induced 2-3 fold by heat shock	132000
	gi|6323002	HSP104	K	5	HSP104 (5)	1.40097	0.470186	cytoplasm	Heat shock protein that cooperates with Ydj1p (Hsp40) and Ssa1p (Hsp70) to refold and reactivate previously denatured, aggregated proteins; responsive to stresses including: heat, ethanol, and sodium arsenite; involved in [PSI+] propagatio	32800
	gi|207341845	Ssb2p	K	1	Ssb2p (1)	1.36962	0	cytoplasm	Cytoplasmic ATPase that is a ribosome-associated molecular chaperone, functions with J-protein partner Zuo1p; may be involved in the folding of newly-synthesized polypeptide chains; member of the HSP70 family; homolog of SSB1	104000
	gi|6324120	Ssb2p	K	1	Ssb2p (1)	1.28219	0	cytoplasm	Cytoplasmic ATPase that is a ribosome-associated molecular chaperone, functions with J-protein partner Zuo1p; may be involved in the folding of newly-synthesized polypeptide chains; member of the HSP70 family; homolog of SSB1	104000
	gi|6319972	Ssb1p	K	13	Ssb1p (13)	1.14032	0.204208	cytoplasm	Cytoplasmic ATPase that is a ribosome-associated molecular chaperone, functions with J-protein partner Zuo1p; may be involved in folding of newly-made polypeptide chains; member of the HSP70 family; interacts with phosphatase subunit Reg1p	170000
	gi|99031945	Hsp82p	K1	2	Hsp82p (2)	1.91416	0.7033	cytoplasm	Hsp90 chaperone required for pheromone signaling and negative regulation of Hsf1p; docks with Tom70p for mitochondrial preprotein delivery; promotes telomerase DNA binding and nucleotide addition; interacts with Cns1p, Cpr6p, Cpr7p, Sti1p	445000
	gi|533365	Sse1p	K1	8	Sse1p (8)	1.34243	0.251043	cytoplasm	ATPase that is a component of the heat shock protein Hsp90 chaperone complex; binds unfolded proteins; member of the heat shock protein 70 (HSP70) family; localized to the cytoplasm	71700
	gi|493574	CCT3	K2	2	CCT3 (2)	1.43873	0.267269	0	Subunit of the cytosolic chaperonin Cct ring complex, related to Tcp1p, required for the assembly of actin and tubulins in vivo	not visualized
	gi|567930	Tcp1p	K2	1	Tcp1p (1)	1.10322	0	0	Alpha subunit of chaperonin-containing T-complex, which mediates protein folding in the cytosol; involved in actin cytoskeleton maintenance; overexpression in neurons suppresses formation of pathogenic conformations of huntingtin protein	not visualized
	gi|272718727	Ssa1p	K2	20	Ssa1p (20)	1.09507	0.151148	cytoplasm	ATPase involved in protein folding and nuclear localization signal (NLS)-directed nuclear transport; member of heat shock protein 70 (HSP70) family; forms a chaperone complex with Ydj1p; localized to the nucleus, cytoplasm, and cell wall	269000
	gi|6323004	Ssa2p	K2	2	Ssa2p (2)	1.08265	0.029326	cytoplasm,nucleus	ATP binding protein involved in protein folding and vacuolar import of proteins; member of heat shock protein 70 (HSP70) family; associated with the chaperonin-containing T-complex; present in the cytoplasm, vacuolar membrane and cell wall	364000
	gi|151941387	Ssa1p	K2	1	Ssa1p (1)	1.00609	0	cytoplasm	ATPase involved in protein folding and nuclear localization signal (NLS)-directed nuclear transport; member of heat shock protein 70 (HSP70) family; forms a chaperone complex with Ydj1p; localized to the nucleus, cytoplasm, and cell wall	269000
	gi|290771197	Cct8p	K2 oder N?	3	Cct8p (3)	1.03185	0.088433	0	Subunit of the cytosolic chaperonin Cct ring complex, related to Tcp1p, required for the assembly of actin and tubulins in vivo	not visualized
	gi|151942783	Tae2p	L	1	Tae2p (1)	1.45504	0	cytoplasm	Protein of unknown function, involved in protein translation; may interact with ribosomes, based on co-purification experiments; green fluorescent protein (GFP)-fusion protein localizes to the cytoplasm	7700
	gi|151943402	YGR122Wp	L	1	YGR122Wp (1)	1.3799	0	cytoplasm	Probable ortholog of A. nidulans PalC, which is involved in pH regulation and binds to the ESCRT-III complex; null mutant does not properly process Rim101p and has decreased resistance to rapamycin; GFP-fusion protein is cytoplasmic	not quantitated
	gi|207347779	Ola1p	L	4	Ola1p (4)	1.13707	0.141441	cytoplasm	P-loop ATPase with similarity to human OLA1 and bacterial YchF; identified as specifically interacting with the proteasome; protein levels are induced by hydrogen peroxide	36800
	gi|6321650	ZPR1	L1	3	ZPR1 (3)	1.64199	0.348726	cytoplasm,nucleus	Essential protein with two zinc fingers, present in the nucleus of growing cells but relocates to the cytoplasm in starved cells via a process mediated by Cpr1p; binds to translation elongation factor eEF-1 (Tef1p)	39900
	gi|189041600	YKR018C	L2	2	YKR018C (2)	1.47566	0.0561155	cytoplasm,nucleus	Putative protein of unknown function; green fluorescent protein (GFP)-fusion protein localizes to the cytoplasm and nucleus	1770
	gi|151940939	YLR422W	L2	1	YLR422W (1)	0.990215	0	cytoplasm	Protein of unknown function with similarity to human DOCK proteins (guanine nucleotide exchange factors); interacts with Ino4p; green fluorescent protein (GFP)-fusion protein localizes to the cytoplasm, YLR422W is not an essential protein	238
	gi|6321025	Bmh1p	M	2	Bmh1p (2)	1.56306	0.298678	cytoplasm	14-3-3 protein, major isoform; controls proteome at post-transcriptional level, binds proteins and DNA, involved in regulation of many processes including exocytosis, vesicle transport, Ras/MAPK signaling, and rapamycin-sensitive signaling	158000
	gi|37362625	Sro9p	M	4	Sro9p (4)	1.10145	0.106599	cytoplasm	Cytoplasmic RNA-binding protein that associates with translating ribosomes; involved in heme regulation of Hap1p as a component of the HMC complex, also involved in the organization of actin filaments; contains a La motif	8430
	gi|151945133	Arp3p	N	1	Arp3p (1)	1.83524	0	0	Essential component of the Arp2/3 complex, which is a highly conserved actin nucleation center required for the motility and integrity of actin patches; involved in endocytosis and membrane growth and polarity	6650
	gi|151942171	Cct6p	N	3	Cct6p (3)	1.65796	0.562578	0	Subunit of the cytosolic chaperonin Cct ring complex, related to Tcp1p, essential protein that is required for the assembly of actin and tubulins in vivo; contains an ATP-binding motif	not visualized
	gi|6323511	Tub3p	N	2	Tub3p (2)	1.47849	0.19625	cytoplasm,nucleus,spindle pole	Alpha-tubulin; associates with beta-tubulin (Tub2p) to form tubulin dimer, which polymerizes to form microtubules; expressed at lower level than Tub1p	12300
	gi|151941149	SPA2	N	1	SPA2 (1)	1.37345	0	0	Component of the polarisome, which functions in actin cytoskeletal organization during polarized growth; acts as a scaffold for Mkk1p and Mpk1p cell wall integrity signaling components; potential Cdc28p substrate	274
	gi|173183	Vps1p	N	5	Vps1p (5)	1.28053	0.0659372	cytoplasm,punctate composite,endosome	Dynamin-ähnliche GTPase, die für vakuolären Sortierung; auch in Aktin-Zytoskelett Organisation beteiligt sind, Ende der Golgi-Vorratsspeicherung von einigen Proteinen, die Regulierung peroxisome biogenesis	5960
	gi|151942363	Rvs167p	N	2	Rvs167p (2)	1.2335	0.072003	actin	Actin-associated protein, interacts with Rvs161p to regulate actin cytoskeleton, endocytosis, and viability following starvation or osmotic stress; homolog of mammalian amphiphysin	14600
	gi|151942115	SAC6	N	2	SAC6 (2)	1.06189	0.0436395	actin	Fimbrin, actin-bundling protein; cooperates with Scp1p (calponin/transgelin) in the organization and maintenance of the actin cytoskeleton	3510
	gi|642334	Cof1p	N	1	Cof1p (1)	1.06184	0	0	Cofilin, promotes actin filament depolarization in a pH-dependent manner; binds both actin monomers and filaments and severs filaments; thought to be regulated by phosphorylation at SER4; ubiquitous and essential in eukaryotes	19600
	gi|9650673	ACT1	N	2	ACT1 (2)	0.883769	0.105602	0	Actin, structural protein involved in cell polarization, endocytosis, and other cytoskeletal functions	not visualized
	gi|14627173	Bbc1	N	1	Bbc1 (1)	0.86912	0	0	Protein possibly involved in assembly of actin patches; interacts with an actin assembly factor Las17p and with the SH3 domains of Type I myosins Myo3p and Myo5p; localized predominantly to cortical actin patches	not visualized
	gi|1149539	Sfb2	O	1	Sfb2 (1)	1.64181	0	ER to Golgi	Component of the Sec23p-Sfb2p heterodimer of the COPII vesicle coat, required for cargo selection during vesicle formation in ER to Golgi transport; homologous to Sec24p and Sfb3p	1720
	gi|151945942	Bch1	O	1	Bch1 (1)	1.41587	0	Golgi to vacuole	Member of the ChAPs family (Chs5p-Arf1p-binding proteins: Bch1p, Bch2p, Bud7p, Chs6p), that forms the exomer complex with Chs5p to mediate export of specific cargo proteins from the Golgi to the plasma membrane; may interact with ribosomes	3460
	gi|30749262	Ykt6p	O	2	Ykt6p (2)	1.32159	0.0836655	0	Vesicle membrane protein (v-SNARE) with acyltransferase activity; involved in trafficking to and within the Golgi, endocytic trafficking to the vacuole, and vacuolar fusion; membrane localization due to prenylation at the carboxy-terminus	not visualized
	gi|151941877	Cdc48p	O	9	Cdc48p (9)	1.30686	0.267418	cytoplasm,nucleus	ATPase in ER, nuclear membrane and cytosol with homology to mammalian p97; in a complex with Npl4p and Ufd1p participates in retrotranslocation of ubiquitinated proteins from the ER into the cytosol for degradation by the proteasome	78400
	gi|256271056	Aps3p	O	1	Aps3p (1)	1.28945	0	punctate composite,Golgi to ER	Small subunit of the clathrin-associated adaptor complex AP-3, which is involved in vacuolar protein sorting; related to the sigma subunit of the mammalian clathrin AP-3 complex; suppressor of loss of casein kinase 1 function	1240
	gi|6320056	COP1	O	1	COP1 (1)	1.23044	0	Golgi,Golgi to ER	Alpha subunit of COPI vesicle coatomer complex, which surrounds transport vesicles in the early secretory pathway	15200
	gi|473152	Mrs6p	O	1	Mrs6p (1)	1.22973	0	cytoplasm,nucleus	Rab escort protein, forms a complex with the Ras-like small GTPase Ypt1p that is required for the prenylation of Ypt1p by protein geranylgeranyltransferase type II (Bet2p-Bet4p); sequence similarity to mammalian choroideraemia gene	23800
	gi|290771181	Kar2p	O	1	Kar2p (1)	1.18825	0	ambiguous	ATPase involved in protein import into the ER, also acts as a chaperone to mediate protein folding in the ER and may play a role in ER export of soluble proteins; regulates the unfolded protein response via interaction with Ire1p	337000
	gi|171483	Sec21	O	2	Sec21 (2)	0.964062	0.0450297	Golgi,Golgi to ER	Gamma subunit of coatomer, a heptameric protein complex that together with Arf1p forms the COPI coat; involved in ER to Golgi transport of selective cargo	77900
	gi|229597871	Vtc2p	O	3	Vtc2p (3)	0.920475	0.00564038	ER	Subunit of the vacuolar transporter chaperone (VTC) complex involved in membrane trafficking, vacuolar polyphosphate accumulation, microautophagy and non-autophagic vacuolar fusion	2910
	gi|165761044	Sec23p	O	1	Sec23p (1)	0.790279	0	0	GTPase-activating protein; component of the Sec23p-Sec24p heterodimeric complex of the COPII vesicle coat, involved in ER to Golgi transport and autophagy; stimulates the GDP-bound form of Sar1p	not visualized
	gi|3480	POL3	P1	1	POL3 (1)	1.15207	0	nucleus	Catalytic subunit of DNA polymerase delta; required for chromosomal DNA replication during mitosis and meiosis, intragenic recombination, repair of double strand DNA breaks, and DNA replication during nucleotide excision repair (NER)	not visualized
	gi|50513623	Rfc3p	P2	1	Rfc3p (1)	1.02242	0	nucleus	Subunit of heteropentameric Replication factor C (RF-C), which is a DNA binding protein and ATPase that acts as a clamp loader of the proliferating cell nuclear antigen (PCNA) processivity factor for DNA polymerases delta and epsilon	3140
	gi|6323968	PSE1	Q	1	PSE1 (1)	1.75308	0	cytoplasm,nucleus	Karyopherin/importin that interacts with the nuclear pore complex; acts as the nuclear import receptor for specific proteins, including Pdr1p, Yap1p, Ste12p, and Aft1p	15500
	gi|67464126	Kap95p	Q	1	Kap95p (1)	1.33992	0	cytoplasm,nuclear periphery,punctate composite	Karyopherin beta, forms a complex with Srp1p/Kap60p; interacts with nucleoporins to mediate nuclear import of NLS-containing cargo proteins via the nuclear pore complex; regulates PC biosynthesis; GDP-to-GTP exchange factor for Gsp1p	51700
	gi|61679843	Dhh1p	Q	2	Dhh1p (2)	1.25706	0.128149	cytoplasm	Cytoplasmic DExD/H-box helicase, stimulates mRNA decapping, coordinates distinct steps in mRNA function and decay, interacts with both the decapping and deadenylase complexes, may have a role in mRNA export and translation	42900
	gi|6324759	Gsp2p	Q	1	Gsp2p (1)	1.22658	0	cytoplasm,nucleus	GTP binding protein (mammalian Ranp homolog) involved in the maintenance of nuclear organization, RNA processing and transport; interacts with Kap121p, Kap123p and Pdr6p (karyophilin betas); Gsp1p homolog that is not required for viability	2460
	gi|4389267	SRP1	Q	1	SRP1 (1)	1.19911	0	cytoplasm,nuclear periphery	Karyopherin alpha homolog, forms a dimer with karyopherin beta Kap95p to mediate import of nuclear proteins, binds the nuclear localization signal of the substrate during import; may also play a role in regulation of protein degradation	2790
	gi|151944826	Kap123p	Q	7	Kap123p (7)	1.17486	0.130846	cytoplasm,nucleus	Karyopherin beta, mediates nuclear import of ribosomal proteins prior to assembly into ribosomes and import of histones H3 and H4; localizes to the nuclear pore, nucleus, and cytoplasm; exhibits genetic interactions with RAI1	38300
	gi|151942370	Sxm1p	Q	1	Sxm1p (1)	1.15173	0	cytoplasm,nucleus	Nuclear transport factor (karyopherin) involved in protein transport between the cytoplasm and nucleoplasm; similar to Nmd5p, Cse1p, Lph2p, and the human cellular apoptosis susceptibility protein, CAS1	16300
	gi|207344962	Crm1p	Q	1	Crm1p (1)	1.00152	0	nucleus	Major karyopherin, involved in export of proteins, RNAs, and ribosomal subunits from the nucleus; exportin	7080
	gi|2131097	Ty1B	R	6	Ty1B (6)	1.43739	0.265018	#N/A	Retrotransposon TYA Gag and TYB Pol genes; transcribed/translated as one unit; polyprotein is processed to make a nucleocapsid-like protein (Gag), reverse transcriptase (RT), protease (PR), and integrase (IN); similar to retroviral genes	#N/A
	gi|151944169	Ecm29	S	1	Ecm29 (1)	1.20294	0	cytoplam, nucleus	Major component of the proteasome; tethers the proteasome core particle to the regulatory particle, and enhances the stability of the proteasome	12100
	gi|1147800	Rpt4p	S1	2	Rpt4p (2)	1.50164	0.0305771	nucleus	One of six ATPases of the 19S regulatory particle of the 26S proteasome involved in the degradation of ubiquitinated substrates; required for spindle pole body duplication; localized mainly to the nucleus throughout the cell cycle	not visualized
	gi|557599	RPT2	S1	1	RPT2 (1)	1.498	0	0	One of six ATPases of the 19S regulatory particle of the 26S proteasome involved in the degradation of ubiquitinated substrates; required for normal peptide hydrolysis by the core 20S particle	not visualized
	gi|207343610	Rpt1p	S1	1	Rpt1p (1)	1.45201	0	nucleus	One of six ATPases of the 19S regulatory particle of the 26S proteasome involved in the degradation of ubiquitinated substrates; required for optimal CDC20 transcription; interacts with Rpn12p and the E3 ubiquitin-protein ligase Ubr1p	105
	gi|151943971	Rpn1p	S1	1	Rpn1p (1)	1.24867	0	cytoplasm,nucleus	Non-ATPase base subunit of the 19S regulatory particle of the 26S proteasome; may participate in the recognition of several ligands of the proteasome; contains a leucine-rich repeat (LRR) domain, a site for protein-protein interactions	306000
	gi|45269968	Rpn8p	S1	1	Rpn8p (1)	1.18412	0	cytoplasm,nucleus	Essential, non-ATPase regulatory subunit of the 26S proteasome; has similarity to the human p40 proteasomal subunit and to another S. cerevisiae regulatory subunit, Rpn11p	19800
	gi|6320859	Rpn3p	S1	1	Rpn3p (1)	1.14869	0	cytoplasm,nucleus	Essential, non-ATPase regulatory subunit of the 26S proteasome lid, similar to the p58 subunit of the human 26S proteasome; temperature-sensitive alleles cause metaphase arrest, suggesting a role for the proteasome in cell cycle control	16700
	gi|6320602	Rpt3p	S1	2	Rpt3p (2)	1.1305	0.0734236	ambiguous	One of six ATPases of the 19S regulatory particle of the 26S proteasome involved in the degradation of ubiquitinated substrates; substrate of N-acetyltransferase B	not visualized
	gi|190405458	Rpn13p	S1	3	Rpn13p (3)	1.02651	0.316048	cytoplasm,nucleus	Subunit of the 19S regulatory particle of the 26S proteasome lid; acts as a ubiquitin receptor for the proteasome; null mutants accumulate ubiquitinated Gcn4p and display decreased 26S proteasome stability	12200
	gi|207341153	Rpt5p	S2	1	Rpt5p (1)	1.38994	0	nucleus	One of six ATPases of the 19S regulatory particle of the 26S proteasome involved in the degradation of ubiquitinated substrates; recruited to the GAL1-10 promoter region upon induction of transcription	not visualized
	gi|157830305	TOP2	T	1	TOP2 (1)	1.74731	0	nucleus	Essential type II topoisomerase, relieves torsional strain in DNA by cleaving and re-sealing the phosphodiester backbone of both positively and negatively supercoiled DNA; cleaves complementary strands; localizes to axial cores in meiosis	5730
	gi|151942421	Tom1p	U	1	Tom1p (1)	1.89409	0	nucleolus,nucleus	E3 ubiquitin ligase of the hect-domain class; has a role in mRNA export from the nucleus and may regulate transcriptional coactivators; involved in degradation of excess histones (	358
	gi|14719687	Mms2p	U	1	Mms2p (1)	1.38586	0	cytoplasm,nucleus	Ubiquitin-conjugating enzyme variant involved in error-free postreplication repair; forms a heteromeric complex with Ubc13p, an active ubiquitin-conjugating enzyme; cooperates with chromatin-associated RING finger proteins, Rad18p and Rad5p	2760
	gi|4715	Uba1p	U	1	Uba1p (1)	0.757381	0	cytoplasm,nucleus	Ubiquitin activating enzyme (E1), involved in ubiquitin-mediated protein degradation and essential for viability	17700
	gi|6319432	Ura7p	V	1	Ura7p (1)	1.65245	0	cytoplasm	Major CTP synthase isozyme (see also URA8), catalyzes the ATP-dependent transfer of the amide nitrogen from glutamine to UTP, forming CTP, the final step in de novo biosynthesis of pyrimidines; involved in phospholipid biosynthesis	57600
	gi|171099	Vma5p	V	7	Vma5p (7)	1.40031	0.139693	ambiguous,vacuolar membrane	Subunit C of the eight-subunit V1 peripheral membrane domain of vacuolar H+-ATPase (V-ATPase), an electrogenic proton pump found throughout the endomembrane system; required for the V1 domain to assemble onto the vacuolar membrane	21100
	gi|6320016	Vma1p	V	4	Vma1p (4)	1.23646	0.244044	vacuolar membrane	Subunit A of the eight-subunit V1 peripheral membrane domain of the vacuolar H+-ATPase; protein precursor undergoes self-catalyzed splicing to yield the extein Tfp1p and the intein Vde (PI-SceI), which is a site-specific endonuclease	200000
	gi|1008483	Gus1p	V	4	Gus1p (4)	1.17638	0.189599	cytoplasm	Glutamyl-tRNA synthetase (GluRS), forms a complex with methionyl-tRNA synthetase (Mes1p) and Arc1p; complex formation increases the catalytic efficiency of both tRNA synthetases and ensures their correct localization to the cytoplasm	48700
			A1	109		1.39613		Nucleolus	77
			A2	148		1.19015		Nucleus	101
			A3	62		2.09736		Cytoplasm	150
			A3a	59		2.22229		Ambiguous	5
			A3b	1		1.2618		Vacuole	4
			A4	236		1.04732		Punctate	7
			A5	46		1.06845		Spindle pole	1
			A6	26		1.67196		Cell periphery	0
			B	11		1.57063		Nuclear periphery	3
			B1	70		1.19644		Mitochondria	6
			B2	42		1.28654		Golgi	6
			C1	4		1.31224
			C3	2		1.22038
			C4e	8		1.547
			E1	4		1.33412
			E5	1		1.17101
			F2	1		1.83559
			F5	23		1.61388
			F5b	1		2.03454
			F6	5		1.30545
			F7	4		1.19134
			F8	1		1.04487
			G	109		1.13978
			G/C2	3		1.72596
			G/V	5		1.10675
			H	4		1.80171
			I	12		1.46139
			J	1		1.11275
			K	39		1.33125
			K1	10		1.62829
			K2	26		1.14515
			K2 oder N?	3		1.03185
			L	6		1.324
			L1	3		1.64199
			L2	3		1.23294
			M	6		1.33226
			N	20		1.27358
			O	23		1.20898
			P1	1		1.15207
			P2	1		1.02242
			Q	15		1.26298
			R	6		1.43739
			S	1		1.20294
			S1	12		1.27377
			S2	1		1.38994
			T	1		1.74731
			U	3		1.34578
			V	16		1.3664

## Sheet: L32 vs WT
	Accession Number	Name	Class	Peptide Count	Name (Peptide Count)	Avg iTRAQ ratio (117/114)	iTRAQ Standard Deviation (117/114)	Localisation	SGD Description	Copy Number per Cell
	gi|6324945	rpS12	A1	6	rpS12 (6)	1.04321	0.1819	0	Protein component of the small (40S) ribosomal subunit; has similarity to rat ribosomal protein S12	not visualized
	gi|2131127	rpS21	A1	4	rpS21 (4)	1.02066	0.0764247	cytoplasm	Protein component of the small (40S) ribosomal subunit; nearly identical to Rps21Bp and has similarity to rat S21 ribosomal protein	27400
	gi|256272110	rpS21B	A1	2	rpS21B (2)	0.995806	0.0080908	cytoplasm	Protein component of the small (40S) ribosomal subunit; nearly identical to Rps21Ap and has similarity to rat S21 ribosomal protein	15300
	gi|6320918	rpS24A	A1	7	rpS24A (7)	0.863388	0.0715175	cytoplasm	Protein component of the small (40S) ribosomal subunit; identical to Rps24Bp and has similarity to rat S24 ribosomal protein	not visualized
	gi|6321772	rpS20	A1	4	rpS20 (4)	0.842122	0.0788675	0	Protein component of the small (40S) ribosomal subunit; overproduction suppresses mutations affecting RNA polymerase III-dependent transcription; has similarity to E. coli S10 and rat S20 ribosomal proteins	not visualized
	gi|6321653	rpS0A	A1	8	rpS0A (8)	0.83252	0.196587	cytoplasm	Protein component of the small (40S) ribosomal subunit, nearly identical to Rps0Bp; required for maturation of 18S rRNA along with Rps0Bp; deletion of either RPS0 gene reduces growth rate, deletion of both genes is lethal	93700
	gi|1151236	rpS6A/B	A1	6	rpS6A/B (6)	0.831195	0.0700297	cytoplasm	Protein component of the small (40S) ribosomal subunit; identical to Rps6Bp and has similarity to rat S6 ribosomal protein	66000
	gi|6324151	rpS3	A1	5	rpS3 (5)	0.820806	0.116228	0	Protein component of the small (40S) ribosomal subunit, has apurinic/apyrimidinic (AP) endonuclease activity; essential for viability; has similarity to E. coli S3 and rat S3 ribosomal proteins	146000
	gi|6319399	rpS8A	A1	6	rpS8A (6)	0.82001	0.138451	cytoplasm	Protein component of the small (40S) ribosomal subunit; identical to Rps8Bp and has similarity to rat S8 ribosomal protein	15900
	gi|49258831	rpS23	A1	2	rpS23 (2)	0.8182	0.056786	#N/A	Ribosomal protein 28 (rp28) of the small (40S) ribosomal subunit, required for translational accuracy; nearly identical to Rps23Ap and similar to E. coli S12 and rat S23 ribosomal proteins; deletion of both RPS23A and RPS23B is lethal	#N/A
	gi|6319522	rpS11B	A1	3	rpS11B (3)	0.814683	0.120731	cytoplasm	Protein component of the large (60S) ribosomal subunit, nearly identical to Rpl11Ap; involved in ribosomal assembly; depletion causes degradation of proteins and RNA of the 60S subunit; has similarity to E. coli L5 and rat L11	not quantitated
	gi|10383793	rpS14A	A1	4	rpS14A (4)	0.811688	0.133462	0	Ribosomal protein 59 of the small subunit, required for ribosome assembly and 20S pre-rRNA processing; mutations confer cryptopleurine resistance; nearly identical to Rps14Bp and similar to E. coli S11 and rat S14 ribosomal proteins	29600
	gi|6323886	rpS10B	A1	2	rpS10B (2)	0.802401	0.00918142	cytoplasm	Protein component of the small (40S) ribosomal subunit; nearly identical to Rps10Ap and has similarity to rat ribosomal protein S10	7650
	gi|49258832	rpS18A/B	A1	4	rpS18A/B (4)	0.789077	0.0527838	cytoplasm	Protein component of the small (40S) ribosomal subunit; nearly identical to Rps18Bp and has similarity to E. coli S13 and rat S18 ribosomal proteins	48100
	gi|6321809	rpS27B	A1	1	rpS27B (1)	0.777365	0	cytoplasm	Protein component of the small (40S) ribosomal subunit; nearly identical to Rps27Ap and has similarity to rat S27 ribosomal protein	not quantitated
	gi|151946577	rpS9B	A1	4	rpS9B (4)	0.775322	0.15255	cytoplasm	Protein component of the small (40S) ribosomal subunit; nearly identical to Rps9Ap and has similarity to E. coli S4 and rat S9 ribosomal proteins	63300
	gi|6322583	rpS5	A1	6	rpS5 (6)	0.753594	0.0810649	0	Protein component of the small (40S) ribosomal subunit, the least basic of the non-acidic ribosomal proteins; phosphorylated in vivo; essential for viability; has similarity to E. coli S7 and rat S5 ribosomal proteins	not visualized
	gi|190404968	rpS13	A1	2	rpS13 (2)	0.744438	0.0424692	0	Protein component of the small (40S) ribosomal subunit; has similarity to E. coli S15 and rat S13 ribosomal proteins	not visualized
	gi|6323577	rpS1B	A1	8	rpS1B (8)	0.740222	0.142324	cytoplasm	Ribosomal protein 10 (rp10) of the small (40S) subunit; nearly identical to Rps1Ap and has similarity to rat S3a ribosomal protein	107000
	gi|55670021	Asc1p	A1	3	Asc1p (3)	0.736955	0.0479133	0	G-protein beta subunit and guanine nucleotide dissociation inhibitor for Gpa2p; ortholog of RACK1 that inhibits translation; core component of the small (40S) ribosomal subunit; represses Gcn4p in the absence of amino acid starvation	333000
	gi|49258828	rpS16	A1	1	rpS16 (1)	0.725152	0	cytoplasm	Protein component of the small (40S) ribosomal subunit; identical to Rps16Bp and has similarity to E. coli S9 and rat S16 ribosomal proteins	33800
	gi|207346268	rpS17B	A1	3	rpS17B (3)	0.713319	0.0719521	cytoplasm	Ribosomal protein 51 (rp51) of the small (40s) subunit; nearly identical to Rps17Ap and has similarity to rat S17 ribosomal protein	30500
	gi|6324533	rpS15	A1	4	rpS15 (4)	0.640664	0.123136	0	Protein component of the small (40S) ribosomal subunit; has similarity to E. coli S19 and rat S15 ribosomal proteins	not visualized
	gi|207345408	rpS2	A1	3	rpS2 (3)	0.623635	0.0485952	0	Protein component of the small (40S) subunit, essential for control of translational accuracy; phosphorylation by C-terminal domain kinase I (CTDK-I) enhances translational accuracy; methylated on one or more arginine residues by Hmt1p	not visualized
	gi|1164943	rpS7A	A1	5	rpS7A (5)	0.62068	0.0672348	0	Protein component of the small (40S) ribosomal subunit, nearly identical to Rps7Bp; interacts with Kti11p; deletion causes hypersensitivity to zymocin; has similarity to rat S7 and Xenopus S8 ribosomal proteins	41000
	gi|6323399	rpS22	A1	1	rpS22 (1)	0.607477	0	nucleolus,nucleus	Protein component of the small (40S) ribosomal subunit; nearly identical to Rps22Bp and has similarity to E. coli S8 and rat S15a ribosomal proteins	40400
	gi|6321997	rpS4B	A1	3	rpS4B (3)	0.563349	0.13708	cytoplasm	Protein component of the small (40S) ribosomal subunit; identical to Rps4Ap and has similarity to rat S4 ribosomal protein	102000
	gi|6324451	rpS19	A1	2	rpS19 (2)	0.485845	0.00561089	cytoplasm	Protein component of the small (40S) ribosomal subunit, required for assembly and maturation of pre-40 S particles; mutations in human RPS19 are associated with Diamond Blackfan anemia; nearly identical to Rps19Bp	29000
	gi|259149446	rpP2A	A2	3	rpP2A (3)	1.06296	0.23181	cytoplasm	Ribosomal protein P2 alpha, a component of the ribosomal stalk, which is involved in the interaction between translational elongation factors and the ribosome; regulates the accumulation of P1 (Rpp1Ap and Rpp1Bp) in the cytoplasm	428000
	gi|6320122	rpP1A	A2	1	rpP1A (1)	0.968221	0	cytoplasm	Ribosomal stalk protein P1 alpha, involved in the interaction between translational elongation factors and the ribosome; accumulation of P1 in the cytoplasm is regulated by phosphorylation and interaction with the P2 stalk component	not visualized
	gi|151940865	rpP0	A2	6	rpP0 (6)	0.870309	0.148429	0	Conserved ribosomal protein P0 similar to rat P0, human P0, and E. coli L10e; shown to be phosphorylated on serine 302	not visualized
	gi|6320073	rpP1B	A2	1	rpP1B (1)	0.803367	0	cytoplasm	Ribosomal protein P1 beta, component of the ribosomal stalk, which is involved in interaction of translational elongation factors with ribosome; accumulation is regulated by phosphorylation and interaction with the P2 stalk component	22400
	gi|6325359	rpL11	A2	6	rpL11 (6)	0.801281	0.0743525	cytoplasm	Protein component of the large (60S) ribosomal subunit, nearly identical to Rpl11Bp; involved in ribosomal assembly; depletion causes degradation of proteins and RNA of the 60S subunit; has similarity to E. coli L5 and rat L11	39000
	gi|6324028	rpL18	A2	6	rpL18 (6)	0.731427	0.141725	cytoplasm	Protein component of the large (60S) ribosomal subunit, identical to Rpl18Ap and has similarity to rat L18 ribosomal protein	63700
	gi|6320590	rpP2B	A2	2	rpP2B (2)	0.72752	0.0750256	cytoplasm	Ribosomal protein P2 beta, a component of the ribosomal stalk, which is involved in the interaction between translational elongation factors and the ribosome; regulates the accumulation of P1 (Rpp1Ap and Rpp1Bp) in the cytoplasm	602000
	gi|6321407	rpL24	A2	3	rpL24 (3)	0.703995	0.0732958	cytoplasm	Ribosomal protein L30 of the large (60S) ribosomal subunit, nearly identical to Rpl24Bp and has similarity to rat L24 ribosomal protein; not essential for translation but may be required for normal translation rate	247000
	gi|49258840	rpL2	A2	6	rpL2 (6)	0.691643	0.115323	cytoplasm	Protein component of the large (60S) ribosomal subunit, identical to Rpl2Bp and has similarity to E. coli L2 and rat L8 ribosomal proteins	not quantitated
	gi|49258849	rpL12	A2	1	rpL12 (1)	0.688716	0	cytoplasm	Protein component of the large (60S) ribosomal subunit, nearly identical to Rpl12Bp; rpl12a rpl12b double mutant exhibits slow growth and slow translation; has similarity to E. coli L11 and rat L12 ribosomal proteins	68500
	gi|6325126	rpL5	A2	14	rpL5 (14)	0.656752	0.146484	cytoplasm	Protein component of the large (60S) ribosomal subunit with similarity to E. coli L18 and rat L5 ribosomal proteins; binds 5S rRNA and is required for 60S subunit assembly	not visualized
	gi|6323104	rpL10	A2	6	rpL10 (6)	0.653026	0.102691	cytoplasm	Protein component of the large (60S) ribosomal subunit, responsible for joining the 40S and 60S subunits; regulates translation initiation; has similarity to rat L10 ribosomal protein and to members of the QM gene family	not visualized
	gi|218511	rpL6	A2	2	rpL6 (2)	0.649853	0.0341992	cytoplasm	N-terminally acetylated protein component of the large (60S) ribosomal subunit, has similarity to Rpl6Bp and to rat L6 ribosomal protein; binds to 5.8S rRNA	38400
	gi|6319444	rpL19	A2	3	rpL19 (3)	0.605368	0.188032	cytoplasm	Protein component of the large (60S) ribosomal subunit, nearly identical to Rpl19Ap and has similarity to rat L19 ribosomal protein; rpl19a and rpl19b single null mutations result in slow growth, while the double null mutation is lethal	225000
	gi|6322984	rpL8	A2	5	rpL8 (5)	0.60371	0.10947	cytoplasm	Ribosomal protein L4 of the large (60S) ribosomal subunit, nearly identical to Rpl8Ap and has similarity to rat L7a ribosomal protein; mutation results in decreased amounts of free 60S subunits	80200
	gi|6324445	rpL25	A2	2	rpL25 (2)	0.587342	0.174328	0	Primary rRNA-binding ribosomal protein component of the large (60S) ribosomal subunit, has similarity to E. coli L23 and rat L23a ribosomal proteins; binds to 26S rRNA via a conserved C-terminal motif	not visualized
	gi|49258841	rpL3	A2	10	rpL3 (10)	0.584728	0.198914	cytoplasm	Protein component of the large (60S) ribosomal subunit, has similarity to E. coli L3 and rat L3 ribosomal proteins; involved in the replication and maintenance of killer double stranded RNA virus	450
	gi|190405088	rpL13	A2	1	rpL13 (1)	0.582027	0	cytoplasm	Protein component of the large (60S) ribosomal subunit, nearly identical to Rpl13Bp; not essential for viability; has similarity to rat L13 ribosomal protein	133000
	gi|6321362	rpL7	A2	11	rpL7 (11)	0.578202	0.185215	cytoplasm	Protein component of the large (60S) ribosomal subunit, nearly identical to Rpl7Bp and has similarity to E. coli L30 and rat L7 ribosomal proteins; contains a conserved C-terminal Nucleic acid Binding Domain (NDB2)	101000
	gi|9755331	rpL34	A2	2	rpL34 (2)	0.577081	0.101988	cytoplasm	Protein component of the large (60S) ribosomal subunit, nearly identical to Rpl34Bp and has similarity to rat L34 ribosomal protein	23600
	gi|49258850	rpL15	A2	5	rpL15 (5)	0.568468	0.113615	0	Protein component of the large (60S) ribosomal subunit, nearly identical to Rpl15Bp and has similarity to rat L15 ribosomal protein; binds to 5.8 S rRNA	not visualized
	gi|6322284	rpL17	A2	3	rpL17 (3)	0.56566	0.0733089	cytoplasm	Protein component of the large (60S) ribosomal subunit, nearly identical to Rpl17Ap and has similarity to E. coli L22 and rat L17 ribosomal proteins	21100
	gi|49258860	rpL28	A2	2	rpL28 (2)	0.559554	0.0909112	0	Ribosomal protein of the large (60S) ribosomal subunit, has similarity to E. coli L15 and rat L27a ribosomal proteins; may have peptidyl transferase activity; can mutate to cycloheximide resistance	not visualized
	gi|190408368	rpL13	A2	9	rpL13 (9)	0.55609	0.0696941	cytoplasm	Protein component of the large (60S) ribosomal subunit, nearly identical to Rpl13Ap; not essential for viability; has similarity to rat L13 ribosomal protein	54200
	gi|292659544	rpL23	A2	4	rpL23 (4)	0.549073	0.0700432	nucleus	Protein component of the large (60S) ribosomal subunit, identical to Rpl23Bp and has similarity to E. coli L14 and rat L23 ribosomal proteins	not visualized
	gi|6323567	rpL6	A2	4	rpL6 (4)	0.537356	0.154442	cytoplasm	N-terminally acetylated protein component of the large (60S) ribosomal subunit, has similarity to Rpl6Bp and to rat L6 ribosomal protein; binds to 5.8S rRNA	37100
	gi|6319505	rpL4	A2	9	rpL4 (9)	0.527963	0.11129	cytoplasm	N-terminally acetylated protein component of the large (60S) ribosomal subunit, nearly identical to Rpl4Bp and has similarity to E. coli L4 and rat L4 ribosomal proteins	not visualized
	gi|256270643	rpL36	A2	3	rpL36 (3)	0.498387	0.13867	cytoplasm	N-terminally acetylated protein component of the large (60S) ribosomal subunit, nearly identical to Rpl36Bp and has similarity to rat L36 ribosomal protein; binds to 5.8 S rRNA	5370
	gi|119390529	rpL1	A2	3	rpL1 (3)	0.476287	0.0797606	cytoplasm	N-terminally acetylated protein component of the large (60S) ribosomal subunit, nearly identical to Rpl1Ap and has similarity to E. coli L1 and rat L10a ribosomal proteins; rpl1a rpl1b double null mutation is lethal	265000
	gi|154199621	rpL20	A2	5	rpL20 (5)	0.431807	0.123826	cytoplasm	Protein component of the large (60S) ribosomal subunit, nearly identical to Rpl20Bp and has similarity to rat L18a ribosomal protein	54300
	gi|256274177	rpL33	A2	2	rpL33 (2)	0.429039	0.255404	0	N-terminally acetylated ribosomal protein L37 of the large (60S) ribosomal subunit, nearly identical to Rpl33Bp and has similarity to rat L35a; rpl33a null mutant exhibits slow growth while rpl33a rpl33b double null mutant is inviable	not visualized
	gi|151944465	rpL16	A2	3	rpL16 (3)	0.415719	0.0272766	0	N-terminally acetylated protein component of the large (60S) ribosomal subunit, binds to 5.8 S rRNA; has similarity to Rpl16Ap, E. coli L13 and rat L13a ribosomal proteins; transcriptionally regulated by Rap1p	not visualized
	gi|49258852	rpL17	A2	1	rpL17 (1)	0.414434	0	cytoplasm	Protein component of the large (60S) ribosomal subunit, nearly identical to Rpl17Bp and has similarity to E. coli L22 and rat L17 ribosomal proteins; copurifies with the Dam1 complex (aka DASH complex)	not visualized
	gi|6322847	rpL14	A2	2	rpL14 (2)	0.384499	0.118351	cytoplasm	N-terminally acetylated protein component of the large (60S) ribosomal subunit, nearly identical to Rpl14Bp and has similarity to rat L14 ribosomal protein; rpl14a csh5 double null mutant exhibits synthetic slow growth	45300
	gi|6319378	rpL32	A2	2	rpL32 (2)	0.348583	0.0460153	0	Protein component of the large (60S) ribosomal subunit, has similarity to rat L32 ribosomal protein; overexpression disrupts telomeric silencing	not visualized
	gi|51830274	Bfr2p	A3	5	Bfr2p (5)	1.46829	0.448027	nucleolus	Essential protein that is a component of 90S preribosomes; may be involved in rRNA processing; multicopy suppressor of sensitivity to Brefeldin A; expression is induced during lag phase and also by cold shock	15400
	gi|151941219	Fcf2p	A3	1	Fcf2p (1)	1.4086	0	nucleolus	Essential nucleolar protein involved in the early steps of 35S rRNA processing; interacts with Faf1p; member of a transcriptionally co-regulated set of genes called the RRB regulon	not visualized
	gi|160358657	Rok1p	A3	3	Rok1p (3)	1.3771	0.193555	0	ATP-dependent RNA helicase of the DEAD box family; required for 18S rRNA synthesis	not visualized
	gi|151944842	Lcp5p	A3	3	Lcp5p (3)	1.33944	0.362177	0	Essential protein involved in maturation of 18S rRNA; depletion leads to inhibited pre-rRNA processing and reduced polysome levels; localizes primarily to the nucleolus	1430
	gi|151946633	Enp1p	A3	2	Enp1p (2)	1.20673	0.0975461	cytoplasm,nucleolus,nucleus	Protein associated with U3 and U14 snoRNAs, required for pre-rRNA processing and 40S ribosomal subunit synthesis; localized in the nucleus and concentrated in the nucleolus	21600
	gi|45269774	Emg1p	A3	3	Emg1p (3)	1.12431	0.120305	cytoplasm,nucleus	Member of the alpha/beta knot fold methyltransferase superfamily; required for maturation of 18S rRNA and for 40S ribosome production; interacts with RNA and with S-adenosylmethionine; associates with spindle/microtubules; forms homodimers	not visualized
	gi|151944405	Kre33p	A3	9	Kre33p (9)	1.11618	0.321982	nucleolus	Essential protein of unknown function; heterozygous mutant shows haploinsufficiency in K1 killer toxin resistance	not quantitated
	gi|151941158	Sof1p	A3	5	Sof1p (5)	1.10959	0.188773	nucleolus	Essential protein required for biogenesis of 40S (small) ribosomal subunit; has similarity to the beta subunit of trimeric G-proteins and the splicing factor Prp4p	6620
	gi|151943423	Enp2p	A3	2	Enp2p (2)	1.08745	0.13412	0	Protein associated with U3 and U14 snoRNAs, required for pre-rRNA processing and 40S ribosomal subunit synthesis; localized in the nucleus and concentrated in the nucleolus	not visualized
	gi|151941853	Nop14p /Utp2p	A3	4	Nop14p /Utp2p (4)	1.04778	0.272646	0	Nucleolar protein, forms a complex with Noc4p that mediates maturation and nuclear export of 40S ribosomal subunits; also present in the small subunit processome complex, which is required for processing of pre-18S rRNA	not visualized
	gi|6323031	Cms1p	A3	1	Cms1p (1)	1.00657	0	nucleus	Subunit of U3-containing 90S preribosome processome complex involved in production of 18S rRNA and assembly of small ribosomal subunit; overexpression rescues supressor mutant of mcm10; null mutant is viable	1200
	gi|151942584	Bms1p	A3	6	Bms1p (6)	1.00312	0.217664	0	GTPase required for synthesis of 40S ribosomal subunits and for processing the 35S pre-rRNA at sites A0, A1, and A2; interacts with Rcl1p, which stimulates its GTPase and U3 snoRNA binding activities; has similarity to Tsr1p	not visualized
	gi|256270959	Krr1p	A3	2	Krr1p (2)	0.961638	0.185233	cytoplasm,nucleolus	Essential nucleolar protein required for the synthesis of 18S rRNA and for the assembly of 40S ribosomal subunit	4340
	gi|151942910	Rrp9p	A3	4	Rrp9p (4)	0.958598	0.278445	nucleolus	Protein involved in pre-rRNA processing, associated with U3 snRNP; component of small ribosomal subunit (SSU) processosome; ortholog of the human U3-55k protein	5130
	gi|190407413	BUD21	A3	1	BUD21 (1)	0.942706	0	nucleolus,nucleus	Component of small ribosomal subunit (SSU) processosome that contains U3 snoRNA; originally isolated as bud-site selection mutant that displays a random budding pattern	2120
	gi|207341305	Rcl1p	A3	1	Rcl1p (1)	0.88571	0	nucleolus,nucleus	Subunit of U3-containing 90S preribosome processome complex involved in 18S rRNA biogenesis and small ribosomal subunit assembly; stimulates Bms1p GTPase and U3 binding activity; similar to RNA cyclase-like proteins but no activity detected	10000
	gi|151942575	New1p	A3	4	New1p (4)	0.857381	0.102097	cytoplasm	ATP binding cassette family member; Asn/Gln-rich rich region supports [NU+] prion formation and susceptibility to [PSI+] prion induction; homologous to mRNA export factor from S. pombe and similar protein from C. albicans (	37600
	gi|45270068	Faf1p	A3	1	Faf1p (1)	0.8515	0	cytoplasm,nucleus	Protein required for pre-rRNA processing and 40S ribosomal subunit assembly	not visualized
	gi|1164988	Pno1p	A3	1	Pno1p (1)	0.835694	0	#N/A	Essential nucleolar protein required for pre-18S rRNA processing, interacts with Dim1p, an 18S rRNA dimethyltransferase, and also with Nob1p, which is involved in proteasome biogenesis; contains a KH domain	#N/A
	gi|190407071	Prp43p	A3	4	Prp43p (4)	0.548899	0.0598066	nucleolus	RNA helicase in the DEAH-box family, functions in both RNA polymerase I and polymerase II transcript metabolism, involved in release of the lariat-intron from the spliceosome	16900
	gi|6323158	Dip2p / Utp12p	A3a	1	Dip2p / Utp12p (1)	1.74812	0	cytoplasm,nucleus	Nucleolar protein, specifically associated with the U3 snoRNA, part of the large ribonucleoprotein complex known as the small subunit (SSU) processome, required for 18S rRNA biogenesis, part of the active pre-rRNA processing complex	9620
	gi|170992	Utp6p	A3a	1	Utp6p (1)	1.68839	0	nucleolus	Nucleolar protein, component of the small subunit (SSU) processome containing the U3 snoRNA that is involved in processing of pre-18S rRNA	7520
	gi|151942372	Utp5p	A3a	1	Utp5p (1)	1.44339	0	nucleolus	Subunit of U3-containing Small Subunit (SSU) processome complex involved in production of 18S rRNA and assembly of small ribosomal subunit	33100
	gi|6320049	Sas10p / Utp3p	A3a	3	Sas10p / Utp3p (3)	1.30979	0.263902	0	Essential subunit of U3-containing Small Subunit (SSU) processome complex involved in production of 18S rRNA and assembly of small ribosomal subunit; disrupts silencing when overproduced	not visualized
	gi|6325402	Noc4p	A3a	2	Noc4p (2)	1.26914	0.306687	nucleus	Nucleolar protein, forms a complex with Nop14p that mediates maturation and nuclear export of 40S ribosomal subunits	1630
	gi|151943873	Pwp2p	A3a	1	Pwp2p (1)	1.23398	0	nucleolus	Conserved 90S pre-ribosomal component essential for proper endonucleolytic cleavage of the 35 S rRNA precursor at A0, A1, and A2 sites; contains eight WD-repeats; PWP2 deletion leads to defects in cell cycle and bud morphogenesis	16700
	gi|14270688	Utp20p	A3a	1	Utp20p (1)	1.2299	0	cytoplasm,nucleolus	Component of the small-subunit (SSU) processome, which is involved in the biogenesis of the 18S rRNA	not visualized
	gi|151946073	Utp14p	A3a	5	Utp14p (5)	1.20723	0.157953	nucleolus,nucleus	Subunit of U3-containing Small Subunit (SSU) processome complex involved in production of 18S rRNA and assembly of small ribosomal subunit	1470
	gi|259148205	Utp13p	A3a	3	Utp13p (3)	1.15456	0.192777	nucleolus	Nucleolar protein, component of the small subunit (SSU) processome containing the U3 snoRNA that is involved in processing of pre-18S rRNA	8070
	gi|151945077	Mpp10p	A3a	4	Mpp10p (4)	1.11798	0.239087	0	Component of the SSU processome and 90S preribosome, required for pre-18S rRNA processing, interacts with and controls the stability of Imp3p and Imp4p, essential for viability; similar to human Mpp10p	not visualized
	gi|6320531	Utp4p	A3a	5	Utp4p (5)	1.10071	0.231072	nucleolus	Subunit of U3-containing 90S preribosome and Small Subunit (SSU) processome complexes involved in production of 18S rRNA and assembly of small ribosomal subunit; member of t-Utp subcomplex involved with transcription of 35S rRNA transcript	5440
	gi|207342335	Utp15p	A3a	7	Utp15p (7)	1.0953	0.155892	nucleolus,nucleus	Nucleolar protein, component of the small subunit (SSU) processome containing the U3 snoRNA that is involved in processing of pre-18S rRNA	358
	gi|151942672	Nan1p	A3a	2	Nan1p (2)	1.06768	0.241171	nucleolus	U3 snoRNP protein, component of the small (ribosomal) subunit (SSU) processosome containing U3 snoRNA; required for the biogenesis of18S rRNA	6560
	gi|151945015	Utp10p	A3a	3	Utp10p (3)	1.04723	0.170275	nucleolus	Nucleolar protein, component of the small subunit (SSU) processome containing the U3 snoRNA that is involved in processing of pre-18S rRNA	18200
	gi|151940928	Utp21p	A3a	6	Utp21p (6)	1.04248	0.266028	nucleus	Subunit of U3-containing 90S preribosome and Small Subunit (SSU) processome complexes involved in production of 18S rRNA and assembly of small ribosomal subunit; synthetic defect with STI1 Hsp90 cochaperone; human homolog linked to glaucoma	2020
	gi|151942889	Mrd1p	A3a	1	Mrd1p (1)	0.987089	0	0	Essential conserved protein that is part of the 90S preribosome; required for production of 18S rRNA and small ribosomal subunit; contains five consensus RNA-binding domains	2220
	gi|151944459	Imp4p	A3a	1	Imp4p (1)	0.903285	0	0	Component of the SSU processome, which is required for pre-18S rRNA processing; interacts with Mpp10p; member of a superfamily of proteins that contain a sigma(70)-like motif and associate with RNAs	not visualized
	gi|6319818	Rrp7p	A3a	1	Rrp7p (1)	0.897368	0	nucleolus,nucleus	Essential protein involved in rRNA processing and ribosome biogenesis	2610
	gi|151941600	Utp30p	A3a	1	Utp30p (1)	0.882538	0	nucleolus,nucleus	Subunit of U3-containing 90S preribosome complex involved in production of 18S rRNA and assembly of small ribosomal subunit	3060
	gi|6321990	Utp9p	A3a	2	Utp9p (2)	0.853606	0.0210729	nucleolus	Nucleolar protein, component of the small subunit (SSU) processome containing the U3 snoRNA that is involved in processing of pre-18S rRNA	20000
	gi|151943367	Utp22p	A3a	2	Utp22p (2)	0.853095	0.0819993	nucleolus,nucleus	Possible U3 snoRNP protein involved in maturation of pre-18S rRNA, based on computational analysis of large-scale protein-protein interaction data	3260
	gi|151943408	Utp8p	A3a	2	Utp8p (2)	0.746482	0.0750679	nucleolus	Nucleolar protein required for export of tRNAs from the nucleus; also copurifies with the small subunit (SSU) processome containing the U3 snoRNA that is involved in processing of pre-18S rRNA	16800
	gi|6324635	Cka2p	A3a	1	Cka2p (1)	0.480572	0	cytoplasm,nucleus	Alpha' catalytic subunit of casein kinase 2, a Ser/Thr protein kinase with roles in cell growth and proliferation; the holoenzyme also contains CKA1, CKB1 and CKB2, the many substrates include transcription factors and all RNA polymerases	4540
	gi|116666730	Snu13	A3a	3	Snu13 (3)	0.435249	0.0860733	0	RNA binding protein, part of U3 snoRNP involved in rRNA processing, part of U4/U6-U5 tri-snRNP involved in mRNA splicing, similar to human 15.5K protein	not visualized
	gi|45271026	Fap7p	A3b	1	Fap7p (1)	0.878406	0	cytoplasm,nucleus	Essential NTPase required for small ribosome subunit synthesis, mediates processing of the 20S pre-rRNA at site D in the cytoplasm but associates only transiently with 43S preribosomes via Rps14p, may be the endonuclease for site D	8350
	gi|6321964	Nmd3p	A4	1	Nmd3p (1)	1.14883	0	cytoplasm	Protein involved in nuclear export of the large ribosomal subunit; acts as a Crm1p-dependent adapter protein for export of nascent ribosomal subunits through the nuclear pore complex	11900
	gi|6319988	Nop6p	A4	3	Nop6p (3)	1.00004	0.286766	nucleolus	Putative RNA-binding protein implicated in A3/4; contains an RNA recognition motif (RRM) and has similarity to hydrophilins; NOP6 may be a fungal-specific gene as no homologs have been yet identified in higher eukaryotes	8970
	gi|190409747	Rrp14p	A4	1	Rrp14p (1)	0.910949	0	0	Essential protein, constituent of 66S pre-ribosomal particles; interacts with proteins involved in ribosomal biogenesis and cell polarity; member of the SURF-6 family	not visualized
	gi|6323885	Rrp5p	A4	27	Rrp5p (27)	0.838422	0.143047	nucleolus	RNA binding protein with preference for single stranded tracts of U's involved in synthesis of both 18S and 5.8S rRNAs; component of both the ribosomal small subunit (SSU) processosome and the 90S preribosome	8860
	gi|160409988	Mak5p	A4	1	Mak5p (1)	0.746098	0	nucleolus,nucleus	Essential nucleolar protein, putative DEAD-box RNA helicase required for maintenance of M1 dsRNA virus; involved in biogenesis of large (60S) ribosomal subunits	981
	gi|151941273	Rea1p/Mdn1p	A4	3	Rea1p/Mdn1p (3)	0.732423	0.147935	cytoplasm,nucleus	Huge dynein-related AAA-type ATPase (midasin), forms extended pre-60S particle with the Rix1 complex (Rix1p-Ipi1p-Ipi3p), may mediate ATP-dependent remodeling of 60S subunits and subsequent export from nucleoplasm to cytoplasm	538
	gi|151942049	Noc1p	A4	17	Noc1p (17)	0.710084	0.120702	nucleolus	Constituent of 66S pre-ribosomal particles, required for large (60S) ribosomal subunit biogenesis; involved in nuclear export of pre-ribosomes; required for maintenance of dsRNA virus; homolog of human CAATT-binding protein	15000
	gi|6325213	Nop4p	A4	17	Nop4p (17)	0.704624	0.131324	nucleolus,nucleus	Nucleolar protein, essential for processing and maturation of 27S pre-rRNA and large ribosomal subunit biogenesis; constituent of 66S pre-ribosomal particles; contains four RNA recognition motifs (RRMs)	4990
	gi|6324326	Rlp7p	A4	3	Rlp7p (3)	0.677511	0.0685789	0	Nucleolar protein with similarity to large ribosomal subunit L7 proteins; constituent of 66S pre-ribosomal particles; plays an essential role in processing of precursors to the large ribosomal subunit RNAs	7720
	gi|151945296	Noc2p	A4	20	Noc2p (20)	0.658764	0.0964064	nucleolus,nucleus	Protein that forms a nucleolar complex with Mak21p that binds to 90S and 66S pre-ribosomes, as well as a nuclear complex with Noc3p that binds to 66S pre-ribosomes; both complexes mediate intranuclear transport of ribosomal precursors	29000
	gi|171656	Drs1p	A4	3	Drs1p (3)	0.648579	0.107905	cytoplasm,nucleolus,nucleus	Nucleolar DEAD-box protein required for ribosome assembly and function, including synthesis of 60S ribosomal subunits; constituent of 66S pre-ribosomal particles	not visualized
	gi|6325164	Nog1p	A4	9	Nog1p (9)	0.645548	0.152668	nucleus	Putative GTPase that associates with free 60S ribosomal subunits in the nucleolus and is required for 60S ribosomal subunit biogenesis; constituent of 66S pre-ribosomal particles; member of the ODN family of nucleolar G-proteins	28000
	gi|151941620	Rpf2p	A4	4	Rpf2p (4)	0.625698	0.144318	nucleolus,nucleus	Essential protein involved in the processing of pre-rRNA and the assembly of the 60S ribosomal subunit; interacts with ribosomal protein L11; localizes predominantly to the nucleolus; constituent of 66S pre-ribosomal particles	32400
	gi|151941367	Mak16p	A4	1	Mak16p (1)	0.621954	0	0	Essential nuclear protein, constituent of 66S pre-ribosomal particles; required for maturation of 25S and 5.8S rRNAs;	not visualized
	gi|6325273	Tif6p	A4	3	Tif6p (3)	0.619969	0.11175	nucleolus,nucleus	Constituent of 66S pre-ribosomal particles, has similarity to human B1 factor 6 (eIF6); may be involved in the biogenesis and or stability of 60S ribosomal subunits	18600
	gi|190407574	Ytm1p	A4	2	Ytm1p (2)	0.608239	0.00136468	nucleolus,nucleus	Constituent of 66S pre-ribosomal particles, forms a complex with Nop7p and Erb1p that is required for maturation of the large ribosomal subunit; has seven C-terminal WD repeats	6670
	gi|190405562	Nop16p	A4	5	Nop16p (5)	0.605799	0.0960252	nucleolus,nucleus	Constituent of 66S pre-ribosomal particles, involved in 60S ribosomal subunit biogenesis	2860
	gi|6324868	Rrs1p	A4	5	Rrs1p (5)	0.605123	0.146685	0	Essential protein that binds ribosomal protein L11 and is required for nuclear export of the 60S pre-ribosomal subunit during A3/4; mouse homolog shows altered expression in Huntington's disease model mice	not visualized
	gi|190407303	Nop12p	A4	8	Nop12p (8)	0.603337	0.0892407	nucleolus	Nucleolar protein involved in pre-25S rRNA processing and biogenesis of large 60S ribosomal subunit; contains an RNA recognition motif (RRM); binds to Ebp2; similar to Nop13p and Nsr1p	5910
	gi|259147998	Rlp24p	A4	3	Rlp24p (3)	0.602795	0.0907563	0	Essential protein with similarity to Rpl24Ap and Rpl24Bp, associated with pre-60S ribosomal subunits and required for ribosomal large subunit biogenesis	not visualized
	gi|151945492	Nop8p	A4	2	Nop8p (2)	0.599385	0.0156071	nucleolus	Nucleolar protein required for 60S ribosomal subunit biogenesis	2170
	gi|207344709	Cic1p/Nsa3p	A4	6	Cic1p/Nsa3p (6)	0.595969	0.0903747	nucleolus,nucleus	Essential protein that interacts with proteasome components and has a potential role in proteasome substrate specificity; also copurifies with 66S pre-ribosomal particles	45900
	gi|207345119	Nop7p	A4	7	Nop7p (7)	0.582473	0.123347	nucleolus,nucleus	Component of several different pre-ribosomal particles; forms a complex with Ytm1p and Erb1p that is required for maturation of the large ribosomal subunit; required for exit from G0 and the initiation of cell proliferation	4530
	gi|151941747	Ebp2p	A4	9	Ebp2p (9)	0.578648	0.141694	0	Essential protein required for the maturation of 25S rRNA and 60S ribosomal subunit assembly, localizes to the nucleolus; constituent of 66S pre-ribosomal particles	not visualized
	gi|207340712	Nip7p	A4	4	Nip7p (4)	0.545618	0.0833573	nucleolus,nucleus	Nucleolar protein required for 60S ribosome subunit biogenesis, constituent of 66S pre-ribosomal particles; physically interacts with Nop8p and the exosome subunit Rrp43p	5170
	gi|6323693	Erb1p	A4	15	Erb1p (15)	0.539718	0.137046	nucleolus,nucleus	Constituent of 66S pre-ribosomal particles, forms a complex with Nop7p and Ytm1p that is required for maturation of the large ribosomal subunit; required for maturation of the 25S and 5.8S ribosomal RNAs; homologous to mammalian Bop1	2680
	gi|6324219	Nop15p	A4	4	Nop15p (4)	0.520757	0.157582	nucleolus,nucleus	Constituent of 66S pre-ribosomal particles, involved in 60S ribosomal subunit biogenesis; localizes to both nucleolus and cytoplasm	4280
	gi|51013571	Nop2p	A4	7	Nop2p (7)	0.520419	0.0938378	nucleolus,nucleus	Probable RNA m(5)C methyltransferase, essential for processing and maturation of 27S pre-rRNA and large ribosomal subunit biogenesis; localized to the nucleolus; constituent of 66S pre-ribosomal particles	18700
	gi|6323947	Has1p	A4	6	Has1p (6)	0.507006	0.148027	0	ATP-dependent RNA helicase; localizes to both the nuclear periphery and nucleolus; highly enriched in nuclear pore complex fractions; constituent of 66S pre-ribosomal particles	not visualized
	gi|6321857	Ssf1p	A4	1	Ssf1p (1)	0.506576	0	nucleolus,nucleus	Constituent of 66S pre-ribosomal particles, required for ribosomal large subunit maturation; functionally redundant with Ssf2p; member of the Brix family	8150
	gi|190406043	Noc3p	A4	10	Noc3p (10)	0.505465	0.127709	nucleolus,nucleus	Protein that forms a nuclear complex with Noc2p that binds to 66S ribosomal precursors to mediate their intranuclear transport; also binds to chromatin to promote the association of DNA replication factors and replication initiation	11700
	gi|190407271	Brx1p	A4	3	Brx1p (3)	0.49867	0.101823	nucleolus,nucleus	Nucleolar protein, constituent of 66S pre-ribosomal particles; depletion leads to defects in rRNA processing and a block in the assembly of large ribosomal subunits; possesses a sigma(70)-like RNA-binding motif	13200
	gi|6322843	Mrt4p	A4	3	Mrt4p (3)	0.442194	0.10849	nucleolus,nucleus	Protein involved in mRNA turnover and ribosome assembly, localizes to the nucleolus	18200
	gi|6320292	Rrp1p	A4	6	Rrp1p (6)	0.346173	0.120908	nucleolus,nucleus	Essential evolutionarily conserved nucleolar protein necessary for biogenesis of 60S ribosomal subunits and processing of pre-rRNAs to mature rRNAs, associated with several distinct 66S pre-ribosomal particles	6960
	gi|151944364	Nop13p	A4	2	Nop13p (2)	0.331432	0.0145927	nucleolus,nucleus	Nucleolar protein found in preribosomal complexes; contains an RNA recognition motif (RRM)	3830
	gi|256270950	Spb1p	A4	3	Spb1p (3)	0.328966	0.0915035	0	AdoMet-dependent methyltransferase involved in rRNA processing and 60S ribosomal subunit maturation; methylates G2922 in the tRNA docking site of the large subunit rRNA and in the absence of snR52, U2921; suppressor of PAB1 mutants	not visualized
	gi|151941136	Rix7p	A4	2	Rix7p (2)	0.321196	0.321196	nucleolus,nucleus	Putative ATPase of the AAA family, required for export of pre-ribosomal large subunits from the nucleus; distributed between the nucleolus, nucleoplasm, and nuclear periphery depending on growth conditions	4490
	gi|151944713	Nug1p	A4	4	Nug1p (4)	0.283843	0.128748	nucleolus,nucleus	GTPase that associates with nuclear 60S pre-ribosomes, required for export of 60S ribosomal subunits from the nucleus	7130
	gi|190406571	Spb4p	A4	3	Spb4p (3)	0.255712	0.0702025	nucleolus,nucleus	Putative ATP-dependent RNA helicase, nucleolar protein required for synthesis of 60S ribosomal subunits at a late step in the pathway; sediments with 66S pre-ribosomes in sucrose gradients	5740
	gi|6320620	Rrp17p	A4	1	Rrp17p (1)	0.239147	0	nucleolus,nucleus	Component of the pre-60S pre-ribosomal particle; required for cell viability under standard (aerobic) conditions but not under anaerobic conditions	2950
	gi|206558288	Nsa1p	A4	2	Nsa1p (2)	0.215938	0.0540484	nucleolus,nucleus	Constituent of 66S pre-ribosomal particles, involved in 60S ribosomal subunit biogenesis	2740
	gi|666101	Nhp2p	A5	2	Nhp2p (2)	0.636039	0.105773	nucleolus	Nuclear protein related to mammalian high mobility group (HMG) proteins, essential for function of H/ACA-type snoRNPs, which are involved in 18S rRNA processing	not visualized
	gi|7839181	Nop10p	A5	3	Nop10p (3)	0.591637	0.0830052	nucleolus	Constituent of small nucleolar ribonucleoprotein particles containing H/ACA-type snoRNAs, which are required for pseudouridylation and processing of pre-18S rRNA	not visualized
	gi|151941019	Cbf5p	A5	10	Cbf5p (10)	0.587591	0.178716	nucleolus	Pseudouridine synthase catalytic subunit of box H/ACA small nucleolar ribonucleoprotein particles (snoRNPs), acts on both large and small rRNAs and on snRNA U2; mutations in human ortholog dyskerin cause the disorder dyskeratosis congenita	33600
	gi|190405871	Gar1p	A5	4	Gar1p (4)	0.538075	0.112958	nucleolus	Protein component of the H/ACA snoRNP pseudouridylase complex, involved in the modification and cleavage of the 18S pre-rRNA	5730
	gi|6320190	Nop1p	A5	9	Nop1p (9)	0.504656	0.119102	0	Nucleolar protein, component of the small subunit processome complex, which is required for processing of pre-18S rRNA; has similarity to mammalian fibrillarin	not visualized
	gi|190405265	Nop56p	A5	10	Nop56p (10)	0.492563	0.162576	nucleolus	Essential evolutionarily-conserved nucleolar protein component of the box C/D snoRNP complexes that direct 2'-O-methylation of pre-rRNA during its maturation; overexpression causes spindle orientation defects	13500
	gi|206558283	Nop58p	A5	8	Nop58p (8)	0.476327	0.164841	nucleolus	Protein involved in pre-rRNA processing, 18S rRNA synthesis, and snoRNA synthesis; component of the small subunit processome complex, which is required for processing of pre-18S rRNA	34700
	gi|71064091	YIL127C	A6	1	YIL127C (1)	1.70068	0	nucleolus	Putative protein of unknown function; identified in a screen for mutants with decreased levels of rDNA transcription; green fluorescent protein (GFP)-fusion protein localizes to the nucleolus; predicted to be involved in ribosome biogenesis	3670
	gi|207340445	Rrp12p	A6	3	Rrp12p (3)	1.0469	0.242334	cytoplasm,nucleus	Protein required for export of the ribosomal subunits; associates with the RNA components of the pre-ribosomes; contains HEAT-repeats	8170
	gi|530998	Fpr3p	A6	6	Fpr3p (6)	0.899568	0.109593	nucleolus,nucleus	Nucleolar peptidyl-prolyl cis-trans isomerase (PPIase); FK506 binding protein; phosphorylated by casein kinase II (Cka1p-Cka2p-Ckb1p-Ckb2p) and dephosphorylated by Ptp1p	9490
	gi|577810	Rrp8p	A6	1	Rrp8p (1)	0.8964	0	nucleolus,nucleus	Nucleolar protein involved in rRNA processing, pre-rRNA cleavage at site A2; also involved in telomere maintenance; mutation is synthetically lethal with a gar1 mutation	2780
	gi|151943057	Hpm1p	A6	1	Hpm1p (1)	0.79426	0	cytoplasm,nucleus	AdoMet-dependent methyltransferase involved in a novel 3-methylhistidine modification of ribosomal protein Rpl3p; seven beta-strand MTase family member; null mutant exhibits a weak vacuolar protein sorting defect and caspofungin resistance	not visualized
	gi|160380616	Dbp3p	A6	2	Dbp3p (2)	0.759234	0.00756047	nucleolus,nucleus	Putative ATP-dependent RNA helicase of the DEAD-box family involved in ribosomal biogenesis	38900
	gi|163310814	Npl3p	A6	1	Npl3p (1)	0.725556	0	nucleus	is Nop3, req. for ribos. biogenesis. also for mRNA metabolism. For RNA-binding protein that promotes elongation, regulates termination, and carries poly(A) mRNA from nucleus to cytoplasm; required for pre-mRNA splicing; dissociation from mRNAs promoted by Mtr10p; phosphorylated by Sky1p in the cytoplasm	78700
	gi|151943436	Nsr1p	A6	6	Nsr1p (6)	0.695284	0.0793593	nucleolus	Nucleolar protein that binds nuclear localization sequences, required for pre-rRNA processing and ribosome biogenesis	77400
	gi|151945976	Tma23p	A6	1	Tma23p (1)	0.676094	0	nucleolus	Nucleolar protein of unknown function implicated in ribosome biogenesis; TMA23 may be a fungal-specific gene as no homologs have been yet identified in higher eukaryotes	not quantitated
	gi|259145944	Arb1p	A6	2	Arb1p (2)	0.6288	0.0547383	cytoplasm	ATPase of the ATP-binding cassette (ABC) family involved in 40S and 60S ribosome biogenesis, has similarity to Gcn20p; shuttles from nucleus to cytoplasm, physically interacts with Tif6p, Lsg1p	17600
	gi|151945554	Rex4p	A6	1	Rex4p (1)	0.389981	0	nucleolus,nucleus	Putative RNA exonuclease possibly involved in pre-rRNA processing and ribosome assembly	4280
	gi|151943835	YCR016W	A6	1	YCR016W (1)	0.173871	0	nucleolus,nucleus	Putative protein of unknown function; green fluorescent protein (GFP)-fusion protein localizes to the nucleolus and nucleus; predicted to be involved in A3/4	1850
	gi|190409546	NPA3	B	2	NPA3 (2)	1.00266	0.0407382	cytoplasm	Essential, conserved, cytoplasmic ATPase; phosphorylated by the Pcl1p-Pho85p kinase complex	15200
	gi|151943621	Gcn1p	B	7	Gcn1p (7)	0.933814	0.152	cytoplasm	Positive regulator of the Gcn2p kinase activity, forms a complex with Gcn20p; proposed to stimulate Gcn2p activation by an uncharged tRNA	7330
	gi|468605	Sup45p	B	2	Sup45p (2)	0.869171	0.118139	cytoplasm	Polypeptide release factor (eRF1) in translation termination; mutant form acts as a recessive omnipotent suppressor; methylated by Mtq2p-Trm112p in ternary complex eRF1-eRF3-GTP; mutation of methylation site confers resistance to zymocin	13100
	gi|6324433	Cdc33p	B1	5	Cdc33p (5)	1.02336	0.122748	cytoplasm	Cytoplasmic mRNA cap binding protein and translation initiation factor eIF4E; the eIF4E-cap complex is responsible for mediating cap-dependent mRNA translation via interactions with translation initiation factor eIF4G (Tif4631p or Tif4632p)	14200
	gi|984682	NIP1	B1	1	NIP1 (1)	0.928305	0	cytoplasm	eIF3c subunit of the eukaryotic translation initiation factor 3 (eIF3), involved in the assembly of preinitiation complex and start codon selection	78900
	gi|238686680	Prt1	B1	5	Prt1 (5)	0.917568	0.115337	cytoplasm	eIF3b subunit of the core complex of translation initiation factor 3 (eIF3), essential for translation; part of a subcomplex (Prt1p-Rpg1p-Nip1p) that stimulates binding of mRNA and tRNA(i)Met to ribosomes	47500
	gi|460044	Fun12p	B1	3	Fun12p (3)	0.872753	0.266528	cytoplasm	GTPase, required for general translation initiation by promoting Met-tRNAiMet binding to ribosomes and ribosomal subunit joining; homolog of bacterial IF2	13400
	gi|6324778	Ded1p	B1	11	Ded1p (11)	0.80785	0.096756	0	ATP-dependent DEAD (Asp-Glu-Ala-Asp)-box RNA helicase, required for B1 of all yeast mRNAs; mutations in human DEAD-box DBY are a frequent cause of male infertility	not visualized
	gi|151946470	RPG1	B1	2	RPG1 (2)	0.79898	0.0129674	cytoplasm	eIF3a subunit of the core complex of translation initiation factor 3 (eIF3), essential for translation; part of a subcomplex (Prt1p-Rpg1p-Nip1p) that stimulates binding of mRNA and tRNA(i)Met to ribosomes	52700
	gi|238686682	Tif35p	B1	4	Tif35p (4)	0.759243	0.288564	cytoplasm	eIF3g subunit of the core complex of translation initiation factor 3 (eIF3), which is essential for translation	not visualized
	gi|6323795	TIF34	B1	1	TIF34 (1)	0.692478	0	0	eIF3i subunit of the core complex of translation initiation factor 3 (eIF3), which is essential for translation	2400
	gi|6322323	Tif2p	B1	16	Tif2p (16)	0.679673	0.113388	cytoplasm	Translation initiation factor eIF4A, identical to Tif1p; DEA(D/H)-box RNA helicase that couples ATPase activity to RNA binding and unwinding; forms a dumbbell structure of two compact domains connected by a linker; interacts with eIF4G	not quantitated
	gi|151946172	Clu1p	B1	1	Clu1p (1)	0.585396	0	cytoplasm	eIF3 component of unknown function; deletion causes defects in mitochondrial organization but not in growth or translation initiation, can rescue cytokinesis and mitochondrial organization defects of the Dictyostelium cluA- mutant	17000
	gi|151941085	Yef3p	B1	21	Yef3p (21)	0.452714	0.144827	cytoplasm	Translational elongation factor 3, stimulates the binding of aminoacyl-tRNA (AA-tRNA) to ribosomes by releasing EF-1 alpha from the ribosomal complex; contains two ABC cassettes; binds and hydrolyses ATP	871000
	gi|55670150	EF-2 (EFT1/EFT2)	B2	15	EF-2 (EFT1/EFT2) (15)	0.842861	0.128501	cytoplasm	Elongation factor 2 (EF-2), also encoded by EFT2; catalyzes ribosomal translocation during protein synthesis; contains diphthamide, the unique posttranslationally modified histidine residue specifically ADP-ribosylated by diphtheria toxin	82700
	gi|6319594	Tef2p	B2	26	Tef2p (26)	0.670783	0.0971186	cytoplasm	Translational elongation factor EF-1 alpha; also encoded by TEF1; functions in the binding reaction of aminoacyl-tRNA (AA-tRNA) to ribosomes	450
	gi|151944517	Hef3p	B2	1	Hef3p (1)	0.560694	0	0	Translational elongation factor EF-3; paralog of YEF3 and member of the ABC superfamily; stimulates EF-1 alpha-dependent binding of aminoacyl-tRNA by the ribosome; normally expressed in zinc deficient cells	125
	gi|15988133	H4	C1	1	H4 (1)	0.783773	0	nucleus	Histone H4, core histone protein required for chromatin assembly and chromosome function; one of two identical histone proteins (see also HHF2); contributes to telomeric silencing; N-terminal domain involved in maintaining genomic integrity	524000
	gi|6320430	Htb1p	C1	2	Htb1p (2)	0.597404	0.104571	nucleus	Histone H2B, core histone protein required for chromatin assembly and chromosome function; nearly identical to HTB1; Rad6p-Bre1p-Lge1p mediated ubiquitination regulates transcriptional activation, meiotic DSB formation and H3 methylation	443000
	gi|6320431	Hta1p/Hta2p	C1	1	Hta1p/Hta2p (1)	0.448324	0	vacuole	Histone H2A, core histone protein required for chromatin assembly and chromosome function; one of two nearly identical subtypes (see also HTA2); DNA damage-dependent phosphorylation by Mec1p facilitates DNA repair; acetylated by Nat4p	not visualized
	gi|259145314	Paa1p	C3	1	Paa1p (1)	0.902676	0	0	Polyamine acetyltransferase; acetylates polyamines (e.g. putrescine, spermidine, spermine) and also aralkylamines (e.g. tryptamine, phenylethylamine); may be involved in transcription and/or DNA replication	8680
	gi|151944881	Chd1p	C3	1	Chd1p (1)	0.434416	0	nucleus	Nucleosome remodeling factor that functions in regulation of transcription elongation; contains a chromo domain, a helicase domain and a DNA-binding domain; component of both the SAGA and SLIK complexes	1620
	gi|151940964	Fpr4p	C4e	8	Fpr4p (8)	0.662674	0.0979337	nucleolus,nucleus	Peptidyl-prolyl cis-trans isomerase (PPIase) (proline isomerase) localized to the nucleus; catalyzes isomerization of proline residues in histones H3 and H4, which affects lysine methylation of those histones	14100
	gi|172215	Rpa190p	E1	1	Rpa190p (1)	0.925418	0	nucleolus	RNA polymerase I subunit; largest subunit of RNA polymerase I	2840
	gi|110590860	RPA12	E1	2	RPA12 (2)	0.768217	0.0609412	nucleolus	RNA polymerase I subunit A12.2; contains two zinc binding domains, and the N terminal domain is responsible for anchoring to the RNA pol I complex	8450
	gi|151942801	Rpa135p	E1	1	Rpa135p (1)	0.678042	0	nucleolus	RNA polymerase I subunit A135	14100
	gi|190408037	Rpc40p (AC40)	E5	1	Rpc40p (AC40) (1)	0.727663	0	nucleolus,nucleus	RNA polymerase subunit, common to RNA polymerase I and III	13000
	gi|6325209	Cam1p	F2	1	Cam1p (1)	1.53411	0	cytoplasm	Nuclear protein required for transcription of MXR1; binds the MXR1 promoter in the presence of other nuclear factors; binds calcium and phospholipids; has similarity to translational cofactor EF-1 gamma	60900
	gi|259145620	Yra1p	F5	4	Yra1p (4)	1.30078	0.417962	nucleus	Nuclear protein that binds to RNA and to Mex67p, required for export of poly(A)+ mRNA from the nucleus; member of the REF (RNA and export factor binding proteins) family; another family member, Yra2p, can substitute for Yra1p function	not visualized
	gi|6321265	Kem1p	F5	2	Kem1p (2)	0.891804	0.0396426	cytoplasm	Evolutionarily-conserved 5'-3' exonuclease component of cytoplasmic processing (P) bodies involved in mRNA decay; plays a role in microtubule-mediated processes, filamentous growth, ribosomal RNA maturation, and telomere maintenance	11700
	gi|256272082	Dcp1p	F5	1	Dcp1p (1)	0.836982	0	punctate composite	Subunit of the Dcp1p-Dcp2p decapping enzyme complex, which removes the 5' cap structure from mRNAs prior to their degradation; enhances the activity of catalytic subunit Dcp2p; regulated by DEAD box protein Dhh1p	2880
	gi|6324217	Dbp2p	F5	1	Dbp2p (1)	0.812238	0	cytoplasm,nucleus	Essential ATP-dependent RNA helicase of the DEAD-box protein family, involved in nonsense-mediated mRNA decay and rRNA processing	33100
	gi|51013079	HEK2	F5	1	HEK2 (1)	0.80371	0	cytoplasm	RNA binding protein involved in the asymmetric localization of ASH1 mRNA; represses translation of ASH1 mRNA, an effect reversed by Yck1p-dependent phosphoryation; regulates telomere position effect and length; similarity to hnRNP-K	15600
	gi|6321013	Pab1p	F5	7	Pab1p (7)	0.775287	0.33481	cytoplasm	Poly(A) binding protein, part of the 3'-end RNA-processing complex, mediates interactions between the 5' cap structure and the 3' mRNA poly(A) tail, involved in control of poly(A) tail length, interacts with translation factor eIF-4G	198000
	gi|190407384	Dbp5p	F5	2	Dbp5p (2)	0.667165	0.0440043	nuclear periphery	Cytoplasmic ATP-dependent RNA helicase of the DEAD-box family involved in mRNA export from the nucleus; involved in translation termination	14900
	gi|14318523	Loc1p	F5	5	Loc1p (5)	0.588711	0.0508721	nucleolus,nucleus	Nuclear protein involved in asymmetric localization of ASH1 mRNA; binds double-stranded RNA in vitro; constituent of 66S pre-ribosomal particles	3650
	gi|190406294	Air1p	F5b	1	Air1p (1)	1.05684	0	cytoplasm,nucleus	Zinc knuckle protein, involved in nuclear RNA processing and degradation as a component of the TRAMP complex; stimulates the poly(A) polymerase activity of Pap2p in vitro; functionally redundant with Air2p	1550
	gi|160358710	Sub2p	F6	5	Sub2p (5)	0.793342	0.0781269	nucleus	Component of the TREX complex required for nuclear mRNA export; member of the DEAD-box RNA helicase superfamily and is involved in early and late steps of spliceosome assembly; homolog of the human splicing factor hUAP56	51700
	gi|172945	Frs1p	F7	1	Frs1p (1)	0.954885	0	cytoplasm	Beta subunit of cytoplasmic phenylalanyl-tRNA synthetase, forms a tetramer with Frs2p to generate active enzyme; able to hydrolyze mis-aminoacylated tRNA-Phe, which could contribute to translational quality control	5440
	gi|207344772	Ded81p	F7	2	Ded81p (2)	0.88449	0.160809	0	Cytosolic asparaginyl-tRNA synthetase, required for protein synthesis, catalyzes the specific attachment of asparagine to its cognate tRNA	not visualized
	gi|190405061	LHP1	F7	1	LHP1 (1)	0.502617	0	nucleus	RNA binding protein required for maturation of tRNA and U6 snRNA precursors; acts as a molecular chaperone for RNAs transcribed by polymerase III; homologous to human La (SS-B) autoantigen	not visualized
	gi|151946151	Spt5p	F8	1	Spt5p (1)	0.75412	0	nucleus	Protein involved in regulating Pol I and Pol II transcription and pre-mRNA processing; forms a complex with Spt4p; contains a C-terminal repeat domain that is a target for phosphorylation by Sgv1p	2340
	gi|6980562	Ypd1p	G	1	Ypd1p (1)	1.84061	0	cytoplasm,nucleus	Phosphorelay intermediate protein, phosphorylated by the plasma membrane sensor Sln1p in response to osmotic stress and then in turn phosphorylates the response regulators Ssk1p in the cytosol and Skn7p in the nucleus	6330
	gi|151942316	Ydr341cp	G	1	Ydr341cp (1)	1.41342	0	0	Arginyl-tRNA synthetase, proposed to be cytoplasmic but the authentic, non-tagged protein is detected in highly purified mitochondria in high-throughput studies	20600
	gi|122920148	Trx2p	G	2	Trx2p (2)	1.14851	0.0190828	cytoplasm,nucleus	Cytoplasmic thioredoxin isoenzyme of the thioredoxin system which protects cells against oxidative and reductive stress, forms LMA1 complex with Pbi2p, acts as a cofactor for Tsa1p, required for ER-Golgi transport and vacuole inheritance	17200
	gi|151943789	Glk1p	G	3	Glk1p (3)	1.14593	0.249202	cytoplasm,punctate composite	Glucokinase, catalyzes the phosphorylation of glucose at C6 in the first irreversible step of glucose metabolism; one of three glucose phosphorylating enzymes; expression regulated by non-fermentable carbon sources	21100
	gi|6323619	Apt1p	G	1	Apt1p (1)	1.12352	0	cytoplasm,nucleus	Adenine phosphoribosyltransferase, catalyzes the formation of AMP from adenine and 5-phosphoribosylpyrophosphate; involved in the salvage pathway of purine nucleotide biosynthesis	11200
	gi|157834086	URA6	G	2	URA6 (2)	0.94789	0.0167874	cytoplasm,nucleus	Uridylate kinase, catalyzes the seventh enzymatic step in the de novo biosynthesis of pyrimidines, converting uridine monophosphate (UMP) into uridine-5'-diphosphate (UDP)	1500
	gi|640053	SER1	G	1	SER1 (1)	0.944094	0	cytoplasm	3-phosphoserine aminotransferase, catalyzes the formation of phosphoserine from 3-phosphohydroxypyruvate, required for serine and glycine biosynthesis; regulated by the general control of amino acid biosynthesis mediated by Gcn4p	15900
	gi|151943073	LYS12	G	1	LYS12 (1)	0.897929	0	mitochondrion	Homo-isocitrate dehydrogenase, an NAD-linked mitochondrial enzyme required for the fourth step in the biosynthesis of lysine, in which homo-isocitrate is oxidatively decarboxylated to alpha-ketoadipate	19100
	gi|6320930	ILV1	G	1	ILV1 (1)	0.882281	0	mitochondrion	Threonine deaminase, catalyzes the first step in isoleucine biosynthesis; expression is under general amino acid control; ILV1 locus exhibits highly positioned nucleosomes whose organization is independent of known ILV1 regulation	11900
	gi|171122	Vma2p	G	11	Vma2p (11)	0.873548	0.0942479	vacuolar membrane	Subunit B of the eight-subunit V1 peripheral membrane domain of the vacuolar H+-ATPase (V-ATPase), an electrogenic proton pump found throughout the endomembrane system; contains nucleotide binding sites; also detected in the cytoplasm	131000
	gi|151944399	Srv2p	G	1	Srv2p (1)	0.866198	0	actin	CAP (cyclase-associated protein) subunit of adenylyl cyclase complex; N-terminus binds adenylyl cyclase and facilitates activation by RAS; C-terminus binds ADP-actin monomers, facilitating regulation of actin dynamics and cell morphogenesis	8760
	gi|151942417	PPN1	G	3	PPN1 (3)	0.846835	0.119525	vacuole	Vacuolar endopolyphosphatase with a role in phosphate metabolism; functions as a homodimer	319
	gi|6324343	Acc1p	G	16	Acc1p (16)	0.84344	0.179628	cytoplasm,punctate composite	Acetyl-CoA carboxylase, biotin containing enzyme that catalyzes the carboxylation of acetyl-CoA to form malonyl-CoA; required for de novo biosynthesis of long-chain fatty acids	20200
	gi|151940771	Gcn20p	G	1	Gcn20p (1)	0.834252	0	cytoplasm	Positive regulator of the Gcn2p kinase activity, forms a complex with Gcn1p; proposed to stimulate Gcn2p activation by an uncharged tRNA	14600
	gi|151943508	Yhb1p	G	2	Yhb1p (2)	0.830105	0.0407337	cytoplasm	Nitric oxide oxidoreductase, flavohemoglobin involved in nitric oxide detoxification; plays a role in the oxidative and nitrosative stress responses	13000
	gi|6320064	Arf2p	G	1	Arf2p (1)	0.827906	0	Golgi to ER,Golgi to vacuole	ADP-ribosylation factor, GTPase of the Ras superfamily involved in regulation of coated formation vesicles in intracellular trafficking within the Golgi; functionally interchangeable with Arf1p	25000
	gi|6320616	Ade8p	G	1	Ade8p (1)	0.816143	0	cytoplasm,nucleus	Phosphoribosyl-glycinamide transformylase; catalyzes a step in the 'de novo' purine nucleotide biosynthetic pathway	3910
	gi|51013423	Ade5,7p	G	2	Ade5,7p (2)	0.787783	0.111057	cytoplasm	Bifunctional enzyme of the 'de novo' purine nucleotide biosynthetic pathway, contains aminoimidazole ribotide synthetase and glycinamide ribotide synthetase activities	35800
	gi|894204	Psa1p	G	2	Psa1p (2)	0.755309	0.147179	cytoplasm	GDP-mannose pyrophosphorylase (mannose-1-phosphate guanyltransferase), synthesizes GDP-mannose from GTP and mannose-1-phosphate in cell wall biosynthesis; required for normal cell wall structure	97100
	gi|6322666	Fas1p	G	3	Fas1p (3)	0.74544	0.0973325	cytoplasm	Beta subunit of fatty acid synthetase, which catalyzes the synthesis of long-chain saturated fatty acids; contains acetyltransacylase, dehydratase, enoyl reductase, malonyl transacylase, and palmitoyl transacylase activities	91800
	gi|172436	Rna1p	G	1	Rna1p (1)	0.740319	0	cytoplasm	GTPase activating protein (GAP) for Gsp1p, involved in nuclear transport	52200
	gi|51013417	Pdx1p	G	1	Pdx1p (1)	0.735782	0	mitochondrion	Dihydrolipoamide dehydrogenase (E3)-binding protein (E3BP) of the mitochondrial pyruvate dehydrogenase (PDH) complex, plays a structural role in the complex by binding and positioning E3 to the dihydrolipoamide acetyltransferase (E2) core	414
	gi|207344936	Pfk1p	G	1	Pfk1p (1)	0.730069	0	cytoplasm	Alpha subunit of heterooctameric phosphofructokinase involved in glycolysis, indispensable for anaerobic growth, activated by fructose-2,6-bisphosphate and AMP, mutation inhibits glucose induction of cell cycle-related genes	89800
	gi|75766245	Gal1p	G	1	Gal1p (1)	0.70937	0	0	Galactokinase, phosphorylates alpha-D-galactose to alpha-D-galactose-1-phosphate in the first step of galactose catabolism; expression regulated by Gal4p	not visualized
	gi|146387388	Fas2p	G	1	Fas2p (1)	0.704632	0	cytoplasm	Alpha subunit of fatty acid synthetase, which catalyzes the synthesis of long-chain saturated fatty acids; contains beta-ketoacyl reductase and beta-ketoacyl synthase activities; phosphorylated	17000
	gi|6325221	PMA2	G	1	PMA2 (1)	0.695473	0	0	Plasma membrane H+-ATPase, isoform of Pma1p, involved in pumping protons out of the cell; regulator of cytoplasmic pH and plasma membrane potential	not visualized
	gi|151943263	Trp5p	G	4	Trp5p (4)	0.662739	0.283885	cytoplasm,nucleus	Tryptophan synthase, catalyzes the last step of tryptophan biosynthesis; regulated by the general control system of amino acid biosynthesis	15500
	gi|6322123	Rrn3p	G	1	Rrn3p (1)	0.651532	0	cytoplasm	Minor isoform of the large subunit of ribonucleotide-diphosphate reductase; the RNR complex catalyzes rate-limiting step in dNTP synthesis, regulated by DNA replication and DNA damage checkpoint pathways via localization of small subunits	1360
	gi|3720	Tdh3p	G	2	Tdh3p (2)	0.634717	0.0637711	cytoplasm,nucleus	Glyceraldehyde-3-phosphate dehydrogenase, isozyme 3, involved in glycolysis and gluconeogenesis; tetramer that catalyzes the reaction of glyceraldehyde-3-phosphate to 1,3 bis-phosphoglycerate; detected in the cytoplasm and cell-wall	169000
	gi|5542362	Gpm1p	G	1	Gpm1p (1)	0.62798	0	cytoplasm	Tetrameric phosphoglycerate mutase, mediates the conversion of 3-phosphoglycerate to 2-phosphoglycerate during glycolysis and the reverse reaction during gluconeogenesis	172000
	gi|173146	Ura2p	G	5	Ura2p (5)	0.606531	0.320709	cytoplasm	Bifunctional carbamoylphosphate synthetase (CPSase)-aspartate transcarbamylase (ATCase), catalyzes the first two enzymatic steps in the de novo biosynthesis of pyrimidines; both activities are subject to feedback inhibition by UTP	11000
	gi|223143	Adh2p	G	1	Adh2p (1)	0.574538	0	cytoplasm	Glucose-repressible alcohol dehydrogenase II, catalyzes the conversion of ethanol to acetaldehyde; involved in the production of certain carboxylate esters; regulated by ADR1	1620
	gi|6321776	Prs3p	G	1	Prs3p (1)	0.559383	0	cytoplasm	5-phospho-ribosyl-1(alpha)-pyrophosphate synthetase, synthesizes PRPP, which is required for nucleotide, histidine, and tryptophan biosynthesis; one of five related enzymes, which are active as heteromultimeric complexes	not visualized
	gi|308191556	Ade12p	G	3	Ade12p (3)	0.55103	0.103738	cytoplasm	Adenylosuccinate synthase, catalyzes the first step in synthesis of adenosine monophosphate from inosine 5'monophosphate during purine nucleotide biosynthesis; exhibits binding to single-stranded autonomously replicating (ARS) core sequence	56800
	gi|171596	Gfa1p	G	3	Gfa1p (3)	0.527494	0.376661	0	Glutamine-fructose-6-phosphate amidotransferase, catalyzes the formation of glucosamine-6-P and glutamate from fructose-6-P and glutamine in the first step of chitin biosynthesis	14300
	gi|6730572	Sod1p	G	1	Sod1p (1)	0.512566	0	ambiguous,cytoplasm,nucleus	Cytosolic copper-zinc superoxide dismutase; some mutations are analogous to those that cause ALS (amyotrophic lateral sclerosis) in humans	519000
	gi|256274388	Sam1p	G	4	Sam1p (4)	0.485954	0.128574	cytoplasm	S-adenosylmethionine synthetase, catalyzes transfer of the adenosyl group of ATP to the sulfur atom of methionine; one of two differentially regulated isozymes (Sam1p and Sam2p)	103000
	gi|4180	Cdc19p	G	5	Cdc19p (5)	0.480043	0.11179	cytoplasm	Pyruvate kinase, functions as a homotetramer in glycolysis to convert phosphoenolpyruvate to pyruvate, the input for aerobic (TCA cycle) or anaerobic (glucose fermentation) respiration	291000
	gi|47420051	Gpd1p	G	2	Gpd1p (2)	0.427475	0.0430151	peroxisome	NAD-dependent glycerol-3-phosphate dehydrogenase, key enzyme of glycerol synthesis, essential for growth under osmotic stress; expression regulated by high-osmolarity glycerol response pathway; homolog of Gpd2p	807
	gi|7546185	Fur1	G	1	Fur1 (1)	0.391664	0	intracellular	Uracil phosphoribosyltransferase, synthesizes UMP from uracil; involved in the pyrimidine salvage pathway	not visualized
	gi|207342498	Tsa1p	G	3	Tsa1p (3)	0.275884	0.0479799	cytoplasm,punctate composite	Thioredoxin peroxidase, acts as both a ribosome-associated and free cytoplasmic antioxidant; self-associates to form a high-molecular weight chaperone complex under oxidative stress; deletion results in mutator phenotype	378000
	gi|416161	Cys4p	G	2	Cys4p (2)	0.265105	0.0577863	cytoplasm	Cystathionine beta-synthase, catalyzes synthesis of cystathionine from serine and homocysteine, the first committed step in cysteine biosynthesis; responsible for hydrogen sulfide generation; mutations in human ortholog cause homocystinuria	41900
	gi|6323073	Pdc1p	G	8	Pdc1p (8)	0.224203	0.0939277	ambiguous,cytoplasm,nucleus	Major of three pyruvate decarboxylase isozymes, key enzyme in alcoholic fermentation, decarboxylates pyruvate to acetaldehyde; subject to glucose-, ethanol-, and autoregulation; involved in amino acid catabolism	8970
	gi|6324194	Fpr1p	G/C2	3	Fpr1p (3)	1.59452	0.272692	cytoplasm,nucleus	Peptidyl-prolyl cis-trans isomerase (PPIase), binds to the drugs FK506 and rapamycin; also binds to the nonhistone chromatin binding protein Hmo1p and may regulate its assembly or function	43300
	gi|460064	Gua1p	G/V	5	Gua1p (5)	0.866722	0.128978	0	GMP synthase, an enzyme that catalyzes the second step in the biosynthesis of GMP from inosine 5'-phosphate (IMP); transcription is not subject to regulation by guanine but is negatively regulated by nutrient starvation	not visualized
	gi|171108	Atp2	H	1	Atp2 (1)	1.63787	0	mitochondrion	Beta subunit of the F1 sector of mitochondrial F1F0 ATP synthase, which is a large, evolutionarily conserved enzyme complex required for ATP synthesis; phosphorylated	164000
	gi|171644	PIM1	H	1	PIM1 (1)	1.16586	0	mitochondrion	ATP-dependent Lon protease, involved in degradation of misfolded proteins in mitochondria; required for biogenesis and maintenance of mitochondria	14500
	gi|151945474	Tuf1p	H	2	Tuf1p (2)	0.925708	0.0670235	mitochondrion	Mitochondrial translation elongation factor Tu; comprises both GTPase and guanine nucleotide exchange factor activities, while these activities are found in separate proteins in S. pombe and humans	58500
	gi|190408634	SDS24	I	1	SDS24 (1)	1.06942	0	cytoplasm	One of two S. cerevisiae homologs (Sds23p and Sds24p) of the S. pombe Sds23 protein, which is implicated in APC/cyclosome regulation; involved in cell separation during budding; may play an indirect role in fluid-phase endocytosis	2840
	gi|406272	Scp160p	I	2	Scp160p (2)	0.933166	0.00668995	ER	Essential RNA-binding G protein effector of mating response pathway, mainly associated with nuclear envelope and ER, interacts in mRNA-dependent manner with translating ribosomes via multiple KH domains, similar to vertebrate vigilins	not quantitated
	gi|171704583	Sds23p	I	1	Sds23p (1)	0.918333	0	cytoplasm,nucleus	One of two S. cerevisiae homologs (Sds23p and Sds24p) of the S. pombe Sds23 protein, which is implicated in APC/cyclosome regulation; involved in cell separation during budding	21200
	gi|190406538	Tub2p	I	8	Tub2p (8)	0.784701	0.137013	0	Beta-tubulin; associates with alpha-tubulin (Tub1p and Tub3p) to form tubulin dimer, which polymerizes to form microtubules	not visualized
	gi|295611	Hog1p	J	1	Hog1p (1)	0.731772	0	cytoplasm	Mitogen-activated protein kinase involved in osmoregulation; acts via three independent osmosensors; mitophagy-specific regulator; mediates the recruitment and activation of RNA Pol II at Hot1p-dependent promoters; localization regulated by Ptp2p and Ptp3p	6780
	gi|171723	Hsc82p	K	19	Hsc82p (19)	1.01263	0.156527	cytoplasm	Cytoplasmic chaperone of the Hsp90 family, redundant in function and nearly identical with Hsp82p, and together they are essential; expressed constitutively at 10-fold higher basal levels than HSP82 and induced 2-3 fold by heat shock	132000
	gi|6323002	HSP104	K	5	HSP104 (5)	0.804412	0.192678	cytoplasm	Heat shock protein that cooperates with Ydj1p (Hsp40) and Ssa1p (Hsp70) to refold and reactivate previously denatured, aggregated proteins; responsive to stresses including: heat, ethanol, and sodium arsenite; involved in [PSI+] propagatio	32800
	gi|6324120	Ssb2p	K	1	Ssb2p (1)	0.756849	0	cytoplasm	Cytoplasmic ATPase that is a ribosome-associated molecular chaperone, functions with J-protein partner Zuo1p; may be involved in the folding of newly-synthesized polypeptide chains; member of the HSP70 family; homolog of SSB1	104000
	gi|6319972	Ssb1p	K	13	Ssb1p (13)	0.676907	0.148143	cytoplasm	Cytoplasmic ATPase that is a ribosome-associated molecular chaperone, functions with J-protein partner Zuo1p; may be involved in folding of newly-made polypeptide chains; member of the HSP70 family; interacts with phosphatase subunit Reg1p	170000
	gi|207341845	Ssb2p	K	1	Ssb2p (1)	0.497341	0	cytoplasm	Cytoplasmic ATPase that is a ribosome-associated molecular chaperone, functions with J-protein partner Zuo1p; may be involved in the folding of newly-synthesized polypeptide chains; member of the HSP70 family; homolog of SSB1	104000
	gi|99031945	Hsp82p	K1	2	Hsp82p (2)	1.18687	0.342621	cytoplasm	Hsp90 chaperone required for pheromone signaling and negative regulation of Hsf1p; docks with Tom70p for mitochondrial preprotein delivery; promotes telomerase DNA binding and nucleotide addition; interacts with Cns1p, Cpr6p, Cpr7p, Sti1p	445000
	gi|533365	Sse1p	K1	8	Sse1p (8)	0.936423	0.2007	cytoplasm	ATPase that is a component of the heat shock protein Hsp90 chaperone complex; binds unfolded proteins; member of the heat shock protein 70 (HSP70) family; localized to the cytoplasm	71700
	gi|272718727	Ssa1p	K2	20	Ssa1p (20)	0.643791	0.119184	cytoplasm	ATPase involved in protein folding and nuclear localization signal (NLS)-directed nuclear transport; member of heat shock protein 70 (HSP70) family; forms a chaperone complex with Ydj1p; localized to the nucleus, cytoplasm, and cell wall	269000
	gi|567930	Tcp1p	K2	1	Tcp1p (1)	0.601869	0	0	Alpha subunit of chaperonin-containing T-complex, which mediates protein folding in the cytosol; involved in actin cytoskeleton maintenance; overexpression in neurons suppresses formation of pathogenic conformations of huntingtin protein	not visualized
	gi|6323004	Ssa2p	K2	2	Ssa2p (2)	0.531346	0.0279213	cytoplasm,nucleus	ATP binding protein involved in protein folding and vacuolar import of proteins; member of heat shock protein 70 (HSP70) family; associated with the chaperonin-containing T-complex; present in the cytoplasm, vacuolar membrane and cell wall	364000
	gi|151941387	Ssa1p	K2	1	Ssa1p (1)	0.469896	0	cytoplasm	ATPase involved in protein folding and nuclear localization signal (NLS)-directed nuclear transport; member of heat shock protein 70 (HSP70) family; forms a chaperone complex with Ydj1p; localized to the nucleus, cytoplasm, and cell wall	269000
	gi|493574	CCT3	K2	2	CCT3 (2)	0.391671	0.083545	0	Subunit of the cytosolic chaperonin Cct ring complex, related to Tcp1p, required for the assembly of actin and tubulins in vivo	not visualized
	gi|290771197	Cct8p	K2 oder N?	3	Cct8p (3)	0.8193	0.0458145	0	Subunit of the cytosolic chaperonin Cct ring complex, related to Tcp1p, required for the assembly of actin and tubulins in vivo	not visualized
	gi|151943402	YGR122Wp	L	1	YGR122Wp (1)	1.11925	0	cytoplasm	Probable ortholog of A. nidulans PalC, which is involved in pH regulation and binds to the ESCRT-III complex; null mutant does not properly process Rim101p and has decreased resistance to rapamycin; GFP-fusion protein is cytoplasmic	not quantitated
	gi|151942783	Tae2p	L	1	Tae2p (1)	1.05916	0	cytoplasm	Protein of unknown function, involved in protein translation; may interact with ribosomes, based on co-purification experiments; green fluorescent protein (GFP)-fusion protein localizes to the cytoplasm	7700
	gi|207347779	Ola1p	L	4	Ola1p (4)	0.631614	0.107641	cytoplasm	P-loop ATPase with similarity to human OLA1 and bacterial YchF; identified as specifically interacting with the proteasome; protein levels are induced by hydrogen peroxide	36800
	gi|6321650	ZPR1	L1	3	ZPR1 (3)	0.949747	0.222951	cytoplasm,nucleus	Essential protein with two zinc fingers, present in the nucleus of growing cells but relocates to the cytoplasm in starved cells via a process mediated by Cpr1p; binds to translation elongation factor eEF-1 (Tef1p)	39900
	gi|189041600	YKR018C	L2	2	YKR018C (2)	0.885798	0.0192556	cytoplasm,nucleus	Putative protein of unknown function; green fluorescent protein (GFP)-fusion protein localizes to the cytoplasm and nucleus	1770
	gi|151940939	YLR422W	L2	1	YLR422W (1)	0.616631	0	cytoplasm	Protein of unknown function with similarity to human DOCK proteins (guanine nucleotide exchange factors); interacts with Ino4p; green fluorescent protein (GFP)-fusion protein localizes to the cytoplasm, YLR422W is not an essential protein	238
	gi|6321025	Bmh1p	M	2	Bmh1p (2)	1.68457	0.368875	cytoplasm	14-3-3 protein, major isoform; controls proteome at post-transcriptional level, binds proteins and DNA, involved in regulation of many processes including exocytosis, vesicle transport, Ras/MAPK signaling, and rapamycin-sensitive signaling	158000
	gi|37362625	Sro9p	M	4	Sro9p (4)	0.590653	0.19094	cytoplasm	Cytoplasmic RNA-binding protein that associates with translating ribosomes; involved in heme regulation of Hap1p as a component of the HMC complex, also involved in the organization of actin filaments; contains a La motif	8430
	gi|642334	Cof1p	N	1	Cof1p (1)	1.3597	0	0	Cofilin, promotes actin filament depolarization in a pH-dependent manner; binds both actin monomers and filaments and severs filaments; thought to be regulated by phosphorylation at SER4; ubiquitous and essential in eukaryotes	19600
	gi|151945133	Arp3p	N	1	Arp3p (1)	1.29175	0	0	Essential component of the Arp2/3 complex, which is a highly conserved actin nucleation center required for the motility and integrity of actin patches; involved in endocytosis and membrane growth and polarity	6650
	gi|6323511	Tub3p	N	2	Tub3p (2)	1.06563	0.0425733	cytoplasm,nucleus,spindle pole	Alpha-tubulin; associates with beta-tubulin (Tub2p) to form tubulin dimer, which polymerizes to form microtubules; expressed at lower level than Tub1p	12300
	gi|151942115	SAC6	N	2	SAC6 (2)	0.935622	0.0665244	actin	Fimbrin, actin-bundling protein; cooperates with Scp1p (calponin/transgelin) in the organization and maintenance of the actin cytoskeleton	3510
	gi|151942171	Cct6p	N	3	Cct6p (3)	0.898782	0.0847949	0	Subunit of the cytosolic chaperonin Cct ring complex, related to Tcp1p, essential protein that is required for the assembly of actin and tubulins in vivo; contains an ATP-binding motif	not visualized
	gi|151942363	Rvs167p	N	2	Rvs167p (2)	0.87607	0.164558	actin	Actin-associated protein, interacts with Rvs161p to regulate actin cytoskeleton, endocytosis, and viability following starvation or osmotic stress; homolog of mammalian amphiphysin	14600
	gi|151941149	SPA2	N	1	SPA2 (1)	0.863346	0	0	Component of the polarisome, which functions in actin cytoskeletal organization during polarized growth; acts as a scaffold for Mkk1p and Mpk1p cell wall integrity signaling components; potential Cdc28p substrate	274
	gi|14627173	Bbc1	N	1	Bbc1 (1)	0.823989	0	0	Protein possibly involved in assembly of actin patches; interacts with an actin assembly factor Las17p and with the SH3 domains of Type I myosins Myo3p and Myo5p; localized predominantly to cortical actin patches	not visualized
	gi|173183	Vps1p	N	5	Vps1p (5)	0.697116	0.0667714	cytoplasm,punctate composite,endosome	Dynamin-ähnliche GTPase, die für vakuolären Sortierung; auch in Aktin-Zytoskelett Organisation beteiligt sind, Ende der Golgi-Vorratsspeicherung von einigen Proteinen, die Regulierung peroxisome biogenesis	5960
	gi|9650673	ACT1	N	2	ACT1 (2)	0.584547	0.0635816	0	Actin, structural protein involved in cell polarization, endocytosis, and other cytoskeletal functions	not visualized
	gi|1149539	Sfb2	O	1	Sfb2 (1)	1.38467	0	ER to Golgi	Component of the Sec23p-Sfb2p heterodimer of the COPII vesicle coat, required for cargo selection during vesicle formation in ER to Golgi transport; homologous to Sec24p and Sfb3p	1720
	gi|151945942	Bch1	O	1	Bch1 (1)	1.10779	0	Golgi to vacuole	Member of the ChAPs family (Chs5p-Arf1p-binding proteins: Bch1p, Bch2p, Bud7p, Chs6p), that forms the exomer complex with Chs5p to mediate export of specific cargo proteins from the Golgi to the plasma membrane; may interact with ribosomes	3460
	gi|30749262	Ykt6p	O	2	Ykt6p (2)	0.946536	0.106562	0	Vesicle membrane protein (v-SNARE) with acyltransferase activity; involved in trafficking to and within the Golgi, endocytic trafficking to the vacuole, and vacuolar fusion; membrane localization due to prenylation at the carboxy-terminus	not visualized
	gi|256271056	Aps3p	O	1	Aps3p (1)	0.880857	0	punctate composite,Golgi to ER	Small subunit of the clathrin-associated adaptor complex AP-3, which is involved in vacuolar protein sorting; related to the sigma subunit of the mammalian clathrin AP-3 complex; suppressor of loss of casein kinase 1 function	1240
	gi|151941877	Cdc48p	O	9	Cdc48p (9)	0.818542	0.360727	cytoplasm,nucleus	ATPase in ER, nuclear membrane and cytosol with homology to mammalian p97; in a complex with Npl4p and Ufd1p participates in retrotranslocation of ubiquitinated proteins from the ER into the cytosol for degradation by the proteasome	78400
	gi|171483	Sec21	O	2	Sec21 (2)	0.772865	0.0733268	Golgi,Golgi to ER	Gamma subunit of coatomer, a heptameric protein complex that together with Arf1p forms the COPI coat; involved in ER to Golgi transport of selective cargo	77900
	gi|6320056	COP1	O	1	COP1 (1)	0.727946	0	Golgi,Golgi to ER	Alpha subunit of COPI vesicle coatomer complex, which surrounds transport vesicles in the early secretory pathway	15200
	gi|473152	Mrs6p	O	1	Mrs6p (1)	0.642636	0	cytoplasm,nucleus	Rab escort protein, forms a complex with the Ras-like small GTPase Ypt1p that is required for the prenylation of Ypt1p by protein geranylgeranyltransferase type II (Bet2p-Bet4p); sequence similarity to mammalian choroideraemia gene	23800
	gi|165761044	Sec23p	O	1	Sec23p (1)	0.622344	0	0	GTPase-activating protein; component of the Sec23p-Sec24p heterodimeric complex of the COPII vesicle coat, involved in ER to Golgi transport and autophagy; stimulates the GDP-bound form of Sar1p	not visualized
	gi|290771181	Kar2p	O	1	Kar2p (1)	0.610771	0	ambiguous	ATPase involved in protein import into the ER, also acts as a chaperone to mediate protein folding in the ER and may play a role in ER export of soluble proteins; regulates the unfolded protein response via interaction with Ire1p	337000
	gi|229597871	Vtc2p	O	3	Vtc2p (3)	0.596483	0.00501647	ER	Subunit of the vacuolar transporter chaperone (VTC) complex involved in membrane trafficking, vacuolar polyphosphate accumulation, microautophagy and non-autophagic vacuolar fusion	2910
	gi|3480	POL3	P1	1	POL3 (1)	0.580417	0	nucleus	Catalytic subunit of DNA polymerase delta; required for chromosomal DNA replication during mitosis and meiosis, intragenic recombination, repair of double strand DNA breaks, and DNA replication during nucleotide excision repair (NER)	not visualized
	gi|50513623	Rfc3p	P2	1	Rfc3p (1)	0.693542	0	nucleus	Subunit of heteropentameric Replication factor C (RF-C), which is a DNA binding protein and ATPase that acts as a clamp loader of the proliferating cell nuclear antigen (PCNA) processivity factor for DNA polymerases delta and epsilon	3140
	gi|6323968	PSE1	Q	1	PSE1 (1)	1.04605	0	cytoplasm,nucleus	Karyopherin/importin that interacts with the nuclear pore complex; acts as the nuclear import receptor for specific proteins, including Pdr1p, Yap1p, Ste12p, and Aft1p	15500
	gi|6324759	Gsp2p	Q	1	Gsp2p (1)	1.02908	0	cytoplasm,nucleus	GTP binding protein (mammalian Ranp homolog) involved in the maintenance of nuclear organization, RNA processing and transport; interacts with Kap121p, Kap123p and Pdr6p (karyophilin betas); Gsp1p homolog that is not required for viability	2460
	gi|61679843	Dhh1p	Q	2	Dhh1p (2)	0.848962	0.0121299	cytoplasm	Cytoplasmic DExD/H-box helicase, stimulates mRNA decapping, coordinates distinct steps in mRNA function and decay, interacts with both the decapping and deadenylase complexes, may have a role in mRNA export and translation	42900
	gi|67464126	Kap95p	Q	1	Kap95p (1)	0.822163	0	cytoplasm,nuclear periphery,punctate composite	Karyopherin beta, forms a complex with Srp1p/Kap60p; interacts with nucleoporins to mediate nuclear import of NLS-containing cargo proteins via the nuclear pore complex; regulates PC biosynthesis; GDP-to-GTP exchange factor for Gsp1p	51700
	gi|4389267	SRP1	Q	1	SRP1 (1)	0.786473	0	cytoplasm,nuclear periphery	Karyopherin alpha homolog, forms a dimer with karyopherin beta Kap95p to mediate import of nuclear proteins, binds the nuclear localization signal of the substrate during import; may also play a role in regulation of protein degradation	2790
	gi|151944826	Kap123p	Q	7	Kap123p (7)	0.697011	0.104875	cytoplasm,nucleus	Karyopherin beta, mediates nuclear import of ribosomal proteins prior to assembly into ribosomes and import of histones H3 and H4; localizes to the nuclear pore, nucleus, and cytoplasm; exhibits genetic interactions with RAI1	38300
	gi|207344962	Crm1p	Q	1	Crm1p (1)	0.637494	0	nucleus	Major karyopherin, involved in export of proteins, RNAs, and ribosomal subunits from the nucleus; exportin	7080
	gi|151942370	Sxm1p	Q	1	Sxm1p (1)	0.607517	0	cytoplasm,nucleus	Nuclear transport factor (karyopherin) involved in protein transport between the cytoplasm and nucleoplasm; similar to Nmd5p, Cse1p, Lph2p, and the human cellular apoptosis susceptibility protein, CAS1	16300
	gi|2131097	Ty1B	R	6	Ty1B (6)	0.966469	0.128765	#N/A	Retrotransposon TYA Gag and TYB Pol genes; transcribed/translated as one unit; polyprotein is processed to make a nucleocapsid-like protein (Gag), reverse transcriptase (RT), protease (PR), and integrase (IN); similar to retroviral genes	#N/A
	gi|151944169	Ecm29	S	1	Ecm29 (1)	0.916126	0	cytoplam, nucleus	Major component of the proteasome; tethers the proteasome core particle to the regulatory particle, and enhances the stability of the proteasome	12100
	gi|190405458	Rpn13p	S1	3	Rpn13p (3)	1.06607	0.29886	cytoplasm,nucleus	Subunit of the 19S regulatory particle of the 26S proteasome lid; acts as a ubiquitin receptor for the proteasome; null mutants accumulate ubiquitinated Gcn4p and display decreased 26S proteasome stability	12200
	gi|6320859	Rpn3p	S1	1	Rpn3p (1)	0.966474	0	cytoplasm,nucleus	Essential, non-ATPase regulatory subunit of the 26S proteasome lid, similar to the p58 subunit of the human 26S proteasome; temperature-sensitive alleles cause metaphase arrest, suggesting a role for the proteasome in cell cycle control	16700
	gi|1147800	Rpt4p	S1	2	Rpt4p (2)	0.964089	0.00897006	nucleus	One of six ATPases of the 19S regulatory particle of the 26S proteasome involved in the degradation of ubiquitinated substrates; required for spindle pole body duplication; localized mainly to the nucleus throughout the cell cycle	not visualized
	gi|45269968	Rpn8p	S1	1	Rpn8p (1)	0.912262	0	cytoplasm,nucleus	Essential, non-ATPase regulatory subunit of the 26S proteasome; has similarity to the human p40 proteasomal subunit and to another S. cerevisiae regulatory subunit, Rpn11p	19800
	gi|6320602	Rpt3p	S1	2	Rpt3p (2)	0.862569	0.112055	ambiguous	One of six ATPases of the 19S regulatory particle of the 26S proteasome involved in the degradation of ubiquitinated substrates; substrate of N-acetyltransferase B	not visualized
	gi|151943971	Rpn1p	S1	1	Rpn1p (1)	0.795143	0	cytoplasm,nucleus	Non-ATPase base subunit of the 19S regulatory particle of the 26S proteasome; may participate in the recognition of several ligands of the proteasome; contains a leucine-rich repeat (LRR) domain, a site for protein-protein interactions	306000
	gi|207343610	Rpt1p	S1	1	Rpt1p (1)	0.792091	0	nucleus	One of six ATPases of the 19S regulatory particle of the 26S proteasome involved in the degradation of ubiquitinated substrates; required for optimal CDC20 transcription; interacts with Rpn12p and the E3 ubiquitin-protein ligase Ubr1p	105
	gi|557599	RPT2	S1	1	RPT2 (1)	0.766441	0	0	One of six ATPases of the 19S regulatory particle of the 26S proteasome involved in the degradation of ubiquitinated substrates; required for normal peptide hydrolysis by the core 20S particle	not visualized
	gi|207341153	Rpt5p	S2	1	Rpt5p (1)	0.741625	0	nucleus	One of six ATPases of the 19S regulatory particle of the 26S proteasome involved in the degradation of ubiquitinated substrates; recruited to the GAL1-10 promoter region upon induction of transcription	not visualized
	gi|157830305	TOP2	T	1	TOP2 (1)	1.04092	0	nucleus	Essential type II topoisomerase, relieves torsional strain in DNA by cleaving and re-sealing the phosphodiester backbone of both positively and negatively supercoiled DNA; cleaves complementary strands; localizes to axial cores in meiosis	5730
	gi|151942421	Tom1p	U	1	Tom1p (1)	1.07817	0	nucleolus,nucleus	E3 ubiquitin ligase of the hect-domain class; has a role in mRNA export from the nucleus and may regulate transcriptional coactivators; involved in degradation of excess histones (	358
	gi|14719687	Mms2p	U	1	Mms2p (1)	1.00801	0	cytoplasm,nucleus	Ubiquitin-conjugating enzyme variant involved in error-free postreplication repair; forms a heteromeric complex with Ubc13p, an active ubiquitin-conjugating enzyme; cooperates with chromatin-associated RING finger proteins, Rad18p and Rad5p	2760
	gi|4715	Uba1p	U	1	Uba1p (1)	0.823062	0	cytoplasm,nucleus	Ubiquitin activating enzyme (E1), involved in ubiquitin-mediated protein degradation and essential for viability	17700
	gi|6320016	Vma1p	V	4	Vma1p (4)	1.01689	0.163041	vacuolar membrane	Subunit A of the eight-subunit V1 peripheral membrane domain of the vacuolar H+-ATPase; protein precursor undergoes self-catalyzed splicing to yield the extein Tfp1p and the intein Vde (PI-SceI), which is a site-specific endonuclease	200000
	gi|171099	Vma5p	V	7	Vma5p (7)	0.964978	0.187717	ambiguous,vacuolar membrane	Subunit C of the eight-subunit V1 peripheral membrane domain of vacuolar H+-ATPase (V-ATPase), an electrogenic proton pump found throughout the endomembrane system; required for the V1 domain to assemble onto the vacuolar membrane	21100
	gi|1008483	Gus1p	V	4	Gus1p (4)	0.875559	0.0869348	cytoplasm	Glutamyl-tRNA synthetase (GluRS), forms a complex with methionyl-tRNA synthetase (Mes1p) and Arc1p; complex formation increases the catalytic efficiency of both tRNA synthetases and ensures their correct localization to the cytoplasm	48700
	gi|6319432	Ura7p	V	1	Ura7p (1)	0.703622	0	cytoplasm	Major CTP synthase isozyme (see also URA8), catalyzes the ATP-dependent transfer of the amide nitrogen from glutamine to UTP, forming CTP, the final step in de novo biosynthesis of pyrimidines; involved in phospholipid biosynthesis	57600
			A1	109		0.771921		Nucleolus	77
			A2	148		0.611156		Nucleus	101
			A3	62		1.05686		Cytoplasm	150
			A3a	59		1.0748		Ambiguous	5
			A3b	1		0.878406		Vacuole	4
			A4	236		0.575124		Punctate	7
			A5	46		0.546698		Spindle pole	1
			A6	26		0.782219		Cell periphery	0
			B	11		0.935214		Nuclear periphery	3
			B1	70		0.774393		Mitochondria	6
			B2	42		0.691446		Golgi	6
			C1	4		0.609834
			C3	2		0.668546
			C4e	8		0.662674
			E1	4		0.790559
			E5	1		0.727663
			F2	1		1.53411
			F5	23		0.834585
			F5b	1		1.05684
			F6	5		0.793342
			F7	4		0.780664
			F8	1		0.75412
			G	109		0.747573
			G/C2	3		1.59452
			G/V	5		0.866722
			H	4		1.24315
			I	12		0.926404
			J	1		0.731772
			K	39		0.749627
			K1	10		1.06165
			K2	26		0.527715
			K2 oder N?	3		0.8193
			L	6		0.936673
			L1	3		0.949747
			L2	3		0.751214
			M	6		1.13761
			N	20		0.939655
			O	23		0.828313
			P1	1		0.580417
			P2	1		0.693542
			Q	15		0.809343
			R	6		0.966469
			S	1		0.916126
			S1	12		0.890642
			S2	1		0.741625
			T	1		1.04092
			U	3		0.969746
			V	16		0.890263

## Sheet: prot_summary
	Confirmed	Result Type	Rank	Protein Name	Species	Accession Number	Protein MW	Protein PI	Peptide Count	Frame	Molecular Function	Biological Process	Total Ion Score	Total Ion Score C.I. %	Best Ion Score	Best Ion Score C.I. %	Avg iTRAQ ratio (115/114)	Avg iTRAQ ratio (116/114)	Avg iTRAQ ratio (117/114)	iTRAQ Standard Deviation (115/114)	iTRAQ Standard Deviation (116/114)	iTRAQ Standard Deviation (117/114)	iTRAQ Peptides (115/114)	iTRAQ Peptides (116/114)	iTRAQ Peptides (117/114)
1	FALSE	Mascot	1	hsc82 protein [Saccharomyces cerevisiae]		gi|171723	91342.1	4.76	19	0			2069.95	100	290.88	100	1.4735	1.44598	1.0012	0.326609	0.241525	0.161129	19	19	19
2	FALSE	Mascot	2	heat shock protein 70 [Saccharomyces cerevisiae]		gi|272718727	70740.7	5.2	20	0			2006.84	100	250.5	100	0.859148	1.08502	0.629068	0.144204	0.158483	0.136156	21	21	21
3	FALSE	Mascot	3	stress-seventy subfamily A protein [Saccharomyces cerevisiae YJM789]		gi|151941387	77520.1	5	20	0			1983.24	100	250.5	100	0.849034	1.08683	0.613492	0.153754	0.157318	0.1343	21	21	21
gewählt: Avg iTRAQ ratio (117/114)	FALSE	Mascot	4	translation elongation factor 2 (EF-2) [Saccharomyces cerevisiae YJM789]		gi|151941085	128824	5.73	20	0			1834.62	100	179.57	100	0.655469	1.0233	0.446046	0.305165	0.23904	0.148465	22	22	22
5	FALSE	Mascot	5	Ssa2p [Saccharomyces cerevisiae S288c]		gi|6323004	77202.9	4.95	19	0			1834.45	100	250.5	100	0.808393	1.0624	0.586658	0.135189	0.12842	0.12122	20	20	20
6	FALSE	Mascot	6	Tef2p [Saccharomyces cerevisiae S288c]		gi|6319594	57528.2	9.14	22	0			1761.16	100	210.94	100	0.930713	1.07475	0.663518	0.292585	0.136091	0.106684	26	26	26
7	FALSE	Mascot	7	Rrp5p [Saccharomyces cerevisiae S288c]		gi|6323885	219794	5.86	27	0			1759.08	100	141.44	100	1.27592	1.52586	0.815386	0.242435	0.326531	0.168122	28	28	28
8	FALSE	Mascot	8	Chain A, Crystal Structure Of An Hsp90-Sba1 Closed Chaperone Complex		gi|99031945	89166.6	5.06	17	0			1709.18	100	207.72	100	1.47086	1.50542	1.01995	0.389035	0.345733	0.200548	17	17	17
9	FALSE	Mascot	9	Tif2p [Saccharomyces cerevisiae S288c]		gi|6322323	47977.2	5.02	15	0			1598.75	100	160.88	100	1.08942	1.17884	0.670404	0.211044	0.233168	0.120732	16	16	16
10	FALSE	Mascot	10	Chain A, Yeast Initiation Factor 4a		gi|11513344	47625.7	5.02	14	0			1514.5	100	160.88	100	1.10584	1.18961	0.676478	0.208609	0.238627	0.123089	15	15	15
11	FALSE	Mascot	11	maintenance of killer [Saccharomyces cerevisiae YJM789]		gi|151942049	132504	4.88	17	0			1442.14	100	175.96	100	1.10332	1.38797	0.698984	0.208163	0.260297	0.139338	17	17	17
12	FALSE	Mascot	12	Chain A, Crystal Structure Of Adp-Ribosylated Ribosomal Translocase From Saccharomyces Cerevisiae		gi|55670150	102506	5.89	15	0			1424.89	100	202.69	100	1.24491	1.28438	0.832751	0.235507	0.116672	0.141497	15	15	15
13	FALSE	Mascot	13	translation elongation factor 1-alpha [Saccharomyces cerevisiae]		gi|32693293	45688.4	8.13	18	0			1413.13	100	210.94	100	0.92057	1.06841	0.662971	0.307234	0.142918	0.106384	22	22	22
14	FALSE	Mascot	14	nucleolar complex associated [Saccharomyces cerevisiae YJM789]		gi|151945296	93091.3	8.59	18	0			1401.2	100	242.09	100	1.00124	1.31611	0.651789	0.221581	0.1956	0.102407	20	20	20
15	FALSE	Mascot	15	Nop4p [Saccharomyces cerevisiae S288c]		gi|6325213	90878	9.12	16	0			1314.02	100	187.91	100	0.874072	1.74781	0.692682	0.173497	0.428972	0.140187	17	17	17
16	FALSE	Mascot	16	Chain A, Model For Eef3 Bound To An 80s Ribosome		gi|152149117	118256	5.49	15	0			1205.63	100	179.57	100	0.656878	1.04539	0.437825	0.337805	0.273601	0.156622	16	16	16
17	FALSE	Mascot	17	Ssb1p [Saccharomyces cerevisiae S288c]		gi|6319972	73615.4	5.32	13	0			1199.86	100	214.45	100	0.953447	1.12087	0.662056	0.154505	0.234421	0.152267	13	13	13
18	FALSE	Mascot	18	Erb1p [Saccharomyces cerevisiae S288c]		gi|6323693	101965	5.04	15	0			1175.48	100	188.67	100	0.716681	0.332715	0.521212	0.148089	0.345786	0.162376	15	15	15
19	FALSE	Mascot	19	vacuolar H+-ATPase 52 kDa subunit [Saccharomyces cerevisiae]		gi|171122	61406.2	5.09	11	0			1161.72	100	195.94	100	1.36788	1.1264	0.867842	0.212075	0.112228	0.10882	11	11	11
20	FALSE	Mascot	20	YNL209Wp-like protein [Saccharomyces cerevisiae AWRI1631]		gi|207341845	71739.7	5.43	13	0			1107.61	100	214.45	100	0.958267	1.18179	0.650756	0.148294	0.170027	0.160417	13	13	13
21	FALSE	Mascot	21	Rpl4ap [Saccharomyces cerevisiae S288c]		gi|6319505	43869.6	10.64	9	0			1104.97	100	223.52	100	0.698546	1.06887	0.516648	0.132631	0.176343	0.118754	9	9	9
22	FALSE	Mascot	22	Ssb2p [Saccharomyces cerevisiae S288c]		gi|6324120	73562.6	5.37	13	0			1088.36	100	214.45	100	0.955411	1.18466	0.645587	0.146972	0.17201	0.153035	13	13	13
23	FALSE	Mascot	23	Acc1p [Saccharomyces cerevisiae S288c]		gi|6324343	270635	5.89	15	0			1053.01	100	214.5	100	1.16542	1.25597	0.822391	0.256855	0.212149	0.215318	16	16	16
24	FALSE	Mascot	24	Rpl5p [Saccharomyces cerevisiae S288c]		gi|6325126	37054.5	6.36	14	0			1042.01	100	197.57	100	0.897132	1.34745	0.641671	0.183266	0.194386	0.151334	14	14	14
25	FALSE	Mascot	25	cell division cycle-related protein [Saccharomyces cerevisiae YJM789]		gi|151941877	99341.8	4.83	9	0			1000.29	100	155.71	100	1.36371	1.28298	0.89135	0.312366	0.262396	0.264661	8	9	8
26	FALSE	Mascot	26	protein SIK1 [Saccharomyces cerevisiae RM11-1a]		gi|190405265	67378.2	8.96	9	0			912.27	100	163.52	100	0.877755	0.921974	0.469767	0.519049	0.241572	0.162584	10	10	10
27	FALSE	Mascot	27	Rpl7ap [Saccharomyces cerevisiae S288c]		gi|6321362	31944.2	10.15	11	0			887.04	100	169.98	100	0.839857	1.40874	0.55296	0.221666	0.223667	0.185552	11	11	11
28	FALSE	Mascot	28	killer toxin resistant protein [Saccharomyces cerevisiae YJM789]		gi|151944405	131984	7.63	9	0			861.5	100	211.61	100	1.52528	2.07069	1.07263	0.441898	0.636954	0.345145	9	9	9
29	FALSE	Mascot	29	nucleolar complex-associated protein 3 [Saccharomyces cerevisiae RM11-1a]		gi|190406043	84955.2	5.73	10	0			853.52	100	141.9	100	0.856846	0.992051	0.485697	0.125644	0.188784	0.169338	10	10	10
30	FALSE	Mascot	30	Ded1p [Saccharomyces cerevisiae S288c]		gi|6324778	69154.9	7.67	11	0			834.08	100	118.2	100	1.1899	1.24522	0.801731	0.277565	0.281184	0.107042	11	11	11
31	FALSE	Mascot	31	Nop1p [Saccharomyces cerevisiae S288c]		gi|6320190	37319.8	10.24	9	0			777.21	100	157.5	100	1.03475	0.988345	0.490462	0.150425	0.147392	0.133198	9	9	9
32	FALSE	Mascot	32	tubulin beta chain [Saccharomyces cerevisiae RM11-1a]		gi|190406538	53500	4.68	8	0			727.456	100	148.29	100	1.03828	1.26094	0.77382	0.421187	0.203471	0.137507	8	8	8
33	FALSE	Mascot	33	ribosomal protein L13B [Saccharomyces cerevisiae RM11-1a]		gi|190408368	25519.6	11.08	9	0			721.596	100	204.44	100	0.747652	0.561456	0.552048	0.247353	0.164063	0.0695744	9	9	9
34	FALSE	Mascot	34	Pdc1p [Saccharomyces cerevisiae S288c]		gi|6323073	66828.3	5.8	8	0			708.736	100	163.84	100	0.280874	0.457358	0.203619	0.126297	0.0955315	0.115365	8	8	8
35	FALSE	Mascot	35	V-ATPase [Saccharomyces cerevisiae]		gi|171099	47346.8	6.69	7	0			701.3	100	180.53	100	1.43534	1.39366	0.947494	0.35566	0.141237	0.197807	7	7	7
36	FALSE	Mascot	36	YNL061W [Saccharomyces cerevisiae]		gi|51013571	78418.8	4.95	7	0			697.756	100	210.94	100	0.525316	1.10013	0.511938	0.165584	0.148199	0.10206	7	7	7
37	FALSE	Mascot	37	Rps0ap [Saccharomyces cerevisiae S288c]		gi|6321653	29206	4.65	8	0			696.71	100	117.2	100	1.14506	1.1601	0.807034	0.533411	0.517219	0.236032	8	8	8
38	FALSE	Mascot	38	ribosomal protein L13A [Saccharomyces cerevisiae RM11-1a]		gi|190405088	25435.5	11.18	9	0			683.706	100	166.55	100	0.739006	0.559086	0.557181	0.244192	0.165282	0.0705437	9	9	9
39	FALSE	Mascot	39	karyopherin beta 4 [Saccharomyces cerevisiae YJM789]		gi|151944826	131267	4.53	7	0			681.35	100	161.57	100	0.997305	1.16805	0.689439	0.129725	0.130761	0.108822	7	7	7
40	FALSE	Mascot	40	RecName: Full=Nucleolar protein 58; AltName: Full=Nucleolar protein 5		gi|206558283	68207.2	8.96	6	0			681.1	100	194.47	100	0.953608	0.886584	0.447834	0.0765738	0.134489	0.190497	8	8	8
41	FALSE	Mascot	41	Rps1bp [Saccharomyces cerevisiae S288c]		gi|6323577	33740.1	10.02	7	0			669.58	100	153.04	100	1.08753	1.47207	0.726294	0.142615	0.136868	0.158506	8	8	8
42	FALSE	Mascot	42	Rps5p [Saccharomyces cerevisiae S288c]		gi|6322583	27374.9	8.63	6	0			653.56	100	212.47	100	1.21966	1.61044	0.748912	0.124515	0.209981	0.0902092	6	6	6
43	FALSE	Mascot	43	pseudouridine synthase [Saccharomyces cerevisiae YJM789]		gi|151941019	64581.2	9.01	9	0			642.37	100	139.55	100	1.13272	1.09812	0.561145	0.143551	0.144609	0.199182	10	10	10
44	FALSE	Mascot	44	nucleolar protein 12 [Saccharomyces cerevisiae RM11-1a]		gi|190407303	61822.1	9.34	8	0			615.982	100	132.05	100	0.736488	1.6563	0.596827	0.115161	0.31878	0.0944945	8	8	8
45	FALSE	Mascot	45	Rps12p [Saccharomyces cerevisiae S288c]		gi|6324945	16903.2	4.68	6	0			592.93	100	207.55	100	1.42895	1.32452	1.02589	0.256358	0.195541	0.211837	6	6	6
46	FALSE	Mascot	46	SSE1 protein [Saccharomyces cerevisiae]		gi|533365	87102.2	5.12	8	0			583.269	100	150.2	100	1.25262	1.31939	0.912573	0.258506	0.269902	0.240889	8	8	8
47	FALSE	Mascot	47	YMR093Wp-like protein [Saccharomyces cerevisiae AWRI1631]		gi|207342335	62505.8	9.35	7	0			580.84	100	164.82	100	1.81614	1.92727	1.0849	0.637947	0.604133	0.158292	7	7	7
48	FALSE	Mascot	48	Pab1p [Saccharomyces cerevisiae S288c]		gi|6321013	71358.9	5.71	7	0			578.746	100	165.19	100	1.33788	1.35359	0.896563	0.209322	0.245665	0.128598	6	7	6
49	FALSE	Mascot	49	Chain C, Structure Of The Ribosomal 80s-Eef2-Sordarin Complex From Yeast Obtained By Docking Atomic		gi|49258841	50031.8	10.29	9	0			578.526	100	110.47	100	0.58981	1.34178	0.648307	0.194451	0.269971	0.0442182	9	10	9
50	FALSE	Mascot	50	FKBP proline rotamase [Saccharomyces cerevisiae YJM789]		gi|151940964	50696.4	4.55	8	0			552.38	100	132.61	100	0.590595	1.66843	0.68203	0.0873306	0.473994	0.13562	9	9	9
51	FALSE	Mascot	51	proline rotamase [Saccharomyces cerevisiae]		gi|530998	53861.8	4.35	7	0			543.92	100	130.51	100	0.841509	2.16062	0.858231	0.205764	0.628958	0.137081	7	7	7
52	FALSE	Mascot	52	U3 snoRNP protein [Saccharomyces cerevisiae YJM789]		gi|151940928	114504	7.94	6	0			542.75	100	214.53	100	2.00554	2.16734	1.00549	0.340157	0.70549	0.319309	6	6	6
53	FALSE	Mascot	53	ribosomal protein P0 [Saccharomyces cerevisiae YJM789]		gi|151940865	36004.9	4.71	6	0			507.1	100	117.83	100	1.39462	1.62562	0.857795	0.250937	0.372686	0.158971	6	6	6
54	FALSE	Mascot	54	Has1p [Saccharomyces cerevisiae S288c]		gi|6323947	63540.6	9.38	5	0			492.52	100	121.69	100	0.777415	0.479312	0.484002	0.242602	0.308494	0.177314	6	6	6
55	FALSE	Mascot	55	ebna1-binding protein [Saccharomyces cerevisiae YJM789]		gi|151941747	60451.8	5.75	9	0			488.839	100	89.53	100	0.732831	0.446227	0.560109	0.162761	0.421363	0.166769	9	9	9
56	FALSE	Mascot	56	Rps10bp [Saccharomyces cerevisiae]		gi|1151236	31088.8	10.49	6	0			487.21	100	142.08	100	1.21352	1.37112	0.828296	0.174678	0.271089	0.0719152	6	6	6
57	FALSE	Mascot	57	YDR299W [Saccharomyces cerevisiae]		gi|51830274	68733.7	4.68	5	0			483.89	100	155.42	100	2.10594	2.59136	1.41162	1.14366	1.59079	0.435663	5	5	5
58	FALSE	Mascot	58	Nog1p [Saccharomyces cerevisiae S288c]		gi|6325164	83187.3	8.91	8	0			445.48	100	157.85	100	0.501363	1.4814	0.629288	0.246222	0.169904	0.157101	9	9	9
59	FALSE	Mascot	59	Rpp2ap [Saccharomyces cerevisiae EC1118]		gi|259149446	11848.1	4.02	3	0			444.13	100	211.22	100	1.54674	1.8809	1.03953	0.452964	0.765228	0.239578	3	3	3
60	FALSE	Mascot	60	Chain A, Acetyl-Coa Carboxylase Carboxyltransferase Domain		gi|30749873	97928.1	5.84	7	0			435.482	100	147.73	100	1.10654	1.25573	0.7955	0.299002	0.283891	0.284296	8	8	8
61	FALSE	Mascot	61	YHR052Wp-like protein [Saccharomyces cerevisiae AWRI1631]		gi|207344709	48747.3	8.92	6	0			418.95	100	133.49	100	0.783298	0.49931	0.588888	0.156962	0.266521	0.0996628	6	6	6
62	FALSE	Mascot	62	pyruvate kinase [Saccharomyces cerevisiae]		gi|4180	60362.2	8	5	0			416.42	100	124.3	100	0.72649	1.06836	0.46691	0.0963804	0.0757497	0.125058	5	5	5
63	FALSE	Mascot	63	pyruvate decarboxylase [Saccharomyces cerevisiae]		gi|871533	66978.3	5.99	6	0			416.126	100	101.59	100	0.278	0.457872	0.203965	0.13885	0.109841	0.132464	6	6	6
64	FALSE	Mascot	64	Rps8ap [Saccharomyces cerevisiae S288c]		gi|6319399	25882.3	10.67	6	0			413.83	100	94.38	100	1.14594	1.28636	0.807939	0.202371	0.256493	0.153638	6	6	6
65	FALSE	Mascot	65	YGR103Wp-like protein [Saccharomyces cerevisiae AWRI1631]		gi|207345119	81041.7	5.44	7	0			413.34	100	113.34	100	0.730673	0.528464	0.569325	0.169292	0.407293	0.136282	7	7	7
66	FALSE	Mascot	66	RecName: Full=ATP-dependent RNA helicase SUB2; AltName: Full=Suppressor of BRR1 protein 2		gi|160358710	55134.9	5.34	5	0			413.27	100	127.08	100	1.22671	1.30243	0.789432	0.240884	0.0908072	0.0829011	5	5	5
67	FALSE	Mascot	67	pre-mRNA splicing factor ATP-dependent RNA helicase PRP43 [Saccharomyces cerevisiae RM11-1a]		gi|190407071	95303.1	5.97	4	0			410.09	100	182.7	100	0.953665	0.90922	0.545661	0.0827643	0.218386	0.0626345	4	4	4
68	FALSE	Mascot	68	Rps24ap [Saccharomyces cerevisiae S288c]		gi|6320918	18201.5	10.51	7	0			408.246	100	82.98	100	1.27721	1.67181	0.860463	0.175681	0.211595	0.073699	7	7	7
69	FALSE	Mascot	69	Rrs1p [Saccharomyces cerevisiae S288c]		gi|6324868	26984	9.46	4	0			404.78	100	138.6	100	0.675689	1.16732	0.587619	0.207811	0.134721	0.161313	5	5	5
70	FALSE	Mascot	70	YOR3177w [Saccharomyces cerevisiae]		gi|1164943	24902.1	9.73	5	0			400.83	100	179.54	100	1.14577	1.63134	0.616749	0.154957	0.410602	0.0751449	5	5	5
71	FALSE	Mascot	71	GTP-binding protein (VPS1) [Saccharomyces cerevisiae]		gi|173183	88174.3	7.23	5	0			396.126	100	152.02	100	1.12279	1.27877	0.694029	0.187675	0.0694783	0.068004	5	5	5
72	FALSE	Mascot	72	nuclear GTPase [Saccharomyces cerevisiae YJM789]		gi|151944713	65804.9	8.92	4	0			386.04	100	173.14	100	0.353527	0.50103	0.260427	0.21746	0.271043	0.126226	4	4	4
73	FALSE	Mascot	73	Rrp1p [Saccharomyces cerevisiae S288c]		gi|6320292	37551	5.18	4	0			383.516	100	159.65	100	0.872798	1.57491	0.329257	0.194058	0.206786	0.116273	6	6	6
74	FALSE	Mascot	74	Chain B, Structure Of The Ribosomal 80s-Eef2-Sordarin Complex From Yeast Obtained By Docking Atomic		gi|49258840	30142.9	11.1	6	0			379.95	100	111.5	100	0.916893	1.10382	0.681515	0.0689687	0.0680713	0.129748	6	6	6
75	FALSE	Mascot	75	Rps3p [Saccharomyces cerevisiae S288c]		gi|6324151	29270.1	9.42	5	0			376.14	100	126.93	100	1.38015	1.50998	0.812502	0.134804	0.32112	0.124983	5	5	5
76	FALSE	Mascot	76	Sro9p [Saccharomyces cerevisiae S288c]		gi|37362625	53218.5	8.88	4	0			373.92	100	154.82	100	1.07548	1.09629	0.549682	0.0379158	0.111689	0.278552	4	4	4
77	FALSE	Mascot	77	nuclear localization sequence binding protein [Saccharomyces cerevisiae YJM789]		gi|151943436	50494.9	4.88	6	0			368.18	100	85.19	100	1.00976	1.06193	0.691069	0.1869	0.193178	0.0791276	6	6	6
78	FALSE	Mascot	78	translational activator [Saccharomyces cerevisiae YJM789]		gi|151943621	322812	5.18	6	0			361.47	100	90.77	100	1.2536	1.32586	0.921598	0.278862	0.404886	0.162593	7	7	7
79	FALSE	Mascot	79	Rpl18bp [Saccharomyces cerevisiae S288c]		gi|6324028	23478.5	11.7	6	0			355.4	100	95.88	100	0.979191	1.48053	0.719075	0.0965167	0.175709	0.142213	6	6	6
80	FALSE	Mascot	80	Rpl11ap [Saccharomyces cerevisiae S288c]		gi|6325359	22347.2	9.92	5	0			353.29	100	96	100	1.07009	1.642	0.797639	0.220143	0.239011	0.0811044	6	6	6
81	FALSE	Mascot	81	Rpl6ap [Saccharomyces cerevisiae S288c]		gi|6323567	23984	10.1	4	0			341.34	100	136.04	100	0.760247	1.25753	0.512416	0.212549	0.185246	0.19328	4	4	4
82	FALSE	Mascot	82	YML028Wp-like protein [Saccharomyces cerevisiae AWRI1631]		gi|207342498	15261.2	4.95	3	0			334.976	100	158.28	100	0.327657	0.686584	0.271606	0.0765608	0.0361923	0.0529949	3	3	3
83	FALSE	Mascot	83	ATP binding cassette family member [Saccharomyces cerevisiae YJM789]		gi|151942575	149212	5.57	4	0			331.7	100	145.65	100	1.42585	1.39685	0.851417	0.0737486	0.123182	0.106317	4	4	4
84	FALSE	Mascot	84	Chain L, Structure Of The Ribosomal 80s-Eef2-Sordarin Complex From Yeast Obtained By Docking Atomic		gi|49258850	27636.6	11.38	5	0			331.32	100	130.8	100	0.75564	0.555919	0.558238	0.0998669	0.165242	0.114243	5	5	5
85	FALSE	Mascot	85	carbamyl phosphate synthetase [Saccharomyces cerevisiae]		gi|173146	264475	5.59	5	0			330.406	100	91.99	100	1.16428	1.19406	0.749335	0.10435	0.250684	0.123548	4	4	4
86	FALSE	Mascot	86	Rpl10p [Saccharomyces cerevisiae S288c]		gi|6323104	28843.7	10.03	6	0			329.116	100	92.02	100	0.925284	1.28353	0.645153	0.13917	0.173243	0.108217	6	6	6
87	FALSE	Mascot	87	Utp4p [Saccharomyces cerevisiae S288c]		gi|6320531	96990.6	6.15	5	0			324.52	100	94.3	100	1.63728	1.8745	1.07765	0.419815	0.621815	0.243816	5	5	5
88	FALSE	Mascot	88	Rps20p [Saccharomyces cerevisiae S288c]		gi|6321772	16060.1	9.52	4	0			322.506	100	123.14	100	1.20265	1.48311	0.838538	0.147249	0.165163	0.0805505	4	4	4
89	FALSE	Mascot	89	YNL014Wp-like protein [Saccharomyces cerevisiae AWRI1631]		gi|207341617	118320	5.57	5	0			322.246	100	123.12	100	0.786124	1.14321	0.533821	0.609205	0.408992	0.234026	6	6	6
90	FALSE	Mascot	90	translation elongation factor 3 (EF-3) [Saccharomyces cerevisiae YJM789]		gi|151944517	108155	5.62	5	0			322.246	100	123.12	100	0.806053	1.18707	0.53758	0.569879	0.411767	0.215431	7	7	7
91	FALSE	Mascot	91	Chain A, Homology Model Of Yeast Rack1 Protein Fitted Into 11.7a Cryo-Em Map Of Yeast 80s Ribosome		gi|55670021	37241.3	5.8	3	0			318.6	100	132.37	100	1.08712	1.12852	0.735435	0.111975	0.0153589	0.0485012	3	3	3
92	FALSE	Mascot	92	tryptophan synthase [Saccharomyces cerevisiae YJM789]		gi|151943263	83371.7	5.99	4	0			317.41	100	178.69	100	0.858529	0.930353	0.564644	1.02995	1.06763	0.513828	4	4	4
93	FALSE	Mascot	93	Sam1p [Saccharomyces cerevisiae JAY291]		gi|256274388	46042.9	5.04	4	0			317.17	100	150.38	100	0.677666	0.940801	0.467699	0.0598837	0.0829082	0.153388	4	4	4
94	FALSE	Mascot	94	Fun12p [Saccharomyces cerevisiae]		gi|460044	113296	8.74	3	0			314.12	100	185.88	100	1.18754	1.25136	0.836173	0.184503	0.276904	0.276311	3	3	3
95	FALSE	Mascot	95	GMP synthase [Saccharomyces cerevisiae]		gi|460064	64179.1	6.05	5	0			312.4	100	92.52	100	1.19868	1.1021	0.85776	0.190546	0.106618	0.130834	5	5	5
96	FALSE	Mascot	96	Cdc33p [Saccharomyces cerevisiae S288c]		gi|6324433	26977.3	5.29	5	0			311.81	100	92.31	100	1.38627	1.31804	1.016	0.407712	0.204772	0.129879	5	5	5
97	FALSE	Mascot	97	U3 snoRNP protein [Saccharomyces cerevisiae YJM789]		gi|151946073	117647	4.97	5	0			308.892	100	110.01	100	1.76565	2.13228	1.19642	0.705695	1.13575	0.17416	5	5	5
98	FALSE	Mascot	98	Chain A, Crystal Structure Of Yeast Rna Splicing Factor Snu13p		gi|116666730	16059.7	7.05	2	0			302.89	100	236.69	100	1.14942	1.03643	0.425761	0.155479	0.131741	0.102634	3	3	3
99	FALSE	Mascot	99	Hsp104p [Saccharomyces cerevisiae S288c]		gi|6323002	112479	5.31	5	0			301.39	100	99.96	100	1.42984	1.33442	0.783103	0.44061	0.468417	0.200578	5	5	5
100	FALSE	Mascot	100	Rlp7p [Saccharomyces cerevisiae S288c]		gi|6324326	41528.2	9.47	3	0			299.476	100	183.33	100	0.860867	0.518008	0.674189	0.135165	0.204133	0.0694738	3	3	3
101	FALSE	Mascot	101	ribosomal protein S9B [Saccharomyces cerevisiae YJM789]		gi|151946577	24995	10.05	4	0			299.49	100	143.65	100	1.09856	1.20365	0.760327	0.0934359	0.197001	0.166593	4	4	4
102	FALSE	Mascot	102	YPL211Wp-like protein [Saccharomyces cerevisiae AWRI1631]		gi|207340712	22691.3	9.28	4	0			299.06	100	100.65	100	0.523897	1.28316	0.539187	0.306087	0.0920955	0.0900791	4	4	4
103	FALSE	Mascot	103	TY1B [Saccharomyces cerevisiae]		gi|2131097	217438	8.05	5	0			298.556	100	135.54	100	1.26608	1.411	0.958483	0.193794	0.307209	0.129454	6	6	6
104	FALSE	Mascot	104	bmh sensitive protein [Saccharomyces cerevisiae YJM789]		gi|151942584	153690	6.32	6	0			293.916	100	95.27	100	1.42983	1.6124	0.956809	0.566149	0.566976	0.237652	7	7	7
105	FALSE	Mascot	105	Utp13p [Saccharomyces cerevisiae EC1118]		gi|259148205	100138	5.22	3	0			293.42	100	153.66	100	1.83721	2.14885	1.13773	0.253782	0.271396	0.215655	3	3	3
106	FALSE	Mascot	106	Rpl20ap [Saccharomyces cerevisiae S288c]		gi|154199621	23306	10.3	5	0			291.9	100	76.16	99.9999	0.72763	1.26266	0.411938	0.105514	0.190851	0.153498	5	5	5
107	FALSE	Mascot	107	RecName: Full=Eukaryotic translation initiation factor 3 subunit G; Short=eIF3g; AltName: Full=Euka		gi|238686682	34097.9	6.42	4	0			289.676	100	130.26	100	1.10478	1.24325	0.6984	0.126396	0.12129	0.371691	4	4	4
108	FALSE	Mascot	108	U3 snoRNP protein [Saccharomyces cerevisiae YJM789]		gi|151945077	75449.1	4.57	4	0			288.81	100	167.16	100	1.71555	2.07457	1.09085	0.581858	0.917469	0.276562	4	4	4
109	FALSE	Mascot	109	Loc1p [Saccharomyces cerevisiae S288c]		gi|14318523	29628.5	10.31	4	0			287.27	100	111.83	100	0.64513	0.995892	0.58646	0.0721742	0.120844	0.0540098	5	5	5
110	FALSE	Mascot	110	ribosome biogenesis protein BRX1 [Saccharomyces cerevisiae RM11-1a]		gi|190407271	37925.5	9.31	3	0			284.62	100	125.17	100	0.710347	0.552548	0.488875	0.115663	0.287874	0.106183	3	3	3
111	FALSE	Mascot	111	Tif6p [Saccharomyces cerevisiae S288c]		gi|6325273	27057.6	4.54	3	0			284.04	100	117.5	100	0.550672	1.17101	0.608854	0.164913	0.0920805	0.131184	3	3	3
112	FALSE	Mascot	112	Rps15p [Saccharomyces cerevisiae S288c]		gi|6324533	17864.9	10.7	4	0			279.37	100	104.4	100	0.980235	1.15682	0.627892	0.10456	0.181353	0.142874	4	4	4
113	FALSE	Mascot	113	ribosomal protein YL16 [Saccharomyces cerevisiae]		gi|218511	23881	10.08	3	0			279.2	100	136.04	100	0.690034	1.17979	0.506233	0.190493	0.182984	0.214925	3	3	3
114	FALSE	Mascot	114	Rpl8bp [Saccharomyces cerevisiae S288c]		gi|6322984	33616.3	10.02	5	0			275.496	100	91.05	100	0.902164	0.743509	0.593982	0.195221	0.232006	0.116943	5	5	5
115	FALSE	Mascot	115	U3 snoRNP protein [Saccharomyces cerevisiae YJM789]		gi|151941853	108635	6.95	4	0			276.39	100	98.61	100	1.57458	1.90413	1.01657	0.513523	0.988532	0.274275	4	4	4
116	FALSE	Mascot	116	RecName: Full=ATP-dependent RNA helicase ROK1; AltName: Full=Rescuer of KEM1 protein 1		gi|160358657	73121.1	9.27	4	0			276.07	100	174.5	100	2.1218	2.40512	1.1332	0.820578	0.887907	0.462403	4	4	4
117	FALSE	Mascot	117	conserved protein [Saccharomyces cerevisiae YJM789]		gi|151941158	51517.4	8.89	5	0			275.4	100	81.04	100	1.27615	1.98821	1.09477	0.323667	0.821559	0.191231	5	5	5
118	FALSE	Mascot	118	Rpl17bp [Saccharomyces cerevisiae S288c]		gi|6322284	23132.9	10.92	3	0			275.35	100	111.45	100	0.727858	0.901488	0.561153	0.110292	0.0920292	0.0746446	3	3	3
119	FALSE	Mascot	119	RecName: Full=Eukaryotic translation initiation factor 3 subunit B; Short=eIF3b; AltName: Full=Euka		gi|238686680	97339.6	5.77	5	0			272.306	100	93.48	100	1.25569	1.36064	0.909897	0.351436	0.407115	0.127997	5	5	5
120	FALSE	Mascot	120	Sas10p [Saccharomyces cerevisiae S288c]		gi|6320049	79773.6	4.59	3	0			270.46	100	128.57	100	1.90434	2.18213	1.28526	0.752631	1.03023	0.270102	3	3	3
121	FALSE	Mascot	121	Chain N, Structure Of The Ribosomal 80s-Eef2-Sordarin Complex From Yeast Obtained By Docking Atomic		gi|49258852	22999.9	10.92	3	0			269.44	100	111.45	100	0.705791	0.836712	0.525126	0.142689	0.186519	0.113362	3	3	3
122	FALSE	Mascot	122	Rps4bp [Saccharomyces cerevisiae S288c]		gi|6321997	33472.9	10.09	3	0			269.24	100	99.9	100	0.910481	1.36755	0.547916	0.232571	0.251453	0.142786	3	3	3
123	FALSE	Mascot	123	YBR025Cp-like protein [Saccharomyces cerevisiae AWRI1631]		gi|207347779	46954.5	7.05	4	0			267.93	100	99.22	100	0.989397	1.12869	0.622233	0.166079	0.144238	0.118428	4	4	4
124	FALSE	Mascot	124	Yra1p [Saccharomyces cerevisiae EC1118]		gi|259145620	28281.8	11.33	4	0			261.8	100	106.37	100	2.17067	2.5052	1.23531	0.855547	1.06545	0.467221	4	4	4
125	FALSE	Mascot	125	conserved protein [Saccharomyces cerevisiae YJM789]		gi|151941620	45889.7	9.04	4	0			261.37	100	92.1	100	0.686364	1.26671	0.607798	0.213747	0.231105	0.169893	4	4	4
126	FALSE	Mascot	126	YLR186W [Saccharomyces cerevisiae]		gi|45269774	31455.9	8.65	3	0			260.22	100	98.65	100	1.58342	2.26253	1.11755	0.547591	0.868736	0.131532	3	3	3
127	FALSE	Mascot	127	Chain A, The Yeast Ribosome Synthesis Factor Emg1 Alpha Beta Knot Fold Methyltransferase		gi|152149541	32170.1	8.65	3	0			260.22	100	98.65	100	1.58342	2.26253	1.11755	0.547591	0.868736	0.131532	3	3	3
128	FALSE	Mascot	128	Chain C, Mechanism Of Eif6s Anti-Association Activity		gi|292659544	15838.7	10.33	3	0			258.836	100	118.54	100	0.61041	1.31366	0.544694	0.141839	0.035123	0.0731775	4	4	4
129	FALSE	Mascot	129	RecName: Full=ATP-dependent RNA helicase DBP3; AltName: Full=DEAD box protein 3; AltName: Full=Heli		gi|160380616	69038.5	9.2	2	0			258.73	100	148.24	100	1.20466	1.47202	0.759197	0.107957	0.194804	0.00759811	2	2	2
130	FALSE	Mascot	130	Tfp1p [Saccharomyces cerevisiae S288c]		gi|6320016	129489	5.83	4	0			256.1	100	77.49	99.9999	1.48658	1.21493	1.0045	0.265163	0.243268	0.168226	4	4	4
131	FALSE	Mascot	131	YDR447Cp-like protein [Saccharomyces cerevisiae AWRI1631]		gi|207346268	10271.8	10.26	3	0			256.07	100	89.18	100	1.10145	1.37944	0.709723	0.226366	0.196947	0.0749223	3	3	3
132	FALSE	Mascot	132	Chain M, Structure Of The Ribosomal 80s-Eef2-Sordarin Complex From Yeast Obtained By Docking Atomic		gi|49258832	17218.6	10.39	4	0			254.476	100	82.56	100	1.28681	1.44549	0.787274	0.110091	0.211573	0.0554113	4	4	4
133	FALSE	Mascot	133	Rpl14ap [Saccharomyces cerevisiae S288c]		gi|6322847	17797.4	10.94	2	0			251.35	100	179.08	100	0.518288	0.9997	0.365832	0.0259305	0.0781247	0.137019	2	2	2
134	FALSE	Mascot	134	U3 snoRNP protein [Saccharomyces cerevisiae YJM789]		gi|151945015	218875	6.02	3	0			245.51	100	118.72	100	1.99268	2.12893	1.0322	0.403252	0.528253	0.195806	3	3	3
135	FALSE	Mascot	135	YGL123Wp-like protein [Saccharomyces cerevisiae AWRI1631]		gi|207345408	15199.6	10.77	3	0			244.61	100	130.74	100	1.14833	1.26788	0.621672	0.131669	0.187827	0.0518805	3	3	3
136	FALSE	Mascot	136	Chain L, Structure Of The Ribosomal 80s-Eef2-Sordarin Complex From Yeast Obtained By Docking Atomic		gi|49258831	15819.2	10.18	2	0			238.58	100	138.45	100	1.18425	1.43503	0.816227	0.00395648	0.277204	0.0587589	2	2	2
137	FALSE	Mascot	137	YPL012Wp-like protein [Saccharomyces cerevisiae AWRI1631]		gi|207340445	125529	7.29	3	0			237.46	100	110.87	100	1.09121	1.63864	1.01531	0.326408	0.408975	0.295578	3	3	3
138	FALSE	Mascot	138	Fpr1p [Saccharomyces cerevisiae S288c]		gi|6324194	13349.1	5.72	3	0			237	100	103.17	100	2.33536	1.72554	1.56893	0.579535	0.0388616	0.317429	3	3	3
139	FALSE	Mascot	139	ribosome biogenesis [Saccharomyces cerevisiae RM11-1a]		gi|190405562	31712.4	9.17	5	0			235.606	100	74.45	99.9998	0.788778	0.492947	0.598358	0.044595	0.232329	0.101392	5	5	5
140	FALSE	Mascot	140	cytosolic glutamyl-tRNA synthetase [Saccharomyces cerevisiae]		gi|1008483	95983.2	7.24	4	0			235.48	100	83.45	100	1.44977	1.16085	0.871432	0.253607	0.206966	0.0879845	4	4	4
141	FALSE	Mascot	141	ATP-dependent RNA helicase [Saccharomyces cerevisiae]		gi|171656	92498.2	8.87	3	0			234.97	100	117.58	100	1.10132	1.04536	0.640167	0.18847	0.128709	0.110385	3	3	3
142	FALSE	Mascot	142	U3 snoRNP protein [Saccharomyces cerevisiae YJM789]		gi|151942910	72723.2	5.55	4	0			233.72	100	72.47	99.9998	1.61136	1.97309	0.907848	0.374037	0.289467	0.381823	4	4	4
143	FALSE	Mascot	143	Nop15p [Saccharomyces cerevisiae S288c]		gi|6324219	31051.4	9.26	4	0			232.95	100	93.38	100	0.747893	0.349948	0.500092	0.111581	0.283852	0.158698	4	4	4
144	FALSE	Mascot	144	Sug2p [Saccharomyces cerevisiae]		gi|1147800	54222.9	5.53	3	0			226.656	100	113.48	100	1.07184	1.60994	0.79482	0.452747	0.169616	0.249583	3	3	3
145	FALSE	Mascot	145	glucokinase [Saccharomyces cerevisiae YJM789]		gi|151943789	60428.6	5.84	3	0			225.13	100	101.39	100	1.93692	1.4039	1.11527	0.422348	0.276099	0.303216	3	3	3
146	FALSE	Mascot	146	RPS21A [Saccharomyces cerevisiae]		gi|2131127	9590.98	6.75	3	0			223.32	100	138.72	100	1.46533	1.55368	1.01775	0.143261	0.0426282	0.0802385	4	4	4
147	FALSE	Mascot	147	Rps21bp [Saccharomyces cerevisiae JAY291]		gi|256272110	10763.6	5.76	3	0			213.11	100	128.51	100	1.36392	1.51076	0.972106	0.101276	0.0244987	0.0367873	4	4	4
148	FALSE	Mascot	148	Rps14ap [Saccharomyces cerevisiae S288c]		gi|10383793	16014.7	10.73	4	0			206.77	100	81.16	100	1.03448	1.15251	0.801671	0.11179	0.127103	0.133652	4	4	4
149	FALSE	Mascot	149	Kar2p [Saccharomyces cerevisiae EC1118]		gi|290771181	83242.6	4.79	2	0			203.686	100	104.63	100	0.819286	1.19893	0.582245	0.0774358	0.0107764	0.0285264	2	2	2
150	FALSE	Mascot	150	Nop6p [Saccharomyces cerevisiae S288c]		gi|6319988	30820.6	10.08	3	0			203.1	100	83.83	100	1.92281	1.6637	0.963111	1.46347	0.967279	0.295334	3	3	3
151	FALSE	Mascot	151	Rpl19bp [Saccharomyces cerevisiae S288c]		gi|6319444	25149.6	11.35	3	0			200.396	100	94.68	100	0.764169	0.785755	0.570737	0.239994	0.223126	0.247019	3	3	3
152	FALSE	Mascot	152	Chain A, Solution Structure Of Ykt6p (1-140)		gi|30749262	17170.8	4.93	2	0			200.13	100	136.93	100	1.43779	1.31894	0.940518	0.270058	0.0863165	0.112579	2	2	2
153	FALSE	Mascot	153	Spb1p [Saccharomyces cerevisiae JAY291]		gi|256270950	112998	8.08	3	0			199.84	100	133.87	100	0.391215	0.416735	0.316556	0.0149759	0.02293	0.100957	3	3	3
154	FALSE	Mascot	154	Rpl24ap [Saccharomyces cerevisiae S288c]		gi|6321407	22070.1	11.28	3	0			196.93	100	88.83	100	1.08106	1.26197	0.700222	0.125592	0.0612939	0.0763073	3	3	3
155	FALSE	Mascot	155	endopolyphosphatase [Saccharomyces cerevisiae YJM789]		gi|151942417	88596.9	6.72	3	0			195.01	100	116.69	100	1.31199	1.48852	0.838515	0.456878	0.195646	0.126196	3	3	3
156	FALSE	Mascot	156	Rpt3p [Saccharomyces cerevisiae S288c]		gi|6320602	51754.9	5.38	2	0			194.97	100	161.32	100	1.14007	1.12811	0.85526	0.196964	0.0758104	0.119364	2	2	2
157	FALSE	Mascot	157	ATP-dependent rRNA helicase SPB4 [Saccharomyces cerevisiae RM11-1a]		gi|190406571	78259.5	9.11	3	0			192.61	100	133.85	100	0.28278	0.341179	0.244655	0.20289	0.203495	0.0884941	3	3	3
158	FALSE	Mascot	158	Arb1p [Saccharomyces cerevisiae EC1118]		gi|259145944	75678.6	6	2	0			191.61	100	135.78	100	0.811736	0.973425	0.626413	0.0709883	0.0790305	0.0571254	2	2	2
159	FALSE	Mascot	159	Rlp24p [Saccharomyces cerevisiae EC1118]		gi|259147998	27678.8	9.61	3	0			191.26	100	99.2	100	0.577213	1.36263	0.596237	0.0524878	0.0848884	0.0941101	3	3	3
160	FALSE	Mascot	160	Dip2p [Saccharomyces cerevisiae S288c]		gi|6323158	119266	5.69	1	0			190.216	100	191.18	100	3.41474	4.17988	1.74812	0	0	0	1	1	1
161	FALSE	Mascot	161	Fas1p [Saccharomyces cerevisiae S288c]		gi|6322666	249411	5.64	3	0			190.04	100	78.63	99.9999	0.915703	1.00149	0.739222	0.0220088	0.06033	0.101665	3	3	3
162	FALSE	Mascot	162	small nucleolar RNP protein [Saccharomyces cerevisiae RM11-1a]		gi|190405871	23736.5	11.46	4	0			188.62	100	91.1	100	1.16348	1.06106	0.526164	0.182741	0.0701643	0.124306	4	4	4
163	FALSE	Mascot	163	D-fructose-6-phosphate amidotransferase (EC 2.6.1.16) [Saccharomyces cerevisiae]		gi|171596	87275.6	5.98	3	0			183.15	100	90.55	100	1.25119	1.22337	0.788632	0.272997	0.0823554	0.0668164	2	3	2
164	FALSE	Mascot	164	Rpp1ap [Saccharomyces cerevisiae S288c]		gi|6320122	11765.9	3.82	1	0			182.83	100	182.83	100	1.74435	2.32917	0.968221	0	0	0	1	1	1
165	FALSE	Mascot	165	Mrt4p [Saccharomyces cerevisiae S288c]		gi|6322843	30591.5	8.64	2	0			181.72	100	106.94	100	0.623599	1.20917	0.429752	0.230383	0.00734915	0.114094	3	3	3
166	FALSE	Mascot	166	Rpl36bp [Saccharomyces cerevisiae JAY291]		gi|256270643	13376.9	11.6	3	0			181.04	100	85.56	100	0.669741	0.545468	0.481007	0.23572	0.300617	0.142794	3	3	3
167	FALSE	Mascot	167	cystathionine beta-synthase [Saccharomyces cerevisiae]		gi|416161	63556.7	6.25	2	0			180.206	100	100.01	100	0.353657	0.611477	0.258731	0.039253	0.0325216	0.0641609	2	2	2
168	FALSE	Mascot	168	ribosomal protein L16B [Saccharomyces cerevisiae YJM789]		gi|151944465	26096.1	10.54	3	0			179.6	100	92.64	100	0.785182	0.928014	0.41485	0.032222	0.0956697	0.0275278	3	3	3
169	FALSE	Mascot	169	Zpr1p [Saccharomyces cerevisiae S288c]		gi|6321650	60626.3	4.77	3	0			179.47	100	75.03	99.9999	1.18176	1.60104	0.920748	0.361086	0.41585	0.26883	3	3	3
170	FALSE	Mascot	170	Rps19ap [Saccharomyces cerevisiae S288c]		gi|6324451	17636.6	9.61	1	0			175.63	100	175.63	100	1.02239	1.4582	0.485812	0.011644	0.053471	0.00564329	2	2	2
171	FALSE	Mascot	171	RecName: Full=Mitochondrial outer membrane protein SCY_3392		gi|189041600	90540.7	5.1	2	0			173.37	100	103.9	100	1.47814	1.4746	0.885589	0.0583251	0.0571828	0.0194649	2	2	2
172	FALSE	Mascot	172	RecName: Full=Adenylosuccinate synthetase; Short=AMPSase; Short=AdSS; AltName: Full=IMP--aspartate		gi|308191556	53862.2	8.43	3	0			172.49	100	109.13	100	0.729342	0.775799	0.541925	0.012973	0.0750721	0.106577	3	3	3
173	FALSE	Mascot	173	hypothetical protein SCRG_04360 [Saccharomyces cerevisiae RM11-1a]		gi|190405458	19731.9	4.49	3	0			168.77	100	76.37	99.9999	1.31579	0.982109	1.01932	0.527192	0.332423	0.369268	3	3	3
174	FALSE	Mascot	174	Tub3p [Saccharomyces cerevisiae S288c]		gi|6323511	53626.8	5.05	2	0			168.35	100	113.05	100	1.59746	1.46541	1.06478	0.157576	0.209333	0.0434241	2	2	2
175	FALSE	Mascot	175	ubiquitin-activating enzyme [Saccharomyces cerevisiae]		gi|4715	126353	5	1	0			168.26	100	168.26	100	1.20556	0.757381	0.823062	0	0	0	1	1	1
176	FALSE	Mascot	176	Htb1p [Saccharomyces cerevisiae S288c]		gi|6320430	17269.8	10.1	2	0			166.76	100	101.29	100	1.2683	1.23593	0.588181	0.0381556	0.0228953	0.113794	2	2	2
177	FALSE	Mascot	177	Bmh1p [Saccharomyces cerevisiae S288c]		gi|6321025	32758.6	4.82	2	0			165.39	100	99.59	100	3.25758	1.53426	1.64368	0.309714	0.327479	0.409758	2	2	2
178	FALSE	Mascot	178	midasin [Saccharomyces cerevisiae YJM789]		gi|151941273	614172	4.9	3	0			165.25	100	85.32	100	1.11203	1.28704	0.718606	0.249127	0.192766	0.151727	3	3	3
179	FALSE	Mascot	179	recessive omnipotent supressor [Saccharomyces cerevisiae]		gi|468605	54558	5.01	2	0			163.05	100	100.57	100	1.33061	1.5774	0.861105	0.392227	0.197961	0.126205	2	2	2
180	FALSE	Mascot	180	Nop10p [Saccharomyces cerevisiae S288c]		gi|7839181	7784.36	10.16	3	0			162.86	100	81.83	100	0.985623	1.44948	0.585369	0.245346	0.25737	0.0938709	3	3	3
181	FALSE	Mascot	181	Rpp2bp [Saccharomyces cerevisiae S288c]		gi|6320590	12196.2	4.11	2	0			161.48	100	114.87	100	1.29142	1.36656	0.723641	0.223265	0.177729	0.0789044	2	2	2
182	FALSE	Mascot	182	lethal with conditional pap1 [Saccharomyces cerevisiae YJM789]		gi|151944842	45544.8	6.45	3	0			158.662	100	62.98	99.9979	2.13038	2.25483	1.28718	0.844826	1.27243	0.429744	3	3	3
183	FALSE	Mascot	183	unnamed protein product [Saccharomyces cerevisiae]		gi|3720	39692.1	6.46	2	0			157.07	100	88.05	100	1.07946	1.1218	0.631506	0.217463	0.246333	0.0669828	2	2	2
184	FALSE	Mascot	184	Chain G, Structure Of Ribosome-Bound Cricket Paralysis Virus Ires Rna		gi|119390529	28179.7	9.72	2	0			154.53	100	116.57	100	0.686598	1.14375	0.469833	0.153438	0.185341	0.0837416	3	3	3
185	FALSE	Mascot	185	Kem1p [Saccharomyces cerevisiae S288c]		gi|6321265	195656	7.04	2	0			153.45	100	120.93	100	1.45814	1.64541	0.890923	0.0296309	0.0736666	0.0405241	2	2	2
186	FALSE	Mascot	186	Chain A, Crystal Structure Of Yeast Ypd1p		gi|6980562	20800	4.62	1	0			151.54	100	151.54	100	3.35454	2.67465	1.84061	0	0	0	1	1	1
187	FALSE	Mascot	187	Rpl25p [Saccharomyces cerevisiae S288c]		gi|6324445	19062.1	10.11	2	0			150.02	100	105.66	100	0.760792	1.30711	0.560875	0.0278347	0.0853677	0.200795	2	2	2
188	FALSE	Mascot	188	chaperonin containing tcp-1 [Saccharomyces cerevisiae YJM789]		gi|151942171	65881.3	5.51	3	0			149.13	100	79.44	100	1.45248	1.57305	0.894748	0.410711	0.583885	0.0892711	3	3	3
189	FALSE	Mascot	189	SCP160 [Saccharomyces cerevisiae]		gi|406272	152228	5.74	2	0			147.88	100	76.44	99.9999	1.50017	1.26694	0.933142	0.0325251	0.201519	0.00671394	2	2	2
190	FALSE	Mascot	190	Rps11bp [Saccharomyces cerevisiae S288c]		gi|6319522	20855.8	10.79	3	0			147.37	100	70.03	99.9996	1.05231	1.38404	0.805155	0.0802073	0.209388	0.135901	3	3	3
191	FALSE	Mascot	191	RecName: Full=Ribosome biogenesis protein NSA1; AltName: Full=NOP7-associated protein 1		gi|206558288	59721.5	7.1	2	0			144.47	100	93.29	100	0.423721	0.561442	0.209065	0.0602474	0.0433962	0.0609218	2	2	2
192	FALSE	Mascot	192	conserved protein [Saccharomyces cerevisiae YJM789]		gi|151943423	91136.4	6.19	2	0			144.34	100	78.51	99.9999	1.4661	2.15831	1.07914	0.0317063	0.284756	0.142422	2	2	2
193	FALSE	Mascot	193	actin [Candida glabrata]		gi|9650673	38883.1	5.67	2	0			143.03	100	82.97	100	0.75359	0.877438	0.581079	0.0132484	0.111933	0.0670498	2	2	2
194	FALSE	Mascot	194	Cct8p [Saccharomyces cerevisiae EC1118]		gi|290771197	67942.3	5.47	3	0			140.26	100	65.92	99.9989	1.08091	1.02796	0.818045	0.126012	0.0940401	0.0463411	3	3	3
195	FALSE	Mascot	195	Noc4p [Saccharomyces cerevisiae S288c]		gi|6325402	69787.1	5.74	2	0			139.7	100	101.59	100	1.59205	2.0644	1.23153	0.0938275	0.167729	0.344299	2	2	2
196	FALSE	Mascot	196	U3 snoRNP protein [Saccharomyces cerevisiae YJM789]		gi|151943367	156612	8.6	2	0			138.76	100	82.02	100	1.43217	2.0271	0.849145	0.643948	0.637492	0.0859493	2	2	2
197	FALSE	Mascot	197	U3 snoRNP protein [Saccharomyces cerevisiae YJM789]		gi|151942672	110222	5.85	2	0			138.58	100	81.22	100	1.78245	2.2263	1.04008	0.372864	0.174634	0.268766	2	2	2
198	FALSE	Mascot	198	RecName: Full=Protein SDS23		gi|171704583	62713	9.12	1	0			136.54	100	136.54	100	1.52926	1.66166	0.918333	0	0	0	1	1	1
199	FALSE	Mascot	199	Utp9p [Saccharomyces cerevisiae S288c]		gi|6321990	73576.8	4.75	2	0			135.33	100	103.04	100	1.39778	1.68147	0.853346	0.0707054	0.290269	0.021333	2	2	2
200	FALSE	Mascot	200	hypothetical protein SCRG_02755 [Saccharomyces cerevisiae RM11-1a]		gi|190408634	61602.3	9.01	1	0			134.86	100	134.86	100	2.70198	1.62694	1.06942	0	0	0	1	1	1
201	FALSE	Mascot	201	Chain A, Segmental Isotope Labeling Of Npl3p		gi|163310814	13335.7	6.36	1	0			134.58	100	134.58	100	1.01783	1.34016	0.725556	0	0	0	1	1	1
202	FALSE	Mascot	202	actin filament bundling protein [Saccharomyces cerevisiae YJM789]		gi|151942115	77976.7	5.3	2	0			133.18	100	81.09	100	1.50973	1.06099	0.933254	0.0469539	0.0445366	0.0688924	2	2	2
203	FALSE	Mascot	203	Chain A, Karyopherin Alpha (Yeast) + Sv40 T Antigen Nls		gi|4389267	50474.6	4.87	1	0			130.99	100	130.99	100	1.15305	1.19911	0.786473	0	0	0	1	1	1
204	FALSE	Mascot	204	Chain A, Yeast Karyopherin (Importin) Alpha In A Complex With A Nucleoplasmin Nls Peptide		gi|7546354	50683.6	4.8	1	0			130.99	100	130.99	100	1.15305	1.19911	0.786473	0	0	0	1	1	1
205	FALSE	Mascot	205	flavohemoglobin [Saccharomyces cerevisiae YJM789]		gi|151943508	49427.3	5.86	2	0			127.77	100	97.76	100	1.11248	1.12063	0.829105	0.0895818	0.00745776	0.0417337	2	2	2
206	FALSE	Mascot	206	YGL234W [Saccharomyces cerevisiae]		gi|51013423	91794	5.08	2	0			127.54	100	86.53	100	0.994611	1.07762	0.779916	0.239995	0.0874795	0.118924	2	2	2
207	FALSE	Mascot	207	Chain K, Structure Of The Ribosomal 80s-Eef2-Sordarin Complex From Yeast Obtained By Docking Atomic		gi|49258849	16272.4	10.11	1	0			124.56	100	124.56	100	1.16204	1.95972	0.688716	0	0	0	1	1	1
208	FALSE	Mascot	208	Prs3p [Saccharomyces cerevisiae S288c]		gi|6321776	38357.7	8.51	1	0			123.96	100	123.96	100	0.773784	1.28649	0.559383	0	0	0	1	1	1
209	FALSE	Mascot	209	microtubule-associated protein YTM1 [Saccharomyces cerevisiae RM11-1a]		gi|190407574	56369.6	6.65	2	0			123.84	100	83.29	100	0.797562	0.414665	0.608238	0.0714067	0.120919	0.00136621	2	2	2
210	FALSE	Mascot	210	XPA-binding protein 1 [Saccharomyces cerevisiae RM11-1a]		gi|190409546	47795.1	4.71	2	0			122.64	100	76.82	99.9999	1.70376	1.7556	1.00183	0.19368	0.0302096	0.0415662	2	2	2
211	FALSE	Mascot	211	Rps10bp [Saccharomyces cerevisiae S288c]		gi|6323886	14171.5	9.05	2	0			120.7	100	83	100	1.14918	1.36613	0.802349	0.24635	0.192623	0.00923395	2	2	2
212	FALSE	Mascot	212	U3 snoRNP protein [Saccharomyces cerevisiae YJM789]		gi|151943408	88352.4	5.01	2	0			120.6	100	63.95	99.9983	1.27789	0.997462	0.742698	0.407185	0.465427	0.078852	2	2	2
213	FALSE	Mascot	213	Dbp2p [Saccharomyces cerevisiae S288c]		gi|6324217	65226.4	8.9	2	0			119.74	100	75.37	99.9999	1.53534	1.82167	0.811587	0.223785	0.165038	0.000651052	2	2	2
214	FALSE	Mascot	214	Bin2p [Saccharomyces cerevisiae]		gi|493574	65149.8	6.22	2	0			119.67	100	68.76	99.9994	1.13971	1.41369	0.382657	0.157212	0.292312	0.0925589	2	2	2
215	FALSE	Mascot	215	Chain A, Crystal Structure Of The Dead Box Protein Dhh1p		gi|61679843	49680.6	8.54	2	0			118.39	100	87	100	1.16616	1.25052	0.848875	0.0496159	0.134698	0.0122166	2	2	2
216	FALSE	Mascot	216	Chain G, 12-Subunit Rna Polymerase Ii		gi|110590860	27023.3	8.95	2	0			117.88	100	80.74	100	1.19933	1.5712	0.765796	0.212195	0.271016	0.0633622	2	2	2
217	FALSE	Mascot	217	nucleolar protein [Saccharomyces cerevisiae YJM789]		gi|151944364	53979.1	9.33	2	0			115.29	100	61.43	99.997	0.953555	1.15146	0.405425	0.254814	0.33875	0.135641	3	3	3
218	FALSE	Mascot	218	arginyl-tRNA synthetase [Saccharomyces cerevisiae YJM789]		gi|151942316	77098.1	6.32	1	0			114.97	100	114.97	100	2.89382	1.4664	1.41342	0	0	0	1	1	1
219	FALSE	Mascot	219	unnamed protein product [Saccharomyces cerevisiae]		gi|3480	137349	7.68	1	0			113.98	100	113.98	100	1.10949	1.15207	0.580417	0	0	0	1	1	1
220	FALSE	Mascot	220	hypothetical protein SCY_2699 [Saccharomyces cerevisiae YJM789]		gi|151943073	30403.3	6	1	0			113.93	100	113.93	100	1.557	1.8553	0.897929	0	0	0	1	1	1
221	FALSE	Mascot	221	Rpl33ap [Saccharomyces cerevisiae JAY291]		gi|256274177	13754.5	10.88	2	0			110.89	100	59.91	99.9957	0.66646	0.969666	0.344736	0.0632353	0.00645912	0.339707	2	2	2
222	FALSE	Mascot	222	ATP-dependent RNA helicase DDX25 [Saccharomyces cerevisiae RM11-1a]		gi|190407384	60767.1	6.99	2	0			109.96	100	69.04	99.9995	1.03609	1.37231	0.665712	0.186577	0.063395	0.0454571	2	2	2
223	FALSE	Mascot	223	suppressor of rasval19 [Saccharomyces cerevisiae YJM789]		gi|151944399	64556.9	5.48	1	0			109.21	100	109.21	100	1.17186	0.992583	0.866198	0	0	0	1	1	1
224	FALSE	Mascot	224	Nmd3p [Saccharomyces cerevisiae S288c]		gi|6321964	64266.8	5.27	1	0			108.93	100	108.93	100	1.97404	2.43916	1.14883	0	0	0	1	1	1
225	FALSE	Mascot	225	Rpl32p [Saccharomyces cerevisiae S288c]		gi|6319378	17644.3	11.17	2	0			104.92	100	54.22	99.984	0.704898	1.07428	0.345533	0.0135218	0.0452055	0.0490658	2	2	2
226	FALSE	Mascot	226	Yil127cp [Saccharomyces cerevisiae]		gi|71064091	28478	9.85	1	0			103.24	100	103.24	100	2.6399	4.51073	1.70068	0	0	0	1	1	1
227	FALSE	Mascot	227	YOR261C [Saccharomyces cerevisiae]		gi|45269968	43327.4	5.27	1	0			102.85	100	102.85	100	1.23042	1.18412	0.912262	0	0	0	1	1	1
228	FALSE	Mascot	228	hypothetical protein SCRG_03938 [Saccharomyces cerevisiae RM11-1a]		gi|190409747	62627.4	9.6	1	0			102.39	100	102.39	100	1.0957	1.61811	0.910949	0	0	0	1	1	1
229	FALSE	Mascot	229	Chain A, Structure Of The Nup1p:kap95p Complex		gi|67464126	100568	4.53	1	0			101.45	100	101.45	100	0.981152	1.33992	0.822163	0	0	0	1	1	1
230	FALSE	Mascot	230	YOR3513c [Saccharomyces cerevisiae]		gi|1164988	27771.6	9.99	1	0			100.82	100	100.82	100	1.67405	1.77214	0.835694	0	0	0	1	1	1
231	FALSE	Mascot	231	Chain A, Topoisomerase Residues 410-1202		gi|157830305	103192	6.34	1	0			99.23	100	99.23	100	1.11566	1.74731	1.04092	0	0	0	1	1	1
232	FALSE	Mascot	232	YKL145Wp-like protein [Saccharomyces cerevisiae AWRI1631]		gi|207343610	33040.4	8.91	1	0			98.55	100	98.55	100	1.3966	1.45201	0.792091	0	0	0	1	1	1
233	FALSE	Mascot	233	YBL032W [Saccharomyces cerevisiae]		gi|51013079	46226.8	5.76	1	0			97.5	100	97.5	100	1.27564	1.38253	0.80371	0	0	0	1	1	1
234	FALSE	Mascot	234	actin-related protein [Saccharomyces cerevisiae YJM789]		gi|151945133	53083.2	5.57	1	0			97.15	100	97.15	100	2.48156	1.83524	1.29175	0	0	0	1	1	1
235	FALSE	Mascot	235	Chain C, Crystal Structure Of The Eukaryotic Clamp Loader (Replication Factor C, Rfc) Bound To The		gi|50513623	42128.4	5.88	1	0			97.11	100	97.11	100	0.950641	1.02242	0.693542	0	0	0	1	1	1
236	FALSE	Mascot	236	Rpp1bp [Saccharomyces cerevisiae S288c]		gi|6320073	11525.7	3.88	1	0			97.07	100	97.07	100	1.1422	1.24855	0.803367	0	0	0	1	1	1
237	FALSE	Mascot	237	Gsp2p [Saccharomyces cerevisiae S288c]		gi|6324759	27850.6	6.22	1	0			96.23	100	96.23	100	1.49967	1.22658	1.02908	0	0	0	1	1	1
238	FALSE	Mascot	238	RNA exonuclease [Saccharomyces cerevisiae YJM789]		gi|151945554	38670.5	9.82	1	0			94.72	100	94.72	100	0.749728	2.31446	0.389981	0	0	0	1	1	1
239	FALSE	Mascot	239	Chain B, Mms2UBC13 UBIQUITIN CONJUGATING ENZYME COMPLEX		gi|14719687	17539	6.48	1	0			93.73	100	93.73	100	1.61206	1.38586	1.00801	0	0	0	1	1	1
240	FALSE	Mascot	240	mannose-1-phosphate guanyltransferase [Saccharomyces cerevisiae]		gi|894204	44118.1	5.95	2	0			93.4	100	55.29	99.9875	1.08062	0.996127	0.740831	0.120031	0.136239	0.161657	2	2	2
241	FALSE	Mascot	241	Rpl34ap [Saccharomyces cerevisiae S288c]		gi|9755331	16696.6	10.84	2	0			92.93	100	62.78	99.9978	0.64006	1.14703	0.567998	0.0481216	0.11792	0.111072	2	2	2
242	FALSE	Mascot	242	ribosomal protein S13 [Saccharomyces cerevisiae RM11-1a]		gi|190404968	21231	10.28	2	0			92.47	100	52.34	99.9753	1.42272	1.29716	0.743226	0.130915	0.206784	0.0436816	2	2	2
243	FALSE	Mascot	243	Pse1p [Saccharomyces cerevisiae S288c]		gi|6323968	129569	4.61	1	0			91.34	100	91.34	100	1.76243	1.75308	1.04605	0	0	0	1	1	1
244	FALSE	Mascot	244	Krr1p [Saccharomyces cerevisiae JAY291]		gi|256270959	43199.7	9.42	2	0			90.4762	100	58.63	99.9942	1.5818	1.7784	0.943629	0.698545	0.622678	0.203242	2	2	2
245	FALSE	Mascot	245	maintenance of killer [Saccharomyces cerevisiae YJM789]		gi|151941367	40704.7	5.16	1	0			88.76	100	88.76	100	0.828975	1.37519	0.621954	0	0	0	1	1	1
246	FALSE	Mascot	246	YHR019Cp-like protein [Saccharomyces cerevisiae AWRI1631]		gi|207344772	36938.5	5.02	2	0			88.37	100	48.94	99.946	1.30626	1.35257	0.869749	0.0552297	0.0948461	0.17555	2	2	2
247	FALSE	Mascot	247	Chain A, Crystal Structure Of Oxidized Form From Saccharomyces Cerevisiae		gi|122920148	13683	6.02	2	0			87.91	100	45.87	99.8906	1.46056	1.36111	1.14835	0.0484787	0.0167642	0.0192413	2	2	2
248	FALSE	Mascot	248	Chain V, Structure Of The Ribosomal 80s-Eef2-Sordarin Complex From Yeast Obtained By Docking Atomic		gi|49258860	19318.9	10.52	2	0			86.39	100	58.06	99.9934	0.751	1.00347	0.552119	0.0670268	0.00630116	0.0983458	2	2	2
249	FALSE	Mascot	249	3-phosphoserine aminotransferase [Saccharomyces cerevisiae]		gi|640053	48702.2	6.24	1	0			86.07	100	86.07	100	1.39618	1.19763	0.944094	0	0	0	1	1	1
250	FALSE	Mascot	250	Cka2p [Saccharomyces cerevisiae S288c]		gi|6324635	44219.6	8.69	1	0			85.82	100	85.82	100	0.690298	1.25651	0.480572	0	0	0	1	1	1
251	FALSE	Mascot	251	Ssf1p [Saccharomyces cerevisiae S288c]		gi|6321857	59893.8	9.28	1	0			85.23	100	85.23	100	0.606501	1.02196	0.506576	0	0	0	1	1	1
252	FALSE	Mascot	252	glycerol-3-phosphate dehydrogenase [Saccharomyces cerevisiae]		gi|47420051	46517.8	5.3	2	0			83.98	100	48.05	99.9338	0.768022	0.71871	0.425306	0.159123	0.178317	0.0451848	2	2	2
253	FALSE	Mascot	253	clustered mitochondria [Saccharomyces cerevisiae YJM789]		gi|151946172	162519	6.03	1	0			83.61	100	83.61	100	1.10038	1.0412	0.585396	0	0	0	1	1	1
254	FALSE	Mascot	254	YDL166C [Saccharomyces cerevisiae]		gi|45271026	24752.1	4.54	1	0			83.54	100	83.54	100	1.42814	1.2618	0.878406	0	0	0	1	1	1
255	FALSE	Mascot	255	DNA-directed RNA polymerases I and III 40 kDa polypeptide [Saccharomyces cerevisiae RM11-1a]		gi|190408037	41367.6	5.34	1	0			83.22	100	83.22	100	1.16582	1.17101	0.727663	0	0	0	1	1	1
256	FALSE	Mascot	256	sec21p [Saccharomyces cerevisiae]		gi|171483	113917	5.02	2	0			83.17	100	44.88	99.8626	1.05678	0.96301	0.769379	0.0754176	0.0460819	0.0768131	2	2	2
257	FALSE	Mascot	257	26S proteasome PA700 subunit [Saccharomyces cerevisiae YJM789]		gi|151943971	118899	4.52	1	0			82.99	100	82.99	100	1.29964	1.24867	0.795143	0	0	0	1	1	1
258	FALSE	Mascot	258	RNA1-1 allele rna1-1 [Saccharomyces cerevisiae]		gi|172436	50716.7	4.53	1	0			82.5	100	82.5	100	2.41354	1.09561	0.740319	0	0	0	1	1	1
259	FALSE	Mascot	259	ORF L0596 [Saccharomyces cerevisiae]		gi|642334	19808.3	5.51	1	0			82.41	100	82.41	100	1.93956	1.06184	1.3597	0	0	0	1	1	1
260	FALSE	Mascot	260	conserved protein [Saccharomyces cerevisiae YJM789]		gi|151940771	93964.9	5.86	1	0			82.01	100	82.01	100	1.31078	1.92572	0.834252	0	0	0	1	1	1
261	FALSE	Mascot	261	Nip1p [Saccharomyces cerevisiae]		gi|984682	74614.1	4.53	1	0			81.61	100	81.61	100	1.25286	1.11622	0.928305	0	0	0	1	1	1
262	FALSE	Mascot	262	YOR117Wp-like protein [Saccharomyces cerevisiae AWRI1631]		gi|207341153	25461.6	5.83	1	0			81.41	100	81.41	100	1.43915	1.38994	0.741625	0	0	0	1	1	1
263	FALSE	Mascot	263	conserved protein [Saccharomyces cerevisiae YJM789]		gi|151946633	60872.6	4.8	2	0			80.5062	100	44.96	99.8651	2.25703	3.13906	1.20279	0.0908909	0.118387	0.101495	2	2	2
264	FALSE	Mascot	264	Paa1p [Saccharomyces cerevisiae EC1118]		gi|259145314	24403.2	5.73	1	0			79.95	100	79.95	100	0.993956	1.11017	0.902676	0	0	0	1	1	1
265	FALSE	Mascot	265	high mobility group-like nuclear protein 2 [Saccharomyces cerevisiae]		gi|666101	23371.4	9.71	2	0			78.8	99.9999	46.69	99.9094	1.01738	1.00036	0.627183	0.0718625	0.0667586	0.11463	2	2	2
266	FALSE	Mascot	266	nucleolar protein [Saccharomyces cerevisiae YJM789]		gi|151945492	66010.4	5.69	2	0			78.17	99.9999	52.6	99.9768	0.972948	0.97119	0.599182	0.075368	0.107777	0.0158104	2	2	2
267	FALSE	Mascot	267	YGR240Cp-like protein [Saccharomyces cerevisiae AWRI1631]		gi|207344936	98861.7	6.05	1	0			78.16	99.9999	78.16	99.9999	0.990982	1.13075	0.730069	0	0	0	1	1	1
268	FALSE	Mascot	268	U3 snoRNP protein [Saccharomyces cerevisiae YJM789]		gi|151942372	78178.3	4.85	1	0			77.78	99.9999	77.78	99.9999	2.93531	3.48523	1.44339	0	0	0	1	1	1
269	FALSE	Mascot	269	Chain B, Crystal Structure Of The Yeast Nucleosome Core Particle Reveals Fundamental Differences In		gi|15988133	12959.6	11.36	1	0			76.11	99.9999	76.11	99.9999	1.18833	1.35545	0.783773	0	0	0	1	1	1
270	FALSE	Mascot	270	open reading frame found c-terminal of ADA2 that was sequenced during the cloneing of ADA2. There i		gi|170992	59167.5	8.98	1	0			74.02	99.9998	74.02	99.9998	3.22177	4.31598	1.68839	0	0	0	1	1	1
271	FALSE	Mascot	271	Chain A, Substrate Specificity And Assembly Of Catalytic Center Derived From Two Structures Of Liga		gi|157834086	25565.5	6.17	2	0			73.9	99.9998	46.56	99.9067	0.939969	0.913197	0.947741	0.139925	0.0454376	0.0169361	2	2	2
272	FALSE	Mascot	272	Cms1p [Saccharomyces cerevisiae S288c]		gi|6323031	39373.7	8.22	1	0			72.35	99.9998	72.35	99.9998	1.65229	1.81597	1.00657	0	0	0	1	1	1
273	FALSE	Mascot	273	ribosome export [Saccharomyces cerevisiae YJM789]		gi|151941136	103799	5.42	2	0			71.61	99.9997	46	99.8938	1.1724	1.31094	0.642392	0	0	0	1	1	1
274	FALSE	Mascot	274	faf1p copurifying factor [Saccharomyces cerevisiae YJM789]		gi|151941219	30540.8	9.47	1	0			71.2	99.9997	71.2	99.9997	2.46976	3.14518	1.4086	0	0	0	1	1	1
275	FALSE	Mascot	275	ATPase [Saccharomyces cerevisiae]		gi|557599	55307.9	5.67	1	0			70.39	99.9996	70.39	99.9996	1.12037	1.498	0.766441	0	0	0	1	1	1
276	FALSE	Mascot	276	actin-associated protein [Saccharomyces cerevisiae YJM789]		gi|151942363	57673	5.77	2	0			69.97	99.9996	41.31	99.6874	1.29109	1.23139	0.860477	0.414298	0.0741063	0.180152	2	2	2
277	FALSE	Mascot	277	translation initiation factor eIF3 subunit [Saccharomyces cerevisiae YJM789]		gi|151946470	124061	5.97	2	0			69.65	99.9995	35.97	98.9309	1.09361	1.18926	0.798874	0.12089	0.11867	0.0130727	2	2	2
278	FALSE	Mascot	278	Chain A, Crystal Structure Of Saccharomyces Cerevisiae Galactokinase In Complex With Galactose And		gi|75766245	66518	6.42	1	0			67.59	99.9993	67.59	99.9993	1.03817	0.917141	0.70937	0	0	0	1	1	1
279	FALSE	Mascot	279	Aps3p [Saccharomyces cerevisiae JAY291]		gi|256271056	23428	4.33	1	0			67.23	99.9992	67.23	99.9992	1.41638	1.28945	0.880857	0	0	0	1	1	1
280	FALSE	Mascot	280	Ef-Tu [Saccharomyces cerevisiae YJM789]		gi|151945474	51404	6.19	2	0			66.6	99.9991	34.1	98.3556	1.12833	1.12012	0.923278	0.0111031	0.0320208	0.0694531	2	2	2
281	FALSE	Mascot	281	dehydrogenase isozyme II,alcohol		gi|223143	33312.5	6.64	1	0			65.49	99.9988	65.49	99.9988	1.41072	0.816482	0.574538	0	0	0	1	1	1
282	FALSE	Mascot	282	Phe-RNA synthetase [Saccharomyces cerevisiae]		gi|172945	47601	5.82	1	0			65.19	99.9987	65.19	99.9987	1.66305	1.2455	0.954885	0	0	0	1	1	1
283	FALSE	Mascot	283	component of the polarisome [Saccharomyces cerevisiae YJM789]		gi|151941149	189444	5.03	1	0			64.44	99.9985	64.44	99.9985	1.48911	1.37345	0.863346	0	0	0	1	1	1
284	FALSE	Mascot	284	RNA polymerase A(I) large subunit [Saccharomyces cerevisiae]		gi|172215	206282	6.65	1	0			64.15	99.9984	64.15	99.9984	1.0723	1.28027	0.925418	0	0	0	1	1	1
285	FALSE	Mascot	285	bud7 and chs6-like protein [Saccharomyces cerevisiae YJM789]		gi|151945942	88917.5	5.19	1	0			63.43	99.9981	63.43	99.9981	1.51847	1.41587	1.10779	0	0	0	1	1	1
286	FALSE	Mascot	286	Cop1p [Saccharomyces cerevisiae S288c]		gi|6320056	147557	5.66	1	0			63.02	99.9979	63.02	99.9979	1.51793	1.23044	0.727946	0	0	0	1	1	1
287	FALSE	Mascot	287	U3 snoRNP protein [Saccharomyces cerevisiae YJM789]		gi|151943873	111809	4.91	1	0			62.69	99.9977	62.69	99.9977	2.08594	3.24977	1.23398	0	0	0	1	1	1
288	FALSE	Mascot	288	Dcp1p [Saccharomyces cerevisiae JAY291]		gi|256272082	28964	5.84	1	0			62	99.9973	62	99.9973	1.40336	1.4642	0.836982	0	0	0	1	1	1
289	FALSE	Mascot	289	Cam1p [Saccharomyces cerevisiae S288c]		gi|6325209	53490.5	8.43	1	0			59.6	99.9954	59.6	99.9954	2.41278	1.83559	1.53411	0	0	0	1	1	1
290	FALSE	Mascot	290	conserved protein [Saccharomyces cerevisiae YJM789]		gi|151940939	241910	7.88	1	0			59.53	99.9953	59.53	99.9953	1.02447	0.990215	0.616631	0	0	0	1	1	1
291	FALSE	Mascot	291	Chain A, Yeast Phosphoglycerate Mutase-3pg Complex Structure To 1.7 A		gi|5542362	30148.6	8.27	1	0			58.13	99.9935	58.13	99.9935	0.889844	1.2497	0.62798	0	0	0	1	1	1
292	FALSE	Mascot	292	multiple RNA-binding domain containing protein [Saccharomyces cerevisiae YJM789]		gi|151942889	114889	6.1	2	0			57.46	99.9924	32.03	97.3515	1.33427	1.47001	0.880615	0.284509	0.0362292	0.106474	2	2	2
293	FALSE	Mascot	293	Pma2p [Saccharomyces cerevisiae S288c]		gi|6325221	109294	4.91	1	0			57.38	99.9923	57.38	99.9923	1.34521	1.14964	0.695473	0	0	0	1	1	1
294	FALSE	Mascot	294	unknown [Saccharomyces cerevisiae]		gi|577810	57320.6	9.51	1	0			56.28	99.99	56.28	99.99	0.828087	1.40945	0.8964	0	0	0	1	1	1
295	FALSE	Mascot	295	Rnr3p [Saccharomyces cerevisiae S288c]		gi|6322123	105544	5.68	1	0			55.99	99.9894	55.99	99.9894	0.833476	0.718761	0.651532	0	0	0	1	1	1
296	FALSE	Mascot	296	U3 snoRNP protein [Saccharomyces cerevisiae YJM789]		gi|151944459	36261.4	9.11	1	0			55.08	99.9869	55.08	99.9869	1.13653	1.32758	0.903286	0	0	0	1	1	1
297	FALSE	Mascot	297	YIL019W [Saccharomyces cerevisiae]		gi|45270068	44754.1	9.33	1	0			54.25	99.9841	54.25	99.9841	1.00842	1.13239	0.8515	0	0	0	1	1	1
298	FALSE	Mascot	298	MRS6 [Saccharomyces cerevisiae]		gi|473152	71859.4	4.61	1	0			54	99.9832	54	99.9832	0.886636	1.22973	0.642636	0	0	0	1	1	1
299	FALSE	Mascot	299	Bbc1p [Saccharomyces cerevisiae S288c]		gi|14627173	140179	5.17	1	0			53.77	99.9823	53.77	99.9823	1.25156	0.86912	0.823989	0	0	0	1	1	1
300	FALSE	Mascot	300	Apt1p [Saccharomyces cerevisiae S288c]		gi|6323619	22781.4	5.03	1	0			53.22	99.9799	53.22	99.9799	1.76136	1.41565	1.12352	0	0	0	1	1	1
301	FALSE	Mascot	301	MAP kinase kinase kinase (MEKK) [Saccharomyces cerevisiae YJM789]		gi|151944558	196823	5.56	2	0			52.51	99.9763	27.01	91.586	0.480506	0.622542	0.364177	0.00202604	0.41164	0.0291917	2	2	2
302	FALSE	Mascot	302	U3 snoRNP protein [Saccharomyces cerevisiae YJM789]		gi|151941600	36553.4	9.59	1	0			52.26	99.9749	52.26	99.9749	1.41339	2.10881	0.882538	0	0	0	1	1	1
303	FALSE	Mascot	303	YGR193C [Saccharomyces cerevisiae]		gi|51013417	52072.1	5.55	1	0			52.14	99.9742	52.14	99.9742	1.17202	1.25496	0.735782	0	0	0	1	1	1
304	FALSE	Mascot	304	RNA polymerase II elongation factor [Saccharomyces cerevisiae YJM789]		gi|151944881	188478	5.98	1	0			51.46	99.9698	51.46	99.9698	1.23681	1.33059	0.434416	0	0	0	1	1	1
305	FALSE	Mascot	305	RecName: Full=ATP-dependent RNA helicase MAK5; AltName: Full=Maintenance of killer protein 5		gi|160409988	98645.7	8.67	1	0			51.41	99.9695	51.41	99.9695	1.3493	1.50371	0.746098	0	0	0	1	1	1
306	FALSE	Mascot	306	YGR218Wp-like protein [Saccharomyces cerevisiae AWRI1631]		gi|207344962	135119	5.38	1	0			51.27	99.9684	51.27	99.9684	0.868019	1.00152	0.637494	0	0	0	1	1	1
307	FALSE	Mascot	307	conserved protein [Saccharomyces cerevisiae YJM789]		gi|151943057	45515.6	4.56	1	0			50.92	99.9658	50.92	99.9658	1.06679	1.33215	0.79426	0	0	0	1	1	1
308	FALSE	Mascot	308	conserved hypothetical protein [Saccharomyces cerevisiae RM11-1a]		gi|190406294	46835.6	9.18	1	0			50.63	99.9634	50.63	99.9634	1.47711	2.03454	1.05684	0	0	0	1	1	1
309	FALSE	Mascot	309	uracil phosphoribosyl transferase [Saccharomyces cerevisiae]		gi|7546185	31139.4	6.75	1	0			50.6	99.9632	50.6	99.9632	0.507019	0.824528	0.391664	0	0	0	1	1	1
310	FALSE	Mascot	310	Rps22bp [Saccharomyces cerevisiae S288c]		gi|6323399	16392.1	9.94	1	0			50.42	99.9616	50.42	99.9616	0.910074	1.13239	0.607477	0	0	0	1	1	1
311	FALSE	Mascot	311	bud site selection protein 21 [Saccharomyces cerevisiae RM11-1a]		gi|190407413	28518.5	6.18	1	0			50.39	99.9614	50.39	99.9614	2.18641	2.07883	0.942706	0	0	0	1	1	1
312	FALSE	Mascot	312	Chain A, Structure Of Sec23-Sar1 Complexed With The Active Fragment Of Sec31		gi|165761044	90720	5.39	1	0			48.75	99.9436	48.75	99.9436	1.13337	0.790279	0.622343	0	0	0	1	1	1
313	FALSE	Mascot	313	Ygr016wp [Saccharomyces cerevisiae S288c]		gi|6321453	24557.5	8.99	1	0			48.31	99.9376	48.31	99.9376	1.58549	1.36354	1.08212	0	0	0	1	1	1
314	FALSE	Mascot	314	conserved protein [Saccharomyces cerevisiae YJM789]		gi|151943402	50254.5	8.45	1	0			47.84	99.9305	47.84	99.9305	1.67664	1.3799	1.11925	0	0	0	1	1	1
315	FALSE	Mascot	315	Arf2p [Saccharomyces cerevisiae S288c]		gi|6320064	22131.6	6.75	1	0			47.56	99.9259	47.56	99.9259	1.15944	1.34257	0.827906	0	0	0	1	1	1
316	FALSE	Mascot	316	hypothetical protein SCRG_00550 [Saccharomyces cerevisiae RM11-1a]		gi|190405061	36753.7	8.62	1	0			47.17	99.9189	47.17	99.9189	0.773745	0.972839	0.502617	0	0	0	1	1	1
317	FALSE	Mascot	317	Rrp7p [Saccharomyces cerevisiae S288c]		gi|6319818	39774.3	8.95	1	0			47.1	99.9176	47.1	99.9176	1.58114	1.6474	0.897368	0	0	0	1	1	1
318	FALSE	Mascot	318	Rps27bp [Saccharomyces cerevisiae S288c]		gi|6321809	10242.3	9.37	1	0			45.92	99.8919	45.92	99.8919	1.04346	1.4107	0.777365	0	0	0	1	1	1
319	FALSE	Mascot	319	Chain A, Crystal Structure Of Yeast Fatty Acid Synthase With Stalled Acyl Carrier Protein At 3.1 An		gi|146387388	197413	5.48	1	0			45.25	99.8738	45.25	99.8738	1.07234	1.00918	0.704632	0	0	0	1	1	1
320	FALSE	Mascot	320	conserved protein [Saccharomyces cerevisiae YJM789]		gi|151943835	40718.6	7.66	1	0			45.23	99.8732	45.23	99.8732	0.748319	0.651715	0.173871	0	0	0	1	1	1
321	FALSE	Mascot	321	Ura7p [Saccharomyces cerevisiae S288c]		gi|6319432	71665.7	5.67	1	0			45.1	99.8694	45.1	99.8694	1.71424	1.65245	0.703622	0	0	0	1	1	1
322	FALSE	Mascot	322	E3 ubiquitin ligase [Saccharomyces cerevisiae YJM789]		gi|151942421	406591	5.06	1	0			44.29	99.8426	44.29	99.8426	1.15396	1.89409	1.07817	0	0	0	1	1	1
323	FALSE	Mascot	323	Rrp17p [Saccharomyces cerevisiae S288c]		gi|6320620	33289.4	9.37	1	0			43.3962	99.8066	44.36	99.8451	0.270847	0.559341	0.239147	0	0	0	1	1	1
324	FALSE	Mascot	324	Ilv1p [Saccharomyces cerevisiae S288c]		gi|6320930	69064.8	8.67	1	0			42.17	99.7436	42.17	99.7436	1.3139	1.0293	0.882281	0	0	0	1	1	1
325	FALSE	Mascot	325	atpase beta subunit [Saccharomyces cerevisiae]		gi|171108	36636.4	5.07	1	0			41.8	99.7207	41.8	99.7207	2.741	2.51941	1.63787	0	0	0	1	1	1
326	FALSE	Mascot	326	RNA polymerase II elongation factor [Saccharomyces cerevisiae YJM789]		gi|151946151	126333	5.09	1	0			41.61	99.7083	41.61	99.7083	0.957628	1.04487	0.75412	0	0	0	1	1	1
327	FALSE	Mascot	327	RNA polymerase A [Saccharomyces cerevisiae YJM789]		gi|151942801	146303	7.55	1	0			41.15	99.6757	41.15	99.6757	1.07098	1.13095	0.678042	0	0	0	1	1	1
328	FALSE	Mascot	328	Hta1p [Saccharomyces cerevisiae S288c]		gi|6320431	15710	10.67	1	0			40.24	99.6001	40.24	99.6001	1.40817	1.34513	0.448324	0	0	0	1	1	1
329	FALSE	Mascot	329	Chain A, Crystal Structure Of The Cytoplasmic Tunnel Domain In Yeast Vtc2p		gi|229597871	49563.1	5.85	1	0			39.47	99.5225	39.47	99.5225	0.829126	0.920458	0.596462	0.0318326	0.00566803	0.00504103	3	3	3
330	FALSE	Mascot	330	N2505 [Saccharomyces cerevisiae]		gi|1149539	66156.6	5.25	1	0			38.88	99.453	38.88	99.453	1.36733	1.64181	1.38467	0	0	0	1	1	1
331	FALSE	Mascot	331	Chain I, Structure Of The Ribosomal 80s-Eef2-Sordarin Complex From Yeast Obtained By Docking Atomic		gi|49258828	18300.5	10.26	1	0			38.73	99.4338	38.73	99.4338	1.26448	1.5355	0.725152	0	0	0	1	1	1
332	FALSE	Mascot	332	TCP1 [Saccharomyces cerevisiae]		gi|567930	68434.7	5.31	1	0			38.3	99.3748	38.3	99.3748	1.09856	1.10322	0.601869	0	0	0	1	1	1
333	FALSE	Mascot	333	RNA splicing factor [Saccharomyces cerevisiae YJM789]		gi|151946445	115993	8.32	1	0			37.99	99.3286	37.99	99.3286	0.651931	0.214751	0.380766	0	0	0	1	1	1
334	FALSE	Mascot	334	UAS2 regualtory protein B [Saccharomyces cerevisiae]		gi|171644	27289.4	9.3	1	0			37.59	99.2638	37.59	99.2638	2.03231	1.76517	1.16586	0	0	0	1	1	1
335	FALSE	Mascot	335	Tif34p [Saccharomyces cerevisiae S288c]		gi|6323795	43186	5.41	1	0			37.5662	99.2598	38.53	99.4071	0.808735	1.05309	0.692478	0	0	0	1	1	1
336	FALSE	Mascot	336	conserved protein [Saccharomyces cerevisiae YJM789]		gi|151944169	229906	6.16	1	0			37.33	99.2184	37.33	99.2184	1.22212	1.20294	0.916126	0	0	0	1	1	1
337	FALSE	Mascot	337	Rpn3p [Saccharomyces cerevisiae S288c]		gi|6320859	66584.8	5.37	1	0			36.49	99.0516	36.49	99.0516	1.00323	1.14869	0.966474	0	0	0	1	1	1
338	FALSE	Mascot	338	Chain A, Crystal Structure Of The Copper Chaperone For Superoxide Dismutase		gi|6730572	26906.8	5.77	1	0			36.18	98.9814	36.18	98.9814	0.924372	0.779595	0.512566	0	0	0	1	1	1
339	FALSE	Mascot	339	HOG1 protein [Saccharomyces cerevisiae]		gi|295611	50509.8	5.66	1	0			35.26	98.7411	35.26	98.7411	0.941488	1.11275	0.731772	0	0	0	1	1	1
340	FALSE	Mascot	340	YDL237W [Saccharomyces cerevisiae]		gi|51012587	48665.3	5.34	1	0			35.26	98.7411	35.26	98.7411	0.799259	0.542869	0.466701	0	0	0	1	1	1
341	FALSE	Mascot	341	YOL010Wp-like protein [Saccharomyces cerevisiae AWRI1631]		gi|207341305	34544.7	8.28	1	0			32.97	97.867	32.97	97.867	1.63727	1.73268	0.88571	0	0	0	1	1	1
342	FALSE	Mascot	342	mitochondrial outer membrane (OM45) [Saccharomyces cerevisiae]		gi|172066	51732.6	8.55	1	0			32.96	97.862	32.96	97.862	1.12951	1.47458	0.844613	0	0	0	1	1	1
343	FALSE	Mascot	343	suppressor of mRNA export mutant [Saccharomyces cerevisiae YJM789]		gi|151942370	116469	4.61	1	0			31.59	97.0691	31.59	97.0691	1.20991	1.15173	0.607517	0	0	0	1	1	1
344	FALSE	Mascot	344	Ade8p [Saccharomyces cerevisiae S288c]		gi|6320616	26349.1	5.98	1	0			31.43	96.9591	31.43	96.9591	0.945836	1.27278	0.816143	0	0	0	1	1	1
345	FALSE	Mascot	345	Utp20p [Saccharomyces cerevisiae S288c]		gi|14270688	314191	6.59	1	0			30.94	96.5959	30.94	96.5959	1.95048	2.59039	1.2299	0	0	0	1	1	1
346	FALSE	Mascot	346	Plm2p [Saccharomyces cerevisiae EC1118]		gi|259145733	65626.5	9.38	1	0			30.9	96.5644	30.9	96.5644	1.34832	1.03864	0.653696	0	0	0	1	1	1
347	FALSE	Mascot	347	phosphatidylinositol 4-kinase [Saccharomyces cerevisiae YJM789]		gi|151940835	234289	7.38	1	0			30.23	95.9913	30.23	95.9913	2.48156	1.83524	1.29175	0	0	0	1	1	1
348	FALSE	Mascot	348	conserved protein [Saccharomyces cerevisiae YJM789]		gi|151942783	138179	5.54	1	0			30.15	95.9168	30.15	95.9168	1.25021	1.45504	1.05916	0	0	0	1	1	1
349	FALSE	Mascot	349	translation machinery associated protein [Saccharomyces cerevisiae YJM789]		gi|151945976	31113.8	10.13	1	0			30.14	95.9074	30.14	95.9074	0.983079	0.92317	0.676094	0	0	0	1	1	1
350	FALSE	Mascot	350	G2861 [Saccharomyces cerevisiae]		gi|1246909	44083	6.36	1	0			29.15	94.8596	29.15	94.8596	1.15944	1.34257	0.827906	0	0	0	1	1	1
351	FALSE	Mascot	351	RecName: Full=Transcriptional acticator POG1; AltName: Full=Promoter of growth protein 1		gi|189037320	42184.3	8.96	1	0			29.05	94.7398	29.05	94.7398	1.45201	1.47461	0.652028	0	0	0	1	1	1
352	FALSE	Mascot	352	cell division cycle protein [Saccharomyces cerevisiae]		gi|171181	114794	6.15	1	0			28.97	94.642	28.97	94.642	0.868969	0.535584	0.606875	0	0	0	1	1	1
353	FALSE	Mascot	353	nuclear import-related protein [Saccharomyces cerevisiae YJM789]		gi|151942625	112868	5.54	1	0			28.8862	94.5377	29.85	95.6248	0.95629	0.978809	0.747051	0	0	0	1	1	1
354	FALSE	Mascot	354	conserved protein [Saccharomyces cerevisiae YJM789]		gi|151945692	75302.2	9.95	1	0			28.8	94.4281	28.8	94.4281	0.791072	1.18461	0.650592	0	0	0	1	1	1
355	FALSE	Mascot	355	conserved protein [Saccharomyces cerevisiae YJM789]		gi|151943328	49769.7	9.62	1	0			28.34	93.8056	28.34	93.8056	1.76818	2.43747	1.2299	0	0	0	1	1	1
356	FALSE	Mascot	356	Cin2p [Saccharomyces cerevisiae]		gi|1006803	34884	6.99	1	0			28.19	93.5879	28.19	93.5879	1.02568	1.19161	0.628462	0	0	0	1	1	1
357	FALSE	Mascot	357	conserved protein [Saccharomyces cerevisiae YJM789]		gi|151943653	71074.9	8.95	1	0			28.11	93.4687	28.11	93.4687	0.695023	1.2334	0.652557	0	0	0	1	1	1
358	FALSE	Mascot	358	large-subunit GTPase [Saccharomyces cerevisiae YJM789]		gi|151943709	81859.9	8.84	1	0			27.68	92.7889	27.68	92.7889	2.97052	3.30551	1.40922	0	0	0	1	1	1
359	FALSE	Mascot	359	Rvs161p [Saccharomyces cerevisiae S288c]		gi|6319854	34404.5	6.24	1	0			27.53	92.5355	27.53	92.5355	0.760556	0.465251	0.455788	0	0	0	1	1	1
360	FALSE	Mascot	360	dynamin-related protein [Saccharomyces cerevisiae]		gi|710602	94012.1	5.27	1	0			27.42	92.344	27.42	92.344	1.04254	1.12026	1.21028	0	0	0	1	1	1
361	FALSE	Mascot	361	vacuolar sorting protein [Saccharomyces cerevisiae YJM789]		gi|151944301	34611.8	4.71	1	0			27.41	92.3264	27.41	92.3264	0.789204	1.47402	0.530976	0	0	0	1	1	1
362	FALSE	Mascot	362	Chain A, Yeast Isocitrate Dehydrogenase With Citrate Bound In The Regulatory Subunits		gi|167013430	42293.6	8.07	1	0			27.36	92.2375	27.36	92.2375	0.924372	0.779595	0.512566	0	0	0	1	1	1
363	FALSE	Mascot	363	glutaredoxin [Saccharomyces cerevisiae YJM789]		gi|151942086	34980.2	4.54	1	0			27.29	92.1114	27.29	92.1114	1.14748	0.964328	0.900998	0	0	0	1	1	1
364	FALSE	Mascot	364	conserved protein [Saccharomyces cerevisiae YJM789]		gi|151943962	86514.5	6.02	1	0			27.2	91.9462	27.2	91.9462	1.01361	0.993833	0.654146	0	0	0	1	1	1
365	FALSE	Mascot	365	conserved protein [Saccharomyces cerevisiae YJM789]		gi|151941768	130675	8.5	1	0			27.05	91.6632	27.05	91.6632	1.77515	0.977721	0.881614	0	0	0	1	1	1
366	FALSE	Mascot	366	POP2 protein [Saccharomyces cerevisiae]		gi|218465	52149.3	5.63	1	0			27.02	91.6054	27.02	91.6054	1.6813	1.7838	1.00497	0	0	0	1	1	1
367	FALSE	Mascot	367	GST1 [Saccharomyces cerevisiae]		gi|3712	86449.8	6.55	1	0			27.01	91.586	27.01	91.586	1.03733	1.08712	0.702614	0	0	0	1	1	1
368	FALSE	Mascot	368	selected as a weak suppressor of a mutant of the subunit AC40 of DNA dependant RNA polymerase I and		gi|295671	45228.2	4.21	1	0			26.81	91.1895	26.81	91.1895	0.745513	0.701492	0.59596	0	0	0	1	1	1
369	FALSE	Mascot	369	conserved hypothetical protein [Saccharomyces cerevisiae RM11-1a]		gi|190406727	245125	6.16	1	0			26.62	90.7955	26.62	90.7955	1.1312	1.43992	0.987129	0	0	0	1	1	1
370	FALSE	Mascot	370	C-169 protein [Saccharomyces cerevisiae]		gi|496669	19955.3	4.95	1	0			26.62	90.7955	26.62	90.7955	1.17185	1.15847	0.672049	0	0	0	1	1	1
371	FALSE	Mascot	371	Nft1p [Saccharomyces cerevisiae S288c]		gi|6322956	150258	8.99	1	0			26.43	90.3839	26.43	90.3839	0.753462	1.3792	0.617452	0	0	0	1	1	1
372	FALSE	Mascot	372	malic enzyme [Saccharomyces cerevisiae YJM789]		gi|151941514	80198.3	8.55	1	0			26.4	90.3172	26.4	90.3172	1.04435	0.941671	0.648232	0	0	0	1	1	1
373	FALSE	Mascot	373	DNA helicase [Saccharomyces cerevisiae YJM789]		gi|151944894	145247	9.47	1	0			26.4	90.3172	26.4	90.3172	0.864328	0.91284	0.58563	0	0	0	1	1	1
374	FALSE	Mascot	374	Neo1p [Saccharomyces cerevisiae EC1118]		gi|259147208	140826	6.02	1	0			26.3	90.0917	26.3	90.0917	0.845001	0.604708	0.557014	0	0	0	1	1	1
375	FALSE	Mascot	375	conserved protein [Saccharomyces cerevisiae YJM789]		gi|151941077	96178.1	8.09	1	0			26.2	89.8609	26.2	89.8609	1.3025	0.798535	0.884534	0	0	0	1	1	1
376	FALSE	Mascot	376	conserved protein [Saccharomyces cerevisiae YJM789]		gi|151941712	40134.2	8.18	1	0			26.14	89.7198	26.14	89.7198	0.797139	0.744999	0.752148	0	0	0	1	1	1
377	FALSE	Mascot	377	tryptophanyl-tRNA synthetase [Saccharomyces cerevisiae YJM789]		gi|151945537	56049.7	6.35	1	0			25.94	89.2353	25.94	89.2353	1.89744	1.7259	1.04339	0	0	0	1	1	1
378	FALSE	Mascot	378	2-oxodicarboxylate transporter [Saccharomyces cerevisiae YJM789]		gi|151942664	38343.2	9.87	1	0			25.77	88.8056	25.77	88.8056	1.07439	1.07199	0.840878	0	0	0	1	1	1
379	FALSE	Mascot	379	ribosome assembly [Saccharomyces cerevisiae YJM789]		gi|151941061	28407.1	4.83	1	0			25.7362	88.7182	26.7	90.9635	0.921478	0.92668	0.471221	0	0	0	1	1	1
380	FALSE	Mascot	380	Chain A, Crystal Structure Of The Gal10 Fusion Protein Galactose MutarotaseUDP-Galactose 4-Epimeras		gi|62738905	84928.7	5.66	1	0			25.71	88.6499	25.71	88.6499	0.858605	1.35077	0.548007	0	0	0	1	1	1
381	FALSE	Mascot	381	YJL103C [Saccharomyces cerevisiae]		gi|51830406	78191.9	8.16	1	0			25.55	88.2239	25.55	88.2239	1.08379	1.26652	0.704306	0	0	0	1	1	1
382	FALSE	Mascot	382	conserved protein [Saccharomyces cerevisiae YJM789]		gi|151944312	53072.7	7.22	1	0			25.5	88.0876	25.5	88.0876	0.482532	0.374749	0.393369	0	0	0	1	1	1
383	FALSE	Mascot	383	suicide protein [Saccharomyces cerevisiae YJM789]		gi|151944101	159531	8.36	1	0			25.5	88.0876	25.5	88.0876	0.482532	0.374749	0.393369	0	0	0	1	1	1
384	FALSE	Mascot	384	conserved protein [Saccharomyces cerevisiae YJM789]		gi|151945647	97489.2	9.72	1	0			25.5	88.0876	25.5	88.0876	0.482532	0.374749	0.393369	0	0	0	1	1	1
385	FALSE	Mascot	385	gamma-glutamyltransferase precursor [Saccharomyces cerevisiae RM11-1a]		gi|190405355	79193	5.58	1	0			25.5	88.0876	25.5	88.0876	0.482532	0.374749	0.393369	0	0	0	1	1	1
386	FALSE	Mascot	386	EC1118_1G1_4720p [Saccharomyces cerevisiae EC1118]		gi|259146654	15291.1	11.76	1	0			25.5	88.0876	25.5	88.0876	0.482532	0.374749	0.393369	0	0	0	1	1	1
387	FALSE	Mascot	387	Sul2p [Saccharomyces cerevisiae S288c]		gi|6323121	107869	6.23	1	0			25.5	88.0876	25.5	88.0876	0.482532	0.374749	0.393369	0	0	0	1	1	1
388	FALSE	Mascot	388	tRNA-specific adenosine deaminase subunit [Saccharomyces cerevisiae YJM789]		gi|151940847	41298.3	6.18	1	0			25.5	88.0876	25.5	88.0876	0.482532	0.374749	0.393369	0	0	0	1	1	1
389	FALSE	Mascot	389	anthranilate synthase Component II:indole-3-glycerol phosphate synthase (TRP3) [Saccharomyces cerev		gi|173045	58797	6.45	1	0			25.43	87.894	25.43	87.894	2.63964	1.84988	0.774123	0	0	0	1	1	1
390	FALSE	Mascot	390	Yil002w-ap [Saccharomyces cerevisiae S288c]		gi|33438816	9020.83	4.52	1	0			25.41	87.8381	25.41	87.8381	1.07439	1.07199	0.840878	0	0	0	1	1	1
391	FALSE	Mascot	391	protein phosphatase type 2C [Saccharomyces cerevisiae]		gi|1622933	55834	4.48	1	0			25.39	87.782	25.39	87.782	2.17457	2.86404	0	0	0	0	1	1	0
392	FALSE	Mascot	392	Pap1p [Saccharomyces cerevisiae S288c]		gi|6322854	71940.4	7.95	1	0			25.32	87.5835	25.32	87.5835	1.18031	1.71223	0.874986	0	0	0	1	1	1
393	FALSE	Mascot	393	YMR086W [Saccharomyces cerevisiae]		gi|51012603	120817	9.71	1	0			25.2	87.2356	25.2	87.2356	0.613543	1.73777	0.695354	0	0	0	1	1	1
394	FALSE	Mascot	394	Met14p [Saccharomyces cerevisiae S288c]		gi|6322852	25823.9	8.27	1	0			25.04	86.7566	25.04	86.7566	0.930883	1.44043	0.807878	0	0	0	1	1	1
395	FALSE	Mascot	395	ORF1 [Saccharomyces cerevisiae]		gi|172584	42861.9	5.75	1	0			24.94	86.4481	24.94	86.4481	0.842293	1.3063	0.519523	0	0	0	1	1	1
396	FALSE	Mascot	396	conserved protein [Saccharomyces cerevisiae YJM789]		gi|151942117	63908.6	7.06	1	0			24.8062	86.0242	25.77	88.8056	0.958164	1.28388	0.692128	0	0	0	1	1	1
397	FALSE	Mascot	397	RecName: Full=Mitotic spindle-associated protein SHE1; AltName: Full=Sensitive to high expression p		gi|189046711	42303.4	10.41	1	0			24.74	85.8094	24.74	85.8094	0.721548	0.768479	0.633952	0	0	0	1	1	1
398	FALSE	Mascot	398	coiled-coil protein involved in the spindle-assembly checkpoint [Saccharomyces cerevisiae YJM789]		gi|151943721	100993	5.32	1	0			23.9262	82.885	24.89	86.2912	1.62376	1.46236	0.86145	0	0	0	1	1	1

## Sheet: msms_summary
	Submit To DeNovo	Plate Number	Spot Index	Spot Label	Protein Name	Species	Accession Number	Total Ion Score	Total Ion Score C.I. %	Protein MW	Protein PI	Best Peptide Sequence	Start Sequence Position	End Sequence Position	Modification	Ion Score	Ion Score C.I. %	Calculated Mass	Observed Mass	Match Error Da	Match Error PPM	Total MS/MS Ion Cluster Area	MS/MS Ion Cluster Area Matched %	Custom1	Custom2	Acquisition Time	iTRAQ Ratio (115/114)	iTRAQ Ratio (116/114)	iTRAQ Ratio (117/114)	Avg. iTRAQ Ratio (115/114)	Avg. iTRAQ Ratio (116/114)	Avg. iTRAQ Ratio (117/114)	iTRAQ Peptides (115/114)	iTRAQ Peptides (116/114)	iTRAQ Peptides (117/114)	iTRAQ 114 Reagent Cluster Area	iTRAQ 115 Reagent Cluster Area	iTRAQ 116 Reagent Cluster Area	iTRAQ 117 Reagent Cluster Area
870	FALSE	1	173	G24	cytosolic glutamyl-tRNA synthetase [Saccharomyces cerevisiae]		gi|1008483	235.48	100	95983.2	7.24	IGDIIQFER	682	690	(N-term)_iTRAQ[0]	53.15	99.98	1234.69	1234.77	0.081543	66.0432	26895.5	76.2338			2013-09-15 19:38:37	1.84784	1.43542	1.01596	1.44977	1.16085	0.871432	4	4	4	773.923	1430.09	1110.91	786.275
871	FALSE	1	234	J10	cytosolic glutamyl-tRNA synthetase [Saccharomyces cerevisiae]		gi|1008483	235.48	100	95983.2	7.24	NAQYDWMLQALR	424	435	(N-term)_iTRAQ[0]	38.57	99.413	1652.83	1652.9	0.0667725	40.3988	50178.7	27.0562			2013-09-15 22:36:59	1.31665	1.10647	0.794913	1.44977	1.16085	0.871432	4	4	4	1701.6	2240.42	1882.77	1352.62
872	FALSE	1	259	K11	cytosolic glutamyl-tRNA synthetase [Saccharomyces cerevisiae]		gi|1008483	235.48	100	95983.2	7.24	APIVAYAELIAAR	27	39	(N-term)_iTRAQ[0]	83.45	100	1501.89	1501.98	0.0935059	62.2589	11347.2	71.1019			2013-09-15 23:54:52	1.50728	0.917627	0.812297	1.44977	1.16085	0.871432	4	4	4	731.527	1102.61	671.269	594.217
873	FALSE	1	266	K18	cytosolic glutamyl-tRNA synthetase [Saccharomyces cerevisiae]		gi|1008483	235.48	100	95983.2	7.24	DVVPVDLVDFDHLITK	633	648	(N-term)_iTRAQ[0], Lysine(K)_iTRAQ[16]	60.31	99.996	2113.18	2113.32	0.144775	68.5107	10072.5	44.7725			2013-09-15 23:34:41	1.20466	1.246	0.879068	1.44977	1.16085	0.871432	4	4	4	822.957	991.385	1025.41	723.435
896	FALSE	1	52	C1	Rps14ap [Saccharomyces cerevisiae S288c]		gi|10383793	206.77	100	16014.7	10.73	TKTPGPGGQAALR	91	103	(N-term)_iTRAQ[0], Lysine(K)_iTRAQ[2]	24.63	85.445	1541.9	1541.97	0.0664062	43.0678	18501.4	28.5068			2013-09-15 14:39:02	0.895593	1.2614	0.720326	1.03448	1.15251	0.801671	4	4	4	2578.99	2309.72	3253.14	1857.71
897	FALSE	1	98	D23	Rps14ap [Saccharomyces cerevisiae S288c]		gi|10383793	206.77	100	16014.7	10.73	IEDVTPVPSDSTR	115	127	(N-term)_iTRAQ[0]	81.16	100	1559.8	1559.89	0.0853271	54.7038	22635.6	70.3371			2013-09-15 15:52:18	1.15495	1.29199	1.03607	1.03448	1.15251	0.801671	4	4	4	916.833	1058.9	1184.54	949.899
898	FALSE	1	105	E4	Rps14ap [Saccharomyces cerevisiae S288c]		gi|10383793	206.77	100	16014.7	10.73	IGRIEDVTPVPSDSTR	112	127	(N-term)_iTRAQ[0]	42.17	99.744	1886.01	1886.09	0.0772705	40.9704	52505.9	36.3167			2013-09-15 16:08:40	0.98537	1.07087	0.788245	1.03448	1.15251	0.801671	4	4	4	4360.51	4296.71	4669.55	3437.15
899	FALSE	1	156	G7	Rps14ap [Saccharomyces cerevisiae S288c]		gi|10383793	206.77	100	16014.7	10.73	ADRDESSPYAAMLAAQDVAAK	50	70	(N-term)_iTRAQ[0], Lysine(K)_iTRAQ[21]	58.81	99.994	2468.23	2468.34	0.103027	41.7413	9826.66	52.3458			2013-09-15 18:46:41	1.12363	1.01093	0.702114	1.03448	1.15251	0.801671	4	4	4	896.462	1007.29	906.264	629.418
1044	FALSE	1	84	D9	Chain G, 12-Subunit Rna Polymerase Ii		gi|110590860	117.88	100	27023.3	8.95	NFIAVSAANR	181	190	(N-term)_iTRAQ[0]	80.74	100	1206.67	1206.71	0.0432129	35.8116	94121.9	71.2834			2013-09-15 15:07:12	1.01903	1.34006	0.707276	1.19933	1.5712	0.765796	2	2	2	3932.5	4007.35	5269.77	2781.36
1045	FALSE	1	96	D21	Chain G, 12-Subunit Rna Polymerase Ii		gi|110590860	117.88	100	27023.3	8.95	KNFIAVSAANR	180	190	(N-term)_iTRAQ[0], Lysine(K)_iTRAQ[1]	37.14	99.183	1478.87	1478.95	0.0845947	57.2023	17947.9	27.9748			2013-09-15 15:47:11	1.41152	1.84222	0.829158	1.19933	1.5712	0.765796	2	2	2	1726	2436.3	3179.68	1431.13
885	FALSE	1	205	I5	Sug2p [Saccharomyces cerevisiae]		gi|1147800	226.656	100	54222.9	5.53	EVIELPLKNPEIFQR	195	209	(N-term)_iTRAQ[0], Lysine(K)_iTRAQ[8]	70.77	100	2113.23	2113.32	0.0930176	44.0169	26772.2	51.5224			2013-09-15 21:53:40	1.30839	1.47106	0.973059	1.07184	1.60994	0.79482	3	3	3	1659.57	2171.36	2441.32	1614.86
886	FALSE	1	305	M7	Sug2p [Saccharomyces cerevisiae]		gi|1147800	226.656	100	54222.9	5.53	ALQSIGQLIGEVMK	97	110	(N-term)_iTRAQ[0], Lysine(K)_iTRAQ[14]	113.48	100	1775.03	1775.13	0.0917969	51.7155	17785.9	74.6269			2013-09-16 01:55:06	1.44072	1.53221	0.955119	1.07184	1.60994	0.79482	3	3	3	773.427	1114.29	1185.06	738.715
1180	FALSE	1	302	M4	N2505 [Saccharomyces cerevisiae]		gi|1149539	38.88	99.453	66156.6	5.25	VVNQLYPVDLFTELPPPIR	67	85	(N-term)_iTRAQ[0]	38.88	99.453	2354.32	2354.46	0.134521	57.138	7280.69	74.1404			2013-09-16 01:46:27	1.36733	1.64181	1.38467	1.36733	1.64181	1.38467	1	1	1	271.696	371.498	446.074	376.211
527	FALSE	1	90	D15	Rps10bp [Saccharomyces cerevisiae]		gi|1151236	487.21	100	31088.8	10.49	VFFDKR	26	31	(N-term)_iTRAQ[0], Lysine(K)_iTRAQ[5]	37.01	99.159	1099.65	1099.71	0.0598145	54.394	71987.2	54.3779			2013-09-15 15:27:02	1.42428	1.90012	0.908549	1.21352	1.37112	0.828296	6	6	6	3351.44	4773.4	6368.16	3044.95
528	FALSE	1	96	D21	Rps10bp [Saccharomyces cerevisiae]		gi|1151236	487.21	100	31088.8	10.49	ISGGNDKQGFPMK	52	64	(N-term)_iTRAQ[0], Lysine(K)_iTRAQ[7,13]	28.21	93.617	1810.99	1811.08	0.0916748	50.6215	24122.2	28.8096			2013-09-15 15:46:14	1.00691	1.18714	0.787859	1.21352	1.37112	0.828296	6	6	6	3293.18	3315.95	3909.46	2594.56
529	FALSE	1	121	E20	Rps10bp [Saccharomyces cerevisiae]		gi|1151236	487.21	100	31088.8	10.49	KGEQELEGLTDTTVPK	116	131	(N-term)_iTRAQ[0], Lysine(K)_iTRAQ[1,16]	54.98	99.987	2177.2	2177.33	0.124268	57.0767	23757.5	29.2829			2013-09-15 16:59:16	1.05133	1.13774	0.771145	1.21352	1.37112	0.828296	6	6	6	2956.41	3108.16	3363.63	2279.82
530	FALSE	1	146	F21	Rps10bp [Saccharomyces cerevisiae]		gi|1151236	487.21	100	31088.8	10.49	IGQEVDGEAVGDEFK	32	46	(N-term)_iTRAQ[0], Lysine(K)_iTRAQ[15]	131.49	100	1880.95	1881.05	0.103516	55.0337	42749.9	54.5315			2013-09-15 17:22:03	1.1886	1.22888	0.834703	1.21352	1.37112	0.828296	6	6	6	3327.49	3955.05	4089.1	2777.47
531	FALSE	1	175	H2	Rps10bp [Saccharomyces cerevisiae]		gi|1151236	487.21	100	31088.8	10.49	IGQEVDGEAVGDEFKGYVFK	32	51	(N-term)_iTRAQ[0], Lysine(K)_iTRAQ[15,20]	93.44	100	2619.37	2619.49	0.121582	46.4166	12268.8	55.3643			2013-09-15 20:51:44	1.24907	1.33193	0.936508	1.21352	1.37112	0.828296	6	6	6	1084.42	1354.51	1444.37	1015.56
532	FALSE	1	346	N24	Rps10bp [Saccharomyces cerevisiae]		gi|1151236	487.21	100	31088.8	10.49	GAIVGPDLAVLALVIVK	99	115	(N-term)_iTRAQ[0], Lysine(K)_iTRAQ[17]	142.08	100	1936.25	1936.35	0.100342	51.8229	161109	86.7968			2013-09-16 02:52:08	1.42667	1.58175	0.748406	1.21352	1.37112	0.828296	6	6	6	2718.37	3878.22	4299.78	2034.44
595	FALSE	1	118	E17	YOR3177w [Saccharomyces cerevisiae]		gi|1164943	400.83	100	24902.1	9.73	HVIFLAER	92	99	(N-term)_iTRAQ[0]	70.77	100	1128.66	1128.73	0.0699463	61.9726	25887.3	61.0825			2013-09-15 16:48:42	1.36928	1.98463	0.499879	1.14577	1.63134	0.616749	5	5	5	1692.46	2317.44	3358.9	846.024
596	FALSE	1	123	E22	YOR3177w [Saccharomyces cerevisiae]		gi|1164943	400.83	100	24902.1	9.73	AELRPLQFK	36	44	(N-term)_iTRAQ[0], Lysine(K)_iTRAQ[9]	54.03	99.983	1389.85	1389.93	0.0847168	60.9541	93858.4	60.4428			2013-09-15 17:03:45	1.28681	2.24122	0.594275	1.14577	1.63134	0.616749	5	5	5	3971.54	5110.61	8901.11	2360.19
597	FALSE	1	261	K13	YOR3177w [Saccharomyces cerevisiae]		gi|1164943	400.83	100	24902.1	9.73	ALAIFVPVPSLAGFHK	60	75	(N-term)_iTRAQ[0], Lysine(K)_iTRAQ[16]	53.24	99.98	1955.17	1955.28	0.105469	53.9434	15997.4	62.2113			2013-09-15 23:47:48	1.00003	1.25716	0.662189	1.14577	1.63134	0.616749	5	5	5	893.046	893.068	1122.7	591.365
598	FALSE	1	287	L15	YOR3177w [Saccharomyces cerevisiae]		gi|1164943	400.83	100	24902.1	9.73	TLTAVHDKILEDLVFPTEIVGK	120	141	(N-term)_iTRAQ[0], Lysine(K)_iTRAQ[8,22]	43.25	99.8	2870.66	2870.85	0.185791	64.7206	3985.78	66.7851			2013-09-16 01:09:35	1.01127	1.55703	0.674865	1.14577	1.63134	0.616749	5	5	5	314.531	318.077	489.734	212.266
599	FALSE	1	329	N7	YOR3177w [Saccharomyces cerevisiae]		gi|1164943	400.83	100	24902.1	9.73	ILSQAPTELELQVAQAFVELENSSPELK	8	35	(N-term)_iTRAQ[0], Lysine(K)_iTRAQ[28]	179.54	100	3371.82	3371.97	0.153564	45.5435	19817	87.8739			2013-09-16 03:44:48	1.10814	1.327	0.672191	1.14577	1.63134	0.616749	5	5	5	479.195	531.016	635.894	322.111
1063	FALSE	1	310	M12	YOR3513c [Saccharomyces cerevisiae]		gi|1164988	100.82	100	27771.6	9.99	AFTLGFDLDDSIALLR	105	120	(N-term)_iTRAQ[0]	100.82	100	1911.03	1911.14	0.100708	52.6982	23915	76.8883			2013-09-16 02:11:06	1.67405	1.77214	0.835694	1.67405	1.77214	0.835694	1	1	1	692.401	1159.12	1227.03	578.635
721	FALSE	1	130	F5	Chain A, Crystal Structure Of Yeast Rna Splicing Factor Snu13p		gi|116666730	302.89	100	16059.7	7.05	NVPYVFVPSR	75	84	(N-term)_iTRAQ[0]	66.2	99.999	1321.74	1321.81	0.0687256	51.9963	28969.8	73.0425			2013-09-15 18:11:07	1.18158	0.999094	0.487683	1.14942	1.03643	0.425761	3	3	3	1638.28	1935.76	1636.79	798.96
722	FALSE	1	323	N1	Chain A, Crystal Structure Of Yeast Rna Splicing Factor Snu13p		gi|116666730	302.89	100	16059.7	7.05	AFPLADAALTQQILDVVQQAANLR	8	31	(N-term)_iTRAQ[0]	74.76	100	2710.5	2710.64	0.134766	49.7198	78747.2	52.0632			2013-09-16 04:02:06	1.3218	1.21798	0.504169	1.14942	1.03643	0.425761	3	3	3	946.829	1251.51	1153.22	477.361
723	FALSE	1	357	O11	Chain A, Crystal Structure Of Yeast Rna Splicing Factor Snu13p		gi|116666730	302.89	100	16059.7	7.05	AFPLADAALTQQILDVVQQAANLR	8	31	(N-term)_iTRAQ[0]	236.69	100	2710.5	2710.62	0.119873	44.2254	1.77381e+06	82.209			2013-09-16 04:32:34	0.972317	0.914909	0.313896	1.14942	1.03643	0.425761	3	3	3	20366.8	19803	18633.8	6393.05
986	FALSE	1	106	E5	Chain G, Structure Of Ribosome-Bound Cricket Paralysis Virus Ires Rna		gi|119390529	154.53	100	28179.7	9.72	LLGPQLSK	120	127	(N-term)_iTRAQ[0], Lysine(K)_iTRAQ[8]	37.96	99.324	1143.73	1143.77	0.0325928	28.4968	17180.6	36.9135			2013-09-15 16:12:49	0.908393	1.39479	0.583595	0.686598	1.14375	0.469833	3	3	3	1235.21	1122.06	1722.86	720.862
987	FALSE	1	272	K24	Chain G, Structure Of Ribosome-Bound Cricket Paralysis Virus Ires Rna		gi|119390529	154.53	100	28179.7	9.72	NFLETVELQVGLK	24	36	(N-term)_iTRAQ[0], Lysine(K)_iTRAQ[13]	99.59	100	1778.03	1778.15	0.117676	66.1832	82419.3	68.9355			2013-09-15 23:17:22	0.62593	0.969977	0.452741	0.686598	1.14375	0.469833	3	3	3	5327.46	3334.62	5167.52	2411.96
988	FALSE	1	296	L24	Chain G, Structure Of Ribosome-Bound Cricket Paralysis Virus Ires Rna		gi|119390529	154.53	100	28179.7	9.72	NFLETVELQVGLK	24	36	(N-term)_iTRAQ[0], Lysine(K)_iTRAQ[13]	116.57	100	1778.03	1778.18	0.145996	82.1111	96173.7	73.3059			2013-09-16 01:32:58	0.569257	1.10591	0.392526	0.686598	1.14375	0.469833	3	3	3	5258.19	2993.26	5815.1	2063.98
1085	FALSE	1	73	C22	Chain A, Crystal Structure Of Oxidized Form From Saccharomyces Cerevisiae		gi|122920148	87.91	100	13683	6.02	VVGANPAAIK	95	104	(N-term)_iTRAQ[0], Lysine(K)_iTRAQ[10]	42.04	99.736	1227.77	1227.83	0.059082	48.1215	5640.41	60.2709			2013-09-15 13:34:16	1.41364	1.37787	1.12942	1.46056	1.36111	1.14835	2	2	2	307.102	434.132	423.148	346.849
1086	FALSE	1	210	I10	Chain A, Crystal Structure Of Oxidized Form From Saccharomyces Cerevisiae		gi|122920148	87.91	100	13683	6.02	AEVSSMPTLIFYK	75	87	(N-term)_iTRAQ[0], Lysine(K)_iTRAQ[13]	45.87	99.891	1773.97	1774.04	0.0670166	37.7777	13720.2	48.5712			2013-09-15 21:39:51	1.50904	1.34455	1.16759	1.46056	1.36111	1.14835	2	2	2	901.53	1360.44	1212.15	1052.62
1192	FALSE	1	321	M23	Utp20p [Saccharomyces cerevisiae S288c]		gi|14270688	30.94	96.596	314191	6.59	ILLPLYGYLETYYSR	2383	2397	(N-term)_iTRAQ[0]	30.94	96.596	2008.09	2008.21	0.121826	60.6676	8772.82	60.4155			2013-09-16 02:46:22	1.95048	2.59039	1.2299	1.95048	2.59039	1.2299	1	1	1	374.228	729.923	969.396	460.263
768	FALSE	1	76	D1	Loc1p [Saccharomyces cerevisiae S288c]		gi|14318523	287.27	100	29628.5	10.31	EVAPEVFQDSQAR	15	27	(N-term)_iTRAQ[0]	100.55	100	1619.81	1619.88	0.0638428	39.4136	53168.5	69.5716			2013-09-15 14:41:35	0.659602	0.910159	0.625432	0.64513	0.995892	0.58646	5	5	5	3064.9	2021.62	2789.55	1916.89
769	FALSE	1	79	D4	Loc1p [Saccharomyces cerevisiae S288c]		gi|14318523	287.27	100	29628.5	10.31	NQLANVPHLTEK	28	39	(N-term)_iTRAQ[0], Lysine(K)_iTRAQ[12]	51.09	99.967	1651.94	1651.99	0.0498047	30.1493	24657.8	53.6823			2013-09-15 14:51:30	0.717117	0.852412	0.651492	0.64513	0.995892	0.58646	5	5	5	2370.47	1699.91	2020.62	1544.34
770	FALSE	1	102	E1	Loc1p [Saccharomyces cerevisiae S288c]		gi|14318523	287.27	100	29628.5	10.31	EVAPEVFQDSQAR	15	27	(N-term)_iTRAQ[0]	111.83	100	1619.81	1619.88	0.06604	40.7701	111391	77.7079			2013-09-15 15:58:44	0.526199	1.02115	0.510816	0.64513	0.995892	0.58646	5	5	5	5345.97	2813.05	5459.04	2730.81
771	FALSE	1	122	E21	Loc1p [Saccharomyces cerevisiae S288c]		gi|14318523	287.27	100	29628.5	10.31	KFIADNDTLTLNR	98	110	(N-term)_iTRAQ[0], Lysine(K)_iTRAQ[1]	37.31	99.215	1809.01	1809.12	0.109497	60.5287	24215.2	38.8713			2013-09-15 17:03:07	0.675923	1.0425	0.551938	0.64513	0.995892	0.58646	5	5	5	3269.29	2209.79	3408.23	1804.45
772	FALSE	1	130	F5	Loc1p [Saccharomyces cerevisiae S288c]		gi|14318523	287.27	100	29628.5	10.31	FIADNDTLTLNR	99	110	(N-term)_iTRAQ[0]	87.04	100	1536.81	1536.89	0.0750732	48.8499	23072.2	69.2293			2013-09-15 18:11:26	0.664227	1.18612	0.603878	0.64513	0.995892	0.58646	5	5	5	1284.66	853.309	1523.77	775.78
1149	FALSE	1	320	M22	Bbc1p [Saccharomyces cerevisiae S288c]		gi|14627173	53.77	99.982	140179	5.17	NFVSQIVSEFKDEVIQPIGAR	1025	1045	(N-term)_iTRAQ[0], Lysine(K)_iTRAQ[11]	53.77	99.982	2664.46	2664.62	0.157471	59.1004	17020.1	59.9614			2013-09-16 02:42:31	1.25156	0.86912	0.823989	1.25156	0.86912	0.823989	1	1	1	1224.29	1532.27	1064.06	1008.8
1167	FALSE	1	263	K15	Chain A, Crystal Structure Of Yeast Fatty Acid Synthase With Stalled Acyl Carrier Protein At 3.1 An		gi|146387388	45.25	99.874	197413	5.48	QIAPAELEGLLDLER	870	884	(N-term)_iTRAQ[0]	45.25	99.874	1811	1811.12	0.12146	67.0678	9169.64	56.9717			2013-09-15 23:43:38	1.07234	1.00918	0.704632	1.07234	1.00918	0.704632	1	1	1	802.779	860.851	810.146	565.664
1072	FALSE	1	278	L6	Chain B, Mms2UBC13 UBIQUITIN CONJUGATING ENZYME COMPLEX		gi|14719687	93.73	100	17539	6.48	AYTMETLLLDLR	107	118	(N-term)_iTRAQ[0]	93.73	100	1582.86	1582.96	0.098999	62.5443	36234.9	78.2941			2013-09-16 00:38:25	1.61206	1.38586	1.00801	1.61206	1.38586	1.00801	1	1	1	1052.37	1696.49	1458.43	1060.79
1102	FALSE	1	246	J22	conserved protein [Saccharomyces cerevisiae YJM789]		gi|151940771	82.01	100	93964.9	5.86	ALQSVLDADVWR	272	283	(N-term)_iTRAQ[0]	82.01	100	1516.82	1516.95	0.124878	82.3285	31972.2	74.744			2013-09-15 23:09:20	1.31078	1.92572	0.834252	1.31078	1.92572	0.834252	1	1	1	686.773	900.206	1322.53	572.942
506	FALSE	1	80	D5	ribosomal protein P0 [Saccharomyces cerevisiae YJM789]		gi|151940865	507.1	100	36004.9	4.71	EYLEEYK	17	23	(N-term)_iTRAQ[0], Lysine(K)_iTRAQ[7]	58.16	99.994	1261.66	1261.71	0.0501709	39.7659	9179.52	53.9665			2013-09-15 14:56:57	1.45084	1.47758	0.677567	1.39462	1.62562	0.857795	6	6	6	796.802	1156.03	1177.34	539.886
507	FALSE	1	151	G2	ribosomal protein P0 [Saccharomyces cerevisiae YJM789]		gi|151940865	507.1	100	36004.9	4.71	AGAVAPEDIWVR	111	122	(N-term)_iTRAQ[0]	104.82	100	1427.78	1427.85	0.0739746	51.811	454246	84.497			2013-09-15 18:28:06	1.82563	2.29821	1.03488	1.39462	1.62562	0.857795	6	6	6	4716.64	8610.82	10839.8	4881.13
508	FALSE	1	153	G4	ribosomal protein P0 [Saccharomyces cerevisiae YJM789]		gi|151940865	507.1	100	36004.9	4.71	LREYLEEYK	15	23	(N-term)_iTRAQ[0], Lysine(K)_iTRAQ[9]	54.7	99.986	1530.84	1530.91	0.0721436	47.1267	30559.2	42.8847			2013-09-15 18:35:09	1.54096	1.7354	0.898913	1.39462	1.62562	0.857795	6	6	6	2174.14	3350.26	3773.01	1954.37
509	FALSE	1	197	H24	ribosomal protein P0 [Saccharomyces cerevisiae YJM789]		gi|151940865	507.1	100	36004.9	4.71	SLFVVGVDNVSSQQMHEVR	24	42	(N-term)_iTRAQ[0]	117.83	100	2275.16	2275.28	0.121338	53.3315	19220.2	76.2905			2013-09-15 19:43:05	1.10845	1.31419	0.766841	1.39462	1.62562	0.857795	6	6	6	1031.34	1143.19	1355.38	790.876
510	FALSE	1	213	I13	ribosomal protein P0 [Saccharomyces cerevisiae YJM789]		gi|151940865	507.1	100	36004.9	4.71	GNVGFVFTNEPLTEIK	82	97	(N-term)_iTRAQ[0], Lysine(K)_iTRAQ[16]	109.64	100	2053.12	2053.21	0.0881348	42.9272	40090.9	64.4636			2013-09-15 21:29:16	1.18228	1.27727	0.761949	1.39462	1.62562	0.857795	6	6	6	2221.39	2626.32	2837.33	1692.59
511	FALSE	1	321	M23	ribosomal protein P0 [Saccharomyces cerevisiae YJM789]		gi|151940865	507.1	100	36004.9	4.71	GFLSDLPDFEKLLPFVK	65	81	(N-term)_iTRAQ[0], Lysine(K)_iTRAQ[11,17]	61.95	99.997	2397.38	2397.52	0.138916	57.9449	24381.5	71.3067			2013-09-16 02:46:03	1.37553	1.86569	1.08171	1.39462	1.62562	0.857795	6	6	6	701.689	965.191	1309.14	759.024
500	FALSE	1	192	H19	U3 snoRNP protein [Saccharomyces cerevisiae YJM789]		gi|151940928	542.75	100	114504	7.94	EYVFDPSLSQGSGDVVVQPPR	321	341	(N-term)_iTRAQ[0]	64.17	99.998	2420.22	2420.38	0.15625	64.5602	39832.4	72.9129			2013-09-15 19:57:51	1.5486	1.35209	1.08317	2.00554	2.16734	1.00549	6	6	6	1300.78	2014.39	1758.77	1408.96
501	FALSE	1	220	I20	U3 snoRNP protein [Saccharomyces cerevisiae YJM789]		gi|151940928	542.75	100	114504	7.94	SLWSFSLR	374	381	(N-term)_iTRAQ[0]	38.48	99.4	1139.63	1139.71	0.0769043	67.4816	17420.7	47.1862			2013-09-15 21:10:39	2.14782	2.29572	1.12267	2.00554	2.16734	1.00549	6	6	6	613.243	1317.14	1407.83	688.467
502	FALSE	1	261	K13	U3 snoRNP protein [Saccharomyces cerevisiae YJM789]		gi|151940928	542.75	100	114504	7.94	LPFFLQLSGEK	756	766	(N-term)_iTRAQ[0], Lysine(K)_iTRAQ[11]	71.45	100	1566.91	1567	0.0906982	57.8834	12783	61.0545			2013-09-15 23:48:27	1.94073	2.35043	0.722903	2.00554	2.16734	1.00549	6	6	6	607.297	1178.6	1427.41	439.017
503	FALSE	1	271	K23	U3 snoRNP protein [Saccharomyces cerevisiae YJM789]		gi|151940928	542.75	100	114504	7.94	SKFPEIVALAIENAR	409	423	(N-term)_iTRAQ[0], Lysine(K)_iTRAQ[2]	112.3	100	1946.13	1946.26	0.130127	66.8644	59672.1	62.5401			2013-09-15 23:20:34	2.55926	3.04929	1.3875	2.00554	2.16734	1.00549	6	6	6	2082.46	5329.57	6350.04	2889.41
504	FALSE	1	323	N1	U3 snoRNP protein [Saccharomyces cerevisiae YJM789]		gi|151940928	542.75	100	114504	7.94	DYSSLLATLINFSPAAVDLEIR	829	850	(N-term)_iTRAQ[0]	214.53	100	2552.37	2552.51	0.133057	52.1306	86889	91.7417			2013-09-16 04:01:47	2.16408	2.77797	1.2732	2.00554	2.16734	1.00549	6	6	6	541.903	1172.72	1505.39	689.95
505	FALSE	1	345	N23	U3 snoRNP protein [Saccharomyces cerevisiae YJM789]		gi|151940928	542.75	100	114504	7.94	EGSQSKDYSSLLATLINFSPAAVDLEIR	823	850	(N-term)_iTRAQ[0], Lysine(K)_iTRAQ[6]	41.82	99.722	3312.76	3312.92	0.164307	49.5982	7012.21	66.0119			2013-09-16 02:56:19	1.82012	1.6771	0.665463	2.00554	2.16734	1.00549	6	6	6	356.254	648.426	597.475	237.074
1140	FALSE	1	328	N6	conserved protein [Saccharomyces cerevisiae YJM789]		gi|151940939	59.53	99.995	241910	7.88	LTLAFDELVAVLGR	1770	1783	(N-term)_iTRAQ[0]	59.53	99.995	1660.98	1661.07	0.0904541	54.4584	6849.82	71.7591			2013-09-16 03:48:19	1.02447	0.990215	0.616631	1.02447	0.990215	0.616631	1	1	1	391.818	401.405	387.984	241.607
486	FALSE	1	41	B14	FKBP proline rotamase [Saccharomyces cerevisiae YJM789]		gi|151940964	552.38	100	50696.4	4.55	VKDSEESKPKPK	271	282	(N-term)_iTRAQ[0], Lysine(K)_iTRAQ[2,8,10,12]	45.27	99.874	2092.26	2092.35	0.0917969	43.8745	33553.7	54.6528			2013-09-15 13:02:55	0.587112	1.66894	0.705079	0.590595	1.66843	0.68203	9	9	9	2632.14	1545.36	4392.88	1855.87
487	FALSE	1	50	B23	FKBP proline rotamase [Saccharomyces cerevisiae YJM789]		gi|151940964	552.38	100	50696.4	4.55	VTGKGPHAK	296	304	(N-term)_iTRAQ[0], Lysine(K)_iTRAQ[4,9]	37.48	99.245	1326.82	1326.91	0.0904541	68.1735	3797.77	53.2982			2013-09-15 13:21:27	0.550067	1.29857	0.64354	0.590595	1.66843	0.68203	9	9	9	471.158	259.168	611.829	303.209
488	FALSE	1	77	D2	FKBP proline rotamase [Saccharomyces cerevisiae YJM789]		gi|151940964	552.38	100	50696.4	4.55	GKPFVFK	329	335	(N-term)_iTRAQ[0], Lysine(K)_iTRAQ[2,7]	37.63	99.271	1254.79	1254.84	0.0489502	39.0105	26972.2	60.86			2013-09-15 14:46:41	0.519584	1.51651	0.605695	0.590595	1.66843	0.68203	9	9	9	2074.19	1077.72	3145.54	1256.33
489	FALSE	1	135	F10	FKBP proline rotamase [Saccharomyces cerevisiae YJM789]		gi|151940964	552.38	100	50696.4	4.55	RIVIPAPYAYGK	359	370	(N-term)_iTRAQ[0], Lysine(K)_iTRAQ[12]	69.72	100	1635.98	1636.04	0.0583496	35.6664	112347	63.1124			2013-09-15 17:52:51	0.681525	1.78784	0.855799	0.590595	1.66843	0.68203	9	9	9	4301.59	2931.64	7690.57	3681.29
490	FALSE	1	160	G11	FKBP proline rotamase [Saccharomyces cerevisiae YJM789]		gi|151940964	552.38	100	50696.4	4.55	ITMAAIDPEPFDDDKKPSTLR	33	53	(N-term)_iTRAQ[0], Lysine(K)_iTRAQ[15,16]	59.35	99.995	2792.49	2792.59	0.106445	38.1185	160157	81.468			2013-09-15 18:56:37	0.603106	1.48876	0.693122	0.590595	1.66843	0.68203	9	9	9	4049.66	2442.37	6028.95	2806.91
491	FALSE	1	181	H8	FKBP proline rotamase [Saccharomyces cerevisiae YJM789]		gi|151940964	552.38	100	50696.4	4.55	QALPGIPANSELTFDVK	371	387	(N-term)_iTRAQ[0], Lysine(K)_iTRAQ[17]	78.15	100	2088.16	2088.22	0.0617676	29.5799	16822.9	63.0992			2013-09-15 20:31:50	0.732219	1.40903	0.676261	0.590595	1.66843	0.68203	9	9	9	1356.23	993.059	1910.97	917.167
492	FALSE	1	191	H18	FKBP proline rotamase [Saccharomyces cerevisiae YJM789]		gi|151940964	552.38	100	50696.4	4.55	GWDIGVAGMAVGGER	344	358	(N-term)_iTRAQ[0]	132.61	100	1618.81	1618.91	0.100464	62.0602	148913	79.4839			2013-09-15 20:00:44	0.605306	1.76029	0.63909	0.590595	1.66843	0.68203	9	9	9	4428.25	2680.44	7795.02	2830.05
493	FALSE	1	194	H21	FKBP proline rotamase [Saccharomyces cerevisiae YJM789]		gi|151940964	552.38	100	50696.4	4.55	LLEGGIIIEDR	285	295	(N-term)_iTRAQ[0]	92.17	100	1371.8	1371.88	0.0880127	64.1587	29989.3	76.3835			2013-09-15 19:51:45	0.448312	1.44609	0.482807	0.590595	1.66843	0.68203	9	9	9	1615.62	724.301	2336.33	780.032
430	FALSE	1	70	C19	pseudouridine synthase [Saccharomyces cerevisiae YJM789]		gi|151941019	642.37	100	64581.2	9.01	VNENTPEQWKK	374	384	(N-term)_iTRAQ[0], Lysine(K)_iTRAQ[10,11]	60.33	99.996	1804.99	1805.08	0.0836182	46.326	53549.3	44.9082			2013-09-15 13:41:38	1.08684	1.24527	0.667596	1.13272	1.09812	0.561145	10	10	10	4802.18	5219.19	5980.02	3205.92
431	FALSE	1	76	D1	pseudouridine synthase [Saccharomyces cerevisiae YJM789]		gi|151941019	642.37	100	64581.2	9.01	RWGLGPVAQK	349	358	(N-term)_iTRAQ[0], Lysine(K)_iTRAQ[10]	65.87	99.999	1399.84	1399.9	0.0552979	39.5029	48372.2	46.2236			2013-09-15 14:41:54	1.25466	1.19414	0.477586	1.13272	1.09812	0.561145	10	10	10	3256.99	4086.41	3889.3	1555.49
432	FALSE	1	92	D17	pseudouridine synthase [Saccharomyces cerevisiae YJM789]		gi|151941019	642.37	100	64581.2	9.01	EYVPLDNAEQSTSSSQETK	385	403	(N-term)_iTRAQ[0], Lysine(K)_iTRAQ[19]	59.71	99.995	2401.16	2401.28	0.116455	48.4995	10354.7	37.2979			2013-09-15 15:35:41	1.26011	1.09983	0.912951	1.13272	1.09812	0.561145	10	10	10	1342.42	1691.6	1476.43	1225.56
433	FALSE	1	97	D22	pseudouridine synthase [Saccharomyces cerevisiae YJM789]		gi|151941019	642.37	100	64581.2	9.01	VNENTPEQWK	374	383	(N-term)_iTRAQ[0], Lysine(K)_iTRAQ[10]	49.81	99.956	1532.8	1532.87	0.0784912	51.2079	23980.6	45.2429			2013-09-15 15:49:06	1.31498	1.23115	0.749874	1.13272	1.09812	0.561145	10	10	10	1600.15	2104.17	1970.02	1199.91
434	FALSE	1	97	D22	pseudouridine synthase [Saccharomyces cerevisiae YJM789]		gi|151941019	642.37	100	64581.2	9.01	SGHYTPIPAGSSPLKR	36	51	(N-term)_iTRAQ[0], Lysine(K)_iTRAQ[15]	37.59	99.264	1956.09	1956.2	0.109497	55.9775	31380.4	29.67			2013-09-15 15:50:04	0.959634	1.01087	0.803469	1.13272	1.09812	0.561145	10	10	10	4387.28	4210.19	4434.97	3525.05
435	FALSE	1	102	E1	pseudouridine synthase [Saccharomyces cerevisiae YJM789]		gi|151941019	642.37	100	64581.2	9.01	RWGLGPVAQK	349	358	(N-term)_iTRAQ[0], Lysine(K)_iTRAQ[10]	64.14	99.998	1399.84	1399.9	0.0582275	41.5958	83302.7	49.245			2013-09-15 15:59:42	1.32488	1.29335	0.443593	1.13272	1.09812	0.561145	10	10	10	5058.45	6701.86	6542.35	2243.9
436	FALSE	1	121	E20	pseudouridine synthase [Saccharomyces cerevisiae YJM789]		gi|151941019	642.37	100	64581.2	9.01	WGLGPVAQK	350	358	(N-term)_iTRAQ[0], Lysine(K)_iTRAQ[9]	63.58	99.998	1243.74	1243.81	0.0703125	56.5331	11364.7	59.4198			2013-09-15 16:57:59	1.13373	1.179	0.340953	1.13272	1.09812	0.561145	10	10	10	1107.38	1255.46	1305.6	377.564
437	FALSE	1	151	G2	pseudouridine synthase [Saccharomyces cerevisiae YJM789]		gi|151941019	642.37	100	64581.2	9.01	TIYESNLIEFDNKR	168	181	(N-term)_iTRAQ[0], Lysine(K)_iTRAQ[13]	73.1	100	2030.08	2030.18	0.103149	50.8105	42274.2	49.4414			2013-09-15 18:29:42	0.940046	0.971029	0.582109	1.13272	1.09812	0.561145	10	10	10	4478.37	4209.87	4348.63	2606.9
438	FALSE	1	265	K17	pseudouridine synthase [Saccharomyces cerevisiae YJM789]		gi|151941019	642.37	100	64581.2	9.01	SLENLTGALFQRPPLISAVK	142	161	(N-term)_iTRAQ[0], Lysine(K)_iTRAQ[20]	139.55	100	2442.43	2442.6	0.168701	69.071	77148.7	66.2597			2013-09-15 23:35:58	1.10269	0.905222	0.417101	1.13272	1.09812	0.561145	10	10	10	3794.32	4183.97	3434.7	1582.62
439	FALSE	1	292	L20	pseudouridine synthase [Saccharomyces cerevisiae YJM789]		gi|151941019	642.37	100	64581.2	9.01	SIIQPLETLLVGYKR	254	268	(N-term)_iTRAQ[0], Lysine(K)_iTRAQ[14]	92.83	100	2018.23	2018.39	0.164062	81.2905	35557.2	67.4933			2013-09-16 01:22:44	1.02992	0.934598	0.48068	1.13272	1.09812	0.561145	10	10	10	2587.19	2664.59	2417.98	1243.61
1209	FALSE	1	270	K22	ribosome assembly [Saccharomyces cerevisiae YJM789]		gi|151941061	25.7362	88.718	28407.1	4.83	LREEYLNLLFENYGDDINR	160	178	(N-term)_iTRAQ[0]	26.7	90.963	2530.27	2530.44	0.169678	67.0591	18235.1	50.5013			2013-09-15 23:23:46	0.921478	0.92668	0.471221	0.921478	0.92668	0.471221	1	1	1	873.67	805.068	809.613	411.691
1206	FALSE	1	161	G12	conserved protein [Saccharomyces cerevisiae YJM789]		gi|151941077	26.2	89.861	96178.1	8.09	FWPSVGQLLK	469	478	(N-term)_iTRAQ[0], Lysine(K)_iTRAQ[10]	26.2	89.861	1462.87	1462.91	0.0413818	28.2882	12274.3	55.9839			2013-09-15 19:02:25	1.3025	0.798534	0.884534	1.3025	0.798535	0.884534	1	1	1	751.123	978.339	599.798	664.394
41	FALSE	1	95	D20	translation elongation factor 2 (EF-2) [Saccharomyces cerevisiae YJM789]		gi|151941085	1834.62	100	128824	5.73	MTPSGHNWVSGQGAGPR	971	987	(N-term)_iTRAQ[0]	131.77	100	1882.91	1883.01	0.101074	53.6798	46656.7	47.769			2013-09-15 15:43:02	0.876718	0.994043	0.682144	0.655469	1.0233	0.446046	22	22	22	4473.58	3922.07	4446.93	3051.63
42	FALSE	1	105	E4	translation elongation factor 2 (EF-2) [Saccharomyces cerevisiae YJM789]		gi|151941085	1834.62	100	128824	5.73	SNFATIADPEAR	296	307	(N-term)_iTRAQ[0]	102.93	100	1435.73	1435.79	0.0570068	39.7058	70678.9	88.2458			2013-09-15 16:08:20	0.664351	1.04327	0.347648	0.655469	1.0233	0.446046	22	22	22	2066.18	1372.67	2155.59	718.306
43	FALSE	1	106	E5	translation elongation factor 2 (EF-2) [Saccharomyces cerevisiae YJM789]		gi|151941085	1834.62	100	128824	5.73	IFKIEGTPR	787	795	(N-term)_iTRAQ[0], Lysine(K)_iTRAQ[3]	31.77	97.188	1348.82	1348.87	0.0490723	36.3816	92514.7	30.7019			2013-09-15 16:11:13	0.680974	0.958391	0.516539	0.655469	1.0233	0.446046	22	22	22	9169.52	6244.2	8787.98	4736.41
44	FALSE	1	110	E9	translation elongation factor 2 (EF-2) [Saccharomyces cerevisiae YJM789]		gi|151941085	1834.62	100	128824	5.73	EALASGQFRPLTR	860	872	(N-term)_iTRAQ[0]	72.31	100	1589.89	1589.94	0.0563965	35.472	134110	25.974			2013-09-15 16:24:02	0.684779	1.1495	0.496013	0.655469	1.0233	0.446046	22	22	22	4457.31	3052.27	5123.66	2210.88
45	FALSE	1	153	G4	translation elongation factor 2 (EF-2) [Saccharomyces cerevisiae YJM789]		gi|151941085	1834.62	100	128824	5.73	AKDILDEFR	400	408	(N-term)_iTRAQ[0], Lysine(K)_iTRAQ[2]	45.46	99.88	1394.79	1394.85	0.0646973	46.385	37704.1	47.7049			2013-09-15 18:36:07	0.634202	1.01709	0.441549	0.655469	1.0233	0.446046	22	22	22	3197.72	2028	3252.38	1411.95
46	FALSE	1	197	H24	translation elongation factor 2 (EF-2) [Saccharomyces cerevisiae YJM789]		gi|151941085	1834.62	100	128824	5.73	QHAFAHIESHLDKTPSEYIQWR	738	759	(N-term)_iTRAQ[0], Lysine(K)_iTRAQ[13]	53	99.979	2981.53	2981.68	0.156738	52.5698	17705	59.2838			2013-09-15 19:42:08	0.484004	0.825571	0.475097	0.655469	1.0233	0.446046	22	22	22	2030.22	982.635	1676.09	964.55
47	FALSE	1	207	I7	translation elongation factor 2 (EF-2) [Saccharomyces cerevisiae YJM789]		gi|151941085	1834.62	100	128824	5.73	VLEELFQK	10	17	(N-term)_iTRAQ[0], Lysine(K)_iTRAQ[8]	66.14	99.999	1293.77	1293.83	0.0649414	50.1956	70682.3	69.2981			2013-09-15 21:46:36	0.478488	1.03418	0.337152	0.655469	1.0233	0.446046	22	22	22	5090.68	2435.83	5264.69	1716.33
48	FALSE	1	231	J7	translation elongation factor 2 (EF-2) [Saccharomyces cerevisiae YJM789]		gi|151941085	1834.62	100	128824	5.73	AYEELSNTDLEFKFPEPGYLEGVK	637	660	(N-term)_iTRAQ[0], Lysine(K)_iTRAQ[13,24]	52.18	99.974	3207.65	3207.77	0.12085	37.6755	9702.2	75.215			2013-09-15 22:29:17	0.762942	1.22667	0.407819	0.655469	1.0233	0.446046	22	22	22	713.006	543.982	874.622	290.778
49	FALSE	1	247	J23	translation elongation factor 2 (EF-2) [Saccharomyces cerevisiae YJM789]		gi|151941085	1834.62	100	128824	5.73	LVEDPQVIAPFLGK	276	289	(N-term)_iTRAQ[0], Lysine(K)_iTRAQ[14]	78.69	100	1814.07	1814.19	0.125122	68.9732	38726.4	81.1048			2013-09-15 23:11:15	0.762748	0.935748	0.51428	0.655469	1.0233	0.446046	22	22	22	1299.11	990.891	1215.64	668.103
50	FALSE	1	254	K6	translation elongation factor 2 (EF-2) [Saccharomyces cerevisiae YJM789]		gi|151941085	1834.62	100	128824	5.73	ALKEFEGGVIIITHSAEFTK	938	957	(N-term)_iTRAQ[0], Lysine(K)_iTRAQ[3,20]	43.3	99.802	2622.49	2622.64	0.147461	56.2294	5174.38	59.6565			2013-09-16 00:08:57	0.699809	1.1443	0.398808	0.655469	1.0233	0.446046	22	22	22	537.767	376.334	615.366	214.466
51	FALSE	1	272	K24	translation elongation factor 2 (EF-2) [Saccharomyces cerevisiae YJM789]		gi|151941085	1834.62	100	128824	5.73	WVPMMSVDNAWIPR	829	842	(N-term)_iTRAQ[0]	117.54	100	1845.93	1846.05	0.125366	67.9151	178876	80.9999			2013-09-15 23:17:03	0.571919	1.01699	0.35512	0.655469	1.0233	0.446046	22	22	22	7626.57	4361.78	7756.16	2708.35
52	FALSE	1	278	L6	translation elongation factor 2 (EF-2) [Saccharomyces cerevisiae YJM789]		gi|151941085	1834.62	100	128824	5.73	STLINVLTGELLPTSGEVYTHENCR	708	732	(N-term)_iTRAQ[0], MMTS (C)[24]	80.98	100	2936.46	2936.62	0.158447	53.9586	6008.45	69.2275			2013-09-16 00:39:04	2.12341	1.96932	0.959861	0.655469	1.0233	0.446046	22	22	22	267.895	568.851	527.572	257.142
53	FALSE	1	294	L22	translation elongation factor 2 (EF-2) [Saccharomyces cerevisiae YJM789]		gi|151941085	1834.62	100	128824	5.73	MPELIPVLSETMWDTKK	168	184	(N-term)_iTRAQ[0], Lysine(K)_iTRAQ[16,17]	82.5	100	2450.34	2450.53	0.187012	76.3207	31119	52.7175			2013-09-16 01:27:50	0.595305	0.908647	0.527469	0.655469	1.0233	0.446046	22	22	22	2129.64	1267.79	1935.09	1123.32
54	FALSE	1	296	L24	translation elongation factor 2 (EF-2) [Saccharomyces cerevisiae YJM789]		gi|151941085	1834.62	100	128824	5.73	WVPMMSVDNAWIPR	829	842	(N-term)_iTRAQ[0]	123.12	100	1845.93	1846.08	0.152222	82.4636	363181	79.2364			2013-09-16 01:32:00	0.438127	0.936894	0.364876	0.655469	1.0233	0.446046	22	22	22	14667.2	6426.1	13741.6	5351.72
55	FALSE	1	301	M3	translation elongation factor 2 (EF-2) [Saccharomyces cerevisiae YJM789]		gi|151941085	1834.62	100	128824	5.73	MPELIPVLSETMWDTK	168	183	(N-term)_iTRAQ[0], Lysine(K)_iTRAQ[16]	85.2	100	2178.14	2178.34	0.194092	89.1088	29332.1	59.4686			2013-09-16 01:42:17	0.589269	0.807684	0.455173	0.655469	1.0233	0.446046	22	22	22	1961.07	1155.6	1583.93	892.627
56	FALSE	1	327	N5	translation elongation factor 2 (EF-2) [Saccharomyces cerevisiae YJM789]		gi|151941085	1834.62	100	128824	5.73	IAILAAISAMVDAAK	147	161	(N-term)_iTRAQ[0], Lysine(K)_iTRAQ[15]	143.93	100	1746.04	1746.14	0.0930176	53.2733	103047	85.0635			2013-09-16 03:50:53	0.386607	0.732478	0.305547	0.655469	1.0233	0.446046	22	22	22	4187.56	1618.94	3067.29	1279.5
57	FALSE	1	334	N12	translation elongation factor 2 (EF-2) [Saccharomyces cerevisiae YJM789]		gi|151941085	1834.62	100	128824	5.73	LIEFGFTDEMIAMPISALSGGWK	527	549	(N-term)_iTRAQ[0], Lysine(K)_iTRAQ[23]	91.56	100	2801.45	2801.58	0.130371	46.537	10527	83.2728			2013-09-16 03:31:20	0.994342	1.17367	0.499781	0.655469	1.0233	0.446046	22	22	22	483.767	481.03	567.78	241.778
58	FALSE	1	350	O4	translation elongation factor 2 (EF-2) [Saccharomyces cerevisiae YJM789]		gi|151941085	1834.62	100	128824	5.73	IVVEYIAAIGADLIDER	360	376	(N-term)_iTRAQ[0]	179.57	100	2004.11	2004.21	0.0983887	49.0934	1.43957e+06	89.582			2013-09-16 04:13:00	0.477852	0.88228	0.295518	0.655469	1.0233	0.446046	22	22	22	20484.2	9788.43	18072.8	6053.47
59	FALSE	1	355	O9	translation elongation factor 2 (EF-2) [Saccharomyces cerevisiae YJM789]		gi|151941085	1834.62	100	128824	5.73	IAILAAISAMVDAAKDQVALR	147	167	(N-term)_iTRAQ[0], Lysine(K)_iTRAQ[15]	171.93	100	2428.42	2428.53	0.106445	43.8331	208026	82.395			2013-09-16 04:29:01	0.502089	0.920127	0.368036	0.655469	1.0233	0.446046	22	22	22	7599.87	3815.81	6992.85	2797.02
60	FALSE	1	370	O24	translation elongation factor 2 (EF-2) [Saccharomyces cerevisiae YJM789]		gi|151941085	1834.62	100	128824	5.73	FKIVVEYIAAIGADLIDER	358	376	(N-term)_iTRAQ[0], Lysine(K)_iTRAQ[2]	164.9	100	2423.38	2423.49	0.109131	45.0325	79808.5	84.321			2013-09-16 05:05:55	0.507023	1.03133	0.407402	0.655469	1.0233	0.446046	22	22	22	2855.72	1447.91	2945.2	1163.42
61	FALSE	1	397	P24	translation elongation factor 2 (EF-2) [Saccharomyces cerevisiae YJM789]		gi|151941085	1834.62	100	128824	5.73	FKIVVEYIAAIGADLIDER	358	376	(N-term)_iTRAQ[0], Lysine(K)_iTRAQ[2]	144.51	100	2423.38	2423.49	0.109131	45.0325	42363.1	83.0383			2013-09-16 05:54:52	0.482479	0.854636	0.351159	0.655469	1.0233	0.446046	22	22	22	2061.32	994.544	1761.68	723.851
1119	FALSE	1	315	M17	ribosome export [Saccharomyces cerevisiae YJM789]		gi|151941136	71.61	100	103799	5.42	NTANMIDPLPLSVVQQFIR	469	487	(N-term)_iTRAQ[0]	46	99.894	2300.26	2300.39	0.138428	60.1793	16465.1	87.8127			2013-09-16 02:27:07	1.1724	1.31094	0.642392	1.1724	1.31094	0.642392	1	1	1	490.383	574.925	642.865	315.018
1120	FALSE	1	396	P23	ribosome export [Saccharomyces cerevisiae YJM789]		gi|151941136	71.61	100	103799	5.42	ASVPCVIFFDELDALVPR	624	641	(N-term)_iTRAQ[0], MMTS (C)[5]	25.61	88.385	2181.12	2181.23	0.106934	49.0269	1675.78	100			2013-09-16 05:53:35	0	0	0	1.1724	1.31094	0.642392	1	1	1
1133	FALSE	1	332	N10	component of the polarisome [Saccharomyces cerevisiae YJM789]		gi|151941149	64.44	99.998	189444	5.03	FNDLLDDILFEIK	106	118	(N-term)_iTRAQ[0], Lysine(K)_iTRAQ[13]	64.44	99.998	1883.04	1883.13	0.0875244	46.4804	4253.05	74.0598			2013-09-16 03:38:23	1.48911	1.37345	0.863346	1.48911	1.37345	0.863346	1	1	1	235.456	350.62	323.386	203.28
797	FALSE	1	62	C11	conserved protein [Saccharomyces cerevisiae YJM789]		gi|151941158	275.4	100	51517.4	8.89	FHDKKPDLK	123	131	(N-term)_iTRAQ[0], Lysine(K)_iTRAQ[4,5,9]	24.83	86.1	1704.03	1704.08	0.0496826	29.1559	11853.2	36.9309			2013-09-15 14:09:31	1.02248	1.39935	0.909643	1.27615	1.98821	1.09477	5	5	5	1476.03	1509.21	2065.49	1342.66
798	FALSE	1	118	E17	conserved protein [Saccharomyces cerevisiae YJM789]		gi|151941158	275.4	100	51517.4	8.89	NLNPELHPFER	27	37	(N-term)_iTRAQ[0]	81.04	100	1509.79	1509.87	0.0812988	53.8476	35115.1	79.3056			2013-09-15 16:48:23	1.72137	1.81354	1.16398	1.27615	1.98821	1.09477	5	5	5	1031.96	1776.39	1871.5	1201.18
799	FALSE	1	137	F12	conserved protein [Saccharomyces cerevisiae YJM789]		gi|151941158	275.4	100	51517.4	8.89	IHLWDVNR	201	208	(N-term)_iTRAQ[0]	64.94	99.999	1196.67	1196.71	0.0469971	39.2733	26562.2	65.288			2013-09-15 17:47:43	0.944907	3.84781	1.45042	1.27615	1.98821	1.09477	5	5	5	1054.36	996.271	4056.97	1529.26
800	FALSE	1	157	G8	conserved protein [Saccharomyces cerevisiae YJM789]		gi|151941158	275.4	100	51517.4	8.89	MFAKPFVGQLGYGHR	53	67	(N-term)_iTRAQ[0], Lysine(K)_iTRAQ[4]	41.07	99.67	1996.08	1996.16	0.0742188	37.1822	30917.9	29.0427			2013-09-15 18:47:39	1.3861	1.68276	1.00991	1.27615	1.98821	1.09477	5	5	5	2817.11	3904.8	4740.53	2845.02
801	FALSE	1	228	J4	conserved protein [Saccharomyces cerevisiae YJM789]		gi|151941158	275.4	100	51517.4	8.89	FNQNETDILASTGSDNSIVLYDLR	227	250	(N-term)_iTRAQ[0]	63.52	99.998	2829.4	2829.53	0.126221	44.6104	15114.2	78.6711			2013-09-15 22:18:23	1.46821	1.8907	1.01399	1.27615	1.98821	1.09477	5	5	5	567.091	832.607	1072.2	575.023
1121	FALSE	1	250	K2	faf1p copurifying factor [Saccharomyces cerevisiae YJM789]		gi|151941219	71.2	100	30540.8	9.47	FAIGTIIEDKSEFYSSR	147	163	(N-term)_iTRAQ[0], Lysine(K)_iTRAQ[10]	71.2	100	2251.19	2251.34	0.155029	68.8656	31615.8	53.8796			2013-09-16 00:16:20	2.46976	3.14518	1.4086	2.46976	3.14518	1.4086	1	1	1	1268.83	3133.7	3990.69	1787.27
971	FALSE	1	222	I22	midasin [Saccharomyces cerevisiae YJM789]		gi|151941273	165.25	100	614172	4.9	SGEFLWHDAPFLR	1792	1804	(N-term)_iTRAQ[0]	40.87	99.654	1718.88	1718.99	0.109985	63.9867	13791	60.8142			2013-09-15 21:04:14	1.26543	1.09097	0.940962	1.11203	1.28704	0.718606	3	3	3	852.116	1078.29	929.63	801.808
972	FALSE	1	261	K13	midasin [Saccharomyces cerevisiae YJM789]		gi|151941273	165.25	100	614172	4.9	INLSEQTDLVDLFGADAPGER	1771	1791	(N-term)_iTRAQ[0]	39.06	99.475	2404.21	2404.34	0.129639	53.9215	6239.71	71.8822			2013-09-15 23:49:05	0.835885	1.27322	0.642684	1.11203	1.28704	0.718606	3	3	3	292.524	244.516	372.446	188.001
973	FALSE	1	311	M13	midasin [Saccharomyces cerevisiae YJM789]		gi|151941273	165.25	100	614172	4.9	TGNFFLLDEISLADDSVLER	1485	1504	(N-term)_iTRAQ[0]	85.32	100	2398.23	2398.35	0.121338	50.5949	13127.2	84.6801			2013-09-16 02:14:57	1.30007	1.53483	0.613624	1.11203	1.28704	0.718606	3	3	3	455.47	592.144	699.068	279.487
1082	FALSE	1	68	C17	maintenance of killer [Saccharomyces cerevisiae YJM789]		gi|151941367	88.76	100	40704.7	5.16	SGAYGDKPLNVDEK	172	185	(N-term)_iTRAQ[0], Lysine(K)_iTRAQ[7,14]	88.76	100	1925.04	1925.12	0.0837402	43.5006	45547.8	53.9156			2013-09-15 13:49:19	0.828975	1.37519	0.621954	0.828975	1.37519	0.621954	1	1	1	4451.08	3689.84	6121.07	2768.37
40	FALSE	1	97	D22	stress-seventy subfamily A protein [Saccharomyces cerevisiae YJM789]		gi|151941387	1983.24	100	77520.1	5	NFNDPEVQGDMK	75	86	(N-term)_iTRAQ[0], Lysine(K)_iTRAQ[12]	44.08	99.835	1681.81	1681.9	0.0927734	55.1628	17929.9	53.0479			2013-09-15 15:50:23	0.647114	1.00609	0.469896	0.849034	1.08683	0.613492	21	21	21	2076.04	1343.44	2088.68	975.524
1204	FALSE	1	274	L2	malic enzyme [Saccharomyces cerevisiae YJM789]		gi|151941514	26.4	90.317	80198.3	8.55	MISAAVDQLAELSPLR	563	578	(N-term)_iTRAQ[0]	26.4	90.317	1858.02	1858.15	0.127075	68.3927	3360.71	55.9184			2013-09-16 00:27:50	1.04435	0.941671	0.648232	1.04435	0.941671	0.648232	1	1	1	411.332	429.575	387.339	266.639
1151	FALSE	1	233	J9	U3 snoRNP protein [Saccharomyces cerevisiae YJM789]		gi|151941600	52.26	99.975	36553.4	9.59	DLNILLITKDPSALYR	69	84	(N-term)_iTRAQ[0], Lysine(K)_iTRAQ[9]	52.26	99.975	2133.25	2133.34	0.0830078	38.9114	34201.3	78.0235			2013-09-15 22:34:44	1.41339	2.10881	0.882538	1.41339	2.10881	0.882538	1	1	1	1108.21	1566.34	2337.02	978.041
825	FALSE	1	89	D14	conserved protein [Saccharomyces cerevisiae YJM789]		gi|151941620	261.37	100	45889.7	9.04	IHTPSPDMVTEAHK	237	250	(N-term)_iTRAQ[0], Lysine(K)_iTRAQ[14]	40.77	99.646	1850.97	1851.05	0.0809326	43.7245	33039.4	17.9865			2013-09-15 15:23:50	0.886883	1.0318	0.808016	0.686364	1.26671	0.607798	4	4	4	4618.81	4096.34	4765.7	3732.07
826	FALSE	1	155	G6	conserved protein [Saccharomyces cerevisiae YJM789]		gi|151941620	261.37	100	45889.7	9.04	IELVEIGPR	221	229	(N-term)_iTRAQ[0]	66.59	99.999	1169.7	1169.76	0.0554199	47.3795	79010.8	77.6885			2013-09-15 18:40:55	0.455603	1.23141	0.416363	0.686364	1.26671	0.607798	4	4	4	3230.52	1471.83	3978.09	1345.07
827	FALSE	1	159	G10	conserved protein [Saccharomyces cerevisiae YJM789]		gi|151941620	261.37	100	45889.7	9.04	NVELDIMGDKLGR	262	274	(N-term)_iTRAQ[0], Lysine(K)_iTRAQ[10]	92.1	100	1747.96	1748.03	0.0655518	37.5018	55171.5	59.7355			2013-09-15 18:54:42	0.634127	1.23096	0.584964	0.686364	1.26671	0.607798	4	4	4	4914.88	3116.66	6050.02	2875.03
828	FALSE	1	261	K13	conserved protein [Saccharomyces cerevisiae YJM789]		gi|151941620	261.37	100	45889.7	9.04	NLHDIMVDLSALK	41	53	(N-term)_iTRAQ[0], Lysine(K)_iTRAQ[13]	61.91	99.997	1756.99	1757.11	0.120117	68.3654	110298	34.5259			2013-09-15 23:47:29	0.86614	1.64613	0.693449	0.686364	1.26671	0.607798	4	4	4	3369.61	2918.55	5546.83	2336.65
1207	FALSE	1	388	P15	conserved protein [Saccharomyces cerevisiae YJM789]		gi|151941712	26.14	89.72	40134.2	8.18	QMLRNLVK	144	151	(N-term)_iTRAQ[0], Lysine(K)_iTRAQ[8]	26.14	89.72	1289.8	1289.84	0.0476074	36.9108	14631.2	27.638			2013-09-16 05:33:26	0.797139	0.744999	0.752148	0.797139	0.744999	0.752148	1	1	1	2763.58	2202.96	2058.87	2078.62
518	FALSE	1	29	B2	ebna1-binding protein [Saccharomyces cerevisiae YJM789]		gi|151941747	488.839	100	60451.8	5.75	SDEHMDKIK	285	293	(N-term)_iTRAQ[0], Lysine(K)_iTRAQ[7,9]	26.43	90.384	1534.83	1534.95	0.119385	77.7839	8679.09	21.4983			2013-09-15 12:26:05	0.992532	0.924351	0.790439	0.732831	0.446227	0.560109	9	9	9	1664.21	1651.78	1538.31	1315.45
519	FALSE	1	58	C7	ebna1-binding protein [Saccharomyces cerevisiae YJM789]		gi|151941747	488.839	100	60451.8	5.75	KNDATSSADVSGFSSR	398	413	(N-term)_iTRAQ[0], Lysine(K)_iTRAQ[1]	77.95	100	1916.96	1917.03	0.0749512	39.0991	40501.1	36.1524			2013-09-15 14:20:26	0.793357	0.621542	0.645262	0.732831	0.446227	0.560109	9	9	9	6347.55	5035.88	3945.27	4095.83
520	FALSE	1	71	C20	ebna1-binding protein [Saccharomyces cerevisiae YJM789]		gi|151941747	488.839	100	60451.8	5.75	LIEEASDKK	296	304	(N-term)_iTRAQ[0], Lysine(K)_iTRAQ[8,9]	59.71	99.995	1464.86	1464.94	0.0758057	51.7493	14128.2	47.5024			2013-09-15 13:39:41	0.684348	0.360961	0.533679	0.732831	0.446227	0.560109	9	9	9	2386.36	1633.1	861.381	1273.55
521	FALSE	1	86	D11	ebna1-binding protein [Saccharomyces cerevisiae YJM789]		gi|151941747	488.839	100	60451.8	5.75	KEEPTIVTASNLK	37	49	(N-term)_iTRAQ[0], Lysine(K)_iTRAQ[1,13]	47.55	99.926	1862.1	1862.15	0.0554199	29.7621	31132.3	34.4854			2013-09-15 15:14:14	0.798666	0.655557	0.63727	0.732831	0.446227	0.560109	9	9	9	4912.73	3923.63	3220.57	3130.74
522	FALSE	1	87	D12	ebna1-binding protein [Saccharomyces cerevisiae YJM789]		gi|151941747	488.839	100	60451.8	5.75	EVAADTEEYQSQALSK	63	78	(N-term)_iTRAQ[0], Lysine(K)_iTRAQ[16]	89.53	100	2057.03	2057.09	0.0651855	31.6892	26662.2	35.1147			2013-09-15 15:18:44	0.717114	0.735163	0.683713	0.732831	0.446227	0.560109	9	9	9	4166.5	2987.85	3063.05	2848.69
523	FALSE	1	96	D21	ebna1-binding protein [Saccharomyces cerevisiae YJM789]		gi|151941747	488.839	100	60451.8	5.75	KEVAADTEEYQSQALSK	62	78	(N-term)_iTRAQ[0], Lysine(K)_iTRAQ[1,17]	33.14	97.949	2329.23	2329.35	0.125732	53.9803	18020.3	27.7535			2013-09-15 15:47:30	0.980263	0.703412	0.712303	0.732831	0.446227	0.560109	9	9	9	3080.1	3019.31	2166.58	2193.97
524	FALSE	1	112	E11	ebna1-binding protein [Saccharomyces cerevisiae YJM789]		gi|151941747	488.839	100	60451.8	5.75	LKELLSHQK	7	15	(N-term)_iTRAQ[0], Lysine(K)_iTRAQ[2,9]	48.34	99.938	1527.96	1528.01	0.0482178	31.557	7558.93	48.5196			2013-09-15 16:32:41	0.550002	0.451817	0.44737	0.732831	0.446227	0.560109	9	9	9	1564.52	860.486	706.875	699.918
525	FALSE	1	122	E21	ebna1-binding protein [Saccharomyces cerevisiae YJM789]		gi|151941747	488.839	100	60451.8	5.75	VQLPWKK	212	218	(N-term)_iTRAQ[0], Lysine(K)_iTRAQ[6,7]	46.42	99.904	1330.86	1330.94	0.0814209	61.1792	25626.2	63.7154			2013-09-15 17:01:50	0.651931	0.214752	0.380766	0.732831	0.446227	0.560109	9	9	9	2668.92	1739.95	573.155	1016.23
526	FALSE	1	205	I5	ebna1-binding protein [Saccharomyces cerevisiae YJM789]		gi|151941747	488.839	100	60451.8	5.75	RPLDYFAEMVK	274	284	(N-term)_iTRAQ[0], Lysine(K)_iTRAQ[11]	62.66	99.998	1656.9	1656.98	0.0820312	49.5088	209750	57.1297			2013-09-15 21:52:42	0.561932	0.102834	0.377032	0.732831	0.446227	0.560109	9	9	9	22513	12650.8	2315.1	8488.14
1199	FALSE	1	361	O15	conserved protein [Saccharomyces cerevisiae YJM789]		gi|151941768	27.05	91.663	130675	8.5	IPIIIDELISSLR	754	766	(N-term)_iTRAQ[0]	27.05	91.663	1626	1626.09	0.0888672	54.654	2248.48	63.634			2013-09-16 04:45:06	1.77515	0.977721	0.881614	1.77515	0.977721	0.881614	1	1	1	177.991	315.961	174.026	156.92
785	FALSE	1	68	C17	U3 snoRNP protein [Saccharomyces cerevisiae YJM789]		gi|151941853	276.39	100	108635	6.95	YEENFNPDKK	717	726	(N-term)_iTRAQ[0], Lysine(K)_iTRAQ[9,10]	31.35	96.903	1715.9	1715.97	0.0732422	42.6845	11935	40.1924			2013-09-15 13:50:55	1.47082	1.67826	0.918275	1.57458	1.90413	1.01657	4	4	4	1215.03	1787.09	2039.13	1115.73
786	FALSE	1	94	D19	U3 snoRNP protein [Saccharomyces cerevisiae YJM789]		gi|151941853	276.39	100	108635	6.95	TDLDKEYDIK	264	273	(N-term)_iTRAQ[0], Lysine(K)_iTRAQ[5,10]	58.63	99.994	1671.92	1672	0.0793457	47.4579	17404.4	44.5046			2013-09-15 15:40:47	1.36346	1.71627	0.972609	1.57458	1.90413	1.01657	4	4	4	1684.96	2297.36	2891.84	1638.8
787	FALSE	1	97	D22	U3 snoRNP protein [Saccharomyces cerevisiae YJM789]		gi|151941853	276.39	100	108635	6.95	FNEDDAELQQPQR	191	203	(N-term)_iTRAQ[0]	87.8	100	1733.82	1733.92	0.0953369	54.9866	28765.3	59.4114			2013-09-15 15:49:45	1.21176	1.21007	0.793753	1.57458	1.90413	1.01657	4	4	4	2389.82	2895.89	2891.85	1896.92
788	FALSE	1	236	J12	U3 snoRNP protein [Saccharomyces cerevisiae YJM789]		gi|151941853	276.39	100	108635	6.95	AIAEIREEFNPFEIK	47	61	(N-term)_iTRAQ[0], Lysine(K)_iTRAQ[15]	98.61	100	2094.15	2094.25	0.100342	47.9153	101977	65.2732			2013-09-15 22:40:49	2.52956	3.77164	1.50647	1.57458	1.90413	1.01657	4	4	4	2244.84	5678.45	8466.72	3381.77
284	FALSE	1	63	C12	cell division cycle-related protein [Saccharomyces cerevisiae YJM789]		gi|151941877	1000.29	100	99341.8	4.83	RYEAYSQQMK	776	785	(N-term)_iTRAQ[0], Lysine(K)_iTRAQ[10]	60.91	99.997	1591.81	1591.88	0.0606689	38.1131	28721.9	33.462			2013-09-15 14:04:24	1.28073	1.15899	0.965479	1.36371	1.28298	0.89135	8	9	8	2835.87	3631.97	3286.75	2737.97
285	FALSE	1	119	E18	cell division cycle-related protein [Saccharomyces cerevisiae YJM789]		gi|151941877	1000.29	100	99341.8	4.83	FALGNSNPSALR	464	475	(N-term)_iTRAQ[0]	32.83	97.797	1390.76	1390.84	0.0805664	57.9299	6976.31	49.5857			2013-09-15 16:53:10	1.94735	1.61344	1.15015	1.36371	1.28298	0.89135	8	9	8	486.53	947.447	784.989	559.581
286	FALSE	1	193	H20	cell division cycle-related protein [Saccharomyces cerevisiae YJM789]		gi|151941877	1000.29	100	99341.8	4.83	EMVELPLRHPQLFK	228	241	(N-term)_iTRAQ[0], Lysine(K)_iTRAQ[14]	75.3	100	2025.16	2025.27	0.114502	56.5398	30086.6	55.4488			2013-09-15 19:54:58	1.20577	1.20274	1.0522	1.36371	1.28298	0.89135	8	9	8	2015.14	2429.78	2423.69	2120.32
287	FALSE	1	233	J9	cell division cycle-related protein [Saccharomyces cerevisiae YJM789]		gi|151941877	1000.29	100	99341.8	4.83	ATQGFSGADLLYIVQR	688	703	(N-term)_iTRAQ[0]	146.78	100	1883.01	1883.1	0.0821533	43.6286	80611.9	76.6702			2013-09-15 22:33:46	1.17119	1.07618	0.782518	1.36371	1.28298	0.89135	8	9	8	3003.43	3517.58	3232.25	2350.24
288	FALSE	1	243	J19	cell division cycle-related protein [Saccharomyces cerevisiae YJM789]		gi|151941877	1000.29	100	99341.8	4.83	LDQLIYVPLPDENAR	649	663	(N-term)_iTRAQ[0]	96.36	100	1900.03	1900.17	0.143066	75.2969	36223.7	79.9358			2013-09-15 23:00:42	1.0765	1.07435	0.797852	1.36371	1.28298	0.89135	8	9	8	1292.36	1391.23	1388.45	1031.11
289	FALSE	1	273	L1	cell division cycle-related protein [Saccharomyces cerevisiae YJM789]		gi|151941877	1000.29	100	99341.8	4.83	AAAPTVVFLDELDSIAK	578	594	(N-term)_iTRAQ[0], Lysine(K)_iTRAQ[17]	141.6	100	2048.15	2048.29	0.136475	66.633	22371.7	79.8895			2013-09-16 00:24:58	1.79208	1.38219	1.30266	1.36371	1.28298	0.89135	8	9	8	716.106	1283.32	989.792	932.84
290	FALSE	1	310	M12	cell division cycle-related protein [Saccharomyces cerevisiae YJM789]		gi|151941877	1000.29	100	99341.8	4.83	NAPAIIFIDEIDSIAPK	306	322	(N-term)_iTRAQ[0], Lysine(K)_iTRAQ[17]	147.35	100	2115.19	2115.3	0.103271	48.8236	29801.5	80.6441			2013-09-16 02:10:27	1.15375	1.14684	0.774911	1.36371	1.28298	0.89135	8	9	8	1290.65	1489.09	1480.17	1000.14
291	FALSE	1	336	N14	cell division cycle-related protein [Saccharomyces cerevisiae YJM789]		gi|151941877	1000.29	100	99341.8	4.83	EKMDLIDLDEDEIDAEVLDSLGVTMDNFR	435	463	(N-term)_iTRAQ[0], Lysine(K)_iTRAQ[2]	144.41	100	3628.75	3628.91	0.162598	44.8082	38638.9	90.0241			2013-09-16 03:23:56	1.52582	1.19523	0.541121	1.36371	1.28298	0.89135	8	9	8	414.792	632.9	495.77	224.453
292	FALSE	1	350	O4	cell division cycle-related protein [Saccharomyces cerevisiae YJM789]		gi|151941877	1000.29	100	99341.8	4.83	MDLIDLDEDEIDAEVLDSLGVTMDNFR	437	463	(N-term)_iTRAQ[0]	155.71	100	3227.51	3227.64	0.128662	39.8642	19624.5	97.5807			2013-09-16 04:13:58	0	1.91176	0	1.36371	1.28298	0.89135	8	9	8			250.229
135	FALSE	1	57	C6	maintenance of killer [Saccharomyces cerevisiae YJM789]		gi|151942049	1442.14	100	132504	4.88	KVEDIKPEDK	842	851	(N-term)_iTRAQ[0], Lysine(K)_iTRAQ[1,6,10]	27.09	91.74	1777.06	1777.12	0.0612793	34.4836	25518.7	36.969			2013-09-15 14:24:36	1.05104	1.20188	0.741332	1.10332	1.38797	0.698984	17	17	17	3069.14	3225.79	3688.73	2275.25
136	FALSE	1	92	D17	maintenance of killer [Saccharomyces cerevisiae YJM789]		gi|151942049	1442.14	100	132504	4.88	IPAQEKEHAQSNIASSTIEK	135	154	(N-term)_iTRAQ[0], Lysine(K)_iTRAQ[6,20]	61.29	99.997	2613.42	2613.55	0.125244	47.9234	18657.3	42.8628			2013-09-15 15:34:05	1.09715	1.14124	0.783954	1.10332	1.38797	0.698984	17	17	17	2207.16	2421.59	2518.91	1730.32
137	FALSE	1	117	E16	maintenance of killer [Saccharomyces cerevisiae YJM789]		gi|151942049	1442.14	100	132504	4.88	NDLQNFMK	99	106	(N-term)_iTRAQ[0], Lysine(K)_iTRAQ[8]	54.11	99.984	1297.68	1297.74	0.0617676	47.5984	10847.3	60.0727			2013-09-15 16:46:46	0.904316	1.1778	0.5689	1.10332	1.38797	0.698984	17	17	17	1093.76	989.107	1288.23	622.242
138	FALSE	1	122	E21	maintenance of killer [Saccharomyces cerevisiae YJM789]		gi|151942049	1442.14	100	132504	4.88	NVGFDQHKLEDVDDDDIEEESTSSK	107	131	(N-term)_iTRAQ[0], Lysine(K)_iTRAQ[8,25]	55.88	99.989	3283.55	3283.76	0.216553	65.9509	10680.1	47.9473			2013-09-15 17:02:48	0.885738	1.24808	0.809945	1.10332	1.38797	0.698984	17	17	17	1288.95	1141.67	1608.71	1043.98
139	FALSE	1	124	E23	maintenance of killer [Saccharomyces cerevisiae YJM789]		gi|151942049	1442.14	100	132504	4.88	EALALGASEEDLK	55	67	(N-term)_iTRAQ[0], Lysine(K)_iTRAQ[13]	103.75	100	1633.89	1633.99	0.0987549	60.4416	26765.9	51.2104			2013-09-15 17:08:53	1.18873	1.42916	0.888753	1.10332	1.38797	0.698984	17	17	17	2005.28	2383.73	2865.86	1782.2
140	FALSE	1	132	F7	maintenance of killer [Saccharomyces cerevisiae YJM789]		gi|151942049	1442.14	100	132504	4.88	QTLEADNQTYYEEFTK	251	266	(N-term)_iTRAQ[0], Lysine(K)_iTRAQ[16]	89.93	100	2268.09	2268.18	0.0852051	37.5669	13371.1	36.3964			2013-09-15 18:05:02	0.986278	1.04022	0.790919	1.10332	1.38797	0.698984	17	17	17	2023.75	1995.98	2105.14	1600.62
141	FALSE	1	142	F17	maintenance of killer [Saccharomyces cerevisiae YJM789]		gi|151942049	1442.14	100	132504	4.88	GKQTLEADNQTYYEEFTK	249	266	(N-term)_iTRAQ[0], Lysine(K)_iTRAQ[2,18]	149.27	100	2597.31	2597.45	0.137939	53.1086	56402.8	61.3932			2013-09-15 17:31:42	0.962214	1.34374	0.708844	1.10332	1.38797	0.698984	17	17	17	4501.63	4331.53	6049.03	3190.95
142	FALSE	1	159	G10	maintenance of killer [Saccharomyces cerevisiae YJM789]		gi|151942049	1442.14	100	132504	4.88	GTSIMQPLFSGSR	802	814	(N-term)_iTRAQ[0]	93.82	100	1524.8	1524.86	0.0606689	39.7882	142458	74.5572			2013-09-15 18:53:44	1.08649	1.73063	0.745485	1.10332	1.38797	0.698984	17	17	17	3124.8	3395.07	5407.86	2329.49
143	FALSE	1	160	G11	maintenance of killer [Saccharomyces cerevisiae YJM789]		gi|151942049	1442.14	100	132504	4.88	ASDIMHDQGPVNTEDWLTK	823	841	(N-term)_iTRAQ[0], Lysine(K)_iTRAQ[19]	78.66	100	2445.2	2445.29	0.09375	38.3405	37789.6	45.5124			2013-09-15 18:57:35	1.0048	1.33076	0.694212	1.10332	1.38797	0.698984	17	17	17	2873.38	2887.16	3823.79	1994.74
144	FALSE	1	215	I15	maintenance of killer [Saccharomyces cerevisiae YJM789]		gi|151942049	1442.14	100	132504	4.88	TLYESLFDPR	621	630	(N-term)_iTRAQ[0]	71.2	100	1384.72	1384.8	0.0811768	58.6231	135488	93.1553			2013-09-15 21:22:50	1.39037	1.48884	0.456214	1.10332	1.38797	0.698984	17	17	17	1391.57	1934.8	2071.83	634.854
145	FALSE	1	221	I21	maintenance of killer [Saccharomyces cerevisiae YJM789]		gi|151942049	1442.14	100	132504	4.88	FFYQYFTTK	852	860	(N-term)_iTRAQ[0], Lysine(K)_iTRAQ[9]	72.74	100	1532.8	1532.89	0.0899658	58.6936	16408.7	57.0172			2013-09-15 21:07:08	1.27861	1.62908	0.791209	1.10332	1.38797	0.698984	17	17	17	1178.51	1506.85	1919.88	932.447
146	FALSE	1	242	J18	maintenance of killer [Saccharomyces cerevisiae YJM789]		gi|151942049	1442.14	100	132504	4.88	SLETLVSYCGK	304	314	(N-term)_iTRAQ[0], Lysine(K)_iTRAQ[11], MMTS (C)[9]	64.06	99.998	1533.79	1533.9	0.116455	75.9264	8822.49	65.7853			2013-09-15 22:59:44	1.12746	1.22704	0.621852	1.10332	1.38797	0.698984	17	17	17	559.189	630.462	686.149	347.733
147	FALSE	1	267	K19	maintenance of killer [Saccharomyces cerevisiae YJM789]		gi|151942049	1442.14	100	132504	4.88	LFSALLTGINR	556	566	(N-term)_iTRAQ[0]	91.25	100	1348.81	1348.91	0.105347	78.1036	184146	70.1181			2013-09-15 23:30:50	1.01457	1.40587	0.537245	1.10332	1.38797	0.698984	17	17	17	6380.52	6473.47	8970.16	3427.9
148	FALSE	1	279	L7	maintenance of killer [Saccharomyces cerevisiae YJM789]		gi|151942049	1442.14	100	132504	4.88	TYANAYVTGETEQIAKPDLGLFTLSHFLDR	759	788	(N-term)_iTRAQ[0], Lysine(K)_iTRAQ[16]	175.96	100	3658.9	3659.09	0.193115	52.7796	154809	80.2681			2013-09-16 00:41:19	1.01751	1.63174	0.722949	1.10332	1.38797	0.698984	17	17	17	3862.49	3930.13	6302.59	2792.39
149	FALSE	1	290	L18	maintenance of killer [Saccharomyces cerevisiae YJM789]		gi|151942049	1442.14	100	132504	4.88	SSLWEINNFINHFHPTVK	741	758	(N-term)_iTRAQ[0], Lysine(K)_iTRAQ[18]	125.35	100	2471.31	2471.5	0.191895	77.649	45996.7	80.6148			2013-09-16 01:15:21	1.23955	1.45713	0.747553	1.10332	1.38797	0.698984	17	17	17	1351.33	1675.04	1969.06	1010.19
150	FALSE	1	314	M16	maintenance of killer [Saccharomyces cerevisiae YJM789]		gi|151942049	1442.14	100	132504	4.88	FMSQILSDGTLNDKISAVTLLIQDSPLHNTK	273	303	(N-term)_iTRAQ[0], Lysine(K)_iTRAQ[14,31]	84.57	100	3832.09	3832.3	0.210449	54.9176	10320.4	85.7951			2013-09-16 02:25:12	0.994327	1.32522	0.557487	1.10332	1.38797	0.698984	17	17	17	381.068	378.906	504.999	212.44
151	FALSE	1	339	N17	maintenance of killer [Saccharomyces cerevisiae YJM789]		gi|151942049	1442.14	100	132504	4.88	NSALQSLNALKDLFLNGLLPNR	318	339	(N-term)_iTRAQ[0], Lysine(K)_iTRAQ[11]	43.21	99.798	2699.55	2699.67	0.127686	47.2989	89809.5	28.0432			2013-09-16 03:14:19	1.8338	2.15316	0.904576	1.10332	1.38797	0.698984	17	17	17	1748.02	3205.52	3763.76	1581.21
1197	FALSE	1	271	K23	glutaredoxin [Saccharomyces cerevisiae YJM789]		gi|151942086	27.29	92.111	34980.2	4.54	FGFFDILRDESVR	228	240	(N-term)_iTRAQ[0]	27.29	92.111	1744.91	1745.04	0.125122	71.7067	18463.8	33.1387			2013-09-15 23:21:12	1.14748	0.964328	0.900998	1.14748	0.964328	0.900998	1	1	1	1099.42	1261.56	1060.2	990.573
1022	FALSE	1	234	J10	actin filament bundling protein [Saccharomyces cerevisiae YJM789]		gi|151942115	133.18	100	77976.7	5.3	KFPILTQEDLFSTIEK	9	24	(N-term)_iTRAQ[0], Lysine(K)_iTRAQ[1,16]	52.09	99.974	2341.34	2341.43	0.0927734	39.6241	12166.2	35.2003			2013-09-15 22:36:39	1.55669	1.10553	1.00215	1.50973	1.06099	0.933254	2	2	2	1316.48	2049.35	1455.41	1319.3
1023	FALSE	1	330	N8	actin filament bundling protein [Saccharomyces cerevisiae YJM789]		gi|151942115	133.18	100	77976.7	5.3	LLTLGLVWQLMR	507	518	(N-term)_iTRAQ[0]	81.09	100	1586.96	1587.04	0.0834961	52.6139	24329.6	75.0613			2013-09-16 03:42:33	1.4642	1.01825	0.869098	1.50973	1.06099	0.933254	2	2	2	859.274	1258.15	874.956	746.793
994	FALSE	1	256	K8	chaperonin containing tcp-1 [Saccharomyces cerevisiae YJM789]		gi|151942171	149.13	100	65881.3	5.51	VLLTEMQIQSPTAVLIAR	61	78	(N-term)_iTRAQ[0]	79.44	100	2127.23	2127.35	0.118164	55.5482	13639.3	54.2331			2013-09-16 00:00:18	1.10404	1.20522	1.00081	1.45248	1.57305	0.894748	3	3	3	955.212	1054.6	1151.24	955.983
995	FALSE	1	336	N14	chaperonin containing tcp-1 [Saccharomyces cerevisiae YJM789]		gi|151942171	149.13	100	65881.3	5.51	AAAAQDEITGDGTTTVVCLVGELLR	79	103	(N-term)_iTRAQ[0], MMTS (C)[18]	30.72	96.419	2693.36	2693.48	0.125488	46.5917	13852	64.6459			2013-09-16 03:24:35	2.01717	2.45091	0.902345	1.45248	1.57305	0.894748	3	3	3	369.213	744.766	904.908	333.157
996	FALSE	1	343	N21	chaperonin containing tcp-1 [Saccharomyces cerevisiae YJM789]		gi|151942171	149.13	100	65881.3	5.51	NAITGATGIASNLLLCDELLR	515	535	(N-term)_iTRAQ[0], MMTS (C)[16]	38.97	99.464	2348.24	2348.37	0.126465	53.8551	6431.91	64.334			2013-09-16 03:02:44	1.37594	1.31775	0.793195	1.45248	1.57305	0.894748	3	3	3	399.56	549.771	526.521	316.929
1048	FALSE	1	305	M7	arginyl-tRNA synthetase [Saccharomyces cerevisiae YJM789]		gi|151942316	114.97	100	77098.1	6.32	ISGVDSSLIFPALEWTNTMER	46	66	(N-term)_iTRAQ[0]	114.97	100	2510.27	2510.39	0.122314	48.7256	18616.3	85.7027			2013-09-16 01:54:27	2.89382	1.4664	1.41342	2.89382	1.4664	1.41342	1	1	1	330.471	956.322	484.603	467.095
1123	FALSE	1	92	D17	actin-associated protein [Saccharomyces cerevisiae YJM789]		gi|151942363	69.97	100	57673	5.77	RFQELEQETK	38	47	(N-term)_iTRAQ[0], Lysine(K)_iTRAQ[10]	41.31	99.687	1595.86	1595.94	0.0800781	50.1785	23329.1	32.0725			2013-09-15 15:33:26	1.70539	1.3055	1.04063	1.29109	1.23139	0.860477	2	2	2	2024.84	3453.15	2643.43	2107.1
1124	FALSE	1	123	E22	actin-associated protein [Saccharomyces cerevisiae YJM789]		gi|151942363	69.97	100	57673	5.77	MSDPNATIPEDNPQGIEASEQYR	85	107	(N-term)_iTRAQ[0]	28.66	94.246	2706.24	2706.41	0.171143	63.2399	11120.8	51.373			2013-09-15 17:05:41	0.977443	1.16149	0.711513	1.29109	1.23139	0.860477	2	2	2	1161.05	1134.86	1348.56	826.105
1190	FALSE	1	341	N19	suppressor of mRNA export mutant [Saccharomyces cerevisiae YJM789]		gi|151942370	31.59	97.069	116469	4.61	LNNILPFINDIFTR	402	415	(N-term)_iTRAQ[0]	31.59	97.069	1834.03	1834.14	0.103149	56.2418	3060.47	67.2068			2013-09-16 03:09:49	1.20991	1.15173	0.607517	1.20991	1.15173	0.607517	1	1	1	254.958	308.476	293.642	154.892
1113	FALSE	1	254	K6	U3 snoRNP protein [Saccharomyces cerevisiae YJM789]		gi|151942372	77.78	100	78178.3	4.85	LKPALAVILLER	472	483	(N-term)_iTRAQ[0], Lysine(K)_iTRAQ[2]	77.78	100	1624.08	1624.18	0.0986328	60.7316	26651.9	52.0022			2013-09-16 00:08:00	2.93531	3.48523	1.44339	2.93531	3.48523	1.44339	1	1	1	1145.85	3363.43	3993.55	1653.91
915	FALSE	1	80	D5	endopolyphosphatase [Saccharomyces cerevisiae YJM789]		gi|151942417	195.01	100	88596.9	6.72	LYENKPAWEK	651	660	(N-term)_iTRAQ[0], Lysine(K)_iTRAQ[5,10]	29.58	95.344	1709.96	1710.01	0.052002	30.4112	24928.8	36.0157			2013-09-15 14:55:40	1.17067	1.3325	0.826651	1.31199	1.48852	0.838515	3	3	3	2406.6	2817.34	3206.79	1989.42
916	FALSE	1	216	I16	endopolyphosphatase [Saccharomyces cerevisiae YJM789]		gi|151942417	195.01	100	88596.9	6.72	DKIDFVIWTGDNIR	161	174	(N-term)_iTRAQ[0], Lysine(K)_iTRAQ[2]	48.74	99.944	1980.08	1980.19	0.109985	55.5459	11187.3	48.7057			2013-09-15 21:20:54	0.976429	1.3996	0.711587	1.31199	1.48852	0.838515	3	3	3	1132.13	1105.45	1584.54	805.612
917	FALSE	1	268	K20	endopolyphosphatase [Saccharomyces cerevisiae YJM789]		gi|151942417	195.01	100	88596.9	6.72	YSIVNIGGSVIPTFNPSFR	482	500	(N-term)_iTRAQ[0]	116.69	100	2212.19	2212.34	0.153564	69.4174	40527.4	78.4256			2013-09-15 23:29:52	1.97569	1.76844	1.00227	1.31199	1.48852	0.838515	3	3	3	1027.44	2029.9	1816.97	1029.77
1170	FALSE	1	346	N24	E3 ubiquitin ligase [Saccharomyces cerevisiae YJM789]		gi|151942421	44.29	99.843	406591	5.06	ANIVEALCNVIR	670	681	(N-term)_iTRAQ[0], MMTS (C)[8]	44.29	99.843	1504.81	1504.9	0.0877686	58.3254	4745.47	63.7508			2013-09-16 02:54:04	1.15396	1.89409	1.07817	1.15396	1.89409	1.07817	1	1	1	204.525	236.014	387.39	220.513
662	FALSE	1	144	F19	ATP binding cassette family member [Saccharomyces cerevisiae YJM789]		gi|151942575	331.7	100	149212	5.57	TANQYLQWR	896	904	(N-term)_iTRAQ[0]	59.91	99.996	1323.69	1323.77	0.0758057	57.2683	16282.3	60.8885			2013-09-15 17:25:54	1.34585	1.50358	0.758161	1.42585	1.39685	0.851417	4	4	4	874.745	1177.28	1315.25	663.198
663	FALSE	1	255	K7	ATP binding cassette family member [Saccharomyces cerevisiae YJM789]		gi|151942575	331.7	100	149212	5.57	LTLEEGRDFLLDHLK	474	488	(N-term)_iTRAQ[0], Lysine(K)_iTRAQ[15]	25.81	88.908	2087.17	2087.29	0.118164	56.6144	19921.9	42.3215			2013-09-16 00:04:09	1.37397	1.21551	0.90545	1.42585	1.39685	0.851417	4	4	4	1640.53	2254.05	1994.08	1485.42
664	FALSE	1	327	N5	ATP binding cassette family member [Saccharomyces cerevisiae YJM789]		gi|151942575	331.7	100	149212	5.57	SLSSVTFVAEVTEPSLSLLVPILNR	368	392	(N-term)_iTRAQ[0]	100.33	100	2815.59	2815.72	0.12915	45.8697	36333.5	51.896			2013-09-16 03:51:13	1.46245	1.40222	1.00177	1.42585	1.39685	0.851417	4	4	4	526.889	770.55	738.813	527.821
665	FALSE	1	345	N23	ATP binding cassette family member [Saccharomyces cerevisiae YJM789]		gi|151942575	331.7	100	149212	5.57	TLLDYVSILDNLDLSPR	332	348	(N-term)_iTRAQ[0]	145.65	100	2091.15	2091.26	0.109619	52.4206	130937	89.9666			2013-09-16 02:55:21	1.52839	1.48561	0.764146	1.42585	1.39685	0.851417	4	4	4	1396.65	2134.62	2074.87	1067.24
746	FALSE	1	31	B4	bmh sensitive protein [Saccharomyces cerevisiae YJM789]		gi|151942584	293.916	100	153690	6.32	SQIHQMKPQK	1081	1090	(N-term)_iTRAQ[0], Lysine(K)_iTRAQ[7,10]	38.84	99.448	1656.96	1657.04	0.0776367	46.8549	12224	37.6558			2013-09-15 12:31:32	1.23144	1.37447	0.985752	1.42983	1.6124	0.956809	7	7	7	1405.68	1731.01	1932.07	1385.65
747	FALSE	1	32	B5	bmh sensitive protein [Saccharomyces cerevisiae YJM789]		gi|151942584	293.916	100	153690	6.32	SQIHQMKPQKK	1081	1091	(N-term)_iTRAQ[0], Lysine(K)_iTRAQ[7,10,11]	30.37	96.118	1929.16	1929.24	0.0863037	44.7365	25226.7	33.7463			2013-09-15 12:34:44	1.29325	1.43489	0.931215	1.42983	1.6124	0.956809	7	7	7	2471.72	3196.55	3546.65	2301.7
748	FALSE	1	218	I18	bmh sensitive protein [Saccharomyces cerevisiae YJM789]		gi|151942584	293.916	100	153690	6.32	FVPYFDTFEK	611	620	(N-term)_iTRAQ[0], Lysine(K)_iTRAQ[10]	74.87	100	1580.82	1580.92	0.0943604	59.6906	9697.78	68.5072			2013-09-15 21:17:42	3.04133	3.09266	1.30903	1.42983	1.6124	0.956809	7	7	7	311.95	948.743	964.753	408.352
749	FALSE	1	225	J1	bmh sensitive protein [Saccharomyces cerevisiae YJM789]		gi|151942584	293.916	100	153690	6.32	LIYMDNISPEECIR	552	565	(N-term)_iTRAQ[0], MMTS (C)[12]	84.8	100	1885.9	1886	0.101318	53.7242	26413.7	64.784			2013-09-15 22:09:26	1.487	1.5563	1.21468	1.42983	1.6124	0.956809	7	7	7	1088.46	1618.54	1693.97	1322.13
750	FALSE	1	247	J23	bmh sensitive protein [Saccharomyces cerevisiae YJM789]		gi|151942584	293.916	100	153690	6.32	TNDPLVLSLGWR	841	852	(N-term)_iTRAQ[0]	30.12	95.888	1514.85	1514.96	0.117798	77.7623	20731.9	63.4768			2013-09-15 23:12:13	1.05626	1.72228	0.632857	1.42983	1.6124	0.956809	7	7	7	625.752	660.958	1077.72	396.011
751	FALSE	1	249	K1	bmh sensitive protein [Saccharomyces cerevisiae YJM789]		gi|151942584	293.916	100	153690	6.32	LIYMDNISPEECIR	552	565	(N-term)_iTRAQ[0], MMTS (C)[12]	95.27	100	1885.9	1886.04	0.145874	77.35	25081.6	65.0282			2013-09-16 00:20:10	1.49484	1.61673	0.945164	1.42983	1.6124	0.956809	7	7	7	1141.43	1706.26	1845.39	1078.84
1195	FALSE	1	163	G14	nuclear import-related protein [Saccharomyces cerevisiae YJM789]		gi|151942625	28.8862	94.538	112868	5.54	EENFNLVNRLK	719	729	(N-term)_iTRAQ[0], Lysine(K)_iTRAQ[11]	29.85	95.625	1663.94	1664.01	0.0687256	41.303	25553.7	33.3495			2013-09-15 19:07:32	0.95629	0.978809	0.747051	0.95629	0.978809	0.747051	1	1	1	2101.23	2009.39	2056.7	1569.73
1208	FALSE	1	53	C2	2-oxodicarboxylate transporter [Saccharomyces cerevisiae YJM789]		gi|151942664	25.77	88.806	38343.2	9.87	GFAPK	275	279	(N-term)_iTRAQ[0], Lysine(K)_iTRAQ[5]	25.77	88.806	807.497	807.503	0.0055542	6.87829	8952.42	45.2285			2013-09-15 14:37:26	1.07439	1.07199	0.840878	1.07439	1.07199	0.840878	1	1	1	1053.22	1131.57	1129.04	885.627
1015	FALSE	1	82	D7	U3 snoRNP protein [Saccharomyces cerevisiae YJM789]		gi|151942672	138.58	100	110222	5.85	TQSLGIEQYK	2	11	(N-term)_iTRAQ[0], Lysine(K)_iTRAQ[10]	81.22	100	1454.81	1454.86	0.0463867	31.8851	7367.26	57.4118			2013-09-15 15:03:41	2.15531	2.40094	1.30885	1.78245	2.2263	1.04008	2	2	2	438.498	945.102	1052.81	573.928
1016	FALSE	1	339	N17	U3 snoRNP protein [Saccharomyces cerevisiae YJM789]		gi|151942672	138.58	100	110222	5.85	LVNMNSFTSMFDNIQNVQMDTFFDR	866	890	(N-term)_iTRAQ[0]	57.36	99.992	3158.45	3158.7	0.248291	78.6117	11920.7	80.3649			2013-09-16 03:15:16	1.47409	2.06437	0.826505	1.78245	2.2263	1.04008	2	2	2	276.035	406.901	569.839	228.144
1193	FALSE	1	303	M5	conserved protein [Saccharomyces cerevisiae YJM789]		gi|151942783	30.15	95.917	138179	5.54	ISALDLLLLAR	5	15	(N-term)_iTRAQ[0]	30.15	95.917	1341.86	1341.94	0.0809326	60.3138	2829.29	72.1993			2013-09-16 01:50:36	1.25021	1.45504	1.05916	1.25021	1.45504	1.05916	1	1	1	166.809	208.546	242.714	176.677
1175	FALSE	1	169	G20	RNA polymerase A [Saccharomyces cerevisiae YJM789]		gi|151942801	41.15	99.676	146303	7.55	GQYPGLYLFGGHSR	635	648	(N-term)_iTRAQ[0]	41.15	99.676	1695.87	1695.99	0.118652	69.9654	11395.1	40.0118			2013-09-15 19:27:04	1.07098	1.13095	0.678042	1.07098	1.13095	0.678042	1	1	1	1209.8	1295.68	1368.22	820.296
1142	FALSE	1	267	K19	multiple RNA-binding domain containing protein [Saccharomyces cerevisiae YJM789]		gi|151942889	57.46	99.992	114889	6.1	LLMPPAGTIAIVQFR	561	575	(N-term)_iTRAQ[0]	25.43	87.894	1771.04	1771.17	0.123657	69.8217	5509.72	46.2894			2013-09-15 23:33:05	1.61878	1.50624	0.987089	1.33427	1.47001	0.880615	2	2	2	469.984	760.799	707.907	463.916
877	FALSE	1	58	C7	U3 snoRNP protein [Saccharomyces cerevisiae YJM789]		gi|151942910	233.72	100	72723.2	5.55	LKEDVAEQQGR	121	131	(N-term)_iTRAQ[0], Lysine(K)_iTRAQ[2]	58.42	99.994	1560.86	1560.92	0.0566406	36.2881	30899.2	51.0407			2013-09-15 14:20:07	2.01273	2.44139	1.22462	1.61136	1.97309	0.907848	4	4	4	1781.88	3586.44	4350.27	2182.13
878	FALSE	1	191	H18	U3 snoRNP protein [Saccharomyces cerevisiae YJM789]		gi|151942910	233.72	100	72723.2	5.55	TIDEYNNFDAGDLDKDIIASR	100	120	(N-term)_iTRAQ[0], Lysine(K)_iTRAQ[15]	63.94	99.998	2673.33	2673.48	0.158203	59.1784	24938.5	65.637			2013-09-15 20:02:39	1.66648	1.86137	1.13677	1.61136	1.97309	0.907848	4	4	4	836.263	1393.62	1556.6	950.636
879	FALSE	1	204	I4	U3 snoRNP protein [Saccharomyces cerevisiae YJM789]		gi|151942910	233.72	100	72723.2	5.55	IAHGILPEPSFNDISGETDEELR	438	460	(N-term)_iTRAQ[0]	72.47	100	2683.33	2683.44	0.10791	40.215	12573.2	74.1497			2013-09-15 21:57:13	1.14551	1.67844	0.969916	1.61136	1.97309	0.907848	4	4	4	636.359	728.957	1068.09	617.215
880	FALSE	1	235	J11	U3 snoRNP protein [Saccharomyces cerevisiae YJM789]		gi|151942910	233.72	100	72723.2	5.55	QYLENLKSEANDILTDNR	69	86	(N-term)_iTRAQ[0], Lysine(K)_iTRAQ[7]	38.89	99.454	2424.26	2424.36	0.09375	38.6716	9570.87	57.5118			2013-09-15 22:39:13	1.75463	1.98704	0.50309	1.61136	1.97309	0.907848	4	4	4	794.239	1393.59	1578.19	399.573
1156	FALSE	1	212	I12	conserved protein [Saccharomyces cerevisiae YJM789]		gi|151943057	50.92	99.966	45515.6	4.56	LTFEEFQSPIYR	71	82	(N-term)_iTRAQ[0]	50.92	99.966	1673.87	1673.94	0.072998	43.6104	5414.17	59.0369			2013-09-15 21:34:44	1.06679	1.33215	0.79426	1.06679	1.33215	0.79426	1	1	1	469.636	501.002	625.627	373.013
1050	FALSE	1	284	L12	hypothetical protein SCY_2699 [Saccharomyces cerevisiae YJM789]		gi|151943073	113.93	100	30403.3	6	ASTQQVVDDVLSRL	242	255	(N-term)_iTRAQ[0]	113.93	100	1674.91	1675.02	0.104004	62.095	89488	66.6546			2013-09-16 00:57:40	1.557	1.8553	0.897929	1.557	1.8553	0.897929	1	1	1	1782.17	2774.83	3306.46	1600.26
695	FALSE	1	190	H17	tryptophan synthase [Saccharomyces cerevisiae YJM789]		gi|151943263	317.41	100	83371.7	5.99	VLSKDEFFAFQK	269	280	(N-term)_iTRAQ[0], Lysine(K)_iTRAQ[4,12]	48.53	99.941	1891.07	1891.17	0.0993652	52.5444	18536.8	26.7731			2013-09-15 20:05:52	1.06454	1.2185	0.834004	0.858529	0.930353	0.564644	4	4	4	2181.91	2322.74	2658.67	1819.72
696	FALSE	1	259	K11	tryptophan synthase [Saccharomyces cerevisiae YJM789]		gi|151943263	317.41	100	83371.7	5.99	MGTTGVQSSVASDLDELISR	181	200	(N-term)_iTRAQ[0]	45.72	99.887	2210.11	2210.23	0.115723	52.3606	8106.36	78.6347			2013-09-15 23:55:11	1.20832	1.45083	0.718113	0.858529	0.930353	0.564644	4	4	4	399.037	482.166	578.934	286.554
697	FALSE	1	314	M16	tryptophan synthase [Saccharomyces cerevisiae YJM789]		gi|151943263	317.41	100	83371.7	5.99	NEGVTVPIILMGYYNPILNYGEER	91	114	(N-term)_iTRAQ[0]	178.69	100	2898.48	2898.64	0.155273	53.5706	80824.1	85.7861			2013-09-16 02:23:17	1.84061	1.68619	0.912931	0.858529	0.930353	0.564644	4	4	4	1191.23	2192.58	2008.63	1087.51
698	FALSE	1	334	N12	tryptophan synthase [Saccharomyces cerevisiae YJM789]		gi|151943263	317.41	100	83371.7	5.99	LELLSHIADSFVYVVSR	164	180	(N-term)_iTRAQ[0]	44.47	99.849	2092.16	2092.24	0.0803223	38.3921	163871	29.1873			2013-09-16 03:30:03	0.229463	0.251329	0.185908	0.858529	0.930353	0.564644	4	4	4	8261.97	1895.82	2076.47	1535.97
1013	FALSE	1	155	G6	U3 snoRNP protein [Saccharomyces cerevisiae YJM789]		gi|151943367	138.76	100	156612	8.6	GIQMNFTNLR	1019	1028	(N-term)_iTRAQ[0]	56.74	99.991	1337.71	1337.77	0.0615234	45.9915	10739.3	55.3786			2013-09-15 18:42:31	2.07612	2.6646	0.935094	1.43217	2.0271	0.849145	2	2	2	440.924	915.412	1174.88	412.306
1014	FALSE	1	342	N20	U3 snoRNP protein [Saccharomyces cerevisiae YJM789]		gi|151943367	138.76	100	156612	8.6	EAIFHEIAAFGNDMVINFETD	1217	1237	(N-term)_iTRAQ[0]	82.02	100	2527.19	2527.35	0.154053	60.958	9718.98	49.9657			2013-09-16 03:04:21	0.987958	1.54213	0.771096	1.43217	2.0271	0.849145	2	2	2	501.163	495.128	772.859	386.445
1162	FALSE	1	326	N4	conserved protein [Saccharomyces cerevisiae YJM789]		gi|151943402	47.84	99.93	50254.5	8.45	SSLDDFVIPLTILLR	326	340	(N-term)_iTRAQ[0]	47.84	99.93	1846.08	1846.18	0.10083	54.6184	4548.98	84.8823			2013-09-16 03:55:03	1.67664	1.3799	1.11925	1.67664	1.3799	1.11925	1	1	1		284.382	234.05	189.84
1037	FALSE	1	270	K22	U3 snoRNP protein [Saccharomyces cerevisiae YJM789]		gi|151943408	120.6	100	88352.4	5.01	ALPTYTMEYLDI	702	713	(N-term)_iTRAQ[0]	56.65	99.991	1573.79	1573.91	0.116333	73.9188	20701	35.254			2013-09-15 23:24:24	0.969099	0.680114	0.671414	1.27789	0.997462	0.742698	2	2	2	1472.2	1426.71	1001.27	988.458
1038	FALSE	1	314	M16	U3 snoRNP protein [Saccharomyces cerevisiae YJM789]		gi|151943408	120.6	100	88352.4	5.01	TLTFLLTHPLFPLSR	522	536	(N-term)_iTRAQ[0]	63.95	99.998	1900.12	1900.23	0.109497	57.6265	22387.2	44.3378			2013-09-16 02:24:15	1.68508	1.46289	0.82155	1.27789	0.997462	0.742698	2	2	2	619.306	1043.58	905.976	508.791
1004	FALSE	1	119	E18	conserved protein [Saccharomyces cerevisiae YJM789]		gi|151943423	144.34	100	91136.4	6.19	GEAELTFIPQRK	645	656	(N-term)_iTRAQ[0], Lysine(K)_iTRAQ[12]	65.83	99.999	1676.96	1677.05	0.0913086	54.4489	28274.5	45.7281			2013-09-15 16:52:32	1.43507	1.90675	1.22157	1.4661	2.15831	1.07914	2	2	2	1823.04	2616.18	3476.08	2226.96
1005	FALSE	1	136	F11	conserved protein [Saccharomyces cerevisiae YJM789]		gi|151943423	144.34	100	91136.4	6.19	GEAELTFIPQR	645	655	(N-term)_iTRAQ[0]	78.51	100	1404.76	1404.82	0.0551758	39.2777	31072.7	74.2746			2013-09-15 17:49:58	1.49781	2.44307	0.953326	1.4661	2.15831	1.07914	2	2	2	852.283	1276.56	2082.19	812.503
630	FALSE	1	110	E9	nuclear localization sequence binding protein [Saccharomyces cerevisiae YJM789]		gi|151943436	368.18	100	50494.9	4.88	QKNEETEEPATIFVGR	163	178	(N-term)_iTRAQ[0], Lysine(K)_iTRAQ[2]	28.95	94.617	2136.12	2136.19	0.072998	34.1732	27185.4	20.4127			2013-09-15 16:25:57	0.866389	1.00628	0.670842	1.00976	1.06193	0.691069	6	6	6	4278.13	3706.52	4304.98	2869.95
631	FALSE	1	113	E12	nuclear localization sequence binding protein [Saccharomyces cerevisiae YJM789]		gi|151943436	368.18	100	50494.9	4.88	KEFEHIGGVIGAR	190	202	(N-term)_iTRAQ[0], Lysine(K)_iTRAQ[1]	64.74	99.999	1700.97	1701.03	0.0603027	35.452	30550.4	39.1131			2013-09-15 16:33:19	0.840475	1.0441	0.666741	1.00976	1.06193	0.691069	6	6	6	3793.41	3188.26	3960.68	2529.22
632	FALSE	1	117	E16	nuclear localization sequence binding protein [Saccharomyces cerevisiae YJM789]		gi|151943436	368.18	100	50494.9	4.88	GYGYVDFENK	214	223	(N-term)_iTRAQ[0], Lysine(K)_iTRAQ[10]	85.19	100	1479.74	1479.81	0.0714111	48.2594	28247.7	63.5351			2013-09-15 16:45:11	1.36033	1.30862	0.625659	1.00976	1.06193	0.691069	6	6	6	1833.31	2493.9	2399.1	1147.02
633	FALSE	1	126	F1	nuclear localization sequence binding protein [Saccharomyces cerevisiae YJM789]		gi|151943436	368.18	100	50494.9	4.88	GFGYVQFSNMEDAKK	313	327	(N-term)_iTRAQ[0], Lysine(K)_iTRAQ[14,15]	49.05	99.947	2153.11	2153.22	0.111572	51.8192	24401.7	29.9619			2013-09-15 18:24:15	1.07517	1.2105	0.731646	1.00976	1.06193	0.691069	6	6	6	2990.42	3215.2	3619.9	2187.92
634	FALSE	1	132	F7	nuclear localization sequence binding protein [Saccharomyces cerevisiae YJM789]		gi|151943436	368.18	100	50494.9	4.88	ALDALQGEYIDNRPVR	328	343	(N-term)_iTRAQ[0]	56.33	99.99	1974.05	1974.13	0.0784912	39.7615	66278.9	40.5846			2013-09-15 18:03:26	0.896473	1.11539	0.853486	1.00976	1.06193	0.691069	6	6	6	5040.02	4518.24	5621.57	4301.59
635	FALSE	1	233	J9	nuclear localization sequence binding protein [Saccharomyces cerevisiae YJM789]		gi|151943436	368.18	100	50494.9	4.88	LSWSIDDEWLK	179	189	(N-term)_iTRAQ[0], Lysine(K)_iTRAQ[11]	83.92	100	1679.89	1679.97	0.0770264	45.8521	11653	64.4854			2013-09-15 22:36:20	1.11024	0.772541	0.623329	1.00976	1.06193	0.691069	6	6	6	1053.88	1170.05	814.162	656.91
1025	FALSE	1	142	F17	flavohemoglobin [Saccharomyces cerevisiae YJM789]		gi|151943508	127.77	100	49427.3	5.86	ATVPVLEQQGTVITR	12	26	(N-term)_iTRAQ[0]	30.01	95.783	1756.01	1756.1	0.092041	52.4149	22675.8	33.533			2013-09-15 17:33:38	1.02957	1.12809	0.789371	1.11248	1.12063	0.829105	2	2	2	2554.25	2629.79	2881.42	2016.25
1026	FALSE	1	231	J7	flavohemoglobin [Saccharomyces cerevisiae YJM789]		gi|151943508	127.77	100	49427.3	5.86	NMLTEHTELLNIFNR	31	45	(N-term)_iTRAQ[0]	97.76	100	1989.03	1989.12	0.0860596	43.267	24498.2	53.2238			2013-09-15 22:28:00	1.20206	1.11323	0.870839	1.11248	1.12063	0.829105	2	2	2	1591.63	1913.24	1771.84	1386.05
636	FALSE	1	203	I3	translational activator [Saccharomyces cerevisiae YJM789]		gi|151943621	361.47	100	322812	5.18	LGEEQFPDLIPR	1638	1649	(N-term)_iTRAQ[0]	69.15	99.999	1557.84	1557.93	0.0906982	58.2205	33045.8	79.2339			2013-09-15 22:00:07	1.45284	1.66403	1.22522	1.2536	1.32586	0.921598	7	7	7	825.287	1199.01	1373.3	1011.16
637	FALSE	1	225	J1	translational activator [Saccharomyces cerevisiae YJM789]		gi|151943621	361.47	100	322812	5.18	KLIPVAVSNLDEIAWR	1447	1462	(N-term)_iTRAQ[0], Lysine(K)_iTRAQ[1]	53.28	99.98	2112.24	2112.34	0.100586	47.6204	14579.5	43.619			2013-09-15 22:09:45	1.44189	1.55178	0.961334	1.2536	1.32586	0.921598	7	7	7	1116.19	1609.42	1732.08	1073.03
638	FALSE	1	249	K1	translational activator [Saccharomyces cerevisiae YJM789]		gi|151943621	361.47	100	322812	5.18	KLIPVAVSNLDEIAWR	1447	1462	(N-term)_iTRAQ[0], Lysine(K)_iTRAQ[1]	25.47	88.005	2112.24	2112.38	0.141113	66.8073	11533.7	39.0222			2013-09-16 00:20:29	1.17237	1.16335	0.823282	1.2536	1.32586	0.921598	7	7	7	1285.5	1507.08	1495.49	1058.33
639	FALSE	1	265	K17	translational activator [Saccharomyces cerevisiae YJM789]		gi|151943621	361.47	100	322812	5.18	GYGISALSEFDIIR	1357	1370	(N-term)_iTRAQ[0]	90.77	100	1684.9	1685.03	0.127808	75.8546	9188.61	69.6241			2013-09-15 23:38:32	1.29326	1.46586	0.883354	1.2536	1.32586	0.921598	7	7	7	545.346	705.273	799.4	481.733
640	FALSE	1	276	L4	translational activator [Saccharomyces cerevisiae YJM789]		gi|151943621	361.47	100	322812	5.18	VPFLQDISQLVR	27	38	(N-term)_iTRAQ[0]	36.01	98.941	1558.91	1559.02	0.108032	69.2999	10896.2	64.7435			2013-09-16 00:32:58	1.19284	1.49693	0.980964	1.2536	1.32586	0.921598	7	7	7	697.124	831.56	1043.54	683.854
641	FALSE	1	323	N1	translational activator [Saccharomyces cerevisiae YJM789]		gi|151943621	361.47	100	322812	5.18	TVLDFDVYIPNFVSHAILSLDDEDQR	2132	2157	(N-term)_iTRAQ[0]	27.8	92.985	3165.59	3165.74	0.155029	48.9733	7074.17	58.3955			2013-09-16 04:02:45	0.817842	0.725973	0.693363	1.2536	1.32586	0.921598	7	7	7	286.054	233.947	207.668
642	FALSE	1	334	N12	translational activator [Saccharomyces cerevisiae YJM789]		gi|151943621	361.47	100	322812	5.18	KSDVIFPILIPTLLAPPIDAFR	2018	2039	(N-term)_iTRAQ[0], Lysine(K)_iTRAQ[1]	84.46	100	2724.63	2724.74	0.110352	40.5015	10479.3	79.7263			2013-09-16 03:31:00	1.57024	1.50514	0.969183	1.2536	1.32586	0.921598	7	7	7	395.374	620.831	595.093	383.19
1215	FALSE	1	336	N14	coiled-coil protein involved in the spindle-assembly checkpoint [Saccharomyces cerevisiae YJM789]		gi|151943721	23.9262	82.885	100993	5.32	LSKVTNQCDHFK	167	178	(N-term)_iTRAQ[0], Lysine(K)_iTRAQ[3,12], MMTS (C)[8]	24.89	86.291	1898	1898.17	0.174683	92.0352	11175.7	45.8263			2013-09-16 03:24:54	1.62376	1.46236	0.86145	1.62376	1.46236	0.86145	1	1	1	394.504	640.58	576.906	339.845
887	FALSE	1	233	J9	glucokinase [Saccharomyces cerevisiae YJM789]		gi|151943789	225.13	100	60428.6	5.84	NILVDLHSQGLLLQQYR	337	353	(N-term)_iTRAQ[0]	101.39	100	2154.22	2154.31	0.0898438	41.706	20209.4	65.8467			2013-09-15 22:34:24	2.27383	1.52425	1.33701	1.93692	1.4039	1.11527	3	3	3	831.424	1890.52	1267.3	1111.62
888	FALSE	1	279	L7	glucokinase [Saccharomyces cerevisiae YJM789]		gi|151943789	225.13	100	60428.6	5.84	SKIPDDLLDDENVTSDDLFGFLAR	111	134	(N-term)_iTRAQ[0], Lysine(K)_iTRAQ[2]	47.29	99.921	2983.51	2983.67	0.160156	53.6804	9322.31	82.4273			2013-09-16 00:44:11	2.17839	1.65891	1.30685	1.93692	1.4039	1.11527	3	3	3	213.948	466.064	354.921	279.598
889	FALSE	1	313	M15	glucokinase [Saccharomyces cerevisiae YJM789]		gi|151943789	225.13	100	60428.6	5.84	IPDDLLDDENVTSDDLFGFLAR	113	134	(N-term)_iTRAQ[0]	76.45	100	2624.29	2624.42	0.13916	53.0278	7487.77	82.3653			2013-09-16 02:21:59	1.46703	1.09428	0.793934	1.93692	1.4039	1.11527	3	3	3	305.832	448.666	334.666	242.81
1168	FALSE	1	264	K16	conserved protein [Saccharomyces cerevisiae YJM789]		gi|151943835	45.23	99.873	40718.6	7.66	YLIEFFR	103	109	(N-term)_iTRAQ[0]	45.23	99.873	1131.63	1131.73	0.0976562	86.2968	91052.5	67.0135			2013-09-15 23:39:10	0.748319	0.651715	0.173871	0.748319	0.651715	0.173871	1	1	1	7298.74	5461.78	4756.7	1269.04
1137	FALSE	1	179	H6	U3 snoRNP protein [Saccharomyces cerevisiae YJM789]		gi|151943873	62.69	99.998	111809	4.91	FSNLLGTVYR	7	16	(N-term)_iTRAQ[0]	62.69	99.998	1313.73	1313.8	0.0637207	48.5035	12774.3	64.2074			2013-09-15 20:39:32	2.08594	3.24977	1.23398	2.08594	3.24977	1.23398	1	1	1	443.157	924.4	1440.16	546.849
1198	FALSE	1	303	M5	conserved protein [Saccharomyces cerevisiae YJM789]		gi|151943962	27.2	91.946	86514.5	6.02	IPEILEEMQGDLFK	573	586	(N-term)_iTRAQ[0], Lysine(K)_iTRAQ[14]	27.2	91.946	1950.05	1950.19	0.140869	72.2387	3288.51	31.464			2013-09-16 01:50:17	1.01361	0.993833	0.654146	1.01361	0.993833	0.654146	1	1	1	520.056	527.133	516.849	340.193
1099	FALSE	1	261	K13	26S proteasome PA700 subunit [Saccharomyces cerevisiae YJM789]		gi|151943971	82.99	100	118899	4.52	LLSDVSDFEGWGHEYIR	139	155	(N-term)_iTRAQ[0]	82.99	100	2167.06	2167.18	0.124023	57.2312	33165.3	57.9772			2013-09-15 23:46:50	1.29964	1.24867	0.795143	1.29964	1.24867	0.795143	1	1	1	1163.95	1512.72	1453.39	925.506
1185	FALSE	1	352	O6	conserved protein [Saccharomyces cerevisiae YJM789]		gi|151944169	37.33	99.218	229906	6.16	EFLQVLIDQLDSEAASITR	594	612	(N-term)_iTRAQ[0]	37.33	99.218	2292.22	2292.32	0.10083	43.9879	6739.87	87.3141			2013-09-16 04:20:22	1.22212	1.20294	0.916126	1.22212	1.20294	0.916126	1	1	1	248.604	303.824	299.056
1046	FALSE	1	225	J1	nucleolar protein [Saccharomyces cerevisiae YJM789]		gi|151944364	115.29	100	53979.1	9.33	YGVWIGNLSFDTTKDDLVR	125	143	(N-term)_iTRAQ[0], Lysine(K)_iTRAQ[14]	24.99	86.603	2487.31	2487.44	0.125732	50.5495	4401.71	58.9718			2013-09-15 22:10:43	0.905548	1.28873	0.31684	0.953555	1.15146	0.405425	3	3	3	559.807	506.932	721.441	177.369
1047	FALSE	1	250	K2	nucleolar protein [Saccharomyces cerevisiae YJM789]		gi|151944364	115.29	100	53979.1	9.33	YGVWIGNLSFDTTKDDLVR	125	143	(N-term)_iTRAQ[0], Lysine(K)_iTRAQ[14]	61.43	99.997	2487.31	2487.48	0.167969	67.5302	19660.8	57.7134			2013-09-16 00:16:39	0.734684	0.805982	0.346025	0.953555	1.15146	0.405425	3	3	3	2069.47	1520.41	1667.95	716.088
1055	FALSE	1	337	N15	suppressor of rasval19 [Saccharomyces cerevisiae YJM789]		gi|151944399	109.21	100	64556.9	5.48	IDTVVLDALQLLK	99	111	(N-term)_iTRAQ[0], Lysine(K)_iTRAQ[13]	109.21	100	1729.07	1729.16	0.0892334	51.6077	15995.6	80.9366			2013-09-16 03:21:22	1.17186	0.992583	0.866198	1.17186	0.992583	0.866198	1	1	1	685.775	803.631	680.689	594.017
314	FALSE	1	106	E5	killer toxin resistant protein [Saccharomyces cerevisiae YJM789]		gi|151944405	861.5	100	131984	7.63	IATNPEYASMGYGSR	638	652	(N-term)_iTRAQ[0]	101.72	100	1760.84	1760.9	0.0595703	33.8306	45479.3	56.9122			2013-09-15 16:11:32	1.3375	1.48575	1.05525	1.52528	2.07069	1.07263	9	9	9	2748.7	3676.38	4083.9	2900.56
315	FALSE	1	205	I5	killer toxin resistant protein [Saccharomyces cerevisiae YJM789]		gi|151944405	861.5	100	131984	7.63	THLDDIFSPFDLKR	828	841	(N-term)_iTRAQ[0], Lysine(K)_iTRAQ[13]	76.23	100	1992.08	1992.17	0.0906982	45.5294	21679.7	64.9882			2013-09-15 21:54:19	1.26664	2.29428	1.42154	1.52528	2.07069	1.07263	9	9	9	1077.45	1364.73	2471.97	1531.64
316	FALSE	1	241	J17	killer toxin resistant protein [Saccharomyces cerevisiae YJM789]		gi|151944405	861.5	100	131984	7.63	THLDDIFSPFDLK	828	840	(N-term)_iTRAQ[0], Lysine(K)_iTRAQ[13]	41.04	99.667	1835.98	1836.11	0.131714	71.7404	15806.5	46.7871			2013-09-15 22:56:12	0.986697	1.49939	0.77421	1.52528	2.07069	1.07263	9	9	9	1125.9	1110.92	1688.16	871.683
317	FALSE	1	249	K1	killer toxin resistant protein [Saccharomyces cerevisiae YJM789]		gi|151944405	861.5	100	131984	7.63	EVNEMDPFESFISNQNIR	87	104	(N-term)_iTRAQ[0]	118.28	100	2313.09	2313.32	0.224854	97.209	48052.2	80.5334			2013-09-16 00:19:51	1.30165	1.52935	0.889066	1.52528	2.07069	1.07263	9	9	9	1085.75	1413.27	1660.49	965.305
318	FALSE	1	254	K6	killer toxin resistant protein [Saccharomyces cerevisiae YJM789]		gi|151944405	861.5	100	131984	7.63	LLCLDVTLIKNPR	489	501	(N-term)_iTRAQ[0], Lysine(K)_iTRAQ[10], MMTS (C)[3]	56.97	99.992	1832.07	1832.18	0.11145	60.8328	25370.5	50.6584			2013-09-16 00:07:41	2.22963	2.80545	1.55834	1.52528	2.07069	1.07263	9	9	9	991.744	2211.22	2782.29	1545.47
319	FALSE	1	258	K10	killer toxin resistant protein [Saccharomyces cerevisiae YJM789]		gi|151944405	861.5	100	131984	7.63	AIELLRDYFEGK	653	664	(N-term)_iTRAQ[0], Lysine(K)_iTRAQ[12]	25.39	87.782	1741.97	1742.07	0.0975342	55.9906	5434.51	33.8241			2013-09-15 23:58:04	1.69611	1.89435	0.982403	1.52528	2.07069	1.07263	9	9	9	484.6	821.936	918	476.072
320	FALSE	1	319	M21	killer toxin resistant protein [Saccharomyces cerevisiae YJM789]		gi|151944405	861.5	100	131984	7.63	AGGDLIPWLISQQFQDEEFASLSGAR	609	634	(N-term)_iTRAQ[0]	193.68	100	2979.5	2979.67	0.172119	57.7679	137387	82.8021			2013-09-16 02:38:59	1.58995	2.43697	0.748447	1.52528	2.07069	1.07263	9	9	9	1227.97	1952.41	2992.53	919.072
321	FALSE	1	328	N6	killer toxin resistant protein [Saccharomyces cerevisiae YJM789]		gi|151944405	861.5	100	131984	7.63	NLLGPYLVFMASTINGYEGTGR	399	420	(N-term)_iTRAQ[0]	36.58	99.071	2517.29	2517.48	0.188477	74.8727	7079.26	77.6162			2013-09-16 03:48:58	1.50369	2.12728	0.95801	1.52528	2.07069	1.07263	9	9	9	285.869	429.858	608.125	273.865
322	FALSE	1	329	N7	killer toxin resistant protein [Saccharomyces cerevisiae YJM789]		gi|151944405	861.5	100	131984	7.63	NYNAAEALDQMEEDLEEAGSEAVQAMR	954	980	(N-term)_iTRAQ[0]	211.61	100	3128.39	3128.53	0.139404	44.561	40972.8	90.4283			2013-09-16 03:44:28	2.27144	3.25003	1.65833	1.52528	2.07069	1.07263	9	9	9	397.937	903.887	1293.31	659.909
1146	FALSE	1	60	C9	U3 snoRNP protein [Saccharomyces cerevisiae YJM789]		gi|151944459	55.08	99.987	36261.4	9.11	KAQELQDSQLQQK	16	28	(N-term)_iTRAQ[0], Lysine(K)_iTRAQ[1,13]	55.08	99.987	1976.11	1976.18	0.0637207	32.2454	33333.8	22.8545			2013-09-15 14:14:00	1.13653	1.32758	0.903285	1.13653	1.32758	0.903286	1	1	1	4298.06	4884.89	5706.01	3882.38
948	FALSE	1	29	B2	ribosomal protein L16B [Saccharomyces cerevisiae YJM789]		gi|151944465	179.6	100	26096.1	10.54	KATAFNK	59	65	(N-term)_iTRAQ[0], Lysine(K)_iTRAQ[1,7]	42.94	99.785	1211.75	1211.8	0.0561523	46.3399	8822.44	33.4009			2013-09-15 12:25:27	0.750065	0.947101	0.394568	0.785182	0.928014	0.41485	3	3	3	1598.45	1198.94	1513.89	630.697
949	FALSE	1	110	E9	ribosomal protein L16B [Saccharomyces cerevisiae YJM789]		gi|151944465	179.6	100	26096.1	10.54	VVVPQALR	117	124	(N-term)_iTRAQ[0]	44.02	99.833	1025.66	1025.7	0.0430908	42.0128	86622.8	60.2805			2013-09-15 16:24:41	0.780188	0.815663	0.398358	0.785182	0.928014	0.41485	3	3	3	4135.35	3226.35	3373.05	1647.35
950	FALSE	1	203	I3	ribosomal protein L16B [Saccharomyces cerevisiae YJM789]		gi|151944465	179.6	100	26096.1	10.54	AEALNISGEFFR	37	48	(N-term)_iTRAQ[0]	92.64	100	1497.78	1497.87	0.0882568	58.925	59250.3	79.1522			2013-09-15 21:59:10	0.827204	1.03456	0.454232	0.785182	0.928014	0.41485	3	3	3	2380.54	1969.19	2462.82	1081.32
691	FALSE	1	291	L19	translation elongation factor 3 (EF-3) [Saccharomyces cerevisiae YJM789]		gi|151944517	322.246	100	108155	5.62	WXPMMSVDNAWLPR	828	841	(N-term)_iTRAQ[0], Oxidation (M)[4,5]	29.89	95.665	1849.89	1850.08	0.193726	104.723	9864.98	43.184			2013-09-16 01:21:08	0.936699	1.48793	0.560694	0.806053	1.18707	0.53758	7	7	7	672.704	630.121	1000.94	377.181
605	FALSE	1	93	D18	nuclear GTPase [Saccharomyces cerevisiae YJM789]		gi|151944713	386.04	100	65804.9	8.92	KVEEAVLQSQGK	195	206	(N-term)_iTRAQ[0], Lysine(K)_iTRAQ[1,12]	27.37	92.255	1748.03	1748.11	0.0842285	48.1849	21131.6	22.5368			2013-09-15 15:36:57	0.684529	0.929692	0.503468	0.353527	0.50103	0.260427	4	4	4	3536.76	2421.01	3288.09	1780.64
606	FALSE	1	254	K6	nuclear GTPase [Saccharomyces cerevisiae YJM789]		gi|151944713	386.04	100	65804.9	8.92	HIVDPYPAVLMLVK	368	381	(N-term)_iTRAQ[0], Lysine(K)_iTRAQ[14]	41.47	99.699	1883.11	1883.22	0.115479	61.3234	7693.64	63.6132			2013-09-16 00:09:17	0.444951	0.598417	0.242614	0.353527	0.50103	0.260427	4	4	4	993.756	442.173	594.681	241.099
607	FALSE	1	301	M3	nuclear GTPase [Saccharomyces cerevisiae YJM789]		gi|151944713	386.04	100	65804.9	8.92	GGIPNLASAGLSVLNDWR	428	445	(N-term)_iTRAQ[0]	144.06	100	1984.07	1984.2	0.129761	65.4012	75073.3	84.7958			2013-09-16 01:41:58	0.257533	0.369618	0.209762	0.353527	0.50103	0.260427	4	4	4	4462.46	1149.23	1649.41	936.057
608	FALSE	1	346	N24	nuclear GTPase [Saccharomyces cerevisiae YJM789]		gi|151944713	386.04	100	65804.9	8.92	SVIDASDVILYVLDAR	171	186	(N-term)_iTRAQ[0]	173.14	100	1893.05	1893.15	0.107544	56.81	400201	88.8712			2013-09-16 02:51:49	0.199138	0.306449	0.179528	0.353527	0.50103	0.260427	4	4	4	11626.6	2315.29	3562.96	2087.29
401	FALSE	1	107	E6	karyopherin beta 4 [Saccharomyces cerevisiae YJM789]		gi|151944826	681.35	100	131267	4.53	LYQENSPVITNETPR	1028	1042	(N-term)_iTRAQ[0]	67.25	99.999	1904.98	1905.04	0.0611572	32.1038	63324.5	32.3449			2013-09-15 16:14:46	1.12143	1.14077	0.889797	0.997305	1.16805	0.689439	7	7	7	6428.14	7208.7	7333.03	5719.74
402	FALSE	1	146	F21	karyopherin beta 4 [Saccharomyces cerevisiae YJM789]		gi|151944826	681.35	100	131267	4.53	VLNEQVDESYGLR	694	706	(N-term)_iTRAQ[0]	93.85	100	1665.86	1665.96	0.0987549	59.2817	24444.1	59.6714			2013-09-15 17:22:22	0.763113	1.0648	0.57732	0.997305	1.16805	0.689439	7	7	7	2192.14	1672.85	2334.2	1265.57
403	FALSE	1	176	H3	karyopherin beta 4 [Saccharomyces cerevisiae YJM789]		gi|151944826	681.35	100	131267	4.53	VYGENFAPFLK	604	614	(N-term)_iTRAQ[0], Lysine(K)_iTRAQ[11]	37.5	99.248	1572.87	1572.93	0.0664062	42.2199	8941.26	63.1163			2013-09-15 20:49:09	1.09555	1.06167	0.712396	0.997305	1.16805	0.689439	7	7	7	750.94	822.695	797.25	534.966
404	FALSE	1	276	L4	karyopherin beta 4 [Saccharomyces cerevisiae YJM789]		gi|151944826	681.35	100	131267	4.53	SDAFAEFAEPLVNSAYEAIK	565	584	(N-term)_iTRAQ[0], Lysine(K)_iTRAQ[20]	113.81	100	2460.25	2460.41	0.159424	64.7997	13170.7	64.0919			2013-09-16 00:33:18	0.988094	1.08618	0.706063	0.997305	1.16805	0.689439	7	7	7	990.22	978.431	1075.56	699.158
405	FALSE	1	288	L16	karyopherin beta 4 [Saccharomyces cerevisiae YJM789]		gi|151944826	681.35	100	131267	4.53	GIPASSYVNADVLAVIQAAR	734	753	(N-term)_iTRAQ[0]	161.57	100	2159.19	2159.35	0.157227	72.8172	29299.8	77.9986			2013-09-16 01:11:50	0.969793	1.13229	0.60267	0.997305	1.16805	0.689439	7	7	7	1336.06	1295.7	1512.8	805.201
406	FALSE	1	303	M5	karyopherin beta 4 [Saccharomyces cerevisiae YJM789]		gi|151944826	681.35	100	131267	4.53	IIEIFSAVFTK	1043	1053	(N-term)_iTRAQ[0], Lysine(K)_iTRAQ[11]	80.02	100	1555.93	1556.02	0.0860596	55.3105	49864.2	61.5			2013-09-16 01:48:22	1.09976	1.43465	0.785626	0.997305	1.16805	0.689439	7	7	7	1524.65	1676.75	2187.33	1197.8
407	FALSE	1	309	M11	karyopherin beta 4 [Saccharomyces cerevisiae YJM789]		gi|151944826	681.35	100	131267	4.53	EQNPFVHEMLEALVIR	896	911	(N-term)_iTRAQ[0]	127.35	100	2069.1	2069.2	0.106201	51.3273	43860.6	80.0446			2013-09-16 02:07:54	0.993177	1.30367	0.605208	0.997305	1.16805	0.689439	7	7	7	1746.85	1734.93	2277.32	1057.21
981	FALSE	1	130	F5	lethal with conditional pap1 [Saccharomyces cerevisiae YJM789]		gi|151944842	158.662	100	45544.8	6.45	MQAMEEYIR	242	250	(N-term)_iTRAQ[0]	62.98	99.998	1314.63	1314.7	0.06604	50.2347	45075.6	63.3305			2013-09-15 18:09:51	3.11174	3.75449	1.76437	2.13038	2.25483	1.28718	3	3	3	1084.25	3373.9	4070.81	1913.01
982	FALSE	1	154	G5	lethal with conditional pap1 [Saccharomyces cerevisiae YJM789]		gi|151944842	158.662	100	45544.8	6.45	ITAVLPPQQTHFEDRFDAR	213	231	(N-term)_iTRAQ[0]	35.15	98.709	2385.24	2385.35	0.10498	44.0125	20001.7	45.3899			2013-09-15 18:38:40	1.38065	1.26313	0.879313	2.13038	2.25483	1.28718	3	3	3	1007.62	1391.18	1272.75	886.015
983	FALSE	1	179	H6	lethal with conditional pap1 [Saccharomyces cerevisiae YJM789]		gi|151944842	158.662	100	45544.8	6.45	MNVIGGEDFGIFSSKR	317	332	(N-term)_iTRAQ[0], Lysine(K)_iTRAQ[15]	62.46	99.998	2045.07	2045.16	0.0858154	41.962	20372.1	49.5587			2013-09-15 20:38:15	2.25052	2.41739	1.37463	2.13038	2.25483	1.28718	3	3	3	1043.58	2348.6	2522.74	1434.54
1153	FALSE	1	320	M22	RNA polymerase II elongation factor [Saccharomyces cerevisiae YJM789]		gi|151944881	51.46	99.97	188478	5.98	ELAALVNFLMPGR	551	563	(N-term)_iTRAQ[0]	51.46	99.97	1574.88	1574.99	0.10144	64.4113	3774.23	75.716			2013-09-16 02:44:27	1.23681	1.33059	0.434416	1.23681	1.33059	0.434416	1	1	1	220.329	272.505	293.167
1205	FALSE	1	328	N6	DNA helicase [Saccharomyces cerevisiae YJM789]		gi|151944894	26.4	90.317	145247	9.47	TSTIEEIIIQVIER	677	690	(N-term)_iTRAQ[0]	26.4	90.317	1788.02	1788.11	0.0869141	48.609	1988.79	57.7943			2013-09-16 03:49:36	0.864328	0.91284	0.58563	0.864328	0.91284	0.58563	1	1	1	251.894	217.719	229.938	147.517
851	FALSE	1	197	H24	U3 snoRNP protein [Saccharomyces cerevisiae YJM789]		gi|151945015	245.51	100	218875	6.02	VVENVLGEPFDR	1755	1766	(N-term)_iTRAQ[0]	67.28	99.999	1517.81	1517.89	0.0831299	54.7697	21654.5	76.6698			2013-09-15 19:44:03	2.49324	2.83621	1.13776	1.99268	2.12893	1.0322	3	3	3	421.613	1051.18	1195.78	479.694
852	FALSE	1	226	J2	U3 snoRNP protein [Saccharomyces cerevisiae YJM789]		gi|151945015	245.51	100	218875	6.02	VVENVLGEPFDRYLD	1755	1769	(N-term)_iTRAQ[0]	59.51	99.995	1908.98	1909.09	0.106079	55.5684	126897	53.5257			2013-09-15 22:11:02	1.99903	2.05782	1.19521	1.99268	2.12893	1.0322	3	3	3	2467.7	4933.01	5078.08	2949.42
853	FALSE	1	308	M10	U3 snoRNP protein [Saccharomyces cerevisiae YJM789]		gi|151945015	245.51	100	218875	6.02	DSEAWLSGFLNEYVTENYDISR	618	639	(N-term)_iTRAQ[0]	118.72	100	2752.29	2752.43	0.139648	50.7391	15785.7	81.5743			2013-09-16 02:04:42	1.58756	1.65326	0.808719	1.99268	2.12893	1.0322	3	3	3	529.161	840.073	874.839	427.943
764	FALSE	1	80	D5	U3 snoRNP protein [Saccharomyces cerevisiae YJM789]		gi|151945077	288.81	100	75449.1	4.57	KSQRPQFELSDVK	392	404	(N-term)_iTRAQ[0], Lysine(K)_iTRAQ[1,13]	28.88	94.53	1994.14	1994.21	0.0695801	34.8923	71868.1	28.741			2013-09-15 14:55:02	1.51859	1.71234	1.07636	1.71555	2.07457	1.09085	4	4	4	6539.6	9930.98	11198	7038.94
765	FALSE	1	103	E2	U3 snoRNP protein [Saccharomyces cerevisiae YJM789]		gi|151945077	288.81	100	75449.1	4.57	IQDSNFDDLQR	373	383	(N-term)_iTRAQ[0]	65.75	99.999	1494.73	1494.79	0.0577393	38.6285	22581.9	61.4932			2013-09-15 16:02:15	1.90324	2.41546	1.18985	1.71555	2.07457	1.09085	4	4	4	979.013	1863.3	2364.77	1164.88
766	FALSE	1	177	H4	U3 snoRNP protein [Saccharomyces cerevisiae YJM789]		gi|151945077	288.81	100	75449.1	4.57	DRPEDALLTEELEFDR	334	349	(N-term)_iTRAQ[0]	27.02	91.605	2092.03	2092.13	0.102051	48.7807	27816.3	46.4744			2013-09-15 20:45:01	1.16383	1.29947	0.770215	1.71555	2.07457	1.09085	4	4	4	1584.2	1843.73	2058.62	1220.17
767	FALSE	1	277	L5	U3 snoRNP protein [Saccharomyces cerevisiae YJM789]		gi|151945077	288.81	100	75449.1	4.57	TAKPVPVITSEVTESLEDMIR	350	370	(N-term)_iTRAQ[0], Lysine(K)_iTRAQ[3]	167.16	100	2603.42	2603.57	0.151855	58.3292	98160	72.6901			2013-09-16 00:34:54	2.57508	3.44632	1.43549	1.71555	2.07457	1.09085	4	4	4	2064.92	5317.35	7116.39	2964.17
1067	FALSE	1	341	N19	actin-related protein [Saccharomyces cerevisiae YJM789]		gi|151945133	97.15	100	53083.2	5.57	DITLFIQSLLR	237	247	(N-term)_iTRAQ[0]	97.15	100	1462.88	1462.96	0.0880127	60.1642	73600.3	79.4443			2013-09-16 03:07:52	2.48156	1.83524	1.29175	2.48156	1.83524	1.29175	1	1	1	1045.47	2594.4	1918.69	1350.49
167	FALSE	1	8	A8	nucleolar complex associated [Saccharomyces cerevisiae YJM789]		gi|151945296	1401.2	100	93091.3	8.59	GKVSK	2	6	(N-term)_iTRAQ[0], Lysine(K)_iTRAQ[2,5]	25.04	86.757	950.637	950.71	0.0727539	76.5317	3428.26	25.3142			2013-09-15 12:03:41	0.930883	1.44043	0.807878	1.00124	1.31611	0.651789	20	20	20	512.008	476.619	737.514	413.64
168	FALSE	1	20	A20	nucleolar complex associated [Saccharomyces cerevisiae YJM789]		gi|151945296	1401.2	100	93091.3	8.59	EVKEEK	666	671	(N-term)_iTRAQ[0], Lysine(K)_iTRAQ[3,6]	34.89	98.629	1193.71	1193.82	0.113159	94.7961	3509.02	40.8629			2013-09-15 12:11:42	1.66112	1.75896	0.607422	1.00124	1.31611	0.651789	20	20	20	415.406	690.037	730.683	252.327
169	FALSE	1	44	B17	nucleolar complex associated [Saccharomyces cerevisiae YJM789]		gi|151945296	1401.2	100	93091.3	8.59	KFQSK	10	14	(N-term)_iTRAQ[0], Lysine(K)_iTRAQ[1,5]	27	91.567	1069.67	1069.75	0.0723877	67.6727	21469.5	32.1245			2013-09-15 13:10:16	0.887771	1.31989	0.619901	1.00124	1.31611	0.651789	20	20	20	2740.75	2433.16	3617.49	1698.99
170	FALSE	1	46	B19	nucleolar complex associated [Saccharomyces cerevisiae YJM789]		gi|151945296	1401.2	100	93091.3	8.59	EQQQLKK	54	60	(N-term)_iTRAQ[0], Lysine(K)_iTRAQ[6,7]	50.15	99.959	1333.82	1333.9	0.0855713	64.1552	6653.68	52.3374			2013-09-15 13:16:01	0.743491	1.48424	0.672866	1.00124	1.31611	0.651789	20	20	20	766.268	569.713	1137.33	515.596
171	FALSE	1	63	C12	nucleolar complex associated [Saccharomyces cerevisiae YJM789]		gi|151945296	1401.2	100	93091.3	8.59	RSDVEFGPTNK	630	640	(N-term)_iTRAQ[0], Lysine(K)_iTRAQ[11]	55.1	99.987	1537.82	1537.9	0.0756836	49.2148	26394.7	43.4817			2013-09-15 14:05:02	0.910838	1.05593	0.684638	1.00124	1.31611	0.651789	20	20	20	2638.82	2403.53	2786.4	1806.63
172	FALSE	1	68	C17	nucleolar complex associated [Saccharomyces cerevisiae YJM789]		gi|151945296	1401.2	100	93091.3	8.59	GIEIPKENK	79	87	(N-term)_iTRAQ[0], Lysine(K)_iTRAQ[6,9]	42.64	99.77	1459.89	1459.95	0.0635986	43.5641	18384.7	64.6035			2013-09-15 13:50:36	1.2939	1.38734	0.83346	1.00124	1.31611	0.651789	20	20	20	1159.89	1500.79	1609.16	966.723
173	FALSE	1	70	C19	nucleolar complex associated [Saccharomyces cerevisiae YJM789]		gi|151945296	1401.2	100	93091.3	8.59	SDVEFGPTNKSEVSR	631	645	(N-term)_iTRAQ[0], Lysine(K)_iTRAQ[10]	50.67	99.964	1940	1940.09	0.0892334	45.9967	23311.3	30.7705			2013-09-15 13:43:32	1.06026	1.27825	0.814802	1.00124	1.31611	0.651789	20	20	20	2985.92	3165.86	3816.74	2432.93
174	FALSE	1	80	D5	nucleolar complex associated [Saccharomyces cerevisiae YJM789]		gi|151945296	1401.2	100	93091.3	8.59	LAEKDPEFYK	118	127	(N-term)_iTRAQ[0], Lysine(K)_iTRAQ[4,10]	63.65	99.998	1671.93	1671.99	0.0562744	33.6583	200453	67.0198			2013-09-15 14:54:23	0.872588	1.25067	0.611535	1.00124	1.31611	0.651789	20	20	20	10709	9344.51	13393.4	6548.9
175	FALSE	1	85	D10	nucleolar complex associated [Saccharomyces cerevisiae YJM789]		gi|151945296	1401.2	100	93091.3	8.59	LNQNSTFIQEK	619	629	(N-term)_iTRAQ[0], Lysine(K)_iTRAQ[11]	53.92	99.983	1609.88	1609.92	0.0391846	24.3401	60105.5	33.8272			2013-09-15 15:11:41	1.23518	1.48436	0.697674	1.00124	1.31611	0.651789	20	20	20	3963	4895.04	5882.51	2764.89
176	FALSE	1	127	F2	nucleolar complex associated [Saccharomyces cerevisiae YJM789]		gi|151945296	1401.2	100	93091.3	8.59	KSPNLAAFDFEHNIK	535	549	(N-term)_iTRAQ[0], Lysine(K)_iTRAQ[1,15]	94.32	100	2163.19	2163.3	0.111572	51.5776	57583.2	38.6241			2013-09-15 18:18:29	1.1572	1.30096	0.683135	1.00124	1.31611	0.651789	20	20	20	5632.16	6517.56	7327.21	3847.52
177	FALSE	1	161	G12	nucleolar complex associated [Saccharomyces cerevisiae YJM789]		gi|151945296	1401.2	100	93091.3	8.59	FLNDVAWNK	646	654	(N-term)_iTRAQ[0], Lysine(K)_iTRAQ[9]	74.4	100	1394.77	1394.82	0.0549316	39.3841	29690.6	70.197			2013-09-15 19:01:08	1.03206	1.3268	0.494211	1.00124	1.31611	0.651789	20	20	20	1817.25	1875.51	2411.13	898.107
178	FALSE	1	186	H13	nucleolar complex associated [Saccharomyces cerevisiae YJM789]		gi|151945296	1401.2	100	93091.3	8.59	DMSVETFFEK	69	78	(N-term)_iTRAQ[0], Lysine(K)_iTRAQ[10]	69.15	99.999	1520.76	1520.87	0.115356	75.8547	16893.7	59.6168			2013-09-15 20:16:47	1.06845	1.45645	0.618087	1.00124	1.31611	0.651789	20	20	20	1022.38	1092.37	1489.05	631.923
179	FALSE	1	233	J9	nucleolar complex associated [Saccharomyces cerevisiae YJM789]		gi|151945296	1401.2	100	93091.3	8.59	FLNDVAWNKTPLGSYVAVQR	646	665	(N-term)_iTRAQ[0], Lysine(K)_iTRAQ[9]	161.26	100	2566.4	2566.51	0.102295	39.8593	105225	69.6724			2013-09-15 22:33:27	1.2896	1.65841	0.817019	1.00124	1.31611	0.651789	20	20	20	4738.83	6111.2	7858.94	3871.72
180	FALSE	1	240	J16	nucleolar complex associated [Saccharomyces cerevisiae YJM789]		gi|151945296	1401.2	100	93091.3	8.59	FLNDVAWNKTPLGSYVAVQR	646	665	(N-term)_iTRAQ[0], Lysine(K)_iTRAQ[9]	84.77	100	2566.4	2566.52	0.118408	46.1378	32437.3	53.4382			2013-09-15 22:52:02	1.17094	1.40171	0.66647	1.00124	1.31611	0.651789	20	20	20	1492.16	1747.23	2091.58	994.479
181	FALSE	1	243	J19	nucleolar complex associated [Saccharomyces cerevisiae YJM789]		gi|151945296	1401.2	100	93091.3	8.59	EEVFKDMSVETFFEK	64	78	(N-term)_iTRAQ[0], Lysine(K)_iTRAQ[5,15]	51.28	99.969	2297.17	2297.34	0.163086	70.9941	21112.3	36.1333			2013-09-15 23:01:20	0.856956	1.24383	0.625244	1.00124	1.31611	0.651789	20	20	20	1862.94	1596.45	2317.18	1164.79
182	FALSE	1	272	K24	nucleolar complex associated [Saccharomyces cerevisiae YJM789]		gi|151945296	1401.2	100	93091.3	8.59	AFHELMFMVLK	231	241	(N-term)_iTRAQ[0], Lysine(K)_iTRAQ[11]	111.31	100	1653.91	1654.02	0.104736	63.3265	23613.2	70.7397			2013-09-15 23:18:20	0.775871	1.13439	0.615374	1.00124	1.31611	0.651789	20	20	20	1312.08	1018	1488.41	807.419
183	FALSE	1	296	L24	nucleolar complex associated [Saccharomyces cerevisiae YJM789]		gi|151945296	1401.2	100	93091.3	8.59	AFHELMFMVLK	231	241	(N-term)_iTRAQ[0], Lysine(K)_iTRAQ[11]	100.44	100	1653.91	1654.04	0.133179	80.5235	66342.1	74.3312			2013-09-16 01:32:39	0.809338	1.34083	0.671109	1.00124	1.31611	0.651789	20	20	20	2589.03	2095.4	3471.45	1737.52
184	FALSE	1	304	M6	nucleolar complex associated [Saccharomyces cerevisiae YJM789]		gi|151945296	1401.2	100	93091.3	8.59	NIAFPELVTPVIISLR	582	597	(N-term)_iTRAQ[0]	132.84	100	1926.15	1926.27	0.114624	59.5092	171075	79.3108			2013-09-16 01:50:56	0.855216	1.07394	0.572415	1.00124	1.31611	0.651789	20	20	20	4647.56	3974.67	4991.19	2660.33
185	FALSE	1	312	M14	nucleolar complex associated [Saccharomyces cerevisiae YJM789]		gi|151945296	1401.2	100	93091.3	8.59	QLIYPLVQVTLGVIR	471	485	(N-term)_iTRAQ[0]	62.45	99.998	1856.15	1856.25	0.102905	55.4402	25386.4	63.9233			2013-09-16 02:17:30	0.960317	1.05823	0.565224	1.00124	1.31611	0.651789	20	20	20	1459.91	1401.98	1544.92	825.176
186	FALSE	1	316	M18	nucleolar complex associated [Saccharomyces cerevisiae YJM789]		gi|151945296	1401.2	100	93091.3	8.59	NSAAELFGIDEVLGYQVGFEYIR	386	408	(N-term)_iTRAQ[0]	242.09	100	2734.38	2734.54	0.154297	56.4284	132933	88.3634			2013-09-16 02:29:21	0.875717	1.12143	0.496811	1.00124	1.31611	0.651789	20	20	20	3354.5	2937.6	3761.85	1666.55
1129	FALSE	1	157	G8	Ef-Tu [Saccharomyces cerevisiae YJM789]		gi|151945474	66.6	99.999	51404	6.19	GGANFLDYAAIDKAPEER	76	93	(N-term)_iTRAQ[0], Lysine(K)_iTRAQ[13]	32.5	97.623	2225.14	2225.23	0.0898438	40.3766	10665.2	46.8986			2013-09-15 18:48:55	1.11734	1.08899	0.992731	1.12833	1.12012	0.923278	2	2	2	1098.76	1227.69	1196.54	1090.77
1130	FALSE	1	281	L9	Ef-Tu [Saccharomyces cerevisiae YJM789]		gi|151945474	66.6	99.999	51404	6.19	DLNKPFLMPVEDIFSISGR	244	262	(N-term)_iTRAQ[0], Lysine(K)_iTRAQ[4]	34.1	98.356	2466.33	2466.46	0.128418	52.0684	25074.1	43.2972			2013-09-16 00:48:42	1.13944	1.15214	0.858684	1.12833	1.12012	0.923278	2	2	2	1520.9	1732.98	1752.29	1305.98
1110	FALSE	1	85	D10	nucleolar protein [Saccharomyces cerevisiae YJM789]		gi|151945492	78.17	100	66010.4	5.69	EIGQGTISNTETLR	344	357	(N-term)_iTRAQ[0]	25.57	88.278	1662.88	1662.95	0.0708008	42.5772	11343	25.3641			2013-09-15 15:12:58	0.902999	1.07897	0.614992	0.972948	0.97119	0.599182	2	2	2	1739.25	1570.54	1876.59	1069.62
1111	FALSE	1	259	K11	nucleolar protein [Saccharomyces cerevisiae YJM789]		gi|151945492	78.17	100	66010.4	5.69	ETMLSNWDEEFWANR	447	461	(N-term)_iTRAQ[0]	52.6	99.977	2071.93	2072.05	0.114746	55.3812	104375	32.9513			2013-09-15 23:52:56	1.04832	0.874179	0.583778	0.972948	0.97119	0.599182	2	2	2	4456.93	4672.27	3896.15	2601.85
1071	FALSE	1	312	M14	RNA exonuclease [Saccharomyces cerevisiae YJM789]		gi|151945554	94.72	100	38670.5	9.82	ISIVNYFGHVVLDEFVKPR	143	161	(N-term)_iTRAQ[0], Lysine(K)_iTRAQ[17]	94.72	100	2520.42	2520.54	0.120605	47.8513	34598.6	64.6348			2013-09-16 02:16:52	0.749728	2.31446	0.389981	0.749728	2.31446	0.389981	1	1	1	1491.71	1118.38	3452.5	581.737
1135	FALSE	1	323	N1	bud7 and chs6-like protein [Saccharomyces cerevisiae YJM789]		gi|151945942	63.43	99.998	88917.5	5.19	FSDPVAQLIDDNILNFLK	698	715	(N-term)_iTRAQ[0], Lysine(K)_iTRAQ[18]	63.43	99.998	2350.29	2350.42	0.128174	54.5353	44316.9	43.2922			2013-09-16 04:02:26	1.51847	1.41587	1.10779	1.51847	1.41587	1.10779	1	1	1	1100.17	1670.57	1557.7	1218.76
1194	FALSE	1	158	G9	translation machinery associated protein [Saccharomyces cerevisiae YJM789]		gi|151945976	30.14	95.907	31113.8	10.13	GLGNAPGGNDGEAWWER	37	53	(N-term)_iTRAQ[0]	30.14	95.907	1929.9	1929.97	0.0759277	39.3429	15293.7	36.2064			2013-09-15 18:52:27	0.983079	0.92317	0.676094	0.983079	0.92317	0.676094	1	1	1	1831.06	1800.08	1690.38	1237.97
716	FALSE	1	82	D7	U3 snoRNP protein [Saccharomyces cerevisiae YJM789]		gi|151946073	308.892	100	117647	4.97	SSTYEVPLPQR	267	277	(N-term)_iTRAQ[0]	30.75	96.444	1420.76	1420.8	0.043335	30.5013	13870.5	50.4773			2013-09-15 15:02:43	1.81369	1.91231	1.26304	1.76565	2.13228	1.19642	5	5	5	674.517	1223.37	1289.89	851.942
717	FALSE	1	107	E6	U3 snoRNP protein [Saccharomyces cerevisiae YJM789]		gi|151946073	308.892	100	117647	4.97	DKNLQNVIINEK	823	834	(N-term)_iTRAQ[0], Lysine(K)_iTRAQ[2,12]	24.52	85.072	1860.09	1860.14	0.0517578	27.8254	14450.8	21.9767			2013-09-15 16:17:00	0.985373	1.00034	0.945225	1.76565	2.13228	1.19642	5	5	5	2083.8	2053.32	2084.52	1969.66
718	FALSE	1	123	E22	U3 snoRNP protein [Saccharomyces cerevisiae YJM789]		gi|151946073	308.892	100	117647	4.97	MPIGQEWTSR	863	872	(N-term)_iTRAQ[0]	42.13	99.741	1348.68	1348.8	0.124023	91.9591	86377.8	40.1231			2013-09-15 17:04:04	1.76818	2.43748	1.2299	1.76565	2.13228	1.19642	5	5	5	2876.37	5085.95	7011.09	3537.64
719	FALSE	1	164	G15	U3 snoRNP protein [Saccharomyces cerevisiae YJM789]		gi|151946073	308.892	100	117647	4.97	YQSSAVPFPFENR	842	854	(N-term)_iTRAQ[0]	103.41	100	1685.84	1685.94	0.0977783	57.9997	122917	74.8748			2013-09-15 19:09:47	1.9317	2.66366	1.16551	1.76565	2.13228	1.19642	5	5	5	2928.66	5657.3	7800.96	3413.4
720	FALSE	1	269	K21	U3 snoRNP protein [Saccharomyces cerevisiae YJM789]		gi|151946073	308.892	100	117647	4.97	LSLTDMMNVIDDR	242	254	(N-term)_iTRAQ[0]	110.01	100	1666.83	1666.95	0.124756	74.8463	71722.1	81.9214			2013-09-15 23:26:39	2.8112	3.54893	1.43246	1.76565	2.13228	1.19642	5	5	5	974.794	2740.34	3459.48	1396.36
1174	FALSE	1	287	L15	RNA polymerase II elongation factor [Saccharomyces cerevisiae YJM789]		gi|151946151	41.61	99.708	126333	5.09	FLLPSVDTATIWGVR	277	291	(N-term)_iTRAQ[0]	41.61	99.708	1819.02	1819.16	0.133301	73.2815	8444.18	57.6012			2013-09-16 01:08:56	0.957628	1.04487	0.75412	0.957628	1.04487	0.75412	1	1	1	793.718	760.086	829.329	598.558
1094	FALSE	1	276	L4	clustered mitochondria [Saccharomyces cerevisiae YJM789]		gi|151946172	83.61	100	162519	6.03	YILDLANTYPLDINFAR	581	597	(N-term)_iTRAQ[0]	83.61	100	2156.15	2156.29	0.143311	66.4659	44110.5	71.6999			2013-09-16 00:31:41	1.10038	1.0412	0.585396	1.10038	1.0412	0.585396	1	1	1	1347.36	1482.6	1402.87	788.736
1125	FALSE	1	61	C10	translation initiation factor eIF3 subunit [Saccharomyces cerevisiae YJM789]		gi|151946470	69.65	100	124061	5.97	AGNREPPSTPSTLPK	875	889	(N-term)_iTRAQ[0], Lysine(K)_iTRAQ[15]	35.97	98.931	1840.02	1840.08	0.0668945	36.3554	23686	23.3349			2013-09-15 14:11:26	0.984752	1.08136	0.786012	1.09361	1.18926	0.798874	2	2	2	3698.69	3642.3	3999.61	2907.22
1126	FALSE	1	81	D6	translation initiation factor eIF3 subunit [Saccharomyces cerevisiae YJM789]		gi|151946470	69.65	100	124061	5.97	APPPFRPENAIK	2	13	(N-term)_iTRAQ[0], Lysine(K)_iTRAQ[12]	33.68	98.189	1624.94	1624.99	0.0501709	30.8755	31402.8	31.1423			2013-09-15 14:57:35	1.2145	1.30793	0.811947	1.09361	1.18926	0.798874	2	2	2	3073.06	3732.22	4019.35	2495.16
729	FALSE	1	53	C2	ribosomal protein S9B [Saccharomyces cerevisiae YJM789]		gi|151946577	299.49	100	24995	10.05	KAEASGEAAEEAEDEE	180	195	(N-term)_iTRAQ[0], Lysine(K)_iTRAQ[1]	143.65	100	1952.88	1952.96	0.0819092	41.9427	38970.2	32.0954			2013-09-15 14:35:11	1.08359	1.4	0.987546	1.09856	1.20365	0.760327	4	4	4	4245.72	4600.63	5944.01	4192.85
730	FALSE	1	139	F14	ribosomal protein S9B [Saccharomyces cerevisiae YJM789]		gi|151946577	299.49	100	24995	10.05	HIDFAPTSPFGGARPGR	155	171	(N-term)_iTRAQ[0]	67.26	99.999	1927.01	1927.1	0.092041	47.7637	243273	28.9675			2013-09-15 17:41:18	1.15511	1.30044	0.840594	1.09856	1.20365	0.760327	4	4	4	8978.46	10371.1	11675.9	7547.24
731	FALSE	1	164	G15	ribosomal protein S9B [Saccharomyces cerevisiae YJM789]		gi|151946577	299.49	100	24995	10.05	LFEGNALIR	70	78	(N-term)_iTRAQ[0]	61.71	99.997	1176.69	1176.76	0.0712891	60.5846	27079	63.8072			2013-09-15 19:10:45	1.20159	1.23013	0.585168	1.09856	1.20365	0.760327	4	4	4	1628.39	1956.66	2003.14	952.885
732	FALSE	1	210	I10	ribosomal protein S9B [Saccharomyces cerevisiae YJM789]		gi|151946577	299.49	100	24995	10.05	QIVNIPSFMVR	139	149	(N-term)_iTRAQ[0]	26.87	91.31	1447.82	1447.85	0.0241699	16.694	131724	31.4823			2013-09-15 21:38:54	0.96838	0.937191	0.687981	1.09856	1.20365	0.760327	4	4	4	5414.09	5242.89	5074.03	3724.79
1105	FALSE	1	150	G1	conserved protein [Saccharomyces cerevisiae YJM789]		gi|151946633	80.5062	100	60872.6	4.8	AFLTFAQR	420	427	(N-term)_iTRAQ[0]	44.96	99.865	1097.62	1097.68	0.0568848	51.8254	5497.07	53.4669			2013-09-15 18:27:47	2.34792	3.25745	1.30428	2.25703	3.13906	1.20279	2	2	2	227.238	533.536	740.216	296.382
1106	FALSE	1	294	L22	conserved protein [Saccharomyces cerevisiae YJM789]		gi|151946633	80.5062	100	60872.6	4.8	FINLILLER	278	286	(N-term)_iTRAQ[0]	36.51	99.056	1274.8	1274.91	0.112671	88.3835	12487	69.1288			2013-09-16 01:29:08	2.16966	3.02497	1.10919	2.25703	3.13906	1.20279	2	2	2	266.658	578.555	806.633	295.774
755	FALSE	1	66	C15	Rpl20ap [Saccharomyces cerevisiae S288c]		gi|154199621	291.9	100	23306	10.3	EYQVIGR	6	12	(N-term)_iTRAQ[0]	31.59	97.069	1008.56	1008.62	0.0649414	64.3902	4553.24	56.7707			2013-09-15 13:55:44	0.766353	1.10039	0.506864	0.72763	1.26266	0.411938	5	5	5	486.841	373.092	535.717	246.762
756	FALSE	1	84	D9	Rpl20ap [Saccharomyces cerevisiae S288c]		gi|154199621	291.9	100	23306	10.3	AHFKEYQVIGR	2	12	(N-term)_iTRAQ[0], Lysine(K)_iTRAQ[4]	72.57	100	1635.92	1635.97	0.0506592	30.9668	39671	42.2317			2013-09-15 15:07:31	0.63084	1.62804	0.532245	0.72763	1.26266	0.411938	5	5	5	4643.96	2929.59	7560.56	2471.72
757	FALSE	1	128	F3	Rpl20ap [Saccharomyces cerevisiae S288c]		gi|154199621	291.9	100	23306	10.3	NFGVWVR	74	80	(N-term)_iTRAQ[0]	60.83	99.997	1021.57	1021.63	0.0620728	60.7621	40454.4	67.5716			2013-09-15 18:16:34	0.61283	1.14988	0.259151	0.72763	1.26266	0.411938	5	5	5	3052.1	1870.42	3509.57	790.955
758	FALSE	1	216	I16	Rpl20ap [Saccharomyces cerevisiae S288c]		gi|154199621	291.9	100	23306	10.3	YWYFLQK	41	47	(N-term)_iTRAQ[0], Lysine(K)_iTRAQ[7]	50.75	99.964	1335.73	1335.81	0.0766602	57.3918	6432.53	54.3938			2013-09-15 21:21:33	0.790627	1.3216	0.305629	0.72763	1.26266	0.411938	5	5	5	636.644	503.348	841.39	194.577
759	FALSE	1	222	I22	Rpl20ap [Saccharomyces cerevisiae S288c]		gi|154199621	291.9	100	23306	10.3	VAAVETLYQDMAAR	100	113	(N-term)_iTRAQ[0]	76.16	100	1681.87	1681.97	0.0975342	57.9915	41805.9	65.9295			2013-09-15 21:03:36	0.870753	1.17885	0.555146	0.72763	1.26266	0.411938	5	5	5	1905.98	1659.64	2246.87	1058.1
1064	FALSE	1	308	M10	Chain A, Topoisomerase Residues 410-1202		gi|157830305	99.23	100	103192	6.34	NAIIQELENLGFPR	638	651	(N-term)_iTRAQ[0]	99.23	100	1757.97	1758.05	0.0866699	49.3012	10696.1	70.7998			2013-09-16 02:05:59	1.11566	1.74731	1.04092	1.11566	1.74731	1.04092	1	1	1	556.879	621.285	973.039	579.668
1116	FALSE	1	269	K21	Chain A, Substrate Specificity And Assembly Of Catalytic Center Derived From Two Structures Of Liga		gi|157834086	73.9	100	25565.5	6.17	EGQIVPQEITLALLR	71	85	(N-term)_iTRAQ[0]	46.56	99.907	1824.07	1824.2	0.128418	70.4018	9665.93	64.1544			2013-09-15 23:28:15	1.07989	0.958635	0.931103	0.939969	0.913197	0.947741	2	2	2	715.921	773.119	686.306	666.596
1117	FALSE	1	328	N6	Chain A, Substrate Specificity And Assembly Of Catalytic Center Derived From Two Structures Of Liga		gi|157834086	73.9	100	25565.5	6.17	FILFFDCPEDIMLER	123	137	(N-term)_iTRAQ[0], MMTS (C)[7]	27.34	92.202	2077.99	2078.1	0.107178	51.5776	6876.19	69.0027			2013-09-16 03:49:17	0.818175	0.869913	0.964677	0.939969	0.913197	0.947741	2	2	2	320.217	261.994	278.561	308.907
1114	FALSE	1	87	D12	Chain B, Crystal Structure Of The Yeast Nucleosome Core Particle Reveals Fundamental Differences In		gi|15988133	76.11	100	12959.6	11.36	DNIQGITKPAIR	24	35	(N-term)_iTRAQ[0], Lysine(K)_iTRAQ[8]	76.11	100	1613.96	1614.01	0.0487061	30.178	39024	51.585			2013-09-15 15:17:47	1.18833	1.35545	0.783773	1.18833	1.35545	0.783773	1	1	1	3117.48	3704.58	4225.58	2443.4
789	FALSE	1	309	M11	RecName: Full=ATP-dependent RNA helicase ROK1; AltName: Full=Rescuer of KEM1 protein 1		gi|160358657	276.07	100	73121.1	9.27	GNVSGIDIPLPIGSFEDLISR	106	126	(N-term)_iTRAQ[0]	174.5	100	2343.27	2343.38	0.114258	48.76	110305	91.7911			2013-09-16 02:07:35	3.34174	3.57705	1.6445	2.1218	2.40512	1.1332	4	4	4	549.711	1836.99	1966.34	903.999
790	FALSE	1	311	M13	RecName: Full=ATP-dependent RNA helicase ROK1; AltName: Full=Rescuer of KEM1 protein 1		gi|160358657	276.07	100	73121.1	9.27	KAMFSATIPSNVEEIAQSIMMDPVR	308	332	(N-term)_iTRAQ[0], Lysine(K)_iTRAQ[1]	43.52	99.812	3053.57	3053.73	0.153076	50.1302	12629	76.6739			2013-09-16 02:14:18	2.00296	2.68808	1.19271	2.1218	2.40512	1.1332	4	4	4	368.893	738.878	991.613	439.984
791	FALSE	1	350	O4	RecName: Full=ATP-dependent RNA helicase ROK1; AltName: Full=Rescuer of KEM1 protein 1		gi|160358657	276.07	100	73121.1	9.27	QLVQEGEFKPPIIIFLESITR	364	384	(N-term)_iTRAQ[0], Lysine(K)_iTRAQ[9]	27.9	93.145	2745.58	2745.69	0.112549	40.9927	4400.75	42.389			2013-09-16 04:13:38	2.26572	2.32204	1.29408	2.1218	2.40512	1.1332	4	4	4	263.13	596.179	610.998	340.513
574	FALSE	1	117	E16	RecName: Full=ATP-dependent RNA helicase SUB2; AltName: Full=Suppressor of BRR1 protein 2		gi|160358710	413.27	100	55134.9	5.34	DVQEIFR	229	235	(N-term)_iTRAQ[0]	40.51	99.624	1050.57	1050.63	0.0606689	57.7486	6343.18	66.3404			2013-09-15 16:47:25	1.69608	1.47329	0.827983	1.22671	1.30243	0.789432	5	5	5	334.541	567.409	492.877	276.994
575	FALSE	1	127	F2	RecName: Full=ATP-dependent RNA helicase SUB2; AltName: Full=Suppressor of BRR1 protein 2		gi|160358710	413.27	100	55134.9	5.34	DFLLKPELSR	66	75	(N-term)_iTRAQ[0], Lysine(K)_iTRAQ[5]	45.61	99.884	1505.89	1505.97	0.0789795	52.4469	15151.7	52.7407			2013-09-15 18:20:24	1.15025	1.30024	0.840213	1.22671	1.30243	0.789432	5	5	5	1355.64	1559.32	1762.67	1139.03
576	FALSE	1	230	J6	RecName: Full=ATP-dependent RNA helicase SUB2; AltName: Full=Suppressor of BRR1 protein 2		gi|160358710	413.27	100	55134.9	5.34	INLAINYDLTNEADQYLHR	375	393	(N-term)_iTRAQ[0]	127.08	100	2420.23	2420.35	0.115234	47.6129	65494.8	85.0407			2013-09-15 22:23:51	1.22784	1.287	0.894233	1.22671	1.30243	0.789432	5	5	5	1562.11	1918.01	2010.43	1396.89
577	FALSE	1	278	L6	RecName: Full=ATP-dependent RNA helicase SUB2; AltName: Full=Suppressor of BRR1 protein 2		gi|160358710	413.27	100	55134.9	5.34	FLQNPLEIFVDDEAK	261	275	(N-term)_iTRAQ[0], Lysine(K)_iTRAQ[15]	74.55	100	2066.11	2066.22	0.116943	56.6009	34164	39.4515			2013-09-16 00:39:23	0.980266	1.2012	0.714531	1.22671	1.30243	0.789432	5	5	5	1270.44	1245.37	1526.05	907.767
578	FALSE	1	332	N10	RecName: Full=ATP-dependent RNA helicase SUB2; AltName: Full=Suppressor of BRR1 protein 2		gi|160358710	413.27	100	55134.9	5.34	NFVIDECDKVLEELDMR	211	227	(N-term)_iTRAQ[0], Lysine(K)_iTRAQ[9], MMTS (C)[7]	125.52	100	2402.16	2402.27	0.110107	45.8368	97293.2	75.0337			2013-09-16 03:35:49	1.18301	1.26552	0.689747	1.22671	1.30243	0.789432	5	5	5	3862.56	4569.43	4888.14	2664.19
836	FALSE	1	265	K17	RecName: Full=ATP-dependent RNA helicase DBP3; AltName: Full=DEAD box protein 3; AltName: Full=Heli		gi|160380616	258.73	100	69038.5	9.2	TVINLTFPLTVEDYVHR	430	446	(N-term)_iTRAQ[0]	110.49	100	2161.18	2161.33	0.153809	71.1689	33164.3	79.5857			2013-09-15 23:37:14	1.10558	1.29998	0.766795	1.20466	1.47202	0.759197	2	2	2	993.179	1098.04	1291.12	761.565
837	FALSE	1	331	N9	RecName: Full=ATP-dependent RNA helicase DBP3; AltName: Full=DEAD box protein 3; AltName: Full=Heli		gi|160380616	258.73	100	69038.5	9.2	LLDLLQEGSVDLSQVNYLVLDEADR	242	266	(N-term)_iTRAQ[0]	148.24	100	2961.55	2961.69	0.134766	45.505	34502.1	79.849			2013-09-16 03:39:41	1.31262	1.66682	0.751674	1.20466	1.47202	0.759197	2	2	2	459.787	603.523	766.384	345.61
1154	FALSE	1	189	H16	RecName: Full=ATP-dependent RNA helicase MAK5; AltName: Full=Maintenance of killer protein 5		gi|160409988	51.41	99.969	98645.7	8.67	GLDIPGVQHVIHYHLPR	538	554	(N-term)_iTRAQ[0]	51.41	99.969	2095.17	2095.28	0.108643	51.8539	7991.1	53.7552			2013-09-15 20:09:22	1.3493	1.50371	0.746098	1.3493	1.50371	0.746098	1	1	1	717.832	968.572	1079.41	535.573
1213	FALSE	1	348	O2	protein phosphatase type 2C [Saccharomyces cerevisiae]		gi|1622933	25.39	87.782	55834	4.48	TGPIDLFSLEALLEAGIQIR	383	402	(N-term)_iTRAQ[0]	25.39	87.782	2300.3	2300.4	0.100586	43.7273	1590.35	63.8735			2013-09-16 04:09:29	2.17457	2.86404	0	2.17457	2.86404	0	1	1	0		251.379	331.08
1021	FALSE	1	311	M13	Chain A, Segmental Isotope Labeling Of Npl3p		gi|163310814	134.58	100	13335.7	6.36	DFDGTGALEFPSEEILVEALER	65	86	(N-term)_iTRAQ[0]	134.58	100	2581.28	2581.4	0.122314	47.3852	31352	86.8848			2013-09-16 02:13:59	1.01783	1.34016	0.725556	1.01783	1.34016	0.725556	1	1	1	773.587	787.38	1036.73	561.28
1161	FALSE	1	209	I9	Chain A, Structure Of Sec23-Sar1 Complexed With The Active Fragment Of Sec31		gi|165761044	48.75	99.944	90720	5.39	FTWNVFPSTR	18	27	(N-term)_iTRAQ[0]	48.75	99.944	1398.73	1398.79	0.0605469	43.2871	25402.3	54.2573			2013-09-15 21:42:06	1.13337	0.790279	0.622344	1.13337	0.790279	0.622343	1	1	1	1470.13	1666.2	1161.82	914.928
1115	FALSE	1	343	N21	open reading frame found c-terminal of ADA2 that was sequenced during the cloneing of ADA2. There i		gi|170992	74.02	100	59167.5	8.98	ILDLIISKL	431	439	(N-term)_iTRAQ[0], Lysine(K)_iTRAQ[8]	74.02	100	1315.88	1315.96	0.0765381	58.1649	102934	76.4033			2013-09-16 03:00:48	3.22177	4.31598	1.68839	3.22177	4.31598	1.68839	1	1	1	1437.33	4630.75	6203.49	2426.77
378	FALSE	1	174	H1	V-ATPase [Saccharomyces cerevisiae]		gi|171099	701.3	100	47346.8	6.69	TDSWFNETLIGGR	11	23	(N-term)_iTRAQ[0]	74.1	100	1639.82	1639.9	0.0797119	48.6102	27548.2	47.7053			2013-09-15 20:55:14	1.62899	1.54883	0.959512	1.43534	1.39366	0.947494	7	7	7	927.543	1510.96	1436.61	889.99
379	FALSE	1	207	I7	V-ATPase [Saccharomyces cerevisiae]		gi|171099	701.3	100	47346.8	6.69	AFVSDFKIPEFK	24	35	(N-term)_iTRAQ[0], Lysine(K)_iTRAQ[7,12]	25.53	88.17	1860.06	1860.14	0.0739746	39.7699	8428.62	57.9817			2013-09-15 21:48:32	1.34714	1.25461	0.742609	1.43534	1.39366	0.947494	7	7	7	682.281	919.127	855.997	506.668
380	FALSE	1	265	K17	V-ATPase [Saccharomyces cerevisiae]		gi|171099	701.3	100	47346.8	6.69	IIEILQGLNETSTNAYR	63	79	(N-term)_iTRAQ[0]	134.54	100	2079.12	2079.27	0.149658	71.9815	26118.5	75.5615			2013-09-15 23:37:34	1.1176	1.3205	0.807717	1.43534	1.39366	0.947494	7	7	7	1016.26	1135.77	1341.97	820.85
381	FALSE	1	288	L16	V-ATPase [Saccharomyces cerevisiae]		gi|171099	701.3	100	47346.8	6.69	TLPINNMPVPEYLENFQWQTR	80	100	(N-term)_iTRAQ[0]	126	100	2734.38	2734.57	0.192383	70.3571	40884.8	78.0836			2013-09-16 01:11:11	1.70042	1.34002	1.22937	1.43534	1.39366	0.947494	7	7	7	964.527	1640.1	1292.49	1185.76
382	FALSE	1	290	L18	V-ATPase [Saccharomyces cerevisiae]		gi|171099	701.3	100	47346.8	6.69	DLITLISNESSQLDADVR	110	127	(N-term)_iTRAQ[0]	34.21	98.397	2133.12	2133.28	0.162842	76.3399	27979.8	46.3363			2013-09-16 01:17:36	0.975625	1.27553	0.813089	1.43534	1.39366	0.947494	7	7	7	1099.07	1072.28	1401.89	893.639
383	FALSE	1	315	M17	V-ATPase [Saccharomyces cerevisiae]		gi|171099	701.3	100	47346.8	6.69	SIKDLITLISNESSQLDADVR	107	127	(N-term)_iTRAQ[0], Lysine(K)_iTRAQ[3]	180.53	100	2605.43	2605.58	0.153076	58.7528	68909.1	82.7773			2013-09-16 02:26:29	1.7987	1.66057	0.955793	1.43534	1.39366	0.947494	7	7	7	1843.86	3316.54	3061.85	1762.34
384	FALSE	1	325	N3	V-ATPase [Saccharomyces cerevisiae]		gi|171099	701.3	100	47346.8	6.69	NVVPASASVIAEDAEYVLFNVHLFK	197	221	(N-term)_iTRAQ[0], Lysine(K)_iTRAQ[25]	126.39	100	3020.63	3020.79	0.156982	51.97	15902.3	76.9106			2013-09-16 03:57:17	1.715	1.40211	1.24675	1.43534	1.39366	0.947494	7	7	7	464.096	795.926	650.715	578.611
1173	FALSE	1	317	M19	atpase beta subunit [Saccharomyces cerevisiae]		gi|171108	41.8	99.721	36636.4	5.07	SLQDIIAILGMDELSEQDKLTVER	221	244	(N-term)_iTRAQ[0], Lysine(K)_iTRAQ[19]	41.8	99.721	3004.61	3004.78	0.170654	56.7974	13561.6	67.7949			2013-09-16 02:34:10	2.741	2.51941	1.63787	2.741	2.51941	1.63787	1	1	1	323.3	886.167	814.526	529.524
232	FALSE	1	71	C20	vacuolar H+-ATPase 52 kDa subunit [Saccharomyces cerevisiae]		gi|171122	1161.72	100	61406.2	5.09	AVEQGFNVKPR	15	25	(N-term)_iTRAQ[0], Lysine(K)_iTRAQ[9]	76.4	100	1532.88	1532.96	0.078125	50.9662	43915.6	53.6088			2013-09-15 13:38:44	1.3677	1.16933	0.942045	1.36788	1.1264	0.867842	11	11	11	3492.06	4776.1	4083.39	3289.68
233	FALSE	1	78	D3	vacuolar H+-ATPase 52 kDa subunit [Saccharomyces cerevisiae]		gi|171122	1161.72	100	61406.2	5.09	TFITQGAYEDR	442	452	(N-term)_iTRAQ[0]	68.31	99.999	1444.72	1444.78	0.057373	39.7122	13096.5	45.8843			2013-09-15 14:48:37	1.56506	1.1945	0.899213	1.36788	1.1264	0.867842	11	11	11	993.166	1554.36	1186.33	893.068
234	FALSE	1	196	H23	vacuolar H+-ATPase 52 kDa subunit [Saccharomyces cerevisiae]		gi|171122	1161.72	100	61406.2	5.09	ILDEFYDR	480	487	(N-term)_iTRAQ[0]	68.57	99.999	1214.62	1214.7	0.0797119	65.6272	32171.5	75.5306			2013-09-15 19:45:21	1.64368	1.26948	0.90566	1.36788	1.1264	0.867842	11	11	11	1220.16	2005.55	1548.97	1105.05
235	FALSE	1	203	I3	vacuolar H+-ATPase 52 kDa subunit [Saccharomyces cerevisiae]		gi|171122	1161.72	100	61406.2	5.09	YNEIVNLTLPDGTVR	49	63	(N-term)_iTRAQ[0]	90.27	100	1848	1848.1	0.0979004	52.9764	47155.3	76.1059			2013-09-15 21:59:48	1.35202	1.10468	1.00109	1.36788	1.1264	0.867842	11	11	11	1667.98	2255.14	1842.58	1669.79
236	FALSE	1	213	I13	vacuolar H+-ATPase 52 kDa subunit [Saccharomyces cerevisiae]		gi|171122	1161.72	100	61406.2	5.09	TSLFLNLANDPTIER	238	252	(N-term)_iTRAQ[0]	68.63	99.999	1848	1848.08	0.0820312	44.3892	99968.5	71.1116			2013-09-15 21:29:55	0.969999	1.22933	0.627868	1.36788	1.1264	0.867842	11	11	11	3061.46	2969.61	3763.54	1922.19
237	FALSE	1	220	I20	vacuolar H+-ATPase 52 kDa subunit [Saccharomyces cerevisiae]		gi|171122	1161.72	100	61406.2	5.09	GYPGYMYTDLSTIYER	303	318	(N-term)_iTRAQ[0]	116.29	100	2072.98	2073.1	0.119629	57.7088	57280.9	74.3775			2013-09-15 21:09:23	1.30922	1.11921	0.820965	1.36788	1.1264	0.867842	11	11	11	2529.57	3311.76	2831.11	2076.69
238	FALSE	1	222	I22	vacuolar H+-ATPase 52 kDa subunit [Saccharomyces cerevisiae]		gi|171122	1161.72	100	61406.2	5.09	GIYPPINVLPSLSR	368	381	(N-term)_iTRAQ[0]	114.25	100	1669.98	1670.08	0.100586	60.232	49592.8	82.9611			2013-09-15 21:03:17	1.40867	1.30843	0.968698	1.36788	1.1264	0.867842	11	11	11	1234.73	1739.33	1615.56	1196.08
239	FALSE	1	223	I23	vacuolar H+-ATPase 52 kDa subunit [Saccharomyces cerevisiae]		gi|171122	1161.72	100	61406.2	5.09	LALTTAEYLAYQTER	258	272	(N-term)_iTRAQ[0]	96.18	100	1887	1887.11	0.107056	56.7333	13699.3	65.8528			2013-09-15 21:01:41	1.13633	1.02829	0.872167	1.36788	1.1264	0.867842	11	11	11	875.326	994.661	900.091	763.431
240	FALSE	1	282	L10	vacuolar H+-ATPase 52 kDa subunit [Saccharomyces cerevisiae]		gi|171122	1161.72	100	61406.2	5.09	HVLTILTDMSSYADALR	273	289	(N-term)_iTRAQ[0]	133.45	100	2050.08	2050.2	0.118896	57.9961	67456.5	72.0944			2013-09-16 00:50:57	1.53734	1.05028	0.858164	1.36788	1.1264	0.867842	11	11	11	2976.5	4575.9	3126.15	2554.32
241	FALSE	1	306	M8	vacuolar H+-ATPase 52 kDa subunit [Saccharomyces cerevisiae]		gi|171122	1161.72	100	61406.2	5.09	IYPEEMISTGVSAIDTMNSIAR	145	166	(N-term)_iTRAQ[0]	195.94	100	2542.27	2542.4	0.13501	53.1061	61202.4	83.8692			2013-09-16 01:57:58	1.43469	0.964132	0.888747	1.36788	1.1264	0.867842	11	11	11	1395.44	2002.02	1345.39	1240.19
242	FALSE	1	317	M19	vacuolar H+-ATPase 52 kDa subunit [Saccharomyces cerevisiae]		gi|171122	1161.72	100	61406.2	5.09	TVFESLDQAWSLLR	453	466	(N-term)_iTRAQ[0]	136.32	100	1808.97	1809.08	0.115967	64.1067	231870	80.5976			2013-09-16 02:32:34	1.47093	1.00871	0.824412	1.36788	1.1264	0.867842	11	11	11	4898.08	7204.72	4940.73	4038.03
1097	FALSE	1	184	H11	sec21p [Saccharomyces cerevisiae]		gi|171483	83.17	100	113917	5.02	AISLTEPEAEFVVR	693	706	(N-term)_iTRAQ[0]	38.29	99.373	1704.93	1705	0.0695801	40.8111	14570.1	51.5807			2013-09-15 20:22:33	1.1322	1.00909	0.699538	1.05678	0.96301	0.769379	2	2	2	1007.5	1140.7	1016.66	704.788
1098	FALSE	1	245	J21	sec21p [Saccharomyces cerevisiae]		gi|171483	83.17	100	113917	5.02	ATIALEFIDSAR	549	560	(N-term)_iTRAQ[0]	44.88	99.863	1450.8	1450.92	0.117432	80.9425	48057.2	41.9598			2013-09-15 23:06:27	0.986389	0.919033	0.846192	1.05678	0.96301	0.769379	2	2	2	2312.11	2280.64	2124.91	1956.49
936	FALSE	1	137	F12	D-fructose-6-phosphate amidotransferase (EC 2.6.1.16) [Saccharomyces cerevisiae]		gi|171596	183.15	100	87275.6	5.98	EIYEQPESTFNTMR	359	372	(N-term)_iTRAQ[0]	48.63	99.942	1888.89	1888.97	0.0869141	46.0134	21686.1	36.1017			2013-09-15 17:48:41	1.02709	1.19647	0.855448	1.25119	1.22337	0.788632	2	3	2	2679.72	2752.32	3206.21	2292.36
937	FALSE	1	275	L3	D-fructose-6-phosphate amidotransferase (EC 2.6.1.16) [Saccharomyces cerevisiae]		gi|171596	183.15	100	87275.6	5.98	HGVLALVDENLPIIAFGTR	608	626	(N-term)_iTRAQ[0]	90.55	100	2179.24	2179.38	0.140625	64.5295	32995.2	63.9685			2013-09-16 00:29:07	1.52419	1.33665	0.727034	1.25119	1.22337	0.788632	2	3	2	1655.03	2522.58	2212.2	1203.27
938	FALSE	1	349	O3	D-fructose-6-phosphate amidotransferase (EC 2.6.1.16) [Saccharomyces cerevisiae]		gi|171596	183.15	100	87275.6	5.98	AIFEELSDIPVSVELASDFLDR	417	438	(N-term)_iTRAQ[0]	43.97	99.831	2609.35	2609.48	0.129883	49.776	3759.44	97.5258			2013-09-16 04:11:43	0	1.14488	0	1.25119	1.22337	0.788632	2	3	2			106.492
1183	FALSE	1	157	G8	UAS2 regualtory protein B [Saccharomyces cerevisiae]		gi|171644	37.59	99.264	27289.4	9.3	RPLFPGFYK	190	198	(N-term)_iTRAQ[0], Lysine(K)_iTRAQ[9]	37.59	99.264	1412.83	1412.89	0.0562744	39.831	11580.3	45.9034			2013-09-15 18:49:14	2.03231	1.76517	1.16586	2.03231	1.76517	1.16586	1	1	1	660.637	1342.62	1166.14	770.207
874	FALSE	1	281	L9	ATP-dependent RNA helicase [Saccharomyces cerevisiae]		gi|171656	234.97	100	92498.2	8.87	FVSGITFGLAVGGLNLR	298	314	(N-term)_iTRAQ[0]	61.99	99.997	1865.08	1865.19	0.110718	59.3637	6476.36	49.9959			2013-09-16 00:50:18	0.895904	0.89464	0.585753	1.10132	1.04536	0.640167	3	3	3	805.568	721.711	720.693	471.864
875	FALSE	1	306	M8	ATP-dependent RNA helicase [Saccharomyces cerevisiae]		gi|171656	234.97	100	92498.2	8.87	NLEVPVLICTDLASR	497	511	(N-term)_iTRAQ[0], MMTS (C)[9]	55.4	99.988	1832.97	1833.08	0.106689	58.2057	15384.6	70.5753			2013-09-16 01:59:34	1.31481	1.18224	0.800428	1.10132	1.04536	0.640167	3	3	3	593.542	780.392	701.709	475.088
876	FALSE	1	334	N12	ATP-dependent RNA helicase [Saccharomyces cerevisiae]		gi|171656	234.97	100	92498.2	8.87	MLEEGFQDELNEIMGLLPSNR	360	380	(N-term)_iTRAQ[0]	117.58	100	2579.26	2579.38	0.117187	45.4345	18955.4	82.1244			2013-09-16 03:30:41	1.13403	1.08005	0.559556	1.10132	1.04536	0.640167	3	3	3	732.942	831.176	791.614	410.122
1017	FALSE	1	363	O17	RecName: Full=Protein SDS23		gi|171704583	136.54	100	62713	9.12	LIGVVSLTDILSVLAR	491	506	(N-term)_iTRAQ[0]	136.54	100	1813.13	1813.23	0.0994873	54.8705	29912.4	85.1533			2013-09-16 04:48:17	1.52926	1.66166	0.918333	1.52926	1.66166	0.918333	1	1	1	584.038	893.143	970.47	536.341
1	FALSE	1	70	C19	hsc82 protein [Saccharomyces cerevisiae]		gi|171723	2069.95	100	91342.1	4.76	LEEVDEEEEEKKPK	239	252	(N-term)_iTRAQ[0], Lysine(K)_iTRAQ[11,12,14]	52.25	99.975	2307.24	2307.35	0.109131	47.2992	38576.4	36.2246			2013-09-15 13:43:14	1.3029	1.1104	0.801828	1.4735	1.44598	1.0012	19	19	19	4074.63	5308.85	4524.46	3267.15
2	FALSE	1	87	D12	hsc82 protein [Saccharomyces cerevisiae]		gi|171723	2069.95	100	91342.1	4.76	DFELEETDEEKAER	523	536	(N-term)_iTRAQ[0], Lysine(K)_iTRAQ[11]	63.65	99.998	2027.97	2028.02	0.05896	29.0735	35400.8	32.211			2013-09-15 15:18:25	1.14089	1.34166	0.893713	1.4735	1.44598	1.0012	19	19	19	3729.37	4254.78	5003.56	3332.98
3	FALSE	1	124	E23	hsc82 protein [Saccharomyces cerevisiae]		gi|171723	2069.95	100	91342.1	4.76	TGQFGWSANMER	576	587	(N-term)_iTRAQ[0]	98.18	100	1527.71	1527.81	0.0986328	64.5624	237321	59.4985			2013-09-15 17:06:58	1.80034	1.69086	1.15393	1.4735	1.44598	1.0012	19	19	19	7683.82	13833.5	12992.3	8866.62
4	FALSE	1	130	F5	hsc82 protein [Saccharomyces cerevisiae]		gi|171723	2069.95	100	91342.1	4.76	NPSDITQEEYNAFYK	276	290	(N-term)_iTRAQ[0], Lysine(K)_iTRAQ[15]	119.85	100	2107.02	2107.12	0.097168	46.1162	63224.7	48.6507			2013-09-15 18:09:12	1.40017	1.28911	0.975891	1.4735	1.44598	1.0012	19	19	19	5149.05	7209.56	6637.68	5024.91
5	FALSE	1	132	F7	hsc82 protein [Saccharomyces cerevisiae]		gi|171723	2069.95	100	91342.1	4.76	HFSVEGQLEFR	304	314	(N-term)_iTRAQ[0]	79.27	100	1492.77	1492.84	0.069458	46.5297	21636.1	49.5315			2013-09-15 18:04:05	1.33659	1.31598	0.999184	1.4735	1.44598	1.0012	19	19	19	1744.8	2332.09	2296.13	1743.38
6	FALSE	1	156	G7	hsc82 protein [Saccharomyces cerevisiae]		gi|171723	2069.95	100	91342.1	4.76	GVVDSEDLPLNLSR	363	376	(N-term)_iTRAQ[0]	93.73	100	1657.89	1657.97	0.0791016	47.7122	34754.4	73.298			2013-09-15 18:45:25	1.08778	1.0526	0.961322	1.4735	1.44598	1.0012	19	19	19	1571.71	1709.68	1654.38	1510.92
7	FALSE	1	159	G10	hsc82 protein [Saccharomyces cerevisiae]		gi|171723	2069.95	100	91342.1	4.76	RAPFDLFESK	322	331	(N-term)_iTRAQ[0], Lysine(K)_iTRAQ[10]	52.55	99.977	1497.83	1497.89	0.0577393	38.5486	47901.6	54.5136			2013-09-15 18:55:01	1.54876	1.39594	1.00849	1.4735	1.44598	1.0012	19	19	19	2180.1	3376.45	3043.29	2198.6
8	FALSE	1	162	G13	hsc82 protein [Saccharomyces cerevisiae]		gi|171723	2069.95	100	91342.1	4.76	SPFLDALK	481	488	(N-term)_iTRAQ[0], Lysine(K)_iTRAQ[8]	41.32	99.688	1178.7	1178.76	0.052002	44.1179	20330.4	44.7671			2013-09-15 19:04:20	1.58369	1.47578	0.738046	1.4735	1.44598	1.0012	19	19	19	1312.2	2078.12	1936.52	968.464
9	FALSE	1	167	G18	hsc82 protein [Saccharomyces cerevisiae]		gi|171723	2069.95	100	91342.1	4.76	QLETEPDLFIR	55	65	(N-term)_iTRAQ[0]	99.74	100	1504.81	1504.92	0.11084	73.6569	225138	78.5654			2013-09-15 19:19:42	1.81059	1.72248	1.1873	1.4735	1.44598	1.0012	19	19	19	4763.69	8625.11	8205.35	5655.95
10	FALSE	1	175	H2	hsc82 protein [Saccharomyces cerevisiae]		gi|171723	2069.95	100	91342.1	4.76	LFLKDDQLEYLEEK	175	188	(N-term)_iTRAQ[0], Lysine(K)_iTRAQ[4,14]	92.09	100	2215.22	2215.32	0.0944824	42.6514	9446.11	59.9138			2013-09-15 20:52:22	1.24417	1.46739	0.96646	1.4735	1.44598	1.0012	19	19	19	817.105	1016.62	1199.01	789.7
11	FALSE	1	194	H21	hsc82 protein [Saccharomyces cerevisiae]		gi|171723	2069.95	100	91342.1	4.76	SISNDWEDPLYVK	291	303	(N-term)_iTRAQ[0], Lysine(K)_iTRAQ[13]	31.52	97.021	1853.95	1854.05	0.100098	53.9915	12334.1	41.7057			2013-09-15 19:53:02	0.986861	1.22982	0.964776	1.4735	1.44598	1.0012	19	19	19	1152.43	1137.28	1417.28	1111.83
12	FALSE	1	209	I9	hsc82 protein [Saccharomyces cerevisiae]		gi|171723	2069.95	100	91342.1	4.76	SVDELTSLTDYVTR	446	459	(N-term)_iTRAQ[0]	119.59	100	1742.89	1742.96	0.0698242	40.0622	80469.9	77.8011			2013-09-15 21:41:08	1.52576	1.51966	0.893119	1.4735	1.44598	1.0012	19	19	19	2046.09	3121.85	3109.37	1827.4
13	FALSE	1	231	J7	hsc82 protein [Saccharomyces cerevisiae]		gi|171723	2069.95	100	91342.1	4.76	HSEFVAYPIQLLVTK	197	211	(N-term)_iTRAQ[0], Lysine(K)_iTRAQ[15]	87.36	100	2033.17	2033.25	0.0852051	41.9075	36322.6	71.0299			2013-09-15 22:27:42	1.2309	1.49497	0.973514	1.4735	1.44598	1.0012	19	19	19	1476.92	1817.95	2207.96	1437.81
14	FALSE	1	318	M20	hsc82 protein [Saccharomyces cerevisiae]		gi|171723	2069.95	100	91342.1	4.76	NFEVLFLTDPIDEYAFTQLK	491	510	(N-term)_iTRAQ[0], Lysine(K)_iTRAQ[20]	192.87	100	2691.42	2691.59	0.171143	63.5883	118524	83.147			2013-09-16 02:36:44	1.69974	1.76979	1.07952	1.4735	1.44598	1.0012	19	19	19	1911.53	3249.11	3383.02	2063.55
15	FALSE	1	322	M24	hsc82 protein [Saccharomyces cerevisiae]		gi|171723	2069.95	100	91342.1	4.76	RVFITDEAEDLIPEWLSFVK	343	362	(N-term)_iTRAQ[0], Lysine(K)_iTRAQ[20]	83.2	100	2695.46	2695.61	0.150146	55.7035	323269	74.8064			2013-09-16 02:48:37	1.97774	1.77883	1.09645	1.4735	1.44598	1.0012	19	19	19	3801.82	7518.99	6762.8	4168.5
16	FALSE	1	329	N7	hsc82 protein [Saccharomyces cerevisiae]		gi|171723	2069.95	100	91342.1	4.76	VFITDEAEDLIPEWLSFVK	344	362	(N-term)_iTRAQ[0], Lysine(K)_iTRAQ[19]	154.9	100	2539.36	2539.48	0.121826	47.9752	85045.1	92.1707			2013-09-16 03:44:09	1.35881	1.40848	0.881913	1.4735	1.44598	1.0012	19	19	19	1003.11	1363.04	1412.86	884.658
17	FALSE	1	339	N17	hsc82 protein [Saccharomyces cerevisiae]		gi|171723	2069.95	100	91342.1	4.76	NFEVLFLTDPIDEYAFTQLKEFEGK	491	515	(N-term)_iTRAQ[0], Lysine(K)_iTRAQ[20,25]	147.68	100	3425.79	3425.97	0.180908	52.8077	105495	75.1798			2013-09-16 03:13:40	1.92018	1.89083	1.45907	1.4735	1.44598	1.0012	19	19	19	1759.78	3379.1	3327.45	2567.65
18	FALSE	1	339	N17	hsc82 protein [Saccharomyces cerevisiae]		gi|171723	2069.95	100	91342.1	4.76	LIEAFNEIAEDSEQFDKFYSAFAK	396	419	(N-term)_iTRAQ[0], Lysine(K)_iTRAQ[17,24]	172.21	100	3244.64	3244.81	0.167236	51.5423	61037.8	67.3219			2013-09-16 03:13:59	1.75437	1.31633	1.0235	1.4735	1.44598	1.0012	19	19	19	2099.36	3683.06	2763.46	2148.71
19	FALSE	1	351	O5	hsc82 protein [Saccharomyces cerevisiae]		gi|171723	2069.95	100	91342.1	4.76	DLTNLLFETALLTSGFSLEEPTSFASR	637	663	(N-term)_iTRAQ[0]	290.88	100	3103.6	3103.74	0.140625	45.3103	410797	84.8547			2013-09-16 04:16:12	1.84053	1.52905	1.18184	1.4735	1.44598	1.0012	19	19	19	2802.67	5158.4	4285.43	3312.31
1134	FALSE	1	216	I16	RNA polymerase A(I) large subunit [Saccharomyces cerevisiae]		gi|172215	64.15	99.998	206282	6.65	LTYPEPVTAYNIAELR	505	520	(N-term)_iTRAQ[0]	64.15	99.998	1994.07	1994.18	0.106567	53.4421	17021.3	54.31			2013-09-15 21:20:16	1.0723	1.28027	0.925418	1.0723	1.28027	0.925418	1	1	1	1355.41	1453.4	1735.29	1254.32
1100	FALSE	1	313	M15	RNA1-1 allele rna1-1 [Saccharomyces cerevisiae]		gi|172436	82.5	100	50716.7	4.53	TIELLEDYIAHAVNIK	124	139	(N-term)_iTRAQ[0], Lysine(K)_iTRAQ[16]	82.5	100	2130.21	2130.32	0.114746	53.8662	15775.7	51.6824			2013-09-16 02:21:40	2.41354	1.09561	0.740319	2.41354	1.09561	0.740319	1	1	1	579.014	1397.47	634.372	428.655
1132	FALSE	1	357	O11	Phe-RNA synthetase [Saccharomyces cerevisiae]		gi|172945	65.19	99.999	47601	5.82	AEIVLNILTTMFSR	40	53	(N-term)_iTRAQ[0]	65.19	99.999	1751.98	1752.06	0.0742188	42.3627	7674.86	78.2038			2013-09-16 04:33:51	1.66305	1.2455	0.954885	1.66305	1.2455	0.954885	1	1	1	232.696	386.985	289.824	222.198
1212	FALSE	1	301	M3	anthranilate synthase Component II:indole-3-glycerol phosphate synthase (TRP3) [Saccharomyces cerev		gi|173045	25.43	87.894	58797	6.45	DVLLIALSGITTR	437	449	(N-term)_iTRAQ[0]	25.43	87.894	1515.92	1515.97	0.0435791	28.7476	5193.47	56.5635			2013-09-16 01:44:12	2.63964	1.84988	0.774123	2.63964	1.84988	0.774123	1	1	1	264.539	698.288	489.367	204.786
671	FALSE	1	96	D21	carbamyl phosphate synthetase [Saccharomyces cerevisiae]		gi|173146	330.406	100	264475	5.59	FNSPEEYAR	2140	2148	(N-term)_iTRAQ[0]	54.35	99.984	1256.6	1256.7	0.0950928	75.6745	8905.49	49.1691			2013-09-15 15:46:33	1.26395	1.13207	0.63105	1.16428	1.19406	0.749335	4	4	4	870.052	1099.71	984.957	549.046
672	FALSE	1	204	I4	carbamyl phosphate synthetase [Saccharomyces cerevisiae]		gi|173146	330.406	100	264475	5.59	WLQNEGIPAVYGVDTR	130	145	(N-term)_iTRAQ[0]	81.38	100	1962.02	1962.11	0.0931396	47.4713	30561.1	57.8126			2013-09-15 21:56:15	1.13979	1.05442	0.815914	1.16428	1.19406	0.749335	4	4	4	2195.02	2501.85	2314.48	1790.94
673	FALSE	1	211	I11	carbamyl phosphate synthetase [Saccharomyces cerevisiae]		gi|173146	330.406	100	264475	5.59	ELVAPGAIQNLIR	1891	1903	(N-term)_iTRAQ[0]	91.99	100	1537.92	1537.98	0.0646973	42.0681	44291.5	78.2974			2013-09-15 21:35:41	1.24946	1.65197	0.920367	1.16428	1.19406	0.749335	4	4	4	1117.59	1396.38	1846.22	1028.59
674	FALSE	1	235	J11	carbamyl phosphate synthetase [Saccharomyces cerevisiae]		gi|173146	330.406	100	264475	5.59	VYFVPVTAEFVR	495	506	(N-term)_iTRAQ[0]	28.16	93.543	1570.88	1570.94	0.0666504	42.4288	8471.42	47.3241			2013-09-15 22:39:52	1.02084	1.03089	0.665327	1.16428	1.19406	0.749335	4	4	4	567.66	579.491	585.195	377.679
675	FALSE	1	326	N4	carbamyl phosphate synthetase [Saccharomyces cerevisiae]		gi|173146	330.406	100	264475	5.59	MALLAMVMGVDM	2203	2214	(N-term)_iTRAQ[0]	75.49	100	1425.71	1425.8	0.0883789	61.9894	2248.95	100			2013-09-16 03:56:39	0	0	0	1.16428	1.19406	0.749335	4	4	4
600	FALSE	1	129	F4	GTP-binding protein (VPS1) [Saccharomyces cerevisiae]		gi|173183	396.126	100	88174.3	7.23	YGYIPVINR	271	279	(N-term)_iTRAQ[0]	54.07	99.983	1238.7	1238.77	0.0697021	56.2703	20910.9	73.8758			2013-09-15 18:14:00	1.22207	1.35399	0.61126	1.12279	1.27877	0.694029	5	5	5	999.104	1220.97	1352.78	610.712
601	FALSE	1	133	F8	GTP-binding protein (VPS1) [Saccharomyces cerevisiae]		gi|173183	396.126	100	88174.3	7.23	FYNFDEIRK	133	141	(N-term)_iTRAQ[0], Lysine(K)_iTRAQ[9]	54.97	99.987	1519.82	1519.88	0.0628662	41.3644	22798.4	42.4999			2013-09-15 18:00:52	1.17185	1.15847	0.672049	1.12279	1.27877	0.694029	5	5	5	2002.87	2347.06	2320.26	1346.02
602	FALSE	1	162	G13	GTP-binding protein (VPS1) [Saccharomyces cerevisiae]		gi|173183	396.126	100	88174.3	7.23	FYNFDEIR	133	140	(N-term)_iTRAQ[0]	49.46	99.952	1247.62	1247.69	0.0733643	58.8035	9336.56	60.6418			2013-09-15 19:03:42	1.19942	1.27943	0.704045	1.12279	1.27877	0.694029	5	5	5	721.797	865.741	923.49	508.178
603	FALSE	1	286	L14	GTP-binding protein (VPS1) [Saccharomyces cerevisiae]		gi|173183	396.126	100	88174.3	7.23	VDLMDQGTDVIDILAGR	249	265	(N-term)_iTRAQ[0]	152.02	100	1975.03	1975.17	0.140747	71.2633	96653	85.1017			2013-09-16 01:04:46	1.25617	1.29523	0.815585	1.12279	1.27877	0.694029	5	5	5	1845.86	2318.71	2390.81	1505.45
604	FALSE	1	319	M21	GTP-binding protein (VPS1) [Saccharomyces cerevisiae]		gi|173183	396.126	100	88174.3	7.23	LVTLVFDELVR	466	476	(N-term)_iTRAQ[0]	86.57	100	1447.86	1447.96	0.0974121	67.2799	20369.4	77.7848			2013-09-16 02:39:37	0.827012	1.31553	0.68264	1.12279	1.27877	0.694029	5	5	5	823.118	680.728	1082.84	561.893
956	FALSE	1	278	L6	RecName: Full=Mitochondrial outer membrane protein SCY_3392		gi|189041600	173.37	100	90540.7	5.1	ALFPNSALWLLNEAR	406	420	(N-term)_iTRAQ[0]	69.47	100	1859.03	1859.15	0.121216	65.2038	22599.7	47.7373			2013-09-16 00:38:44	1.42203	1.41955	0.905054	1.47814	1.4746	0.885589	2	2	2	951.443	1352.98	1350.62	861.107
957	FALSE	1	333	N11	RecName: Full=Mitochondrial outer membrane protein SCY_3392		gi|189041600	173.37	100	90540.7	5.1	GVIEFLEATLGFEAEEMKK	73	91	(N-term)_iTRAQ[0], Lysine(K)_iTRAQ[18,19]	103.9	100	2573.39	2573.5	0.11377	44.21	16637.1	62.9875			2013-09-16 03:33:34	1.53647	1.53178	0.866542	1.47814	1.4746	0.885589	2	2	2	868.033	1333.7	1329.64	752.187
1214	FALSE	1	306	M8	RecName: Full=Mitotic spindle-associated protein SHE1; AltName: Full=Sensitive to high expression p		gi|189046711	24.74	85.809	42303.4	10.41	TSGSLSSNLK	314	323	(N-term)_iTRAQ[0], Lysine(K)_iTRAQ[10]	24.74	85.809	1281.73	1281.72	-0.00622559	-4.85719	20759.9	57.0681			2013-09-16 01:59:53	0.721548	0.768479	0.633952	0.721548	0.768479	0.633952	1	1	1	960.864	693.31	738.404	609.142
1077	FALSE	1	119	E18	ribosomal protein S13 [Saccharomyces cerevisiae RM11-1a]		gi|190404968	92.47	100	21231	10.28	NAPAWFK	35	41	(N-term)_iTRAQ[0], Lysine(K)_iTRAQ[7]	52.34	99.975	1121.64	1121.72	0.0882568	78.6859	6489.45	64.4342			2013-09-15 16:53:48	1.55363	1.50394	0.786907	1.42272	1.29716	0.743226	2	2	2	481.681	748.357	724.42	379.039
1078	FALSE	1	166	G17	ribosomal protein S13 [Saccharomyces cerevisiae RM11-1a]		gi|190404968	92.47	100	21231	10.28	KGLTPSQIGVLLR	57	69	(N-term)_iTRAQ[0], Lysine(K)_iTRAQ[1]	40.13	99.59	1670.06	1670.16	0.106079	63.5182	26512.7	33.0656			2013-09-15 19:15:51	1.30284	1.1188	0.701969	1.42272	1.29716	0.743226	2	2	2	2812.87	3664.7	3147.05	1974.55
1164	FALSE	1	293	L21	hypothetical protein SCRG_00550 [Saccharomyces cerevisiae RM11-1a]		gi|190405061	47.17	99.919	36753.7	8.62	QVEFYFSEFNFPYDR	36	50	(N-term)_iTRAQ[0]	47.17	99.919	2131.99	2132.16	0.167725	78.6705	34534	30.0794			2013-09-16 01:26:14	0.773745	0.972839	0.502617	0.773745	0.972839	0.502617	1	1	1	1788.23	1383.63	1739.66	898.792
400	FALSE	1	220	I20	ribosomal protein L13A [Saccharomyces cerevisiae RM11-1a]		gi|190405088	683.706	100	25435.5	11.18	NGKAPEAEQVLSAAATFPIAQPATDVEAR	128	156	(N-term)_iTRAQ[0], Lysine(K)_iTRAQ[3]	166.55	100	3240.71	3240.86	0.145996	45.0506	33859.3	65.0613			2013-09-15 21:10:01	0.710718	0.467982	0.582027	0.739006	0.559086	0.557181	9	9	9	2263.75	1608.89	1059.39	1317.56
293	FALSE	1	142	F17	protein SIK1 [Saccharomyces cerevisiae RM11-1a]		gi|190405265	912.27	100	67378.2	8.96	LEFYNTGKPTLK	412	423	(N-term)_iTRAQ[0], Lysine(K)_iTRAQ[8,12]	40.28	99.604	1843.07	1843.13	0.0610352	33.116	46415.3	27.3705			2013-09-15 17:32:40	0.90875	0.924939	0.659215	0.877755	0.921974	0.469767	10	10	10	5404.84	4911.65	4999.15	3562.95
294	FALSE	1	180	H7	protein SIK1 [Saccharomyces cerevisiae RM11-1a]		gi|190405265	912.27	100	67378.2	8.96	LKEVQEQINDFGAFTK	31	46	(N-term)_iTRAQ[0], Lysine(K)_iTRAQ[2,16]	127.95	100	2299.27	2299.34	0.0773926	33.6597	27557.4	59.3534			2013-09-15 20:34:25	1.1089	0.91945	0.493281	0.877755	0.921974	0.469767	10	10	10	2660.32	2950.04	2446.03	1312.29
295	FALSE	1	259	K11	protein SIK1 [Saccharomyces cerevisiae RM11-1a]		gi|190405265	912.27	100	67378.2	8.96	ISMGQDISETDMENVCVFAQR	257	277	(N-term)_iTRAQ[0], MMTS (C)[16]	108.18	100	2563.14	2563.27	0.134766	52.5783	19559.8	76.2715			2013-09-15 23:53:16	1.23912	1.12791	0.656162	0.877755	0.921974	0.469767	10	10	10	719.297	891.295	811.303	471.975
296	FALSE	1	262	K14	protein SIK1 [Saccharomyces cerevisiae RM11-1a]		gi|190405265	912.27	100	67378.2	8.96	ASLNDDSLHDLAALLNEDSGIAQR	227	250	(N-term)_iTRAQ[0]	44.29	99.843	2682.35	2682.5	0.150391	56.0668	11688.1	68.215			2013-09-15 23:45:14	1.50133	1.20545	0.851435	0.877755	0.921974	0.469767	10	10	10	540.815	811.942	651.926	460.469
297	FALSE	1	273	L1	protein SIK1 [Saccharomyces cerevisiae RM11-1a]		gi|190405265	912.27	100	67378.2	8.96	APIEYLLFEEPTGYAVFK	2	19	(N-term)_iTRAQ[0], Lysine(K)_iTRAQ[18]	137.43	100	2375.28	2375.44	0.158691	66.8096	156029	83.5629			2013-09-16 00:23:03	1.01471	1.01102	0.385208	0.877755	0.921974	0.469767	10	10	10	4312.97	4376.42	4360.51	1661.39
298	FALSE	1	286	L14	protein SIK1 [Saccharomyces cerevisiae RM11-1a]		gi|190405265	912.27	100	67378.2	8.96	LIELVSFAPFK	47	57	(N-term)_iTRAQ[0], Lysine(K)_iTRAQ[11]	79.34	100	1551.94	1552.05	0.112915	72.7574	145952	78.6674			2013-09-16 01:04:26	0.913592	0.786643	0.39208	0.877755	0.921974	0.469767	10	10	10	4240.89	3874.45	3336.07	1662.77
299	FALSE	1	299	M1	protein SIK1 [Saccharomyces cerevisiae RM11-1a]		gi|190405265	912.27	100	67378.2	8.96	APIEYLLFEEPTGYAVFK	2	19	(N-term)_iTRAQ[0], Lysine(K)_iTRAQ[18]	149.16	100	2375.28	2375.43	0.149414	62.9038	81367.2	84.7254			2013-09-16 01:36:31	0.939654	1.02197	0.364014	0.877755	0.921974	0.469767	10	10	10	2455.88	2307.68	2509.83	893.975
300	FALSE	1	309	M11	protein SIK1 [Saccharomyces cerevisiae RM11-1a]		gi|190405265	912.27	100	67378.2	8.96	MHTVAPNLSELIGEVIGAR	296	314	(N-term)_iTRAQ[0]	163.52	100	2151.17	2151.28	0.110107	51.1849	254483	72.5833			2013-09-16 02:06:57	0.242864	0.817898	0.376158	0.877755	0.921974	0.469767	10	10	10	15136.2	3676.05	12379.9	5693.6
301	FALSE	1	322	M24	protein SIK1 [Saccharomyces cerevisiae RM11-1a]		gi|190405265	912.27	100	67378.2	8.96	NLGPSIKEEFPYVDCISNELAQDLIR	104	129	(N-term)_iTRAQ[0], Lysine(K)_iTRAQ[7], MMTS (C)[15]	117.93	100	3297.67	3297.84	0.163574	49.6029	16789.9	75.2257			2013-09-16 02:49:35	0.889042	1.11602	0.398426	0.877755	0.921974	0.469767	10	10	10	945.5	840.59	1055.2	376.711
302	FALSE	1	347	O1	protein SIK1 [Saccharomyces cerevisiae RM11-1a]		gi|190405265	912.27	100	67378.2	8.96	NDNHIIQAIALLDQLDKDINTFAMR	170	194	(N-term)_iTRAQ[0], Lysine(K)_iTRAQ[17]	81.62	100	3170.69	3170.8	0.116211	36.6517	29607	81.7672			2013-09-16 04:04:41	0.769938	0.517339	0.349655	0.877755	0.921974	0.469767	10	10	10	792.912	610.494	410.205	277.246
961	FALSE	1	231	J7	hypothetical protein SCRG_04360 [Saccharomyces cerevisiae RM11-1a]		gi|190405458	168.77	100	19731.9	4.49	IFALVFSSNER	86	96	(N-term)_iTRAQ[0]	76.37	100	1426.78	1426.85	0.0683594	47.9116	26600.6	70.0088			2013-09-15 22:28:39	2.10259	1.46689	1.38843	1.31579	0.982109	1.01932	3	3	3	874.992	1839.75	1283.52	1214.87
962	FALSE	1	250	K2	hypothetical protein SCRG_04360 [Saccharomyces cerevisiae RM11-1a]		gi|190405458	168.77	100	19731.9	4.49	YFFWLQEK	97	104	(N-term)_iTRAQ[0], Lysine(K)_iTRAQ[8]	51.6	99.971	1448.78	1448.89	0.103394	71.3658	4859.11	60.1239			2013-09-16 00:18:34	1.12117	0.872514	1.14161	1.31579	0.982109	1.01932	3	3	3	391.324	438.74	341.436	446.739
963	FALSE	1	334	N12	hypothetical protein SCRG_04360 [Saccharomyces cerevisiae RM11-1a]		gi|190405458	168.77	100	19731.9	4.49	ELDPISLILIPGETMWVPIK	60	79	(N-term)_iTRAQ[0], Lysine(K)_iTRAQ[20]	40.8	99.648	2552.47	2552.57	0.108643	42.5638	7147.28	90.2358			2013-09-16 03:31:58	0.966358	0.740132	0.668166	1.31579	0.982109	1.01932	3	3	3	262.131	253.313	194.012
865	FALSE	1	78	D3	ribosome biogenesis [Saccharomyces cerevisiae RM11-1a]		gi|190405562	235.606	100	31712.4	9.17	NFDADEDVNEIK	137	148	(N-term)_iTRAQ[0], Lysine(K)_iTRAQ[12]	43.5	99.811	1696.83	1696.95	0.121582	71.6526	30326.5	31.8371			2013-09-15 14:48:56	0.767053	0.671029	0.743944	0.788778	0.492947	0.598358	5	5	5	3369.81	2584.82	2261.24	2506.95
866	FALSE	1	82	D7	ribosome biogenesis [Saccharomyces cerevisiae RM11-1a]		gi|190405562	235.606	100	31712.4	9.17	SQSEREEEWLEK	176	187	(N-term)_iTRAQ[0], Lysine(K)_iTRAQ[12]	74.45	100	1837.92	1837.98	0.0583496	31.7477	80503.9	36.7245			2013-09-15 15:00:48	0.786755	0.320806	0.522167	0.788778	0.492947	0.598358	5	5	5	12104.9	9523.59	3883.33	6320.78
867	FALSE	1	104	E3	ribosome biogenesis [Saccharomyces cerevisiae RM11-1a]		gi|190405562	235.606	100	31712.4	9.17	KLNIYQQSEGDLK	204	216	(N-term)_iTRAQ[0], Lysine(K)_iTRAQ[1,13]	45.25	99.874	1968.11	1968.19	0.078125	39.6954	34214.2	21.5669			2013-09-15 16:06:26	0.870634	0.748741	0.691372	0.788778	0.492947	0.598358	5	5	5	5473.48	4765.39	4098.21	3784.21
868	FALSE	1	111	E10	ribosome biogenesis [Saccharomyces cerevisiae RM11-1a]		gi|190405562	235.606	100	31712.4	9.17	LNIYQQSEGDLKR	205	217	(N-term)_iTRAQ[0], Lysine(K)_iTRAQ[12]	35.5	98.809	1852.02	1852.08	0.0622559	33.6152	42391.2	30.3013			2013-09-15 16:27:33	0.788377	0.603961	0.573779	0.788778	0.492947	0.598358	5	5	5	7214.17	5687.48	4357.08	4139.34
869	FALSE	1	122	E21	ribosome biogenesis [Saccharomyces cerevisiae RM11-1a]		gi|190405562	235.606	100	31712.4	9.17	KLEELASRPVIR	161	172	(N-term)_iTRAQ[0], Lysine(K)_iTRAQ[1]	37.87	99.31	1699.05	1699.15	0.104004	61.2131	45490.7	22.5447			2013-09-15 17:01:31	0.737124	0.299003	0.497735	0.788778	0.492947	0.598358	5	5	5	5675.07	4183.23	1696.86	2824.68
932	FALSE	1	53	C2	small nucleolar RNP protein [Saccharomyces cerevisiae RM11-1a]		gi|190405871	188.62	100	23736.5	11.46	VVGPPKPK	128	135	(N-term)_iTRAQ[0], Lysine(K)_iTRAQ[6,8]	34.74	98.581	1253.83	1253.88	0.050415	40.2088	18324.9	61.2962			2013-09-15 14:35:31	1.07184	1.16929	0.433256	1.16348	1.06106	0.526164	4	4	4	1520.1	1629.31	1777.44	658.592
933	FALSE	1	221	I21	small nucleolar RNP protein [Saccharomyces cerevisiae RM11-1a]		gi|190405871	188.62	100	23736.5	11.46	IPYFNAPIYLENK	60	72	(N-term)_iTRAQ[0], Lysine(K)_iTRAQ[13]	35.76	98.878	1870.04	1870.14	0.103638	55.4202	7514.21	45.7108			2013-09-15 21:08:06	1.01207	1.079	0.626038	1.16348	1.06106	0.526164	4	4	4	924.294	935.449	997.311	578.644
934	FALSE	1	303	M5	small nucleolar RNP protein [Saccharomyces cerevisiae RM11-1a]		gi|190405871	188.62	100	23736.5	11.46	TQVGKVDEILGPLNEVFFTIK	73	93	(N-term)_iTRAQ[0], Lysine(K)_iTRAQ[5,21]	27.02	91.605	2779.6	2779.65	0.0524902	18.8841	36495.7	23.338			2013-09-16 01:49:00	1.48197	1.01238	0.419672	1.16348	1.06106	0.526164	4	4	4	757.543	1122.66	766.923	317.92
935	FALSE	1	315	M17	small nucleolar RNP protein [Saccharomyces cerevisiae RM11-1a]		gi|190405871	188.62	100	23736.5	11.46	VDEILGPLNEVFFTIK	78	93	(N-term)_iTRAQ[0], Lysine(K)_iTRAQ[16]	91.1	100	2122.2	2122.33	0.130371	61.4319	12692.7	68.7537			2013-09-16 02:27:45	1.13986	0.99237	0.673332	1.16348	1.06106	0.526164	4	4	4	818.192	932.622	811.949	550.914
323	FALSE	1	65	C14	nucleolar complex-associated protein 3 [Saccharomyces cerevisiae RM11-1a]		gi|190406043	853.52	100	84955.2	5.73	IRPLTETEKK	194	203	(N-term)_iTRAQ[0], Lysine(K)_iTRAQ[9,10]	27.13	91.815	1647.02	1647.09	0.0687256	41.7273	19739.9	27.1458			2013-09-15 13:59:16	0.737187	1.11231	0.543442	0.856846	0.992051	0.485697	10	10	10	2854.63	2104.4	3175.22	1551.33
324	FALSE	1	85	D10	nucleolar complex-associated protein 3 [Saccharomyces cerevisiae RM11-1a]		gi|190406043	853.52	100	84955.2	5.73	VMEEPEENTAALGR	148	161	(N-term)_iTRAQ[0]	103.98	100	1689.82	1689.87	0.0499268	29.5455	70787.7	69.2089			2013-09-15 15:10:24	1.10322	1.11609	0.671108	0.856846	0.992051	0.485697	10	10	10	3820.23	4214.57	4263.71	2563.79
325	FALSE	1	119	E18	nucleolar complex-associated protein 3 [Saccharomyces cerevisiae RM11-1a]		gi|190406043	853.52	100	84955.2	5.73	KEMQQIEEEMR	378	388	(N-term)_iTRAQ[0], Lysine(K)_iTRAQ[1]	95.3	100	1738.87	1738.97	0.098999	56.9329	68788.1	45.0792			2013-09-15 16:51:16	0.891877	0.961045	0.555318	0.856846	0.992051	0.485697	10	10	10	8215.76	7327.45	7895.72	4562.36
326	FALSE	1	127	F2	nucleolar complex-associated protein 3 [Saccharomyces cerevisiae RM11-1a]		gi|190406043	853.52	100	84955.2	5.73	ALDHVFFR	549	556	(N-term)_iTRAQ[0]	59.78	99.996	1148.63	1148.71	0.0732422	63.7646	24114.2	79.7844			2013-09-15 18:20:05	0.857329	0.812251	0.269902	0.856846	0.992051	0.485697	10	10	10	1236.8	1060.35	1004.59	333.815
327	FALSE	1	134	F9	nucleolar complex-associated protein 3 [Saccharomyces cerevisiae RM11-1a]		gi|190406043	853.52	100	84955.2	5.73	GSSWDEEEQDYEMVPR	48	63	(N-term)_iTRAQ[0]	141.9	100	2100.89	2100.98	0.0812988	38.6973	143193	77.9052			2013-09-15 17:56:04	0.779858	0.995488	0.601265	0.856846	0.992051	0.485697	10	10	10	6844.41	5337.67	6813.52	4115.3
328	FALSE	1	138	F13	nucleolar complex-associated protein 3 [Saccharomyces cerevisiae RM11-1a]		gi|190406043	853.52	100	84955.2	5.73	EMQQIEEEMR	379	388	(N-term)_iTRAQ[0]	72.53	100	1466.67	1466.79	0.11499	78.402	12843.8	60.4458			2013-09-15 17:45:10	0.910481	0.742886	0.452224	0.856846	0.992051	0.485697	10	10	10	1371.3	1248.54	1018.72	620.135
329	FALSE	1	207	I7	nucleolar complex-associated protein 3 [Saccharomyces cerevisiae RM11-1a]		gi|190406043	853.52	100	84955.2	5.73	SNPEAATLWDNALLEK	626	641	(N-term)_iTRAQ[0], Lysine(K)_iTRAQ[16]	89.4	100	2060.09	2060.17	0.0805664	39.1082	23270.4	41.2531			2013-09-15 21:48:12	1.02119	1.18357	0.617905	0.856846	0.992051	0.485697	10	10	10	1848.89	1888.07	2188.28	1142.44
330	FALSE	1	281	L9	nucleolar complex-associated protein 3 [Saccharomyces cerevisiae RM11-1a]		gi|190406043	853.52	100	84955.2	5.73	TDIFTLLLR	270	278	(N-term)_iTRAQ[0]	72.14	100	1235.75	1235.83	0.0839844	67.9624	42000	76.3709			2013-09-16 00:49:01	0.681022	0.794793	0.284709	0.856846	0.992051	0.485697	10	10	10	1670.6	1137.71	1327.78	475.635
331	FALSE	1	288	L16	nucleolar complex-associated protein 3 [Saccharomyces cerevisiae RM11-1a]		gi|190406043	853.52	100	84955.2	5.73	ILQLKEDIADLVTK	134	147	(N-term)_iTRAQ[0], Lysine(K)_iTRAQ[5,14]	117.58	100	2031.24	2031.4	0.152222	74.9401	103924	65.6218			2013-09-16 01:10:33	0.810882	1.06741	0.500166	0.856846	0.992051	0.485697	10	10	10	6651.62	5393.67	7099.97	3326.91
332	FALSE	1	299	M1	nucleolar complex-associated protein 3 [Saccharomyces cerevisiae RM11-1a]		gi|190406043	853.52	100	84955.2	5.73	FSMLALVPVFK	176	186	(N-term)_iTRAQ[0], Lysine(K)_iTRAQ[11]	73.78	100	1539.92	1540.03	0.103149	66.9835	49133.8	88.6969			2013-09-16 01:37:47	0.856685	1.28307	0.558608	0.856846	0.992051	0.485697	10	10	10	753.847	645.81	967.239	421.105
1157	FALSE	1	181	H8	conserved hypothetical protein [Saccharomyces cerevisiae RM11-1a]		gi|190406294	50.63	99.963	46835.6	9.18	LLAPSIEDVDANPEELR	33	49	(N-term)_iTRAQ[0]	50.63	99.963	2025.06	2025.13	0.0656738	32.4305	11249.5	50.3239			2013-09-15 20:33:27	1.47711	2.03454	1.05684	1.47711	2.03454	1.05684	1	1	1	473.587	699.54	963.531	500.505
353	FALSE	1	80	D5	tubulin beta chain [Saccharomyces cerevisiae RM11-1a]		gi|190406538	727.456	100	53500	4.68	YPGQLNSDLR	242	251	(N-term)_iTRAQ[0]	26.26	90	1306.69	1306.73	0.0455322	34.8455	7621.91	43.7749			2013-09-15 14:56:19	1.47314	1.16259	0.654048	1.03828	1.26094	0.77382	8	8	8	843.243	1242.21	980.344	551.521
354	FALSE	1	155	G6	tubulin beta chain [Saccharomyces cerevisiae RM11-1a]		gi|190406538	727.456	100	53500	4.68	SINVDLEPGTIDAVR	63	77	(N-term)_iTRAQ[0]	65.97	99.999	1742.94	1743.01	0.0686035	39.3608	24965	63.7316			2013-09-15 18:42:50	0.892222	1.20677	0.653588	1.03828	1.26094	0.77382	8	8	8	1740.19	1552.63	2100	1137.36
355	FALSE	1	196	H23	tubulin beta chain [Saccharomyces cerevisiae RM11-1a]		gi|190406538	727.456	100	53500	4.68	KLAVNLVPFPR	252	262	(N-term)_iTRAQ[0], Lysine(K)_iTRAQ[1]	73.44	100	1541.98	1542.06	0.0823975	53.4362	27873	64.7994			2013-09-15 19:45:01	1.15634	1.22887	0.938381	1.03828	1.26094	0.77382	8	8	8	1731.1	2001.74	2127.3	1624.43
356	FALSE	1	261	K13	tubulin beta chain [Saccharomyces cerevisiae RM11-1a]		gi|190406538	727.456	100	53500	4.68	NSAIGNLFRPDNYIFGQSSAGNVWAK	78	103	(N-term)_iTRAQ[0], Lysine(K)_iTRAQ[26]	62.86	99.998	3114.6	3114.76	0.159424	51.186	20244.1	60.2556			2013-09-15 23:47:09	1.59799	1.80637	1.0679	1.03828	1.26094	0.77382	8	8	8	723.368	1155.93	1306.67	772.484
357	FALSE	1	265	K17	tubulin beta chain [Saccharomyces cerevisiae RM11-1a]		gi|190406538	727.456	100	53500	4.68	YLTVAAFFR	310	318	(N-term)_iTRAQ[0]	71.54	100	1231.7	1231.8	0.102661	83.3494	69695.3	67.7468			2013-09-15 23:36:55	1.12603	1.27634	0.7397	1.03828	1.26094	0.77382	8	8	8	2917.27	3284.94	3723.44	2157.91
358	FALSE	1	279	L7	tubulin beta chain [Saccharomyces cerevisiae RM11-1a]		gi|190406538	727.456	100	53500	4.68	LHFFMVGYAPLTAIGSQSFR	263	282	(N-term)_iTRAQ[0]	141.25	100	2386.25	2386.39	0.140137	58.7267	38107.8	67.7953			2013-09-16 00:41:38	0.489817	1.30623	0.765652	1.03828	1.26094	0.77382	8	8	8	2535.52	1241.94	3311.98	1941.32
359	FALSE	1	292	L20	tubulin beta chain [Saccharomyces cerevisiae RM11-1a]		gi|190406538	727.456	100	53500	4.68	GHYTEGAELVDSVMDVIR	104	121	(N-term)_iTRAQ[0]	138.81	100	2135.06	2135.24	0.180176	84.3892	93647.9	76.9691			2013-09-16 01:22:06	0.931015	1.17435	0.687063	1.03828	1.26094	0.77382	8	8	8	3050.11	2839.69	3581.9	2095.62
360	FALSE	1	322	M24	tubulin beta chain [Saccharomyces cerevisiae RM11-1a]		gi|190406538	727.456	100	53500	4.68	LNQPSYGDLNNLVSSVMSGVTTSLR	217	241	(N-term)_iTRAQ[0]	148.29	100	2796.43	2796.59	0.15332	54.8271	17130.9	78.0667			2013-09-16 02:49:16	1.08292	1.04811	0.771281	1.03828	1.26094	0.77382	8	8	8	760.853	823.942	797.461	586.832
920	FALSE	1	226	J2	ATP-dependent rRNA helicase SPB4 [Saccharomyces cerevisiae RM11-1a]		gi|190406571	192.61	100	78259.5	9.11	VLDFLQMPAVK	152	162	(N-term)_iTRAQ[0], Lysine(K)_iTRAQ[11]	31.79	97.201	1548.91	1548.98	0.076416	49.3354	8116.56	54.4775			2013-09-15 22:13:54	0.59705	0.592412	0.324013	0.28278	0.341179	0.244655	3	3	3	855.42	510.729	506.761	277.167
[truncated: 2,920 more rows]
