# Supplementary material for: Studies on the Coordination of Ribosomal Protein Assembly Events Involved in Processing and Stabilization of Yeast Early Large Ribosomal Subunit Precursors
Source: PLoS One. 2015 Dec 7;10(12):e0143768. doi: 10.1371/journal.pone.0143768 (PMC4671574; doi:10.1371/journal.pone.0143768)
Supplement: S1 File — (ZIP) [file pone.0143768.s004.zip › E6T1(L18_L20_L33).xlsx]

## Sheet: L18 vs WT
	Accession Number	Name	Class	Peptide Count	Name (Peptide Count)	Avg iTRAQ ratio (115/114)	iTRAQ Standard Deviation (115/114)	Localisation	SGD Description	Copy Number per Cell
	gi|190404968	rpS13	A1	2	rpS13 (2)	2.99511	0.454354	0	Protein component of the small (40S) ribosomal subunit; has similarity to E. coli S15 and rat S13 ribosomal proteins	not visualized
	gi|1164943	rpS7A	A1	3	rpS7A (3)	2.02598	0.527908	0	Protein component of the small (40S) ribosomal subunit, nearly identical to Rps7Bp; interacts with Kti11p; deletion causes hypersensitivity to zymocin; has similarity to rat S7 and Xenopus S8 ribosomal proteins	41000
	gi|6322583	rpS5	A1	2	rpS5 (2)	1.99279	0.155529	0	Protein component of the small (40S) ribosomal subunit, the least basic of the non-acidic ribosomal proteins; phosphorylated in vivo; essential for viability; has similarity to E. coli S7 and rat S5 ribosomal proteins	not visualized
	gi|899490	rpS12	A1	1	rpS12 (1)	1.87758	0	0	Protein component of the small (40S) ribosomal subunit; has similarity to rat ribosomal protein S12	not visualized
	gi|6320918	rpS24A	A1	4	rpS24A (4)	1.70268	0.316589	cytoplasm	Protein component of the small (40S) ribosomal subunit; identical to Rps24Bp and has similarity to rat S24 ribosomal protein	not visualized
	gi|207344483	rpS4	A1	4	rpS4 (4)	1.56978	0.333207	cytoplasm	Protein component of the small (40S) ribosomal subunit; mutation affects 20S pre-rRNA processing; identical to Rps4Bp and has similarity to rat S4 ribosomal protein	573
	gi|55670021	Asc1p	A1	4	Asc1p (4)	1.55163	0.0450842	0	G-protein beta subunit and guanine nucleotide dissociation inhibitor for Gpa2p; ortholog of RACK1 that inhibits translation; core component of the small (40S) ribosomal subunit; represses Gcn4p in the absence of amino acid starvation	333000
	gi|2131127	rpS21	A1	1	rpS21 (1)	1.5458	0	cytoplasm	Protein component of the small (40S) ribosomal subunit; nearly identical to Rps21Bp and has similarity to rat S21 ribosomal protein	27400
	gi|6323399	rpS22	A1	1	rpS22 (1)	1.53874	0	nucleolus,nucleus	Protein component of the small (40S) ribosomal subunit; nearly identical to Rps22Bp and has similarity to E. coli S8 and rat S15a ribosomal proteins	40400
	gi|49258832	rpS18A/B	A1	4	rpS18A/B (4)	1.52299	0.210687	cytoplasm	Protein component of the small (40S) ribosomal subunit; nearly identical to Rps18Bp and has similarity to E. coli S13 and rat S18 ribosomal proteins	48100
	gi|1914797	rpS11B	A1	2	rpS11B (2)	1.44535	0.228012	cytoplasm	Protein component of the small (40S) ribosomal subunit; identical to Rps11Ap and has similarity to E. coli S17 and rat S11 ribosomal proteins	1200
	gi|6324533	rpS15	A1	2	rpS15 (2)	1.43792	0.0224256	0	Protein component of the small (40S) ribosomal subunit; has similarity to E. coli S19 and rat S15 ribosomal proteins	not visualized
	gi|1151236	rpS6A/B	A1	4	rpS6A/B (4)	1.4083	0.16268	cytoplasm	Protein component of the small (40S) ribosomal subunit; identical to Rps6Bp and has similarity to rat S6 ribosomal protein	66000
	gi|6319399	rpS8A	A1	6	rpS8A (6)	1.3956	0.283947	cytoplasm	Protein component of the small (40S) ribosomal subunit; identical to Rps8Bp and has similarity to rat S8 ribosomal protein	15900
	gi|256272110	rpS21B	A1	1	rpS21B (1)	1.39317	0	cytoplasm	Protein component of the small (40S) ribosomal subunit; nearly identical to Rps21Ap and has similarity to rat S21 ribosomal protein	15300
	gi|6323886	rpS10B	A1	2	rpS10B (2)	1.29086	0.254199	cytoplasm	Protein component of the small (40S) ribosomal subunit; nearly identical to Rps10Ap and has similarity to rat ribosomal protein S10	7650
	gi|6324151	rpS3	A1	3	rpS3 (3)	1.28909	0.122219	0	Protein component of the small (40S) ribosomal subunit, has apurinic/apyrimidinic (AP) endonuclease activity; essential for viability; has similarity to E. coli S3 and rat S3 ribosomal proteins	146000
	gi|6321772	rpS20	A1	4	rpS20 (4)	1.28461	0.085229	0	Protein component of the small (40S) ribosomal subunit; overproduction suppresses mutations affecting RNA polymerase III-dependent transcription; has similarity to E. coli S10 and rat S20 ribosomal proteins	not visualized
	gi|10383793	rpS14A	A1	3	rpS14A (3)	1.2834	0.0688821	0	Ribosomal protein 59 of the small subunit, required for ribosome assembly and 20S pre-rRNA processing; mutations confer cryptopleurine resistance; nearly identical to Rps14Bp and similar to E. coli S11 and rat S14 ribosomal proteins	29600
	gi|6319666	rpS9B	A1	4	rpS9B (4)	1.22497	0.145588	cytoplasm	Protein component of the small (40S) ribosomal subunit; nearly identical to Rps9Ap and has similarity to E. coli S4 and rat S9 ribosomal proteins	63300
	gi|6323577	rpS1B	A1	6	rpS1B (6)	1.18534	0.199687	cytoplasm	Ribosomal protein 10 (rp10) of the small (40S) subunit; nearly identical to Rps1Ap and has similarity to rat S3a ribosomal protein	107000
	gi|6323617	rpS17	A1	1	rpS17 (1)	1.08394	0	cytoplasm	Ribosomal protein 51 (rp51) of the small (40s) subunit; nearly identical to Rps17Bp and has similarity to rat S17 ribosomal protein	30900
	gi|6321653	rpS0A	A1	4	rpS0A (4)	0.992053	0.239676	cytoplasm	Protein component of the small (40S) ribosomal subunit, nearly identical to Rps0Bp; required for maturation of 18S rRNA along with Rps0Bp; deletion of either RPS0 gene reduces growth rate, deletion of both genes is lethal	93700
	gi|207345408	rpS2	A1	1	rpS2 (1)	0.838452	0	0	Protein component of the small (40S) subunit, essential for control of translational accuracy; phosphorylation by C-terminal domain kinase I (CTDK-I) enhances translational accuracy; methylated on one or more arginine residues by Hmt1p	not visualized
	gi|6324445	rpL25	A2	2	rpL25 (2)	1.828	0.630864	0	Primary rRNA-binding ribosomal protein component of the large (60S) ribosomal subunit, has similarity to E. coli L23 and rat L23a ribosomal proteins; binds to 26S rRNA via a conserved C-terminal motif	not visualized
	gi|6322984	rpL8	A2	7	rpL8 (7)	1.8082	0.288449	cytoplasm	Ribosomal protein L4 of the large (60S) ribosomal subunit, nearly identical to Rpl8Ap and has similarity to rat L7a ribosomal protein; mutation results in decreased amounts of free 60S subunits	80200
	gi|259149446	rpP2A	A2	1	rpP2A (1)	1.691	0	cytoplasm	Ribosomal protein P2 alpha, a component of the ribosomal stalk, which is involved in the interaction between translational elongation factors and the ribosome; regulates the accumulation of P1 (Rpp1Ap and Rpp1Bp) in the cytoplasm	428000
	gi|6320073	rpP1B	A2	1	rpP1B (1)	1.51582	0	cytoplasm	Ribosomal protein P1 beta, component of the ribosomal stalk, which is involved in interaction of translational elongation factors with ribosome; accumulation is regulated by phosphorylation and interaction with the P2 stalk component	22400
	gi|6325359	rpL11	A2	6	rpL11 (6)	1.45663	0.202355	cytoplasm	Protein component of the large (60S) ribosomal subunit, nearly identical to Rpl11Bp; involved in ribosomal assembly; depletion causes degradation of proteins and RNA of the 60S subunit; has similarity to E. coli L5 and rat L11	39000
	gi|292659544	rpL23	A2	2	rpL23 (2)	1.39972	0.0137794	nucleus	Protein component of the large (60S) ribosomal subunit, identical to Rpl23Bp and has similarity to E. coli L14 and rat L23 ribosomal proteins	not visualized
	gi|151945897	rpL36	A2	1	rpL36 (1)	1.38038	0	cytoplasm	Protein component of the large (60S) ribosomal subunit, nearly identical to Rpl36Ap and has similarity to rat L36 ribosomal protein; binds to 5.8 S rRNA	5370
	gi|6325126	rpL5	A2	11	rpL5 (11)	1.34126	0.217627	cytoplasm	Protein component of the large (60S) ribosomal subunit with similarity to E. coli L18 and rat L5 ribosomal proteins; binds 5S rRNA and is required for 60S subunit assembly	not visualized
	gi|151940865	rpP0	A2	6	rpP0 (6)	1.27158	0.341917	0	Conserved ribosomal protein P0 similar to rat P0, human P0, and E. coli L10e; shown to be phosphorylated on serine 302	not visualized
	gi|49258849	rpL12	A2	1	rpL12 (1)	1.22095	0	cytoplasm	Protein component of the large (60S) ribosomal subunit, nearly identical to Rpl12Bp; rpl12a rpl12b double mutant exhibits slow growth and slow translation; has similarity to E. coli L11 and rat L12 ribosomal proteins	68500
	gi|119390529	rpL1	A2	1	rpL1 (1)	1.18708	0	cytoplasm	N-terminally acetylated protein component of the large (60S) ribosomal subunit, nearly identical to Rpl1Ap and has similarity to E. coli L1 and rat L10a ribosomal proteins; rpl1a rpl1b double null mutation is lethal	265000
	gi|49258850	rpL15	A2	7	rpL15 (7)	1.18246	0.15135	0	Protein component of the large (60S) ribosomal subunit, nearly identical to Rpl15Bp and has similarity to rat L15 ribosomal protein; binds to 5.8 S rRNA	not visualized
	gi|49258851	rpL16	A2	1	rpL16 (1)	1.1784	0	cytoplasm	N-terminally acetylated protein component of the large (60S) ribosomal subunit, binds to 5.8 S rRNA; has similarity to Rpl16Bp, E. coli L13 and rat L13a ribosomal proteins; transcriptionally regulated by Rap1p	43300
	gi|218511	rpL6	A2	1	rpL6 (1)	1.16327	0	cytoplasm	N-terminally acetylated protein component of the large (60S) ribosomal subunit, has similarity to Rpl6Bp and to rat L6 ribosomal protein; binds to 5.8S rRNA	38400
	gi|49258841	rpL3	A2	10	rpL3 (10)	1.16081	0.214736	cytoplasm	Protein component of the large (60S) ribosomal subunit, has similarity to E. coli L3 and rat L3 ribosomal proteins; involved in the replication and maintenance of killer double stranded RNA virus	450
	gi|6321362	rpL7	A2	7	rpL7 (7)	1.15461	0.209533	cytoplasm	Protein component of the large (60S) ribosomal subunit, nearly identical to Rpl7Bp and has similarity to E. coli L30 and rat L7 ribosomal proteins; contains a conserved C-terminal Nucleic acid Binding Domain (NDB2)	101000
	gi|190405088	rpL13	A2	1	rpL13 (1)	1.11287	0	cytoplasm	Protein component of the large (60S) ribosomal subunit, nearly identical to Rpl13Bp; not essential for viability; has similarity to rat L13 ribosomal protein	133000
	gi|6321407	rpL24	A2	2	rpL24 (2)	1.09126	0.000152452	cytoplasm	Ribosomal protein L30 of the large (60S) ribosomal subunit, nearly identical to Rpl24Bp and has similarity to rat L24 ribosomal protein; not essential for translation but may be required for normal translation rate	247000
	gi|190408368	rpL13	A2	11	rpL13 (11)	1.08995	0.25646	cytoplasm	Protein component of the large (60S) ribosomal subunit, nearly identical to Rpl13Ap; not essential for viability; has similarity to rat L13 ribosomal protein	54200
	gi|9755331	rpL34	A2	2	rpL34 (2)	1.07877	0.276084	cytoplasm	Protein component of the large (60S) ribosomal subunit, nearly identical to Rpl34Bp and has similarity to rat L34 ribosomal protein	23600
	gi|256270643	rpL36	A2	4	rpL36 (4)	1.07742	0.0942341	cytoplasm	N-terminally acetylated protein component of the large (60S) ribosomal subunit, nearly identical to Rpl36Bp and has similarity to rat L36 ribosomal protein; binds to 5.8 S rRNA	5370
	gi|6319505	rpL4	A2	7	rpL4 (7)	1.06929	0.298152	cytoplasm	N-terminally acetylated protein component of the large (60S) ribosomal subunit, nearly identical to Rpl4Bp and has similarity to E. coli L4 and rat L4 ribosomal proteins	not visualized
	gi|6320708	rpL37	A2	1	rpL37 (1)	1.05379	0	cytoplasm	Protein component of the large (60S) ribosomal subunit, has similarity to Rpl37Ap and to rat L37 ribosomal protein	19700
	gi|49258840	rpL2	A2	5	rpL2 (5)	1.04522	0.0780755	cytoplasm	Protein component of the large (60S) ribosomal subunit, identical to Rpl2Bp and has similarity to E. coli L2 and rat L8 ribosomal proteins	not quantitated
	gi|6323104	rpL10	A2	3	rpL10 (3)	1.02704	0.0699024	cytoplasm	Protein component of the large (60S) ribosomal subunit, responsible for joining the 40S and 60S subunits; regulates translation initiation; has similarity to rat L10 ribosomal protein and to members of the QM gene family	not visualized
	gi|124263182	rpL32	A2	2	rpL32 (2)	1.02277	0.109546	0	Protein component of the large (60S) ribosomal subunit, has similarity to rat L32 ribosomal protein; overexpression disrupts telomeric silencing	not visualized
	gi|6323567	rpL6	A2	1	rpL6 (1)	1.01815	0	cytoplasm	N-terminally acetylated protein component of the large (60S) ribosomal subunit, has similarity to Rpl6Bp and to rat L6 ribosomal protein; binds to 5.8S rRNA	37100
	gi|736308	rpL20	A2	2	rpL20 (2)	0.982264	0.163619	cytoplasm	Protein component of the large (60S) ribosomal subunit, nearly identical to Rpl20Bp and has similarity to rat L18a ribosomal protein	54300
	gi|49258852	rpL17	A2	3	rpL17 (3)	0.937634	0.138272	cytoplasm	Protein component of the large (60S) ribosomal subunit, nearly identical to Rpl17Bp and has similarity to E. coli L22 and rat L17 ribosomal proteins; copurifies with the Dam1 complex (aka DASH complex)	not visualized
	gi|6324028	rpL18	A2	8	rpL18 (8)	0.90961	0.262015	cytoplasm	Protein component of the large (60S) ribosomal subunit, identical to Rpl18Ap and has similarity to rat L18 ribosomal protein	63700
	gi|151944465	rpL16	A2	4	rpL16 (4)	0.878387	0.0445747	0	N-terminally acetylated protein component of the large (60S) ribosomal subunit, binds to 5.8 S rRNA; has similarity to Rpl16Ap, E. coli L13 and rat L13a ribosomal proteins; transcriptionally regulated by Rap1p	not visualized
	gi|6319444	rpL19	A2	2	rpL19 (2)	0.847416	0.19699	cytoplasm	Protein component of the large (60S) ribosomal subunit, nearly identical to Rpl19Ap and has similarity to rat L19 ribosomal protein; rpl19a and rpl19b single null mutations result in slow growth, while the double null mutation is lethal	225000
	gi|256274177	rpL33	A2	1	rpL33 (1)	0.833187	0	0	N-terminally acetylated ribosomal protein L37 of the large (60S) ribosomal subunit, nearly identical to Rpl33Bp and has similarity to rat L35a; rpl33a null mutant exhibits slow growth while rpl33a rpl33b double null mutant is inviable	not visualized
	gi|49258866	rpL43	A2	1	rpL43 (1)	0.805223	0	cytoplasm	Protein component of the large (60S) ribosomal subunit, identical to Rpl43Bp and has similarity to rat L37a ribosomal protein; null mutation confers a dominant lethal phenotype	44600
	gi|6324262	rpL9	A2	1	rpL9 (1)	0.794458	0	cytoplasm	Protein component of the large (60S) ribosomal subunit, nearly identical to Rpl9Ap and has similarity to E. coli L6 and rat L9 ribosomal proteins	76000
	gi|6322284	rpL17	A2	1	rpL17 (1)	0.706904	0	cytoplasm	Protein component of the large (60S) ribosomal subunit, nearly identical to Rpl17Ap and has similarity to E. coli L22 and rat L17 ribosomal proteins	21100
	gi|160358657	Rok1p	A3	2	Rok1p (2)	2.90628	0.250467	0	ATP-dependent RNA helicase of the DEAD box family; required for 18S rRNA synthesis	not visualized
	gi|6324564	Rcl1p	A3	3	Rcl1p (3)	2.82706	0.960622	nucleolus,nucleus	Subunit of U3-containing 90S preribosome processome complex involved in 18S rRNA biogenesis and small ribosomal subunit assembly; stimulates Bms1p GTPase and U3 binding activity; similar to RNA cyclase-like proteins but no activity detected	10000
	gi|45269774	Emg1p	A3	2	Emg1p (2)	2.7568	0.627905	cytoplasm,nucleus	Member of the alpha/beta knot fold methyltransferase superfamily; required for maturation of 18S rRNA and for 40S ribosome production; interacts with RNA and with S-adenosylmethionine; associates with spindle/microtubules; forms homodimers	not visualized
	gi|151946633	Enp1p	A3	1	Enp1p (1)	2.72328	0	cytoplasm,nucleolus,nucleus	Protein associated with U3 and U14 snoRNAs, required for pre-rRNA processing and 40S ribosomal subunit synthesis; localized in the nucleus and concentrated in the nucleolus	21600
	gi|256270959	Krr1p	A3	2	Krr1p (2)	2.36399	1.42673	cytoplasm,nucleolus	Essential nucleolar protein required for the synthesis of 18S rRNA and for the assembly of 40S ribosomal subunit	4340
	gi|51830274	Bfr2p	A3	3	Bfr2p (3)	2.12913	0.7172	nucleolus	Essential protein that is a component of 90S preribosomes; may be involved in rRNA processing; multicopy suppressor of sensitivity to Brefeldin A; expression is induced during lag phase and also by cold shock	15400
	gi|151941853	Nop14p /Utp2p	A3	2	Nop14p /Utp2p (2)	2.12816	0.924153	0	Nucleolar protein, forms a complex with Noc4p that mediates maturation and nuclear export of 40S ribosomal subunits; also present in the small subunit processome complex, which is required for processing of pre-18S rRNA	not visualized
	gi|151943423	Enp2p	A3	3	Enp2p (3)	2.12322	0.698357	0	Protein associated with U3 and U14 snoRNAs, required for pre-rRNA processing and 40S ribosomal subunit synthesis; localized in the nucleus and concentrated in the nucleolus	not visualized
	gi|151942910	Rrp9p	A3	4	Rrp9p (4)	1.92206	0.631273	nucleolus	Protein involved in pre-rRNA processing, associated with U3 snRNP; component of small ribosomal subunit (SSU) processosome; ortholog of the human U3-55k protein	5130
	gi|151941219	Fcf2p	A3	1	Fcf2p (1)	1.91601	0	nucleolus	Essential nucleolar protein involved in the early steps of 35S rRNA processing; interacts with Faf1p; member of a transcriptionally co-regulated set of genes called the RRB regulon	not visualized
	gi|151942584	Bms1p	A3	8	Bms1p (8)	1.78231	0.442474	0	GTPase required for synthesis of 40S ribosomal subunits and for processing the 35S pre-rRNA at sites A0, A1, and A2; interacts with Rcl1p, which stimulates its GTPase and U3 snoRNA binding activities; has similarity to Tsr1p	not visualized
	gi|151944405	Kre33p	A3	8	Kre33p (8)	1.74353	0.33813	nucleolus	Essential protein of unknown function; heterozygous mutant shows haploinsufficiency in K1 killer toxin resistance	not quantitated
	gi|151944842	Lcp5p	A3	3	Lcp5p (3)	1.66817	0.690699	0	Essential protein involved in maturation of 18S rRNA; depletion leads to inhibited pre-rRNA processing and reduced polysome levels; localizes primarily to the nucleolus	1430
	gi|151941158	Sof1p	A3	6	Sof1p (6)	1.52755	0.323509	nucleolus	Essential protein required for biogenesis of 40S (small) ribosomal subunit; has similarity to the beta subunit of trimeric G-proteins and the splicing factor Prp4p	6620
	gi|151942575	New1p	A3	3	New1p (3)	1.28684	0.213879	cytoplasm	ATP binding cassette family member; Asn/Gln-rich rich region supports [NU+] prion formation and susceptibility to [PSI+] prion induction; homologous to mRNA export factor from S. pombe and similar protein from C. albicans (	37600
	gi|190407071	Prp43p	A3	5	Prp43p (5)	1.16142	0.0897364	nucleolus	RNA helicase in the DEAH-box family, functions in both RNA polymerase I and polymerase II transcript metabolism, involved in release of the lariat-intron from the spliceosome	16900
	gi|253181	Nsr1p	A3	5	Nsr1p (5)	1.0586	0.213556	nucleolus	Nucleolar protein that binds nuclear localization sequences, required for pre-rRNA processing and ribosome biogenesis	77400
	gi|151942372	Utp5p	A3a	1	Utp5p (1)	2.67376	0	nucleolus	Subunit of U3-containing Small Subunit (SSU) processome complex involved in production of 18S rRNA and assembly of small ribosomal subunit	33100
	gi|151943873	Pwp2p	A3a	1	Pwp2p (1)	2.60626	0	nucleolus	Conserved 90S pre-ribosomal component essential for proper endonucleolytic cleavage of the 35 S rRNA precursor at A0, A1, and A2 sites; contains eight WD-repeats; PWP2 deletion leads to defects in cell cycle and bud morphogenesis	16700
	gi|151944799	Utp7p	A3a	1	Utp7p (1)	2.34926	0	0	Nucleolar protein, component of the small subunit (SSU) processome containing the U3 snoRNA that is involved in processing of pre-18S rRNA	5800
	gi|151941062	Utp13p	A3a	4	Utp13p (4)	2.22443	0.829941	nucleolus	Nucleolar protein, component of the small subunit (SSU) processome containing the U3 snoRNA that is involved in processing of pre-18S rRNA	8070
	gi|151946073	Utp14p	A3a	5	Utp14p (5)	2.08459	1.01827	nucleolus,nucleus	Subunit of U3-containing Small Subunit (SSU) processome complex involved in production of 18S rRNA and assembly of small ribosomal subunit	1470
	gi|151945015	Utp10p	A3a	2	Utp10p (2)	2.07625	0.424816	nucleolus	Nucleolar protein, component of the small subunit (SSU) processome containing the U3 snoRNA that is involved in processing of pre-18S rRNA	18200
	gi|151944459	Imp4p	A3a	2	Imp4p (2)	1.9895	0.528484	0	Component of the SSU processome, which is required for pre-18S rRNA processing; interacts with Mpp10p; member of a superfamily of proteins that contain a sigma(70)-like motif and associate with RNAs	not visualized
	gi|151940928	Utp21p	A3a	6	Utp21p (6)	1.95916	0.736212	nucleus	Subunit of U3-containing 90S preribosome and Small Subunit (SSU) processome complexes involved in production of 18S rRNA and assembly of small ribosomal subunit; synthetic defect with STI1 Hsp90 cochaperone; human homolog linked to glaucoma	2020
	gi|207342335	Utp15p	A3a	5	Utp15p (5)	1.94023	0.520815	nucleolus,nucleus	Nucleolar protein, component of the small subunit (SSU) processome containing the U3 snoRNA that is involved in processing of pre-18S rRNA	358
	gi|6320049	Sas10p / Utp3p	A3a	2	Sas10p / Utp3p (2)	1.91512	0.520252	0	Essential subunit of U3-containing Small Subunit (SSU) processome complex involved in production of 18S rRNA and assembly of small ribosomal subunit; disrupts silencing when overproduced	not visualized
	gi|207346446	Utp4p	A3a	5	Utp4p (5)	1.85613	0.30296	nucleolus	Subunit of U3-containing 90S preribosome and Small Subunit (SSU) processome complexes involved in production of 18S rRNA and assembly of small ribosomal subunit; member of t-Utp subcomplex involved with transcription of 35S rRNA transcript	5440
	gi|6319818	Rrp7p	A3a	1	Rrp7p (1)	1.83428	0	nucleolus,nucleus	Essential protein involved in rRNA processing and ribosome biogenesis	2610
	gi|151945077	Mpp10p	A3a	3	Mpp10p (3)	1.75051	0.343843	0	Component of the SSU processome and 90S preribosome, required for pre-18S rRNA processing, interacts with and controls the stability of Imp3p and Imp4p, essential for viability; similar to human Mpp10p	not visualized
	gi|190407832	Nan1p	A3a	3	Nan1p (3)	1.72104	0.398026	nucleolus	U3 snoRNP protein, component of the small (ribosomal) subunit (SSU) processosome containing U3 snoRNA; required for the biogenesis of18S rRNA	6560
	gi|151945258	Utp18p	A3a	1	Utp18p (1)	1.7181	0	nucleolus	Possible U3 snoRNP protein involved in maturation of pre-18S rRNA, based on computational analysis of large-scale protein-protein interaction data	9570
	gi|6321990	Utp9p	A3a	3	Utp9p (3)	1.68952	0.37934	nucleolus	Nucleolar protein, component of the small subunit (SSU) processome containing the U3 snoRNA that is involved in processing of pre-18S rRNA	20000
	gi|116666730	Snu13	A3a	1	Snu13 (1)	1.60745	0	0	RNA binding protein, part of U3 snoRNP involved in rRNA processing, part of U4/U6-U5 tri-snRNP involved in mRNA splicing, similar to human 15.5K protein	not visualized
	gi|151942889	Mrd1p	A3a	2	Mrd1p (2)	1.29898	0.0504322	0	Essential conserved protein that is part of the 90S preribosome; required for production of 18S rRNA and small ribosomal subunit; contains five consensus RNA-binding domains	2220
	gi|151943367	Utp22p	A3a	1	Utp22p (1)	1.26632	0	nucleolus,nucleus	Possible U3 snoRNP protein involved in maturation of pre-18S rRNA, based on computational analysis of large-scale protein-protein interaction data	3260
	gi|151942459	Puf6p	A4	1	Puf6p (1)	2.12188	0	nucleolus,nucleus	Pumilio-homology domain protein that binds ASH1 mRNA at PUF consensus sequences in the 3' UTR and represses its translation, resulting in proper asymmetric localization of ASH1 mRNA	21500
	gi|521090	Nop4p	A4	15	Nop4p (15)	1.97505	0.430514	nucleolus,nucleus	Nucleolar protein, essential for processing and maturation of 27S pre-rRNA and large ribosomal subunit biogenesis; constituent of 66S pre-ribosomal particles; contains four RNA recognition motifs (RRMs)	4990
	gi|6319988	Nop6p	A4	3	Nop6p (3)	1.84068	0.522321	nucleolus	Putative RNA-binding protein implicated in A3/4; contains an RNA recognition motif (RRM) and has similarity to hydrophilins; NOP6 may be a fungal-specific gene as no homologs have been yet identified in higher eukaryotes	8970
	gi|6324868	Rrs1p	A4	3	Rrs1p (3)	1.77766	0.704929	0	Essential protein that binds ribosomal protein L11 and is required for nuclear export of the 60S pre-ribosomal subunit during A3/4; mouse homolog shows altered expression in Huntington's disease model mice	not visualized
	gi|6323885	Rrp5p	A4	28	Rrp5p (28)	1.7542	0.511086	nucleolus	RNA binding protein with preference for single stranded tracts of U's involved in synthesis of both 18S and 5.8S rRNAs; component of both the ribosomal small subunit (SSU) processosome and the 90S preribosome	8860
	gi|171656	Drs1p	A4	1	Drs1p (1)	1.64186	0	cytoplasm,nucleolus,nucleus	Nucleolar DEAD-box protein required for ribosome assembly and function, including synthesis of 60S ribosomal subunits; constituent of 66S pre-ribosomal particles	not visualized
	gi|151942049	Noc1p	A4	11	Noc1p (11)	1.6404	0.355774	nucleolus	Constituent of 66S pre-ribosomal particles, required for large (60S) ribosomal subunit biogenesis; involved in nuclear export of pre-ribosomes; required for maintenance of dsRNA virus; homolog of human CAATT-binding protein	15000
	gi|190409747	Rrp14p	A4	2	Rrp14p (2)	1.61569	0.483228	0	Essential protein, constituent of 66S pre-ribosomal particles; interacts with proteins involved in ribosomal biogenesis and cell polarity; member of the SURF-6 family	not visualized
	gi|190407303	Nop12p	A4	5	Nop12p (5)	1.5213	0.490213	nucleolus	Nucleolar protein involved in pre-25S rRNA processing and biogenesis of large 60S ribosomal subunit; contains an RNA recognition motif (RRM); binds to Ebp2; similar to Nop13p and Nsr1p	5910
	gi|51013571	Nop2p	A4	7	Nop2p (7)	1.49324	0.187698	nucleolus,nucleus	Probable RNA m(5)C methyltransferase, essential for processing and maturation of 27S pre-rRNA and large ribosomal subunit biogenesis; localized to the nucleolus; constituent of 66S pre-ribosomal particles	18700
	gi|151941367	Mak16p	A4	3	Mak16p (3)	1.48557	0.178578	0	Essential nuclear protein, constituent of 66S pre-ribosomal particles; required for maturation of 25S and 5.8S rRNAs;	not visualized
	gi|6323947	Has1p	A4	8	Has1p (8)	1.46777	0.203144	0	ATP-dependent RNA helicase; localizes to both the nuclear periphery and nucleolus; highly enriched in nuclear pore complex fractions; constituent of 66S pre-ribosomal particles	not visualized
	gi|151941273	Rea1p/Mdn1p	A4	2	Rea1p/Mdn1p (2)	1.45558	0.371567	cytoplasm,nucleus	Huge dynein-related AAA-type ATPase (midasin), forms extended pre-60S particle with the Rix1 complex (Rix1p-Ipi1p-Ipi3p), may mediate ATP-dependent remodeling of 60S subunits and subsequent export from nucleoplasm to cytoplasm	538
	gi|151941620	Rpf2p	A4	3	Rpf2p (3)	1.41656	0.297178	nucleolus,nucleus	Essential protein involved in the processing of pre-rRNA and the assembly of the 60S ribosomal subunit; interacts with ribosomal protein L11; localizes predominantly to the nucleolus; constituent of 66S pre-ribosomal particles	32400
	gi|207340712	Nip7p	A4	4	Nip7p (4)	1.41257	0.224478	nucleolus,nucleus	Nucleolar protein required for 60S ribosome subunit biogenesis, constituent of 66S pre-ribosomal particles; physically interacts with Nop8p and the exosome subunit Rrp43p	5170
	gi|151945296	Noc2p	A4	12	Noc2p (12)	1.39209	0.143311	nucleolus,nucleus	Protein that forms a nucleolar complex with Mak21p that binds to 90S and 66S pre-ribosomes, as well as a nuclear complex with Noc3p that binds to 66S pre-ribosomes; both complexes mediate intranuclear transport of ribosomal precursors	29000
	gi|151944528	Rlp7p	A4	4	Rlp7p (4)	1.38817	0.173156	0	Nucleolar protein with similarity to large ribosomal subunit L7 proteins; constituent of 66S pre-ribosomal particles; plays an essential role in processing of precursors to the large ribosomal subunit RNAs	7720
	gi|6322843	Mrt4p	A4	5	Mrt4p (5)	1.37672	0.208647	nucleolus,nucleus	Protein involved in mRNA turnover and ribosome assembly, localizes to the nucleolus	18200
	gi|6323693	Erb1p	A4	20	Erb1p (20)	1.3726	0.217247	nucleolus,nucleus	Constituent of 66S pre-ribosomal particles, forms a complex with Nop7p and Ytm1p that is required for maturation of the large ribosomal subunit; required for maturation of the 25S and 5.8S ribosomal RNAs; homologous to mammalian Bop1	2680
	gi|207344709	Cic1p/Nsa3p	A4	5	Cic1p/Nsa3p (5)	1.3637	0.165057	nucleolus,nucleus	Essential protein that interacts with proteasome components and has a potential role in proteasome substrate specificity; also copurifies with 66S pre-ribosomal particles	45900
	gi|6324219	Nop15p	A4	5	Nop15p (5)	1.35129	0.100809	nucleolus,nucleus	Constituent of 66S pre-ribosomal particles, involved in 60S ribosomal subunit biogenesis; localizes to both nucleolus and cytoplasm	4280
	gi|207345119	Nop7p	A4	11	Nop7p (11)	1.33208	0.392695	nucleolus,nucleus	Component of several different pre-ribosomal particles; forms a complex with Ytm1p and Erb1p that is required for maturation of the large ribosomal subunit; required for exit from G0 and the initiation of cell proliferation	4530
	gi|6324846	Ytm1p	A4	6	Ytm1p (6)	1.29123	0.143253	nucleolus,nucleus	Constituent of 66S pre-ribosomal particles, forms a complex with Nop7p and Erb1p that is required for maturation of the large ribosomal subunit; has seven C-terminal WD repeats	6670
	gi|6325164	Nog1p	A4	7	Nog1p (7)	1.26907	0.155235	nucleus	Putative GTPase that associates with free 60S ribosomal subunits in the nucleolus and is required for 60S ribosomal subunit biogenesis; constituent of 66S pre-ribosomal particles; member of the ODN family of nucleolar G-proteins	28000
	gi|190407271	Brx1p	A4	5	Brx1p (5)	1.26423	0.191328	nucleolus,nucleus	Nucleolar protein, constituent of 66S pre-ribosomal particles; depletion leads to defects in rRNA processing and a block in the assembly of large ribosomal subunits; possesses a sigma(70)-like RNA-binding motif	13200
	gi|190405562	Nop16p	A4	4	Nop16p (4)	1.23128	0.0477205	nucleolus,nucleus	Constituent of 66S pre-ribosomal particles, involved in 60S ribosomal subunit biogenesis	2860
	gi|151941747	Ebp2p	A4	15	Ebp2p (15)	1.22754	0.198403	0	Essential protein required for the maturation of 25S rRNA and 60S ribosomal subunit assembly, localizes to the nucleolus; constituent of 66S pre-ribosomal particles	not visualized
	gi|259147998	Rlp24p	A4	3	Rlp24p (3)	1.19971	0.0508006	0	Essential protein with similarity to Rpl24Ap and Rpl24Bp, associated with pre-60S ribosomal subunits and required for ribosomal large subunit biogenesis	not visualized
	gi|190406043	Noc3p	A4	6	Noc3p (6)	1.13823	0.0603639	nucleolus,nucleus	Protein that forms a nuclear complex with Noc2p that binds to 66S ribosomal precursors to mediate their intranuclear transport; also binds to chromatin to promote the association of DNA replication factors and replication initiation	11700
	gi|6325273	Tif6p	A4	1	Tif6p (1)	1.11248	0	nucleolus,nucleus	Constituent of 66S pre-ribosomal particles, has similarity to human B1 factor 6 (eIF6); may be involved in the biogenesis and or stability of 60S ribosomal subunits	18600
	gi|6320292	Rrp1p	A4	2	Rrp1p (2)	0.873695	0.225944	nucleolus,nucleus	Essential evolutionarily conserved nucleolar protein necessary for biogenesis of 60S ribosomal subunits and processing of pre-rRNAs to mature rRNAs, associated with several distinct 66S pre-ribosomal particles	6960
	gi|190406395	Spb1p	A4	1	Spb1p (1)	0.635761	0	0	AdoMet-dependent methyltransferase involved in rRNA processing and 60S ribosomal subunit maturation; methylates G2922 in the tRNA docking site of the large subunit rRNA and in the absence of snR52, U2921; suppressor of PAB1 mutants	not visualized
	gi|206558288	Nsa1p	A4	2	Nsa1p (2)	0.481396	0.271278	nucleolus,nucleus	Constituent of 66S pre-ribosomal particles, involved in 60S ribosomal subunit biogenesis	2740
	gi|190405871	Gar1p	A5	2	Gar1p (2)	1.453	0.060463	nucleolus	Protein component of the H/ACA snoRNP pseudouridylase complex, involved in the modification and cleavage of the 18S pre-rRNA	5730
	gi|6320190	Nop1p	A5	6	Nop1p (6)	1.36929	0.12689	0	Nucleolar protein, component of the small subunit processome complex, which is required for processing of pre-18S rRNA; has similarity to mammalian fibrillarin	not visualized
	gi|7839181	Nop10p	A5	2	Nop10p (2)	1.324	0.209615	nucleolus	Constituent of small nucleolar ribonucleoprotein particles containing H/ACA-type snoRNAs, which are required for pseudouridylation and processing of pre-18S rRNA	not visualized
	gi|206558283	Nop58p	A5	2	Nop58p (2)	1.26568	0.00126657	nucleolus	Protein involved in pre-rRNA processing, 18S rRNA synthesis, and snoRNA synthesis; component of the small subunit processome complex, which is required for processing of pre-18S rRNA	34700
	gi|666101	Nhp2p	A5	2	Nhp2p (2)	1.20043	0.0929015	nucleolus	Nuclear protein related to mammalian high mobility group (HMG) proteins, essential for function of H/ACA-type snoRNPs, which are involved in 18S rRNA processing	not visualized
	gi|190405265	Nop56p	A5	7	Nop56p (7)	1.19344	0.246191	nucleolus	Essential evolutionarily-conserved nucleolar protein component of the box C/D snoRNP complexes that direct 2'-O-methylation of pre-rRNA during its maturation; overexpression causes spindle orientation defects	13500
	gi|151941019	Cbf5p	A5	6	Cbf5p (6)	1.19192	0.171016	nucleolus	Pseudouridine synthase catalytic subunit of box H/ACA small nucleolar ribonucleoprotein particles (snoRNPs), acts on both large and small rRNAs and on snRNA U2; mutations in human ortholog dyskerin cause the disorder dyskeratosis congenita	33600
	gi|160380616	Dbp3p	A6	2	Dbp3p (2)	2.06207	0.494277	nucleolus,nucleus	Putative ATP-dependent RNA helicase of the DEAD-box family involved in ribosomal biogenesis	38900
	gi|530998	Fpr3p	A6	9	Fpr3p (9)	1.9497	0.467805	nucleolus,nucleus	Nucleolar peptidyl-prolyl cis-trans isomerase (PPIase); FK506 binding protein; phosphorylated by casein kinase II (Cka1p-Cka2p-Ckb1p-Ckb2p) and dephosphorylated by Ptp1p	9490
	gi|151945554	Rex4p	A6	2	Rex4p (2)	1.9479	0.142974	nucleolus,nucleus	Putative RNA exonuclease possibly involved in pre-rRNA processing and ribosome assembly	4280
	gi|6324595	YOR021C	A6	1	YOR021C (1)	1.66131	0	0	Putative protein of unknown function; YOR021C is not an essential gene; predicted to be involved in rRNA processing and ribosome biogenesis and in biopolymer catabolism	2520
	gi|683778	Rrp12p	A6	1	Rrp12p (1)	1.40874	0	cytoplasm,nucleus	Protein required for export of the ribosomal subunits; associates with the RNA components of the pre-ribosomes; contains HEAT-repeats	8170
	gi|259145944	Arb1p	A6	2	Arb1p (2)	1.28186	0.148964	cytoplasm	ATPase of the ATP-binding cassette (ABC) family involved in 40S and 60S ribosome biogenesis, has similarity to Gcn20p; shuttles from nucleus to cytoplasm, physically interacts with Tif6p, Lsg1p	17600
	gi|151943057	Hpm1p	A6	1	Hpm1p (1)	1.26366	0	cytoplasm,nucleus	AdoMet-dependent methyltransferase involved in a novel 3-methylhistidine modification of ribosomal protein Rpl3p; seven beta-strand MTase family member; null mutant exhibits a weak vacuolar protein sorting defect and caspofungin resistance	not visualized
	gi|151943835	YCR016W	A6	1	YCR016W (1)	0.921922	0	nucleolus,nucleus	Putative protein of unknown function; green fluorescent protein (GFP)-fusion protein localizes to the nucleolus and nucleus; predicted to be involved in A3/4	1850
	gi|151941039	Pwp1p	A6	1	Pwp1p (1)	0.673526	0	cytoplasm,nucleolus,nucleus	Protein with WD-40 repeats involved in rRNA processing; associates with trans-acting ribosome biogenesis factors; similar to beta-transducin superfamily	43800
	gi|468605	Sup45p	B	2	Sup45p (2)	1.53876	0.231698	cytoplasm	Polypeptide release factor (eRF1) in translation termination; mutant form acts as a recessive omnipotent suppressor; methylated by Mtq2p-Trm112p in ternary complex eRF1-eRF3-GTP; mutation of methylation site confers resistance to zymocin	13100
	gi|151943621	Gcn1p	B	3	Gcn1p (3)	1.30196	0.0859019	cytoplasm	Positive regulator of the Gcn2p kinase activity, forms a complex with Gcn20p; proposed to stimulate Gcn2p activation by an uncharged tRNA	7330
	gi|151946513	GRS1	B	2	GRS1 (2)	1.13483	0.0626762	cytoplasm	Cytoplasmic and mitochondrial glycyl-tRNA synthase that ligates glycine to the cognate anticodon bearing tRNA; transcription termination factor that may interact with the 3'-end of pre-mRNA to promote 3'-end formation	98400
	gi|460044	Fun12p	B1	2	Fun12p (2)	1.68186	0.177332	cytoplasm	GTPase, required for general translation initiation by promoting Met-tRNAiMet binding to ribosomes and ribosomal subunit joining; homolog of bacterial IF2	13400
	gi|6324778	Ded1p	B1	4	Ded1p (4)	1.54049	0.28867	0	ATP-dependent DEAD (Asp-Glu-Ala-Asp)-box RNA helicase, required for B1 of all yeast mRNAs; mutations in human DEAD-box DBY are a frequent cause of male infertility	not visualized
	gi|238686682	Tif35p	B1	4	Tif35p (4)	1.45434	0.10204	cytoplasm	eIF3g subunit of the core complex of translation initiation factor 3 (eIF3), which is essential for translation	not visualized
	gi|238686680	Prt1	B1	4	Prt1 (4)	1.39677	0.125524	cytoplasm	eIF3b subunit of the core complex of translation initiation factor 3 (eIF3), essential for translation; part of a subcomplex (Prt1p-Rpg1p-Nip1p) that stimulates binding of mRNA and tRNA(i)Met to ribosomes	47500
	gi|6324433	Cdc33p	B1	4	Cdc33p (4)	1.18922	0.195084	cytoplasm	Cytoplasmic mRNA cap binding protein and translation initiation factor eIF4E; the eIF4E-cap complex is responsible for mediating cap-dependent mRNA translation via interactions with translation initiation factor eIF4G (Tif4631p or Tif4632p)	14200
	gi|6322323	Tif2p	B1	11	Tif2p (11)	1.16789	0.229032	cytoplasm	Translation initiation factor eIF4A, identical to Tif1p; DEA(D/H)-box RNA helicase that couples ATPase activity to RNA binding and unwinding; forms a dumbbell structure of two compact domains connected by a linker; interacts with eIF4G	not quantitated
	gi|6323795	TIF34	B1	2	TIF34 (2)	1.14422	0.138558	0	eIF3i subunit of the core complex of translation initiation factor 3 (eIF3), which is essential for translation	2400
	gi|11513344	Tif2p	B1	1	Tif2p (1)	0.883177	0	cytoplasm	Translation initiation factor eIF4A, identical to Tif1p; DEA(D/H)-box RNA helicase that couples ATPase activity to RNA binding and unwinding; forms a dumbbell structure of two compact domains connected by a linker; interacts with eIF4G	not quantitated
	gi|114794802	Yef3p	B2	1	Yef3p (1)	5.68623	0	cytoplasm	Translational elongation factor 3, stimulates the binding of aminoacyl-tRNA (AA-tRNA) to ribosomes by releasing EF-1 alpha from the ribosomal complex; contains two ABC cassettes; binds and hydrolyses ATP	871000
	gi|32693293	Tef1p	B2	1	Tef1p (1)	1.44405	0	cytoplasm	Translational elongation factor EF-1 alpha; also encoded by TEF2; functions in the binding reaction of aminoacyl-tRNA (AA-tRNA) to ribosomes ( 1 ) Also know as: Ef-1 alphap	377
	gi|6319594	Tef2p	B2	27	Tef2p (27)	1.32964	0.334506	cytoplasm	Translational elongation factor EF-1 alpha; also encoded by TEF1; functions in the binding reaction of aminoacyl-tRNA (AA-tRNA) to ribosomes	450
	gi|538258	TEF4	B2	4	TEF4 (4)	1.25339	0.239874	cytoplasm	Translation elongation factor EF-1 gamma	102000
	gi|55670150	EF-2 (EFT1/EFT2)	B2	12	EF-2 (EFT1/EFT2) (12)	1.2313	0.276014	cytoplasm	Elongation factor 2 (EF-2), also encoded by EFT2; catalyzes ribosomal translocation during protein synthesis; contains diphthamide, the unique posttranslationally modified histidine residue specifically ADP-ribosylated by diphtheria toxin	82700
	gi|6323278	Yef3p	B2	13	Yef3p (13)	1.09038	0.244794	cytoplasm	Translational elongation factor 3, stimulates the binding of aminoacyl-tRNA (AA-tRNA) to ribosomes by releasing EF-1 alpha from the ribosomal complex; contains two ABC cassettes; binds and hydrolyses ATP	871000
	gi|6320430	Htb1p	C1	1	Htb1p (1)	1.48132	0	nucleus	Histone H2B, core histone protein required for chromatin assembly and chromosome function; nearly identical to HTB1; Rad6p-Bre1p-Lge1p mediated ubiquitination regulates transcriptional activation, meiotic DSB formation and H3 methylation	443000
	gi|15988133	H4	C1	2	H4 (2)	1.27231	0.111334	nucleus	Histone H4, core histone protein required for chromatin assembly and chromosome function; one of two identical histone proteins (see also HHF2); contributes to telomeric silencing; N-terminal domain involved in maintaining genomic integrity	524000
	gi|259145314	Paa1p	C3	1	Paa1p (1)	1.21332	0	0	Polyamine acetyltransferase; acetylates polyamines (e.g. putrescine, spermidine, spermine) and also aralkylamines (e.g. tryptamine, phenylethylamine); may be involved in transcription and/or DNA replication	8680
	gi|51013133	Rsc8p	C3a	1	Rsc8p (1)	1.33455	0	nucleus	Component of the RSC chromatin remodeling complex; essential for viability and mitotic growth; homolog of SWI/SNF subunit Swi3p, but unlike Swi3p, does not activate transcription of reporters	3380
	gi|151940964	Fpr4p	C4e	11	Fpr4p (11)	1.94599	0.458992	nucleolus,nucleus	Peptidyl-prolyl cis-trans isomerase (PPIase) (proline isomerase) localized to the nucleus; catalyzes isomerization of proline residues in histones H3 and H4, which affects lysine methylation of those histones	14100
	gi|110590860	RPA12	E1	1	RPA12 (1)	1.36491	0	nucleolus	RNA polymerase I subunit A12.2; contains two zinc binding domains, and the N terminal domain is responsible for anchoring to the RNA pol I complex	8450
	gi|151942801	Rpa135p	E1	1	Rpa135p (1)	1.26639	0	nucleolus	RNA polymerase I subunit A135	14100
	gi|190408037	Rpc40p (AC40)	E5	1	Rpc40p (AC40) (1)	1.48736	0	nucleolus,nucleus	RNA polymerase subunit, common to RNA polymerase I and III	13000
	gi|259145620	Yra1p	F5	2	Yra1p (2)	2.77984	1.40982	nucleus	Nuclear protein that binds to RNA and to Mex67p, required for export of poly(A)+ mRNA from the nucleus; member of the REF (RNA and export factor binding proteins) family; another family member, Yra2p, can substitute for Yra1p function	not visualized
	gi|256271306	Pab1p	F5	4	Pab1p (4)	1.56158	0.182183	cytoplasm	Poly(A) binding protein, part of the 3'-end RNA-processing complex, mediates interactions between the 5' cap structure and the 3' mRNA poly(A) tail, involved in control of poly(A) tail length, interacts with translation factor eIF-4G	198000
	gi|6324217	Dbp2p	F5	1	Dbp2p (1)	1.54631	0	cytoplasm,nucleus	Essential ATP-dependent RNA helicase of the DEAD-box protein family, involved in nonsense-mediated mRNA decay and rRNA processing	33100
	gi|14318523	Loc1p	F5	3	Loc1p (3)	1.37766	0.233507	nucleolus,nucleus	Nuclear protein involved in asymmetric localization of ASH1 mRNA; binds double-stranded RNA in vitro; constituent of 66S pre-ribosomal particles	3650
	gi|2326812	DBP5	F5	1	DBP5 (1)	1.20228	0	nuclear periphery	Cytoplasmic ATP-dependent RNA helicase of the DEAD-box family involved in mRNA export from the nucleus; involved in translation termination	14900
	gi|160358710	Sub2p	F6	2	Sub2p (2)	1.2444	0.0881067	nucleus	Component of the TREX complex required for nuclear mRNA export; member of the DEAD-box RNA helicase superfamily and is involved in early and late steps of spliceosome assembly; homolog of the human splicing factor hUAP56	51700
	gi|6321552	SPT6	F6	1	SPT6 (1)	1.24335	0	nucleus	Transcription elongation factor required for the maintenance of chromatin structure during transcription in order to inhibit transcription from promoters within the coding region	8890
	gi|207344772	Ded81p	F7	1	Ded81p (1)	1.6323	0	0	Cytosolic asparaginyl-tRNA synthetase, required for protein synthesis, catalyzes the specific attachment of asparagine to its cognate tRNA	not visualized
	gi|259149922	Rvb2p	F8/C3c	1	Rvb2p (1)	1.22844	0	0	Essential protein involved in transcription regulation; component of chromatin remodeling complexes; required for assembly and function of the INO80 complex; also referred to as reptin; member of the RUVB-like protein family	3030
	gi|151943789	Glk1p	G	2	Glk1p (2)	2.40979	0.271016	cytoplasm,punctate composite	Glucokinase, catalyzes the phosphorylation of glucose at C6 in the first irreversible step of glucose metabolism; one of three glucose phosphorylating enzymes; expression regulated by non-fermentable carbon sources	21100
	gi|151943508	Yhb1p	G	3	Yhb1p (3)	2.18362	0.409251	cytoplasm	Nitric oxide oxidoreductase, flavohemoglobin involved in nitric oxide detoxification; plays a role in the oxidative and nitrosative stress responses	13000
	gi|28373827	ILV2	G	3	ILV2 (3)	2.13339	0.445724	mitochondrion	Acetolactate synthase, catalyses the first common step in isoleucine and valine biosynthesis and is the target of several classes of inhibitors, localizes to the mitochondria; expression of the gene is under general amino acid contro	31900
	gi|151943814	Ilv6p	G	2	Ilv6p (2)	2.06944	0.514927	mitochondrion	Regulatory subunit of acetolactate synthase, which catalyzes the first step of branched-chain amino acid biosynthesis; enhances activity of the Ilv2p catalytic subunit, localizes to mitochondria	15800
	gi|171085	Arg1p	G	1	Arg1p (1)	1.98813	0	cytoplasm	Arginosuccinate synthetase, catalyzes the formation of L-argininosuccinate from citrulline and L-aspartate in the arginine biosynthesis pathway; potential Cdc28p substrate	1870
	gi|171504	Fas3p	G	14	Fas3p (14)	1.50753	0.322603	cytoplasm,punctate composite	Acetyl-CoA carboxylase, biotin containing enzyme that catalyzes the carboxylation of acetyl-CoA to form malonyl-CoA; required for de novo biosynthesis of long-chain fatty acids	20200
	gi|6323585	Imd4p	G	1	Imd4p (1)	1.47151	0	cytoplasm	Inosine monophosphate dehydrogenase, catalyzes the first step of GMP biosynthesis, member of a four-gene family in S. cerevisiae, constitutively expressed	2970
	gi|173146	Ura2p	G	8	Ura2p (8)	1.42747	0.404072	cytoplasm	Bifunctional carbamoylphosphate synthetase (CPSase)-aspartate transcarbamylase (ATCase), catalyzes the first two enzymatic steps in the de novo biosynthesis of pyrimidines; both activities are subject to feedback inhibition by UTP	11000
	gi|975224	Meu1p	G	1	Meu1p (1)	1.42515	0	cytoplasm,nucleus	#N/A	4820
	gi|173045	Trp3p	G	1	Trp3p (1)	1.39367	0	cytoplasm	Bifunctional enzyme exhibiting both indole-3-glycerol-phosphate synthase and anthranilate synthase activities, forms multifunctional hetero-oligomeric anthranilate synthase:indole-3-glycerol phosphate synthase enzyme complex with Trp2p	13400
	gi|511135	GPD2	G	1	GPD2 (1)	1.35434	0	cytoplasm,nucleus	NAD-dependent glycerol 3-phosphate dehydrogenase, homolog of Gpd1p, expression is controlled by an oxygen-independent signaling pathway required to regulate metabolism under anoxic conditions; located in cytosol and mitochondria	8970
	gi|151943263	Trp5p	G	2	Trp5p (2)	1.31598	0.29809	cytoplasm,nucleus	Tryptophan synthase, catalyzes the last step of tryptophan biosynthesis; regulated by the general control system of amino acid biosynthesis	15500
	gi|171596	Gfa1p	G	2	Gfa1p (2)	1.30599	0.0881406	0	Glutamine-fructose-6-phosphate amidotransferase, catalyzes the formation of glucosamine-6-P and glutamate from fructose-6-P and glutamine in the first step of chitin biosynthesis	14300
	gi|6320930	ILV1	G	1	ILV1 (1)	1.29339	0	mitochondrion	Threonine deaminase, catalyzes the first step in isoleucine biosynthesis; expression is under general amino acid control; ILV1 locus exhibits highly positioned nucleosomes whose organization is independent of known ILV1 regulation	11900
	gi|171122	Vma2p	G	10	Vma2p (10)	1.2771	0.228258	vacuolar membrane	Subunit B of the eight-subunit V1 peripheral membrane domain of the vacuolar H+-ATPase (V-ATPase), an electrogenic proton pump found throughout the endomembrane system; contains nucleotide binding sites; also detected in the cytoplasm	131000
	gi|223143	Adh2p	G	1	Adh2p (1)	1.27199	0	cytoplasm	Glucose-repressible alcohol dehydrogenase II, catalyzes the conversion of ethanol to acetaldehyde; involved in the production of certain carboxylate esters; regulated by ADR1	1620
	gi|256274388	Sam1p	G	4	Sam1p (4)	1.20057	0.151468	cytoplasm	S-adenosylmethionine synthetase, catalyzes transfer of the adenosyl group of ATP to the sulfur atom of methionine; one of two differentially regulated isozymes (Sam1p and Sam2p)	103000
	gi|6322666	Fas1p	G	3	Fas1p (3)	1.16047	0.0284766	cytoplasm	Beta subunit of fatty acid synthetase, which catalyzes the synthesis of long-chain saturated fatty acids; contains acetyltransacylase, dehydratase, enoyl reductase, malonyl transacylase, and palmitoyl transacylase activities	91800
	gi|151942417	PPN1	G	1	PPN1 (1)	1.15171	0	vacuole	Vacuolar endopolyphosphatase with a role in phosphate metabolism; functions as a homodimer	319
	gi|151942316	Ydr341cp	G	1	Ydr341cp (1)	1.15095	0	0	Arginyl-tRNA synthetase, proposed to be cytoplasmic but the authentic, non-tagged protein is detected in highly purified mitochondria in high-throughput studies	20600
	gi|640053	SER1	G	1	SER1 (1)	1.14583	0	cytoplasm	3-phosphoserine aminotransferase, catalyzes the formation of phosphoserine from 3-phosphohydroxypyruvate, required for serine and glycine biosynthesis; regulated by the general control of amino acid biosynthesis mediated by Gcn4p	15900
	gi|157834086	URA6	G	2	URA6 (2)	1.12983	0.0279674	cytoplasm,nucleus	Uridylate kinase, catalyzes the seventh enzymatic step in the de novo biosynthesis of pyrimidines, converting uridine monophosphate (UMP) into uridine-5'-diphosphate (UDP)	1500
	gi|894204	Psa1p	G	2	Psa1p (2)	1.11101	0.0535671	cytoplasm	GDP-mannose pyrophosphorylase (mannose-1-phosphate guanyltransferase), synthesizes GDP-mannose from GTP and mannose-1-phosphate in cell wall biosynthesis; required for normal cell wall structure	97100
	gi|51013423	Ade5,7p	G	1	Ade5,7p (1)	1.09636	0	cytoplasm	Bifunctional enzyme of the 'de novo' purine nucleotide biosynthetic pathway, contains aminoimidazole ribotide synthetase and glycinamide ribotide synthetase activities	35800
	gi|6322468	TDH1	G	1	TDH1 (1)	1.02454	0	cytoplasm,nucleus	Glyceraldehyde-3-phosphate dehydrogenase, isozyme 1, involved in glycolysis and gluconeogenesis; tetramer that catalyzes the reaction of glyceraldehyde-3-phosphate to 1,3 bis-phosphoglycerate; detected in the cytoplasm and cell-wall	120000
	gi|47420051	Gpd1p	G	1	Gpd1p (1)	0.932157	0	peroxisome	NAD-dependent glycerol-3-phosphate dehydrogenase, key enzyme of glycerol synthesis, essential for growth under osmotic stress; expression regulated by high-osmolarity glycerol response pathway; homolog of Gpd2p	807
	gi|308191556	Ade12p	G	1	Ade12p (1)	0.923983	0	cytoplasm	Adenylosuccinate synthase, catalyzes the first step in synthesis of adenosine monophosphate from inosine 5'monophosphate during purine nucleotide biosynthesis; exhibits binding to single-stranded autonomously replicating (ARS) core sequence	56800
	gi|75766245	Gal1p	G	2	Gal1p (2)	0.758004	0.00290594	0	Galactokinase, phosphorylates alpha-D-galactose to alpha-D-galactose-1-phosphate in the first step of galactose catabolism; expression regulated by Gal4p	not visualized
	gi|207342498	Tsa1p	G	2	Tsa1p (2)	0.699567	0.0450686	cytoplasm,punctate composite	Thioredoxin peroxidase, acts as both a ribosome-associated and free cytoplasmic antioxidant; self-associates to form a high-molecular weight chaperone complex under oxidative stress; deletion results in mutator phenotype	378000
	gi|416161	Cys4p	G	2	Cys4p (2)	0.625418	0.174368	cytoplasm	Cystathionine beta-synthase, catalyzes synthesis of cystathionine from serine and homocysteine, the first committed step in cysteine biosynthesis; responsible for hydrogen sulfide generation; mutations in human ortholog cause homocystinuria	41900
	gi|4180	Cdc19p	G	1	Cdc19p (1)	0.590214	0	cytoplasm	Pyruvate kinase, functions as a homotetramer in glycolysis to convert phosphoenolpyruvate to pyruvate, the input for aerobic (TCA cycle) or anaerobic (glucose fermentation) respiration	291000
	gi|6323073	Pdc1p	G	3	Pdc1p (3)	0.532773	0.168081	ambiguous,cytoplasm,nucleus	Major of three pyruvate decarboxylase isozymes, key enzyme in alcoholic fermentation, decarboxylates pyruvate to acetaldehyde; subject to glucose-, ethanol-, and autoregulation; involved in amino acid catabolism	8970
	gi|6324194	Fpr1p	G/C2	3	Fpr1p (3)	2.02185	0.640201	cytoplasm,nucleus	Peptidyl-prolyl cis-trans isomerase (PPIase), binds to the drugs FK506 and rapamycin; also binds to the nonhistone chromatin binding protein Hmo1p and may regulate its assembly or function	43300
	gi|460064	Gua1p	G/V	3	Gua1p (3)	1.14897	0.149626	0	GMP synthase, an enzyme that catalyzes the second step in the biosynthesis of GMP from inosine 5'-phosphate (IMP); transcription is not subject to regulation by guanine but is negatively regulated by nutrient starvation	not visualized
	gi|29420833	Tfp1p	H	5	Tfp1p (5)	1.35858	0.264716	vacuolar membrane	Subunit A of the eight-subunit V1 peripheral membrane domain of the vacuolar H+-ATPase; protein precursor undergoes self-catalyzed splicing to yield the extein Tfp1p and the intein Vde (PI-SceI), which is a site-specific endonuclease	200000
	gi|151945474	Tuf1p	H	2	Tuf1p (2)	1.35247	0.2006	mitochondrion	Mitochondrial translation elongation factor Tu; comprises both GTPase and guanine nucleotide exchange factor activities, while these activities are found in separate proteins in S. pombe and humans	58500
	gi|259144783	Prx1p	H	1	Prx1p (1)	1.12368	0	mitochondrion	Mitochondrial peroxiredoxin (1-Cys Prx) with thioredoxin peroxidase activity, has a role in reduction of hydroperoxides; reactivation requires Trr2p and glutathione; induced during respiratory growth and oxidative stress; phosphorylated	4510
	gi|171108	Atp2	H	1	Atp2 (1)	0.899295	0	mitochondrion	Beta subunit of the F1 sector of mitochondrial F1F0 ATP synthase, which is a large, evolutionarily conserved enzyme complex required for ATP synthesis; phosphorylated	164000
	gi|295611	Hog1p	J	1	Hog1p (1)	1.5019	0	cytoplasm	Mitogen-activated protein kinase involved in osmoregulation; acts via three independent osmosensors; mitophagy-specific regulator; mediates the recruitment and activation of RNA Pol II at Hot1p-dependent promoters; localization regulated by Ptp2p and Ptp3p	6780
	gi|171723	Hsc82p	K	2	Hsc82p (2)	1.73626	0.402808	cytoplasm	Cytoplasmic chaperone of the Hsp90 family, redundant in function and nearly identical with Hsp82p, and together they are essential; expressed constitutively at 10-fold higher basal levels than HSP82 and induced 2-3 fold by heat shock	132000
	gi|6323002	HSP104	K	1	HSP104 (1)	1.46997	0	cytoplasm	Heat shock protein that cooperates with Ydj1p (Hsp40) and Ssa1p (Hsp70) to refold and reactivate previously denatured, aggregated proteins; responsive to stresses including: heat, ethanol, and sodium arsenite; involved in [PSI+] propagatio	32800
	gi|6324120	Ssb2p	K	10	Ssb2p (10)	1.20412	0.225726	cytoplasm	Cytoplasmic ATPase that is a ribosome-associated molecular chaperone, functions with J-protein partner Zuo1p; may be involved in the folding of newly-synthesized polypeptide chains; member of the HSP70 family; homolog of SSB1	104000
	gi|151944335	Ssb2p	K	1	Ssb2p (1)	1.18976	0	cytoplasm	Cytoplasmic ATPase that is a ribosome-associated molecular chaperone, functions with J-protein partner Zuo1p; may be involved in the folding of newly-synthesized polypeptide chains; member of the HSP70 family; homolog of SSB1	104000
	gi|99031947	SBA1	K	1	SBA1 (1)	1.12718	0	cytoplasm,nucleus	Co-chaperone that binds to and regulates Hsp90 family chaperones; important for pp60v-src activity in yeast; homologous to the mammalian p23 proteins and like p23 can regulate telomerase activity	33700
	gi|99031945	Hsp82p	K1	12	Hsp82p (12)	1.15481	0.238054	cytoplasm	Hsp90 chaperone required for pheromone signaling and negative regulation of Hsf1p; docks with Tom70p for mitochondrial preprotein delivery; promotes telomerase DNA binding and nucleotide addition; interacts with Cns1p, Cpr6p, Cpr7p, Sti1p	445000
	gi|533365	Sse1p	K1	7	Sse1p (7)	1.12901	0.21625	cytoplasm	ATPase that is a component of the heat shock protein Hsp90 chaperone complex; binds unfolded proteins; member of the heat shock protein 70 (HSP70) family; localized to the cytoplasm	71700
	gi|151941387	Ssa1p	K2	2	Ssa1p (2)	1.29962	0.107046	cytoplasm	ATPase involved in protein folding and nuclear localization signal (NLS)-directed nuclear transport; member of heat shock protein 70 (HSP70) family; forms a chaperone complex with Ydj1p; localized to the nucleus, cytoplasm, and cell wall	269000
	gi|6323004	Ssa2p	K2	10	Ssa2p (10)	1.01308	0.228025	cytoplasm,nucleus	ATP binding protein involved in protein folding and vacuolar import of proteins; member of heat shock protein 70 (HSP70) family; associated with the chaperonin-containing T-complex; present in the cytoplasm, vacuolar membrane and cell wall	364000
	gi|37362658	Ssz1p	K2	1	Ssz1p (1)	0.969773	0	cytoplasm	Hsp70 protein that interacts with Zuo1p (a DnaJ homolog) to form a ribosome-associated complex that binds the ribosome via the Zuo1p subunit; also involved in pleiotropic drug resistance via sequential activation of PDR1 and PDR5; binds ATP	73600
	gi|290771197	Cct8p	K2 oder N?	1	Cct8p (1)	1.63174	0	0	Subunit of the cytosolic chaperonin Cct ring complex, related to Tcp1p, required for the assembly of actin and tubulins in vivo	not visualized
	gi|151940753	Wwm1p	L	1	Wwm1p (1)	1.35198	0	cytoplasm,nucleus	WW domain containing protein of unknown function; binds to Mca1p, a caspase-related protease that regulates H2O2-induced apoptosis; overexpression causes Gi phase growth arrest and clonal death that is suppressed by overexpression of MCA1	6020
	gi|6319526	Rfs1p	L	1	Rfs1p (1)	1.24736	0	punctate composite	Protein of unknown function; member of a flavodoxin-like fold protein family that includes Pst2p and Ycp4p; green fluorescent protein (GFP)-fusion protein localizes to the cytoplasm in a punctate pattern	7060
	gi|6325031	Ypl225wp	L	1	Ypl225wp (1)	1.23726	0	cytoplasm	Protein of unknown function that may interact with ribosomes, based on co-purification experiments; green fluorescent protein (GFP)-fusion protein localizes to the cytoplasm	37500
	gi|6319499	Ola1p	L	2	Ola1p (2)	0.953446	0.0688206	cytoplasm	P-loop ATPase with similarity to human OLA1 and bacterial YchF; identified as specifically interacting with the proteasome; protein levels are induced by hydrogen peroxide	36800
	gi|151940863	SGD1	L1	1	SGD1 (1)	1.48913	0	nucleolus	Essential nuclear protein with a possible role in the osmoregulatory glycerol response; interacts with phospholipase C (Plc1p); putative homolog of human NOM1 which is implicated in acute myeloid leukemia	3060
	gi|151943962	YHR020W	L1	1	YHR020W (1)	1.07346	0	0	Protein of unknown function that may interact with ribosomes, based on co-purification experiments; has similarity to proline-tRNA ligase; YHR020W is an essential gene	not visualized
	gi|6321650	ZPR1	L1	1	ZPR1 (1)	0.909756	0	cytoplasm,nucleus	Essential protein with two zinc fingers, present in the nucleus of growing cells but relocates to the cytoplasm in starved cells via a process mediated by Cpr1p; binds to translation elongation factor eEF-1 (Tef1p)	39900
	gi|6321025	Bmh1p	M	3	Bmh1p (3)	2.44648	0.739727	cytoplasm	14-3-3 protein, major isoform; controls proteome at post-transcriptional level, binds proteins and DNA, involved in regulation of many processes including exocytosis, vesicle transport, Ras/MAPK signaling, and rapamycin-sensitive signaling	158000
	gi|37362625	Sro9p	M	2	Sro9p (2)	1.16756	0.12512	cytoplasm	Cytoplasmic RNA-binding protein that associates with translating ribosomes; involved in heme regulation of Hap1p as a component of the HMC complex, also involved in the organization of actin filaments; contains a La motif	8430
	gi|14627173	Bbc1	N	1	Bbc1 (1)	1.65827	0	0	Protein possibly involved in assembly of actin patches; interacts with an actin assembly factor Las17p and with the SH3 domains of Type I myosins Myo3p and Myo5p; localized predominantly to cortical actin patches	not visualized
	gi|3435	Tub2p	N	6	Tub2p (6)	1.58893	0.20735	0	Beta-tubulin; associates with alpha-tubulin (Tub1p and Tub3p) to form tubulin dimer, which polymerizes to form microtubules	not visualized
	gi|27065557	Mlc1p	N	1	Mlc1p (1)	1.49665	0	0	Essential light chain for Myo1p, light chain for Myo2p; stabilizes Myo2p by binding to the neck region; interacts with Myo1p, Iqg1p, and Myo2p to coordinate formation and contraction of the actomyosin ring with targeted membrane deposition	not visualized
	gi|259148986	Arc35p	N	1	Arc35p (1)	1.4728	0	actin	Subunit of the ARP2/3 complex, which is required for the motility and integrity of cortical actin patches; required for cortical localization of calmodulin	13400
	gi|151942363	Rvs167p	N	1	Rvs167p (1)	1.43983	0	actin	Actin-associated protein, interacts with Rvs161p to regulate actin cytoskeleton, endocytosis, and viability following starvation or osmotic stress; homolog of mammalian amphiphysin	14600
	gi|642334	Cof1p	N	2	Cof1p (2)	1.43086	0.15476	0	Cofilin, promotes actin filament depolarization in a pH-dependent manner; binds both actin monomers and filaments and severs filaments; thought to be regulated by phosphorylation at SER4; ubiquitous and essential in eukaryotes	19600
	gi|6323511	Tub3p	N	2	Tub3p (2)	1.4282	0.217319	cytoplasm,nucleus,spindle pole	Alpha-tubulin; associates with beta-tubulin (Tub2p) to form tubulin dimer, which polymerizes to form microtubules; expressed at lower level than Tub1p	12300
	gi|7546413	Act1p	N	5	Act1p (5)	1.32954	0.149894	0	Actin, structural protein involved in cell polarization, endocytosis, and other cytoskeletal functions	not visualized
	gi|173183	Vps1p	N	3	Vps1p (3)	1.09264	0.109478	cytoplasm,punctate composite,endosome	Dynamin-ähnliche GTPase, die für vakuolären Sortierung; auch in Aktin-Zytoskelett Organisation beteiligt sind, Ende der Golgi-Vorratsspeicherung von einigen Proteinen, die Regulierung peroxisome biogenesis	5960
	gi|226703	Abp1p	N	1	Abp1p (1)	1.04341	0	actin	Actin-binding protein of the cortical actin cytoskeleton, important for activation of the Arp2/3 complex that plays a key role actin in cytoskeleton organization	606
	gi|6320056	COP1	O	1	COP1 (1)	1.71968	0	Golgi,Golgi to ER	Alpha subunit of COPI vesicle coatomer complex, which surrounds transport vesicles in the early secretory pathway	15200
	gi|165761044	Sec23p	O	1	Sec23p (1)	1.65568	0	0	GTPase-activating protein; component of the Sec23p-Sec24p heterodimeric complex of the COPII vesicle coat, involved in ER to Golgi transport and autophagy; stimulates the GDP-bound form of Sar1p	not visualized
	gi|45269295	Ent5	O	1	Ent5 (1)	1.54026	0	Golgi to vacuole	Protein containing an N-terminal epsin-like domain involved in clathrin recruitment and traffic between the Golgi and endosomes; associates with the clathrin adaptor Gga2p, clathrin adaptor complex AP-1, and clathrin	8100
	gi|30749262	Ykt6p	O	2	Ykt6p (2)	1.5328	0.34676	0	Vesicle membrane protein (v-SNARE) with acyltransferase activity; involved in trafficking to and within the Golgi, endocytic trafficking to the vacuole, and vacuolar fusion; membrane localization due to prenylation at the carboxy-terminus	not visualized
	gi|1149539	Sfb2	O	1	Sfb2 (1)	1.3852	0	ER to Golgi	Component of the Sec23p-Sfb2p heterodimer of the COPII vesicle coat, required for cargo selection during vesicle formation in ER to Golgi transport; homologous to Sec24p and Sfb3p	1720
	gi|151941877	Cdc48p	O	6	Cdc48p (6)	1.33242	0.115417	cytoplasm,nucleus	ATPase in ER, nuclear membrane and cytosol with homology to mammalian p97; in a complex with Npl4p and Ufd1p participates in retrotranslocation of ubiquitinated proteins from the ER into the cytosol for degradation by the proteasome	78400
	gi|171483	Sec21	O	1	Sec21 (1)	1.29388	0	Golgi,Golgi to ER	Gamma subunit of coatomer, a heptameric protein complex that together with Arf1p forms the COPI coat; involved in ER to Golgi transport of selective cargo	77900
	gi|229597871	Vtc2p	O	4	Vtc2p (4)	0.814082	0.0934123	ER	Subunit of the vacuolar transporter chaperone (VTC) complex involved in membrane trafficking, vacuolar polyphosphate accumulation, microautophagy and non-autophagic vacuolar fusion	2910
	gi|61679843	Dhh1p	Q	1	Dhh1p (1)	1.49561	0	cytoplasm	Cytoplasmic DExD/H-box helicase, stimulates mRNA decapping, coordinates distinct steps in mRNA function and decay, interacts with both the decapping and deadenylase complexes, may have a role in mRNA export and translation	42900
	gi|6324759	Gsp2p	Q	2	Gsp2p (2)	1.25858	0.168522	cytoplasm,nucleus	GTP binding protein (mammalian Ranp homolog) involved in the maintenance of nuclear organization, RNA processing and transport; interacts with Kap121p, Kap123p and Pdr6p (karyophilin betas); Gsp1p homolog that is not required for viability	2460
	gi|151944826	Kap123p	Q	5	Kap123p (5)	1.17046	0.137813	cytoplasm,nucleus	Karyopherin beta, mediates nuclear import of ribosomal proteins prior to assembly into ribosomes and import of histones H3 and H4; localizes to the nuclear pore, nucleus, and cytoplasm; exhibits genetic interactions with RAI1	38300
	gi|2131097	Ty1B	R	6	Ty1B (6)	0.859975	0.24491	#N/A	Retrotransposon TYA Gag and TYB Pol genes; transcribed/translated as one unit; polyprotein is processed to make a nucleocapsid-like protein (Gag), reverse transcriptase (RT), protease (PR), and integrase (IN); similar to retroviral genes	#N/A
	gi|151946658	Hsm3p	S	1	Hsm3p (1)	1.70075	0	cytoplasm	#N/A	468
	gi|188595916	Rpn13p	S1	1	Rpn13p (1)	2.17734	0	cytoplasm,nucleus	Subunit of the 19S regulatory particle of the 26S proteasome lid; acts as a ubiquitin receptor for the proteasome; null mutants accumulate ubiquitinated Gcn4p and display decreased 26S proteasome stability	12200
	gi|1147800	Rpt4p	S1	1	Rpt4p (1)	1.60207	0	nucleus	One of six ATPases of the 19S regulatory particle of the 26S proteasome involved in the degradation of ubiquitinated substrates; required for spindle pole body duplication; localized mainly to the nucleus throughout the cell cycle	not visualized
	gi|151943971	Rpn1p	S1	2	Rpn1p (2)	1.5239	0.0624246	cytoplasm,nucleus	Non-ATPase base subunit of the 19S regulatory particle of the 26S proteasome; may participate in the recognition of several ligands of the proteasome; contains a leucine-rich repeat (LRR) domain, a site for protein-protein interactions	306000
	gi|6320859	Rpn3p	S1	1	Rpn3p (1)	1.23296	0	cytoplasm,nucleus	Essential, non-ATPase regulatory subunit of the 26S proteasome lid, similar to the p58 subunit of the human 26S proteasome; temperature-sensitive alleles cause metaphase arrest, suggesting a role for the proteasome in cell cycle control	16700
	gi|207341166	Rpt5p	S2	1	Rpt5p (1)	1.61238	0	nucleus	One of six ATPases of the 19S regulatory particle of the 26S proteasome involved in the degradation of ubiquitinated substrates; recruited to the GAL1-10 promoter region upon induction of transcription	not visualized
	gi|151943890	Pat1p	T2	1	Pat1p (1)	1.53481	0	cytoplasm	Topoisomerase II-associated deadenylation-dependent mRNA-decapping factor; also required for faithful chromosome transmission, maintenance of rDNA locus stability, and protection of mRNA 3'-UTRs from trimming; functionally linked to Pab1p	656
	gi|4715	Uba1p	U	1	Uba1p (1)	0.528145	0	cytoplasm,nucleus	Ubiquitin activating enzyme (E1), involved in ubiquitin-mediated protein degradation and essential for viability	17700
	gi|6319432	Ura7p	V	2	Ura7p (2)	1.45025	0.012102	cytoplasm	Major CTP synthase isozyme (see also URA8), catalyzes the ATP-dependent transfer of the amide nitrogen from glutamine to UTP, forming CTP, the final step in de novo biosynthesis of pyrimidines; involved in phospholipid biosynthesis	57600
	gi|171099	Vma5p	V	3	Vma5p (3)	1.32998	0.284967	ambiguous,vacuolar membrane	Subunit C of the eight-subunit V1 peripheral membrane domain of vacuolar H+-ATPase (V-ATPase), an electrogenic proton pump found throughout the endomembrane system; required for the V1 domain to assemble onto the vacuolar membrane	21100
	gi|1008483	Gus1p	V	4	Gus1p (4)	1.20122	0.102102	cytoplasm	Glutamyl-tRNA synthetase (GluRS), forms a complex with methionyl-tRNA synthetase (Mes1p) and Arc1p; complex formation increases the catalytic efficiency of both tRNA synthetases and ensures their correct localization to the cytoplasm	48700
	gi|6322381	Scp160p	V	1	Scp160p (1)	1.15067	0	ER	Essential RNA-binding G protein effector of mating response pathway, mainly associated with nuclear envelope and ER, interacts in mRNA-dependent manner with translating ribosomes via multiple KH domains, similar to vertebrate vigilins	not quantitated
				926		1.43705
			A1	69		1.49484		Nucleolus	63
			A2	127		1.14783		Nucleus	69
			A3	61		2.00144		Cytoplasm	124
			A3a	49		1.92426		Ambiguous	2
			A4	210		1.39155		Vacuole	2
			A5	27		1.28539		Punctate	5
			A6	20		1.46341		Spindle pole	1
			B	7		1.32518		Cell periphery	0
			B1	32		1.30724		Nuclear periphery	1
			B2	58		2.00583		Mitochondria	6
			C1	3		1.37682		Golgi	4
			C3	1		1.21332
			C3a	1		1.33455
			C4e	11		1.94599
			E1	2		1.31565
			E5	1		1.48736
			F5	11		1.69354
			F6	3		1.24387
			F7	1		1.6323
			F8/C3c	1		1.22844
			G	81		1.28318
			G/C2	3		2.02185
			G/V	3		1.14897
			H	9		1.18351
			J	1		1.5019
			K	15		1.34546
			K1	19		1.14191
			K2	13		1.09416
			K2 oder N?	1		1.63174
			L	5		1.19751
			L1	3		1.15745
			M	5		1.80702
			N	23		1.39811
			O	17		1.40925
			Q	8		1.30822
			R	6		0.859975
			S	1		1.70075
			S1	5		1.63407
			S2	1		1.61238
			T2	1		1.53481
			U	1		0.528145
			V	10		1.28303

## Sheet: L20 vs WT
	Accession Number	Name	Class	Peptide Count	Name (Peptide Count)	Avg iTRAQ ratio (116/114)	iTRAQ Standard Deviation (116/114)	Localisation	SGD Description	Copy Number per Cell
	gi|899490	rpS12	A1	1	rpS12 (1)	1.63038	0	0	Protein component of the small (40S) ribosomal subunit; has similarity to rat ribosomal protein S12	not visualized
	gi|6322583	rpS5	A1	2	rpS5 (2)	1.37074	0.227528	0	Protein component of the small (40S) ribosomal subunit, the least basic of the non-acidic ribosomal proteins; phosphorylated in vivo; essential for viability; has similarity to E. coli S7 and rat S5 ribosomal proteins	not visualized
	gi|207344483	rpS4	A1	4	rpS4 (4)	1.29659	0.226312	cytoplasm	Protein component of the small (40S) ribosomal subunit; mutation affects 20S pre-rRNA processing; identical to Rps4Bp and has similarity to rat S4 ribosomal protein	573
	gi|6319399	rpS8A	A1	6	rpS8A (6)	1.28259	0.240102	cytoplasm	Protein component of the small (40S) ribosomal subunit; identical to Rps8Bp and has similarity to rat S8 ribosomal protein	15900
	gi|6323399	rpS22	A1	1	rpS22 (1)	1.27361	0	nucleolus,nucleus	Protein component of the small (40S) ribosomal subunit; nearly identical to Rps22Bp and has similarity to E. coli S8 and rat S15a ribosomal proteins	40400
	gi|2131127	rpS21	A1	1	rpS21 (1)	1.25022	0	cytoplasm	Protein component of the small (40S) ribosomal subunit; nearly identical to Rps21Bp and has similarity to rat S21 ribosomal protein	27400
	gi|6320918	rpS24A	A1	4	rpS24A (4)	1.24373	0.334018	cytoplasm	Protein component of the small (40S) ribosomal subunit; identical to Rps24Bp and has similarity to rat S24 ribosomal protein	not visualized
	gi|256272110	rpS21B	A1	1	rpS21B (1)	1.17809	0	cytoplasm	Protein component of the small (40S) ribosomal subunit; nearly identical to Rps21Ap and has similarity to rat S21 ribosomal protein	15300
	gi|55670021	Asc1p	A1	4	Asc1p (4)	1.15785	0.141116	0	G-protein beta subunit and guanine nucleotide dissociation inhibitor for Gpa2p; ortholog of RACK1 that inhibits translation; core component of the small (40S) ribosomal subunit; represses Gcn4p in the absence of amino acid starvation	333000
	gi|190404968	rpS13	A1	2	rpS13 (2)	1.14962	0.0377319	0	Protein component of the small (40S) ribosomal subunit; has similarity to E. coli S15 and rat S13 ribosomal proteins	not visualized
	gi|1914797	rpS11B	A1	2	rpS11B (2)	1.14153	0.148997	cytoplasm	Protein component of the small (40S) ribosomal subunit; identical to Rps11Ap and has similarity to E. coli S17 and rat S11 ribosomal proteins	1200
	gi|1151236	rpS6A/B	A1	4	rpS6A/B (4)	1.10565	0.147004	cytoplasm	Protein component of the small (40S) ribosomal subunit; identical to Rps6Bp and has similarity to rat S6 ribosomal protein	66000
	gi|1164943	rpS7A	A1	3	rpS7A (3)	1.0514	0.231001	0	Protein component of the small (40S) ribosomal subunit, nearly identical to Rps7Bp; interacts with Kti11p; deletion causes hypersensitivity to zymocin; has similarity to rat S7 and Xenopus S8 ribosomal proteins	41000
	gi|6321653	rpS0A	A1	4	rpS0A (4)	1.02659	0.205397	cytoplasm	Protein component of the small (40S) ribosomal subunit, nearly identical to Rps0Bp; required for maturation of 18S rRNA along with Rps0Bp; deletion of either RPS0 gene reduces growth rate, deletion of both genes is lethal	93700
	gi|6324533	rpS15	A1	2	rpS15 (2)	1.0093	0.0558955	0	Protein component of the small (40S) ribosomal subunit; has similarity to E. coli S19 and rat S15 ribosomal proteins	not visualized
	gi|6323886	rpS10B	A1	2	rpS10B (2)	1.00156	0.0855874	cytoplasm	Protein component of the small (40S) ribosomal subunit; nearly identical to Rps10Ap and has similarity to rat ribosomal protein S10	7650
	gi|6319666	rpS9B	A1	4	rpS9B (4)	0.999125	0.159445	cytoplasm	Protein component of the small (40S) ribosomal subunit; nearly identical to Rps9Ap and has similarity to E. coli S4 and rat S9 ribosomal proteins	63300
	gi|10383793	rpS14A	A1	3	rpS14A (3)	0.991894	0.0518272	0	Ribosomal protein 59 of the small subunit, required for ribosome assembly and 20S pre-rRNA processing; mutations confer cryptopleurine resistance; nearly identical to Rps14Bp and similar to E. coli S11 and rat S14 ribosomal proteins	29600
	gi|6323617	rpS17	A1	1	rpS17 (1)	0.958884	0	cytoplasm	Ribosomal protein 51 (rp51) of the small (40s) subunit; nearly identical to Rps17Bp and has similarity to rat S17 ribosomal protein	30900
	gi|6324151	rpS3	A1	3	rpS3 (3)	0.950764	0.0986236	0	Protein component of the small (40S) ribosomal subunit, has apurinic/apyrimidinic (AP) endonuclease activity; essential for viability; has similarity to E. coli S3 and rat S3 ribosomal proteins	146000
	gi|6321772	rpS20	A1	4	rpS20 (4)	0.911629	0.124412	0	Protein component of the small (40S) ribosomal subunit; overproduction suppresses mutations affecting RNA polymerase III-dependent transcription; has similarity to E. coli S10 and rat S20 ribosomal proteins	not visualized
	gi|49258832	rpS18A/B	A1	4	rpS18A/B (4)	0.888458	0.109374	cytoplasm	Protein component of the small (40S) ribosomal subunit; nearly identical to Rps18Bp and has similarity to E. coli S13 and rat S18 ribosomal proteins	48100
	gi|6323577	rpS1B	A1	6	rpS1B (6)	0.859197	0.183757	cytoplasm	Ribosomal protein 10 (rp10) of the small (40S) subunit; nearly identical to Rps1Ap and has similarity to rat S3a ribosomal protein	107000
	gi|207345408	rpS2	A1	1	rpS2 (1)	0.822907	0	0	Protein component of the small (40S) subunit, essential for control of translational accuracy; phosphorylation by C-terminal domain kinase I (CTDK-I) enhances translational accuracy; methylated on one or more arginine residues by Hmt1p	not visualized
	gi|6324028	rpL18	A2	8	rpL18 (8)	1.35659	0.254644	cytoplasm	Protein component of the large (60S) ribosomal subunit, identical to Rpl18Ap and has similarity to rat L18 ribosomal protein	63700
	gi|151945897	rpL36	A2	1	rpL36 (1)	1.32567	0	cytoplasm	Protein component of the large (60S) ribosomal subunit, nearly identical to Rpl36Ap and has similarity to rat L36 ribosomal protein; binds to 5.8 S rRNA	5370
	gi|259149446	rpP2A	A2	1	rpP2A (1)	1.28442	0	cytoplasm	Ribosomal protein P2 alpha, a component of the ribosomal stalk, which is involved in the interaction between translational elongation factors and the ribosome; regulates the accumulation of P1 (Rpp1Ap and Rpp1Bp) in the cytoplasm	428000
	gi|6322984	rpL8	A2	7	rpL8 (7)	1.23546	0.184345	cytoplasm	Ribosomal protein L4 of the large (60S) ribosomal subunit, nearly identical to Rpl8Ap and has similarity to rat L7a ribosomal protein; mutation results in decreased amounts of free 60S subunits	80200
	gi|6325359	rpL11	A2	6	rpL11 (6)	1.22932	0.0917845	cytoplasm	Protein component of the large (60S) ribosomal subunit, nearly identical to Rpl11Bp; involved in ribosomal assembly; depletion causes degradation of proteins and RNA of the 60S subunit; has similarity to E. coli L5 and rat L11	39000
	gi|6320073	rpP1B	A2	1	rpP1B (1)	1.19964	0	cytoplasm	Ribosomal protein P1 beta, component of the ribosomal stalk, which is involved in interaction of translational elongation factors with ribosome; accumulation is regulated by phosphorylation and interaction with the P2 stalk component	22400
	gi|6321362	rpL7	A2	7	rpL7 (7)	1.18831	0.275646	cytoplasm	Protein component of the large (60S) ribosomal subunit, nearly identical to Rpl7Bp and has similarity to E. coli L30 and rat L7 ribosomal proteins; contains a conserved C-terminal Nucleic acid Binding Domain (NDB2)	101000
	gi|6324445	rpL25	A2	2	rpL25 (2)	1.1846	0.218844	0	Primary rRNA-binding ribosomal protein component of the large (60S) ribosomal subunit, has similarity to E. coli L23 and rat L23a ribosomal proteins; binds to 26S rRNA via a conserved C-terminal motif	not visualized
	gi|151940865	rpP0	A2	6	rpP0 (6)	1.14778	0.229252	0	Conserved ribosomal protein P0 similar to rat P0, human P0, and E. coli L10e; shown to be phosphorylated on serine 302	not visualized
	gi|49258841	rpL3	A2	10	rpL3 (10)	1.09785	0.238597	cytoplasm	Protein component of the large (60S) ribosomal subunit, has similarity to E. coli L3 and rat L3 ribosomal proteins; involved in the replication and maintenance of killer double stranded RNA virus	450
	gi|49258850	rpL15	A2	7	rpL15 (7)	1.08634	0.140653	0	Protein component of the large (60S) ribosomal subunit, nearly identical to Rpl15Bp and has similarity to rat L15 ribosomal protein; binds to 5.8 S rRNA	not visualized
	gi|124263182	rpL32	A2	2	rpL32 (2)	1.0746	0.107914	0	Protein component of the large (60S) ribosomal subunit, has similarity to rat L32 ribosomal protein; overexpression disrupts telomeric silencing	not visualized
	gi|190408368	rpL13	A2	11	rpL13 (11)	1.02926	0.17992	cytoplasm	Protein component of the large (60S) ribosomal subunit, nearly identical to Rpl13Ap; not essential for viability; has similarity to rat L13 ribosomal protein	54200
	gi|49258851	rpL16	A2	1	rpL16 (1)	1.01756	0	cytoplasm	N-terminally acetylated protein component of the large (60S) ribosomal subunit, binds to 5.8 S rRNA; has similarity to Rpl16Bp, E. coli L13 and rat L13a ribosomal proteins; transcriptionally regulated by Rap1p	43300
	gi|256270643	rpL36	A2	4	rpL36 (4)	1.0013	0.149668	cytoplasm	N-terminally acetylated protein component of the large (60S) ribosomal subunit, nearly identical to Rpl36Bp and has similarity to rat L36 ribosomal protein; binds to 5.8 S rRNA	5370
	gi|6319505	rpL4	A2	7	rpL4 (7)	1.00085	0.246623	cytoplasm	N-terminally acetylated protein component of the large (60S) ribosomal subunit, nearly identical to Rpl4Bp and has similarity to E. coli L4 and rat L4 ribosomal proteins	not visualized
	gi|6325126	rpL5	A2	11	rpL5 (11)	0.985576	0.197648	cytoplasm	Protein component of the large (60S) ribosomal subunit with similarity to E. coli L18 and rat L5 ribosomal proteins; binds 5S rRNA and is required for 60S subunit assembly	not visualized
	gi|9755331	rpL34	A2	2	rpL34 (2)	0.944661	0.211111	cytoplasm	Protein component of the large (60S) ribosomal subunit, nearly identical to Rpl34Bp and has similarity to rat L34 ribosomal protein	23600
	gi|218511	rpL6	A2	1	rpL6 (1)	0.942842	0	cytoplasm	N-terminally acetylated protein component of the large (60S) ribosomal subunit, has similarity to Rpl6Bp and to rat L6 ribosomal protein; binds to 5.8S rRNA	38400
	gi|6321407	rpL24	A2	2	rpL24 (2)	0.928032	0.109344	cytoplasm	Ribosomal protein L30 of the large (60S) ribosomal subunit, nearly identical to Rpl24Bp and has similarity to rat L24 ribosomal protein; not essential for translation but may be required for normal translation rate	247000
	gi|6323567	rpL6	A2	1	rpL6 (1)	0.905747	0	cytoplasm	N-terminally acetylated protein component of the large (60S) ribosomal subunit, has similarity to Rpl6Bp and to rat L6 ribosomal protein; binds to 5.8S rRNA	37100
	gi|292659544	rpL23	A2	2	rpL23 (2)	0.898529	0.0278737	nucleus	Protein component of the large (60S) ribosomal subunit, identical to Rpl23Bp and has similarity to E. coli L14 and rat L23 ribosomal proteins	not visualized
	gi|49258849	rpL12	A2	1	rpL12 (1)	0.865774	0	cytoplasm	Protein component of the large (60S) ribosomal subunit, nearly identical to Rpl12Bp; rpl12a rpl12b double mutant exhibits slow growth and slow translation; has similarity to E. coli L11 and rat L12 ribosomal proteins	68500
	gi|49258840	rpL2	A2	5	rpL2 (5)	0.838094	0.144282	cytoplasm	Protein component of the large (60S) ribosomal subunit, identical to Rpl2Bp and has similarity to E. coli L2 and rat L8 ribosomal proteins	not quantitated
	gi|190405088	rpL13	A2	1	rpL13 (1)	0.832831	0	cytoplasm	Protein component of the large (60S) ribosomal subunit, nearly identical to Rpl13Bp; not essential for viability; has similarity to rat L13 ribosomal protein	133000
	gi|6320708	rpL37	A2	1	rpL37 (1)	0.810595	0	cytoplasm	Protein component of the large (60S) ribosomal subunit, has similarity to Rpl37Ap and to rat L37 ribosomal protein	19700
	gi|151944465	rpL16	A2	4	rpL16 (4)	0.776014	0.0975286	0	N-terminally acetylated protein component of the large (60S) ribosomal subunit, binds to 5.8 S rRNA; has similarity to Rpl16Ap, E. coli L13 and rat L13a ribosomal proteins; transcriptionally regulated by Rap1p	not visualized
	gi|256274177	rpL33	A2	1	rpL33 (1)	0.740995	0	0	N-terminally acetylated ribosomal protein L37 of the large (60S) ribosomal subunit, nearly identical to Rpl33Bp and has similarity to rat L35a; rpl33a null mutant exhibits slow growth while rpl33a rpl33b double null mutant is inviable	not visualized
	gi|119390529	rpL1	A2	1	rpL1 (1)	0.726189	0	cytoplasm	N-terminally acetylated protein component of the large (60S) ribosomal subunit, nearly identical to Rpl1Ap and has similarity to E. coli L1 and rat L10a ribosomal proteins; rpl1a rpl1b double null mutation is lethal	265000
	gi|49258852	rpL17	A2	3	rpL17 (3)	0.723318	0.179081	cytoplasm	Protein component of the large (60S) ribosomal subunit, nearly identical to Rpl17Bp and has similarity to E. coli L22 and rat L17 ribosomal proteins; copurifies with the Dam1 complex (aka DASH complex)	not visualized
	gi|6324262	rpL9	A2	1	rpL9 (1)	0.71255	0	cytoplasm	Protein component of the large (60S) ribosomal subunit, nearly identical to Rpl9Ap and has similarity to E. coli L6 and rat L9 ribosomal proteins	76000
	gi|49258866	rpL43	A2	1	rpL43 (1)	0.696215	0	cytoplasm	Protein component of the large (60S) ribosomal subunit, identical to Rpl43Bp and has similarity to rat L37a ribosomal protein; null mutation confers a dominant lethal phenotype	44600
	gi|6319444	rpL19	A2	2	rpL19 (2)	0.694064	0.187212	cytoplasm	Protein component of the large (60S) ribosomal subunit, nearly identical to Rpl19Ap and has similarity to rat L19 ribosomal protein; rpl19a and rpl19b single null mutations result in slow growth, while the double null mutation is lethal	225000
	gi|6323104	rpL10	A2	3	rpL10 (3)	0.667755	0.0868356	cytoplasm	Protein component of the large (60S) ribosomal subunit, responsible for joining the 40S and 60S subunits; regulates translation initiation; has similarity to rat L10 ribosomal protein and to members of the QM gene family	not visualized
	gi|6322284	rpL17	A2	1	rpL17 (1)	0.555962	0	cytoplasm	Protein component of the large (60S) ribosomal subunit, nearly identical to Rpl17Ap and has similarity to E. coli L22 and rat L17 ribosomal proteins	21100
	gi|736308	rpL20	A2	2	rpL20 (2)	0.551473	0.182546	cytoplasm	Protein component of the large (60S) ribosomal subunit, nearly identical to Rpl20Bp and has similarity to rat L18a ribosomal protein	54300
	gi|151946633	Enp1p	A3	1	Enp1p (1)	2.31523	0	cytoplasm,nucleolus,nucleus	Protein associated with U3 and U14 snoRNAs, required for pre-rRNA processing and 40S ribosomal subunit synthesis; localized in the nucleus and concentrated in the nucleolus	21600
	gi|45269774	Emg1p	A3	2	Emg1p (2)	1.9824	0.121126	cytoplasm,nucleus	Member of the alpha/beta knot fold methyltransferase superfamily; required for maturation of 18S rRNA and for 40S ribosome production; interacts with RNA and with S-adenosylmethionine; associates with spindle/microtubules; forms homodimers	not visualized
	gi|6324564	Rcl1p	A3	3	Rcl1p (3)	1.92619	0.317371	nucleolus,nucleus	Subunit of U3-containing 90S preribosome processome complex involved in 18S rRNA biogenesis and small ribosomal subunit assembly; stimulates Bms1p GTPase and U3 binding activity; similar to RNA cyclase-like proteins but no activity detected	10000
	gi|151941219	Fcf2p	A3	1	Fcf2p (1)	1.85733	0	nucleolus	Essential nucleolar protein involved in the early steps of 35S rRNA processing; interacts with Faf1p; member of a transcriptionally co-regulated set of genes called the RRB regulon	not visualized
	gi|151943423	Enp2p	A3	3	Enp2p (3)	1.84443	0.820509	0	Protein associated with U3 and U14 snoRNAs, required for pre-rRNA processing and 40S ribosomal subunit synthesis; localized in the nucleus and concentrated in the nucleolus	not visualized
	gi|256270959	Krr1p	A3	2	Krr1p (2)	1.79723	0.712013	cytoplasm,nucleolus	Essential nucleolar protein required for the synthesis of 18S rRNA and for the assembly of 40S ribosomal subunit	4340
	gi|51830274	Bfr2p	A3	3	Bfr2p (3)	1.7667	0.41237	nucleolus	Essential protein that is a component of 90S preribosomes; may be involved in rRNA processing; multicopy suppressor of sensitivity to Brefeldin A; expression is induced during lag phase and also by cold shock	15400
	gi|151941853	Nop14p /Utp2p	A3	2	Nop14p /Utp2p (2)	1.68682	0.702196	0	Nucleolar protein, forms a complex with Noc4p that mediates maturation and nuclear export of 40S ribosomal subunits; also present in the small subunit processome complex, which is required for processing of pre-18S rRNA	not visualized
	gi|151942910	Rrp9p	A3	4	Rrp9p (4)	1.67596	0.469064	nucleolus	Protein involved in pre-rRNA processing, associated with U3 snRNP; component of small ribosomal subunit (SSU) processosome; ortholog of the human U3-55k protein	5130
	gi|160358657	Rok1p	A3	2	Rok1p (2)	1.55552	0.131312	0	ATP-dependent RNA helicase of the DEAD box family; required for 18S rRNA synthesis	not visualized
	gi|151944405	Kre33p	A3	8	Kre33p (8)	1.51623	0.355031	nucleolus	Essential protein of unknown function; heterozygous mutant shows haploinsufficiency in K1 killer toxin resistance	not quantitated
	gi|151944842	Lcp5p	A3	3	Lcp5p (3)	1.51297	0.67674	0	Essential protein involved in maturation of 18S rRNA; depletion leads to inhibited pre-rRNA processing and reduced polysome levels; localizes primarily to the nucleolus	1430
	gi|151941158	Sof1p	A3	6	Sof1p (6)	1.46513	0.308512	nucleolus	Essential protein required for biogenesis of 40S (small) ribosomal subunit; has similarity to the beta subunit of trimeric G-proteins and the splicing factor Prp4p	6620
	gi|151942584	Bms1p	A3	8	Bms1p (8)	1.4469	0.467484	0	GTPase required for synthesis of 40S ribosomal subunits and for processing the 35S pre-rRNA at sites A0, A1, and A2; interacts with Rcl1p, which stimulates its GTPase and U3 snoRNA binding activities; has similarity to Tsr1p	not visualized
	gi|190407071	Prp43p	A3	5	Prp43p (5)	0.928241	0.102547	nucleolus	RNA helicase in the DEAH-box family, functions in both RNA polymerase I and polymerase II transcript metabolism, involved in release of the lariat-intron from the spliceosome	16900
	gi|151942575	New1p	A3	3	New1p (3)	0.87484	0.259258	cytoplasm	ATP binding cassette family member; Asn/Gln-rich rich region supports [NU+] prion formation and susceptibility to [PSI+] prion induction; homologous to mRNA export factor from S. pombe and similar protein from C. albicans (	37600
	gi|253181	Nsr1p	A3	5	Nsr1p (5)	0.84691	0.0698596	nucleolus	Nucleolar protein that binds nuclear localization sequences, required for pre-rRNA processing and ribosome biogenesis	77400
	gi|151943873	Pwp2p	A3a	1	Pwp2p (1)	2.40799	0	nucleolus	Conserved 90S pre-ribosomal component essential for proper endonucleolytic cleavage of the 35 S rRNA precursor at A0, A1, and A2 sites; contains eight WD-repeats; PWP2 deletion leads to defects in cell cycle and bud morphogenesis	16700
	gi|6320049	Sas10p / Utp3p	A3a	2	Sas10p / Utp3p (2)	1.82745	0.766955	0	Essential subunit of U3-containing Small Subunit (SSU) processome complex involved in production of 18S rRNA and assembly of small ribosomal subunit; disrupts silencing when overproduced	not visualized
	gi|151942372	Utp5p	A3a	1	Utp5p (1)	1.78162	0	nucleolus	Subunit of U3-containing Small Subunit (SSU) processome complex involved in production of 18S rRNA and assembly of small ribosomal subunit	33100
	gi|151941062	Utp13p	A3a	4	Utp13p (4)	1.66007	0.686193	nucleolus	Nucleolar protein, component of the small subunit (SSU) processome containing the U3 snoRNA that is involved in processing of pre-18S rRNA	8070
	gi|151946073	Utp14p	A3a	5	Utp14p (5)	1.63033	0.526056	nucleolus,nucleus	Subunit of U3-containing Small Subunit (SSU) processome complex involved in production of 18S rRNA and assembly of small ribosomal subunit	1470
	gi|151945015	Utp10p	A3a	2	Utp10p (2)	1.62843	0.036167	nucleolus	Nucleolar protein, component of the small subunit (SSU) processome containing the U3 snoRNA that is involved in processing of pre-18S rRNA	18200
	gi|151944799	Utp7p	A3a	1	Utp7p (1)	1.60626	0	0	Nucleolar protein, component of the small subunit (SSU) processome containing the U3 snoRNA that is involved in processing of pre-18S rRNA	5800
	gi|207342335	Utp15p	A3a	5	Utp15p (5)	1.55487	0.38923	nucleolus,nucleus	Nucleolar protein, component of the small subunit (SSU) processome containing the U3 snoRNA that is involved in processing of pre-18S rRNA	358
	gi|6319818	Rrp7p	A3a	1	Rrp7p (1)	1.55303	0	nucleolus,nucleus	Essential protein involved in rRNA processing and ribosome biogenesis	2610
	gi|151943367	Utp22p	A3a	1	Utp22p (1)	1.54419	0	nucleolus,nucleus	Possible U3 snoRNP protein involved in maturation of pre-18S rRNA, based on computational analysis of large-scale protein-protein interaction data	3260
	gi|116666730	Snu13	A3a	1	Snu13 (1)	1.39173	0	0	RNA binding protein, part of U3 snoRNP involved in rRNA processing, part of U4/U6-U5 tri-snRNP involved in mRNA splicing, similar to human 15.5K protein	not visualized
	gi|190407832	Nan1p	A3a	3	Nan1p (3)	1.37405	0.155695	nucleolus	U3 snoRNP protein, component of the small (ribosomal) subunit (SSU) processosome containing U3 snoRNA; required for the biogenesis of18S rRNA	6560
	gi|207346446	Utp4p	A3a	5	Utp4p (5)	1.36141	0.335577	nucleolus	Subunit of U3-containing 90S preribosome and Small Subunit (SSU) processome complexes involved in production of 18S rRNA and assembly of small ribosomal subunit; member of t-Utp subcomplex involved with transcription of 35S rRNA transcript	5440
	gi|151940928	Utp21p	A3a	6	Utp21p (6)	1.34027	0.562043	nucleus	Subunit of U3-containing 90S preribosome and Small Subunit (SSU) processome complexes involved in production of 18S rRNA and assembly of small ribosomal subunit; synthetic defect with STI1 Hsp90 cochaperone; human homolog linked to glaucoma	2020
	gi|6321990	Utp9p	A3a	3	Utp9p (3)	1.31265	0.411078	nucleolus	Nucleolar protein, component of the small subunit (SSU) processome containing the U3 snoRNA that is involved in processing of pre-18S rRNA	20000
	gi|151944459	Imp4p	A3a	2	Imp4p (2)	1.27385	0.113071	0	Component of the SSU processome, which is required for pre-18S rRNA processing; interacts with Mpp10p; member of a superfamily of proteins that contain a sigma(70)-like motif and associate with RNAs	not visualized
	gi|151945077	Mpp10p	A3a	3	Mpp10p (3)	1.27224	0.299199	0	Component of the SSU processome and 90S preribosome, required for pre-18S rRNA processing, interacts with and controls the stability of Imp3p and Imp4p, essential for viability; similar to human Mpp10p	not visualized
	gi|151945258	Utp18p	A3a	1	Utp18p (1)	1.17721	0	nucleolus	Possible U3 snoRNP protein involved in maturation of pre-18S rRNA, based on computational analysis of large-scale protein-protein interaction data	9570
	gi|151942889	Mrd1p	A3a	2	Mrd1p (2)	1.16018	0.00465729	0	Essential conserved protein that is part of the 90S preribosome; required for production of 18S rRNA and small ribosomal subunit; contains five consensus RNA-binding domains	2220
	gi|6324868	Rrs1p	A4	3	Rrs1p (3)	1.6446	0.723119	0	Essential protein that binds ribosomal protein L11 and is required for nuclear export of the 60S pre-ribosomal subunit during A3/4; mouse homolog shows altered expression in Huntington's disease model mice	not visualized
	gi|521090	Nop4p	A4	15	Nop4p (15)	1.56524	0.350203	nucleolus,nucleus	Nucleolar protein, essential for processing and maturation of 27S pre-rRNA and large ribosomal subunit biogenesis; constituent of 66S pre-ribosomal particles; contains four RNA recognition motifs (RRMs)	4990
	gi|151942459	Puf6p	A4	1	Puf6p (1)	1.54851	0	nucleolus,nucleus	Pumilio-homology domain protein that binds ASH1 mRNA at PUF consensus sequences in the 3' UTR and represses its translation, resulting in proper asymmetric localization of ASH1 mRNA	21500
	gi|151941367	Mak16p	A4	3	Mak16p (3)	1.4925	0.107074	0	Essential nuclear protein, constituent of 66S pre-ribosomal particles; required for maturation of 25S and 5.8S rRNAs;	not visualized
	gi|190409747	Rrp14p	A4	2	Rrp14p (2)	1.44186	0.146711	0	Essential protein, constituent of 66S pre-ribosomal particles; interacts with proteins involved in ribosomal biogenesis and cell polarity; member of the SURF-6 family	not visualized
	gi|6323885	Rrp5p	A4	28	Rrp5p (28)	1.42498	0.34796	nucleolus	RNA binding protein with preference for single stranded tracts of U's involved in synthesis of both 18S and 5.8S rRNAs; component of both the ribosomal small subunit (SSU) processosome and the 90S preribosome	8860
	gi|6319988	Nop6p	A4	3	Nop6p (3)	1.41927	0.202691	nucleolus	Putative RNA-binding protein implicated in A3/4; contains an RNA recognition motif (RRM) and has similarity to hydrophilins; NOP6 may be a fungal-specific gene as no homologs have been yet identified in higher eukaryotes	8970
	gi|171656	Drs1p	A4	1	Drs1p (1)	1.39559	0	cytoplasm,nucleolus,nucleus	Nucleolar DEAD-box protein required for ribosome assembly and function, including synthesis of 60S ribosomal subunits; constituent of 66S pre-ribosomal particles	not visualized
	gi|51013571	Nop2p	A4	7	Nop2p (7)	1.39258	0.196886	nucleolus,nucleus	Probable RNA m(5)C methyltransferase, essential for processing and maturation of 27S pre-rRNA and large ribosomal subunit biogenesis; localized to the nucleolus; constituent of 66S pre-ribosomal particles	18700
	gi|207340712	Nip7p	A4	4	Nip7p (4)	1.28655	0.236092	nucleolus,nucleus	Nucleolar protein required for 60S ribosome subunit biogenesis, constituent of 66S pre-ribosomal particles; physically interacts with Nop8p and the exosome subunit Rrp43p	5170
	gi|6324219	Nop15p	A4	5	Nop15p (5)	1.2734	0.152308	nucleolus,nucleus	Constituent of 66S pre-ribosomal particles, involved in 60S ribosomal subunit biogenesis; localizes to both nucleolus and cytoplasm	4280
	gi|190405562	Nop16p	A4	4	Nop16p (4)	1.26297	0.0584183	nucleolus,nucleus	Constituent of 66S pre-ribosomal particles, involved in 60S ribosomal subunit biogenesis	2860
	gi|6320292	Rrp1p	A4	2	Rrp1p (2)	1.26151	0.304813	nucleolus,nucleus	Essential evolutionarily conserved nucleolar protein necessary for biogenesis of 60S ribosomal subunits and processing of pre-rRNAs to mature rRNAs, associated with several distinct 66S pre-ribosomal particles	6960
	gi|6322843	Mrt4p	A4	5	Mrt4p (5)	1.24853	0.289429	nucleolus,nucleus	Protein involved in mRNA turnover and ribosome assembly, localizes to the nucleolus	18200
	gi|6323693	Erb1p	A4	20	Erb1p (20)	1.23952	0.202075	nucleolus,nucleus	Constituent of 66S pre-ribosomal particles, forms a complex with Nop7p and Ytm1p that is required for maturation of the large ribosomal subunit; required for maturation of the 25S and 5.8S ribosomal RNAs; homologous to mammalian Bop1	2680
	gi|6323947	Has1p	A4	8	Has1p (8)	1.23916	0.207694	0	ATP-dependent RNA helicase; localizes to both the nuclear periphery and nucleolus; highly enriched in nuclear pore complex fractions; constituent of 66S pre-ribosomal particles	not visualized
	gi|151941273	Rea1p/Mdn1p	A4	2	Rea1p/Mdn1p (2)	1.22454	0.22112	cytoplasm,nucleus	Huge dynein-related AAA-type ATPase (midasin), forms extended pre-60S particle with the Rix1 complex (Rix1p-Ipi1p-Ipi3p), may mediate ATP-dependent remodeling of 60S subunits and subsequent export from nucleoplasm to cytoplasm	538
	gi|151942049	Noc1p	A4	11	Noc1p (11)	1.19961	0.206038	nucleolus	Constituent of 66S pre-ribosomal particles, required for large (60S) ribosomal subunit biogenesis; involved in nuclear export of pre-ribosomes; required for maintenance of dsRNA virus; homolog of human CAATT-binding protein	15000
	gi|207345119	Nop7p	A4	11	Nop7p (11)	1.1951	0.205566	nucleolus,nucleus	Component of several different pre-ribosomal particles; forms a complex with Ytm1p and Erb1p that is required for maturation of the large ribosomal subunit; required for exit from G0 and the initiation of cell proliferation	4530
	gi|6325164	Nog1p	A4	7	Nog1p (7)	1.18537	0.227256	nucleus	Putative GTPase that associates with free 60S ribosomal subunits in the nucleolus and is required for 60S ribosomal subunit biogenesis; constituent of 66S pre-ribosomal particles; member of the ODN family of nucleolar G-proteins	28000
	gi|6324846	Ytm1p	A4	6	Ytm1p (6)	1.17702	0.185728	nucleolus,nucleus	Constituent of 66S pre-ribosomal particles, forms a complex with Nop7p and Erb1p that is required for maturation of the large ribosomal subunit; has seven C-terminal WD repeats	6670
	gi|207344709	Cic1p/Nsa3p	A4	5	Cic1p/Nsa3p (5)	1.17681	0.172181	nucleolus,nucleus	Essential protein that interacts with proteasome components and has a potential role in proteasome substrate specificity; also copurifies with 66S pre-ribosomal particles	45900
	gi|151941747	Ebp2p	A4	15	Ebp2p (15)	1.16822	0.197661	0	Essential protein required for the maturation of 25S rRNA and 60S ribosomal subunit assembly, localizes to the nucleolus; constituent of 66S pre-ribosomal particles	not visualized
	gi|151944528	Rlp7p	A4	4	Rlp7p (4)	1.14505	0.245671	0	Nucleolar protein with similarity to large ribosomal subunit L7 proteins; constituent of 66S pre-ribosomal particles; plays an essential role in processing of precursors to the large ribosomal subunit RNAs	7720
	gi|151945296	Noc2p	A4	12	Noc2p (12)	1.11291	0.167611	nucleolus,nucleus	Protein that forms a nucleolar complex with Mak21p that binds to 90S and 66S pre-ribosomes, as well as a nuclear complex with Noc3p that binds to 66S pre-ribosomes; both complexes mediate intranuclear transport of ribosomal precursors	29000
	gi|151941620	Rpf2p	A4	3	Rpf2p (3)	1.10834	0.131217	nucleolus,nucleus	Essential protein involved in the processing of pre-rRNA and the assembly of the 60S ribosomal subunit; interacts with ribosomal protein L11; localizes predominantly to the nucleolus; constituent of 66S pre-ribosomal particles	32400
	gi|6325273	Tif6p	A4	1	Tif6p (1)	1.03767	0	nucleolus,nucleus	Constituent of 66S pre-ribosomal particles, has similarity to human B1 factor 6 (eIF6); may be involved in the biogenesis and or stability of 60S ribosomal subunits	18600
	gi|259147998	Rlp24p	A4	3	Rlp24p (3)	1.02616	0.125793	0	Essential protein with similarity to Rpl24Ap and Rpl24Bp, associated with pre-60S ribosomal subunits and required for ribosomal large subunit biogenesis	not visualized
	gi|190407271	Brx1p	A4	5	Brx1p (5)	0.998964	0.137755	nucleolus,nucleus	Nucleolar protein, constituent of 66S pre-ribosomal particles; depletion leads to defects in rRNA processing and a block in the assembly of large ribosomal subunits; possesses a sigma(70)-like RNA-binding motif	13200
	gi|190406043	Noc3p	A4	6	Noc3p (6)	0.968215	0.111038	nucleolus,nucleus	Protein that forms a nuclear complex with Noc2p that binds to 66S ribosomal precursors to mediate their intranuclear transport; also binds to chromatin to promote the association of DNA replication factors and replication initiation	11700
	gi|190407303	Nop12p	A4	5	Nop12p (5)	0.965509	0.24777	nucleolus	Nucleolar protein involved in pre-25S rRNA processing and biogenesis of large 60S ribosomal subunit; contains an RNA recognition motif (RRM); binds to Ebp2; similar to Nop13p and Nsr1p	5910
	gi|206558288	Nsa1p	A4	2	Nsa1p (2)	0.694862	0.100364	nucleolus,nucleus	Constituent of 66S pre-ribosomal particles, involved in 60S ribosomal subunit biogenesis	2740
	gi|190406395	Spb1p	A4	1	Spb1p (1)	0.47417	0	0	AdoMet-dependent methyltransferase involved in rRNA processing and 60S ribosomal subunit maturation; methylates G2922 in the tRNA docking site of the large subunit rRNA and in the absence of snR52, U2921; suppressor of PAB1 mutants	not visualized
	gi|7839181	Nop10p	A5	2	Nop10p (2)	1.01696	0.0326258	nucleolus	Constituent of small nucleolar ribonucleoprotein particles containing H/ACA-type snoRNAs, which are required for pseudouridylation and processing of pre-18S rRNA	not visualized
	gi|6320190	Nop1p	A5	6	Nop1p (6)	1.0114	0.169611	0	Nucleolar protein, component of the small subunit processome complex, which is required for processing of pre-18S rRNA; has similarity to mammalian fibrillarin	not visualized
	gi|206558283	Nop58p	A5	2	Nop58p (2)	1.00104	0.00753114	nucleolus	Protein involved in pre-rRNA processing, 18S rRNA synthesis, and snoRNA synthesis; component of the small subunit processome complex, which is required for processing of pre-18S rRNA	34700
	gi|190405265	Nop56p	A5	7	Nop56p (7)	0.985292	0.128288	nucleolus	Essential evolutionarily-conserved nucleolar protein component of the box C/D snoRNP complexes that direct 2'-O-methylation of pre-rRNA during its maturation; overexpression causes spindle orientation defects	13500
	gi|666101	Nhp2p	A5	2	Nhp2p (2)	0.964885	0.00903093	nucleolus	Nuclear protein related to mammalian high mobility group (HMG) proteins, essential for function of H/ACA-type snoRNPs, which are involved in 18S rRNA processing	not visualized
	gi|190405871	Gar1p	A5	2	Gar1p (2)	0.933539	0.018285	nucleolus	Protein component of the H/ACA snoRNP pseudouridylase complex, involved in the modification and cleavage of the 18S pre-rRNA	5730
	gi|151941019	Cbf5p	A5	6	Cbf5p (6)	0.879177	0.221254	nucleolus	Pseudouridine synthase catalytic subunit of box H/ACA small nucleolar ribonucleoprotein particles (snoRNPs), acts on both large and small rRNAs and on snRNA U2; mutations in human ortholog dyskerin cause the disorder dyskeratosis congenita	33600
	gi|530998	Fpr3p	A6	9	Fpr3p (9)	1.48926	0.414895	nucleolus,nucleus	Nucleolar peptidyl-prolyl cis-trans isomerase (PPIase); FK506 binding protein; phosphorylated by casein kinase II (Cka1p-Cka2p-Ckb1p-Ckb2p) and dephosphorylated by Ptp1p	9490
	gi|151945554	Rex4p	A6	2	Rex4p (2)	1.35617	0.193147	nucleolus,nucleus	Putative RNA exonuclease possibly involved in pre-rRNA processing and ribosome assembly	4280
	gi|160380616	Dbp3p	A6	2	Dbp3p (2)	1.27706	0.142472	nucleolus,nucleus	Putative ATP-dependent RNA helicase of the DEAD-box family involved in ribosomal biogenesis	38900
	gi|151943057	Hpm1p	A6	1	Hpm1p (1)	1.16482	0	cytoplasm,nucleus	AdoMet-dependent methyltransferase involved in a novel 3-methylhistidine modification of ribosomal protein Rpl3p; seven beta-strand MTase family member; null mutant exhibits a weak vacuolar protein sorting defect and caspofungin resistance	not visualized
	gi|6324595	YOR021C	A6	1	YOR021C (1)	1.08445	0	0	Putative protein of unknown function; YOR021C is not an essential gene; predicted to be involved in rRNA processing and ribosome biogenesis and in biopolymer catabolism	2520
	gi|683778	Rrp12p	A6	1	Rrp12p (1)	1.06368	0	cytoplasm,nucleus	Protein required for export of the ribosomal subunits; associates with the RNA components of the pre-ribosomes; contains HEAT-repeats	8170
	gi|151943835	YCR016W	A6	1	YCR016W (1)	1.02038	0	nucleolus,nucleus	Putative protein of unknown function; green fluorescent protein (GFP)-fusion protein localizes to the nucleolus and nucleus; predicted to be involved in A3/4	1850
	gi|259145944	Arb1p	A6	2	Arb1p (2)	0.860999	0.204263	cytoplasm	ATPase of the ATP-binding cassette (ABC) family involved in 40S and 60S ribosome biogenesis, has similarity to Gcn20p; shuttles from nucleus to cytoplasm, physically interacts with Tif6p, Lsg1p	17600
	gi|151941039	Pwp1p	A6	1	Pwp1p (1)	0.292676	0	cytoplasm,nucleolus,nucleus	Protein with WD-40 repeats involved in rRNA processing; associates with trans-acting ribosome biogenesis factors; similar to beta-transducin superfamily	43800
	gi|468605	Sup45p	B	2	Sup45p (2)	1.15511	0.153882	cytoplasm	Polypeptide release factor (eRF1) in translation termination; mutant form acts as a recessive omnipotent suppressor; methylated by Mtq2p-Trm112p in ternary complex eRF1-eRF3-GTP; mutation of methylation site confers resistance to zymocin	13100
	gi|151943621	Gcn1p	B	3	Gcn1p (3)	1.12441	0.174415	cytoplasm	Positive regulator of the Gcn2p kinase activity, forms a complex with Gcn20p; proposed to stimulate Gcn2p activation by an uncharged tRNA	7330
	gi|151946513	GRS1	B	2	GRS1 (2)	0.831948	0.0405965	cytoplasm	Cytoplasmic and mitochondrial glycyl-tRNA synthase that ligates glycine to the cognate anticodon bearing tRNA; transcription termination factor that may interact with the 3'-end of pre-mRNA to promote 3'-end formation	98400
	gi|6324778	Ded1p	B1	4	Ded1p (4)	1.35162	0.189039	0	ATP-dependent DEAD (Asp-Glu-Ala-Asp)-box RNA helicase, required for B1 of all yeast mRNAs; mutations in human DEAD-box DBY are a frequent cause of male infertility	not visualized
	gi|460044	Fun12p	B1	2	Fun12p (2)	1.32765	0.111147	cytoplasm	GTPase, required for general translation initiation by promoting Met-tRNAiMet binding to ribosomes and ribosomal subunit joining; homolog of bacterial IF2	13400
	gi|238686682	Tif35p	B1	4	Tif35p (4)	1.25018	0.109651	cytoplasm	eIF3g subunit of the core complex of translation initiation factor 3 (eIF3), which is essential for translation	not visualized
	gi|238686680	Prt1	B1	4	Prt1 (4)	1.12279	0.143508	cytoplasm	eIF3b subunit of the core complex of translation initiation factor 3 (eIF3), essential for translation; part of a subcomplex (Prt1p-Rpg1p-Nip1p) that stimulates binding of mRNA and tRNA(i)Met to ribosomes	47500
	gi|6324433	Cdc33p	B1	4	Cdc33p (4)	0.960746	0.141289	cytoplasm	Cytoplasmic mRNA cap binding protein and translation initiation factor eIF4E; the eIF4E-cap complex is responsible for mediating cap-dependent mRNA translation via interactions with translation initiation factor eIF4G (Tif4631p or Tif4632p)	14200
	gi|11513344	Tif2p	B1	1	Tif2p (1)	0.903728	0	cytoplasm	Translation initiation factor eIF4A, identical to Tif1p; DEA(D/H)-box RNA helicase that couples ATPase activity to RNA binding and unwinding; forms a dumbbell structure of two compact domains connected by a linker; interacts with eIF4G	not quantitated
	gi|6323795	TIF34	B1	2	TIF34 (2)	0.895847	0.10964	0	eIF3i subunit of the core complex of translation initiation factor 3 (eIF3), which is essential for translation	2400
	gi|6322323	Tif2p	B1	11	Tif2p (11)	0.881636	0.178959	cytoplasm	Translation initiation factor eIF4A, identical to Tif1p; DEA(D/H)-box RNA helicase that couples ATPase activity to RNA binding and unwinding; forms a dumbbell structure of two compact domains connected by a linker; interacts with eIF4G	not quantitated
	gi|538258	TEF4	B2	4	TEF4 (4)	1.10315	0.202279	cytoplasm	Translation elongation factor EF-1 gamma	102000
	gi|55670150	EF-2 (EFT1/EFT2)	B2	12	EF-2 (EFT1/EFT2) (12)	0.896602	0.145914	cytoplasm	Elongation factor 2 (EF-2), also encoded by EFT2; catalyzes ribosomal translocation during protein synthesis; contains diphthamide, the unique posttranslationally modified histidine residue specifically ADP-ribosylated by diphtheria toxin	82700
	gi|114794802	Yef3p	B2	1	Yef3p (1)	0.894477	0	cytoplasm	Translational elongation factor 3, stimulates the binding of aminoacyl-tRNA (AA-tRNA) to ribosomes by releasing EF-1 alpha from the ribosomal complex; contains two ABC cassettes; binds and hydrolyses ATP	871000
	gi|6319594	Tef2p	B2	27	Tef2p (27)	0.765604	0.193797	cytoplasm	Translational elongation factor EF-1 alpha; also encoded by TEF1; functions in the binding reaction of aminoacyl-tRNA (AA-tRNA) to ribosomes	450
	gi|6323278	Yef3p	B2	13	Yef3p (13)	0.74104	0.24366	cytoplasm	Translational elongation factor 3, stimulates the binding of aminoacyl-tRNA (AA-tRNA) to ribosomes by releasing EF-1 alpha from the ribosomal complex; contains two ABC cassettes; binds and hydrolyses ATP	871000
	gi|32693293	Tef1p	B2	1	Tef1p (1)	0.621356	0	cytoplasm	Translational elongation factor EF-1 alpha; also encoded by TEF2; functions in the binding reaction of aminoacyl-tRNA (AA-tRNA) to ribosomes ( 1 ) Also know as: Ef-1 alphap	377
	gi|6320430	Htb1p	C1	1	Htb1p (1)	1.06556	0	nucleus	Histone H2B, core histone protein required for chromatin assembly and chromosome function; nearly identical to HTB1; Rad6p-Bre1p-Lge1p mediated ubiquitination regulates transcriptional activation, meiotic DSB formation and H3 methylation	443000
	gi|15988133	H4	C1	2	H4 (2)	0.857614	0.0260877	nucleus	Histone H4, core histone protein required for chromatin assembly and chromosome function; one of two identical histone proteins (see also HHF2); contributes to telomeric silencing; N-terminal domain involved in maintaining genomic integrity	524000
	gi|259145314	Paa1p	C3	1	Paa1p (1)	1.01826	0	0	Polyamine acetyltransferase; acetylates polyamines (e.g. putrescine, spermidine, spermine) and also aralkylamines (e.g. tryptamine, phenylethylamine); may be involved in transcription and/or DNA replication	8680
	gi|51013133	Rsc8p	C3a	1	Rsc8p (1)	1.01271	0	nucleus	Component of the RSC chromatin remodeling complex; essential for viability and mitotic growth; homolog of SWI/SNF subunit Swi3p, but unlike Swi3p, does not activate transcription of reporters	3380
	gi|151940964	Fpr4p	C4e	11	Fpr4p (11)	1.67608	0.286278	nucleolus,nucleus	Peptidyl-prolyl cis-trans isomerase (PPIase) (proline isomerase) localized to the nucleus; catalyzes isomerization of proline residues in histones H3 and H4, which affects lysine methylation of those histones	14100
	gi|151942801	Rpa135p	E1	1	Rpa135p (1)	1.11816	0	nucleolus	RNA polymerase I subunit A135	14100
	gi|110590860	RPA12	E1	1	RPA12 (1)	0.92321	0	nucleolus	RNA polymerase I subunit A12.2; contains two zinc binding domains, and the N terminal domain is responsible for anchoring to the RNA pol I complex	8450
	gi|190408037	Rpc40p (AC40)	E5	1	Rpc40p (AC40) (1)	0.850726	0	nucleolus,nucleus	RNA polymerase subunit, common to RNA polymerase I and III	13000
	gi|259145620	Yra1p	F5	2	Yra1p (2)	1.95466	0.738886	nucleus	Nuclear protein that binds to RNA and to Mex67p, required for export of poly(A)+ mRNA from the nucleus; member of the REF (RNA and export factor binding proteins) family; another family member, Yra2p, can substitute for Yra1p function	not visualized
	gi|256271306	Pab1p	F5	4	Pab1p (4)	1.1497	0.160241	cytoplasm	Poly(A) binding protein, part of the 3'-end RNA-processing complex, mediates interactions between the 5' cap structure and the 3' mRNA poly(A) tail, involved in control of poly(A) tail length, interacts with translation factor eIF-4G	198000
	gi|14318523	Loc1p	F5	3	Loc1p (3)	1.13048	0.108613	nucleolus,nucleus	Nuclear protein involved in asymmetric localization of ASH1 mRNA; binds double-stranded RNA in vitro; constituent of 66S pre-ribosomal particles	3650
	gi|6324217	Dbp2p	F5	1	Dbp2p (1)	0.949395	0	cytoplasm,nucleus	Essential ATP-dependent RNA helicase of the DEAD-box protein family, involved in nonsense-mediated mRNA decay and rRNA processing	33100
	gi|2326812	DBP5	F5	1	DBP5 (1)	0.902893	0	nuclear periphery	Cytoplasmic ATP-dependent RNA helicase of the DEAD-box family involved in mRNA export from the nucleus; involved in translation termination	14900
	gi|160358710	Sub2p	F6	2	Sub2p (2)	1.10493	0.134812	nucleus	Component of the TREX complex required for nuclear mRNA export; member of the DEAD-box RNA helicase superfamily and is involved in early and late steps of spliceosome assembly; homolog of the human splicing factor hUAP56	51700
	gi|6321552	SPT6	F6	1	SPT6 (1)	1.06621	0	nucleus	Transcription elongation factor required for the maintenance of chromatin structure during transcription in order to inhibit transcription from promoters within the coding region	8890
	gi|207344772	Ded81p	F7	1	Ded81p (1)	1.25247	0	0	Cytosolic asparaginyl-tRNA synthetase, required for protein synthesis, catalyzes the specific attachment of asparagine to its cognate tRNA	not visualized
	gi|259149922	Rvb2p	F8/C3c	1	Rvb2p (1)	1.01159	0	0	Essential protein involved in transcription regulation; component of chromatin remodeling complexes; required for assembly and function of the INO80 complex; also referred to as reptin; member of the RUVB-like protein family	3030
	gi|171085	Arg1p	G	1	Arg1p (1)	1.7288	0	cytoplasm	Arginosuccinate synthetase, catalyzes the formation of L-argininosuccinate from citrulline and L-aspartate in the arginine biosynthesis pathway; potential Cdc28p substrate	1870
	gi|6323585	Imd4p	G	1	Imd4p (1)	1.42921	0	cytoplasm	Inosine monophosphate dehydrogenase, catalyzes the first step of GMP biosynthesis, member of a four-gene family in S. cerevisiae, constitutively expressed	2970
	gi|975224	Meu1p	G	1	Meu1p (1)	1.42273	0	cytoplasm,nucleus	Methylthioadenosine phosphorylase (MTAP); catalyzes the initial step in the methionine salvage pathway; affects polyamine biosynthesis through regulation of ornithine decarboxylase (Spe1p) activity; regulates ADH2 gene expression	4820
	gi|28373827	ILV2	G	3	ILV2 (3)	1.27483	0.263239	mitochondrion	Acetolactate synthase, catalyses the first common step in isoleucine and valine biosynthesis and is the target of several classes of inhibitors, localizes to the mitochondria; expression of the gene is under general amino acid contro	31900
	gi|151943263	Trp5p	G	2	Trp5p (2)	1.22907	0.0677806	cytoplasm,nucleus	Tryptophan synthase, catalyzes the last step of tryptophan biosynthesis; regulated by the general control system of amino acid biosynthesis	15500
	gi|151943814	Ilv6p	G	2	Ilv6p (2)	1.22244	0.0803294	mitochondrion	Regulatory subunit of acetolactate synthase, which catalyzes the first step of branched-chain amino acid biosynthesis; enhances activity of the Ilv2p catalytic subunit, localizes to mitochondria	15800
	gi|151943789	Glk1p	G	2	Glk1p (2)	1.10288	0.18956	cytoplasm,punctate composite	Glucokinase, catalyzes the phosphorylation of glucose at C6 in the first irreversible step of glucose metabolism; one of three glucose phosphorylating enzymes; expression regulated by non-fermentable carbon sources	21100
	gi|151942316	Ydr341cp	G	1	Ydr341cp (1)	1.09765	0	0	Arginyl-tRNA synthetase, proposed to be cytoplasmic but the authentic, non-tagged protein is detected in highly purified mitochondria in high-throughput studies	20600
	gi|151943508	Yhb1p	G	3	Yhb1p (3)	1.09196	0.0354723	cytoplasm	Nitric oxide oxidoreductase, flavohemoglobin involved in nitric oxide detoxification; plays a role in the oxidative and nitrosative stress responses	13000
	gi|640053	SER1	G	1	SER1 (1)	1.07988	0	cytoplasm	3-phosphoserine aminotransferase, catalyzes the formation of phosphoserine from 3-phosphohydroxypyruvate, required for serine and glycine biosynthesis; regulated by the general control of amino acid biosynthesis mediated by Gcn4p	15900
	gi|171596	Gfa1p	G	2	Gfa1p (2)	1.07636	0.0361964	0	Glutamine-fructose-6-phosphate amidotransferase, catalyzes the formation of glucosamine-6-P and glutamate from fructose-6-P and glutamine in the first step of chitin biosynthesis	14300
	gi|151942417	PPN1	G	1	PPN1 (1)	1.07192	0	vacuole	Vacuolar endopolyphosphatase with a role in phosphate metabolism; functions as a homodimer	319
	gi|256274388	Sam1p	G	4	Sam1p (4)	1.06696	0.221387	cytoplasm	S-adenosylmethionine synthetase, catalyzes transfer of the adenosyl group of ATP to the sulfur atom of methionine; one of two differentially regulated isozymes (Sam1p and Sam2p)	103000
	gi|511135	GPD2	G	1	GPD2 (1)	1.02199	0	cytoplasm,nucleus	NAD-dependent glycerol 3-phosphate dehydrogenase, homolog of Gpd1p, expression is controlled by an oxygen-independent signaling pathway required to regulate metabolism under anoxic conditions; located in cytosol and mitochondria	8970
	gi|171504	Fas3p	G	14	Fas3p (14)	0.99845	0.129423	cytoplasm,punctate composite	Acetyl-CoA carboxylase, biotin containing enzyme that catalyzes the carboxylation of acetyl-CoA to form malonyl-CoA; required for de novo biosynthesis of long-chain fatty acids	20200
	gi|75766245	Gal1p	G	2	Gal1p (2)	0.989744	0.0861186	0	Galactokinase, phosphorylates alpha-D-galactose to alpha-D-galactose-1-phosphate in the first step of galactose catabolism; expression regulated by Gal4p	not visualized
	gi|47420051	Gpd1p	G	1	Gpd1p (1)	0.984089	0	peroxisome	NAD-dependent glycerol-3-phosphate dehydrogenase, key enzyme of glycerol synthesis, essential for growth under osmotic stress; expression regulated by high-osmolarity glycerol response pathway; homolog of Gpd2p	807
	gi|173146	Ura2p	G	8	Ura2p (8)	0.977978	0.250166	cytoplasm	Bifunctional carbamoylphosphate synthetase (CPSase)-aspartate transcarbamylase (ATCase), catalyzes the first two enzymatic steps in the de novo biosynthesis of pyrimidines; both activities are subject to feedback inhibition by UTP	11000
	gi|171122	Vma2p	G	10	Vma2p (10)	0.957717	0.115245	vacuolar membrane	Subunit B of the eight-subunit V1 peripheral membrane domain of the vacuolar H+-ATPase (V-ATPase), an electrogenic proton pump found throughout the endomembrane system; contains nucleotide binding sites; also detected in the cytoplasm	131000
	gi|173045	Trp3p	G	1	Trp3p (1)	0.949497	0	cytoplasm	Bifunctional enzyme exhibiting both indole-3-glycerol-phosphate synthase and anthranilate synthase activities, forms multifunctional hetero-oligomeric anthranilate synthase:indole-3-glycerol phosphate synthase enzyme complex with Trp2p	13400
	gi|6322468	TDH1	G	1	TDH1 (1)	0.948369	0	cytoplasm,nucleus	Glyceraldehyde-3-phosphate dehydrogenase, isozyme 1, involved in glycolysis and gluconeogenesis; tetramer that catalyzes the reaction of glyceraldehyde-3-phosphate to 1,3 bis-phosphoglycerate; detected in the cytoplasm and cell-wall	120000
	gi|6320930	ILV1	G	1	ILV1 (1)	0.946629	0	mitochondrion	Threonine deaminase, catalyzes the first step in isoleucine biosynthesis; expression is under general amino acid control; ILV1 locus exhibits highly positioned nucleosomes whose organization is independent of known ILV1 regulation	11900
	gi|6322666	Fas1p	G	3	Fas1p (3)	0.929484	0.0731072	cytoplasm	Beta subunit of fatty acid synthetase, which catalyzes the synthesis of long-chain saturated fatty acids; contains acetyltransacylase, dehydratase, enoyl reductase, malonyl transacylase, and palmitoyl transacylase activities	91800
	gi|894204	Psa1p	G	2	Psa1p (2)	0.794379	0.107907	cytoplasm	GDP-mannose pyrophosphorylase (mannose-1-phosphate guanyltransferase), synthesizes GDP-mannose from GTP and mannose-1-phosphate in cell wall biosynthesis; required for normal cell wall structure	97100
	gi|157834086	URA6	G	2	URA6 (2)	0.760401	0.0322164	cytoplasm,nucleus	Uridylate kinase, catalyzes the seventh enzymatic step in the de novo biosynthesis of pyrimidines, converting uridine monophosphate (UMP) into uridine-5'-diphosphate (UDP)	1500
	gi|51013423	Ade5,7p	G	1	Ade5,7p (1)	0.653425	0	cytoplasm	Bifunctional enzyme of the 'de novo' purine nucleotide biosynthetic pathway, contains aminoimidazole ribotide synthetase and glycinamide ribotide synthetase activities	35800
	gi|223143	Adh2p	G	1	Adh2p (1)	0.630413	0	cytoplasm	Glucose-repressible alcohol dehydrogenase II, catalyzes the conversion of ethanol to acetaldehyde; involved in the production of certain carboxylate esters; regulated by ADR1	1620
	gi|207342498	Tsa1p	G	2	Tsa1p (2)	0.627265	0.0256334	cytoplasm,punctate composite	Thioredoxin peroxidase, acts as both a ribosome-associated and free cytoplasmic antioxidant; self-associates to form a high-molecular weight chaperone complex under oxidative stress; deletion results in mutator phenotype	378000
	gi|308191556	Ade12p	G	1	Ade12p (1)	0.60059	0	cytoplasm	Adenylosuccinate synthase, catalyzes the first step in synthesis of adenosine monophosphate from inosine 5'monophosphate during purine nucleotide biosynthesis; exhibits binding to single-stranded autonomously replicating (ARS) core sequence	56800
	gi|416161	Cys4p	G	2	Cys4p (2)	0.595388	0.101529	cytoplasm	Cystathionine beta-synthase, catalyzes synthesis of cystathionine from serine and homocysteine, the first committed step in cysteine biosynthesis; responsible for hydrogen sulfide generation; mutations in human ortholog cause homocystinuria	41900
	gi|4180	Cdc19p	G	1	Cdc19p (1)	0.563805	0	cytoplasm	Pyruvate kinase, functions as a homotetramer in glycolysis to convert phosphoenolpyruvate to pyruvate, the input for aerobic (TCA cycle) or anaerobic (glucose fermentation) respiration	291000
	gi|6323073	Pdc1p	G	3	Pdc1p (3)	0.487038	0.17978	ambiguous,cytoplasm,nucleus	Major of three pyruvate decarboxylase isozymes, key enzyme in alcoholic fermentation, decarboxylates pyruvate to acetaldehyde; subject to glucose-, ethanol-, and autoregulation; involved in amino acid catabolism	8970
	gi|6324194	Fpr1p	G/C2	3	Fpr1p (3)	1.31205	0.15846	cytoplasm,nucleus	Peptidyl-prolyl cis-trans isomerase (PPIase), binds to the drugs FK506 and rapamycin; also binds to the nonhistone chromatin binding protein Hmo1p and may regulate its assembly or function	43300
	gi|460064	Gua1p	G/V	3	Gua1p (3)	0.703151	0.131938	0	GMP synthase, an enzyme that catalyzes the second step in the biosynthesis of GMP from inosine 5'-phosphate (IMP); transcription is not subject to regulation by guanine but is negatively regulated by nutrient starvation	not visualized
	gi|29420833	Tfp1p	H	5	Tfp1p (5)	1.19958	0.530123	vacuolar membrane	Subunit A of the eight-subunit V1 peripheral membrane domain of the vacuolar H+-ATPase; protein precursor undergoes self-catalyzed splicing to yield the extein Tfp1p and the intein Vde (PI-SceI), which is a site-specific endonuclease	200000
	gi|259144783	Prx1p	H	1	Prx1p (1)	0.986443	0	mitochondrion	Mitochondrial peroxiredoxin (1-Cys Prx) with thioredoxin peroxidase activity, has a role in reduction of hydroperoxides; reactivation requires Trr2p and glutathione; induced during respiratory growth and oxidative stress; phosphorylated	4510
	gi|151945474	Tuf1p	H	2	Tuf1p (2)	0.96329	0.135067	mitochondrion	Mitochondrial translation elongation factor Tu; comprises both GTPase and guanine nucleotide exchange factor activities, while these activities are found in separate proteins in S. pombe and humans	58500
	gi|171108	Atp2	H	1	Atp2 (1)	0.650208	0	mitochondrion	Beta subunit of the F1 sector of mitochondrial F1F0 ATP synthase, which is a large, evolutionarily conserved enzyme complex required for ATP synthesis; phosphorylated	164000
	gi|295611	Hog1p	J	1	Hog1p (1)	1.03403	0	cytoplasm	Mitogen-activated protein kinase involved in osmoregulation; acts via three independent osmosensors; mitophagy-specific regulator; mediates the recruitment and activation of RNA Pol II at Hot1p-dependent promoters; localization regulated by Ptp2p and Ptp3p	6780
	gi|171723	Hsc82p	K	2	Hsc82p (2)	1.23684	0.340933	cytoplasm	Cytoplasmic chaperone of the Hsp90 family, redundant in function and nearly identical with Hsp82p, and together they are essential; expressed constitutively at 10-fold higher basal levels than HSP82 and induced 2-3 fold by heat shock	132000
	gi|6323002	HSP104	K	1	HSP104 (1)	1.17401	0	cytoplasm	Heat shock protein that cooperates with Ydj1p (Hsp40) and Ssa1p (Hsp70) to refold and reactivate previously denatured, aggregated proteins; responsive to stresses including: heat, ethanol, and sodium arsenite; involved in [PSI+] propagatio	32800
	gi|151944335	Ssb2p	K	1	Ssb2p (1)	1.10069	0	cytoplasm	Cytoplasmic ATPase that is a ribosome-associated molecular chaperone, functions with J-protein partner Zuo1p; may be involved in the folding of newly-synthesized polypeptide chains; member of the HSP70 family; homolog of SSB1	104000
	gi|99031947	SBA1	K	1	SBA1 (1)	0.94558	0	cytoplasm,nucleus	Co-chaperone that binds to and regulates Hsp90 family chaperones; important for pp60v-src activity in yeast; homologous to the mammalian p23 proteins and like p23 can regulate telomerase activity	33700
	gi|6324120	Ssb2p	K	10	Ssb2p (10)	0.885802	0.116222	cytoplasm	Cytoplasmic ATPase that is a ribosome-associated molecular chaperone, functions with J-protein partner Zuo1p; may be involved in the folding of newly-synthesized polypeptide chains; member of the HSP70 family; homolog of SSB1	104000
	gi|99031945	Hsp82p	K1	12	Hsp82p (12)	1.04466	0.250562	cytoplasm	Hsp90 chaperone required for pheromone signaling and negative regulation of Hsf1p; docks with Tom70p for mitochondrial preprotein delivery; promotes telomerase DNA binding and nucleotide addition; interacts with Cns1p, Cpr6p, Cpr7p, Sti1p	445000
	gi|533365	Sse1p	K1	7	Sse1p (7)	0.90444	0.175242	cytoplasm	ATPase that is a component of the heat shock protein Hsp90 chaperone complex; binds unfolded proteins; member of the heat shock protein 70 (HSP70) family; localized to the cytoplasm	71700
	gi|151941387	Ssa1p	K2	2	Ssa1p (2)	1.16995	0.0200103	cytoplasm	ATPase involved in protein folding and nuclear localization signal (NLS)-directed nuclear transport; member of heat shock protein 70 (HSP70) family; forms a chaperone complex with Ydj1p; localized to the nucleus, cytoplasm, and cell wall	269000
	gi|37362658	Ssz1p	K2	1	Ssz1p (1)	1.02041	0	cytoplasm	Hsp70 protein that interacts with Zuo1p (a DnaJ homolog) to form a ribosome-associated complex that binds the ribosome via the Zuo1p subunit; also involved in pleiotropic drug resistance via sequential activation of PDR1 and PDR5; binds ATP	73600
	gi|6323004	Ssa2p	K2	10	Ssa2p (10)	0.840604	0.208647	cytoplasm,nucleus	ATP binding protein involved in protein folding and vacuolar import of proteins; member of heat shock protein 70 (HSP70) family; associated with the chaperonin-containing T-complex; present in the cytoplasm, vacuolar membrane and cell wall	364000
	gi|290771197	Cct8p	K2 oder N?	1	Cct8p (1)	1.15349	0	0	Subunit of the cytosolic chaperonin Cct ring complex, related to Tcp1p, required for the assembly of actin and tubulins in vivo	not visualized
	gi|6319526	Rfs1p	L	1	Rfs1p (1)	1.28647	0	punctate composite	Protein of unknown function; member of a flavodoxin-like fold protein family that includes Pst2p and Ycp4p; green fluorescent protein (GFP)-fusion protein localizes to the cytoplasm in a punctate pattern	7060
	gi|151940753	Wwm1p	L	1	Wwm1p (1)	1.19566	0	cytoplasm,nucleus	WW domain containing protein of unknown function; binds to Mca1p, a caspase-related protease that regulates H2O2-induced apoptosis; overexpression causes Gi phase growth arrest and clonal death that is suppressed by overexpression of MCA1	6020
	gi|6325031	Ypl225wp	L	1	Ypl225wp (1)	1.00182	0	cytoplasm	Protein of unknown function that may interact with ribosomes, based on co-purification experiments; green fluorescent protein (GFP)-fusion protein localizes to the cytoplasm	37500
	gi|6319499	Ola1p	L	2	Ola1p (2)	0.817146	0.0127235	cytoplasm	P-loop ATPase with similarity to human OLA1 and bacterial YchF; identified as specifically interacting with the proteasome; protein levels are induced by hydrogen peroxide	36800
	gi|151943962	YHR020W	L1	1	YHR020W (1)	0.926169	0	0	Protein of unknown function that may interact with ribosomes, based on co-purification experiments; has similarity to proline-tRNA ligase; YHR020W is an essential gene	not visualized
	gi|151940863	SGD1	L1	1	SGD1 (1)	0.852326	0	nucleolus	Essential nuclear protein with a possible role in the osmoregulatory glycerol response; interacts with phospholipase C (Plc1p); putative homolog of human NOM1 which is implicated in acute myeloid leukemia	3060
	gi|6321650	ZPR1	L1	1	ZPR1 (1)	0.780144	0	cytoplasm,nucleus	Essential protein with two zinc fingers, present in the nucleus of growing cells but relocates to the cytoplasm in starved cells via a process mediated by Cpr1p; binds to translation elongation factor eEF-1 (Tef1p)	39900
	gi|6321025	Bmh1p	M	3	Bmh1p (3)	2.24808	0.431886	cytoplasm	14-3-3 protein, major isoform; controls proteome at post-transcriptional level, binds proteins and DNA, involved in regulation of many processes including exocytosis, vesicle transport, Ras/MAPK signaling, and rapamycin-sensitive signaling	158000
	gi|37362625	Sro9p	M	2	Sro9p (2)	1.04968	0.00710312	cytoplasm	Cytoplasmic RNA-binding protein that associates with translating ribosomes; involved in heme regulation of Hap1p as a component of the HMC complex, also involved in the organization of actin filaments; contains a La motif	8430
	gi|151942363	Rvs167p	N	1	Rvs167p (1)	1.64441	0	actin	Actin-associated protein, interacts with Rvs161p to regulate actin cytoskeleton, endocytosis, and viability following starvation or osmotic stress; homolog of mammalian amphiphysin	14600
	gi|27065557	Mlc1p	N	1	Mlc1p (1)	1.6089	0	0	Essential light chain for Myo1p, light chain for Myo2p; stabilizes Myo2p by binding to the neck region; interacts with Myo1p, Iqg1p, and Myo2p to coordinate formation and contraction of the actomyosin ring with targeted membrane deposition	not visualized
	gi|642334	Cof1p	N	2	Cof1p (2)	1.37895	0.0135066	0	Cofilin, promotes actin filament depolarization in a pH-dependent manner; binds both actin monomers and filaments and severs filaments; thought to be regulated by phosphorylation at SER4; ubiquitous and essential in eukaryotes	19600
	gi|14627173	Bbc1	N	1	Bbc1 (1)	1.33046	0	0	Protein possibly involved in assembly of actin patches; interacts with an actin assembly factor Las17p and with the SH3 domains of Type I myosins Myo3p and Myo5p; localized predominantly to cortical actin patches	not visualized
	gi|3435	Tub2p	N	6	Tub2p (6)	1.06615	0.154834	0	Beta-tubulin; associates with alpha-tubulin (Tub1p and Tub3p) to form tubulin dimer, which polymerizes to form microtubules	not visualized
	gi|226703	Abp1p	N	1	Abp1p (1)	1.06227	0	actin	Actin-binding protein of the cortical actin cytoskeleton, important for activation of the Arp2/3 complex that plays a key role actin in cytoskeleton organization	606
	gi|259148986	Arc35p	N	1	Arc35p (1)	1.05347	0	actin	Subunit of the ARP2/3 complex, which is required for the motility and integrity of cortical actin patches; required for cortical localization of calmodulin	13400
	gi|173183	Vps1p	N	3	Vps1p (3)	1.0418	0.179602	cytoplasm,punctate composite,endosome	Dynamin-ähnliche GTPase, die für vakuolären Sortierung; auch in Aktin-Zytoskelett Organisation beteiligt sind, Ende der Golgi-Vorratsspeicherung von einigen Proteinen, die Regulierung peroxisome biogenesis	5960
	gi|6323511	Tub3p	N	2	Tub3p (2)	1.01059	0.159848	cytoplasm,nucleus,spindle pole	Alpha-tubulin; associates with beta-tubulin (Tub2p) to form tubulin dimer, which polymerizes to form microtubules; expressed at lower level than Tub1p	12300
	gi|7546413	Act1p	N	5	Act1p (5)	0.833497	0.100643	0	Actin, structural protein involved in cell polarization, endocytosis, and other cytoskeletal functions	not visualized
	gi|165761044	Sec23p	O	1	Sec23p (1)	1.20663	0	0	GTPase-activating protein; component of the Sec23p-Sec24p heterodimeric complex of the COPII vesicle coat, involved in ER to Golgi transport and autophagy; stimulates the GDP-bound form of Sar1p	not visualized
	gi|151941877	Cdc48p	O	6	Cdc48p (6)	1.07067	0.0716982	cytoplasm,nucleus	ATPase in ER, nuclear membrane and cytosol with homology to mammalian p97; in a complex with Npl4p and Ufd1p participates in retrotranslocation of ubiquitinated proteins from the ER into the cytosol for degradation by the proteasome	78400
	gi|45269295	Ent5	O	1	Ent5 (1)	1.05161	0	Golgi to vacuole	Protein containing an N-terminal epsin-like domain involved in clathrin recruitment and traffic between the Golgi and endosomes; associates with the clathrin adaptor Gga2p, clathrin adaptor complex AP-1, and clathrin	8100
	gi|1149539	Sfb2	O	1	Sfb2 (1)	1.03143	0	ER to Golgi	Component of the Sec23p-Sfb2p heterodimer of the COPII vesicle coat, required for cargo selection during vesicle formation in ER to Golgi transport; homologous to Sec24p and Sfb3p	1720
	gi|6320056	COP1	O	1	COP1 (1)	1.02168	0	Golgi,Golgi to ER	Alpha subunit of COPI vesicle coatomer complex, which surrounds transport vesicles in the early secretory pathway	15200
	gi|171483	Sec21	O	1	Sec21 (1)	0.87221	0	Golgi,Golgi to ER	Gamma subunit of coatomer, a heptameric protein complex that together with Arf1p forms the COPI coat; involved in ER to Golgi transport of selective cargo	77900
	gi|30749262	Ykt6p	O	2	Ykt6p (2)	0.689713	0.098842	0	Vesicle membrane protein (v-SNARE) with acyltransferase activity; involved in trafficking to and within the Golgi, endocytic trafficking to the vacuole, and vacuolar fusion; membrane localization due to prenylation at the carboxy-terminus	not visualized
	gi|229597871	Vtc2p	O	4	Vtc2p (4)	0.505645	0.0314937	ER	Subunit of the vacuolar transporter chaperone (VTC) complex involved in membrane trafficking, vacuolar polyphosphate accumulation, microautophagy and non-autophagic vacuolar fusion	2910
	gi|61679843	Dhh1p	Q	1	Dhh1p (1)	1.10041	0	cytoplasm	Cytoplasmic DExD/H-box helicase, stimulates mRNA decapping, coordinates distinct steps in mRNA function and decay, interacts with both the decapping and deadenylase complexes, may have a role in mRNA export and translation	42900
	gi|151944826	Kap123p	Q	5	Kap123p (5)	0.894126	0.148068	cytoplasm,nucleus	Karyopherin beta, mediates nuclear import of ribosomal proteins prior to assembly into ribosomes and import of histones H3 and H4; localizes to the nuclear pore, nucleus, and cytoplasm; exhibits genetic interactions with RAI1	38300
	gi|6324759	Gsp2p	Q	2	Gsp2p (2)	0.724849	0.179403	cytoplasm,nucleus	GTP binding protein (mammalian Ranp homolog) involved in the maintenance of nuclear organization, RNA processing and transport; interacts with Kap121p, Kap123p and Pdr6p (karyophilin betas); Gsp1p homolog that is not required for viability	2460
	gi|2131097	Ty1B	R	6	Ty1B (6)	1.17494	0.236686	#N/A	Retrotransposon TYA Gag and TYB Pol genes; transcribed/translated as one unit; polyprotein is processed to make a nucleocapsid-like protein (Gag), reverse transcriptase (RT), protease (PR), and integrase (IN); similar to retroviral genes	#N/A
	gi|151946658	Hsm3p	S	1	Hsm3p (1)	1.25822	0	cytoplasm	Proteasome-interacting protein; involved in the assembly of the base subcomplex of the 19S proteasomal regulatory particle (RP); involved in DNA mismatch repair during slow growth; weak similarity to Msh1p; related to human 19S subunit S5b; structural study suggests Hsm3p is a scaffold protein for Rpt1p-Rpt2p complex formation	468
	gi|188595916	Rpn13p	S1	1	Rpn13p (1)	1.99892	0	cytoplasm,nucleus	Subunit of the 19S regulatory particle of the 26S proteasome lid; acts as a ubiquitin receptor for the proteasome; null mutants accumulate ubiquitinated Gcn4p and display decreased 26S proteasome stability	12200
	gi|1147800	Rpt4p	S1	1	Rpt4p (1)	1.19705	0	nucleus	One of six ATPases of the 19S regulatory particle of the 26S proteasome involved in the degradation of ubiquitinated substrates; required for spindle pole body duplication; localized mainly to the nucleus throughout the cell cycle	not visualized
	gi|151943971	Rpn1p	S1	2	Rpn1p (2)	1.076	0.0435108	cytoplasm,nucleus	Non-ATPase base subunit of the 19S regulatory particle of the 26S proteasome; may participate in the recognition of several ligands of the proteasome; contains a leucine-rich repeat (LRR) domain, a site for protein-protein interactions	306000
	gi|6320859	Rpn3p	S1	1	Rpn3p (1)	1.01735	0	cytoplasm,nucleus	Essential, non-ATPase regulatory subunit of the 26S proteasome lid, similar to the p58 subunit of the human 26S proteasome; temperature-sensitive alleles cause metaphase arrest, suggesting a role for the proteasome in cell cycle control	16700
	gi|207341166	Rpt5p	S2	1	Rpt5p (1)	1.45753	0	nucleus	One of six ATPases of the 19S regulatory particle of the 26S proteasome involved in the degradation of ubiquitinated substrates; recruited to the GAL1-10 promoter region upon induction of transcription	not visualized
	gi|151943890	Pat1p	T2	1	Pat1p (1)	0.918601	0	cytoplasm	Topoisomerase II-associated deadenylation-dependent mRNA-decapping factor; also required for faithful chromosome transmission, maintenance of rDNA locus stability, and protection of mRNA 3'-UTRs from trimming; functionally linked to Pab1p	656
	gi|4715	Uba1p	U	1	Uba1p (1)	0.755107	0	cytoplasm,nucleus	Ubiquitin activating enzyme (E1), involved in ubiquitin-mediated protein degradation and essential for viability	17700
	gi|6322381	Scp160p	V	1	Scp160p (1)	1.19887	0	ER	Essential RNA-binding G protein effector of mating response pathway, mainly associated with nuclear envelope and ER, interacts in mRNA-dependent manner with translating ribosomes via multiple KH domains, similar to vertebrate vigilins	not quantitated
	gi|171099	Vma5p	V	3	Vma5p (3)	1.08702	0.279282	ambiguous,vacuolar membrane	Subunit C of the eight-subunit V1 peripheral membrane domain of vacuolar H+-ATPase (V-ATPase), an electrogenic proton pump found throughout the endomembrane system; required for the V1 domain to assemble onto the vacuolar membrane	21100
	gi|6319432	Ura7p	V	2	Ura7p (2)	1.02706	0.115536	cytoplasm	Major CTP synthase isozyme (see also URA8), catalyzes the ATP-dependent transfer of the amide nitrogen from glutamine to UTP, forming CTP, the final step in de novo biosynthesis of pyrimidines; involved in phospholipid biosynthesis	57600
	gi|1008483	Gus1p	V	4	Gus1p (4)	0.830671	0.240593	cytoplasm	Glutamyl-tRNA synthetase (GluRS), forms a complex with methionyl-tRNA synthetase (Mes1p) and Arc1p; complex formation increases the catalytic efficiency of both tRNA synthetases and ensures their correct localization to the cytoplasm	48700
				926		1.12473
			A1	69		1.10635		Nucleolus	63
			A2	127		0.951577		Nucleus	69
			A3	61		1.58818		Cytoplasm	124
			A3a	49		1.51883		Ambiguous	2
			A4	210		1.21198		Vacuole	2
			A5	27		0.970328		Punctate	5
			A6	20		1.06772		Spindle pole	1
			B	7		1.03715		Cell periphery	0
			B1	32		1.08678		Nuclear periphery	1
			B2	58		0.837039		Mitochondria	6
			C1	3		0.961589		Golgi	4
			C3	1		1.01826
			C3a	1		1.01271
			C4e	11		1.67608
			E1	2		1.02068
			E5	1		0.850726
			F5	11		1.21742
			F6	3		1.08557
			F7	1		1.25247
			F8/C3c	1		1.01159
			G	81		0.97848
			G/C2	3		1.31205
			G/V	3		0.703151
			H	9		0.94988
			J	1		1.03403
			K	15		1.06858
			K1	19		0.974549
			K2	13		1.01032
			K2 oder N?	1		1.15349
			L	5		1.07527
			L1	3		0.85288
			M	5		1.64888
			N	23		1.20305
			O	17		0.931198
			Q	8		0.906463
			R	6		1.17494
			S	1		1.25822
			S1	5		1.32233
			S2	1		1.45753
			T2	1		0.918601
			U	1		0.755107
			V	10		1.03591

## Sheet: L33 vs WT
	Accession Number	Name	Class	Peptide Count	Name (Peptide Count)	Avg iTRAQ ratio (117/114)	iTRAQ Standard Deviation (117/114)	Localisation	SGD Description	Copy Number per Cell
	gi|899490	rpS12	A1	1	rpS12 (1)	2.6646	0	0	Protein component of the small (40S) ribosomal subunit; has similarity to rat ribosomal protein S12	not visualized
	gi|2131127	rpS21	A1	1	rpS21 (1)	1.79002	0	cytoplasm	Protein component of the small (40S) ribosomal subunit; nearly identical to Rps21Bp and has similarity to rat S21 ribosomal protein	27400
	gi|55670021	Asc1p	A1	4	Asc1p (4)	1.69237	0.107227	0	G-protein beta subunit and guanine nucleotide dissociation inhibitor for Gpa2p; ortholog of RACK1 that inhibits translation; core component of the small (40S) ribosomal subunit; represses Gcn4p in the absence of amino acid starvation	333000
	gi|256272110	rpS21B	A1	1	rpS21B (1)	1.62395	0	cytoplasm	Protein component of the small (40S) ribosomal subunit; nearly identical to Rps21Ap and has similarity to rat S21 ribosomal protein	15300
	gi|6322583	rpS5	A1	2	rpS5 (2)	1.62285	0.210374	0	Protein component of the small (40S) ribosomal subunit, the least basic of the non-acidic ribosomal proteins; phosphorylated in vivo; essential for viability; has similarity to E. coli S7 and rat S5 ribosomal proteins	not visualized
	gi|6320918	rpS24A	A1	4	rpS24A (4)	1.5863	0.324039	cytoplasm	Protein component of the small (40S) ribosomal subunit; identical to Rps24Bp and has similarity to rat S24 ribosomal protein	not visualized
	gi|190404968	rpS13	A1	2	rpS13 (2)	1.57649	0.126197	0	Protein component of the small (40S) ribosomal subunit; has similarity to E. coli S15 and rat S13 ribosomal proteins	not visualized
	gi|207344483	rpS4	A1	4	rpS4 (4)	1.50887	0.0719786	cytoplasm	Protein component of the small (40S) ribosomal subunit; mutation affects 20S pre-rRNA processing; identical to Rps4Bp and has similarity to rat S4 ribosomal protein	573
	gi|6324533	rpS15	A1	2	rpS15 (2)	1.50245	0.0933461	0	Protein component of the small (40S) ribosomal subunit; has similarity to E. coli S19 and rat S15 ribosomal proteins	not visualized
	gi|6319399	rpS8A	A1	6	rpS8A (6)	1.49083	0.274548	cytoplasm	Protein component of the small (40S) ribosomal subunit; identical to Rps8Bp and has similarity to rat S8 ribosomal protein	15900
	gi|6321653	rpS0A	A1	4	rpS0A (4)	1.48186	0.264486	cytoplasm	Protein component of the small (40S) ribosomal subunit, nearly identical to Rps0Bp; required for maturation of 18S rRNA along with Rps0Bp; deletion of either RPS0 gene reduces growth rate, deletion of both genes is lethal	93700
	gi|6323399	rpS22	A1	1	rpS22 (1)	1.46918	0	nucleolus,nucleus	Protein component of the small (40S) ribosomal subunit; nearly identical to Rps22Bp and has similarity to E. coli S8 and rat S15a ribosomal proteins	40400
	gi|10383793	rpS14A	A1	3	rpS14A (3)	1.44523	0.185904	0	Ribosomal protein 59 of the small subunit, required for ribosome assembly and 20S pre-rRNA processing; mutations confer cryptopleurine resistance; nearly identical to Rps14Bp and similar to E. coli S11 and rat S14 ribosomal proteins	29600
	gi|1151236	rpS6A/B	A1	4	rpS6A/B (4)	1.44131	0.140725	cytoplasm	Protein component of the small (40S) ribosomal subunit; identical to Rps6Bp and has similarity to rat S6 ribosomal protein	66000
	gi|1914797	rpS11B	A1	2	rpS11B (2)	1.38659	0.287027	cytoplasm	Protein component of the small (40S) ribosomal subunit; identical to Rps11Ap and has similarity to E. coli S17 and rat S11 ribosomal proteins	1200
	gi|6324151	rpS3	A1	3	rpS3 (3)	1.37659	0.0812643	0	Protein component of the small (40S) ribosomal subunit, has apurinic/apyrimidinic (AP) endonuclease activity; essential for viability; has similarity to E. coli S3 and rat S3 ribosomal proteins	146000
	gi|6323886	rpS10B	A1	2	rpS10B (2)	1.34939	0.0717457	cytoplasm	Protein component of the small (40S) ribosomal subunit; nearly identical to Rps10Ap and has similarity to rat ribosomal protein S10	7650
	gi|6321772	rpS20	A1	4	rpS20 (4)	1.31399	0.0404105	0	Protein component of the small (40S) ribosomal subunit; overproduction suppresses mutations affecting RNA polymerase III-dependent transcription; has similarity to E. coli S10 and rat S20 ribosomal proteins	not visualized
	gi|49258832	rpS18A/B	A1	4	rpS18A/B (4)	1.31301	0.0287269	cytoplasm	Protein component of the small (40S) ribosomal subunit; nearly identical to Rps18Bp and has similarity to E. coli S13 and rat S18 ribosomal proteins	48100
	gi|6323617	rpS17	A1	1	rpS17 (1)	1.25028	0	cytoplasm	Ribosomal protein 51 (rp51) of the small (40s) subunit; nearly identical to Rps17Bp and has similarity to rat S17 ribosomal protein	30900
	gi|1164943	rpS7A	A1	3	rpS7A (3)	1.23915	0.254657	0	Protein component of the small (40S) ribosomal subunit, nearly identical to Rps7Bp; interacts with Kti11p; deletion causes hypersensitivity to zymocin; has similarity to rat S7 and Xenopus S8 ribosomal proteins	41000
	gi|6319666	rpS9B	A1	4	rpS9B (4)	1.18215	0.165298	cytoplasm	Protein component of the small (40S) ribosomal subunit; nearly identical to Rps9Ap and has similarity to E. coli S4 and rat S9 ribosomal proteins	63300
	gi|6323577	rpS1B	A1	6	rpS1B (6)	1.151	0.194213	cytoplasm	Ribosomal protein 10 (rp10) of the small (40S) subunit; nearly identical to Rps1Ap and has similarity to rat S3a ribosomal protein	107000
	gi|207345408	rpS2	A1	1	rpS2 (1)	1.00463	0	0	Protein component of the small (40S) subunit, essential for control of translational accuracy; phosphorylation by C-terminal domain kinase I (CTDK-I) enhances translational accuracy; methylated on one or more arginine residues by Hmt1p	not visualized
	gi|6324028	rpL18	A2	8	rpL18 (8)	1.8857	0.500804	cytoplasm	Protein component of the large (60S) ribosomal subunit, identical to Rpl18Ap and has similarity to rat L18 ribosomal protein	63700
	gi|151940865	rpP0	A2	6	rpP0 (6)	1.62316	0.334593	0	Conserved ribosomal protein P0 similar to rat P0, human P0, and E. coli L10e; shown to be phosphorylated on serine 302	not visualized
	gi|6320073	rpP1B	A2	1	rpP1B (1)	1.61331	0	cytoplasm	Ribosomal protein P1 beta, component of the ribosomal stalk, which is involved in interaction of translational elongation factors with ribosome; accumulation is regulated by phosphorylation and interaction with the P2 stalk component	22400
	gi|6322984	rpL8	A2	7	rpL8 (7)	1.60301	0.336286	cytoplasm	Ribosomal protein L4 of the large (60S) ribosomal subunit, nearly identical to Rpl8Ap and has similarity to rat L7a ribosomal protein; mutation results in decreased amounts of free 60S subunits	80200
	gi|259149446	rpP2A	A2	1	rpP2A (1)	1.55576	0	cytoplasm	Ribosomal protein P2 alpha, a component of the ribosomal stalk, which is involved in the interaction between translational elongation factors and the ribosome; regulates the accumulation of P1 (Rpp1Ap and Rpp1Bp) in the cytoplasm	428000
	gi|6321362	rpL7	A2	7	rpL7 (7)	1.54132	0.279878	cytoplasm	Protein component of the large (60S) ribosomal subunit, nearly identical to Rpl7Bp and has similarity to E. coli L30 and rat L7 ribosomal proteins; contains a conserved C-terminal Nucleic acid Binding Domain (NDB2)	101000
	gi|6325359	rpL11	A2	6	rpL11 (6)	1.49273	0.326371	cytoplasm	Protein component of the large (60S) ribosomal subunit, nearly identical to Rpl11Bp; involved in ribosomal assembly; depletion causes degradation of proteins and RNA of the 60S subunit; has similarity to E. coli L5 and rat L11	39000
	gi|6324445	rpL25	A2	2	rpL25 (2)	1.4823	0.21053	0	Primary rRNA-binding ribosomal protein component of the large (60S) ribosomal subunit, has similarity to E. coli L23 and rat L23a ribosomal proteins; binds to 26S rRNA via a conserved C-terminal motif	not visualized
	gi|6325126	rpL5	A2	11	rpL5 (11)	1.4454	0.21034	cytoplasm	Protein component of the large (60S) ribosomal subunit with similarity to E. coli L18 and rat L5 ribosomal proteins; binds 5S rRNA and is required for 60S subunit assembly	not visualized
	gi|49258851	rpL16	A2	1	rpL16 (1)	1.42296	0	cytoplasm	N-terminally acetylated protein component of the large (60S) ribosomal subunit, binds to 5.8 S rRNA; has similarity to Rpl16Bp, E. coli L13 and rat L13a ribosomal proteins; transcriptionally regulated by Rap1p	43300
	gi|151945897	rpL36	A2	1	rpL36 (1)	1.42291	0	cytoplasm	Protein component of the large (60S) ribosomal subunit, nearly identical to Rpl36Ap and has similarity to rat L36 ribosomal protein; binds to 5.8 S rRNA	5370
	gi|190405088	rpL13	A2	1	rpL13 (1)	1.37866	0	cytoplasm	Protein component of the large (60S) ribosomal subunit, nearly identical to Rpl13Bp; not essential for viability; has similarity to rat L13 ribosomal protein	133000
	gi|49258850	rpL15	A2	7	rpL15 (7)	1.37536	0.14628	0	Protein component of the large (60S) ribosomal subunit, nearly identical to Rpl15Bp and has similarity to rat L15 ribosomal protein; binds to 5.8 S rRNA	not visualized
	gi|9755331	rpL34	A2	2	rpL34 (2)	1.36621	0.225714	cytoplasm	Protein component of the large (60S) ribosomal subunit, nearly identical to Rpl34Bp and has similarity to rat L34 ribosomal protein	23600
	gi|49258841	rpL3	A2	10	rpL3 (10)	1.36371	0.240567	cytoplasm	Protein component of the large (60S) ribosomal subunit, has similarity to E. coli L3 and rat L3 ribosomal proteins; involved in the replication and maintenance of killer double stranded RNA virus	450
	gi|119390529	rpL1	A2	1	rpL1 (1)	1.35764	0	cytoplasm	N-terminally acetylated protein component of the large (60S) ribosomal subunit, nearly identical to Rpl1Ap and has similarity to E. coli L1 and rat L10a ribosomal proteins; rpl1a rpl1b double null mutation is lethal	265000
	gi|190408368	rpL13	A2	11	rpL13 (11)	1.35712	0.168119	cytoplasm	Protein component of the large (60S) ribosomal subunit, nearly identical to Rpl13Ap; not essential for viability; has similarity to rat L13 ribosomal protein	54200
	gi|6324262	rpL9	A2	1	rpL9 (1)	1.35041	0	cytoplasm	Protein component of the large (60S) ribosomal subunit, nearly identical to Rpl9Ap and has similarity to E. coli L6 and rat L9 ribosomal proteins	76000
	gi|6319505	rpL4	A2	7	rpL4 (7)	1.29879	0.217344	cytoplasm	N-terminally acetylated protein component of the large (60S) ribosomal subunit, nearly identical to Rpl4Bp and has similarity to E. coli L4 and rat L4 ribosomal proteins	not visualized
	gi|49258849	rpL12	A2	1	rpL12 (1)	1.26693	0	cytoplasm	Protein component of the large (60S) ribosomal subunit, nearly identical to Rpl12Bp; rpl12a rpl12b double mutant exhibits slow growth and slow translation; has similarity to E. coli L11 and rat L12 ribosomal proteins	68500
	gi|256270643	rpL36	A2	4	rpL36 (4)	1.22308	0.126535	cytoplasm	N-terminally acetylated protein component of the large (60S) ribosomal subunit, nearly identical to Rpl36Bp and has similarity to rat L36 ribosomal protein; binds to 5.8 S rRNA	5370
	gi|292659544	rpL23	A2	2	rpL23 (2)	1.21474	0.0210963	nucleus	Protein component of the large (60S) ribosomal subunit, identical to Rpl23Bp and has similarity to E. coli L14 and rat L23 ribosomal proteins	not visualized
	gi|124263182	rpL32	A2	2	rpL32 (2)	1.16586	0.0132698	0	Protein component of the large (60S) ribosomal subunit, has similarity to rat L32 ribosomal protein; overexpression disrupts telomeric silencing	not visualized
	gi|6320708	rpL37	A2	1	rpL37 (1)	1.15848	0	cytoplasm	Protein component of the large (60S) ribosomal subunit, has similarity to Rpl37Ap and to rat L37 ribosomal protein	19700
	gi|6323567	rpL6	A2	1	rpL6 (1)	1.11927	0	cytoplasm	N-terminally acetylated protein component of the large (60S) ribosomal subunit, has similarity to Rpl6Bp and to rat L6 ribosomal protein; binds to 5.8S rRNA	37100
	gi|6321407	rpL24	A2	2	rpL24 (2)	1.11864	0.143282	cytoplasm	Ribosomal protein L30 of the large (60S) ribosomal subunit, nearly identical to Rpl24Bp and has similarity to rat L24 ribosomal protein; not essential for translation but may be required for normal translation rate	247000
	gi|49258840	rpL2	A2	5	rpL2 (5)	1.11227	0.0847774	cytoplasm	Protein component of the large (60S) ribosomal subunit, identical to Rpl2Bp and has similarity to E. coli L2 and rat L8 ribosomal proteins	not quantitated
	gi|151944465	rpL16	A2	4	rpL16 (4)	1.08105	0.225149	0	N-terminally acetylated protein component of the large (60S) ribosomal subunit, binds to 5.8 S rRNA; has similarity to Rpl16Ap, E. coli L13 and rat L13a ribosomal proteins; transcriptionally regulated by Rap1p	not visualized
	gi|218511	rpL6	A2	1	rpL6 (1)	1.02001	0	cytoplasm	N-terminally acetylated protein component of the large (60S) ribosomal subunit, has similarity to Rpl6Bp and to rat L6 ribosomal protein; binds to 5.8S rRNA	38400
	gi|256274177	rpL33	A2	1	rpL33 (1)	1.0176	0	0	N-terminally acetylated ribosomal protein L37 of the large (60S) ribosomal subunit, nearly identical to Rpl33Bp and has similarity to rat L35a; rpl33a null mutant exhibits slow growth while rpl33a rpl33b double null mutant is inviable	not visualized
	gi|736308	rpL20	A2	2	rpL20 (2)	0.996306	0.24122	cytoplasm	Protein component of the large (60S) ribosomal subunit, nearly identical to Rpl20Bp and has similarity to rat L18a ribosomal protein	54300
	gi|6323104	rpL10	A2	3	rpL10 (3)	0.974797	0.120477	cytoplasm	Protein component of the large (60S) ribosomal subunit, responsible for joining the 40S and 60S subunits; regulates translation initiation; has similarity to rat L10 ribosomal protein and to members of the QM gene family	not visualized
	gi|49258852	rpL17	A2	3	rpL17 (3)	0.914018	0.24103	cytoplasm	Protein component of the large (60S) ribosomal subunit, nearly identical to Rpl17Bp and has similarity to E. coli L22 and rat L17 ribosomal proteins; copurifies with the Dam1 complex (aka DASH complex)	not visualized
	gi|49258866	rpL43	A2	1	rpL43 (1)	0.909933	0	cytoplasm	Protein component of the large (60S) ribosomal subunit, identical to Rpl43Bp and has similarity to rat L37a ribosomal protein; null mutation confers a dominant lethal phenotype	44600
	gi|6319444	rpL19	A2	2	rpL19 (2)	0.905835	0.210166	cytoplasm	Protein component of the large (60S) ribosomal subunit, nearly identical to Rpl19Ap and has similarity to rat L19 ribosomal protein; rpl19a and rpl19b single null mutations result in slow growth, while the double null mutation is lethal	225000
	gi|6322284	rpL17	A2	1	rpL17 (1)	0.727715	0	cytoplasm	Protein component of the large (60S) ribosomal subunit, nearly identical to Rpl17Ap and has similarity to E. coli L22 and rat L17 ribosomal proteins	21100
	gi|6324564	Rcl1p	A3	3	Rcl1p (3)	3.03527	0.723143	nucleolus,nucleus	Subunit of U3-containing 90S preribosome processome complex involved in 18S rRNA biogenesis and small ribosomal subunit assembly; stimulates Bms1p GTPase and U3 binding activity; similar to RNA cyclase-like proteins but no activity detected	10000
	gi|151946633	Enp1p	A3	1	Enp1p (1)	2.87483	0	cytoplasm,nucleolus,nucleus	Protein associated with U3 and U14 snoRNAs, required for pre-rRNA processing and 40S ribosomal subunit synthesis; localized in the nucleus and concentrated in the nucleolus	21600
	gi|45269774	Emg1p	A3	2	Emg1p (2)	2.72958	0.384956	cytoplasm,nucleus	Member of the alpha/beta knot fold methyltransferase superfamily; required for maturation of 18S rRNA and for 40S ribosome production; interacts with RNA and with S-adenosylmethionine; associates with spindle/microtubules; forms homodimers	not visualized
	gi|160358657	Rok1p	A3	2	Rok1p (2)	2.43066	0.41984	0	ATP-dependent RNA helicase of the DEAD box family; required for 18S rRNA synthesis	not visualized
	gi|256270959	Krr1p	A3	2	Krr1p (2)	2.37535	0.792182	cytoplasm,nucleolus	Essential nucleolar protein required for the synthesis of 18S rRNA and for the assembly of 40S ribosomal subunit	4340
	gi|51830274	Bfr2p	A3	3	Bfr2p (3)	2.12299	0.393291	nucleolus	Essential protein that is a component of 90S preribosomes; may be involved in rRNA processing; multicopy suppressor of sensitivity to Brefeldin A; expression is induced during lag phase and also by cold shock	15400
	gi|151941853	Nop14p /Utp2p	A3	2	Nop14p /Utp2p (2)	2.0821	0.684121	0	Nucleolar protein, forms a complex with Noc4p that mediates maturation and nuclear export of 40S ribosomal subunits; also present in the small subunit processome complex, which is required for processing of pre-18S rRNA	not visualized
	gi|151943423	Enp2p	A3	3	Enp2p (3)	2.0341	0.672227	0	Protein associated with U3 and U14 snoRNAs, required for pre-rRNA processing and 40S ribosomal subunit synthesis; localized in the nucleus and concentrated in the nucleolus	not visualized
	gi|151941219	Fcf2p	A3	1	Fcf2p (1)	1.98598	0	nucleolus	Essential nucleolar protein involved in the early steps of 35S rRNA processing; interacts with Faf1p; member of a transcriptionally co-regulated set of genes called the RRB regulon	not visualized
	gi|151942910	Rrp9p	A3	4	Rrp9p (4)	1.93412	0.378202	nucleolus	Protein involved in pre-rRNA processing, associated with U3 snRNP; component of small ribosomal subunit (SSU) processosome; ortholog of the human U3-55k protein	5130
	gi|151944405	Kre33p	A3	8	Kre33p (8)	1.90149	0.280471	nucleolus	Essential protein of unknown function; heterozygous mutant shows haploinsufficiency in K1 killer toxin resistance	not quantitated
	gi|151941158	Sof1p	A3	6	Sof1p (6)	1.90068	0.431707	nucleolus	Essential protein required for biogenesis of 40S (small) ribosomal subunit; has similarity to the beta subunit of trimeric G-proteins and the splicing factor Prp4p	6620
	gi|151942584	Bms1p	A3	8	Bms1p (8)	1.77193	0.381514	0	GTPase required for synthesis of 40S ribosomal subunits and for processing the 35S pre-rRNA at sites A0, A1, and A2; interacts with Rcl1p, which stimulates its GTPase and U3 snoRNA binding activities; has similarity to Tsr1p	not visualized
	gi|151944842	Lcp5p	A3	3	Lcp5p (3)	1.65197	0.564043	0	Essential protein involved in maturation of 18S rRNA; depletion leads to inhibited pre-rRNA processing and reduced polysome levels; localizes primarily to the nucleolus	1430
	gi|151942575	New1p	A3	3	New1p (3)	1.50744	0.234962	cytoplasm	ATP binding cassette family member; Asn/Gln-rich rich region supports [NU+] prion formation and susceptibility to [PSI+] prion induction; homologous to mRNA export factor from S. pombe and similar protein from C. albicans (	37600
	gi|253181	Nsr1p	A3	5	Nsr1p (5)	1.21765	0.184845	nucleolus	Nucleolar protein that binds nuclear localization sequences, required for pre-rRNA processing and ribosome biogenesis	77400
	gi|190407071	Prp43p	A3	5	Prp43p (5)	1.1938	0.124287	nucleolus	RNA helicase in the DEAH-box family, functions in both RNA polymerase I and polymerase II transcript metabolism, involved in release of the lariat-intron from the spliceosome	16900
	gi|151942372	Utp5p	A3a	1	Utp5p (1)	2.84555	0	nucleolus	Subunit of U3-containing Small Subunit (SSU) processome complex involved in production of 18S rRNA and assembly of small ribosomal subunit	33100
	gi|6320049	Sas10p / Utp3p	A3a	2	Sas10p / Utp3p (2)	2.60813	1.21211	0	Essential subunit of U3-containing Small Subunit (SSU) processome complex involved in production of 18S rRNA and assembly of small ribosomal subunit; disrupts silencing when overproduced	not visualized
	gi|151943873	Pwp2p	A3a	1	Pwp2p (1)	2.36873	0	nucleolus	Conserved 90S pre-ribosomal component essential for proper endonucleolytic cleavage of the 35 S rRNA precursor at A0, A1, and A2 sites; contains eight WD-repeats; PWP2 deletion leads to defects in cell cycle and bud morphogenesis	16700
	gi|151941062	Utp13p	A3a	4	Utp13p (4)	2.0678	0.629667	nucleolus	Nucleolar protein, component of the small subunit (SSU) processome containing the U3 snoRNA that is involved in processing of pre-18S rRNA	8070
	gi|151945015	Utp10p	A3a	2	Utp10p (2)	2.03582	0.0201224	nucleolus	Nucleolar protein, component of the small subunit (SSU) processome containing the U3 snoRNA that is involved in processing of pre-18S rRNA	18200
	gi|151946073	Utp14p	A3a	5	Utp14p (5)	1.99115	0.747036	nucleolus,nucleus	Subunit of U3-containing Small Subunit (SSU) processome complex involved in production of 18S rRNA and assembly of small ribosomal subunit	1470
	gi|207342335	Utp15p	A3a	5	Utp15p (5)	1.95589	0.401549	nucleolus,nucleus	Nucleolar protein, component of the small subunit (SSU) processome containing the U3 snoRNA that is involved in processing of pre-18S rRNA	358
	gi|151943367	Utp22p	A3a	1	Utp22p (1)	1.95155	0	nucleolus,nucleus	Possible U3 snoRNP protein involved in maturation of pre-18S rRNA, based on computational analysis of large-scale protein-protein interaction data	3260
	gi|207346446	Utp4p	A3a	5	Utp4p (5)	1.94041	0.31677	nucleolus	Subunit of U3-containing 90S preribosome and Small Subunit (SSU) processome complexes involved in production of 18S rRNA and assembly of small ribosomal subunit; member of t-Utp subcomplex involved with transcription of 35S rRNA transcript	5440
	gi|6321990	Utp9p	A3a	3	Utp9p (3)	1.934	0.271635	nucleolus	Nucleolar protein, component of the small subunit (SSU) processome containing the U3 snoRNA that is involved in processing of pre-18S rRNA	20000
	gi|151940928	Utp21p	A3a	6	Utp21p (6)	1.87119	0.591045	nucleus	Subunit of U3-containing 90S preribosome and Small Subunit (SSU) processome complexes involved in production of 18S rRNA and assembly of small ribosomal subunit; synthetic defect with STI1 Hsp90 cochaperone; human homolog linked to glaucoma	2020
	gi|6319818	Rrp7p	A3a	1	Rrp7p (1)	1.86196	0	nucleolus,nucleus	Essential protein involved in rRNA processing and ribosome biogenesis	2610
	gi|151944799	Utp7p	A3a	1	Utp7p (1)	1.79945	0	0	Nucleolar protein, component of the small subunit (SSU) processome containing the U3 snoRNA that is involved in processing of pre-18S rRNA	5800
	gi|190407832	Nan1p	A3a	3	Nan1p (3)	1.68961	0.249689	nucleolus	U3 snoRNP protein, component of the small (ribosomal) subunit (SSU) processosome containing U3 snoRNA; required for the biogenesis of18S rRNA	6560
	gi|151945258	Utp18p	A3a	1	Utp18p (1)	1.68721	0	nucleolus	Possible U3 snoRNP protein involved in maturation of pre-18S rRNA, based on computational analysis of large-scale protein-protein interaction data	9570
	gi|151945077	Mpp10p	A3a	3	Mpp10p (3)	1.66874	0.304237	0	Component of the SSU processome and 90S preribosome, required for pre-18S rRNA processing, interacts with and controls the stability of Imp3p and Imp4p, essential for viability; similar to human Mpp10p	not visualized
	gi|151944459	Imp4p	A3a	2	Imp4p (2)	1.59871	0.116329	0	Component of the SSU processome, which is required for pre-18S rRNA processing; interacts with Mpp10p; member of a superfamily of proteins that contain a sigma(70)-like motif and associate with RNAs	not visualized
	gi|151942889	Mrd1p	A3a	2	Mrd1p (2)	1.51439	0.0430891	0	Essential conserved protein that is part of the 90S preribosome; required for production of 18S rRNA and small ribosomal subunit; contains five consensus RNA-binding domains	2220
	gi|116666730	Snu13	A3a	1	Snu13 (1)	1.43261	0	0	RNA binding protein, part of U3 snoRNP involved in rRNA processing, part of U4/U6-U5 tri-snRNP involved in mRNA splicing, similar to human 15.5K protein	not visualized
	gi|151942459	Puf6p	A4	1	Puf6p (1)	2.26793	0	nucleolus,nucleus	Pumilio-homology domain protein that binds ASH1 mRNA at PUF consensus sequences in the 3' UTR and represses its translation, resulting in proper asymmetric localization of ASH1 mRNA	21500
	gi|6324868	Rrs1p	A4	3	Rrs1p (3)	2.08333	0.961334	0	Essential protein that binds ribosomal protein L11 and is required for nuclear export of the 60S pre-ribosomal subunit during A3/4; mouse homolog shows altered expression in Huntington's disease model mice	not visualized
	gi|190409747	Rrp14p	A4	2	Rrp14p (2)	1.99428	0.50281	0	Essential protein, constituent of 66S pre-ribosomal particles; interacts with proteins involved in ribosomal biogenesis and cell polarity; member of the SURF-6 family	not visualized
	gi|521090	Nop4p	A4	15	Nop4p (15)	1.94298	0.388851	nucleolus,nucleus	Nucleolar protein, essential for processing and maturation of 27S pre-rRNA and large ribosomal subunit biogenesis; constituent of 66S pre-ribosomal particles; contains four RNA recognition motifs (RRMs)	4990
	gi|151941367	Mak16p	A4	3	Mak16p (3)	1.93761	0.280668	0	Essential nuclear protein, constituent of 66S pre-ribosomal particles; required for maturation of 25S and 5.8S rRNAs;	not visualized
	gi|6323885	Rrp5p	A4	28	Rrp5p (28)	1.82894	0.481145	nucleolus	RNA binding protein with preference for single stranded tracts of U's involved in synthesis of both 18S and 5.8S rRNAs; component of both the ribosomal small subunit (SSU) processosome and the 90S preribosome	8860
	gi|6320292	Rrp1p	A4	2	Rrp1p (2)	1.77514	0.311309	nucleolus,nucleus	Essential evolutionarily conserved nucleolar protein necessary for biogenesis of 60S ribosomal subunits and processing of pre-rRNAs to mature rRNAs, associated with several distinct 66S pre-ribosomal particles	6960
	gi|6319988	Nop6p	A4	3	Nop6p (3)	1.72399	0.28426	nucleolus	Putative RNA-binding protein implicated in A3/4; contains an RNA recognition motif (RRM) and has similarity to hydrophilins; NOP6 may be a fungal-specific gene as no homologs have been yet identified in higher eukaryotes	8970
	gi|207340712	Nip7p	A4	4	Nip7p (4)	1.71766	0.221899	nucleolus,nucleus	Nucleolar protein required for 60S ribosome subunit biogenesis, constituent of 66S pre-ribosomal particles; physically interacts with Nop8p and the exosome subunit Rrp43p	5170
	gi|51013571	Nop2p	A4	7	Nop2p (7)	1.62166	0.179468	nucleolus,nucleus	Probable RNA m(5)C methyltransferase, essential for processing and maturation of 27S pre-rRNA and large ribosomal subunit biogenesis; localized to the nucleolus; constituent of 66S pre-ribosomal particles	18700
	gi|6323693	Erb1p	A4	20	Erb1p (20)	1.6126	0.269025	nucleolus,nucleus	Constituent of 66S pre-ribosomal particles, forms a complex with Nop7p and Ytm1p that is required for maturation of the large ribosomal subunit; required for maturation of the 25S and 5.8S ribosomal RNAs; homologous to mammalian Bop1	2680
	gi|207345119	Nop7p	A4	11	Nop7p (11)	1.61136	0.307302	nucleolus,nucleus	Component of several different pre-ribosomal particles; forms a complex with Ytm1p and Erb1p that is required for maturation of the large ribosomal subunit; required for exit from G0 and the initiation of cell proliferation	4530
	gi|151941273	Rea1p/Mdn1p	A4	2	Rea1p/Mdn1p (2)	1.60048	0.297362	cytoplasm,nucleus	Huge dynein-related AAA-type ATPase (midasin), forms extended pre-60S particle with the Rix1 complex (Rix1p-Ipi1p-Ipi3p), may mediate ATP-dependent remodeling of 60S subunits and subsequent export from nucleoplasm to cytoplasm	538
	gi|6324846	Ytm1p	A4	6	Ytm1p (6)	1.57794	0.0731553	nucleolus,nucleus	Constituent of 66S pre-ribosomal particles, forms a complex with Nop7p and Erb1p that is required for maturation of the large ribosomal subunit; has seven C-terminal WD repeats	6670
	gi|6324219	Nop15p	A4	5	Nop15p (5)	1.57537	0.069683	nucleolus,nucleus	Constituent of 66S pre-ribosomal particles, involved in 60S ribosomal subunit biogenesis; localizes to both nucleolus and cytoplasm	4280
	gi|151942049	Noc1p	A4	11	Noc1p (11)	1.53866	0.302545	nucleolus	Constituent of 66S pre-ribosomal particles, required for large (60S) ribosomal subunit biogenesis; involved in nuclear export of pre-ribosomes; required for maintenance of dsRNA virus; homolog of human CAATT-binding protein	15000
	gi|190407271	Brx1p	A4	5	Brx1p (5)	1.51776	0.225228	nucleolus,nucleus	Nucleolar protein, constituent of 66S pre-ribosomal particles; depletion leads to defects in rRNA processing and a block in the assembly of large ribosomal subunits; possesses a sigma(70)-like RNA-binding motif	13200
	gi|190405562	Nop16p	A4	4	Nop16p (4)	1.50763	0.154713	nucleolus,nucleus	Constituent of 66S pre-ribosomal particles, involved in 60S ribosomal subunit biogenesis	2860
	gi|207344709	Cic1p/Nsa3p	A4	5	Cic1p/Nsa3p (5)	1.47358	0.137821	nucleolus,nucleus	Essential protein that interacts with proteasome components and has a potential role in proteasome substrate specificity; also copurifies with 66S pre-ribosomal particles	45900
	gi|6325164	Nog1p	A4	7	Nog1p (7)	1.46265	0.392274	nucleus	Putative GTPase that associates with free 60S ribosomal subunits in the nucleolus and is required for 60S ribosomal subunit biogenesis; constituent of 66S pre-ribosomal particles; member of the ODN family of nucleolar G-proteins	28000
	gi|171656	Drs1p	A4	1	Drs1p (1)	1.45987	0	cytoplasm,nucleolus,nucleus	Nucleolar DEAD-box protein required for ribosome assembly and function, including synthesis of 60S ribosomal subunits; constituent of 66S pre-ribosomal particles	not visualized
	gi|151944528	Rlp7p	A4	4	Rlp7p (4)	1.45722	0.129453	0	Nucleolar protein with similarity to large ribosomal subunit L7 proteins; constituent of 66S pre-ribosomal particles; plays an essential role in processing of precursors to the large ribosomal subunit RNAs	7720
	gi|151941620	Rpf2p	A4	3	Rpf2p (3)	1.44935	0.0555966	nucleolus,nucleus	Essential protein involved in the processing of pre-rRNA and the assembly of the 60S ribosomal subunit; interacts with ribosomal protein L11; localizes predominantly to the nucleolus; constituent of 66S pre-ribosomal particles	32400
	gi|6323947	Has1p	A4	8	Has1p (8)	1.43821	0.191692	0	ATP-dependent RNA helicase; localizes to both the nuclear periphery and nucleolus; highly enriched in nuclear pore complex fractions; constituent of 66S pre-ribosomal particles	not visualized
	gi|151945296	Noc2p	A4	12	Noc2p (12)	1.40391	0.156176	nucleolus,nucleus	Protein that forms a nucleolar complex with Mak21p that binds to 90S and 66S pre-ribosomes, as well as a nuclear complex with Noc3p that binds to 66S pre-ribosomes; both complexes mediate intranuclear transport of ribosomal precursors	29000
	gi|151941747	Ebp2p	A4	15	Ebp2p (15)	1.39379	0.224483	0	Essential protein required for the maturation of 25S rRNA and 60S ribosomal subunit assembly, localizes to the nucleolus; constituent of 66S pre-ribosomal particles	not visualized
	gi|6322843	Mrt4p	A4	5	Mrt4p (5)	1.37846	0.240419	nucleolus,nucleus	Protein involved in mRNA turnover and ribosome assembly, localizes to the nucleolus	18200
	gi|6325273	Tif6p	A4	1	Tif6p (1)	1.34062	0	nucleolus,nucleus	Constituent of 66S pre-ribosomal particles, has similarity to human B1 factor 6 (eIF6); may be involved in the biogenesis and or stability of 60S ribosomal subunits	18600
	gi|259147998	Rlp24p	A4	3	Rlp24p (3)	1.31024	0.0638981	0	Essential protein with similarity to Rpl24Ap and Rpl24Bp, associated with pre-60S ribosomal subunits and required for ribosomal large subunit biogenesis	not visualized
	gi|190407303	Nop12p	A4	5	Nop12p (5)	1.2936	0.278923	nucleolus	Nucleolar protein involved in pre-25S rRNA processing and biogenesis of large 60S ribosomal subunit; contains an RNA recognition motif (RRM); binds to Ebp2; similar to Nop13p and Nsr1p	5910
	gi|190406043	Noc3p	A4	6	Noc3p (6)	1.14774	0.0817732	nucleolus,nucleus	Protein that forms a nuclear complex with Noc2p that binds to 66S ribosomal precursors to mediate their intranuclear transport; also binds to chromatin to promote the association of DNA replication factors and replication initiation	11700
	gi|190406395	Spb1p	A4	1	Spb1p (1)	0.661519	0	0	AdoMet-dependent methyltransferase involved in rRNA processing and 60S ribosomal subunit maturation; methylates G2922 in the tRNA docking site of the large subunit rRNA and in the absence of snR52, U2921; suppressor of PAB1 mutants	not visualized
	gi|206558288	Nsa1p	A4	2	Nsa1p (2)	0.539682	0.329564	nucleolus,nucleus	Constituent of 66S pre-ribosomal particles, involved in 60S ribosomal subunit biogenesis	2740
	gi|7839181	Nop10p	A5	2	Nop10p (2)	1.33368	0.0237515	nucleolus	Constituent of small nucleolar ribonucleoprotein particles containing H/ACA-type snoRNAs, which are required for pseudouridylation and processing of pre-18S rRNA	not visualized
	gi|6320190	Nop1p	A5	6	Nop1p (6)	1.31027	0.0882127	0	Nucleolar protein, component of the small subunit processome complex, which is required for processing of pre-18S rRNA; has similarity to mammalian fibrillarin	not visualized
	gi|666101	Nhp2p	A5	2	Nhp2p (2)	1.23945	0.105721	nucleolus	Nuclear protein related to mammalian high mobility group (HMG) proteins, essential for function of H/ACA-type snoRNPs, which are involved in 18S rRNA processing	not visualized
	gi|190405265	Nop56p	A5	7	Nop56p (7)	1.21902	0.186696	nucleolus	Essential evolutionarily-conserved nucleolar protein component of the box C/D snoRNP complexes that direct 2'-O-methylation of pre-rRNA during its maturation; overexpression causes spindle orientation defects	13500
	gi|151941019	Cbf5p	A5	6	Cbf5p (6)	1.14743	0.210764	nucleolus	Pseudouridine synthase catalytic subunit of box H/ACA small nucleolar ribonucleoprotein particles (snoRNPs), acts on both large and small rRNAs and on snRNA U2; mutations in human ortholog dyskerin cause the disorder dyskeratosis congenita	33600
	gi|206558283	Nop58p	A5	2	Nop58p (2)	1.12344	0.0669287	nucleolus	Protein involved in pre-rRNA processing, 18S rRNA synthesis, and snoRNA synthesis; component of the small subunit processome complex, which is required for processing of pre-18S rRNA	34700
	gi|190405871	Gar1p	A5	2	Gar1p (2)	1.0888	0.111569	nucleolus	Protein component of the H/ACA snoRNP pseudouridylase complex, involved in the modification and cleavage of the 18S pre-rRNA	5730
	gi|151945554	Rex4p	A6	2	Rex4p (2)	2.46835	0.559556	nucleolus,nucleus	Putative RNA exonuclease possibly involved in pre-rRNA processing and ribosome assembly	4280
	gi|6324595	YOR021C	A6	1	YOR021C (1)	2.3315	0	0	Putative protein of unknown function; YOR021C is not an essential gene; predicted to be involved in rRNA processing and ribosome biogenesis and in biopolymer catabolism	2520
	gi|530998	Fpr3p	A6	9	Fpr3p (9)	1.98204	0.51349	nucleolus,nucleus	Nucleolar peptidyl-prolyl cis-trans isomerase (PPIase); FK506 binding protein; phosphorylated by casein kinase II (Cka1p-Cka2p-Ckb1p-Ckb2p) and dephosphorylated by Ptp1p	9490
	gi|160380616	Dbp3p	A6	2	Dbp3p (2)	1.8353	0.292958	nucleolus,nucleus	Putative ATP-dependent RNA helicase of the DEAD-box family involved in ribosomal biogenesis	38900
	gi|151943057	Hpm1p	A6	1	Hpm1p (1)	1.80039	0	cytoplasm,nucleus	AdoMet-dependent methyltransferase involved in a novel 3-methylhistidine modification of ribosomal protein Rpl3p; seven beta-strand MTase family member; null mutant exhibits a weak vacuolar protein sorting defect and caspofungin resistance	not visualized
	gi|683778	Rrp12p	A6	1	Rrp12p (1)	1.56174	0	cytoplasm,nucleus	Protein required for export of the ribosomal subunits; associates with the RNA components of the pre-ribosomes; contains HEAT-repeats	8170
	gi|259145944	Arb1p	A6	2	Arb1p (2)	1.28238	0.103345	cytoplasm	ATPase of the ATP-binding cassette (ABC) family involved in 40S and 60S ribosome biogenesis, has similarity to Gcn20p; shuttles from nucleus to cytoplasm, physically interacts with Tif6p, Lsg1p	17600
	gi|151943835	YCR016W	A6	1	YCR016W (1)	0.97959	0	nucleolus,nucleus	Putative protein of unknown function; green fluorescent protein (GFP)-fusion protein localizes to the nucleolus and nucleus; predicted to be involved in A3/4	1850
	gi|151941039	Pwp1p	A6	1	Pwp1p (1)	0.431463	0	cytoplasm,nucleolus,nucleus	Protein with WD-40 repeats involved in rRNA processing; associates with trans-acting ribosome biogenesis factors; similar to beta-transducin superfamily	43800
	gi|468605	Sup45p	B	2	Sup45p (2)	1.7044	0.175496	cytoplasm	Polypeptide release factor (eRF1) in translation termination; mutant form acts as a recessive omnipotent suppressor; methylated by Mtq2p-Trm112p in ternary complex eRF1-eRF3-GTP; mutation of methylation site confers resistance to zymocin	13100
	gi|151943621	Gcn1p	B	3	Gcn1p (3)	1.50314	0.0369636	cytoplasm	Positive regulator of the Gcn2p kinase activity, forms a complex with Gcn20p; proposed to stimulate Gcn2p activation by an uncharged tRNA	7330
	gi|151946513	GRS1	B	2	GRS1 (2)	1.09928	0.0289978	cytoplasm	Cytoplasmic and mitochondrial glycyl-tRNA synthase that ligates glycine to the cognate anticodon bearing tRNA; transcription termination factor that may interact with the 3'-end of pre-mRNA to promote 3'-end formation	98400
	gi|460044	Fun12p	B1	2	Fun12p (2)	1.85863	0.249147	cytoplasm	GTPase, required for general translation initiation by promoting Met-tRNAiMet binding to ribosomes and ribosomal subunit joining; homolog of bacterial IF2	13400
	gi|6324778	Ded1p	B1	4	Ded1p (4)	1.70111	0.489727	0	ATP-dependent DEAD (Asp-Glu-Ala-Asp)-box RNA helicase, required for B1 of all yeast mRNAs; mutations in human DEAD-box DBY are a frequent cause of male infertility	not visualized
	gi|238686680	Prt1	B1	4	Prt1 (4)	1.60661	0.238413	cytoplasm	eIF3b subunit of the core complex of translation initiation factor 3 (eIF3), essential for translation; part of a subcomplex (Prt1p-Rpg1p-Nip1p) that stimulates binding of mRNA and tRNA(i)Met to ribosomes	47500
	gi|238686682	Tif35p	B1	4	Tif35p (4)	1.44722	0.0849952	cytoplasm	eIF3g subunit of the core complex of translation initiation factor 3 (eIF3), which is essential for translation	not visualized
	gi|6324433	Cdc33p	B1	4	Cdc33p (4)	1.36066	0.244963	cytoplasm	Cytoplasmic mRNA cap binding protein and translation initiation factor eIF4E; the eIF4E-cap complex is responsible for mediating cap-dependent mRNA translation via interactions with translation initiation factor eIF4G (Tif4631p or Tif4632p)	14200
	gi|6322323	Tif2p	B1	11	Tif2p (11)	1.31702	0.252483	cytoplasm	Translation initiation factor eIF4A, identical to Tif1p; DEA(D/H)-box RNA helicase that couples ATPase activity to RNA binding and unwinding; forms a dumbbell structure of two compact domains connected by a linker; interacts with eIF4G	not quantitated
	gi|11513344	Tif2p	B1	1	Tif2p (1)	1.27072	0	cytoplasm	Translation initiation factor eIF4A, identical to Tif1p; DEA(D/H)-box RNA helicase that couples ATPase activity to RNA binding and unwinding; forms a dumbbell structure of two compact domains connected by a linker; interacts with eIF4G	not quantitated
	gi|6323795	TIF34	B1	2	TIF34 (2)	1.21937	0.0268227	0	eIF3i subunit of the core complex of translation initiation factor 3 (eIF3), which is essential for translation	2400
	gi|538258	TEF4	B2	4	TEF4 (4)	1.59191	0.236959	cytoplasm	Translation elongation factor EF-1 gamma	102000
	gi|55670150	EF-2 (EFT1/EFT2)	B2	12	EF-2 (EFT1/EFT2) (12)	1.42472	0.197388	cytoplasm	Elongation factor 2 (EF-2), also encoded by EFT2; catalyzes ribosomal translocation during protein synthesis; contains diphthamide, the unique posttranslationally modified histidine residue specifically ADP-ribosylated by diphtheria toxin	82700
	gi|114794802	Yef3p	B2	1	Yef3p (1)	1.39929	0	cytoplasm	Translational elongation factor 3, stimulates the binding of aminoacyl-tRNA (AA-tRNA) to ribosomes by releasing EF-1 alpha from the ribosomal complex; contains two ABC cassettes; binds and hydrolyses ATP	871000
	gi|6319594	Tef2p	B2	27	Tef2p (27)	1.26464	0.228357	cytoplasm	Translational elongation factor EF-1 alpha; also encoded by TEF1; functions in the binding reaction of aminoacyl-tRNA (AA-tRNA) to ribosomes	450
	gi|32693293	Tef1p	B2	1	Tef1p (1)	1.11633	0	cytoplasm	Translational elongation factor EF-1 alpha; also encoded by TEF2; functions in the binding reaction of aminoacyl-tRNA (AA-tRNA) to ribosomes ( 1 ) Also know as: Ef-1 alphap	377
	gi|6323278	Yef3p	B2	13	Yef3p (13)	0.988891	0.224747	cytoplasm	Translational elongation factor 3, stimulates the binding of aminoacyl-tRNA (AA-tRNA) to ribosomes by releasing EF-1 alpha from the ribosomal complex; contains two ABC cassettes; binds and hydrolyses ATP	871000
	gi|6320430	Htb1p	C1	1	Htb1p (1)	1.45195	0	nucleus	Histone H2B, core histone protein required for chromatin assembly and chromosome function; nearly identical to HTB1; Rad6p-Bre1p-Lge1p mediated ubiquitination regulates transcriptional activation, meiotic DSB formation and H3 methylation	443000
	gi|15988133	H4	C1	2	H4 (2)	1.25965	0.0988141	nucleus	Histone H4, core histone protein required for chromatin assembly and chromosome function; one of two identical histone proteins (see also HHF2); contributes to telomeric silencing; N-terminal domain involved in maintaining genomic integrity	524000
	gi|259145314	Paa1p	C3	1	Paa1p (1)	1.3077	0	0	Polyamine acetyltransferase; acetylates polyamines (e.g. putrescine, spermidine, spermine) and also aralkylamines (e.g. tryptamine, phenylethylamine); may be involved in transcription and/or DNA replication	8680
	gi|51013133	Rsc8p	C3a	1	Rsc8p (1)	1.60875	0	nucleus	Component of the RSC chromatin remodeling complex; essential for viability and mitotic growth; homolog of SWI/SNF subunit Swi3p, but unlike Swi3p, does not activate transcription of reporters	3380
	gi|151940964	Fpr4p	C4e	11	Fpr4p (11)	2.30632	0.530986	nucleolus,nucleus	Peptidyl-prolyl cis-trans isomerase (PPIase) (proline isomerase) localized to the nucleus; catalyzes isomerization of proline residues in histones H3 and H4, which affects lysine methylation of those histones	14100
	gi|151942801	Rpa135p	E1	1	Rpa135p (1)	1.38004	0	nucleolus	RNA polymerase I subunit A135	14100
	gi|110590860	RPA12	E1	1	RPA12 (1)	1.12716	0	nucleolus	RNA polymerase I subunit A12.2; contains two zinc binding domains, and the N terminal domain is responsible for anchoring to the RNA pol I complex	8450
	gi|190408037	Rpc40p (AC40)	E5	1	Rpc40p (AC40) (1)	1.33887	0	nucleolus,nucleus	RNA polymerase subunit, common to RNA polymerase I and III	13000
	gi|259145620	Yra1p	F5	2	Yra1p (2)	2.50342	1.10917	nucleus	Nuclear protein that binds to RNA and to Mex67p, required for export of poly(A)+ mRNA from the nucleus; member of the REF (RNA and export factor binding proteins) family; another family member, Yra2p, can substitute for Yra1p function	not visualized
	gi|256271306	Pab1p	F5	4	Pab1p (4)	1.58125	0.216966	cytoplasm	Poly(A) binding protein, part of the 3'-end RNA-processing complex, mediates interactions between the 5' cap structure and the 3' mRNA poly(A) tail, involved in control of poly(A) tail length, interacts with translation factor eIF-4G	198000
	gi|6324217	Dbp2p	F5	1	Dbp2p (1)	1.43463	0	cytoplasm,nucleus	Essential ATP-dependent RNA helicase of the DEAD-box protein family, involved in nonsense-mediated mRNA decay and rRNA processing	33100
	gi|14318523	Loc1p	F5	3	Loc1p (3)	1.40997	0.25143	nucleolus,nucleus	Nuclear protein involved in asymmetric localization of ASH1 mRNA; binds double-stranded RNA in vitro; constituent of 66S pre-ribosomal particles	3650
	gi|2326812	DBP5	F5	1	DBP5 (1)	1.32782	0	nuclear periphery	Cytoplasmic ATP-dependent RNA helicase of the DEAD-box family involved in mRNA export from the nucleus; involved in translation termination	14900
	gi|160358710	Sub2p	F6	2	Sub2p (2)	1.44775	0.106279	nucleus	Component of the TREX complex required for nuclear mRNA export; member of the DEAD-box RNA helicase superfamily and is involved in early and late steps of spliceosome assembly; homolog of the human splicing factor hUAP56	51700
	gi|6321552	SPT6	F6	1	SPT6 (1)	1.22198	0	nucleus	Transcription elongation factor required for the maintenance of chromatin structure during transcription in order to inhibit transcription from promoters within the coding region	8890
	gi|207344772	Ded81p	F7	1	Ded81p (1)	1.7749	0	0	Cytosolic asparaginyl-tRNA synthetase, required for protein synthesis, catalyzes the specific attachment of asparagine to its cognate tRNA	not visualized
	gi|259149922	Rvb2p	F8/C3c	1	Rvb2p (1)	1.3413	0	0	Essential protein involved in transcription regulation; component of chromatin remodeling complexes; required for assembly and function of the INO80 complex; also referred to as reptin; member of the RUVB-like protein family	3030
	gi|173045	Trp3p	G	1	Trp3p (1)	2.19919	0	cytoplasm	Bifunctional enzyme exhibiting both indole-3-glycerol-phosphate synthase and anthranilate synthase activities, forms multifunctional hetero-oligomeric anthranilate synthase:indole-3-glycerol phosphate synthase enzyme complex with Trp2p	13400
	gi|151942316	Ydr341cp	G	1	Ydr341cp (1)	2.12209	0	0	Arginyl-tRNA synthetase, proposed to be cytoplasmic but the authentic, non-tagged protein is detected in highly purified mitochondria in high-throughput studies	20600
	gi|975224	Meu1p	G	1	Meu1p (1)	2.10816	0	cytoplasm,nucleus	Methylthioadenosine phosphorylase (MTAP); catalyzes the initial step in the methionine salvage pathway; affects polyamine biosynthesis through regulation of ornithine decarboxylase (Spe1p) activity; regulates ADH2 gene expression	4820
	gi|151943789	Glk1p	G	2	Glk1p (2)	2.06372	0.0383655	cytoplasm,punctate composite	Glucokinase, catalyzes the phosphorylation of glucose at C6 in the first irreversible step of glucose metabolism; one of three glucose phosphorylating enzymes; expression regulated by non-fermentable carbon sources	21100
	gi|640053	SER1	G	1	SER1 (1)	2.05551	0	cytoplasm	3-phosphoserine aminotransferase, catalyzes the formation of phosphoserine from 3-phosphohydroxypyruvate, required for serine and glycine biosynthesis; regulated by the general control of amino acid biosynthesis mediated by Gcn4p	15900
	gi|171085	Arg1p	G	1	Arg1p (1)	1.74197	0	cytoplasm	Arginosuccinate synthetase, catalyzes the formation of L-argininosuccinate from citrulline and L-aspartate in the arginine biosynthesis pathway; potential Cdc28p substrate	1870
	gi|151943263	Trp5p	G	2	Trp5p (2)	1.71102	0.375465	cytoplasm,nucleus	Tryptophan synthase, catalyzes the last step of tryptophan biosynthesis; regulated by the general control system of amino acid biosynthesis	15500
	gi|28373827	ILV2	G	3	ILV2 (3)	1.67191	0.0820816	mitochondrion	Acetolactate synthase, catalyses the first common step in isoleucine and valine biosynthesis and is the target of several classes of inhibitors, localizes to the mitochondria; expression of the gene is under general amino acid contro	31900
	gi|6323585	Imd4p	G	1	Imd4p (1)	1.57114	0	cytoplasm	Inosine monophosphate dehydrogenase, catalyzes the first step of GMP biosynthesis, member of a four-gene family in S. cerevisiae, constitutively expressed	2970
	gi|151943508	Yhb1p	G	3	Yhb1p (3)	1.55079	0.325856	cytoplasm	Nitric oxide oxidoreductase, flavohemoglobin involved in nitric oxide detoxification; plays a role in the oxidative and nitrosative stress responses	13000
	gi|6320930	ILV1	G	1	ILV1 (1)	1.51209	0	mitochondrion	Threonine deaminase, catalyzes the first step in isoleucine biosynthesis; expression is under general amino acid control; ILV1 locus exhibits highly positioned nucleosomes whose organization is independent of known ILV1 regulation	11900
	gi|173146	Ura2p	G	8	Ura2p (8)	1.51189	0.352604	cytoplasm	Bifunctional carbamoylphosphate synthetase (CPSase)-aspartate transcarbamylase (ATCase), catalyzes the first two enzymatic steps in the de novo biosynthesis of pyrimidines; both activities are subject to feedback inhibition by UTP	11000
	gi|171596	Gfa1p	G	2	Gfa1p (2)	1.47217	0.0877423	0	Glutamine-fructose-6-phosphate amidotransferase, catalyzes the formation of glucosamine-6-P and glutamate from fructose-6-P and glutamine in the first step of chitin biosynthesis	14300
	gi|171122	Vma2p	G	10	Vma2p (10)	1.46423	0.182208	vacuolar membrane	Subunit B of the eight-subunit V1 peripheral membrane domain of the vacuolar H+-ATPase (V-ATPase), an electrogenic proton pump found throughout the endomembrane system; contains nucleotide binding sites; also detected in the cytoplasm	131000
	gi|75766245	Gal1p	G	2	Gal1p (2)	1.41512	0.109698	0	Galactokinase, phosphorylates alpha-D-galactose to alpha-D-galactose-1-phosphate in the first step of galactose catabolism; expression regulated by Gal4p	not visualized
	gi|511135	GPD2	G	1	GPD2 (1)	1.3935	0	cytoplasm,nucleus	NAD-dependent glycerol 3-phosphate dehydrogenase, homolog of Gpd1p, expression is controlled by an oxygen-independent signaling pathway required to regulate metabolism under anoxic conditions; located in cytosol and mitochondria	8970
	gi|171504	Fas3p	G	14	Fas3p (14)	1.39014	0.130205	cytoplasm,punctate composite	Acetyl-CoA carboxylase, biotin containing enzyme that catalyzes the carboxylation of acetyl-CoA to form malonyl-CoA; required for de novo biosynthesis of long-chain fatty acids	20200
	gi|151943814	Ilv6p	G	2	Ilv6p (2)	1.37949	0.0883778	mitochondrion	Regulatory subunit of acetolactate synthase, which catalyzes the first step of branched-chain amino acid biosynthesis; enhances activity of the Ilv2p catalytic subunit, localizes to mitochondria	15800
	gi|151942417	PPN1	G	1	PPN1 (1)	1.36423	0	vacuole	Vacuolar endopolyphosphatase with a role in phosphate metabolism; functions as a homodimer	319
	gi|256274388	Sam1p	G	4	Sam1p (4)	1.34966	0.161695	cytoplasm	S-adenosylmethionine synthetase, catalyzes transfer of the adenosyl group of ATP to the sulfur atom of methionine; one of two differentially regulated isozymes (Sam1p and Sam2p)	103000
	gi|47420051	Gpd1p	G	1	Gpd1p (1)	1.34719	0	peroxisome	NAD-dependent glycerol-3-phosphate dehydrogenase, key enzyme of glycerol synthesis, essential for growth under osmotic stress; expression regulated by high-osmolarity glycerol response pathway; homolog of Gpd2p	807
	gi|6322666	Fas1p	G	3	Fas1p (3)	1.34659	0.207862	cytoplasm	Beta subunit of fatty acid synthetase, which catalyzes the synthesis of long-chain saturated fatty acids; contains acetyltransacylase, dehydratase, enoyl reductase, malonyl transacylase, and palmitoyl transacylase activities	91800
	gi|157834086	URA6	G	2	URA6 (2)	1.23195	0.0710956	cytoplasm,nucleus	Uridylate kinase, catalyzes the seventh enzymatic step in the de novo biosynthesis of pyrimidines, converting uridine monophosphate (UMP) into uridine-5'-diphosphate (UDP)	1500
	gi|894204	Psa1p	G	2	Psa1p (2)	1.2047	0.136971	cytoplasm	GDP-mannose pyrophosphorylase (mannose-1-phosphate guanyltransferase), synthesizes GDP-mannose from GTP and mannose-1-phosphate in cell wall biosynthesis; required for normal cell wall structure	97100
	gi|6322468	TDH1	G	1	TDH1 (1)	1.1638	0	cytoplasm,nucleus	Glyceraldehyde-3-phosphate dehydrogenase, isozyme 1, involved in glycolysis and gluconeogenesis; tetramer that catalyzes the reaction of glyceraldehyde-3-phosphate to 1,3 bis-phosphoglycerate; detected in the cytoplasm and cell-wall	120000
	gi|51013423	Ade5,7p	G	1	Ade5,7p (1)	1.11777	0	cytoplasm	Bifunctional enzyme of the 'de novo' purine nucleotide biosynthetic pathway, contains aminoimidazole ribotide synthetase and glycinamide ribotide synthetase activities	35800
	gi|308191556	Ade12p	G	1	Ade12p (1)	0.893497	0	cytoplasm	Adenylosuccinate synthase, catalyzes the first step in synthesis of adenosine monophosphate from inosine 5'monophosphate during purine nucleotide biosynthesis; exhibits binding to single-stranded autonomously replicating (ARS) core sequence	56800
	gi|223143	Adh2p	G	1	Adh2p (1)	0.798515	0	cytoplasm	Glucose-repressible alcohol dehydrogenase II, catalyzes the conversion of ethanol to acetaldehyde; involved in the production of certain carboxylate esters; regulated by ADR1	1620
	gi|4180	Cdc19p	G	1	Cdc19p (1)	0.658972	0	cytoplasm	Pyruvate kinase, functions as a homotetramer in glycolysis to convert phosphoenolpyruvate to pyruvate, the input for aerobic (TCA cycle) or anaerobic (glucose fermentation) respiration	291000
	gi|207342498	Tsa1p	G	2	Tsa1p (2)	0.646408	0.0545304	cytoplasm,punctate composite	Thioredoxin peroxidase, acts as both a ribosome-associated and free cytoplasmic antioxidant; self-associates to form a high-molecular weight chaperone complex under oxidative stress; deletion results in mutator phenotype	378000
	gi|416161	Cys4p	G	2	Cys4p (2)	0.641796	0.0397862	cytoplasm	Cystathionine beta-synthase, catalyzes synthesis of cystathionine from serine and homocysteine, the first committed step in cysteine biosynthesis; responsible for hydrogen sulfide generation; mutations in human ortholog cause homocystinuria	41900
	gi|6323073	Pdc1p	G	3	Pdc1p (3)	0.57416	0.23514	ambiguous,cytoplasm,nucleus	Major of three pyruvate decarboxylase isozymes, key enzyme in alcoholic fermentation, decarboxylates pyruvate to acetaldehyde; subject to glucose-, ethanol-, and autoregulation; involved in amino acid catabolism	8970
	gi|6324194	Fpr1p	G/C2	3	Fpr1p (3)	2.04139	0.677702	cytoplasm,nucleus	Peptidyl-prolyl cis-trans isomerase (PPIase), binds to the drugs FK506 and rapamycin; also binds to the nonhistone chromatin binding protein Hmo1p and may regulate its assembly or function	43300
	gi|460064	Gua1p	G/V	3	Gua1p (3)	1.13695	0.128089	0	GMP synthase, an enzyme that catalyzes the second step in the biosynthesis of GMP from inosine 5'-phosphate (IMP); transcription is not subject to regulation by guanine but is negatively regulated by nutrient starvation	not visualized
	gi|29420833	Tfp1p	H	5	Tfp1p (5)	1.57798	0.441318	vacuolar membrane	Subunit A of the eight-subunit V1 peripheral membrane domain of the vacuolar H+-ATPase; protein precursor undergoes self-catalyzed splicing to yield the extein Tfp1p and the intein Vde (PI-SceI), which is a site-specific endonuclease	200000
	gi|259144783	Prx1p	H	1	Prx1p (1)	1.43185	0	mitochondrion	Mitochondrial peroxiredoxin (1-Cys Prx) with thioredoxin peroxidase activity, has a role in reduction of hydroperoxides; reactivation requires Trr2p and glutathione; induced during respiratory growth and oxidative stress; phosphorylated	4510
	gi|151945474	Tuf1p	H	2	Tuf1p (2)	1.33747	0.28586	mitochondrion	Mitochondrial translation elongation factor Tu; comprises both GTPase and guanine nucleotide exchange factor activities, while these activities are found in separate proteins in S. pombe and humans	58500
	gi|171108	Atp2	H	1	Atp2 (1)	0.933387	0	mitochondrion	Beta subunit of the F1 sector of mitochondrial F1F0 ATP synthase, which is a large, evolutionarily conserved enzyme complex required for ATP synthesis; phosphorylated	164000
	gi|295611	Hog1p	J	1	Hog1p (1)	1.68361	0	cytoplasm	Mitogen-activated protein kinase involved in osmoregulation; acts via three independent osmosensors; mitophagy-specific regulator; mediates the recruitment and activation of RNA Pol II at Hot1p-dependent promoters; localization regulated by Ptp2p and Ptp3p	6780
	gi|171723	Hsc82p	K	2	Hsc82p (2)	1.71165	0.360165	cytoplasm	Cytoplasmic chaperone of the Hsp90 family, redundant in function and nearly identical with Hsp82p, and together they are essential; expressed constitutively at 10-fold higher basal levels than HSP82 and induced 2-3 fold by heat shock	132000
	gi|6323002	HSP104	K	1	HSP104 (1)	1.41734	0	cytoplasm	Heat shock protein that cooperates with Ydj1p (Hsp40) and Ssa1p (Hsp70) to refold and reactivate previously denatured, aggregated proteins; responsive to stresses including: heat, ethanol, and sodium arsenite; involved in [PSI+] propagatio	32800
	gi|151944335	Ssb2p	K	1	Ssb2p (1)	1.41207	0	cytoplasm	Cytoplasmic ATPase that is a ribosome-associated molecular chaperone, functions with J-protein partner Zuo1p; may be involved in the folding of newly-synthesized polypeptide chains; member of the HSP70 family; homolog of SSB1	104000
	gi|6324120	Ssb2p	K	10	Ssb2p (10)	1.33314	0.158756	cytoplasm	Cytoplasmic ATPase that is a ribosome-associated molecular chaperone, functions with J-protein partner Zuo1p; may be involved in the folding of newly-synthesized polypeptide chains; member of the HSP70 family; homolog of SSB1	104000
	gi|99031947	SBA1	K	1	SBA1 (1)	1.15733	0	cytoplasm,nucleus	Co-chaperone that binds to and regulates Hsp90 family chaperones; important for pp60v-src activity in yeast; homologous to the mammalian p23 proteins and like p23 can regulate telomerase activity	33700
	gi|99031945	Hsp82p	K1	12	Hsp82p (12)	1.6747	0.382594	cytoplasm	Hsp90 chaperone required for pheromone signaling and negative regulation of Hsf1p; docks with Tom70p for mitochondrial preprotein delivery; promotes telomerase DNA binding and nucleotide addition; interacts with Cns1p, Cpr6p, Cpr7p, Sti1p	445000
	gi|533365	Sse1p	K1	7	Sse1p (7)	1.33621	0.238443	cytoplasm	ATPase that is a component of the heat shock protein Hsp90 chaperone complex; binds unfolded proteins; member of the heat shock protein 70 (HSP70) family; localized to the cytoplasm	71700
	gi|151941387	Ssa1p	K2	2	Ssa1p (2)	1.65597	0.237451	cytoplasm	ATPase involved in protein folding and nuclear localization signal (NLS)-directed nuclear transport; member of heat shock protein 70 (HSP70) family; forms a chaperone complex with Ydj1p; localized to the nucleus, cytoplasm, and cell wall	269000
	gi|37362658	Ssz1p	K2	1	Ssz1p (1)	1.3196	0	cytoplasm	Hsp70 protein that interacts with Zuo1p (a DnaJ homolog) to form a ribosome-associated complex that binds the ribosome via the Zuo1p subunit; also involved in pleiotropic drug resistance via sequential activation of PDR1 and PDR5; binds ATP	73600
	gi|6323004	Ssa2p	K2	10	Ssa2p (10)	1.22835	0.164717	cytoplasm,nucleus	ATP binding protein involved in protein folding and vacuolar import of proteins; member of heat shock protein 70 (HSP70) family; associated with the chaperonin-containing T-complex; present in the cytoplasm, vacuolar membrane and cell wall	364000
	gi|290771197	Cct8p	K2 oder N?	1	Cct8p (1)	1.53377	0	0	Subunit of the cytosolic chaperonin Cct ring complex, related to Tcp1p, required for the assembly of actin and tubulins in vivo	not visualized
	gi|151940753	Wwm1p	L	1	Wwm1p (1)	1.48745	0	cytoplasm,nucleus	WW domain containing protein of unknown function; binds to Mca1p, a caspase-related protease that regulates H2O2-induced apoptosis; overexpression causes Gi phase growth arrest and clonal death that is suppressed by overexpression of MCA1	6020
	gi|6319526	Rfs1p	L	1	Rfs1p (1)	1.45429	0	punctate composite	Protein of unknown function; member of a flavodoxin-like fold protein family that includes Pst2p and Ycp4p; green fluorescent protein (GFP)-fusion protein localizes to the cytoplasm in a punctate pattern	7060
	gi|6325031	Ypl225wp	L	1	Ypl225wp (1)	1.32097	0	cytoplasm	Protein of unknown function that may interact with ribosomes, based on co-purification experiments; green fluorescent protein (GFP)-fusion protein localizes to the cytoplasm	37500
	gi|6319499	Ola1p	L	2	Ola1p (2)	1.12185	0.0180449	cytoplasm	P-loop ATPase with similarity to human OLA1 and bacterial YchF; identified as specifically interacting with the proteasome; protein levels are induced by hydrogen peroxide	36800
	gi|6321650	ZPR1	L1	1	ZPR1 (1)	1.43319	0	cytoplasm,nucleus	Essential protein with two zinc fingers, present in the nucleus of growing cells but relocates to the cytoplasm in starved cells via a process mediated by Cpr1p; binds to translation elongation factor eEF-1 (Tef1p)	39900
	gi|151940863	SGD1	L1	1	SGD1 (1)	1.371	0	nucleolus	Essential nuclear protein with a possible role in the osmoregulatory glycerol response; interacts with phospholipase C (Plc1p); putative homolog of human NOM1 which is implicated in acute myeloid leukemia	3060
	gi|151943962	YHR020W	L1	1	YHR020W (1)	1.18085	0	0	Protein of unknown function that may interact with ribosomes, based on co-purification experiments; has similarity to proline-tRNA ligase; YHR020W is an essential gene	not visualized
	gi|6321025	Bmh1p	M	3	Bmh1p (3)	2.84308	0.550344	cytoplasm	14-3-3 protein, major isoform; controls proteome at post-transcriptional level, binds proteins and DNA, involved in regulation of many processes including exocytosis, vesicle transport, Ras/MAPK signaling, and rapamycin-sensitive signaling	158000
	gi|37362625	Sro9p	M	2	Sro9p (2)	1.34904	0.113352	cytoplasm	Cytoplasmic RNA-binding protein that associates with translating ribosomes; involved in heme regulation of Hap1p as a component of the HMC complex, also involved in the organization of actin filaments; contains a La motif	8430
	gi|27065557	Mlc1p	N	1	Mlc1p (1)	2.2624	0	0	Essential light chain for Myo1p, light chain for Myo2p; stabilizes Myo2p by binding to the neck region; interacts with Myo1p, Iqg1p, and Myo2p to coordinate formation and contraction of the actomyosin ring with targeted membrane deposition	not visualized
	gi|14627173	Bbc1	N	1	Bbc1 (1)	2.2141	0	0	Protein possibly involved in assembly of actin patches; interacts with an actin assembly factor Las17p and with the SH3 domains of Type I myosins Myo3p and Myo5p; localized predominantly to cortical actin patches	not visualized
	gi|151942363	Rvs167p	N	1	Rvs167p (1)	1.87866	0	actin	Actin-associated protein, interacts with Rvs161p to regulate actin cytoskeleton, endocytosis, and viability following starvation or osmotic stress; homolog of mammalian amphiphysin	14600
	gi|259148986	Arc35p	N	1	Arc35p (1)	1.73536	0	actin	Subunit of the ARP2/3 complex, which is required for the motility and integrity of cortical actin patches; required for cortical localization of calmodulin	13400
	gi|642334	Cof1p	N	2	Cof1p (2)	1.71437	0.216872	0	Cofilin, promotes actin filament depolarization in a pH-dependent manner; binds both actin monomers and filaments and severs filaments; thought to be regulated by phosphorylation at SER4; ubiquitous and essential in eukaryotes	19600
	gi|173183	Vps1p	N	3	Vps1p (3)	1.54601	0.0664927	cytoplasm,punctate composite,endosome	Dynamin-ähnliche GTPase, die für vakuolären Sortierung; auch in Aktin-Zytoskelett Organisation beteiligt sind, Ende der Golgi-Vorratsspeicherung von einigen Proteinen, die Regulierung peroxisome biogenesis	5960
	gi|6323511	Tub3p	N	2	Tub3p (2)	1.47705	0.0395597	cytoplasm,nucleus,spindle pole	Alpha-tubulin; associates with beta-tubulin (Tub2p) to form tubulin dimer, which polymerizes to form microtubules; expressed at lower level than Tub1p	12300
	gi|3435	Tub2p	N	6	Tub2p (6)	1.4741	0.347484	0	Beta-tubulin; associates with alpha-tubulin (Tub1p and Tub3p) to form tubulin dimer, which polymerizes to form microtubules	not visualized
	gi|226703	Abp1p	N	1	Abp1p (1)	1.21853	0	actin	Actin-binding protein of the cortical actin cytoskeleton, important for activation of the Arp2/3 complex that plays a key role actin in cytoskeleton organization	606
	gi|7546413	Act1p	N	5	Act1p (5)	1.19656	0.164113	0	Actin, structural protein involved in cell polarization, endocytosis, and other cytoskeletal functions	not visualized
	gi|6320056	COP1	O	1	COP1 (1)	1.98544	0	Golgi,Golgi to ER	Alpha subunit of COPI vesicle coatomer complex, which surrounds transport vesicles in the early secretory pathway	15200
	gi|30749262	Ykt6p	O	2	Ykt6p (2)	1.98369	0.511051	0	Vesicle membrane protein (v-SNARE) with acyltransferase activity; involved in trafficking to and within the Golgi, endocytic trafficking to the vacuole, and vacuolar fusion; membrane localization due to prenylation at the carboxy-terminus	not visualized
	gi|1149539	Sfb2	O	1	Sfb2 (1)	1.75591	0	ER to Golgi	Component of the Sec23p-Sfb2p heterodimer of the COPII vesicle coat, required for cargo selection during vesicle formation in ER to Golgi transport; homologous to Sec24p and Sfb3p	1720
	gi|165761044	Sec23p	O	1	Sec23p (1)	1.73433	0	0	GTPase-activating protein; component of the Sec23p-Sec24p heterodimeric complex of the COPII vesicle coat, involved in ER to Golgi transport and autophagy; stimulates the GDP-bound form of Sar1p	not visualized
	gi|171483	Sec21	O	1	Sec21 (1)	1.44738	0	Golgi,Golgi to ER	Gamma subunit of coatomer, a heptameric protein complex that together with Arf1p forms the COPI coat; involved in ER to Golgi transport of selective cargo	77900
	gi|45269295	Ent5	O	1	Ent5 (1)	1.42815	0	Golgi to vacuole	Protein containing an N-terminal epsin-like domain involved in clathrin recruitment and traffic between the Golgi and endosomes; associates with the clathrin adaptor Gga2p, clathrin adaptor complex AP-1, and clathrin	8100
	gi|151941877	Cdc48p	O	6	Cdc48p (6)	1.3859	0.20326	cytoplasm,nucleus	ATPase in ER, nuclear membrane and cytosol with homology to mammalian p97; in a complex with Npl4p and Ufd1p participates in retrotranslocation of ubiquitinated proteins from the ER into the cytosol for degradation by the proteasome	78400
	gi|229597871	Vtc2p	O	4	Vtc2p (4)	0.756917	0.0421731	ER	Subunit of the vacuolar transporter chaperone (VTC) complex involved in membrane trafficking, vacuolar polyphosphate accumulation, microautophagy and non-autophagic vacuolar fusion	2910
	gi|61679843	Dhh1p	Q	1	Dhh1p (1)	2.13759	0	cytoplasm	Cytoplasmic DExD/H-box helicase, stimulates mRNA decapping, coordinates distinct steps in mRNA function and decay, interacts with both the decapping and deadenylase complexes, may have a role in mRNA export and translation	42900
	gi|6324759	Gsp2p	Q	2	Gsp2p (2)	1.49125	0.14008	cytoplasm,nucleus	GTP binding protein (mammalian Ranp homolog) involved in the maintenance of nuclear organization, RNA processing and transport; interacts with Kap121p, Kap123p and Pdr6p (karyophilin betas); Gsp1p homolog that is not required for viability	2460
	gi|151944826	Kap123p	Q	5	Kap123p (5)	1.40108	0.175082	cytoplasm,nucleus	Karyopherin beta, mediates nuclear import of ribosomal proteins prior to assembly into ribosomes and import of histones H3 and H4; localizes to the nuclear pore, nucleus, and cytoplasm; exhibits genetic interactions with RAI1	38300
	gi|2131097	Ty1B	R	6	Ty1B (6)	1.55399	0.250109	#N/A	Retrotransposon TYA Gag and TYB Pol genes; transcribed/translated as one unit; polyprotein is processed to make a nucleocapsid-like protein (Gag), reverse transcriptase (RT), protease (PR), and integrase (IN); similar to retroviral genes	#N/A
	gi|151946658	Hsm3p	S	1	Hsm3p (1)	1.96917	0	cytoplasm	Proteasome-interacting protein; involved in the assembly of the base subcomplex of the 19S proteasomal regulatory particle (RP); involved in DNA mismatch repair during slow growth; weak similarity to Msh1p; related to human 19S subunit S5b; structural study suggests Hsm3p is a scaffold protein for Rpt1p-Rpt2p complex formation	468
	gi|188595916	Rpn13p	S1	1	Rpn13p (1)	2.16017	0	cytoplasm,nucleus	Subunit of the 19S regulatory particle of the 26S proteasome lid; acts as a ubiquitin receptor for the proteasome; null mutants accumulate ubiquitinated Gcn4p and display decreased 26S proteasome stability	12200
	gi|1147800	Rpt4p	S1	1	Rpt4p (1)	1.67319	0	nucleus	One of six ATPases of the 19S regulatory particle of the 26S proteasome involved in the degradation of ubiquitinated substrates; required for spindle pole body duplication; localized mainly to the nucleus throughout the cell cycle	not visualized
	gi|151943971	Rpn1p	S1	2	Rpn1p (2)	1.43083	0.0169585	cytoplasm,nucleus	Non-ATPase base subunit of the 19S regulatory particle of the 26S proteasome; may participate in the recognition of several ligands of the proteasome; contains a leucine-rich repeat (LRR) domain, a site for protein-protein interactions	306000
	gi|6320859	Rpn3p	S1	1	Rpn3p (1)	1.2706	0	cytoplasm,nucleus	Essential, non-ATPase regulatory subunit of the 26S proteasome lid, similar to the p58 subunit of the human 26S proteasome; temperature-sensitive alleles cause metaphase arrest, suggesting a role for the proteasome in cell cycle control	16700
	gi|207341166	Rpt5p	S2	1	Rpt5p (1)	1.31682	0	nucleus	One of six ATPases of the 19S regulatory particle of the 26S proteasome involved in the degradation of ubiquitinated substrates; recruited to the GAL1-10 promoter region upon induction of transcription	not visualized
	gi|151943890	Pat1p	T2	1	Pat1p (1)	1.49148	0	cytoplasm	Topoisomerase II-associated deadenylation-dependent mRNA-decapping factor; also required for faithful chromosome transmission, maintenance of rDNA locus stability, and protection of mRNA 3'-UTRs from trimming; functionally linked to Pab1p	656
	gi|4715	Uba1p	U	1	Uba1p (1)	0.622597	0	cytoplasm,nucleus	Ubiquitin activating enzyme (E1), involved in ubiquitin-mediated protein degradation and essential for viability	17700
	gi|171099	Vma5p	V	3	Vma5p (3)	1.63025	0.307135	ambiguous,vacuolar membrane	Subunit C of the eight-subunit V1 peripheral membrane domain of vacuolar H+-ATPase (V-ATPase), an electrogenic proton pump found throughout the endomembrane system; required for the V1 domain to assemble onto the vacuolar membrane	21100
	gi|6322381	Scp160p	V	1	Scp160p (1)	1.6151	0	ER	Essential RNA-binding G protein effector of mating response pathway, mainly associated with nuclear envelope and ER, interacts in mRNA-dependent manner with translating ribosomes via multiple KH domains, similar to vertebrate vigilins	not quantitated
	gi|1008483	Gus1p	V	4	Gus1p (4)	1.45889	0.197089	cytoplasm	Glutamyl-tRNA synthetase (GluRS), forms a complex with methionyl-tRNA synthetase (Mes1p) and Arc1p; complex formation increases the catalytic efficiency of both tRNA synthetases and ensures their correct localization to the cytoplasm	48700
	gi|6319432	Ura7p	V	2	Ura7p (2)	1.44757	0.157046	cytoplasm	Major CTP synthase isozyme (see also URA8), catalyzes the ATP-dependent transfer of the amide nitrogen from glutamine to UTP, forming CTP, the final step in de novo biosynthesis of pyrimidines; involved in phospholipid biosynthesis	57600
				926		1.52353
			A1	69		1.47763		Nucleolus	63
			A2	127		1.27397		Nucleus	69
			A3	61		2.04411		Cytoplasm	124
			A3a	49		1.93805		Ambiguous	2
			A4	210		1.53472		Vacuole	2
			A5	27		1.20887		Punctate	5
			A6	20		1.63031		Spindle pole	1
			B	7		1.4356		Cell periphery	0
			B1	32		1.47267		Nuclear periphery	1
			B2	58		1.29763		Mitochondria	6
			C1	3		1.3558		Golgi	4
			C3	1		1.3077
			C3a	1		1.60875
			C4e	11		2.30632
			E1	2		1.2536
			E5	1		1.33887
			F5	11		1.65142
			F6	3		1.33486
			F7	1		1.7749
			F8/C3c	1		1.3413
			G	81		1.39604
			G/C2	3		2.04139
			G/V	3		1.13695
			H	9		1.32017
			J	1		1.68361
			K	15		1.40631
			K1	19		1.50546
			K2	13		1.4013
			K2 oder N?	1		1.53377
			L	5		1.34614
			L1	3		1.32834
			M	5		2.09606
			N	23		1.67172
			O	17		1.55971
			Q	8		1.67664
			R	6		1.55399
			S	1		1.96917
			S1	5		1.6337
			S2	1		1.31682
			T2	1		1.49148
			U	1		0.622597
			V	10		1.53795

## Sheet: prot_summary
	Confirmed	Result Type	Rank	Protein Name	Species	Accession Number	Protein MW	Protein PI	Peptide Count	Frame	Molecular Function	Biological Process	Total Ion Score	Total Ion Score C.I. %	Best Ion Score	Best Ion Score C.I. %	Avg iTRAQ ratio (115/114)	Avg iTRAQ ratio (116/114)	Avg iTRAQ ratio (117/114)	iTRAQ Standard Deviation (115/114)	iTRAQ Standard Deviation (116/114)	iTRAQ Standard Deviation (117/114)	iTRAQ Peptides (115/114)	iTRAQ Peptides (116/114)	iTRAQ Peptides (117/114)
1	FALSE	Mascot	1	Rrp5p [Saccharomyces cerevisiae S288c]		gi|6323885	219794	5.86	26	0			1781.87	100	130.6	100	1.69298	1.3883	1.7711	0.496343	0.34625	0.504571	28	28	28
2	FALSE	Mascot	2	Tef2p [Saccharomyces cerevisiae S288c]		gi|6319594	57528.2	9.14	23	0			1725.96	100	200.77	100	1.27614	0.740534	1.24432	0.472262	0.221147	0.24558	27	27	27
3	FALSE	Mascot	3	Erb1p [Saccharomyces cerevisiae S288c]		gi|6323693	101965	5.04	18	0			1420.31	100	177.25	100	1.35581	1.2245	1.59153	0.230414	0.202568	0.276888	20	20	20
gewählt: Avg iTRAQ ratio (117/114)	FALSE	Mascot	4	translation elongation factor 1-alpha [Saccharomyces cerevisiae]		gi|32693293	45688.4	8.13	19	0			1397.79	100	200.77	100	1.2754	0.708469	1.22413	0.489094	0.210444	0.253433	23	23	23
5	FALSE	Mascot	5	Tif2p [Saccharomyces cerevisiae S288c]		gi|6322323	47977.2	5.02	11	0			1158.5	100	165.9	100	1.14365	0.863289	1.29235	0.266636	0.198611	0.279987	11	11	11
6	FALSE	Mascot	6	Chain A, Yeast Initiation Factor 4a		gi|11513344	47625.7	5.02	11	0			1158.5	100	165.9	100	1.11928	0.866589	1.29053	0.265675	0.190441	0.26663	12	12	12
7	FALSE	Mascot	7	NOP77p [Saccharomyces cerevisiae]		gi|521090	90852	9.12	15	0			1069.95	100	251.23	100	1.92928	1.52661	1.90532	0.465671	0.38347	0.414695	15	15	15
8	FALSE	Mascot	8	Chain A, Crystal Structure Of Adp-Ribosylated Ribosomal Translocase From Saccharomyces Cerevisiae		gi|55670150	102506	5.89	12	0			972.446	100	142.97	100	1.19924	0.885122	1.41038	0.316926	0.15342	0.21877	12	12	12
9	FALSE	Mascot	9	nucleolar complex associated [Saccharomyces cerevisiae YJM789]		gi|151945296	93091.3	8.59	11	0			953.76	100	201.19	100	1.38435	1.09987	1.39503	0.156374	0.18454	0.167671	12	12	12
10	FALSE	Mascot	10	maintenance of killer [Saccharomyces cerevisiae YJM789]		gi|151942049	132504	4.88	10	0			893.22	100	141.25	100	1.60265	1.18201	1.50861	0.384863	0.221839	0.333585	11	11	11
11	FALSE	Mascot	11	Ssa2p [Saccharomyces cerevisiae S288c]		gi|6323004	77202.9	4.95	11	0			892.046	100	129.48	100	0.99439	0.8221	1.22896	0.232922	0.249093	0.169564	11	11	11
12	FALSE	Mascot	12	Rpl5p [Saccharomyces cerevisiae S288c]		gi|6325126	37054.5	6.36	10	0			877.48	100	210.65	100	1.3245	0.965825	1.43001	0.225127	0.215814	0.226248	11	11	11
13	FALSE	Mascot	13	ribosomal protein L13B [Saccharomyces cerevisiae RM11-1a]		gi|190408368	25519.6	11.08	10	0			845.866	100	192.05	100	1.05428	1.0127	1.34684	0.329643	0.203812	0.176343	11	11	11
14	FALSE	Mascot	14	Chain A, Crystal Structure Of An Hsp90-Sba1 Closed Chaperone Complex		gi|99031945	89166.6	5.06	11	0			836.526	100	163.66	100	1.13145	1.01631	1.63104	0.251478	0.265977	0.424102	12	12	12
15	FALSE	Mascot	15	ebna1-binding protein [Saccharomyces cerevisiae YJM789]		gi|151941747	60451.8	5.75	12	0			828.041	100	127.98	100	1.21334	1.15122	1.37471	0.193965	0.216512	0.253005	15	15	15
16	FALSE	Mascot	16	ribosomal protein L13A [Saccharomyces cerevisiae RM11-1a]		gi|190405088	25435.5	11.18	10	0			793.566	100	185.25	100	1.04343	0.99058	1.34476	0.320161	0.208246	0.175448	11	11	11
17	FALSE	Mascot	17	acetyl-CoA carboxylase [Saccharomyces cerevisiae]		gi|171504	270961	5.87	14	0			771.929	100	128.17	100	1.4694	0.989718	1.3837	0.386738	0.14218	0.142186	14	14	14
18	FALSE	Mascot	18	hsc82 protein [Saccharomyces cerevisiae]		gi|171723	91342.1	4.76	12	0			762.286	100	113.17	100	1.17163	1.01618	1.58787	0.325057	0.277614	0.367814	13	13	13
19	FALSE	Mascot	19	Yef3p [Saccharomyces cerevisiae S288c]		gi|6323278	128810	5.73	12	0			742.526	100	120.31	100	1.06983	0.696143	0.981558	0.261571	0.267524	0.248477	14	14	14
20	FALSE	Mascot	20	YGR103Wp-like protein [Saccharomyces cerevisiae AWRI1631]		gi|207345119	81041.7	5.44	11	0			738.476	100	126.83	100	1.29025	1.17791	1.58581	0.3409	0.217645	0.299898	11	11	11
21	FALSE	Mascot	21	stress-seventy subfamily A protein [Saccharomyces cerevisiae YJM789]		gi|151941387	77520.1	5	10	0			725.6	100	123.82	100	1.10814	0.924716	1.35108	0.211578	0.284694	0.231335	10	10	10
22	FALSE	Mascot	22	vacuolar H+-ATPase 52 kDa subunit [Saccharomyces cerevisiae]		gi|171122	61406.2	5.09	10	0			722.722	100	112.83	100	1.25647	0.950842	1.45234	0.249957	0.12116	0.200708	10	10	10
23	FALSE	Mascot	23	YNL061W [Saccharomyces cerevisiae]		gi|51013571	78418.8	4.95	7	0			682.652	100	206.34	100	1.48101	1.37855	1.61107	0.204949	0.211635	0.199004	7	7	7
24	FALSE	Mascot	24	Ssb2p [Saccharomyces cerevisiae S288c]		gi|6324120	73562.6	5.37	9	0			667.366	100	186.35	100	1.18435	0.876992	1.3245	0.234141	0.1388	0.156538	10	10	10
25	FALSE	Mascot	25	proline rotamase [Saccharomyces cerevisiae]		gi|530998	53861.8	4.35	9	0			665.67	100	143.43	100	1.90015	1.43821	1.92304	0.47042	0.424892	0.521641	9	9	9
26	FALSE	Mascot	26	stress-seventy subfamily B protein [Saccharomyces cerevisiae YJM789]		gi|151944335	73563.5	5.32	9	0			663.456	100	186.35	100	1.1937	0.911548	1.34267	0.233567	0.14829	0.156675	10	10	10
27	FALSE	Mascot	27	FKBP proline rotamase [Saccharomyces cerevisiae YJM789]		gi|151940964	50696.4	4.55	11	0			654.016	100	141.75	100	1.91376	1.61845	2.20901	0.494064	0.321887	0.577256	13	13	13
28	FALSE	Mascot	28	Rpl4ap [Saccharomyces cerevisiae S288c]		gi|6319505	43869.6	10.64	7	0			651.97	100	188.98	100	1.01003	0.97193	1.28225	0.457448	0.265059	0.217869	7	7	7
29	FALSE	Mascot	29	killer toxin resistant protein [Saccharomyces cerevisiae YJM789]		gi|151944405	131984	7.63	8	0			613.306	100	162.11	100	1.71235	1.47864	1.87979	0.354679	0.363866	0.312631	8	8	8
30	FALSE	Mascot	30	Chain C, Structure Of The Ribosomal 80s-Eef2-Sordarin Complex From Yeast Obtained By Docking Atomic		gi|49258841	50031.8	10.29	10	0			603.242	100	117.12	100	1.1389	1.07156	1.34556	0.253461	0.26737	0.230198	10	10	10
31	FALSE	Mascot	31	Chain A, Elongation Factor 3 In Complex With Adp		gi|114794802	119508	5.64	11	0			557.159	100	100.92	100	1.21536	0.698987	1.00597	0.815078	0.247413	0.253543	12	12	12
32	FALSE	Mascot	32	Rpl7ap [Saccharomyces cerevisiae S288c]		gi|6321362	31944.2	10.15	6	0			552.046	100	142.88	100	1.13558	1.16006	1.51508	0.228048	0.276565	0.312502	7	7	7
33	FALSE	Mascot	33	protein SIK1 [Saccharomyces cerevisiae RM11-1a]		gi|190405265	67378.2	8.96	6	0			537.29	100	150.77	100	1.16184	0.977274	1.20441	0.324106	0.132038	0.20413	7	7	7
34	FALSE	Mascot	34	ribosomal protein P0 [Saccharomyces cerevisiae YJM789]		gi|151940865	36004.9	4.71	6	0			535.93	100	131.75	100	1.22322	1.12372	1.5912	0.404676	0.261375	0.34469	6	6	6
35	FALSE	Mascot	35	YMR093Wp-like protein [Saccharomyces cerevisiae AWRI1631]		gi|207342335	62505.8	9.35	5	0			512.42	100	183.43	100	1.87094	1.51124	1.91469	0.584393	0.396511	0.440806	5	5	5
36	FALSE	Mascot	36	carbamyl phosphate synthetase [Saccharomyces cerevisiae]		gi|173146	264475	5.59	8	0			487.539	100	89.23	100	1.38076	0.946647	1.47137	0.38709	0.275287	0.388235	8	8	8
37	FALSE	Mascot	37	U3 snoRNP protein [Saccharomyces cerevisiae YJM789]		gi|151940928	114504	7.94	6	0			477.722	100	147.98	100	1.85414	1.23052	1.7991	0.678444	0.638548	0.542988	6	6	6
38	FALSE	Mascot	38	Rps1bp [Saccharomyces cerevisiae S288c]		gi|6323577	33740.1	10.02	6	0			462.1	100	132.79	100	1.16769	0.841241	1.13513	0.224173	0.188149	0.204597	6	6	6
39	FALSE	Mascot	39	Rpl8bp [Saccharomyces cerevisiae S288c]		gi|6322984	33616.3	10.02	8	0			441.186	100	86.04	100	1.74403	1.16732	1.53603	0.315867	0.239724	0.359018	8	8	8
40	FALSE	Mascot	40	bmh sensitive protein [Saccharomyces cerevisiae YJM789]		gi|151942584	153690	6.32	8	0			436.116	100	105.19	100	1.73433	1.36975	1.73136	0.442266	0.546874	0.415899	8	8	8
41	FALSE	Mascot	41	pseudouridine synthase [Saccharomyces cerevisiae YJM789]		gi|151941019	64581.2	9.01	6	0			432.72	100	130.36	100	1.17988	0.852719	1.12995	0.18009	0.237573	0.211443	6	6	6
42	FALSE	Mascot	42	YDR324Cp-like protein [Saccharomyces cerevisiae AWRI1631]		gi|207346446	66703.8	8.17	5	0			423.69	100	108.47	100	1.83179	1.32131	1.9142	0.322379	0.364013	0.345013	5	5	5
43	FALSE	Mascot	43	cell division cycle-related protein [Saccharomyces cerevisiae YJM789]		gi|151941877	99341.8	4.83	6	0			416.98	100	125.05	100	1.32757	1.0683	1.37048	0.117492	0.073327	0.223632	6	6	6
44	FALSE	Mascot	44	nucleolar complex-associated protein 3 [Saccharomyces cerevisiae RM11-1a]		gi|190406043	84955.2	5.73	5	0			413.98	100	117.06	100	1.13661	0.961418	1.14477	0.0624748	0.123544	0.0860131	6	6	6
45	FALSE	Mascot	45	Has1p [Saccharomyces cerevisiae S288c]		gi|6323947	63540.6	9.38	8	0			406.17	100	82.58	100	1.45358	1.2226	1.42546	0.218422	0.216044	0.204034	8	8	8
46	FALSE	Mascot	46	Chain L, Structure Of The Ribosomal 80s-Eef2-Sordarin Complex From Yeast Obtained By Docking Atomic		gi|49258850	27636.6	11.38	7	0			398.36	100	137.31	100	1.17324	1.07707	1.36761	0.154576	0.151596	0.153551	7	7	7
47	FALSE	Mascot	47	YHR052Wp-like protein [Saccharomyces cerevisiae AWRI1631]		gi|207344709	48747.3	8.92	5	0			394.87	100	143.91	100	1.35441	1.16313	1.46704	0.164953	0.196841	0.145848	5	5	5
48	FALSE	Mascot	48	SSE1 protein [Saccharomyces cerevisiae]		gi|533365	87102.2	5.12	7	0			374.159	100	92.2	100	1.10935	0.88844	1.31844	0.226587	0.182542	0.223656	7	7	7
49	FALSE	Mascot	49	Chain B, Structure Of The Ribosomal 80s-Eef2-Sordarin Complex From Yeast Obtained By Docking Atomic		gi|49258840	30142.9	11.1	5	0			371.81	100	140.4	100	1.04206	0.824598	1.10888	0.0860438	0.167004	0.0914285	5	5	5
50	FALSE	Mascot	50	Rps0ap [Saccharomyces cerevisiae S288c]		gi|6321653	29206	4.65	4	0			369	100	117.09	100	0.965786	1.00549	1.46026	0.246018	0.229372	0.266956	4	4	4
51	FALSE	Mascot	51	conserved protein [Saccharomyces cerevisiae YJM789]		gi|151941158	51517.4	8.89	6	0			367.79	100	86.11	100	1.49544	1.43071	1.85115	0.336943	0.35532	0.482319	6	6	6
52	FALSE	Mascot	52	Nog1p [Saccharomyces cerevisiae S288c]		gi|6325164	83187.3	8.91	7	0			367.78	100	72.1	99.9998	1.25956	1.16432	1.41314	0.164532	0.241238	0.419356	7	7	7
53	FALSE	Mascot	53	Pab1p [Saccharomyces cerevisiae JAY291]		gi|256271306	71324.9	5.71	4	0			367.25	100	128.16	100	1.54996	1.13908	1.56707	0.206486	0.164255	0.222327	4	4	4
54	FALSE	Mascot	54	beta-tubulin [Saccharomyces cerevisiae]		gi|3435	53701.2	4.64	5	0			360.24	100	134.51	100	1.57454	1.05542	1.42599	0.231379	0.15952	0.443115	6	6	6
55	FALSE	Mascot	55	Ytm1p [Saccharomyces cerevisiae S288c]		gi|6324846	56410.7	6.47	6	0			354.74	100	119.44	100	1.28327	1.1534	1.56577	0.140666	0.174934	0.073001	7	7	7
56	FALSE	Mascot	56	ribosome biogenesis protein BRX1 [Saccharomyces cerevisiae RM11-1a]		gi|190407271	37925.5	9.31	5	0			351.4	100	140.68	100	1.24969	0.989052	1.50151	0.205753	0.152115	0.235943	5	5	5
57	FALSE	Mascot	57	karyopherin beta 4 [Saccharomyces cerevisiae YJM789]		gi|151944826	131267	4.53	5	0			348.65	100	149.56	100	1.16208	0.88108	1.38986	0.1494	0.168051	0.189402	5	5	5
58	FALSE	Mascot	58	Rpl18bp [Saccharomyces cerevisiae S288c]		gi|6324028	23478.5	11.7	7	0			343.44	100	77.93	99.9999	0.871278	1.33145	1.83178	0.302827	0.289717	0.473453	8	8	8
59	FALSE	Mascot	59	TY1B [Saccharomyces cerevisiae]		gi|2131097	217438	8.05	6	0			340.72	100	106.27	100	0.827756	1.15039	1.53196	0.259161	0.266199	0.290175	6	6	6
60	FALSE	Mascot	60	V-ATPase [Saccharomyces cerevisiae]		gi|171099	47346.8	6.69	3	0			327.62	100	146.22	100	1.3016	1.05447	1.60313	0.294917	0.287274	0.316976	3	3	3
61	FALSE	Mascot	61	Nop1p [Saccharomyces cerevisiae S288c]		gi|6320190	37319.8	10.24	6	0			326.006	100	86.34	100	1.36356	0.997451	1.30748	0.129909	0.180475	0.0868434	6	6	6
62	FALSE	Mascot	62	YHR203Cp-like protein [Saccharomyces cerevisiae AWRI1631]		gi|207344483	25036	9.76	4	0			317.476	100	164.73	100	1.53396	1.27424	1.50717	0.369562	0.270784	0.0730981	4	4	4
63	FALSE	Mascot	63	Nop15p [Saccharomyces cerevisiae S288c]		gi|6324219	31051.4	9.26	5	0			304.96	100	85.52	100	1.34743	1.26488	1.57382	0.106597	0.152815	0.0715236	5	5	5
64	FALSE	Mascot	64	Chain A, The Yeast Actin Val 159 Asn Mutant Complex With Human Gelsolin Segment 1		gi|7546413	44599.7	5.44	5	0			301.17	100	102.11	100	1.32087	0.827647	1.18528	0.161514	0.103311	0.175354	5	5	5
65	FALSE	Mascot	65	Chain A, Acetyl-Coa Carboxylase Carboxyltransferase Domain In Complex With Inhibitor Haloxyfop		gi|47169397	88954.1	5.45	4	0			300.2	100	128.17	100	1.41816	0.990716	1.40388	0.399089	0.116862	0.0669673	4	4	4
66	FALSE	Mascot	66	Rps8ap [Saccharomyces cerevisiae S288c]		gi|6319399	25882.3	10.67	5	0			292.63	100	98.27	100	1.36897	1.26104	1.46751	0.291843	0.252768	0.279548	6	6	6
67	FALSE	Mascot	67	vacuolar membrane ATPase subunit a precursor [Saccharomyces cerevisiae]		gi|29420833	123191	6.02	5	0			289.862	100	109.02	100	1.33486	1.11369	1.5283	0.270076	0.479641	0.414527	5	5	5
68	FALSE	Mascot	68	YNL014Wp-like protein [Saccharomyces cerevisiae AWRI1631]		gi|207341617	118320	5.57	4	0			288.846	100	120.31	100	1.01027	0.59995	0.928249	0.264136	0.230219	0.201308	6	6	6
69	FALSE	Mascot	69	translation elongation factor 3 (EF-3) [Saccharomyces cerevisiae YJM789]		gi|151944517	108155	5.62	4	0			288.846	100	120.31	100	1.01027	0.59995	0.928249	0.264136	0.230219	0.201308	6	6	6
70	FALSE	Mascot	70	Mrt4p [Saccharomyces cerevisiae S288c]		gi|6322843	30591.5	8.64	4	0			288.48	100	107.19	100	1.35999	1.21438	1.35772	0.234075	0.32579	0.258245	5	5	5
71	FALSE	Mascot	71	YPL211Wp-like protein [Saccharomyces cerevisiae AWRI1631]		gi|207340712	22691.3	9.28	4	0			285.16	100	88.19	100	1.3929	1.26545	1.70331	0.261242	0.251434	0.235968	4	4	4
72	FALSE	Mascot	72	nucleolar protein 12 [Saccharomyces cerevisiae RM11-1a]		gi|190407303	61822.1	9.34	5	0			282.932	100	69.41	99.9996	1.43192	0.932889	1.26157	0.623794	0.283018	0.324288	5	5	5
73	FALSE	Mascot	73	Rpl11ap [Saccharomyces cerevisiae S288c]		gi|6325359	22347.2	9.92	5	0			281.7	100	77.85	99.9999	1.44228	1.22569	1.45111	0.219495	0.0994306	0.409527	6	6	6
74	FALSE	Mascot	74	U3 snoRNP protein [Saccharomyces cerevisiae YJM789]		gi|151942910	72723.2	5.55	4	0			280.37	100	122.34	100	1.82802	1.61606	1.90114	0.666927	0.490597	0.37599	4	4	4
75	FALSE	Mascot	75	Chain A, Homology Model Of Yeast Rack1 Protein Fitted Into 11.7a Cryo-Em Map Of Yeast 80s Ribosome		gi|55670021	37241.3	5.8	4	0			274.63	100	120.06	100	1.55098	1.14959	1.68908	0.0454764	0.144798	0.108041	4	4	4
76	FALSE	Mascot	76	Chain A, Crystal Structure Of The Yeast Orthologue Of Rack1, Asc1.		gi|223674073	37617.3	5.64	4	0			274.63	100	120.06	100	1.55098	1.14959	1.68908	0.0454764	0.144798	0.108041	4	4	4
77	FALSE	Mascot	77	ribosome biogenesis [Saccharomyces cerevisiae RM11-1a]		gi|190405562	31712.4	9.17	4	0			270.426	100	94.41	100	1.23037	1.26158	1.50005	0.0477863	0.0611849	0.156678	4	4	4
78	FALSE	Mascot	78	Rpl36bp [Saccharomyces cerevisiae JAY291]		gi|256270643	13376.9	11.6	4	0			268.55	100	89.95	100	1.07315	0.989528	1.21601	0.101124	0.167059	0.141254	4	4	4
79	FALSE	Mascot	79	RecName: Full=Eukaryotic translation initiation factor 3 subunit G; Short=eIF3g; AltName: Full=Euka		gi|238686682	34097.9	6.42	4	0			267.126	100	123.26	100	1.45059	1.24527	1.44466	0.109448	0.116203	0.0892848	4	4	4
80	FALSE	Mascot	80	U3 snoRNP protein [Saccharomyces cerevisiae YJM789]		gi|151946073	117647	4.97	5	0			266.136	100	72.22	99.9998	1.88197	1.55434	1.85813	1.02977	0.54866	0.831329	5	5	5
81	FALSE	Mascot	81	RecName: Full=Eukaryotic translation initiation factor 3 subunit B; Short=eIF3b; AltName: Full=Euka		gi|238686680	97339.6	5.77	4	0			266.07	100	94.61	100	1.39129	1.1128	1.5884	0.128147	0.163006	0.261383	4	4	4
82	FALSE	Mascot	82	pre-mRNA splicing factor ATP-dependent RNA helicase PRP43 [Saccharomyces cerevisiae RM11-1a]		gi|190407071	95303.1	5.97	5	0			259.326	100	88.84	100	1.15788	0.922471	1.18699	0.0946699	0.109607	0.135835	5	5	5
83	FALSE	Mascot	83	Sam1p [Saccharomyces cerevisiae JAY291]		gi|256274388	46042.9	5.04	4	0			255.95	100	134.82	100	1.19139	1.04462	1.34008	0.155657	0.237238	0.169603	4	4	4
84	FALSE	Mascot	84	Rps20p [Saccharomyces cerevisiae S288c]		gi|6321772	16060.1	9.52	4	0			251.106	100	105.56	100	1.28178	0.903496	1.31336	0.0881084	0.128093	0.0411387	4	4	4
85	FALSE	Mascot	85	ribosomal-like protein [Saccharomyces cerevisiae YJM789]		gi|151944528	41657.4	9.57	4	0			247.15	100	82.56	100	1.37781	1.11788	1.45108	0.177569	0.276844	0.14197	4	4	4
86	FALSE	Mascot	86	NSR1=nucleolin homolog [Saccharomyces cerevisiae, Peptide, 249 aa]		gi|253181	29100.8	9.14	4	0			243.18	100	81.62	100	1.03929	0.843826	1.20399	0.213866	0.0766302	0.194339	5	5	5
87	FALSE	Mascot	87	RecName: Full=ATP-dependent RNA helicase DBP3; AltName: Full=DEAD box protein 3; AltName: Full=Heli		gi|160380616	69038.5	9.2	2	0			243.12	100	146.95	100	2.00195	1.26909	1.81177	0.554393	0.150444	0.316491	2	2	2
88	FALSE	Mascot	88	Bmh1p [Saccharomyces cerevisiae S288c]		gi|6321025	32758.6	4.82	3	0			238.08	100	96.01	100	2.3444	2.20815	2.78423	0.776798	0.456348	0.65047	3	3	3
89	FALSE	Mascot	89	Arb1p [Saccharomyces cerevisiae EC1118]		gi|259145944	75678.6	6	2	0			231.8	100	130.33	100	1.27317	0.836419	1.27821	0.157649	0.228844	0.107516	2	2	2
90	FALSE	Mascot	90	Tub3p [Saccharomyces cerevisiae S288c]		gi|6323511	53626.8	5.05	2	0			231.34	100	135.84	100	1.41157	0.997866	1.47652	0.23395	0.172569	0.0400896	2	2	2
91	FALSE	Mascot	91	Rpl10p [Saccharomyces cerevisiae S288c]		gi|6323104	28843.7	10.03	3	0			230.406	100	95.21	100	1.02469	0.662354	0.966981	0.071586	0.0890241	0.132613	3	3	3
92	FALSE	Mascot	92	Chain N, Structure Of The Ribosomal 80s-Eef2-Sordarin Complex From Yeast Obtained By Docking Atomic		gi|49258852	22999.9	10.92	3	0			229.57	100	93.14	100	0.926603	0.697666	0.876853	0.157505	0.2247	0.307069	3	3	3
93	FALSE	Mascot	93	YDR299W [Saccharomyces cerevisiae]		gi|51830274	68733.7	4.68	3	0			228.43	100	144.7	100	2.01511	1.72268	2.08904	0.784622	0.423753	0.40338	3	3	3
94	FALSE	Mascot	94	Ded1p [Saccharomyces cerevisiae S288c]		gi|6324778	69154.9	7.67	4	0			228.36	100	72.43	99.9998	1.51321	1.3378	1.61864	0.316815	0.209095	0.632483	4	4	4
95	FALSE	Mascot	95	ribosomal protein L36A [Saccharomyces cerevisiae YJM789]		gi|151945897	13248.8	11.6	4	0			228.35	100	89.95	100	1.1385	1.01803	1.24735	0.174806	0.21564	0.17282	4	4	4
96	FALSE	Mascot	96	Loc1p [Saccharomyces cerevisiae S288c]		gi|14318523	29628.5	10.31	3	0			221.19	100	108.26	100	1.35918	1.1254	1.38675	0.238433	0.111207	0.280509	3	3	3
97	FALSE	Mascot	97	Rps24ap [Saccharomyces cerevisiae S288c]		gi|6320918	18201.5	10.51	4	0			215.116	100	71.18	99.9997	1.67121	1.18972	1.5489	0.363674	0.438521	0.392768	4	4	4
98	FALSE	Mascot	98	U3 snoRNP protein [Saccharomyces cerevisiae YJM789]		gi|151941062	99909.2	5.15	4	0			213.026	100	79.87	100	2.03375	1.4995	1.96981	1.15883	0.901077	0.72682	4	4	4
99	FALSE	Mascot	99	recessive omnipotent supressor [Saccharomyces cerevisiae]		gi|468605	54558	5.01	2	0			212.74	100	109.32	100	1.52121	1.14481	1.69534	0.249242	0.164178	0.184555	2	2	2
100	FALSE	Mascot	100	Rps10bp [Saccharomyces cerevisiae]		gi|1151236	31088.8	10.49	4	0			210.77	100	76.63	99.9999	1.3988	1.09626	1.43449	0.17318	0.151478	0.146413	4	4	4
101	FALSE	Mascot	101	ATP binding cassette family member [Saccharomyces cerevisiae YJM789]		gi|151942575	149212	5.57	3	0			210.3	100	118.36	100	1.17341	0.670605	1.2277	0.251723	0.391167	0.533112	4	4	4
102	FALSE	Mascot	102	Rpl17bp [Saccharomyces cerevisiae S288c]		gi|6322284	23132.9	10.92	3	0			206.49	100	93.14	100	0.911687	0.737798	0.949192	0.179726	0.16345	0.196665	3	3	3
103	FALSE	Mascot	103	ribosomal protein L16B [Saccharomyces cerevisiae YJM789]		gi|151944465	26096.1	10.54	4	0			204.68	100	93.9	100	0.877235	0.769319	1.05624	0.0463389	0.110911	0.258725	4	4	4
104	FALSE	Mascot	104	translational activator [Saccharomyces cerevisiae YJM789]		gi|151943621	322812	5.18	3	0			204.13	100	108.03	100	1.29908	1.1097	1.50269	0.0897991	0.200114	0.0372455	3	3	3
105	FALSE	Mascot	105	conserved protein [Saccharomyces cerevisiae YJM789]		gi|151941620	45889.7	9.04	3	0			203.34	100	80.1	100	1.38766	1.10068	1.44828	0.30629	0.137227	0.0567775	3	3	3
106	FALSE	Mascot	106	RecName: Full=ATP-dependent RNA helicase ROK1; AltName: Full=Rescuer of KEM1 protein 1		gi|160358657	73121.1	9.27	3	0			201.31	100	88.68	100	1.9156	1.25506	1.7924	1.53485	0.449907	0.972494	3	3	3
107	FALSE	Mascot	107	GMP synthase [Saccharomyces cerevisiae]		gi|460064	64179.1	6.05	3	0			200.83	100	85.56	100	1.13874	0.68994	1.13004	0.165299	0.151338	0.13045	3	3	3
108	FALSE	Mascot	108	Cdc33p [Saccharomyces cerevisiae S288c]		gi|6324433	26977.3	5.29	4	0			191.11	100	77.1	99.9999	1.17126	0.949575	1.33512	0.230733	0.160246	0.299268	4	4	4
109	FALSE	Mascot	109	Rps5p [Saccharomyces cerevisiae S288c]		gi|6322583	27374.9	8.63	2	0			191.11	100	98.29	100	1.98672	1.35172	1.60916	0.161608	0.246543	0.224067	2	2	2
110	FALSE	Mascot	110	elongation factor 1-gamma [Saccharomyces cerevisiae]		gi|538258	52680.2	7.63	4	0			189.79	100	72.02	99.9998	1.23298	1.08591	1.57571	0.237543	0.207249	0.236995	4	4	4
111	FALSE	Mascot	111	flavohemoglobin [Saccharomyces cerevisiae YJM789]		gi|151943508	49427.3	5.86	2	0			188.24	100	108.81	100	2.14124	1.09138	1.51264	0.482421	0.0364464	0.390526	3	3	3
112	FALSE	Mascot	112	Pdc1p [Saccharomyces cerevisiae S288c]		gi|6323073	66828.3	5.8	3	0			187.28	100	73.77	99.9999	0.508952	0.457204	0.529891	0.174745	0.190083	0.256727	3	3	3
113	FALSE	Mascot	113	cytosolic glutamyl-tRNA synthetase [Saccharomyces cerevisiae]		gi|1008483	95983.2	7.24	3	0			184.25	100	75.73	99.9999	1.19668	0.791696	1.44608	0.110166	0.299199	0.203508	4	4	4
114	FALSE	Mascot	114	YLR186W [Saccharomyces cerevisiae]		gi|45269774	31455.9	8.65	2	0			181.67	100	115.62	100	2.68434	1.97869	2.7023	0.700365	0.12483	0.412238	2	2	2
115	FALSE	Mascot	115	Chain A, The Yeast Ribosome Synthesis Factor Emg1 Alpha Beta Knot Fold Methyltransferase		gi|152149541	32170.1	8.65	2	0			181.67	100	115.62	100	2.68434	1.97869	2.7023	0.700365	0.12483	0.412238	2	2	2
116	FALSE	Mascot	116	tryptophan synthase [Saccharomyces cerevisiae YJM789]		gi|151943263	83371.7	5.99	2	0			180.586	100	151.34	100	1.28177	1.2272	1.66932	0.332296	0.069651	0.41717	2	2	2
117	FALSE	Mascot	117	Rrs1p [Saccharomyces cerevisiae S288c]		gi|6324868	26984	9.46	2	0			178.93	100	151.35	100	1.65394	1.50028	1.89249	0.740254	0.786648	0.998764	3	3	3
118	FALSE	Mascot	118	Rlp24p [Saccharomyces cerevisiae EC1118]		gi|259147998	27678.8	9.61	3	0			176.41	100	84.26	100	1.19864	1.01884	1.30872	0.0516016	0.127795	0.064345	3	3	3
119	FALSE	Mascot	119	Utp9p [Saccharomyces cerevisiae S288c]		gi|6321990	73576.8	4.75	2	0			176.09	100	113.54	100	1.65026	1.24584	1.91598	0.391255	0.484336	0.276859	3	3	3
120	FALSE	Mascot	120	Nop6p [Saccharomyces cerevisiae S288c]		gi|6319988	30820.6	10.08	3	0			173.97	100	80.71	100	1.76874	1.40554	1.7021	0.575185	0.207527	0.289836	3	3	3
121	FALSE	Mascot	121	maintenance of killer [Saccharomyces cerevisiae YJM789]		gi|151941367	40704.7	5.16	3	0			169.466	100	65.81	99.9991	1.47533	1.48863	1.91739	0.18197	0.111506	0.298863	3	3	3
122	FALSE	Mascot	122	Ola1p [Saccharomyces cerevisiae S288c]		gi|6319499	50042.1	7.05	2	0			168.41	100	91.91	100	0.950959	0.817047	1.12171	0.0713076	0.0128226	0.0181901	2	2	2
123	FALSE	Mascot	123	Fas1p [Saccharomyces cerevisiae S288c]		gi|6322666	249411	5.64	3	0			168.37	100	62.26	99.9979	1.16013	0.926514	1.33042	0.0286775	0.0778519	0.224543	3	3	3
124	FALSE	Mascot	124	RecName: Full=ATP-dependent RNA helicase SUB2; AltName: Full=Suppressor of BRR1 protein 2		gi|160358710	55134.9	5.34	2	0			167.73	100	129.52	100	1.24127	1.09667	1.44384	0.0912297	0.143067	0.110185	2	2	2
125	FALSE	Mascot	125	hypothetical protein SCRG_03938 [Saccharomyces cerevisiae RM11-1a]		gi|190409747	62627.4	9.6	2	0			166.73	100	143.01	100	1.54173	1.43438	1.92986	0.557184	0.154194	0.567237	2	2	2
126	FALSE	Mascot	126	D-fructose-6-phosphate amidotransferase (EC 2.6.1.16) [Saccharomyces cerevisiae]		gi|171596	87275.6	5.98	2	0			164.48	100	109.8	100	1.30302	1.07576	1.46955	0.0911183	0.0368052	0.0903593	2	2	2
127	FALSE	Mascot	127	Rps14ap [Saccharomyces cerevisiae S288c]		gi|10383793	16014.7	10.73	3	0			163.95	100	74.22	99.9999	1.2815	0.990507	1.43305	0.0720977	0.0541342	0.200281	3	3	3
128	FALSE	Mascot	128	Rps15p [Saccharomyces cerevisiae S288c]		gi|6324533	17864.9	10.7	2	0			161	100	90.14	100	1.43775	1.00775	1.49954	0.0226005	0.0574444	0.0962487	2	2	2
129	FALSE	Mascot	129	glucokinase [Saccharomyces cerevisiae YJM789]		gi|151943789	60428.6	5.84	2	0			157.06	100	92.53	100	2.3945	1.08647	2.06337	0.286304	0.205972	0.0387221	2	2	2
130	FALSE	Mascot	130	Rps9bp [Saccharomyces cerevisiae S288c]		gi|6319666	24878.9	10.09	3	0			156.27	100	75.25	99.9999	1.21602	0.985798	1.17042	0.158119	0.178071	0.178474	4	4	4
131	FALSE	Mascot	131	Chain M, Structure Of The Ribosomal 80s-Eef2-Sordarin Complex From Yeast Obtained By Docking Atomic		gi|49258851	19032.2	11.1	4	0			155.29	100	46.01	99.9128	0.930116	0.819865	1.07323	0.141559	0.164626	0.287222	4	4	4
132	FALSE	Mascot	132	Tif34p [Saccharomyces cerevisiae S288c]		gi|6323795	43186	5.41	2	0			154.056	100	121.45	100	1.1358	0.889113	1.21908	0.146978	0.116374	0.0271177	2	2	2
133	FALSE	Mascot	133	RecName: Full=Nucleolar protein 58; AltName: Full=Nucleolar protein 5		gi|206558283	68207.2	8.96	2	0			152.75	100	96.39	100	1.26568	1.00101	1.12145	0.00126721	0.00755947	0.0689241	2	2	2
134	FALSE	Mascot	134	Rpl19bp [Saccharomyces cerevisiae S288c]		gi|6319444	25149.6	11.35	2	0			152.39	100	84.32	100	0.824202	0.668339	0.881117	0.220204	0.212938	0.234884	2	2	2
135	FALSE	Mascot	135	Chain M, Structure Of The Ribosomal 80s-Eef2-Sordarin Complex From Yeast Obtained By Docking Atomic		gi|49258832	17218.6	10.39	3	0			152.16	100	62.14	99.9979	1.50713	0.88192	1.31269	0.240332	0.113256	0.0293862	4	4	4
136	FALSE	Mascot	136	Fpr1p [Saccharomyces cerevisiae S288c]		gi|6324194	13349.1	5.72	3	0			151.83	100	97.16	100	1.91533	1.3029	1.9417	0.76323	0.161659	0.699313	3	3	3
137	FALSE	Mascot	137	Yra1p [Saccharomyces cerevisiae EC1118]		gi|259145620	28281.8	11.33	2	0			151.13	100	111.63	100	2.39582	1.80962	2.2443	1.79384	0.883921	1.3683	2	2	2
138	FALSE	Mascot	138	Rpp2ap [Saccharomyces cerevisiae EC1118]		gi|259149446	11848.1	4.02	1	0			149.79	100	149.79	100	1.691	1.28442	1.55576	0	0	0	1	1	1
139	FALSE	Mascot	139	U3 snoRNP protein [Saccharomyces cerevisiae YJM789]		gi|151945015	218875	6.02	2	0			146.42	100	90.23	100	2.03233	1.62803	2.03572	0.468741	0.0365687	0.0202218	2	2	2
140	FALSE	Mascot	140	Gsp2p [Saccharomyces cerevisiae S288c]		gi|6324759	27850.6	6.22	2	0			144.25	100	109.38	100	1.24725	0.702296	1.48466	0.179856	0.201955	0.146674	2	2	2
141	FALSE	Mascot	141	Rps10bp [Saccharomyces cerevisiae S288c]		gi|6323886	14171.5	9.05	2	0			141.81	100	95.29	100	1.26559	0.997897	1.34748	0.279475	0.089251	0.0736544	2	2	2
142	FALSE	Mascot	142	Rps21bp [Saccharomyces cerevisiae JAY291]		gi|256272110	10763.6	5.76	1	0			141.46	100	141.46	100	1.39317	1.17809	1.62395	0	0	0	1	1	1
143	FALSE	Mascot	143	conserved protein [Saccharomyces cerevisiae YJM789]		gi|151943423	91136.4	6.19	3	0			141.01	100	67.28	99.9993	2.01717	1.66989	1.93137	0.747324	0.938189	0.720667	3	3	3
144	FALSE	Mascot	144	Chain C, Mechanism Of Eif6s Anti-Association Activity		gi|292659544	15838.7	10.33	2	0			136.126	100	104.61	100	1.39965	0.898096	1.21456	0.0138473	0.0283062	0.0212795	2	2	2
145	FALSE	Mascot	145	lethal with conditional pap1 [Saccharomyces cerevisiae YJM789]		gi|151944842	45544.8	6.45	3	0			135.752	100	53.18	99.9833	1.54339	1.38163	1.56681	0.718973	0.706535	0.582617	3	3	3
146	FALSE	Mascot	146	U3 snoRNP protein [Saccharomyces cerevisiae YJM789]		gi|151945077	75449.1	4.57	3	0			134.43	100	52.7	99.9813	1.71704	1.23868	1.63926	0.372841	0.318961	0.347098	3	3	3
147	FALSE	Mascot	147	RNA exonuclease [Saccharomyces cerevisiae YJM789]		gi|151945554	38670.5	9.82	2	0			131.27	100	94.05	100	1.94265	1.34235	2.40409	0.148228	0.206971	0.623816	2	2	2
148	FALSE	Mascot	148	YOR3177w [Saccharomyces cerevisiae]		gi|1164943	24902.1	9.73	3	0			130.48	100	44.71	99.8823	1.96356	1.02739	1.20993	0.543957	0.24314	0.305114	3	3	3
149	FALSE	Mascot	149	Sas10p [Saccharomyces cerevisiae S288c]		gi|6320049	79773.6	4.59	2	0			128.46	100	93.63	100	1.8431	1.65872	2.30936	0.592271	0.935684	1.51089	2	2	2
150	FALSE	Mascot	150	YML028Wp-like protein [Saccharomyces cerevisiae AWRI1631]		gi|207342498	15261.2	4.95	2	0			124.46	100	81.22	100	0.698114	0.626741	0.644104	0.0465219	0.0261573	0.0568346	2	2	2
151	FALSE	Mascot	151	U3 snoRNP protein [Saccharomyces cerevisiae YJM789]		gi|151941853	108635	6.95	2	0			120.97	100	95.48	100	1.91703	1.53372	1.96649	1.13528	0.855301	0.799722	2	2	2
152	FALSE	Mascot	152	pyruvate kinase [Saccharomyces cerevisiae]		gi|4180	60362.2	8	1	0			120.33	100	120.33	100	0.590214	0.563805	0.658972	0	0	0	1	1	1
153	FALSE	Mascot	153	Rpl25p [Saccharomyces cerevisiae S288c]		gi|6324445	19062.1	10.11	2	0			119.47	100	95.26	100	1.7157	1.16421	1.46728	0.743173	0.239235	0.225556	2	2	2
154	FALSE	Mascot	154	Krr1p [Saccharomyces cerevisiae JAY291]		gi|256270959	43199.7	9.42	2	0			119.06	100	63.68	99.9985	1.88491	1.65017	2.23936	1.90581	0.85907	0.928171	2	2	2
155	FALSE	Mascot	155	RPS21A [Saccharomyces cerevisiae]		gi|2131127	9590.98	6.75	1	0			117.96	100	117.96	100	1.5458	1.25022	1.79002	0	0	0	1	1	1
156	FALSE	Mascot	156	Tif6p [Saccharomyces cerevisiae S288c]		gi|6325273	27057.6	4.54	1	0			117.33	100	117.33	100	1.11248	1.03767	1.34062	0	0	0	1	1	1
157	FALSE	Mascot	157	cystathionine beta-synthase [Saccharomyces cerevisiae]		gi|416161	63556.7	6.25	2	0			117.096	100	93.85	100	0.600619	0.586667	0.640561	0.199167	0.11025	0.0410206	2	2	2
158	FALSE	Mascot	158	nucleolar protin NAN1 [Saccharomyces cerevisiae RM11-1a]		gi|190407832	110164	5.91	3	0			116.78	100	55.89	99.991	1.67888	1.36514	1.67202	0.409178	0.165456	0.257125	3	3	3
159	FALSE	Mascot	159	mannose-1-phosphate guanyltransferase [Saccharomyces cerevisiae]		gi|894204	44118.1	5.95	2	0			116.1	100	71.26	99.9997	1.10972	0.787016	1.19689	0.0548592	0.11527	0.144783	2	2	2
160	FALSE	Mascot	160	unknown [Saccharomyces cerevisiae]		gi|736308	24315.7	10.32	2	0			115.15	100	57.83	99.9943	0.968541	0.520384	0.966664	0.177342	0.213635	0.270863	2	2	2
161	FALSE	Mascot	161	GTP-binding protein (VPS1) [Saccharomyces cerevisiae]		gi|173183	88174.3	7.23	3	0			114.476	100	42.85	99.8194	1.08689	1.02613	1.54455	0.119029	0.196232	0.0689861	3	3	3
162	FALSE	Mascot	162	Chain G, Structure Of Ribosome-Bound Cricket Paralysis Virus Ires Rna		gi|119390529	28179.7	9.72	1	0			113.47	100	113.47	100	1.18708	0.726189	1.35764	0	0	0	1	1	1
163	FALSE	Mascot	163	Rrp1p [Saccharomyces cerevisiae S288c]		gi|6320292	37551	5.18	2	0			113.27	100	60.39	99.9968	0.843974	1.22413	1.74763	0.255664	0.342192	0.33882	2	2	2
164	FALSE	Mascot	164	Chain A, Substrate Specificity And Assembly Of Catalytic Center Derived From Two Structures Of Liga		gi|157834086	25565.5	6.17	2	0			111.38	100	61.3	99.9974	1.12948	0.759718	1.2299	0.0283136	0.0328991	0.0731488	2	2	2
165	FALSE	Mascot	165	Rps3p [Saccharomyces cerevisiae S288c]		gi|6324151	29270.1	9.42	3	0			110.92	100	48.36	99.9492	1.2835	0.945465	1.37412	0.124199	0.10648	0.0855085	3	3	3
166	FALSE	Mascot	166	RPS18B [Saccharomyces cerevisiae]		gi|1914797	18975.9	10.9	2	0			106.2	100	68.39	99.9995	1.42725	1.13176	1.35655	0.24611	0.158762	0.31706	2	2	2
167	FALSE	Mascot	167	YHR019Cp-like protein [Saccharomyces cerevisiae AWRI1631]		gi|207344772	36938.5	5.02	1	0			104.21	100	104.21	100	1.6323	1.25247	1.7749	0	0	0	1	1	1
168	FALSE	Mascot	168	glycyl-tRNA synthetase [Saccharomyces cerevisiae YJM789]		gi|151946513	84332.8	5.58	2	0			103.14	100	62.7	99.9981	1.13309	0.830957	1.09889	0.0644083	0.0415875	0.0293803	2	2	2
169	FALSE	Mascot	169	Rpl24ap [Saccharomyces cerevisiae S288c]		gi|6321407	22070.1	11.28	2	0			102.9	100	54.53	99.9877	1.09126	0.921568	1.10943	0.000152462	0.115808	0.152496	2	2	2
170	FALSE	Mascot	170	Sro9p [Saccharomyces cerevisiae S288c]		gi|37362625	53218.5	8.88	2	0			102.59	100	69.22	99.9996	1.16083	1.04966	1.34427	0.131843	0.00712715	0.118123	2	2	2
171	FALSE	Mascot	171	Ef-Tu [Saccharomyces cerevisiae YJM789]		gi|151945474	51404	6.19	2	0			101.97	100	62.41	99.998	1.33751	0.953773	1.30656	0.215559	0.144583	0.316766	2	2	2
172	FALSE	Mascot	172	Chain A, Crystal Structure Of Saccharomyces Cerevisiae Galactokinase In Complex With Galactose And		gi|75766245	66518	6.42	2	0			101.04	100	60.77	99.9971	0.757998	0.98599	1.41086	0.00291151	0.0898724	0.113956	2	2	2
173	FALSE	Mascot	173	Dbp2p [Saccharomyces cerevisiae S288c]		gi|6324217	65226.4	8.9	2	0			100.33	100	72.43	99.9998	1.73943	1.21803	1.76497	0.217239	0.344643	0.406403	2	2	2
174	FALSE	Mascot	174	Ura7p [Saccharomyces cerevisiae S288c]		gi|6319432	71665.7	5.67	2	0			99.73	100	69.05	99.9996	1.4502	1.02054	1.43902	0.0121525	0.122055	0.16559	2	2	2
175	FALSE	Mascot	175	Rpl34ap [Saccharomyces cerevisiae S288c]		gi|9755331	16696.6	10.84	2	0			98.89	100	66.14	99.9992	1.04284	0.92077	1.34743	0.312011	0.235002	0.244488	2	2	2
176	FALSE	Mascot	176	Fun12p [Saccharomyces cerevisiae]		gi|460044	113296	8.74	2	0			98.38	100	56.5	99.9922	1.67249	1.32299	1.84186	0.186707	0.115808	0.265921	2	2	2
177	FALSE	Mascot	177	Chain G, 12-Subunit Rna Polymerase Ii		gi|110590860	27023.3	8.95	1	0			97.91	100	97.91	100	1.36491	0.92321	1.12716	0	0	0	1	1	1
178	FALSE	Mascot	178	Chain K, Structure Of The Ribosomal 80s-Eef2-Sordarin Complex From Yeast Obtained By Docking Atomic		gi|49258849	16272.4	10.11	1	0			95.37	100	95.37	100	1.22095	0.865774	1.26693	0	0	0	1	1	1
179	FALSE	Mascot	179	isoleucine-plus-valine requiring protein [Saccharomyces cerevisiae YJM789]		gi|151943814	35840.5	6.07	2	0			94.25	100	65.88	99.9991	2.00436	1.2198	1.37665	0.580013	0.0829715	0.0912117	2	2	2
180	FALSE	Mascot	180	Rpp1bp [Saccharomyces cerevisiae S288c]		gi|6320073	11525.7	3.88	1	0			93.8	100	93.8	100	1.51582	1.19964	1.61331	0	0	0	1	1	1
181	FALSE	Mascot	181	Chain A, Solution Structure Of Ykt6p (1-140)		gi|30749262	17170.8	4.93	2	0			92.5	100	62.52	99.9981	1.49306	0.682594	1.91673	0.386499	0.105961	0.578012	2	2	2
182	FALSE	Mascot	182	Rcl1p [Saccharomyces cerevisiae S288c]		gi|6324564	44652.3	8.95	3	0			92.33	100	36.25	99.1745	2.66829	1.8978	2.95666	1.08028	0.365336	0.742882	3	3	3
183	FALSE	Mascot	183	YGL234W [Saccharomyces cerevisiae]		gi|51013423	91794	5.08	1	0			91.56	100	91.56	100	1.09636	0.653425	1.11777	0	0	0	1	1	1
184	FALSE	Mascot	184	RecName: Full=Ribosome biogenesis protein NSA1; AltName: Full=NOP7-associated protein 1		gi|206558288	59721.5	7.1	2	0			88.8	100	57.68	99.9941	0.397681	0.687576	0.427368	0.354993	0.10765	0.441877	2	2	2
185	FALSE	Mascot	185	Nop10p [Saccharomyces cerevisiae S288c]		gi|7839181	7784.36	10.16	2	0			88.33	100	58.62	99.9952	1.3073	1.01643	1.33346	0.226314	0.0331492	0.023963	2	2	2
186	FALSE	Mascot	186	multiple RNA-binding domain containing protein [Saccharomyces cerevisiae YJM789]		gi|151942889	114889	6.1	2	0			88.19	100	57.88	99.9943	1.298	1.16017	1.51378	0.0514115	0.00466664	0.0437022	2	2	2
187	FALSE	Mascot	187	Chain X, Crystal Structure Of An Hsp90-Sba1 Closed Chaperone Complex		gi|99031947	18090.6	5.48	1	0			87.56	100	87.56	100	1.12718	0.94558	1.15733	0	0	0	1	1	1
188	FALSE	Mascot	188	Chain A, Crystal Structure Of The Dead Box Protein Dhh1p		gi|61679843	49680.6	8.54	1	0			86.91	100	86.91	100	1.49561	1.10041	2.13759	0	0	0	1	1	1
189	FALSE	Mascot	189	Rpl32p [Saccharomyces cerevisiae]		gi|124263182	10975.4	11.62	2	0			86.68	100	44.55	99.8779	1.01688	1.06917	1.16579	0.11543	0.113346	0.0133453	2	2	2
190	FALSE	Mascot	190	26S proteasome PA700 subunit [Saccharomyces cerevisiae YJM789]		gi|151943971	118899	4.52	1	0			80.84	100	80.84	100	1.52262	1.07512	1.43073	0.0637037	0.0443909	0.017059	2	2	2
191	FALSE	Mascot	191	ORF L0596 [Saccharomyces cerevisiae]		gi|642334	19808.3	5.51	1	0			79.07	100	79.07	100	1.42246	1.37889	1.7006	0.163154	0.0135728	0.230645	2	2	2
192	FALSE	Mascot	192	Paa1p [Saccharomyces cerevisiae EC1118]		gi|259145314	24403.2	5.73	1	0			78.76	100	78.76	100	1.21332	1.01826	1.3077	0	0	0	1	1	1
193	FALSE	Mascot	193	glycerol-3-phosphate dehydrogenase (NAD+) [Saccharomyces cerevisiae]		gi|511135	46088.1	6.28	1	0			75.76	99.9999	75.76	99.9999	1.35434	1.02199	1.3935	0	0	0	1	1	1
194	FALSE	Mascot	194	U3 snoRNP protein [Saccharomyces cerevisiae YJM789]		gi|151942372	78178.3	4.85	1	0			75.34	99.9999	75.34	99.9999	2.67376	1.78162	2.84555	0	0	0	1	1	1
195	FALSE	Mascot	195	Ssz1p [Saccharomyces cerevisiae S288c]		gi|37362658	64058.2	4.94	1	0			75.33	99.9999	75.33	99.9999	0.969773	1.02041	1.3196	0	0	0	1	1	1
196	FALSE	Mascot	196	Sug2p [Saccharomyces cerevisiae]		gi|1147800	54222.9	5.53	1	0			75.1362	99.9999	76.1	99.9999	1.60207	1.19705	1.67319	0	0	0	1	1	1
197	FALSE	Mascot	197	Chain A, Crystal Structure Of Yeast Acetohydroxyacid Synthase In Complex With A Sulfonylurea Herbic		gi|28373827	80180.2	6.28	2	0			74.7	99.9999	38.17	99.4695	2.08973	1.24491	1.66993	0.463722	0.311999	0.0830348	3	3	3
198	FALSE	Mascot	198	ribosomal protein S13 [Saccharomyces cerevisiae RM11-1a]		gi|190404968	21231	10.28	2	0			74.53	99.9999	47.1	99.9321	2.96045	1.149	1.57144	0.489017	0.0383513	0.131256	2	2	2
199	FALSE	Mascot	199	Cop1p [Saccharomyces cerevisiae S288c]		gi|6320056	147557	5.66	1	0			71.37	99.9997	71.37	99.9997	1.71968	1.02168	1.98544	0	0	0	1	1	1
200	FALSE	Mascot	200	unknown [Saccharomyces cerevisiae]		gi|683778	125602	7.19	1	0			69.65	99.9996	69.65	99.9996	1.40874	1.06368	1.56174	0	0	0	1	1	1
201	FALSE	Mascot	201	RecName: Full=Adenylosuccinate synthetase; Short=AMPSase; Short=AdSS; AltName: Full=IMP--aspartate		gi|308191556	53862.2	8.43	1	0			69.6	99.9996	69.6	99.9996	0.923983	0.60059	0.893497	0	0	0	1	1	1
202	FALSE	Mascot	202	dehydrogenase isozyme II,alcohol		gi|223143	33312.5	6.64	1	0			68.72	99.9995	68.72	99.9995	1.27199	0.630413	0.798515	0	0	0	1	1	1
203	FALSE	Mascot	203	midasin [Saccharomyces cerevisiae YJM789]		gi|151941273	614172	4.9	2	0			68.38	99.9995	34.37	98.7274	1.40736	1.20441	1.57261	0.41979	0.24125	0.325229	2	2	2
204	FALSE	Mascot	204	Rps17ap [Saccharomyces cerevisiae S288c]		gi|6323617	17986.2	10.51	1	0			67.28	99.9993	67.28	99.9993	1.08394	0.958884	1.25028	0	0	0	1	1	1
205	FALSE	Mascot	205	conserved protein [Saccharomyces cerevisiae YJM789]		gi|151943962	86514.5	6.02	1	0			66.92	99.9993	66.92	99.9993	1.07346	0.926169	1.18085	0	0	0	1	1	1
206	FALSE	Mascot	206	Scp160p [Saccharomyces cerevisiae S288c]		gi|6322381	152347	5.64	1	0			66.8	99.9993	66.8	99.9993	1.15067	1.19887	1.6151	0	0	0	1	1	1
207	FALSE	Mascot	207	U3 snoRNP protein [Saccharomyces cerevisiae YJM789]		gi|151943873	111809	4.91	1	0			66.69	99.9993	66.69	99.9993	2.60626	2.40799	2.36873	0	0	0	1	1	1
208	FALSE	Mascot	208	conserved protein [Saccharomyces cerevisiae YJM789]		gi|151943057	45515.6	4.56	1	0			66.3	99.9992	66.3	99.9992	1.26366	1.16482	1.80039	0	0	0	1	1	1
209	FALSE	Mascot	209	suppressor of glycerol defect [Saccharomyces cerevisiae YJM789]		gi|151940863	116206	5.78	1	0			65.98	99.9991	65.98	99.9991	1.48913	0.852326	1.371	0	0	0	1	1	1
210	FALSE	Mascot	210	Chain A, Nmr Structures Of Yeast Proteasome Component Rpn13		gi|188595916	12159.3	4.74	1	0			65.71	99.9991	65.71	99.9991	2.17734	1.99892	2.16017	0	0	0	1	1	1
211	FALSE	Mascot	211	faf1p copurifying factor [Saccharomyces cerevisiae YJM789]		gi|151941219	30540.8	9.47	1	0			64.56	99.9988	64.56	99.9988	1.91601	1.85733	1.98598	0	0	0	1	1	1
212	FALSE	Mascot	212	small nucleolar RNP protein [Saccharomyces cerevisiae RM11-1a]		gi|190405871	23736.5	11.46	2	0			62.79	99.9982	36.33	99.1896	1.45174	0.93336	1.08307	0.0617216	0.0184641	0.1173	2	2	2
213	FALSE	Mascot	213	RNA splicing factor [Saccharomyces cerevisiae YJM789]		gi|151946445	115993	8.32	2	0			62.56	99.9981	33.02	98.2634	1.3338	1.22532	1.44879	0.191449	0.327446	0.241863	3	3	3
214	FALSE	Mascot	214	U3 snoRNP protein [Saccharomyces cerevisiae YJM789]		gi|151943367	156612	8.6	1	0			62.27	99.9979	62.27	99.9979	1.26632	1.54419	1.95155	0	0	0	1	1	1
215	FALSE	Mascot	215	arginyl-tRNA synthetase [Saccharomyces cerevisiae YJM789]		gi|151942316	77098.1	6.32	1	0			61.87	99.9977	61.87	99.9977	1.15095	1.09765	2.12209	0	0	0	1	1	1
216	FALSE	Mascot	216	Chain A, Crystal Structure Of Yeast Rna Splicing Factor Snu13p		gi|116666730	16059.7	7.05	1	0			61.06	99.9973	61.06	99.9973	1.60745	1.39173	1.43261	0	0	0	1	1	1
217	FALSE	Mascot	217	3-phosphoserine aminotransferase [Saccharomyces cerevisiae]		gi|640053	48702.2	6.24	1	0			60.76	99.9971	60.76	99.9971	1.14583	1.07988	2.05551	0	0	0	1	1	1
218	FALSE	Mascot	218	Rps22bp [Saccharomyces cerevisiae S288c]		gi|6323399	16392.1	9.94	1	0			60.39	99.9968	60.39	99.9968	1.53874	1.27361	1.46918	0	0	0	1	1	1
219	FALSE	Mascot	219	YOR117Wp-like protein [Saccharomyces cerevisiae AWRI1631]		gi|207341166	26169.9	4.57	1	0			60.19	99.9967	60.19	99.9967	1.61238	1.45753	1.31682	0	0	0	1	1	1
220	FALSE	Mascot	220	high mobility group-like nuclear protein 2 [Saccharomyces cerevisiae]		gi|666101	23371.4	9.71	2	0			58.83	99.9954	29.88	96.4215	1.19683	0.964843	1.23493	0.0965018	0.0090732	0.110238	2	2	2
221	FALSE	Mascot	221	ribosomal protein YL16 [Saccharomyces cerevisiae]		gi|218511	23881	10.08	1	0			58.21	99.9947	58.21	99.9947	1.16326	0.942842	1.02001	0	0	0	1	1	1
222	FALSE	Mascot	222	Tdh2p [Saccharomyces cerevisiae S288c]		gi|6322468	39807.1	6.46	1	0			58.1	99.9946	58.1	99.9946	1.02454	0.948369	1.1638	0	0	0	1	1	1
223	FALSE	Mascot	223	ubiquitin-activating enzyme [Saccharomyces cerevisiae]		gi|4715	126353	5	1	0			57.93	99.9944	57.93	99.9944	0.528145	0.755107	0.622597	0	0	0	1	1	1
224	FALSE	Mascot	224	conserved protein [Saccharomyces cerevisiae YJM789]		gi|151946633	60872.6	4.8	1	0			56.98	99.993	56.98	99.993	2.72328	2.31523	2.87483	0	0	0	1	1	1
225	FALSE	Mascot	225	WW domain containing protein interacting with metacaspase [Saccharomyces cerevisiae YJM789]		gi|151940753	22696.6	4.53	1	0			55.49	99.9902	55.49	99.9902	1.35198	1.19566	1.48745	0	0	0	1	1	1
226	FALSE	Mascot	226	Rpl33ap [Saccharomyces cerevisiae JAY291]		gi|256274177	13754.5	10.88	1	0			55.22	99.9895	55.22	99.9895	0.833187	0.740995	1.0176	0	0	0	1	1	1
227	FALSE	Mascot	227	Chain B, Crystal Structure Of The Yeast Nucleosome Core Particle Reveals Fundamental Differences In		gi|15988133	12959.6	11.36	1	0			54.21	99.9868	54.21	99.9868	1.26743	0.857217	1.25576	0.116215	0.0264846	0.102696	2	2	2
228	FALSE	Mascot	228	U3 snoRNP protein [Saccharomyces cerevisiae YJM789]		gi|151944459	36261.4	9.11	2	0			53.88	99.9858	27.61	93.9647	1.91802	1.26882	1.59447	0.599961	0.118099	0.120566	2	2	2
229	FALSE	Mascot	229	Ygr016wp [Saccharomyces cerevisiae S288c]		gi|6321453	24557.5	8.99	1	0			53.63	99.9849	53.63	99.9849	0.866365	0.741006	0.944648	0	0	0	1	1	1
230	FALSE	Mascot	230	protein associated with topoisomerase II [Saccharomyces cerevisiae YJM789]		gi|151943890	95237	6.87	1	0			53.32	99.9838	53.32	99.9838	1.53481	0.918601	1.49148	0	0	0	1	1	1
231	FALSE	Mascot	231	glycerol-3-phosphate dehydrogenase [Saccharomyces cerevisiae]		gi|47420051	46517.8	5.3	1	0			52.87	99.982	52.87	99.982	0.932157	0.984089	1.34719	0	0	0	1	1	1
232	FALSE	Mascot	232	Rvb2p [Saccharomyces cerevisiae EC1118]		gi|259149922	56355	5.26	1	0			51.28	99.9741	51.28	99.9741	1.22844	1.01159	1.3413	0	0	0	1	1	1
233	FALSE	Mascot	233	Rpl9bp [Saccharomyces cerevisiae S288c]		gi|6324262	24715.8	9.66	1	0			51.06	99.9727	51.06	99.9727	0.794458	0.71255	1.35041	0	0	0	1	1	1
234	FALSE	Mascot	234	Hsp104p [Saccharomyces cerevisiae S288c]		gi|6323002	112479	5.31	1	0			50.97	99.9722	50.97	99.9722	1.46997	1.17401	1.41734	0	0	0	1	1	1
235	FALSE	Mascot	235	Chain 9, Structure Of The Ribosomal 80s-Eef2-Sordarin Complex From Yeast Obtained By Docking Atomic		gi|49258866	11912.5	10.43	1	0			49.45	99.9605	49.45	99.9605	0.805223	0.696215	0.909933	0	0	0	1	1	1
236	FALSE	Mascot	236	Bbc1p [Saccharomyces cerevisiae S288c]		gi|14627173	140179	5.17	1	0			48.28	99.9483	48.28	99.9483	1.65827	1.33046	2.2141	0	0	0	1	1	1
237	FALSE	Mascot	237	YGL123Wp-like protein [Saccharomyces cerevisiae AWRI1631]		gi|207345408	15199.6	10.77	1	0			47.84	99.9428	47.84	99.9428	0.838452	0.822907	1.00463	0	0	0	1	1	1
238	FALSE	Mascot	238	Prx1p [Saccharomyces cerevisiae EC1118]		gi|259144783	33245.9	8.98	1	0			47.74	99.9414	47.74	99.9414	1.12368	0.986443	1.43185	0	0	0	1	1	1
239	FALSE	Mascot	239	conserved protein [Saccharomyces cerevisiae YJM789]		gi|151943835	40718.6	7.66	1	0			47.46	99.9375	47.46	99.9375	0.921922	1.02038	0.97959	0	0	0	1	1	1
240	FALSE	Mascot	240	enhanced spontaneous mutability [Saccharomyces cerevisiae YJM789]		gi|151946658	60826.2	4.68	1	0			47.43	99.9371	47.43	99.9371	1.70075	1.25822	1.96917	0	0	0	1	1	1
241	FALSE	Mascot	241	Htb1p [Saccharomyces cerevisiae S288c]		gi|6320430	17269.8	10.1	1	0			46.15	99.9155	46.15	99.9155	1.48132	1.06556	1.45195	0	0	0	1	1	1
242	FALSE	Mascot	242	Cct8p [Saccharomyces cerevisiae EC1118]		gi|290771197	67942.3	5.47	1	0			45.29	99.897	45.29	99.897	1.63174	1.15349	1.53377	0	0	0	1	1	1
243	FALSE	Mascot	243	Rrp7p [Saccharomyces cerevisiae S288c]		gi|6319818	39774.3	8.95	1	0			45.13	99.8932	45.13	99.8932	1.83428	1.55303	1.86196	0	0	0	1	1	1
244	FALSE	Mascot	244	DNA-directed RNA polymerases I and III 40 kDa polypeptide [Saccharomyces cerevisiae RM11-1a]		gi|190408037	41367.6	5.34	1	0			45.02	99.8904	45.02	99.8904	1.48736	0.850726	1.33887	0	0	0	1	1	1
245	FALSE	Mascot	245	Rfs1p [Saccharomyces cerevisiae S288c]		gi|6319526	25638.3	5.15	1	0			43.82	99.8556	43.82	99.8556	1.24736	1.28647	1.45429	0	0	0	1	1	1
246	FALSE	Mascot	246	Rpl6ap [Saccharomyces cerevisiae S288c]		gi|6323567	23984	10.1	1	0			43.45	99.8427	43.45	99.8427	1.01815	0.905747	1.11927	0	0	0	1	1	1
247	FALSE	Mascot	247	YFR037C [Saccharomyces cerevisiae]		gi|51013133	70886.1	5.28	1	0			43.34	99.8387	43.34	99.8387	1.33455	1.01271	1.60875	0	0	0	1	1	1
248	FALSE	Mascot	248	ATP-dependent RNA helicase [Saccharomyces cerevisiae]		gi|171656	92498.2	8.87	1	0			42.53	99.8056	42.53	99.8056	1.64186	1.39559	1.45987	0	0	0	1	1	1
249	FALSE	Mascot	249	DBP5 [Saccharomyces cerevisiae]		gi|2326812	31416.2	6.06	1	0			42.45	99.802	42.45	99.802	1.20228	0.902893	1.32782	0	0	0	1	1	1
250	FALSE	Mascot	250	pumilio-homology domain family [Saccharomyces cerevisiae YJM789]		gi|151942459	85747.7	6.67	1	0			41.73	99.7663	41.73	99.7663	2.12188	1.54851	2.26793	0	0	0	1	1	1
251	FALSE	Mascot	251	Chain A, Structure Of Sec23-Sar1 Complexed With The Active Fragment Of Sec31		gi|165761044	90720	5.39	1	0			41.36	99.7455	41.36	99.7455	1.65568	1.20663	1.73433	0	0	0	1	1	1
252	FALSE	Mascot	252	Rpn3p [Saccharomyces cerevisiae S288c]		gi|6320859	66584.8	5.37	1	0			41.15	99.7329	41.15	99.7329	1.23296	1.01735	1.2706	0	0	0	1	1	1
253	FALSE	Mascot	253	HOG1 protein [Saccharomyces cerevisiae]		gi|295611	50509.8	5.66	1	0			40.92	99.7184	40.92	99.7184	1.5019	1.03403	1.68361	0	0	0	1	1	1
254	FALSE	Mascot	254	ribosomal protein S12 [Saccharomyces cerevisiae]		gi|899490	16857.1	4.56	1	0			39.25	99.5863	39.25	99.5863	1.87758	1.63038	2.6646	0	0	0	1	1	1
255	FALSE	Mascot	255	atpase beta subunit [Saccharomyces cerevisiae]		gi|171108	36636.4	5.07	1	0			39.08	99.5698	39.08	99.5698	0.899295	0.650208	0.933387	0	0	0	1	1	1
256	FALSE	Mascot	256	Arc35p [Saccharomyces cerevisiae EC1118]		gi|259148986	42833.8	6.33	1	0			39.05	99.5668	39.05	99.5668	1.4728	1.05347	1.73536	0	0	0	1	1	1
257	FALSE	Mascot	257	N2505 [Saccharomyces cerevisiae]		gi|1149539	66156.6	5.25	1	0			39.01	99.5628	39.01	99.5628	1.3852	1.03143	1.75591	0	0	0	1	1	1
258	FALSE	Mascot	258	U3 snoRNP protein [Saccharomyces cerevisiae YJM789]		gi|151945258	71635	4.81	1	0			38.44	99.5015	38.44	99.5015	1.7181	1.17721	1.68721	0	0	0	1	1	1
259	FALSE	Mascot	259	anthranilate synthase Component II:indole-3-glycerol phosphate synthase (TRP3) [Saccharomyces cerev		gi|173045	58797	6.45	1	0			38.1	99.4609	38.1	99.4609	1.39367	0.949497	2.19919	0	0	0	1	1	1
260	FALSE	Mascot	260	periodic tryptophan protein [Saccharomyces cerevisiae YJM789]		gi|151941039	69639.7	4.45	1	0			37.78	99.4196	37.78	99.4196	0.673526	0.292676	0.431463	0	0	0	1	1	1
261	FALSE	Mascot	261	AdoMet-dependent rRNA methyltransferase SPB1 [Saccharomyces cerevisiae RM11-1a]		gi|190406395	77766.1	6.02	1	0			37.47	99.3767	37.47	99.3767	0.635761	0.47417	0.661519	0	0	0	1	1	1
262	FALSE	Mascot	262	YDR153C [Saccharomyces cerevisiae]		gi|45269295	52671.4	5.93	1	0			37.33	99.3563	37.33	99.3563	1.54026	1.05161	1.42815	0	0	0	1	1	1
263	FALSE	Mascot	263	Ilv1p [Saccharomyces cerevisiae S288c]		gi|6320930	69064.8	8.67	1	0			37.28	99.3488	37.28	99.3488	1.29339	0.946629	1.51209	0	0	0	1	1	1
264	FALSE	Mascot	264	Tcb2p [Saccharomyces cerevisiae]		gi|71064113	149467	8.75	1	0			36.1	99.1455	36.1	99.1455	1.33158	1.50033	1.90724	0	0	0	1	1	1
265	FALSE	Mascot	265	Chain A, Crystal Structure Of The Cytoplasmic Tunnel Domain In Yeast Vtc2p		gi|229597871	49563.1	5.85	1	0			35.89	99.1032	35.89	99.1032	0.808869	0.504671	0.755739	0.0964963	0.0322894	0.0434012	4	4	4
266	FALSE	Mascot	266	actin binding protein		gi|226703	74020.3	4.56	1	0			35.45	99.0076	35.45	99.0076	1.04341	1.06227	1.21853	0	0	0	1	1	1
267	FALSE	Mascot	267	U3 snoRNP protein [Saccharomyces cerevisiae YJM789]		gi|151944799	70019.6	9.46	1	0			34.94	98.8839	34.94	98.8839	2.34926	1.60626	1.79945	0	0	0	1	1	1
268	FALSE	Mascot	268	RNA polymerase A [Saccharomyces cerevisiae YJM789]		gi|151942801	146303	7.55	1	0			34.63	98.8013	34.63	98.8013	1.26639	1.11816	1.38004	0	0	0	1	1	1
269	FALSE	Mascot	269	Chain A, Crystal Structure Of Mlc1p Bound To Iq4 Of Myo2p, A Class V Myosin		gi|27065557	18464.9	4.55	1	0			34.38	98.7303	34.38	98.7303	1.49664	1.6089	2.2624	0	0	0	1	1	1
270	FALSE	Mascot	270	acetyl CoA synthetase [Saccharomyces cerevisiae YJM789]		gi|151941315	81602.5	6.23	1	0			33.02	98.2634	33.02	98.2634	1.50204	0.958863	1.3097	0	0	0	1	1	1
271	FALSE	Mascot	271	actin-associated protein [Saccharomyces cerevisiae YJM789]		gi|151942363	57673	5.77	1	0			32.47	98.0289	32.47	98.0289	1.43983	1.64441	1.87866	0	0	0	1	1	1
272	FALSE	Mascot	272	Rpl37bp [Saccharomyces cerevisiae S288c]		gi|6320708	11775.2	11.79	1	0			31.95	97.7782	31.95	97.7782	1.05379	0.810595	1.15848	0	0	0	1	1	1
273	FALSE	Mascot	273	YDL237W [Saccharomyces cerevisiae]		gi|51012587	48665.3	5.34	1	0			31.7	97.6466	31.7	97.6466	1.85903	1.06724	1.40928	0	0	0	1	1	1
274	FALSE	Mascot	274	endopolyphosphatase [Saccharomyces cerevisiae YJM789]		gi|151942417	88596.9	6.72	1	0			31.3	97.4195	31.3	97.4195	1.15171	1.07192	1.36423	0	0	0	1	1	1
275	FALSE	Mascot	275	Yor021cp [Saccharomyces cerevisiae S288c]		gi|6324595	27511.8	4.93	1	0			31.04	97.2603	31.04	97.2603	1.66131	1.08445	2.3315	0	0	0	1	1	1
276	FALSE	Mascot	276	sec21p [Saccharomyces cerevisiae]		gi|171483	113917	5.02	1	0			30.72	97.0508	30.72	97.0508	1.29388	0.87221	1.44738	0	0	0	1	1	1
277	FALSE	Mascot	277	Nup120p [Saccharomyces cerevisiae S288c]		gi|6322793	128693	5.03	1	0			30.27	96.7288	30.27	96.7288	1.12569	0.75001	1.29977	0	0	0	1	1	1
278	FALSE	Mascot	278	conserved protein [Saccharomyces cerevisiae YJM789]		gi|151944781	22087.2	5.93	1	0			30.01	96.527	30.01	96.527	1.50766	1.15685	1.45123	0	0	0	1	1	1
279	FALSE	Mascot	279	Nej1p [Saccharomyces cerevisiae S288c]		gi|6323295	44122.5	8.09	1	0			29.84	96.3884	29.84	96.3884	3.02389	2.44696	2.60818	0	0	0	1	1	1
280	FALSE	Mascot	280	large-subunit GTPase [Saccharomyces cerevisiae YJM789]		gi|151943709	81859.9	8.84	1	0			29.78	96.3381	29.78	96.3381	2.82672	2.25797	2.59253	0	0	0	1	1	1
281	FALSE	Mascot	281	orf [Saccharomyces cerevisiae]		gi|975224	41120.1	7.67	1	0			29.68	96.2528	29.68	96.2528	1.42515	1.42273	2.10816	0	0	0	1	1	1
282	FALSE	Mascot	282	Imd4p [Saccharomyces cerevisiae S288c]		gi|6323585	62679.8	8.39	1	0			29.61	96.192	29.61	96.192	1.47151	1.42921	1.57114	0	0	0	1	1	1
283	FALSE	Mascot	283	Spt6p [Saccharomyces cerevisiae S288c]		gi|6321552	185370	4.89	1	0			29.06	95.6778	29.06	95.6778	1.24335	1.06621	1.22198	0	0	0	1	1	1
284	FALSE	Mascot	284	argininosuccinate synthetase (ARG1; E.C. 6.8.4.5) [Saccharomyces cerevisiae]		gi|171085	51797.3	5.52	1	0			28.95	95.567	28.95	95.567	1.98813	1.7288	1.74197	0	0	0	1	1	1
285	FALSE	Mascot	285	Plm2p [Saccharomyces cerevisiae EC1118]		gi|259145733	65626.5	9.38	1	0			28.8	95.4112	28.8	95.4112	1.26048	0.777164	1.22746	0	0	0	1	1	1
286	FALSE	Mascot	286	Neo1p [Saccharomyces cerevisiae EC1118]		gi|259147208	140826	6.02	1	0			28.71	95.3151	28.71	95.3151	1.88237	1.36316	1.76781	0	0	0	1	1	1
287	FALSE	Mascot	287	Ypl225wp [Saccharomyces cerevisiae S288c]		gi|6325031	19785.4	5.24	1	0			28.51	95.0943	28.51	95.0943	1.23726	1.00182	1.32097	0	0	0	1	1	1
288	FALSE	Mascot	288	Zpr1p [Saccharomyces cerevisiae S288c]		gi|6321650	60626.3	4.77	1	0			28.49	95.0716	28.49	95.0716	0.909756	0.780144	1.43319	0	0	0	1	1	1
289	FALSE	Mascot	289	RNA polymerase A(I) large subunit [Saccharomyces cerevisiae]		gi|172215	206282	6.65	1	0			28.42	94.9916	28.42	94.9916	1.00128	0.955841	1.4106	0	0	0	1	1	1
290	FALSE	Mascot	290	unnamed protein product [Saccharomyces cerevisiae]		gi|587530	97844	8.48	1	0			28.36	94.9219	28.36	94.9219	1.09669	0.945895	1.00734	0	0	0	1	1	1
291	FALSE	Mascot	291	Chain A, N-Terminal Domain Of Tlg1, Domain-Swapped Dimer		gi|88192563	12374.5	4.6	1	0			28.36	94.9219	28.36	94.9219	1.09669	0.945895	1.00734	0	0	0	1	1	1
292	FALSE	Mascot	292	Rps26ap [Saccharomyces cerevisiae S288c]		gi|6321249	15985.9	10.76	1	0			28.11	94.621	28.11	94.621	0.929529	1.08478	1.43321	0	0	0	1	1	1
293	FALSE	Mascot	293	rho GTPase-activating protein [Saccharomyces cerevisiae YJM789]		gi|151944873	269514	8.57	1	0			27.93	94.3934	27.93	94.3934	3.296	2.35735	2.37396	0	0	0	1	1	1
294	FALSE	Mascot	294	Chain V, Structure Of The Ribosomal 80s-Eef2-Sordarin Complex From Yeast Obtained By Docking Atomic		gi|49258860	19318.9	10.52	1	0			27.85	94.2891	27.85	94.2891	1.01212	0.878658	1.09026	0	0	0	1	1	1
295	FALSE	Mascot	295	Cin2p [Saccharomyces cerevisiae]		gi|1006803	34884	6.99	1	0			27.78	94.1963	27.78	94.1963	0.886042	0.789461	1.01034	0	0	0	1	1	1
296	FALSE	Mascot	296	Rvs161p [Saccharomyces cerevisiae S288c]		gi|6319854	34404.5	6.24	1	0			27.37	93.6217	27.37	93.6217	1.02578	0.884853	1.12851	0	0	0	1	1	1
297	FALSE	Mascot	297	chaperonin containing tcp-1 [Saccharomyces cerevisiae YJM789]		gi|151943024	63610.2	5.8	1	0			27.15	93.2903	27.15	93.2903	1.25652	0.654659	0.935917	0	0	0	1	1	1
298	FALSE	Mascot	298	Chain B, Structure Of Sec23-Sar1 Complexed With The Active Fragment Of Sec31		gi|165761045	19959.5	5.19	1	0			27.14	93.2749	27.14	93.2749	1.26721	0.87304	1.21856	0	0	0	1	1	1
299	FALSE	Mascot	299	glutaredoxin [Saccharomyces cerevisiae YJM789]		gi|151942086	34980.2	4.54	1	0			27.02	93.0864	27.02	93.0864	1.44551	1.06041	1.63432	0	0	0	1	1	1
300	FALSE	Mascot	300	nucleosome assembly protein [Saccharomyces cerevisiae]		gi|172034	52228	4.21	1	0			26.9	92.8927	26.9	92.8927	1.36282	1.00457	1.6984	0	0	0	1	1	1
301	FALSE	Mascot	301	conserved protein [Saccharomyces cerevisiae YJM789]		gi|151945647	97489.2	9.72	1	0			26.83	92.7773	26.83	92.7773	0.92919	0.77758	1.00809	0	0	0	1	1	1
302	FALSE	Mascot	302	gamma-glutamyltransferase precursor [Saccharomyces cerevisiae RM11-1a]		gi|190405355	79193.1	5.58	1	0			26.83	92.7773	26.83	92.7773	0.92919	0.77758	1.00809	0	0	0	1	1	1
303	FALSE	Mascot	303	EC1118_1G1_4720p [Saccharomyces cerevisiae EC1118]		gi|259146654	15291.1	11.76	1	0			26.83	92.7773	26.83	92.7773	0.92919	0.77758	1.00809	0	0	0	1	1	1
304	FALSE	Mascot	304	Imp3p [Saccharomyces cerevisiae S288c]		gi|6321942	24701.5	9.77	1	0			26.62	92.4194	26.62	92.4194	1.23054	1.3227	1.54468	0	0	0	1	1	1
305	FALSE	Mascot	305	mitochondrial distribution and morphology [Saccharomyces cerevisiae YJM789]		gi|151945603	74635.7	8.03	1	0			26.61	92.402	26.61	92.402	0.884625	0.82987	1.10381	0	0	0	1	1	1
306	FALSE	Mascot	306	Nmd3p [Saccharomyces cerevisiae S288c]		gi|6321964	64266.8	5.27	1	0			26.6	92.3844	26.6	92.3844	1.79315	0.96786	2.03709	0	0	0	1	1	1
307	FALSE	Mascot	307	Tsl1p [Saccharomyces cerevisiae S288c]		gi|6323537	132774	6.17	1	0			25.5262	90.2483	26.49	92.1891	1.16926	0.58509	0.830822	0	0	0	1	1	1
308	FALSE	Mascot	308	TCP1 [Saccharomyces cerevisiae]		gi|567930	68434.7	5.31	1	0			26.44	92.0986	26.44	92.0986	1.76064	0.595409	1.25315	0	0	0	1	1	1
309	FALSE	Mascot	309	Ycl042wp [Saccharomyces cerevisiae S288c]		gi|10383759	14596.7	10.58	1	0			26.44	92.0986	26.44	92.0986	1.59778	0.917093	1.92989	0	0	0	1	1	1
310	FALSE	Mascot	310	alpha-subunit of fatty acid synthase [Saccharomyces cerevisiae]		gi|171502	229606	5.59	1	0			26.26	91.7643	26.26	91.7643	1.09842	0.937631	1.31379	0	0	0	1	1	1
311	FALSE	Mascot	311	SUMO1/Smt3 ligase [Saccharomyces cerevisiae YJM789]		gi|151942382	108514	6.57	1	0			26.18	91.6112	26.18	91.6112	1.15814	0.857498	0.924436	0	0	0	1	1	1
312	FALSE	Mascot	312	conserved protein [Saccharomyces cerevisiae YJM789]		gi|151945295	72256.8	9.35	1	0			26.1562	91.5651	27.12	93.2438	3.1037	2.34864	2.67609	0	0	0	1	1	1
313	FALSE	Mascot	313	nucleolar protein [Saccharomyces cerevisiae YJM789]		gi|151944364	53979.1	9.33	1	0			25.99	91.236	25.99	91.236	0.928308	1.02226	0.943082	0	0	0	1	1	1
314	FALSE	Mascot	314	RTM1 [Saccharomyces cerevisiae YJM789]		gi|151940643	36488.2	8.16	1	0			25.78	90.8018	25.78	90.8018	1.26366	1.16482	1.80039	0	0	0	1	1	1
315	FALSE	Mascot	315	transcriptional regulator of sulfur amino acid metabolism [Saccharomyces cerevisiae YJM789]		gi|151942229	25079.6	9.92	1	0			25.67	90.5659	25.67	90.5659	1.22675	0.604126	1.19605	0	0	0	1	1	1
316	FALSE	Mascot	316	Unknown [Saccharomyces cerevisiae]		gi|4261598	105965	6.19	1	0			25.38	89.9144	25.38	89.9144	1.65691	0.98868	1.68974	0	0	0	1	1	1
317	FALSE	Mascot	317	Srl3p [Saccharomyces cerevisiae S288c]		gi|50593426	30278.8	8.46	1	0			25.19	89.4634	25.19	89.4634	1.71604	1.08245	1.40225	0	0	0	1	1	1
318	FALSE	Mascot	318	conserved protein [Saccharomyces cerevisiae YJM789]		gi|151941511	29898.1	5.55	1	0			25.13	89.3168	25.13	89.3168	1.13122	1.10366	1.29654	0	0	0	1	1	1
319	FALSE	Mascot	319	potassium transporter [Saccharomyces cerevisiae YJM789]		gi|151944998	153679	8.69	1	0			25.08	89.1931	25.08	89.1931	1.27404	1.78925	2.62219	0	0	0	1	1	1
320	FALSE	Mascot	320	phosphoserine phosphatase [Saccharomyces cerevisiae RM11-1a]		gi|190406782	39048.7	5.14	1	0			24.87	88.6577	24.87	88.6577	1.27725	1.00529	1.24621	0	0	0	1	1	1
321	FALSE	Mascot	321	conserved oligomeric Golgi complex component 5 [Saccharomyces cerevisiae RM11-1a]		gi|190409042	51171.7	8.93	1	0			24.85	88.6053	24.85	88.6053	1.16601	1.53788	1.7796	0	0	0	1	1	1
322	FALSE	Mascot	322	conserved protein [Saccharomyces cerevisiae YJM789]		gi|151942117	63908.4	7.06	1	0			24.83	88.5527	24.83	88.5527	1.202	0.728095	1.18857	0	0	0	1	1	1
323	FALSE	Mascot	323	Idi1p [Saccharomyces cerevisiae S288c]		gi|6325140	36534.2	4.86	1	0			24.82	88.5263	24.82	88.5263	1.45973	1.28996	1.66492	0	0	0	1	1	1
324	FALSE	Mascot	324	hypothetical protein AWRI1631_43040 [Saccharomyces cerevisiae AWRI1631]		gi|207346768	22522.2	8.46	1	0			24.66	88.0958	24.66	88.0958	1.55558	1.43876	1.84754	0	0	0	1	1	1
325	FALSE	Mascot	325	tRNA ligase [Saccharomyces cerevisiae YJM789]		gi|151945242	108781	7.45	1	0			24.64	88.0408	24.64	88.0408	1.285	1.32623	1.45872	0	0	0	1	1	1
326	FALSE	Mascot	326	Ypt6p [Saccharomyces cerevisiae JAY291]		gi|256271753	27763.6	5.45	1	0			24.46	87.5347	24.46	87.5347	1.73591	1.61955	2.29553	0	0	0	1	1	1
327	FALSE	Mascot	327	LON gene of S. cerevisiae is downstream of the HAP 3 gene; Putative ATP-binding motif bp 1960 to bp		gi|454438	142946	5.46	1	0			24.42	87.4194	24.42	87.4194	1.2112	0.752403	1.10405	0	0	0	1	1	1
328	FALSE	Mascot	328	nicotinamide/nicotinic acid mononucleotide adenylyltransferase [Saccharomyces cerevisiae YJM789]		gi|151940857	49773	6.4	1	0			24.36	87.2444	24.36	87.2444	1.87754	1.40286	2.19778	0	0	0	1	1	1
329	FALSE	Mascot	329	2-oxodicarboxylate transporter [Saccharomyces cerevisiae YJM789]		gi|151942664	38343.2	9.87	1	0			24.35	87.215	24.35	87.215	1.69663	0.769604	1.37132	0	0	0	1	1	1
330	FALSE	Mascot	330	Yil002w-ap [Saccharomyces cerevisiae S288c]		gi|33438816	9020.83	4.52	1	0			24.35	87.215	24.35	87.215	1.69663	0.769604	1.37132	0	0	0	1	1	1
331	FALSE	Mascot	331	Vac17p [Saccharomyces cerevisiae]		gi|42601240	52271	8.67	1	0			24.31	87.0967	24.31	87.0967	1.91582	1.42928	1.67493	0	0	0	1	1	1
332	FALSE	Mascot	332	YDL036C [Saccharomyces cerevisiae]		gi|51012815	60142.2	9.17	1	0			24.3	87.0669	24.3	87.0669	1.41994	1.12886	1.41649	0	0	0	1	1	1
333	FALSE	Mascot	333	conserved protein [Saccharomyces cerevisiae YJM789]		gi|151943539	89754.6	6.4	1	0			24.29	87.0371	24.29	87.0371	0.785635	0.812095	1.13072	0	0	0	1	1	1
334	FALSE	Mascot	334	xylulokinase [Saccharomyces cerevisiae]		gi|14253006	74333.2	6.77	1	0			24.28	87.0072	24.28	87.0072	1.39254	0.915254	0.977235	0	0	0	1	1	1
335	FALSE	Mascot	335	cell division cycle protein [Saccharomyces cerevisiae]		gi|171181	114794	6.15	1	0			24.05	86.3006	24.05	86.3006	1.09413	1.17949	1.49919	0	0	0	1	1	1
336	FALSE	Mascot	336	G4p1 [Saccharomyces cerevisiae]		gi|1002712	48893.7	7.7	1	0			23.94	85.9492	23.94	85.9492	1.43791	1.20122	1.45216	0	0	0	1	1	1
337	FALSE	Mascot	337	ribosome assembly [Saccharomyces cerevisiae YJM789]		gi|151941061	28407.1	4.83	1	0			23.7162	85.2062	24.68	88.1505	0.876063	0.846253	0.985591	0	0	0	1	1	1

## Sheet: msms_summary
	Submit To DeNovo	Plate Number	Spot Index	Spot Label	Protein Name	Species	Accession Number	Total Ion Score	Total Ion Score C.I. %	Protein MW	Protein PI	Best Peptide Sequence	Start Sequence Position	End Sequence Position	Modification	Ion Score	Ion Score C.I. %	Calculated Mass	Observed Mass	Match Error Da	Match Error PPM	Total MS/MS Ion Cluster Area	MS/MS Ion Cluster Area Matched %	Custom1	Custom2	Acquisition Time	iTRAQ Ratio (115/114)	iTRAQ Ratio (116/114)	iTRAQ Ratio (117/114)	Avg. iTRAQ Ratio (115/114)	Avg. iTRAQ Ratio (116/114)	Avg. iTRAQ Ratio (117/114)	iTRAQ Peptides (115/114)	iTRAQ Peptides (116/114)	iTRAQ Peptides (117/114)	iTRAQ 114 Reagent Cluster Area	iTRAQ 115 Reagent Cluster Area	iTRAQ 116 Reagent Cluster Area	iTRAQ 117 Reagent Cluster Area
941	FALSE	1	167	G18	G4p1 [Saccharomyces cerevisiae]		gi|1002712	23.94	85.949	48893.7	7.7	SGQIQPHLDQLNLVLR	37	52	(N-term)_iTRAQ[0]	23.94	85.949	1975.12	1975.26	0.140259	71.0128	19348.5	27.0872			2013-08-26 23:54:16	1.43791	1.20122	1.45216	1.43791	1.20122	1.45216	1	1	1	1528.55	2197.93	1836.13	2219.71
290	FALSE	1	228	J4	cytosolic glutamyl-tRNA synthetase [Saccharomyces cerevisiae]		gi|1008483	184.25	100	95983.2	7.24	APIVAYAELIAAR	27	39	(N-term)_iTRAQ[0]	75.73	100	1501.89	1502.06	0.178467	118.828	8648.64	67.0769			2013-08-27 02:57:31	1.19732	0.486397	1.22631	1.19668	0.791696	1.44608	4	4	4	672.718	805.46	327.207	824.963
502	FALSE	1	155	G6	cytosolic glutamyl-tRNA synthetase [Saccharomyces cerevisiae]		gi|1008483	184.25	100	95983.2	7.24	IGDIIQFER	682	690	(N-term)_iTRAQ[0]	55.88	99.991	1234.69	1234.77	0.0762939	61.7919	26580.2	71.3101			2013-08-26 23:13:49	1.26671	1.0723	1.44018	1.19668	0.791696	1.44608	4	4	4	873.256	1106.16	936.388	1257.64
546	FALSE	1	224	I24	cytosolic glutamyl-tRNA synthetase [Saccharomyces cerevisiae]		gi|1008483	184.25	100	95983.2	7.24	NAQYDWMLQALR	424	435	(N-term)_iTRAQ[0]	52.64	99.981	1652.83	1653	0.161743	97.8581	12303.7	59.4772			2013-08-27 01:31:31	1.30365	1.0391	1.77076	1.19668	0.791696	1.44608	4	4	4	695.436	906.603	722.628	1231.45
721	FALSE	1	248	J24	cytosolic glutamyl-tRNA synthetase [Saccharomyces cerevisiae]		gi|1008483	184.25	100	95983.2	7.24	NAQYDWMLQALR	424	435	(N-term)_iTRAQ[0]	38.86	99.547	1652.83	1653.07	0.23999	145.199	9083.02	56.2601			2013-08-27 03:59:04	1.0372	0.724889	1.39829	1.19668	0.791696	1.44608	4	4	4	756.453	784.59	548.345	1057.74
300	FALSE	1	134	F9	Rps14ap [Saccharomyces cerevisiae S288c]		gi|10383793	163.95	100	16014.7	10.73	ADRDESSPYAAMLAAQDVAAK	50	70	(N-term)_iTRAQ[0], Lysine(K)_iTRAQ[21]	74.22	100	2468.23	2468.33	0.09375	37.9826	27022.2	50.3324			2013-08-26 22:29:51	1.18638	0.919284	1.21072	1.2815	0.990507	1.43305	3	3	3	2253.13	2673.08	2071.27	2727.92
614	FALSE	1	36	B9	Rps14ap [Saccharomyces cerevisiae S288c]		gi|10383793	163.95	100	16014.7	10.73	TKTPGPGGQAALR	91	103	(N-term)_iTRAQ[0], Lysine(K)_iTRAQ[2]	46.51	99.922	1541.9	1541.87	-0.0318604	-20.663	47879.7	31.2829			2013-08-26 16:58:45	1.33952	1.03686	1.66542	1.2815	0.990507	1.43305	3	3	3	4221.61	5654.95	4377.2	7030.75
653	FALSE	1	67	C16	Rps14ap [Saccharomyces cerevisiae S288c]		gi|10383793	163.95	100	16014.7	10.73	IEDVTPVPSDSTR	115	127	(N-term)_iTRAQ[0]	43.22	99.834	1559.8	1559.79	-0.0151367	-9.70425	13782.7	46.9329			2013-08-26 18:15:54	1.32428	1.01954	1.45954	1.2815	0.990507	1.43305	3	3	3	1191.64	1578.07	1214.93	1739.25
152	FALSE	1	97	D22	Chain G, 12-Subunit Rna Polymerase Ii		gi|110590860	97.91	100	27023.3	8.95	NFIAVSAANR	181	190	(N-term)_iTRAQ[0]	97.91	100	1206.67	1206.71	0.0350342	29.0337	27456.2	72.8327			2013-08-26 20:13:34	1.36491	0.92321	1.12716	1.36491	0.92321	1.12716	1	1	1	1360.14	1856.48	1255.7	1533.1
285	FALSE	1	185	H12	Sug2p [Saccharomyces cerevisiae]		gi|1147800	75.1362	100	54222.9	5.53	EVIELPLKNPEIFQR	195	209	(N-term)_iTRAQ[0], Lysine(K)_iTRAQ[8]	76.1	100	2113.23	2113.37	0.147705	69.8955	50377.4	45.6345			2013-08-27 00:51:25	1.60207	1.19705	1.67319	1.60207	1.19705	1.67319	1	1	1	3252.36	5210.5	3893.24	5441.81
532	FALSE	1	332	N10	Chain A, Elongation Factor 3 In Complex With Adp		gi|114794802	557.159	100	119508	5.64	IAILAAFSAXVDAAKDQVALR	152	172	(N-term)_iTRAQ[0], Lysine(K)_iTRAQ[15]	53.42	99.984	2459.42	2459.7	0.272705	110.882	28845.7	68.1042			2013-08-27 08:32:55	5.68623	0.894477	1.39929	1.21536	0.698987	1.00597	12	12	12	660.161	3753.83	590.498	923.754
718	FALSE	1	276	L4	N2505 [Saccharomyces cerevisiae]		gi|1149539	39.01	99.563	66156.6	5.25	VVNQLYPVDLFTELPPPIR	67	85	(N-term)_iTRAQ[0]	39.01	99.563	2354.32	2354.66	0.330811	140.512	7579.73	64.188			2013-08-27 05:23:58	1.3852	1.03143	1.75591	1.3852	1.03143	1.75591	1	1	1	487.34	675.062	502.657	855.722
276	FALSE	1	114	E13	Rps10bp [Saccharomyces cerevisiae]		gi|1151236	210.77	100	31088.8	10.49	IGQEVDGEAVGDEFK	32	46	(N-term)_iTRAQ[0], Lysine(K)_iTRAQ[15]	76.63	100	1880.95	1881	0.0496826	26.4136	102910	26.0695			2013-08-26 21:03:15	1.20136	1.00514	1.28574	1.3988	1.09626	1.43449	4	4	4	8676.38	10423.4	8721.01	11155.6
453	FALSE	1	134	F9	Rps10bp [Saccharomyces cerevisiae]		gi|1151236	210.77	100	31088.8	10.49	EAAAEYAQLLAK	203	214	(N-term)_iTRAQ[0], Lysine(K)_iTRAQ[12]	60.78	99.997	1565.88	1565.93	0.0548096	35.0024	13920.3	56.0866			2013-08-26 22:30:30	1.59928	0.951348	1.32794	1.3988	1.09626	1.43449	4	4	4	920.368	1471.92	875.59	1222.19
732	FALSE	1	190	H17	Rps10bp [Saccharomyces cerevisiae]		gi|1151236	210.77	100	31088.8	10.49	IGQEVDGEAVGDEFKGYVFK	32	51	(N-term)_iTRAQ[0], Lysine(K)_iTRAQ[15,20]	38.35	99.491	2619.37	2619.58	0.216064	82.4873	5382.36	32.2432			2013-08-27 00:38:35	1.30131	1.13287	1.52101	1.3988	1.09626	1.43449	4	4	4	719.328	936.066	814.907	1094.1
777	FALSE	1	73	C22	Rps10bp [Saccharomyces cerevisiae]		gi|1151236	210.77	100	31088.8	10.49	VFFDKR	26	31	(N-term)_iTRAQ[0], Lysine(K)_iTRAQ[5]	35.01	98.902	1099.65	1099.65	0.000244141	0.222016	43147.1	56.3486			2013-08-26 17:55:46	1.53124	1.33322	1.63054	1.3988	1.09626	1.43449	4	4	4	1991.31	3049.18	2654.86	3246.92
636	FALSE	1	179	H6	Chain A, Yeast Initiation Factor 4a		gi|11513344	1158.5	100	47625.7	5.02	FDDXELDENLLR	23	34	(N-term)_iTRAQ[0]	44.42	99.874	1651.79	1651.92	0.12793	77.449	50694.7	41.126			2013-08-27 01:12:54	0.883177	0.903728	1.27072	1.11928	0.866589	1.29053	12	12	12	1691.82	1494.17	1528.94	2149.83
633	FALSE	1	103	E2	YOR3177w [Saccharomyces cerevisiae]		gi|1164943	130.48	100	24902.1	9.73	AELRPLQFK	36	44	(N-term)_iTRAQ[0], Lysine(K)_iTRAQ[9]	44.71	99.882	1389.85	1389.87	0.0233154	16.7755	60049.4	55.8598			2013-08-26 20:26:26	2.77067	1.36776	1.45527	1.96356	1.02739	1.20993	3	3	3	2128.68	5897.87	2911.53	3097.81
646	FALSE	1	227	J3	YOR3177w [Saccharomyces cerevisiae]		gi|1164943	130.48	100	24902.1	9.73	ALAIFVPVPSLAGFHK	60	75	(N-term)_iTRAQ[0], Lysine(K)_iTRAQ[16]	43.57	99.847	1955.17	1955.37	0.200439	102.518	18388.2	60.9849			2013-08-27 02:53:39	1.60769	0.96378	1.38058	1.96356	1.02739	1.20993	3	3	3	965.849	1552.78	930.865	1333.43
672	FALSE	1	79	D4	YOR3177w [Saccharomyces cerevisiae]		gi|1164943	130.48	100	24902.1	9.73	HVIFLAER	92	99	(N-term)_iTRAQ[0]	42.2	99.79	1128.66	1128.66	-0.00268555	-2.3794	6342.67	44.4347			2013-08-26 19:18:09	1.69959	0.822663	0.881603	1.96356	1.02739	1.20993	3	3	3	666.434	1132.66	548.25	587.53
446	FALSE	1	148	F23	Chain A, Crystal Structure Of Yeast Rna Splicing Factor Snu13p		gi|116666730	61.06	99.997	16059.7	7.05	NVPYVFVPSR	75	84	(N-term)_iTRAQ[0]	61.06	99.997	1321.74	1321.82	0.0771484	58.3689	22047.7	74.0079			2013-08-26 21:45:35	1.60745	1.39173	1.43261	1.60745	1.39173	1.43261	1	1	1	773.185	1242.86	1076.06	1107.67
95	FALSE	1	261	K13	Chain G, Structure Of Ribosome-Bound Cricket Paralysis Virus Ires Rna		gi|119390529	113.47	100	28179.7	9.72	NFLETVELQVGLK	24	36	(N-term)_iTRAQ[0], Lysine(K)_iTRAQ[13]	113.47	100	1778.03	1778.29	0.263062	147.951	131887	69.0456			2013-08-27 04:32:24	1.18708	0.726189	1.35764	1.18708	0.726189	1.35764	1	1	1	5302.78	6294.84	3850.82	7199.29
634	FALSE	1	41	B14	Rpl32p [Saccharomyces cerevisiae]		gi|124263182	86.68	100	10975.4	11.62	IGYGSNKK	55	62	(N-term)_iTRAQ[0], Lysine(K)_iTRAQ[7,8]	44.55	99.878	1298.78	1298.75	-0.0262451	-20.2075	35282.3	41.3039			2013-08-26 17:15:26	0.91322	0.966685	1.15259	1.01688	1.06917	1.16579	2	2	2	3799.74	3470	3673.16	4379.56
673	FALSE	1	34	B7	Rpl32p [Saccharomyces cerevisiae]		gi|124263182	86.68	100	10975.4	11.62	ASLPHPK	2	8	(N-term)_iTRAQ[0], Lysine(K)_iTRAQ[7]	42.13	99.787	1037.64	1037.61	-0.0262451	-25.2932	17170.2	71.6268			2013-08-26 16:55:13	1.13231	1.18251	1.17913	1.01688	1.06917	1.16579	2	2	2	708.406	802.137	837.699	835.305
114	FALSE	1	89	D14	Loc1p [Saccharomyces cerevisiae S288c]		gi|14318523	221.19	100	29628.5	10.31	EVAPEVFQDSQAR	15	27	(N-term)_iTRAQ[0]	108.26	100	1619.81	1619.83	0.0150146	9.26936	102783	75.4333			2013-08-26 19:47:55	1.22874	1.09102	1.08949	1.35918	1.1254	1.38675	3	3	3	3931.88	4831.25	4289.75	4283.73
301	FALSE	1	146	F21	Loc1p [Saccharomyces cerevisiae S288c]		gi|14318523	221.19	100	29628.5	10.31	FIADNDTLTLNR	99	110	(N-term)_iTRAQ[0]	74.17	100	1536.81	1536.91	0.0919189	59.8114	15840.7	60.1569			2013-08-26 21:51:59	1.70738	1.27876	1.7036	1.35918	1.1254	1.38675	3	3	3	805.499	1375.29	1030.04	1372.25
723	FALSE	1	104	E3	Loc1p [Saccharomyces cerevisiae S288c]		gi|14318523	221.19	100	29628.5	10.31	KFIADNDTLTLNR	98	110	(N-term)_iTRAQ[0], Lysine(K)_iTRAQ[1]	38.76	99.537	1809.01	1809.04	0.0292969	16.195	69279.6	26.8508			2013-08-26 20:31:34	1.19687	1.02165	1.43682	1.35918	1.1254	1.38675	3	3	3	6493.49	7771.85	6634.05	9329.95
591	FALSE	1	313	M15	Bbc1p [Saccharomyces cerevisiae S288c]		gi|14627173	48.28	99.948	140179	5.17	NFVSQIVSEFKDEVIQPIGAR	1025	1045	(N-term)_iTRAQ[0], Lysine(K)_iTRAQ[11]	48.28	99.948	2664.46	2664.84	0.37793	141.841	11560.1	51.4149			2013-08-27 07:15:17	1.65827	1.33046	2.2141	1.65827	1.33046	2.2141	1	1	1	809.326	1342.08	1076.77	1791.93
506	FALSE	1	85	D10	WW domain containing protein interacting with metacaspase [Saccharomyces cerevisiae YJM789]		gi|151940753	55.49	99.99	22696.6	4.53	YYQPQQPQYPQYPQQQR	92	108	(N-term)_iTRAQ[0]	55.49	99.99	2384.15	2384.15	-0.00878906	-3.68645	50997.5	43.6524			2013-08-26 19:35:45	1.35198	1.19566	1.48745	1.35198	1.19566	1.48745	1	1	1	3934.65	5319.55	4704.5	5852.61
388	FALSE	1	309	M11	suppressor of glycerol defect [Saccharomyces cerevisiae YJM789]		gi|151940863	65.98	99.999	116206	5.78	ISIEDDLLDDIPDWNIIAR	619	637	(N-term)_iTRAQ[0]	65.98	99.999	2370.23	2370.58	0.352295	148.633	11460.4	76.2895			2013-08-27 07:02:45	1.48913	0.852326	1.371	1.48913	0.852326	1.371	1	1	1	420.028	625.476	358.001	575.857
56	FALSE	1	156	G7	ribosomal protein P0 [Saccharomyces cerevisiae YJM789]		gi|151940865	535.93	100	36004.9	4.71	SLFVVGVDNVSSQQMHEVR	24	42	(N-term)_iTRAQ[0]	131.75	100	2275.16	2275.3	0.134033	58.9115	39870.5	69.5955			2013-08-26 23:17:21	0.714826	1.08174	1.53046	1.22322	1.12372	1.5912	6	6	6	2233.43	1596.52	2415.99	3418.17
75	FALSE	1	175	H2	ribosomal protein P0 [Saccharomyces cerevisiae YJM789]		gi|151940865	535.93	100	36004.9	4.71	GNVGFVFTNEPLTEIK	82	97	(N-term)_iTRAQ[0], Lysine(K)_iTRAQ[16]	121.87	100	2053.12	2053.28	0.153564	74.7956	48105.6	62.9578			2013-08-27 01:23:30	1.32647	0.953469	1.29411	1.22322	1.12372	1.5912	6	6	6	2864.72	3799.96	2731.42	3707.27
83	FALSE	1	142	F17	ribosomal protein P0 [Saccharomyces cerevisiae YJM789]		gi|151940865	535.93	100	36004.9	4.71	AGAVAPEDIWVR	111	122	(N-term)_iTRAQ[0]	119.17	100	1427.78	1427.86	0.0822754	57.6248	364164	85.5306			2013-08-26 22:02:15	1.87754	1.40286	2.19778	1.22322	1.12372	1.5912	6	6	6	3785.96	7108.28	5311.17	8320.69
429	FALSE	1	80	D5	ribosomal protein P0 [Saccharomyces cerevisiae YJM789]		gi|151940865	535.93	100	36004.9	4.71	GTIEIVSDVK	148	157	(N-term)_iTRAQ[0], Lysine(K)_iTRAQ[10]	62.34	99.998	1348.79	1348.78	-0.0102539	-7.60228	7149.37	58.219			2013-08-26 19:21:02	1.34511	0.794274	1.34757	1.22322	1.12372	1.5912	6	6	6	616.103	828.728	489.354	830.244
516	FALSE	1	138	F13	ribosomal protein P0 [Saccharomyces cerevisiae YJM789]		gi|151940865	535.93	100	36004.9	4.71	LREYLEEYK	15	23	(N-term)_iTRAQ[0], Lysine(K)_iTRAQ[9]	54.56	99.988	1530.84	1530.91	0.0734863	48.0039	41472	42.5623			2013-08-26 22:16:03	1.18948	1.42419	1.95022	1.22322	1.12372	1.5912	6	6	6	2486.39	2957.53	3541.09	4849.01
616	FALSE	1	94	D19	ribosomal protein P0 [Saccharomyces cerevisiae YJM789]		gi|151940865	535.93	100	36004.9	4.71	EYLEEYK	17	23	(N-term)_iTRAQ[0], Lysine(K)_iTRAQ[7]	46.24	99.917	1261.66	1261.69	0.0336914	26.7041	8311.33	37.0007			2013-08-26 20:06:11	1.17605	1.23017	1.41883	1.22322	1.12372	1.5912	6	6	6	733.988	863.208	902.932	1041.4
27	FALSE	1	165	G16	U3 snoRNP protein [Saccharomyces cerevisiae YJM789]		gi|151940928	477.722	100	114504	7.94	EYVFDPSLSQGSGDVVVQPPR	321	341	(N-term)_iTRAQ[0]	147.98	100	2420.22	2420.38	0.153564	63.4506	94814.4	83.094			2013-08-26 23:45:16	1.55123	1.26516	1.66317	1.85414	1.23052	1.7991	6	6	6	1947.5	3021.02	2463.89	3239.02
92	FALSE	1	258	K10	U3 snoRNP protein [Saccharomyces cerevisiae YJM789]		gi|151940928	477.722	100	114504	7.94	SKFPEIVALAIENAR	409	423	(N-term)_iTRAQ[0], Lysine(K)_iTRAQ[2]	115.65	100	1946.13	1946.41	0.279663	143.702	85548.1	62.4034			2013-08-27 04:40:44	3.5518	2.46187	3.16354	1.85414	1.23052	1.7991	6	6	6	2483.83	8822.08	6114.88	7857.7
246	FALSE	1	227	J3	U3 snoRNP protein [Saccharomyces cerevisiae YJM789]		gi|151940928	477.722	100	114504	7.94	LPFFLQLSGEK	756	766	(N-term)_iTRAQ[0], Lysine(K)_iTRAQ[11]	80.15	100	1566.91	1567.1	0.181641	115.923	15333.9	67.932			2013-08-27 02:53:00	1.95121	1.16785	1.65567	1.85414	1.23052	1.7991	6	6	6	716.83	1398.68	837.148	1186.83
368	FALSE	1	155	G6	U3 snoRNP protein [Saccharomyces cerevisiae YJM789]		gi|151940928	477.722	100	114504	7.94	IGEWENIITAHKDEK	424	438	(N-term)_iTRAQ[0], Lysine(K)_iTRAQ[12,15]	67.48	99.999	2215.21	2215.32	0.114258	51.5788	15196.5	51.1218			2013-08-26 23:14:47	1.54498	1.40101	1.81823	1.85414	1.23052	1.7991	6	6	6	1118.94	1728.75	1567.66	2034.5
697	FALSE	1	30	B3	U3 snoRNP protein [Saccharomyces cerevisiae YJM789]		gi|151940928	477.722	100	114504	7.94	EGIAHETPEEIHRR	775	788	(N-term)_iTRAQ[0]	40.56	99.694	1817.94	1817.91	-0.0288086	-15.8469	40788.4	20.6317			2013-08-26 16:41:08	1.36959	1.15694	1.44736	1.85414	1.23052	1.7991	6	6	6	3307.77	4530.29	3826.9	4787.53
884	FALSE	1	127	F2	U3 snoRNP protein [Saccharomyces cerevisiae YJM789]		gi|151940928	477.722	100	114504	7.94	ITAFDFSPEGR	588	598	(N-term)_iTRAQ[0]	27.83	94.263	1383.7	1383.77	0.0701904	50.7265	2995.49	60.5879			2013-08-26 22:53:15	1.78612	0.588809	1.47916	1.85414	1.23052	1.7991	6	6	6	244.885	437.395	144.191	362.224
38	FALSE	1	164	G15	FKBP proline rotamase [Saccharomyces cerevisiae YJM789]		gi|151940964	654.016	100	50696.4	4.55	GWDIGVAGMAVGGER	344	358	(N-term)_iTRAQ[0]	141.75	100	1618.81	1618.93	0.113403	70.0534	232862	77.6808			2013-08-26 23:41:44	2.13631	1.77478	2.41196	1.91376	1.61845	2.20901	13	13	13	4019.62	8587.13	7133.94	9695.16
233	FALSE	1	131	F6	FKBP proline rotamase [Saccharomyces cerevisiae YJM789]		gi|151940964	654.016	100	50696.4	4.55	ITMAAIDPEPFDDDKKPSTLR	33	53	(N-term)_iTRAQ[0], Lysine(K)_iTRAQ[15,16]	82.39	100	2792.49	2792.61	0.120117	43.0144	426117	80.4224			2013-08-26 22:37:52	2.24237	1.80958	2.25173	1.91376	1.61845	2.20901	13	13	13	4665.4	10461.6	8442.4	10505.2
467	FALSE	1	161	G12	FKBP proline rotamase [Saccharomyces cerevisiae YJM789]		gi|151940964	654.016	100	50696.4	4.55	LLEGGIIIEDR	285	295	(N-term)_iTRAQ[0]	59.93	99.996	1371.8	1371.89	0.0931396	67.8961	42403.8	53.3891			2013-08-26 23:32:46	1.64493	1.36501	1.45216	1.91376	1.61845	2.20901	13	13	13	1687.82	2776.35	2303.88	2450.98
539	FALSE	1	24	A24	FKBP proline rotamase [Saccharomyces cerevisiae YJM789]		gi|151940964	654.016	100	50696.4	4.55	VKDSEESKPKPK	271	282	(N-term)_iTRAQ[0], Lysine(K)_iTRAQ[2,8,10,12]	53.01	99.983	2092.26	2092.27	0.0129395	6.18444	39050.8	53.2939			2013-08-26 16:30:32	2.42368	1.97019	2.51969	1.91376	1.61845	2.20901	13	13	13	1327.15	3216.58	2614.73	3344
569	FALSE	1	15	A15	FKBP proline rotamase [Saccharomyces cerevisiae YJM789]		gi|151940964	654.016	100	50696.4	4.55	VTGKGPHAK	296	304	(N-term)_iTRAQ[0], Lysine(K)_iTRAQ[4,9]	50.07	99.966	1326.82	1326.8	-0.0270996	-20.4244	10991	61.015			2013-08-26 16:05:36	2.0153	1.91181	3.14242	1.91376	1.61845	2.20901	13	13	13	404.921	816.037	774.133	1272.43
588	FALSE	1	121	E20	FKBP proline rotamase [Saccharomyces cerevisiae YJM789]		gi|151940964	654.016	100	50696.4	4.55	RIVIPAPYAYGK	359	370	(N-term)_iTRAQ[0], Lysine(K)_iTRAQ[12]	48.4	99.95	1635.98	1636.06	0.0788574	48.2019	152756	54.6752			2013-08-26 21:24:07	1.41323	1.54437	1.82903	1.91376	1.61845	2.20901	13	13	13	5273.68	7452.92	8144.49	9645.73
642	FALSE	1	51	B24	FKBP proline rotamase [Saccharomyces cerevisiae YJM789]		gi|151940964	654.016	100	50696.4	4.55	VKDSEESKPKPK	271	282	(N-term)_iTRAQ[0], Lysine(K)_iTRAQ[2,8,10,12]	43.98	99.861	2092.26	2092.27	0.00561523	2.68381	24385.2	56.2378			2013-08-26 17:47:07	2.89827	2.14826	3.32083	1.91376	1.61845	2.20901	13	13	13	784.887	2274.81	1686.14	2606.47
664	FALSE	1	132	F7	FKBP proline rotamase [Saccharomyces cerevisiae YJM789]		gi|151940964	654.016	100	50696.4	4.55	IVIPAPYAYGK	360	370	(N-term)_iTRAQ[0], Lysine(K)_iTRAQ[11]	42.7	99.813	1479.88	1479.95	0.0686035	46.3574	24007.2	53.9855			2013-08-26 22:34:40	1.83124	1.83577	2.42955	1.91376	1.61845	2.20901	13	13	13	572.036	1047.53	1050.13	1389.79
687	FALSE	1	33	B6	FKBP proline rotamase [Saccharomyces cerevisiae YJM789]		gi|151940964	654.016	100	50696.4	4.55	VFDKNTK	322	328	(N-term)_iTRAQ[0], Lysine(K)_iTRAQ[4,7]	41.25	99.739	1283.77	1283.74	-0.029541	-23.0112	22976.4	35.6524			2013-08-26 16:50:44	1.89482	1.35103	2.09896	1.91376	1.61845	2.20901	13	13	13	1574.72	2983.82	2127.5	3305.29
698	FALSE	1	93	D18	FKBP proline rotamase [Saccharomyces cerevisiae YJM789]		gi|151940964	654.016	100	50696.4	4.55	GKPFVFK	329	335	(N-term)_iTRAQ[0], Lysine(K)_iTRAQ[2,7]	40.56	99.694	1254.79	1254.82	0.0252686	20.1376	34289.3	64.2896			2013-08-26 20:01:43	1.7503	1.54705	2.11989	1.91376	1.61845	2.20901	13	13	13	1507.45	2638.5	2332.1	3195.63
795	FALSE	1	22	A22	FKBP proline rotamase [Saccharomyces cerevisiae YJM789]		gi|151940964	654.016	100	50696.4	4.55	KHEEDEEESAKPAEK	244	258	(N-term)_iTRAQ[0], Lysine(K)_iTRAQ[1,11,15]	34.02	98.621	2332.21	2332.22	0.0112305	4.81537	4257.44	39.4649			2013-08-26 16:23:50	1.15543	1.17909	1.79335	1.91376	1.61845	2.20901	13	13	13	454.394	525.022	535.772	814.886
60	FALSE	1	253	K5	pseudouridine synthase [Saccharomyces cerevisiae YJM789]		gi|151941019	432.72	100	64581.2	9.01	SLENLTGALFQRPPLISAVK	142	161	(N-term)_iTRAQ[0], Lysine(K)_iTRAQ[20]	130.36	100	2442.43	2442.76	0.330078	135.143	134915	59.9149			2013-08-27 04:56:47	1.03304	0.590363	0.88355	1.17988	0.852719	1.12995	6	6	6	6324.98	6533.97	3734.04	5588.44
159	FALSE	1	263	K15	pseudouridine synthase [Saccharomyces cerevisiae YJM789]		gi|151941019	432.72	100	64581.2	9.01	SIIQPLETLLVGYKR	254	268	(N-term)_iTRAQ[0], Lysine(K)_iTRAQ[14]	95.73	100	2018.23	2018.51	0.282959	140.202	46167	61.7326			2013-08-27 04:25:59	1.18955	0.860067	1.11916	1.17988	0.852719	1.12995	6	6	6	3430.58	4080.86	2950.53	3839.36
359	FALSE	1	91	D16	pseudouridine synthase [Saccharomyces cerevisiae YJM789]		gi|151941019	432.72	100	64581.2	9.01	RWGLGPVAQK	349	358	(N-term)_iTRAQ[0], Lysine(K)_iTRAQ[10]	68.4	99.999	1399.84	1399.86	0.0192871	13.7781	31503.1	45.5051			2013-08-26 19:55:38	1.4458	0.713712	1.07691	1.17988	0.852719	1.12995	6	6	6	2149.67	3107.99	1534.25	2315.01
391	FALSE	1	142	F17	pseudouridine synthase [Saccharomyces cerevisiae YJM789]		gi|151941019	432.72	100	64581.2	9.01	TIYESNLIEFDNKR	168	181	(N-term)_iTRAQ[0], Lysine(K)_iTRAQ[13]	65.77	99.999	2030.08	2030.19	0.109619	53.9974	67921.5	38.1993			2013-08-26 22:04:30	0.978844	0.822681	1.11209	1.17988	0.852719	1.12995	6	6	6	5865.61	5741.52	4825.53	6523.11
701	FALSE	1	61	C10	pseudouridine synthase [Saccharomyces cerevisiae YJM789]		gi|151941019	432.72	100	64581.2	9.01	VNENTPEQWKK	374	384	(N-term)_iTRAQ[0], Lysine(K)_iTRAQ[10,11]	40.44	99.685	1804.99	1804.96	-0.0284424	-15.7576	52333.7	29.734			2013-08-26 18:35:11	1.38084	1.28373	1.58167	1.17988	0.852719	1.12995	6	6	6	4538.9	6267.48	5826.72	7179.04
818	FALSE	1	67	C16	pseudouridine synthase [Saccharomyces cerevisiae YJM789]		gi|151941019	432.72	100	64581.2	9.01	SGHYTPIPAGSSPLKR	36	51	(N-term)_iTRAQ[0], Lysine(K)_iTRAQ[15]	32.02	97.814	1956.09	1956.07	-0.024292	-12.4186	73711.3	24.3912			2013-08-26 18:14:57	1.12346	1.00451	1.1112	1.17988	0.852719	1.12995	6	6	6	9256.01	10398.7	9297.76	10285.2
744	FALSE	1	180	H7	periodic tryptophan protein [Saccharomyces cerevisiae YJM789]		gi|151941039	37.78	99.42	69639.7	4.45	LWDVFTNR	503	510	(N-term)_iTRAQ[0]	37.78	99.42	1194.64	1194.74	0.104492	87.4676	12536.6	63.029			2013-08-27 01:08:27	0.673526	0.292676	0.431463	0.673526	0.292676	0.431463	1	1	1	1176.08	792.122	344.211	507.436
929	FALSE	1	259	K11	ribosome assembly [Saccharomyces cerevisiae YJM789]		gi|151941061	23.7162	85.206	28407.1	4.83	LREEYLNLLFENYGDDINR	160	178	(N-term)_iTRAQ[0]	24.68	88.15	2530.27	2530.64	0.368896	145.793	26592.2	42.8673			2013-08-27 04:37:31	0.876063	0.846253	0.985591	0.876063	0.846253	0.985591	1	1	1	1771.65	1552.07	1499.26	1746.12
249	FALSE	1	279	L7	U3 snoRNP protein [Saccharomyces cerevisiae YJM789]		gi|151941062	213.026	100	99909.2	5.15	IIYTAGGDAIFQLIDSESGSVLKR	257	280	(N-term)_iTRAQ[0], Lysine(K)_iTRAQ[23]	79.87	100	2841.56	2841.98	0.419922	147.779	59023.9	62.5433			2013-08-27 05:31:39	2.941	2.18726	2.77933	2.03375	1.4995	1.96981	4	4	4	1086.4	3195.12	2376.25	3019.48
424	FALSE	1	161	G12	U3 snoRNP protein [Saccharomyces cerevisiae YJM789]		gi|151941062	213.026	100	99909.2	5.15	IVDAIIPYTQR	781	791	(N-term)_iTRAQ[0]	62.61	99.998	1432.83	1432.92	0.0955811	66.708	15108.4	77.7175			2013-08-26 23:34:40	1.94257	1.25092	1.48646	2.03375	1.4995	1.96981	4	4	4	322.352	626.191	403.236	479.164
681	FALSE	1	233	J9	U3 snoRNP protein [Saccharomyces cerevisiae YJM789]		gi|151941062	213.026	100	99909.2	5.15	GLDIIEVPDNDEPSLNLLSGGR	195	216	(N-term)_iTRAQ[0]	41.67	99.763	2467.28	2467.57	0.293213	118.841	9603.1	58.2826			2013-08-27 03:11:17	0.990274	0.755139	1.39722	2.03375	1.4995	1.96981	4	4	4	695.189	688.428	524.964	971.332
853	FALSE	1	42	B15	U3 snoRNP protein [Saccharomyces cerevisiae YJM789]		gi|151941062	213.026	100	99909.2	5.15	KILHK	51	55	(N-term)_iTRAQ[0], Lysine(K)_iTRAQ[1,5]	29.84	96.388	1070.74	1070.72	-0.0268555	-25.0812	19219.9	45.4066			2013-08-26 17:19:36	3.02389	2.44696	2.60818	2.03375	1.4995	1.96981	4	4	4	808.707	2445.44	1978.88	2109.25
211	FALSE	1	238	J14	conserved protein [Saccharomyces cerevisiae YJM789]		gi|151941158	367.79	100	51517.4	8.89	FNQNETDILASTGSDNSIVLYDLR	227	250	(N-term)_iTRAQ[0]	86.11	100	2829.4	2829.72	0.313965	110.965	31259.7	71.3461			2013-08-27 03:25:43	1.34958	1.07425	1.32587	1.49544	1.43071	1.85115	6	6	6	1420.81	1917.49	1526.31	1883.81
279	FALSE	1	136	F11	conserved protein [Saccharomyces cerevisiae YJM789]		gi|151941158	367.79	100	51517.4	8.89	MFAKPFVGQLGYGHR	53	67	(N-term)_iTRAQ[0], Lysine(K)_iTRAQ[4]	76.48	100	1996.08	1996.17	0.083374	41.7688	81013.9	32.9597			2013-08-26 22:21:50	1.93103	1.53458	2.04304	1.49544	1.43071	1.85115	6	6	6	5333.78	10299.7	8185.09	10897.1
302	FALSE	1	117	E16	conserved protein [Saccharomyces cerevisiae YJM789]		gi|151941158	367.79	100	51517.4	8.89	IHLWDVNR	201	208	(N-term)_iTRAQ[0]	74.01	100	1196.67	1196.71	0.0412598	34.4789	13559.6	64.6122			2013-08-26 21:12:51	1.27404	1.78925	2.62219	1.49544	1.43071	1.85115	6	6	6	674.847	859.78	1207.47	1769.57
396	FALSE	1	78	D3	conserved protein [Saccharomyces cerevisiae YJM789]		gi|151941158	367.79	100	51517.4	8.89	NLNPELHPFER	27	37	(N-term)_iTRAQ[0]	65.08	99.999	1509.79	1509.79	-0.000854492	-0.565966	33269.3	70.7658			2013-08-26 19:13:20	2.01654	1.83638	2.05987	1.49544	1.43071	1.85115	6	6	6	1109.68	2237.71	2037.79	2285.79
736	FALSE	1	54	C3	conserved protein [Saccharomyces cerevisiae YJM789]		gi|151941158	367.79	100	51517.4	8.89	FHDKKPDLK	123	131	(N-term)_iTRAQ[0], Lysine(K)_iTRAQ[4,5,9]	38.17	99.469	1704.03	1704.02	-0.0146484	-8.59635	59088.5	39.0323			2013-08-26 18:57:37	1.40626	1.50255	1.92268	1.49544	1.43071	1.85115	6	6	6	4024.84	5659.97	6047.54	7738.5
879	FALSE	1	107	E6	conserved protein [Saccharomyces cerevisiae YJM789]		gi|151941158	367.79	100	51517.4	8.89	TFDGESAFQGIDSHR	175	189	(N-term)_iTRAQ[0]	27.94	94.406	1810.85	1810.9	0.0472412	26.0879	118752	29.1195			2013-08-26 20:39:33	1.18786	1.0538	1.43041	1.49544	1.43071	1.85115	6	6	6	8449.46	10036.8	8904.03	12086.2
398	FALSE	1	237	J13	faf1p copurifying factor [Saccharomyces cerevisiae YJM789]		gi|151941219	64.56	99.999	30540.8	9.47	FAIGTIIEDKSEFYSSR	147	163	(N-term)_iTRAQ[0], Lysine(K)_iTRAQ[10]	64.56	99.999	2251.19	2251.45	0.266846	118.536	28940.7	45.8121			2013-08-27 03:22:50	1.91601	1.85733	1.98598	1.91601	1.85733	1.98598	1	1	1	1718.78	3293.21	3192.35	3413.47
789	FALSE	1	251	K3	midasin [Saccharomyces cerevisiae YJM789]		gi|151941273	68.38	99.999	614172	4.9	INLSEQTDLVDLFGADAPGER	1771	1791	(N-term)_iTRAQ[0]	34.37	98.727	2404.21	2404.54	0.324951	135.159	6826.29	58.7407			2013-08-27 05:05:24	1.82715	1.44566	1.89784	1.40736	1.20441	1.57261	2	2	2	258.477	472.276	373.669	490.548
796	FALSE	1	205	I5	midasin [Saccharomyces cerevisiae YJM789]		gi|151941273	68.38	99.999	614172	4.9	SGEFLWHDAPFLR	1792	1804	(N-term)_iTRAQ[0]	34.01	98.617	1718.88	1719.05	0.174561	101.555	31167.8	50.6481			2013-08-27 02:30:34	1.08402	1.00342	1.30312	1.40736	1.20441	1.57261	2	2	2	1786.96	1937.1	1793.07	2328.62
390	FALSE	1	32	B5	maintenance of killer [Saccharomyces cerevisiae YJM789]		gi|151941367	169.466	100	40704.7	5.16	HYVGVAPK	133	140	(N-term)_iTRAQ[0], Lysine(K)_iTRAQ[8]	65.81	99.999	1158.69	1158.66	-0.03125	-26.9702	18817.5	66.4518			2013-08-26 16:48:10	1.33158	1.50033	1.90724	1.47533	1.48863	1.91739	3	3	3	958.991	1276.97	1438.8	1829.03
550	FALSE	1	36	B9	maintenance of killer [Saccharomyces cerevisiae YJM789]		gi|151941367	169.466	100	40704.7	5.16	KALVAAK	151	157	(N-term)_iTRAQ[0], Lysine(K)_iTRAQ[1,7]	52.53	99.981	1132.78	1132.75	-0.0303955	-26.8327	15648.4	54.6788			2013-08-26 17:01:19	1.73591	1.61955	2.29553	1.47533	1.48863	1.91739	3	3	3	852.431	1479.75	1380.55	1956.78
554	FALSE	1	59	C8	maintenance of killer [Saccharomyces cerevisiae YJM789]		gi|151941367	169.466	100	40704.7	5.16	SGAYGDKPLNVDEK	172	185	(N-term)_iTRAQ[0], Lysine(K)_iTRAQ[7,14]	52.09	99.978	1925.04	1925.01	-0.0284424	-14.775	41609.6	30.7243			2013-08-26 18:41:37	1.38921	1.35762	1.61005	1.47533	1.48863	1.91739	3	3	3	4052.85	5630.27	5502.23	6525.3
318	FALSE	1	142	F17	stress-seventy subfamily A protein [Saccharomyces cerevisiae YJM789]		gi|151941387	725.6	100	77520.1	5	TTPSFVAFTDTER	35	47	(N-term)_iTRAQ[0]	71.88	100	1615.81	1615.9	0.0926514	57.3405	56598.6	46.3204			2013-08-26 22:03:12	1.19257	1.14994	1.41852	1.10814	0.924716	1.35108	10	10	10	3592.25	4284.01	4130.88	5095.66
509	FALSE	1	255	K7	stress-seventy subfamily A protein [Saccharomyces cerevisiae YJM789]		gi|151941387	725.6	100	77520.1	5	KSEIFSTYADNQPGVLIQVFEGER	421	444	(N-term)_iTRAQ[0], Lysine(K)_iTRAQ[1]	55.32	99.99	3015.57	3015.94	0.373535	123.869	34650.8	65.3825			2013-08-27 04:50:02	1.40666	1.18996	1.89342	1.10814	0.924716	1.35108	10	10	10	1891.24	2660.34	2250.5	3580.91
923	FALSE	1	263	K15	conserved protein [Saccharomyces cerevisiae YJM789]		gi|151941511	25.13	89.317	29898.1	5.55	TSHLEEGFDLFDTIVTGDDPR	124	144	(N-term)_iTRAQ[0]	25.13	89.317	2508.2	2508.54	0.335693	133.838	9210.32	70.5798			2013-08-27 04:27:55	1.13122	1.10366	1.29654	1.13122	1.10366	1.29654	1	1	1	537.767	608.331	593.511	697.236
247	FALSE	1	67	C16	conserved protein [Saccharomyces cerevisiae YJM789]		gi|151941620	203.34	100	45889.7	9.04	IHTPSPDMVTEAHKKPK	237	253	(N-term)_iTRAQ[0], Lysine(K)_iTRAQ[14,15,17]	80.1	100	2492.42	2492.38	-0.0366211	-14.693	44107.1	33.6209			2013-08-26 18:15:35	1.16186	1.27927	1.5158	1.38766	1.10068	1.44828	3	3	3	4648.15	5400.5	5946.23	7045.67
435	FALSE	1	134	F9	conserved protein [Saccharomyces cerevisiae YJM789]		gi|151941620	203.34	100	45889.7	9.04	NVELDIMGDKLGR	262	274	(N-term)_iTRAQ[0], Lysine(K)_iTRAQ[10]	61.98	99.998	1747.96	1748.05	0.0887451	50.7706	105029	39.286			2013-08-26 22:28:33	1.2544	1.08544	1.37973	1.38766	1.10068	1.44828	3	3	3	7248.79	9092.85	7868.12	10001.4
444	FALSE	1	138	F13	conserved protein [Saccharomyces cerevisiae YJM789]		gi|151941620	203.34	100	45889.7	9.04	IELVEIGPR	221	229	(N-term)_iTRAQ[0]	61.26	99.997	1169.7	1169.76	0.0565186	48.3188	80457.4	73.6635			2013-08-26 22:15:06	1.83342	0.960311	1.45253	1.38766	1.10068	1.44828	3	3	3	1898.1	3480.03	1822.77	2757.05
67	FALSE	1	78	D3	ebna1-binding protein [Saccharomyces cerevisiae YJM789]		gi|151941747	828.041	100	60451.8	5.75	KHNEIDHSEFNVGVEEEVEGK	349	369	(N-term)_iTRAQ[0], Lysine(K)_iTRAQ[1,21]	127.98	100	2857.43	2857.45	0.0151367	5.29731	84404	51.9419			2013-08-26 19:12:42	1.07987	1.36593	1.53676	1.21334	1.15122	1.37471	15	15	15	5772.21	6233.26	7884.44	8870.48
102	FALSE	1	69	C18	ebna1-binding protein [Saccharomyces cerevisiae YJM789]		gi|151941747	828.041	100	60451.8	5.75	KEVAADTEEYQSQALSK	62	78	(N-term)_iTRAQ[0], Lysine(K)_iTRAQ[1,17]	111.59	100	2329.23	2329.22	-0.00854492	-3.66857	49261.2	34.6745			2013-08-26 18:09:11	1.16477	1.17801	1.23688	1.21334	1.15122	1.37471	15	15	15	5731.15	6675.48	6751.36	7088.73
217	FALSE	1	28	B1	ebna1-binding protein [Saccharomyces cerevisiae YJM789]		gi|151941747	828.041	100	60451.8	5.75	KNDATSSADVSGFSSR	398	413	(N-term)_iTRAQ[0], Lysine(K)_iTRAQ[1]	85.39	100	1916.96	1916.91	-0.0445557	-23.2429	51131.4	40.4116			2013-08-26 16:35:03	1.16549	1.2564	1.36949	1.21334	1.15122	1.37471	15	15	15	5103.17	5947.69	6411.61	6988.76
224	FALSE	1	99	D24	ebna1-binding protein [Saccharomyces cerevisiae YJM789]		gi|151941747	828.041	100	60451.8	5.75	KEEPTIVTASNLK	37	49	(N-term)_iTRAQ[0], Lysine(K)_iTRAQ[1,13]	84.24	100	1862.1	1862.15	0.0488281	26.2221	43161.3	36.7614			2013-08-26 20:20:56	1.07432	1.09696	1.56771	1.21334	1.15122	1.37471	15	15	15	4556.12	4894.73	4997.89	7142.67
262	FALSE	1	97	D22	ebna1-binding protein [Saccharomyces cerevisiae YJM789]		gi|151941747	828.041	100	60451.8	5.75	EVAADTEEYQSQALSK	63	78	(N-term)_iTRAQ[0], Lysine(K)_iTRAQ[16]	78.55	100	2057.03	2057.09	0.0651855	31.6892	45615.3	27.8868			2013-08-26 20:15:11	1.13668	1.05322	1.2721	1.21334	1.15122	1.37471	15	15	15	5216.01	5928.91	5493.58	6635.28
402	FALSE	1	186	H13	ebna1-binding protein [Saccharomyces cerevisiae YJM789]		gi|151941747	828.041	100	60451.8	5.75	RPLDYFAEMVK	274	284	(N-term)_iTRAQ[0], Lysine(K)_iTRAQ[11]	64.17	99.999	1656.9	1657.03	0.13147	79.3467	333326	55.3532			2013-08-27 00:47:53	1.44351	1.37631	1.70118	1.21334	1.15122	1.37471	15	15	15	12853.1	18553.6	17690	21865.5
423	FALSE	1	62	C11	ebna1-binding protein [Saccharomyces cerevisiae YJM789]		gi|151941747	828.041	100	60451.8	5.75	LIEEASDKK	296	304	(N-term)_iTRAQ[0], Lysine(K)_iTRAQ[8,9]	62.62	99.998	1464.86	1464.85	-0.0178223	-12.1665	25490.6	45.0897			2013-08-26 18:32:18	1.71783	1.38645	1.73165	1.21334	1.15122	1.37471	15	15	15	1830.92	3145.21	2538.49	3170.51
528	FALSE	1	75	C24	ebna1-binding protein [Saccharomyces cerevisiae YJM789]		gi|151941747	828.041	100	60451.8	5.75	KEEPTIVTASNLK	37	49	(N-term)_iTRAQ[0], Lysine(K)_iTRAQ[1,13]	53.8	99.985	1862.1	1862.09	-0.00512695	-2.75332	31996.4	30.4731			2013-08-26 17:50:58	1.04517	0.957219	1.30008	1.21334	1.15122	1.37471	15	15	15	3931.62	4109.2	3763.42	5111.43
544	FALSE	1	84	D9	ebna1-binding protein [Saccharomyces cerevisiae YJM789]		gi|151941747	828.041	100	60451.8	5.75	LKELLSHQK	7	15	(N-term)_iTRAQ[0], Lysine(K)_iTRAQ[2,9]	52.71	99.981	1527.96	1527.96	-0.00292969	-1.91739	22000.3	43.37			2013-08-26 19:33:31	1.04891	0.992952	1.37334	1.21334	1.15122	1.37471	15	15	15	1999.82	2097.63	1985.73	2746.44
598	FALSE	1	38	B11	ebna1-binding protein [Saccharomyces cerevisiae YJM789]		gi|151941747	828.041	100	60451.8	5.75	SDEHMDKIK	285	293	(N-term)_iTRAQ[0], Lysine(K)_iTRAQ[7,9]	47.74	99.941	1534.83	1534.79	-0.0322266	-20.9969	35645.5	42.4229			2013-08-26 17:06:07	1.26504	1.17666	1.3773	1.21334	1.15122	1.37471	15	15	15	3241.34	4100.42	3813.96	4464.29
684	FALSE	1	82	D7	ebna1-binding protein [Saccharomyces cerevisiae YJM789]		gi|151941747	828.041	100	60451.8	5.75	ELAFYK	247	252	(N-term)_iTRAQ[0], Lysine(K)_iTRAQ[6]	41.45	99.751	1058.61	1058.61	-0.00708008	-6.68807	7548.09	57.987			2013-08-26 19:28:23	1.15814	0.857498	0.924436	1.21334	1.15122	1.37471	15	15	15	663.881	768.869	569.276	613.715
720	FALSE	1	102	E1	ebna1-binding protein [Saccharomyces cerevisiae YJM789]		gi|151941747	828.041	100	60451.8	5.75	VQLPWKK	212	218	(N-term)_iTRAQ[0], Lysine(K)_iTRAQ[6,7]	38.89	99.551	1330.86	1330.87	0.0166016	12.4743	47022	61.6022			2013-08-26 20:25:08	1.18268	1.48966	1.59477	1.21334	1.15122	1.37471	15	15	15	1716.68	2030.29	2557.28	2737.72
746	FALSE	1	147	F22	ebna1-binding protein [Saccharomyces cerevisiae YJM789]		gi|151941747	828.041	100	60451.8	5.75	VQLPWK	212	217	(N-term)_iTRAQ[0], Lysine(K)_iTRAQ[6]	37.53	99.385	1058.66	1058.72	0.0623779	58.9215	24039.1	75.9474			2013-08-26 21:47:11	1.24746	0.87802	1.16521	1.21334	1.15122	1.37471	15	15	15	968.845	1208.6	850.665	1128.91
848	FALSE	1	52	C1	ebna1-binding protein [Saccharomyces cerevisiae YJM789]		gi|151941747	828.041	100	60451.8	5.75	KNDATSSADVSGFSSR	398	413	(N-term)_iTRAQ[0], Lysine(K)_iTRAQ[1]	30.17	96.653	1916.96	1916.95	-0.0108643	-5.66745	20963.6	30.4383			2013-08-26 19:05:57	1.07489	1.05142	1.1195	1.21334	1.15122	1.37471	15	15	15	2768.08	2975.38	2910.43	3098.85
858	FALSE	1	76	D1	ebna1-binding protein [Saccharomyces cerevisiae YJM789]		gi|151941747	828.041	100	60451.8	5.75	VQLPWKK	212	218	(N-term)_iTRAQ[0], Lysine(K)_iTRAQ[6,7]	29.54	96.13	1330.86	1330.85	-0.0126953	-9.53919	23103	64.84			2013-08-26 19:08:12	1.60833	1.40657	1.63648	1.21334	1.15122	1.37471	15	15	15	933.787	1501.84	1313.44	1528.13
161	FALSE	1	222	I22	U3 snoRNP protein [Saccharomyces cerevisiae YJM789]		gi|151941853	120.97	100	108635	6.95	AIAEIREEFNPFEIK	47	61	(N-term)_iTRAQ[0], Lysine(K)_iTRAQ[15]	95.48	100	2094.15	2094.36	0.209229	99.911	77620.5	62.4257			2013-08-27 01:36:02	3.05231	2.38902	2.76622	1.91703	1.53372	1.96649	2	2	2	1944.19	5934.27	4644.71	5378.05
919	FALSE	1	68	C17	U3 snoRNP protein [Saccharomyces cerevisiae YJM789]		gi|151941853	120.97	100	108635	6.95	FNEDDAELQQPQR	191	203	(N-term)_iTRAQ[0]	25.49	90.167	1733.82	1733.81	-0.0078125	-4.50594	23777.7	24.7165			2013-08-26 18:13:01	1.204	0.984626	1.39797	1.91703	1.53372	1.96649	2	2	2	2868.69	3453.91	2824.58	4010.35
70	FALSE	1	246	J22	cell division cycle-related protein [Saccharomyces cerevisiae YJM789]		gi|151941877	416.98	100	99341.8	4.83	ATQGFSGADLLYIVQR	688	703	(N-term)_iTRAQ[0]	125.05	100	1883.01	1883.29	0.276123	146.639	66974.6	72.6959			2013-08-27 03:50:24	1.1751	0.989361	1.20742	1.32757	1.0683	1.37048	6	6	6	2740.56	3220.45	2711.41	3309
126	FALSE	1	215	I15	cell division cycle-related protein [Saccharomyces cerevisiae YJM789]		gi|151941877	416.98	100	99341.8	4.83	LDQLIYVPLPDENAR	649	663	(N-term)_iTRAQ[0]	105.79	100	1900.03	1900.21	0.178467	93.9284	65826	76.9014			2013-08-27 01:58:51	1.34973	0.984411	1.39785	1.32757	1.0683	1.37048	6	6	6	2109.04	2846.64	2076.16	2948.12
334	FALSE	1	235	J11	cell division cycle-related protein [Saccharomyces cerevisiae YJM789]		gi|151941877	416.98	100	99341.8	4.83	GPELLSMWYGESESNIR	554	570	(N-term)_iTRAQ[0]	70.64	100	2112.02	2112.27	0.251221	118.948	16905.3	49.9197			2013-08-27 03:17:23	1.31932	1.09629	1.43527	1.32757	1.0683	1.37048	6	6	6	1474.26	1945.02	1616.22	2115.95
548	FALSE	1	55	C4	cell division cycle-related protein [Saccharomyces cerevisiae YJM789]		gi|151941877	416.98	100	99341.8	4.83	RYEAYSQQMK	776	785	(N-term)_iTRAQ[0], Lysine(K)_iTRAQ[10]	52.58	99.981	1591.81	1591.8	-0.0146484	-9.20235	56389.3	35.1688			2013-08-26 18:53:28	1.55161	1.19604	1.68772	1.32757	1.0683	1.37048	6	6	6	4239.54	6578.09	5070.64	7155.16
771	FALSE	1	158	G9	cell division cycle-related protein [Saccharomyces cerevisiae YJM789]		gi|151941877	416.98	100	99341.8	4.83	EMVELPLRHPQLFK	228	241	(N-term)_iTRAQ[0], Lysine(K)_iTRAQ[14]	35.5	99.019	2025.16	2025.27	0.109253	53.9479	19236.3	33.8243			2013-08-26 23:25:03	1.34671	1.09082	1.52302	1.32757	1.0683	1.37048	6	6	6	1457.59	1962.95	1589.96	2219.94
890	FALSE	1	78	D3	cell division cycle-related protein [Saccharomyces cerevisiae YJM789]		gi|151941877	416.98	100	99341.8	4.83	GVLMYGPPGTGK	250	261	(N-term)_iTRAQ[0], Lysine(K)_iTRAQ[12]	27.42	93.695	1464.81	1464.8	-0.00891113	-6.08346	4130.42	58.0702			2013-08-26 19:15:34	1.25204	1.06708	1.0641	1.32757	1.0683	1.37048	6	6	6	364.438	456.293	388.885	387.8
40	FALSE	1	116	E15	maintenance of killer [Saccharomyces cerevisiae YJM789]		gi|151942049	893.22	100	132504	4.88	GKQTLEADNQTYYEEFTK	249	266	(N-term)_iTRAQ[0], Lysine(K)_iTRAQ[2,18]	141.25	100	2597.31	2597.39	0.0776367	29.8912	76063.8	57.0225			2013-08-26 21:08:22	1.79057	1.51266	1.94397	1.60265	1.18201	1.50861	11	11	11	4127.36	7390.31	6243.29	8023.46
47	FALSE	1	287	L15	maintenance of killer [Saccharomyces cerevisiae YJM789]		gi|151942049	893.22	100	132504	4.88	TYANAYVTGETEQIAKPDLGLFTLSHFLDR	759	788	(N-term)_iTRAQ[0], Lysine(K)_iTRAQ[16]	138.85	100	3658.9	3658.42	-0.479736	-131.115	106054	66.814			2013-08-27 05:58:19	2.17787	1.43933	1.96633	1.60265	1.18201	1.50861	11	11	11	2112.92	4601.65	3041.18	4154.69
129	FALSE	1	288	L16	maintenance of killer [Saccharomyces cerevisiae YJM789]		gi|151942049	893.22	100	132504	4.88	TYANAYVTGETEQIAKPDLGLFTLSHFLDR	759	788	(N-term)_iTRAQ[0], Lysine(K)_iTRAQ[16]	105.49	100	3658.9	3659.43	0.533936	145.928	193382	65.4189			2013-08-27 06:00:15	2.09001	1.45567	1.92221	1.60265	1.18201	1.50861	11	11	11	3848.01	8042.38	5601.44	7396.69
140	FALSE	1	267	K19	maintenance of killer [Saccharomyces cerevisiae YJM789]		gi|151942049	893.22	100	132504	4.88	SSLWEINNFINHFHPTVK	741	758	(N-term)_iTRAQ[0], Lysine(K)_iTRAQ[18]	102.86	100	2471.31	2471.67	0.36084	146.012	38945.1	74.0074			2013-08-27 04:16:04	1.44679	1.09119	1.47492	1.60265	1.18201	1.50861	11	11	11	1350.35	1953.67	1473.49	1991.65
177	FALSE	1	109	E8	maintenance of killer [Saccharomyces cerevisiae YJM789]		gi|151942049	893.22	100	132504	4.88	EALALGASEEDLK	55	67	(N-term)_iTRAQ[0], Lysine(K)_iTRAQ[13]	93.31	100	1633.89	1633.92	0.0324707	19.8733	26072.9	39.9246			2013-08-26 20:47:53	1.37664	1.04802	1.4082	1.60265	1.18201	1.50861	11	11	11	1950.53	2685.17	2044.19	2746.74
196	FALSE	1	133	F8	maintenance of killer [Saccharomyces cerevisiae YJM789]		gi|151942049	893.22	100	132504	4.88	GTSIMQPLFSGSR	802	814	(N-term)_iTRAQ[0]	89.97	100	1524.8	1524.87	0.0759277	49.7953	115484	74.3158			2013-08-26 22:31:08	2.13384	1.37831	1.6462	1.60265	1.18201	1.50861	11	11	11	2192.92	4679.33	3022.53	3609.97
205	FALSE	1	146	F21	maintenance of killer [Saccharomyces cerevisiae YJM789]		gi|151942049	893.22	100	132504	4.88	QTLEADNQTYYEEFTK	251	266	(N-term)_iTRAQ[0], Lysine(K)_iTRAQ[16]	87.49	100	2268.09	2268.24	0.14624	64.4772	30390	41.6385			2013-08-26 21:51:02	1.14092	0.913221	1.06512	1.60265	1.18201	1.50861	11	11	11	3427.36	3910.36	3129.94	3650.57
283	FALSE	1	72	C21	maintenance of killer [Saccharomyces cerevisiae YJM789]		gi|151942049	893.22	100	132504	4.88	IPAQEKEHAQSNIASSTIEK	135	154	(N-term)_iTRAQ[0], Lysine(K)_iTRAQ[6,20]	76.18	100	2613.42	2613.41	-0.0153809	-5.88533	33759.4	32.0942			2013-08-26 17:59:17	1.33474	1.23992	1.33432	1.60265	1.18201	1.50861	11	11	11	3718.09	4962.68	4610.13	4961.13
366	FALSE	1	176	H3	maintenance of killer [Saccharomyces cerevisiae YJM789]		gi|151942049	893.22	100	132504	4.88	TLYESLFDPR	621	630	(N-term)_iTRAQ[0]	67.78	99.999	1384.72	1384.84	0.116821	84.3644	101140	92.116			2013-08-27 01:20:18	1.36597	0.943785	1.20553	1.60265	1.18201	1.50861	11	11	11	1171.1	1599.69	1105.27	1411.79
442	FALSE	1	206	I6	maintenance of killer [Saccharomyces cerevisiae YJM789]		gi|151942049	893.22	100	132504	4.88	FFYQYFTTK	852	860	(N-term)_iTRAQ[0], Lysine(K)_iTRAQ[9]	61.34	99.997	1532.8	1532.97	0.164062	107.034	38954	47.1198			2013-08-27 02:26:42	1.8233	1.13537	1.69824	1.60265	1.18201	1.50861	11	11	11	1694.2	3089.03	1923.54	2877.16
793	FALSE	1	30	B3	maintenance of killer [Saccharomyces cerevisiae YJM789]		gi|151942049	893.22	100	132504	4.88	KVEDIKPEDK	842	851	(N-term)_iTRAQ[0], Lysine(K)_iTRAQ[1,6,10]	34.19	98.674	1777.06	1777.02	-0.0333252	-18.753	43503.3	40.8439			2013-08-26 16:42:06	1.36372	1.03821	1.26027	1.60265	1.18201	1.50861	11	11	11	3934.95	5366.18	4085.32	4959.09
896	FALSE	1	256	K8	glutaredoxin [Saccharomyces cerevisiae YJM789]		gi|151942086	27.02	93.086	34980.2	4.54	FGFFDILRDESVR	228	240	(N-term)_iTRAQ[0]	27.02	93.086	1744.91	1745.17	0.256348	146.911	29293.8	30.3226			2013-08-27 04:48:06	1.44551	1.06041	1.63432	1.44551	1.06041	1.63432	1	1	1	1451.17	2097.69	1538.84	2371.67
926	FALSE	1	251	K3	conserved protein [Saccharomyces cerevisiae YJM789]		gi|151942117	24.83	88.553	63908.4	7.06	IAKNLFR	147	153	(N-term)_iTRAQ[0], Lysine(K)_iTRAQ[3]	24.83	88.553	1149.74	1149.88	0.141235	122.842	97174.8	36.2644			2013-08-27 05:02:32	1.202	0.728095	1.18857	1.202	0.728095	1.18857	1	1	1	3153.76	3790.83	2296.24	3748.47
436	FALSE	1	273	L1	arginyl-tRNA synthetase [Saccharomyces cerevisiae YJM789]		gi|151942316	61.87	99.998	77098.1	6.32	ISGVDSSLIFPALEWTNTMER	46	66	(N-term)_iTRAQ[0]	61.87	99.998	2510.27	2510.64	0.370361	147.538	12050.3	78.348			2013-08-27 05:14:04	1.15095	1.09765	2.12209	1.15095	1.09765	2.12209	1	1	1	454.99	523.672	499.422	965.53
813	FALSE	1	71	C20	actin-associated protein [Saccharomyces cerevisiae YJM789]		gi|151942363	32.47	98.029	57673	5.77	RFQELEQETK	38	47	(N-term)_iTRAQ[0], Lysine(K)_iTRAQ[10]	32.47	98.029	1595.86	1595.86	-0.00793457	-4.97196	17426.1	20.3584			2013-08-26 18:02:47	1.43983	1.64441	1.87866	1.43983	1.64441	1.87866	1	1	1	1629	2345.49	2678.75	3060.35
294	FALSE	1	235	J11	U3 snoRNP protein [Saccharomyces cerevisiae YJM789]		gi|151942372	75.34	100	78178.3	4.85	LKPALAVILLER	472	483	(N-term)_iTRAQ[0], Lysine(K)_iTRAQ[2]	75.34	100	1624.08	1624.28	0.204224	125.747	46045.1	52.5905			2013-08-27 03:16:45	2.67376	1.78162	2.84555	2.67376	1.78162	2.84555	1	1	1	1780.46	4760.52	3172.1	5066.39
827	FALSE	1	95	D20	endopolyphosphatase [Saccharomyces cerevisiae YJM789]		gi|151942417	31.3	97.42	88596.9	6.72	LYENKPAWEK	651	660	(N-term)_iTRAQ[0], Lysine(K)_iTRAQ[5,10]	31.3	97.42	1709.96	1710	0.0372314	21.7733	26053.4	32.0576			2013-08-26 20:07:49	1.15171	1.07192	1.36423	1.15171	1.07192	1.36423	1	1	1	2919.4	3362.3	3129.35	3982.73
679	FALSE	1	205	I5	pumilio-homology domain family [Saccharomyces cerevisiae YJM789]		gi|151942459	41.73	99.766	85747.7	6.67	EFWGSEYAVFR	265	275	(N-term)_iTRAQ[0]	41.73	99.766	1534.74	1534.93	0.185425	120.818	33851.6	33.1682			2013-08-27 02:30:15	2.12188	1.54851	2.26793	2.12188	1.54851	2.26793	1	1	1	1126.97	2391.3	1745.13	2555.9
84	FALSE	1	332	N10	ATP binding cassette family member [Saccharomyces cerevisiae YJM789]		gi|151942575	210.3	100	149212	5.57	SLSSVTFVAEVTEPSLSLLVPILNR	368	392	(N-term)_iTRAQ[0]	118.36	100	2815.59	2816.01	0.416992	148.101	46685.6	58.327			2013-08-27 08:31:19	1.58802	1.23398	1.81068	1.17341	0.670605	1.2277	4	4	4	837.877	1330.56	1033.92	1517.13
503	FALSE	1	233	J9	ATP binding cassette family member [Saccharomyces cerevisiae YJM789]		gi|151942575	210.3	100	149212	5.57	LTLEEGRDFLLDHLK	474	488	(N-term)_iTRAQ[0], Lysine(K)_iTRAQ[15]	55.8	99.991	2087.17	2087.41	0.237549	113.814	39308.2	43.0437			2013-08-27 03:10:00	1.11203	0.759204	1.4735	1.17341	0.670605	1.2277	4	4	4	3180.15	3536.42	2414.38	4685.93
763	FALSE	1	113	E12	ATP binding cassette family member [Saccharomyces cerevisiae YJM789]		gi|151942575	210.3	100	149212	5.57	TANQYLQWR	896	904	(N-term)_iTRAQ[0]	36.14	99.153	1323.69	1323.73	0.0323486	24.4382	13566.1	43.6197			2013-08-26 20:59:24	1.16048	0.63134	1.23815	1.17341	0.670605	1.2277	4	4	4	749.658	869.965	473.289	928.192
130	FALSE	1	139	F14	bmh sensitive protein [Saccharomyces cerevisiae YJM789]		gi|151942584	436.116	100	153690	6.32	QLEINNIEYQEMTPEQR	761	777	(N-term)_iTRAQ[0]	105.19	100	2279.11	2279.2	0.0930176	40.8131	44635.2	52.1249			2013-08-26 22:12:32	1.47691	1.15052	1.65016	1.73433	1.36975	1.73136	8	8	8	2860.05	4224.03	3290.54	4719.55
255	FALSE	1	238	J14	bmh sensitive protein [Saccharomyces cerevisiae YJM789]		gi|151942584	436.116	100	153690	6.32	LIYMDNISPEECIR	552	565	(N-term)_iTRAQ[0], MMTS (C)[12]	79.43	100	1885.9	1886.13	0.236694	125.508	51506	56.5784			2013-08-27 03:25:24	1.35591	1.03451	1.51122	1.73433	1.36975	1.73136	8	8	8	2296.64	3114.04	2375.9	3470.73
415	FALSE	1	202	I2	bmh sensitive protein [Saccharomyces cerevisiae YJM789]		gi|151942584	436.116	100	153690	6.32	FVPYFDTFEK	611	620	(N-term)_iTRAQ[0], Lysine(K)_iTRAQ[10]	63.07	99.998	1580.82	1580.99	0.162109	102.547	24589.2	48.428			2013-08-27 02:39:51	2.77564	2.12629	2.34721	1.73433	1.36975	1.73136	8	8	8	622.418	1727.61	1323.44	1460.95
434	FALSE	1	210	I10	bmh sensitive protein [Saccharomyces cerevisiae YJM789]		gi|151942584	436.116	100	153690	6.32	TNDPLVLSLGWR	841	852	(N-term)_iTRAQ[0]	62.01	99.998	1514.85	1515	0.155029	102.34	40483.6	75.2647			2013-08-27 02:14:12	1.97802	1.78526	2.27613	1.73433	1.36975	1.73136	8	8	8	700.105	1384.82	1249.87	1593.53
593	FALSE	1	43	B16	bmh sensitive protein [Saccharomyces cerevisiae YJM789]		gi|151942584	436.116	100	153690	6.32	SQIHQMKPQKK	1081	1091	(N-term)_iTRAQ[0], Lysine(K)_iTRAQ[7,10,11]	48.04	99.945	1929.16	1929.13	-0.027832	-14.427	26542	51.4456			2013-08-26 17:22:47	1.9989	2.06197	2.03648	1.73433	1.36975	1.73136	8	8	8	1270.69	2539.99	2620.14	2587.75
842	FALSE	1	40	B13	bmh sensitive protein [Saccharomyces cerevisiae YJM789]		gi|151942584	436.116	100	153690	6.32	SQIHQMKPQK	1081	1090	(N-term)_iTRAQ[0], Lysine(K)_iTRAQ[7,10]	30.42	96.84	1656.96	1656.92	-0.0391846	-23.6485	28069.6	37.2438			2013-08-26 17:12:51	1.62777	1.47663	1.72451	1.73433	1.36975	1.73136	8	8	8	2212.42	3601.29	3266.93	3815.33
931	FALSE	1	164	G15	bmh sensitive protein [Saccharomyces cerevisiae YJM789]		gi|151942584	436.116	100	153690	6.32	VAIYGYLHGTPLPSAPGTR	269	287	(N-term)_iTRAQ[0]	24.57	87.846	2114.15	2114.28	0.132324	62.5897	9608.24	20.6278			2013-08-26 23:44:37	1.34869	1.17044	1.25838	1.73433	1.36975	1.73136	8	8	8	1168.89	1576.46	1368.11	1470.9
934	FALSE	1	35	B8	bmh sensitive protein [Saccharomyces cerevisiae YJM789]		gi|151942584	436.116	100	153690	6.32	GEGEK	391	395	(N-term)_iTRAQ[0], Lysine(K)_iTRAQ[5]	24.35	87.215	807.446	807.453	0.0067749	8.39054	18555.4	41.9722			2013-08-26 16:56:30	1.69663	0.769604	1.37132	1.73433	1.36975	1.73136	8	8	8	1583.56	2686.72	1218.72	2171.57
786	FALSE	1	150	G1	RNA polymerase A [Saccharomyces cerevisiae YJM789]		gi|151942801	34.63	98.801	146303	7.55	GQYPGLYLFGGHSR	635	648	(N-term)_iTRAQ[0]	34.63	98.801	1695.87	1695.95	0.0794678	46.8595	52370.8	28.0184			2013-08-26 22:57:45	1.26639	1.11816	1.38004	1.26639	1.11816	1.38004	1	1	1	4169.13	5279.77	4661.74	5753.57
483	FALSE	1	257	K9	multiple RNA-binding domain containing protein [Saccharomyces cerevisiae YJM789]		gi|151942889	88.19	100	114889	6.1	LVMQYAEEDAVDAEEEIAR	833	851	(N-term)_iTRAQ[0]	57.88	99.994	2325.1	2325.45	0.348145	149.733	15429.2	54.7238			2013-08-27 04:44:33	1.24855	1.16484	1.55748	1.298	1.16017	1.51378	2	2	2	972.444	1214.14	1132.74	1514.56
845	FALSE	1	255	K7	multiple RNA-binding domain containing protein [Saccharomyces cerevisiae YJM789]		gi|151942889	88.19	100	114889	6.1	LLMPPAGTIAIVQFR	561	575	(N-term)_iTRAQ[0]	30.31	96.759	1771.04	1771.3	0.254272	143.572	27391.1	45.9633			2013-08-27 04:50:21	1.34941	1.15552	1.4713	1.298	1.16017	1.51378	2	2	2	1536.12	2072.86	1775.02	2260.09
74	FALSE	1	185	H12	U3 snoRNP protein [Saccharomyces cerevisiae YJM789]		gi|151942910	280.37	100	72723.2	5.55	IAHGILPEPSFNDISGETDEELR	438	460	(N-term)_iTRAQ[0]	122.34	100	2683.33	2683.51	0.178467	66.5094	34722.3	74.8022			2013-08-27 00:52:03	1.5148	1.46772	1.75495	1.82802	1.61606	1.90114	4	4	4	1380.04	2090.48	2025.51	2421.9
282	FALSE	1	165	G16	U3 snoRNP protein [Saccharomyces cerevisiae YJM789]		gi|151942910	280.37	100	72723.2	5.55	TIDEYNNFDAGDLDKDIIASR	100	120	(N-term)_iTRAQ[0], Lysine(K)_iTRAQ[15]	76.3	100	2673.33	2673.5	0.172607	64.5666	50432.9	69.2541			2013-08-26 23:46:13	1.28628	1.17302	1.61058	1.82802	1.61606	1.90114	4	4	4	2193.99	2822.09	2573.6	3533.59
505	FALSE	1	29	B2	U3 snoRNP protein [Saccharomyces cerevisiae YJM789]		gi|151942910	280.37	100	72723.2	5.55	LKEDVAEQQGR	121	131	(N-term)_iTRAQ[0], Lysine(K)_iTRAQ[2]	55.52	99.99	1560.86	1560.83	-0.0262451	-16.8145	46966.4	41.0029			2013-08-26 16:36:58	1.9537	1.6248	1.79241	1.82802	1.61606	1.90114	4	4	4	2929.85	5724.03	4760.41	5251.49
912	FALSE	1	55	C4	U3 snoRNP protein [Saccharomyces cerevisiae YJM789]		gi|151942910	280.37	100	72723.2	5.55	KKPIFTER	430	437	(N-term)_iTRAQ[0], Lysine(K)_iTRAQ[1,2]	26.21	91.669	1450.91	1450.89	-0.019165	-13.209	62868.1	21.9817			2013-08-26 18:53:47	2.93346	2.43829	2.57855	1.82802	1.61606	1.90114	4	4	4	3602.21	10567	8783.26	9288.47
893	FALSE	1	157	G8	chaperonin containing tcp-1 [Saccharomyces cerevisiae YJM789]		gi|151943024	27.15	93.29	63610.2	5.8	FGINTFINR	279	287	(N-term)_iTRAQ[0]	27.15	93.29	1225.68	1225.76	0.074707	60.9514	8928.6	41.0359			2013-08-26 23:21:12	1.25652	0.654659	0.935917	1.25652	0.654659	0.935917	1	1	1	716.929	900.837	469.344	670.986
384	FALSE	1	177	H4	conserved protein [Saccharomyces cerevisiae YJM789]		gi|151943057	66.3	99.999	45515.6	4.56	LTFEEFQSPIYR	71	82	(N-term)_iTRAQ[0]	66.3	99.999	1673.87	1673.99	0.127808	76.3547	13690.7	52.2152			2013-08-27 01:18:42	1.26366	1.16482	1.80039	1.26366	1.16482	1.80039	1	1	1	868.338	1097.28	1011.46	1563.35
23	FALSE	1	308	M10	tryptophan synthase [Saccharomyces cerevisiae YJM789]		gi|151943263	180.586	100	83371.7	5.99	NEGVTVPIILMGYYNPILNYGEER	91	114	(N-term)_iTRAQ[0]	151.34	100	2898.48	2898.9	0.411865	142.097	93758.2	83.4592			2013-08-27 06:58:34	1.61407	1.29685	2.08649	1.28177	1.2272	1.66932	2	2	2	1477.36	2384.56	1915.92	3082.49
847	FALSE	1	77	D2	tryptophan synthase [Saccharomyces cerevisiae YJM789]		gi|151943263	180.586	100	83371.7	5.99	FHSATLTAGRPGVFHGVK	564	581	(N-term)_iTRAQ[0], Lysine(K)_iTRAQ[18]	30.21	96.683	2170.21	2170.2	-0.0163574	-7.53724	55363.2	16.4522			2013-08-26 19:10:07	1.01789	1.16129	1.33556	1.28177	1.2272	1.66932	2	2	2	6661.98	6781.15	7736.5	8897.45
430	FALSE	1	137	F12	U3 snoRNP protein [Saccharomyces cerevisiae YJM789]		gi|151943367	62.27	99.998	156612	8.6	GIQMNFTNLR	1019	1028	(N-term)_iTRAQ[0]	62.27	99.998	1337.71	1337.78	0.0701904	52.4705	12358.1	52.3099			2013-08-26 22:20:32	1.26632	1.54419	1.95155	1.26632	1.54419	1.95155	1	1	1	620.299	785.496	957.857	1210.54
371	FALSE	1	121	E20	conserved protein [Saccharomyces cerevisiae YJM789]		gi|151943423	141.01	100	91136.4	6.19	GEAELTFIPQR	645	655	(N-term)_iTRAQ[0]	67.28	99.999	1404.76	1404.83	0.0681152	48.4889	25335.5	73.1668			2013-08-26 21:24:45	1.4532	0.994669	1.38584	2.01717	1.66989	1.93137	3	3	3	763.747	1109.87	759.676	1058.43
695	FALSE	1	184	H11	conserved protein [Saccharomyces cerevisiae YJM789]		gi|151943423	141.01	100	91136.4	6.19	LYLENNIDNRPFQVTTTSFR	218	237	(N-term)_iTRAQ[0]	40.82	99.712	2572.33	2572.51	0.177734	69.0948	41325.6	47.7032			2013-08-27 00:54:57	1.82987	1.58499	1.75602	2.01717	1.66989	1.93137	3	3	3	1515.16	2772.54	2401.52	2660.66
808	FALSE	1	105	E4	conserved protein [Saccharomyces cerevisiae YJM789]		gi|151943423	141.01	100	91136.4	6.19	IWDRLDGK	299	306	(N-term)_iTRAQ[0], Lysine(K)_iTRAQ[8]	32.91	98.219	1290.74	1290.77	0.0234375	18.1582	11433.5	44.6182			2013-08-26 20:34:07	3.08661	2.95362	2.96044	2.01717	1.66989	1.93137	3	3	3	399.552	1233.26	1180.12	1182.85
110	FALSE	1	224	I24	flavohemoglobin [Saccharomyces cerevisiae YJM789]		gi|151943508	188.24	100	49427.3	5.86	NMLTEHTELLNIFNR	31	45	(N-term)_iTRAQ[0]	108.81	100	1989.03	1989.23	0.192749	96.9058	40211	60.4818			2013-08-27 01:30:15	2.41669	1.0422	1.71248	2.14124	1.09138	1.51264	3	3	3	1870.82	4521.19	1949.76	3203.74
123	FALSE	1	248	J24	flavohemoglobin [Saccharomyces cerevisiae YJM789]		gi|151943508	188.24	100	49427.3	5.86	NMLTEHTELLNIFNR	31	45	(N-term)_iTRAQ[0]	106.27	100	1989.03	1989.31	0.276489	139.007	43310.1	60.4616			2013-08-27 03:57:09	2.52588	1.12232	1.84366	2.14124	1.09138	1.51264	3	3	3	1816.49	4588.22	2038.68	3348.98
254	FALSE	1	228	J4	flavohemoglobin [Saccharomyces cerevisiae YJM789]		gi|151943508	188.24	100	49427.3	5.86	FGSGIELESLPITPGQYITVNTHPIR	173	198	(N-term)_iTRAQ[0]	79.43	100	2983.6	2983.9	0.298828	100.157	9823.03	61.1239			2013-08-27 02:56:33	1.60829	1.11137	1.09622	2.14124	1.09138	1.51264	3	3	3	740.709	1191.28	823.2	811.982
115	FALSE	1	251	K3	translational activator [Saccharomyces cerevisiae YJM789]		gi|151943621	204.13	100	322812	5.18	GYGISALSEFDIIR	1357	1370	(N-term)_iTRAQ[0]	108.03	100	1684.9	1685.15	0.24646	146.275	25889.7	70.991			2013-08-27 05:03:49	1.18854	0.877784	1.49329	1.29908	1.1097	1.50269	3	3	3	1312.24	1559.65	1151.86	1959.55
311	FALSE	1	186	H13	translational activator [Saccharomyces cerevisiae YJM789]		gi|151943621	204.13	100	322812	5.18	LGEEQFPDLIPR	1638	1649	(N-term)_iTRAQ[0]	72.41	100	1557.84	1557.96	0.123047	78.9856	33012.6	73.0773			2013-08-27 00:49:10	1.39636	1.24406	1.46361	1.29908	1.1097	1.50269	3	3	3	1091.22	1523.74	1357.55	1597.12
945	FALSE	1	271	K23	translational activator [Saccharomyces cerevisiae YJM789]		gi|151943621	204.13	100	322812	5.18	LIPVAVSNLDEIAWR	1448	1462	(N-term)_iTRAQ[0]	23.69	85.117	1840.05	1840.32	0.270874	147.211	114500	24.8414			2013-08-27 04:03:14	1.32099	1.25138	1.55253	1.29908	1.1097	1.50269	3	3	3	2676.65	3535.83	3349.5	4155.56
181	FALSE	1	247	J23	glucokinase [Saccharomyces cerevisiae YJM789]		gi|151943789	157.06	100	60428.6	5.84	NILVDLHSQGLLLQQYR	337	353	(N-term)_iTRAQ[0]	92.53	100	2154.22	2154.51	0.293457	136.225	25825.7	64.0459			2013-08-27 03:53:56	2.13877	1.29244	2.02536	2.3945	1.08647	2.06337	2	2	2	1151.87	2463.58	1488.72	2332.94
400	FALSE	1	287	L15	glucokinase [Saccharomyces cerevisiae YJM789]		gi|151943789	157.06	100	60428.6	5.84	SKIPDDLLDDENVTSDDLFGFLAR	111	134	(N-term)_iTRAQ[0], Lysine(K)_iTRAQ[2]	64.53	99.999	2983.51	2983.94	0.422363	141.566	19951.6	74.9257			2013-08-27 05:59:16	2.6808	0.913324	2.10209	2.3945	1.08647	2.06337	2	2	2	480.988	1289.43	439.298	1011.08
389	FALSE	1	228	J4	isoleucine-plus-valine requiring protein [Saccharomyces cerevisiae YJM789]		gi|151943814	94.25	100	35840.5	6.07	LVEPFGVLECAR	261	272	(N-term)_iTRAQ[0], MMTS (C)[10]	65.88	99.999	1522.79	1523	0.209839	137.799	14815	55.0041			2013-08-27 02:57:12	2.58437	1.30277	1.29111	2.00436	1.2198	1.37665	2	2	2	404.378	1045.06	526.811	522.096
873	FALSE	1	118	E17	isoleucine-plus-valine requiring protein [Saccharomyces cerevisiae YJM789]		gi|151943814	94.25	100	35840.5	6.07	QFHPANLPASEVLR	203	216	(N-term)_iTRAQ[0]	28.37	94.934	1722.94	1723	0.060791	35.2833	38492.8	28.3603			2013-08-26 21:16:23	1.55452	1.14211	1.46786	2.00436	1.2198	1.37665	2	2	2	2882.99	4481.66	3292.69	4231.83
602	FALSE	1	225	J1	conserved protein [Saccharomyces cerevisiae YJM789]		gi|151943835	47.46	99.938	40718.6	7.66	YLIEFFR	103	109	(N-term)_iTRAQ[0]	47.46	99.938	1131.63	1131.77	0.136963	121.031	41204.8	67.1062			2013-08-27 02:45:20	0.921922	1.02038	0.97959	0.921922	1.02038	0.97959	1	1	1	2192.16	2021	2236.82	2147.42
381	FALSE	1	196	H23	U3 snoRNP protein [Saccharomyces cerevisiae YJM789]		gi|151943873	66.69	99.999	111809	4.91	FSNLLGTVYR	7	16	(N-term)_iTRAQ[0]	66.69	99.999	1313.73	1313.85	0.114136	86.8789	13433.5	64.2909			2013-08-27 00:17:23	2.60626	2.40799	2.36873	2.60626	2.40799	2.36873	1	1	1	419.731	1093.93	1010.71	994.229
533	FALSE	1	335	N13	protein associated with topoisomerase II [Saccharomyces cerevisiae YJM789]		gi|151943890	53.32	99.984	95237	6.87	IIIDEVRDEIFATINEAETLQK	722	743	(N-term)_iTRAQ[0], Lysine(K)_iTRAQ[22]	53.32	99.984	2848.56	2848.96	0.405762	142.445	16617.1	50.4932			2013-08-27 08:22:01	1.53481	0.918601	1.49148	1.53481	0.918601	1.49148	1	1	1	1099.64	1687.74	1010.13	1640.09
378	FALSE	1	217	I17	conserved protein [Saccharomyces cerevisiae YJM789]		gi|151943962	66.92	99.999	86514.5	6.02	AIGVQNAYFPMFVSSR	241	256	(N-term)_iTRAQ[0]	66.92	99.999	1931	1931.2	0.206055	106.709	20557	42.5362			2013-08-27 01:53:05	1.07346	0.926169	1.18085	1.07346	0.926169	1.18085	1	1	1	1883.73	2022.1	1744.65	2224.39
242	FALSE	1	225	J1	26S proteasome PA700 subunit [Saccharomyces cerevisiae YJM789]		gi|151943971	80.84	100	118899	4.52	LLSDVSDFEGWGHEYIR	139	155	(N-term)_iTRAQ[0]	80.84	100	2167.06	2167.28	0.217041	100.155	51747	43.3476			2013-08-27 02:46:17	1.46147	1.03249	1.41387	1.52262	1.07512	1.43073	2	2	2	1362.44	1991.17	1406.71	1926.32
379	FALSE	1	249	K1	26S proteasome PA700 subunit [Saccharomyces cerevisiae YJM789]		gi|151943971	80.84	100	118899	4.52	LLSDVSDFEGWGHEYIR	139	155	(N-term)_iTRAQ[0]	66.92	99.999	2167.06	2167.35	0.289795	133.727	23614.1	54.2144			2013-08-27 05:11:30	1.58632	1.11951	1.44779	1.52262	1.07512	1.43073	2	2	2	756.402	1199.9	846.8	1095.11
373	FALSE	1	126	F1	stress-seventy subfamily B protein [Saccharomyces cerevisiae YJM789]		gi|151944335	663.456	100	73563.5	5.32	VTPSFVAFTPEER	39	51	(N-term)_iTRAQ[0]	67.2	99.999	1623.85	1623.92	0.0739746	45.5551	49158.1	50.7784			2013-08-26 22:54:33	1.18976	1.10069	1.41207	1.1937	0.911548	1.34267	10	10	10	2479.23	2949.69	2728.86	3500.85
915	FALSE	1	239	J15	nucleolar protein [Saccharomyces cerevisiae YJM789]		gi|151944364	25.99	91.236	53979.1	9.33	YGVWIGNLSFDTTKDDLVR	125	143	(N-term)_iTRAQ[0], Lysine(K)_iTRAQ[14]	25.99	91.236	2487.31	2487.61	0.294678	118.472	7465.33	40.2042			2013-08-27 03:30:52	0.928308	1.02226	0.943082	0.928308	1.02226	0.943082	1	1	1	1023.8	950.4	1046.59	965.525
20	FALSE	1	314	M16	killer toxin resistant protein [Saccharomyces cerevisiae YJM789]		gi|151944405	613.306	100	131984	7.63	AGGDLIPWLISQQFQDEEFASLSGAR	609	634	(N-term)_iTRAQ[0]	162.11	100	2979.5	2979.93	0.427979	143.641	276235	79.2829			2013-08-27 07:17:12	2.39548	2.28706	2.32565	1.71235	1.47864	1.87979	8	8	8	1849.36	4430.09	4229.59	4300.96
81	FALSE	1	237	J13	killer toxin resistant protein [Saccharomyces cerevisiae YJM789]		gi|151944405	613.306	100	131984	7.63	EVNEMDPFESFISNQNIR	87	104	(N-term)_iTRAQ[0]	119.65	100	2313.09	2313.38	0.281982	121.907	98160.5	82.0632			2013-08-27 03:22:31	2.06488	1.44571	2.02697	1.71235	1.47864	1.87979	8	8	8	1581.27	3265.14	2286.06	3205.19
175	FALSE	1	85	D10	killer toxin resistant protein [Saccharomyces cerevisiae YJM789]		gi|151944405	613.306	100	131984	7.63	IATNPEYASMGYGSR	638	652	(N-term)_iTRAQ[0]	93.72	100	1760.84	1760.84	0.00439453	2.4957	59334.7	40.0493			2013-08-26 19:36:05	1.39519	1.51898	1.70016	1.71235	1.47864	1.87979	8	8	8	4068.88	5676.88	6180.57	6917.77
376	FALSE	1	189	H16	killer toxin resistant protein [Saccharomyces cerevisiae YJM789]		gi|151944405	613.306	100	131984	7.63	THLDDIFSPFDLKR	828	841	(N-term)_iTRAQ[0], Lysine(K)_iTRAQ[13]	67	99.999	1992.08	1992.22	0.141235	70.8984	45554.7	47.2505			2013-08-27 00:39:52	1.48882	1.37942	1.81698	1.71235	1.47864	1.87979	8	8	8	2410.7	3589.09	3325.38	4380.19
404	FALSE	1	237	J13	killer toxin resistant protein [Saccharomyces cerevisiae YJM789]		gi|151944405	613.306	100	131984	7.63	LLCLDVTLIKNPR	489	501	(N-term)_iTRAQ[0], Lysine(K)_iTRAQ[10], MMTS (C)[3]	64.04	99.999	1832.07	1832.3	0.224976	122.798	34244.7	46.7922			2013-08-27 03:23:29	1.88102	1.80823	2.2248	1.71235	1.47864	1.87979	8	8	8	1508.84	2838.15	2728.32	3356.86
656	FALSE	1	232	J8	killer toxin resistant protein [Saccharomyces cerevisiae YJM789]		gi|151944405	613.306	100	131984	7.63	FLSLLSYDFHK	785	795	(N-term)_iTRAQ[0], Lysine(K)_iTRAQ[11]	43.1	99.83	1657.92	1658.11	0.189209	114.124	4570.81	39.8427			2013-08-27 03:08:43	1.76524	1.25551	1.84749	1.71235	1.47864	1.87979	8	8	8	431.463	761.634	541.704	797.124
696	FALSE	1	132	F7	killer toxin resistant protein [Saccharomyces cerevisiae YJM789]		gi|151944405	613.306	100	131984	7.63	NNSFVPVYLR	739	748	(N-term)_iTRAQ[0]	40.72	99.705	1352.74	1352.81	0.0631104	46.6536	11834.5	54.423			2013-08-26 22:35:38	1.6213	1.38881	1.89612	1.71235	1.47864	1.87979	8	8	8	482.166	781.737	669.637	914.246
942	FALSE	1	98	D23	killer toxin resistant protein [Saccharomyces cerevisiae YJM789]		gi|151944405	613.306	100	131984	7.63	FTDMSEDVRPK	665	675	(N-term)_iTRAQ[0], Lysine(K)_iTRAQ[11]	23.93	85.917	1612.83	1612.91	0.0853271	52.9054	37926.7	27.6252			2013-08-26 20:17:25	1.33632	1.04609	1.37375	1.71235	1.47864	1.87979	8	8	8	2917.33	3898.48	3051.8	4007.7
887	FALSE	1	55	C4	U3 snoRNP protein [Saccharomyces cerevisiae YJM789]		gi|151944459	53.88	99.986	36261.4	9.11	QALAQGKPLPK	34	44	(N-term)_iTRAQ[0], Lysine(K)_iTRAQ[7,11]	27.61	93.965	1583	1582.97	-0.0323486	-20.435	18993.7	33.1053			2013-08-26 18:55:04	1.46101	1.38692	1.71504	1.91802	1.26882	1.59447	2	2	2	1772.58	2589.76	2458.43	3040.04
909	FALSE	1	139	F14	U3 snoRNP protein [Saccharomyces cerevisiae YJM789]		gi|151944459	53.88	99.986	36261.4	9.11	LLFPNAVR	109	116	(N-term)_iTRAQ[0]	26.27	91.783	1073.66	1073.71	0.046875	43.6591	7288.8	47.6637			2013-08-26 22:13:29	2.51798	1.16078	1.48238	1.91802	1.26882	1.59447	2	2	2	383.639	965.996	445.321	568.701
171	FALSE	1	188	H15	ribosomal protein L16B [Saccharomyces cerevisiae YJM789]		gi|151944465	204.68	100	26096.1	10.54	AEALNISGEFFR	37	48	(N-term)_iTRAQ[0]	93.9	100	1497.78	1497.91	0.125732	83.9457	72943.3	76.5425			2013-08-27 00:42:07	0.932416	0.788894	1.335	0.877235	0.769319	1.05624	4	4	4	2420.35	2256.77	1909.4	3231.17
618	FALSE	1	39	B12	ribosomal protein L16B [Saccharomyces cerevisiae YJM789]		gi|151944465	204.68	100	26096.1	10.54	KATAFNK	59	65	(N-term)_iTRAQ[0], Lysine(K)_iTRAQ[1,7]	46.01	99.913	1211.75	1211.72	-0.0264893	-21.8604	25837.4	40.8732			2013-08-26 17:09:39	0.878877	0.860623	1.24841	0.877235	0.769319	1.05624	4	4	4	2549.39	2240.6	2194.07	3182.68
794	FALSE	1	29	B2	ribosomal protein L16B [Saccharomyces cerevisiae YJM789]		gi|151944465	204.68	100	26096.1	10.54	KYTTLGK	133	139	(N-term)_iTRAQ[0], Lysine(K)_iTRAQ[1,7]	34.03	98.624	1242.78	1242.77	-0.0136719	-11.001	25608.9	19.589			2013-08-26 16:37:56	0.809044	0.613316	0.766681	0.877235	0.769319	1.05624	4	4	4	3437.52	2781.1	2108.29	2635.48
835	FALSE	1	84	D9	ribosomal protein L16B [Saccharomyces cerevisiae YJM789]		gi|151944465	204.68	100	26096.1	10.54	VVVPQALR	117	124	(N-term)_iTRAQ[0]	30.74	97.064	1025.66	1025.66	0	0	31733.2	59.597			2013-08-26 19:32:52	0.893211	0.841222	0.974093	0.877235	0.769319	1.05624	4	4	4	1472.8	1315.52	1238.95	1434.65
232	FALSE	1	189	H16	ribosomal-like protein [Saccharomyces cerevisiae YJM789]		gi|151944528	247.15	100	41657.4	9.57	VIAPYVVIGKPSLSSIR	189	205	(N-term)_iTRAQ[0], Lysine(K)_iTRAQ[10]	82.56	100	2087.28	2087.44	0.156494	74.975	58960.4	54.9377			2013-08-27 00:39:33	1.25107	0.834199	1.23825	1.37781	1.11788	1.45108	4	4	4	4171.97	5219.44	3480.25	5165.93
291	FALSE	1	125	E24	ribosomal-like protein [Saccharomyces cerevisiae YJM789]		gi|151944528	247.15	100	41657.4	9.57	AQTLNSNPEILLR	9	21	(N-term)_iTRAQ[0]	75.69	100	1612.91	1612.99	0.072998	45.2585	72699.1	63.8933			2013-08-26 21:37:15	1.2223	1.34656	1.57563	1.37781	1.11788	1.45108	4	4	4	2984.21	3647.6	4018.41	4702.01
565	FALSE	1	186	H13	ribosomal-like protein [Saccharomyces cerevisiae YJM789]		gi|151944528	247.15	100	41657.4	9.57	TTYDGKPALLFIVR	133	146	(N-term)_iTRAQ[0], Lysine(K)_iTRAQ[6]	50.44	99.969	1882.1	1882.25	0.142578	75.7546	69443.4	53.3337			2013-08-27 00:48:51	1.42191	0.978123	1.50551	1.37781	1.11788	1.45108	4	4	4	4245.27	6036.41	4152.4	6391.29
728	FALSE	1	50	B23	ribosomal-like protein [Saccharomyces cerevisiae YJM789]		gi|151944528	247.15	100	41657.4	9.57	AKNETQHIASGK	86	97	(N-term)_iTRAQ[0], Lysine(K)_iTRAQ[2,12]	38.46	99.504	1715.98	1715.98	0.00646973	3.77029	6357.41	35.3145			2013-08-26 17:44:53	1.6574	1.42131	1.50948	1.37781	1.11788	1.45108	4	4	4	684.875	1135.11	973.419	1033.8
778	FALSE	1	31	B4	U3 snoRNP protein [Saccharomyces cerevisiae YJM789]		gi|151944799	34.94	98.884	70019.6	9.46	LKQHIEAR	187	194	(N-term)_iTRAQ[0], Lysine(K)_iTRAQ[2]	34.94	98.884	1282.78	1282.75	-0.0336914	-26.2643	28031.5	32.0891			2013-08-26 16:44:01	2.34926	1.60626	1.79945	2.34926	1.60626	1.79945	1	1	1	1787.08	4198.31	2870.52	3215.76
26	FALSE	1	272	K24	karyopherin beta 4 [Saccharomyces cerevisiae YJM789]		gi|151944826	348.65	100	131267	4.53	GIPASSYVNADVLAVIQAAR	734	753	(N-term)_iTRAQ[0]	149.56	100	2159.19	2159.5	0.306152	141.79	39761.7	74.1137			2013-08-27 04:01:18	1.30198	0.900663	1.54508	1.16208	0.88108	1.38986	5	5	5	1321.86	1721.03	1190.55	2042.39
346	FALSE	1	113	E12	karyopherin beta 4 [Saccharomyces cerevisiae YJM789]		gi|151944826	348.65	100	131267	4.53	VLNEQVDESYGLR	694	706	(N-term)_iTRAQ[0]	69.46	100	1665.86	1665.9	0.0474854	28.5051	35994.9	40.8427			2013-08-26 20:59:05	1.00492	0.820946	1.14829	1.16208	0.88108	1.38986	5	5	5	3677.49	3695.57	3019.02	4222.83
604	FALSE	1	112	E11	karyopherin beta 4 [Saccharomyces cerevisiae YJM789]		gi|151944826	348.65	100	131267	4.53	ANTFENISTMAR	550	561	(N-term)_iTRAQ[0]	47.35	99.936	1498.74	1498.78	0.0386963	25.8191	9518.78	42.6569			2013-08-26 20:56:50	1.29393	1.02121	1.61939	1.16208	0.88108	1.38986	5	5	5	874.693	1131.79	893.241	1416.47
677	FALSE	1	85	D10	karyopherin beta 4 [Saccharomyces cerevisiae YJM789]		gi|151944826	348.65	100	131267	4.53	LYQENSPVITNETPR	1028	1042	(N-term)_iTRAQ[0]	41.8	99.77	1904.98	1904.99	0.00378418	1.98646	42787.9	19.7328			2013-08-26 19:37:02	1.25027	1.07157	1.43284	1.16208	0.88108	1.38986	5	5	5	4738.13	5923.96	5077.24	6789
700	FALSE	1	270	K22	karyopherin beta 4 [Saccharomyces cerevisiae YJM789]		gi|151944826	348.65	100	131267	4.53	VFDNFRPVVFGLFQSK	860	875	(N-term)_iTRAQ[0], Lysine(K)_iTRAQ[16]	40.48	99.688	2188.22	2188.54	0.324463	148.277	15804.9	33.6154			2013-08-27 04:07:44	1.00121	0.656245	1.2598	1.16208	0.88108	1.38986	5	5	5	1327.15	1328.75	870.935	1671.95
538	FALSE	1	148	F23	lethal with conditional pap1 [Saccharomyces cerevisiae YJM789]		gi|151944842	135.752	100	45544.8	6.45	MQAMEEYIR	242	250	(N-term)_iTRAQ[0]	53.18	99.983	1314.63	1314.71	0.0770264	58.5916	19266.8	59.1582			2013-08-26 21:45:15	2.64263	2.46724	2.44935	1.54339	1.38163	1.56681	3	3	3	654.238	1728.9	1614.16	1602.46
640	FALSE	1	138	F13	lethal with conditional pap1 [Saccharomyces cerevisiae YJM789]		gi|151944842	135.752	100	45544.8	6.45	ITAVLPPQQTHFEDRFDAR	213	231	(N-term)_iTRAQ[0]	44.01	99.862	2385.24	2385.35	0.102051	42.7842	78463.8	53.5222			2013-08-26 22:15:25	1.2395	1.09893	1.23449	1.54339	1.38163	1.56681	3	3	3	2372.87	2941.16	2607.62	2929.29
699	FALSE	1	111	E10	lethal with conditional pap1 [Saccharomyces cerevisiae YJM789]		gi|151944842	135.752	100	45544.8	6.45	ITAVLPPQQTHFEDR	213	227	(N-term)_iTRAQ[0]	40.49	99.689	1896.01	1896.05	0.0393066	20.7312	112673	29.4179			2013-08-26 20:52:22	1.12239	0.972722	1.27206	1.54339	1.38163	1.56681	3	3	3	10138.6	11379.4	9862.01	12896.9
881	FALSE	1	274	L2	rho GTPase-activating protein [Saccharomyces cerevisiae YJM789]		gi|151944873	27.93	94.393	269514	8.57	KVSESEAISER	1706	1716	(N-term)_iTRAQ[0], Lysine(K)_iTRAQ[1]	27.93	94.393	1522.83	1522.98	0.143921	94.5087	296524	43.0479			2013-08-27 05:15:21	3.296	2.35735	2.37396	3.296	2.35735	2.37396	1	1	1	628.021	2069.96	1480.47	1490.89
194	FALSE	1	158	G9	U3 snoRNP protein [Saccharomyces cerevisiae YJM789]		gi|151945015	146.42	100	218875	6.02	VVENVLGEPFDR	1755	1766	(N-term)_iTRAQ[0]	90.23	100	1517.81	1517.9	0.0938721	61.8471	46930.8	72.2169			2013-08-26 23:23:26	2.50107	1.6646	2.0157	2.03233	1.62803	2.03572	2	2	2	864.082	2161.13	1438.35	1741.73
496	FALSE	1	239	J15	U3 snoRNP protein [Saccharomyces cerevisiae YJM789]		gi|151945015	146.42	100	218875	6.02	VVENVLGEPFDRYLD	1755	1769	(N-term)_iTRAQ[0]	56.19	99.992	1908.98	1909.26	0.27771	145.475	165887	49.1051			2013-08-27 03:29:15	1.65144	1.59226	2.05594	2.03233	1.62803	2.03572	2	2	2	2805.58	4633.23	4467.22	5768.12
545	FALSE	1	88	D13	U3 snoRNP protein [Saccharomyces cerevisiae YJM789]		gi|151945077	134.43	100	75449.1	4.57	IQDSNFDDLQR	373	383	(N-term)_iTRAQ[0]	52.7	99.981	1494.73	1494.74	0.0136719	9.14671	26778.5	37.8666			2013-08-26 19:46:00	2.19413	1.17505	1.99656	1.71704	1.23868	1.63926	3	3	3	1402.56	3077.4	1648.08	2800.29
558	FALSE	1	175	H2	U3 snoRNP protein [Saccharomyces cerevisiae YJM789]		gi|151945077	134.43	100	75449.1	4.57	LDVLSSVHFVPKPASTSLEIR	448	468	(N-term)_iTRAQ[0], Lysine(K)_iTRAQ[12]	51.47	99.975	2583.48	2583.63	0.156494	60.575	18538.7	48.4528			2013-08-27 01:24:28	1.70115	1.67747	1.74617	1.71704	1.23868	1.63926	3	3	3	1158.83	1971.33	1943.9	2023.51
846	FALSE	1	29	B2	U3 snoRNP protein [Saccharomyces cerevisiae YJM789]		gi|151945077	134.43	100	75449.1	4.57	ANLPNVNKR	539	547	(N-term)_iTRAQ[0], Lysine(K)_iTRAQ[8]	30.26	96.721	1313.79	1313.76	-0.0283203	-21.5562	28834.4	29.0062			2013-08-26 16:37:36	1.35624	0.964183	1.2635	1.71704	1.23868	1.63926	3	3	3	2474.01	3355.35	2385.4	3125.91
730	FALSE	1	238	J14	U3 snoRNP protein [Saccharomyces cerevisiae YJM789]		gi|151945258	38.44	99.501	71635	4.81	WLAVGSESGFVNLYDR	481	496	(N-term)_iTRAQ[0]	38.44	99.501	1956.99	1957.24	0.248169	126.811	23897.4	33.1513			2013-08-27 03:26:22	1.7181	1.17721	1.68721	1.7181	1.17721	1.68721	1	1	1	1643.63	2823.92	1934.9	2773.15
5	FALSE	1	311	M13	nucleolar complex associated [Saccharomyces cerevisiae YJM789]		gi|151945296	953.76	100	93091.3	8.59	NSAAELFGIDEVLGYQVGFEYIR	386	408	(N-term)_iTRAQ[0]	201.19	100	2734.38	2734.78	0.39209	143.392	165137	82.6621			2013-08-27 07:07:34	1.21261	0.855059	1.10874	1.38435	1.09987	1.39503	12	12	12	3558.01	4314.46	3042.3	3944.89
30	FALSE	1	247	J23	nucleolar complex associated [Saccharomyces cerevisiae YJM789]		gi|151945296	953.76	100	93091.3	8.59	FLNDVAWNKTPLGSYVAVQR	646	665	(N-term)_iTRAQ[0], Lysine(K)_iTRAQ[9]	145.07	100	2566.4	2566.74	0.337402	131.469	75863.4	68.7126			2013-08-27 03:53:37	1.27978	1.31483	1.38437	1.38435	1.09987	1.39503	12	12	12	3693.53	4726.9	4856.39	5113.2
124	FALSE	1	146	F21	nucleolar complex associated [Saccharomyces cerevisiae YJM789]		gi|151945296	953.76	100	93091.3	8.59	KSPNLAAFDFEHNIK	535	549	(N-term)_iTRAQ[0], Lysine(K)_iTRAQ[1,15]	106.25	100	2163.19	2163.31	0.121582	56.2049	78471.6	48.0268			2013-08-26 21:49:45	1.30017	1.00171	1.24882	1.38435	1.09987	1.39503	12	12	12	6184.05	8040.31	6194.64	7722.78
191	FALSE	1	81	D6	nucleolar complex associated [Saccharomyces cerevisiae YJM789]		gi|151945296	953.76	100	93091.3	8.59	TPLGSYVAVQR	655	665	(N-term)_iTRAQ[0]	90.73	100	1334.76	1334.75	-0.00256348	-1.92056	71282.7	60.5465			2013-08-26 19:22:18	1.53289	0.963813	1.44972	1.38435	1.09987	1.39503	12	12	12	3074.45	4712.81	2963.2	4457.1
253	FALSE	1	260	K12	nucleolar complex associated [Saccharomyces cerevisiae YJM789]		gi|151945296	953.76	100	93091.3	8.59	AFHELMFMVLK	231	241	(N-term)_iTRAQ[0], Lysine(K)_iTRAQ[11]	79.47	100	1653.91	1654.15	0.239746	144.957	57614.6	61.0637			2013-08-27 04:34:57	1.53589	1.17054	1.47962	1.38435	1.09987	1.39503	12	12	12	1963.58	3015.84	2298.46	2905.35
284	FALSE	1	97	D22	nucleolar complex associated [Saccharomyces cerevisiae YJM789]		gi|151945296	953.76	100	93091.3	8.59	LNQNSTFIQEK	619	629	(N-term)_iTRAQ[0], Lysine(K)_iTRAQ[11]	76.17	100	1609.88	1609.93	0.0458984	28.5105	33047.7	41.2573			2013-08-26 20:14:33	1.10361	0.849875	1.27459	1.38435	1.09987	1.39503	12	12	12	2835.6	3129.41	2409.9	3614.22
317	FALSE	1	94	D19	nucleolar complex associated [Saccharomyces cerevisiae YJM789]		gi|151945296	953.76	100	93091.3	8.59	LAEKDPEFYK	118	127	(N-term)_iTRAQ[0], Lysine(K)_iTRAQ[4,10]	71.92	100	1671.93	1671.97	0.0380859	22.7796	218959	67.7672			2013-08-26 20:03:57	1.49318	1.16173	1.37624	1.38435	1.09987	1.39503	12	12	12	8405.46	12550.9	9764.86	11567.9
332	FALSE	1	129	F4	nucleolar complex associated [Saccharomyces cerevisiae YJM789]		gi|151945296	953.76	100	93091.3	8.59	FLNDVAWNK	646	654	(N-term)_iTRAQ[0], Lysine(K)_iTRAQ[9]	70.86	100	1394.77	1394.84	0.067627	48.4862	39585.6	68.8431			2013-08-26 22:44:17	1.50766	1.15685	1.45123	1.38435	1.09987	1.39503	12	12	12	1741.78	2626.01	2014.97	2527.72
417	FALSE	1	224	I24	nucleolar complex associated [Saccharomyces cerevisiae YJM789]		gi|151945296	953.76	100	93091.3	8.59	FLNDVAWNKTPLGSYVAVQR	646	665	(N-term)_iTRAQ[0], Lysine(K)_iTRAQ[9]	62.93	99.998	2566.4	2566.61	0.210449	82.0016	18759.8	47.5582			2013-08-27 01:30:34	1.49104	1.20715	1.62106	1.38435	1.09987	1.39503	12	12	12	1419.91	2117.14	1714.04	2301.75
621	FALSE	1	55	C4	nucleolar complex associated [Saccharomyces cerevisiae YJM789]		gi|151945296	953.76	100	93091.3	8.59	RSDVEFGPTNK	630	640	(N-term)_iTRAQ[0], Lysine(K)_iTRAQ[11]	45.8	99.908	1537.82	1537.86	0.0418701	27.2269	46913.2	30.0262			2013-08-26 18:54:06	1.53771	1.32494	1.63584	1.38435	1.09987	1.39503	12	12	12	3539.31	5442.42	4689.37	5789.74
733	FALSE	1	55	C4	nucleolar complex associated [Saccharomyces cerevisiae YJM789]		gi|151945296	953.76	100	93091.3	8.59	SAKEEVFK	61	68	(N-term)_iTRAQ[0], Lysine(K)_iTRAQ[3,8]	38.33	99.489	1369.81	1369.79	-0.012207	-8.9115	10905.8	31.1271			2013-08-26 18:55:23	1.27725	1.00529	1.24621	1.38435	1.09987	1.39503	12	12	12	1528.95	1952.85	1537.04	1905.4
878	FALSE	1	37	B10	nucleolar complex associated [Saccharomyces cerevisiae YJM789]		gi|151945296	953.76	100	93091.3	8.59	HLKHTLDQR	15	23	(N-term)_iTRAQ[0], Lysine(K)_iTRAQ[3]	27.97	94.445	1435.84	1435.81	-0.0234375	-16.3232	17238.3	29.1096			2013-08-26 17:04:11	1.43331	1.34318	1.57051	1.38435	1.09987	1.39503	12	12	12	1569.54	2249.63	2108.17	2464.97
428	FALSE	1	134	F9	Ef-Tu [Saccharomyces cerevisiae YJM789]		gi|151945474	101.97	100	51404	6.19	GGANFLDYAAIDKAPEER	76	93	(N-term)_iTRAQ[0], Lysine(K)_iTRAQ[13]	62.41	99.998	2225.14	2225.24	0.095459	42.9001	31121.3	45.4119			2013-08-26 22:29:12	1.55306	1.09836	1.62333	1.33751	0.953773	1.30656	2	2	2	2258.75	3507.98	2480.91	3666.68
709	FALSE	1	218	I18	Ef-Tu [Saccharomyces cerevisiae YJM789]		gi|151945474	101.97	100	51404	6.19	LLDAVDEYIPTPER	230	243	(N-term)_iTRAQ[0]	39.56	99.615	1774.93	1775.13	0.195435	110.108	8973.52	49.3935			2013-08-27 01:51:29	1.15187	0.828223	1.05161	1.33751	0.953773	1.30656	2	2	2	829.027	954.928	686.619	871.81
170	FALSE	1	303	M5	RNA exonuclease [Saccharomyces cerevisiae YJM789]		gi|151945554	131.27	100	38670.5	9.82	ISIVNYFGHVVLDEFVKPR	143	161	(N-term)_iTRAQ[0], Lysine(K)_iTRAQ[17]	94.05	100	2520.42	2520.8	0.374268	148.494	31379.2	66.6984			2013-08-27 06:43:10	2.09088	1.54932	3.0279	1.94265	1.34235	2.40409	2	2	2	899.029	1879.76	1392.88	2722.17
750	FALSE	1	103	E2	RNA exonuclease [Saccharomyces cerevisiae YJM789]		gi|151945554	131.27	100	38670.5	9.82	VFEFNPNK	82	89	(N-term)_iTRAQ[0], Lysine(K)_iTRAQ[8]	37.22	99.34	1282.7	1282.73	0.0244141	19.0333	8581.45	60.272			2013-08-26 20:28:21	1.80493	1.16303	1.90879	1.94265	1.34235	2.40409	2	2	2	437.015	788.78	508.26	834.171
899	FALSE	1	31	B4	ribosomal protein L36A [Saccharomyces cerevisiae YJM789]		gi|151945897	228.35	100	13248.8	11.6	KVTSMTPAPK	16	25	(N-term)_iTRAQ[0], Lysine(K)_iTRAQ[1,10]	26.88	92.86	1491.89	1491.86	-0.0372314	-24.9558	13314.9	45.4794			2013-08-26 16:45:37	1.38038	1.32567	1.42291	1.1385	1.01803	1.24735	4	4	4	1358.78	1875.63	1801.29	1933.41
313	FALSE	1	127	F2	U3 snoRNP protein [Saccharomyces cerevisiae YJM789]		gi|151946073	266.136	100	117647	4.97	YQSSAVPFPFENR	842	854	(N-term)_iTRAQ[0]	72.22	100	1685.84	1685.92	0.0797119	47.2832	219429	52.8331			2013-08-26 22:50:41	1.6998	1.31527	1.5893	1.88197	1.55434	1.85813	5	5	5	7573.56	12873.5	9961.31	12036.7
410	FALSE	1	106	E5	U3 snoRNP protein [Saccharomyces cerevisiae YJM789]		gi|151946073	266.136	100	117647	4.97	MPIGQEWTSR	863	872	(N-term)_iTRAQ[0]	63.53	99.998	1348.68	1348.72	0.0444336	32.946	40102.2	51.1412			2013-08-26 20:37:00	3.9993	2.54559	3.1375	1.88197	1.55434	1.85813	5	5	5	1163.51	4653.22	2961.81	3650.51
497	FALSE	1	34	B7	U3 snoRNP protein [Saccharomyces cerevisiae YJM789]		gi|151946073	266.136	100	117647	4.97	ASHQELIKPR	873	882	(N-term)_iTRAQ[0], Lysine(K)_iTRAQ[8]	56.13	99.992	1466.87	1466.84	-0.0314941	-21.4703	58333.5	43.6317			2013-08-26 16:52:59	2.16695	1.87987	2.59157	1.88197	1.55434	1.85813	5	5	5	3018.95	6541.89	5675.23	7823.81
678	FALSE	1	109	E8	U3 snoRNP protein [Saccharomyces cerevisiae YJM789]		gi|151946073	266.136	100	117647	4.97	RLDTYGSGEANEYVLPSANAASGASGK	215	241	(N-term)_iTRAQ[0], Lysine(K)_iTRAQ[27]	41.79	99.769	2973.48	2973.52	0.0419922	14.1222	21910.9	35.7494			2013-08-26 20:47:33	1.45689	1.31364	1.4765	1.88197	1.55434	1.85813	5	5	5	2177.83	3172.86	2860.87	3215.55
802	FALSE	1	96	D21	U3 snoRNP protein [Saccharomyces cerevisiae YJM789]		gi|151946073	266.136	100	117647	4.97	SSTYEVPLPQR	267	277	(N-term)_iTRAQ[0]	33.43	98.42	1420.76	1420.81	0.0522461	36.7735	5681.58	47.4672			2013-08-26 20:12:37	1.10002	1.09728	1.16089	1.88197	1.55434	1.85813	5	5	5	602.241	662.478	660.828	699.133
421	FALSE	1	130	F5	glycyl-tRNA synthetase [Saccharomyces cerevisiae YJM789]		gi|151946513	103.14	100	84332.8	5.58	GYLRPETAQGQFLNFNK	223	239	(N-term)_iTRAQ[0], Lysine(K)_iTRAQ[17]	62.7	99.998	2271.21	2271.31	0.0979004	43.1049	32558.7	35.1184			2013-08-26 22:42:21	1.1975	0.791352	1.12827	1.13309	0.830957	1.09889	2	2	2	3035.26	3634.73	2401.96	3424.6
702	FALSE	1	185	H12	glycyl-tRNA synthetase [Saccharomyces cerevisiae YJM789]		gi|151946513	103.14	100	84332.8	5.58	EYVPSVIEPSFGIGR	501	515	(N-term)_iTRAQ[0]	40.44	99.685	1793.96	1794.1	0.141113	78.6604	33695.5	45.2806			2013-08-27 00:52:41	1.07215	0.872545	1.07028	1.13309	0.830957	1.09889	2	2	2	2348.58	2518.03	2049.24	2513.63
491	FALSE	1	144	F19	conserved protein [Saccharomyces cerevisiae YJM789]		gi|151946633	56.98	99.993	60872.6	4.8	AFLTFAQR	420	427	(N-term)_iTRAQ[0]	56.98	99.993	1097.62	1097.69	0.0689697	62.8355	16332.9	61.3656			2013-08-26 21:56:29	2.72328	2.31523	2.87483	2.72328	2.31523	2.87483	1	1	1	402.632	1096.48	932.184	1157.5
603	FALSE	1	234	J10	enhanced spontaneous mutability [Saccharomyces cerevisiae YJM789]		gi|151946658	47.43	99.937	60826.2	4.68	LSVWYEPLLR	448	457	(N-term)_iTRAQ[0]	47.43	99.937	1419.81	1419.99	0.176758	124.494	10841	64.5246			2013-08-27 03:13:32	1.70075	1.25822	1.96917	1.70075	1.25822	1.96917	1	1	1	388.027	659.937	488.222	764.09
443	FALSE	1	192	H19	Chain A, Substrate Specificity And Assembly Of Catalytic Center Derived From Two Structures Of Liga		gi|157834086	111.38	100	25565.5	6.17	FLIDGFPR	99	106	(N-term)_iTRAQ[0]	61.3	99.997	1108.63	1108.73	0.105835	95.4648	9619.19	66.3578			2013-08-27 00:30:15	1.15779	0.728185	1.16086	1.12948	0.759718	1.2299	2	2	2	660.8	765.07	481.185	767.096
568	FALSE	1	257	K9	Chain A, Substrate Specificity And Assembly Of Catalytic Center Derived From Two Structures Of Liga		gi|157834086	111.38	100	25565.5	6.17	EGQIVPQEITLALLR	71	85	(N-term)_iTRAQ[0]	50.08	99.966	1824.07	1824.33	0.260986	143.079	30911.6	48.2096			2013-08-27 04:43:55	1.10186	0.792617	1.30305	1.12948	0.759718	1.2299	2	2	2	1662.16	1831.46	1317.46	2165.88
521	FALSE	1	99	D24	Chain B, Crystal Structure Of The Yeast Nucleosome Core Particle Reveals Fundamental Differences In		gi|15988133	54.21	99.987	12959.6	11.36	DNIQGITKPAIR	24	35	(N-term)_iTRAQ[0], Lysine(K)_iTRAQ[8]	54.21	99.987	1613.96	1614	0.0419922	26.0181	32548.3	33.3235			2013-08-26 20:21:15	1.38365	0.883702	1.35846	1.26743	0.857217	1.25576	2	2	2	2609.48	3610.59	2306	3544.87
531	FALSE	1	75	C24	Chain B, Crystal Structure Of The Yeast Nucleosome Core Particle Reveals Fundamental Differences In		gi|15988133	54.21	99.987	12959.6	11.36	DNIQGITKPAIR	24	35	(N-term)_iTRAQ[0], Lysine(K)_iTRAQ[8]	53.44	99.984	1613.96	1613.95	-0.00366211	-2.26902	31161.6	39.508			2013-08-26 17:49:41	1.16098	0.831526	1.16083	1.26743	0.857217	1.25576	2	2	2	2860.95	3321.5	2378.95	3321.08
200	FALSE	1	304	M6	RecName: Full=ATP-dependent RNA helicase ROK1; AltName: Full=Rescuer of KEM1 protein 1		gi|160358657	201.31	100	73121.1	9.27	KAMFSATIPSNVEEIAQSIMMDPVR	308	332	(N-term)_iTRAQ[0], Lysine(K)_iTRAQ[1]	88.68	100	3053.57	3054.01	0.441895	144.714	26989	73.1433			2013-08-27 06:45:06	2.65581	1.42421	2.01082	1.9156	1.25506	1.7924	3	3	3	876	2326.49	1247.61	1761.48
213	FALSE	1	328	N6	RecName: Full=ATP-dependent RNA helicase ROK1; AltName: Full=Rescuer of KEM1 protein 1		gi|160358657	201.31	100	73121.1	9.27	QLVQEGEFKPPIIIFLESITR	364	384	(N-term)_iTRAQ[0], Lysine(K)_iTRAQ[9]	85.94	100	2745.58	2745.98	0.401611	146.276	29302.2	64.0776			2013-08-27 08:44:28	3.15674	1.68684	2.8505	1.9156	1.25506	1.7924	3	3	3	959.088	3027.59	1617.82	2733.88
62	FALSE	1	244	J20	RecName: Full=ATP-dependent RNA helicase SUB2; AltName: Full=Suppressor of BRR1 protein 2		gi|160358710	167.73	100	55134.9	5.34	INLAINYDLTNEADQYLHR	375	393	(N-term)_iTRAQ[0]	129.52	100	2420.23	2420.57	0.341309	141.023	61908.6	82.4322			2013-08-27 03:44:01	1.3325	1.23974	1.55403	1.24127	1.09667	1.44384	2	2	2	1644.8	2191.7	2039.12	2556.06
735	FALSE	1	61	C10	RecName: Full=ATP-dependent RNA helicase SUB2; AltName: Full=Suppressor of BRR1 protein 2		gi|160358710	167.73	100	55134.9	5.34	NKDTAPHIVVATPGR	180	194	(N-term)_iTRAQ[0], Lysine(K)_iTRAQ[2]	38.21	99.474	1864.07	1864.03	-0.0335693	-18.0087	21220.1	29.236			2013-08-26 18:37:07	1.15629	0.970114	1.34147	1.24127	1.09667	1.44384	2	2	2	2903.88	3357.72	2817.09	3895.46
28	FALSE	1	336	N14	RecName: Full=ATP-dependent RNA helicase DBP3; AltName: Full=DEAD box protein 3; AltName: Full=Heli		gi|160380616	243.12	100	69038.5	9.2	LLDLLQEGSVDLSQVNYLVLDEADR	242	266	(N-term)_iTRAQ[0]	146.95	100	2961.55	2962	0.442627	149.458	45172.9	75.8664			2013-08-27 08:19:08	2.55634	1.41953	2.12826	2.00195	1.26909	1.81177	2	2	2	534.466	1366.28	758.692	1137.48
157	FALSE	1	251	K3	RecName: Full=ATP-dependent RNA helicase DBP3; AltName: Full=DEAD box protein 3; AltName: Full=Heli		gi|160380616	243.12	100	69038.5	9.2	TVINLTFPLTVEDYVHR	430	446	(N-term)_iTRAQ[0]	96.17	100	2161.18	2161.47	0.295166	136.576	54458	60.5918			2013-08-27 05:03:10	1.56779	1.13459	1.54234	2.00195	1.26909	1.81177	2	2	2	1496.79	2346.65	1698.24	2308.57
686	FALSE	1	181	H8	Chain A, Structure Of Sec23-Sar1 Complexed With The Active Fragment Of Sec31		gi|165761044	41.36	99.745	90720	5.39	FTWNVFPSTR	18	27	(N-term)_iTRAQ[0]	41.36	99.745	1398.73	1398.85	0.11853	84.7414	33478.7	54.6223			2013-08-27 01:04:55	1.65568	1.20663	1.73433	1.65568	1.20663	1.73433	1	1	1	1085.67	1797.51	1310	1882.91
895	FALSE	1	290	L18	Chain B, Structure Of Sec23-Sar1 Complexed With The Active Fragment Of Sec31		gi|165761045	27.14	93.275	19959.5	5.19	VELDALFNIAELK	89	101	(N-term)_iTRAQ[0], Lysine(K)_iTRAQ[13]	27.14	93.275	1763.02	1763.26	0.241333	136.886	31440.1	21.4041			2013-08-27 06:07:37	1.26721	0.87304	1.21856	1.26721	0.87304	1.21856	1	1	1	1230.19	1558.92	1074.01	1499.07
866	FALSE	1	76	D1	argininosuccinate synthetase (ARG1; E.C. 6.8.4.5) [Saccharomyces cerevisiae]		gi|171085	28.95	95.567	51797.3	5.52	LTYTDNK	234	240	(N-term)_iTRAQ[0], Lysine(K)_iTRAQ[7]	28.95	95.567	1142.63	1142.64	0.0065918	5.76897	14648.2	59.5828			2013-08-26 19:09:09	1.98813	1.7288	1.74197	1.98813	1.7288	1.74197	1	1	1	599.831	1192.54	1036.99	1044.89
29	FALSE	1	308	M10	V-ATPase [Saccharomyces cerevisiae]		gi|171099	327.62	100	47346.8	6.69	SIKDLITLISNESSQLDADVR	107	127	(N-term)_iTRAQ[0], Lysine(K)_iTRAQ[3]	146.22	100	2605.43	2605.81	0.380615	146.085	55066.4	78.4191			2013-08-27 06:59:13	1.72802	1.48149	2.05869	1.3016	1.05447	1.60313	3	3	3	1531.6	2646.63	2269.05	3153.08
113	FALSE	1	253	K5	V-ATPase [Saccharomyces cerevisiae]		gi|171099	327.62	100	47346.8	6.69	IIEILQGLNETSTNAYR	63	79	(N-term)_iTRAQ[0]	108.43	100	2079.12	2079.41	0.293457	141.145	43116.5	63.9045			2013-08-27 04:57:25	1.07635	0.906848	1.35415	1.3016	1.05447	1.60313	3	3	3	2044.1	2200.16	1853.69	2768.03
307	FALSE	1	272	K24	V-ATPase [Saccharomyces cerevisiae]		gi|171099	327.62	100	47346.8	6.69	TLPINNMPVPEYLENFQWQTR	80	100	(N-term)_iTRAQ[0]	72.97	100	2734.38	2734.75	0.368896	134.911	44093.6	62.0501			2013-08-27 04:00:59	1.18557	0.872715	1.47791	1.3016	1.05447	1.60313	3	3	3	1400.26	1660.11	1222.03	2069.46
716	FALSE	1	310	M12	atpase beta subunit [Saccharomyces cerevisiae]		gi|171108	39.08	99.57	36636.4	5.07	SLQDIIAILGMDELSEQDKLTVER	221	244	(N-term)_iTRAQ[0], Lysine(K)_iTRAQ[19]	39.08	99.57	3004.61	3005.03	0.418701	139.353	12655.4	65.6827			2013-08-27 07:06:56	0.899295	0.650208	0.933387	0.899295	0.650208	0.933387	1	1	1	833.925	749.945	542.224	778.375
97	FALSE	1	207	I7	vacuolar H+-ATPase 52 kDa subunit [Saccharomyces cerevisiae]		gi|171122	722.722	100	61406.2	5.09	GYPGYMYTDLSTIYER	303	318	(N-term)_iTRAQ[0]	112.83	100	2072.98	2073.18	0.20752	100.107	82501.8	70.6796			2013-08-27 02:24:09	1.17285	1.01853	1.62777	1.25647	0.950842	1.45234	10	10	10	3748.78	4396.76	3818.26	6102.15
127	FALSE	1	212	I12	vacuolar H+-ATPase 52 kDa subunit [Saccharomyces cerevisiae]		gi|171122	722.722	100	61406.2	5.09	LALTTAEYLAYQTER	258	272	(N-term)_iTRAQ[0]	105.74	100	1887	1887.18	0.182007	96.4531	32629	58.3553			2013-08-27 02:09:25	1.25697	1.0302	1.44534	1.25647	0.950842	1.45234	10	10	10	1887.51	2372.54	1944.52	2728.11
132	FALSE	1	208	I8	vacuolar H+-ATPase 52 kDa subunit [Saccharomyces cerevisiae]		gi|171122	722.722	100	61406.2	5.09	GIYPPINVLPSLSR	368	381	(N-term)_iTRAQ[0]	104.57	100	1669.98	1670.15	0.174438	104.456	63137.6	80.0159			2013-08-27 02:20:56	1.53067	0.900592	1.57581	1.25647	0.950842	1.45234	10	10	10	1517.66	2323.04	1366.79	2391.55
216	FALSE	1	185	H12	vacuolar H+-ATPase 52 kDa subunit [Saccharomyces cerevisiae]		gi|171122	722.722	100	61406.2	5.09	YNEIVNLTLPDGTVR	49	63	(N-term)_iTRAQ[0]	85.5	100	1848	1848.14	0.145874	78.9362	71093	57.8665			2013-08-27 00:51:06	0.966149	0.851194	1.18098	1.25647	0.950842	1.45234	10	10	10	4303.54	4157.86	3663.14	5082.38
264	FALSE	1	62	C11	vacuolar H+-ATPase 52 kDa subunit [Saccharomyces cerevisiae]		gi|171122	722.722	100	61406.2	5.09	AVEQGFNVKPR	15	25	(N-term)_iTRAQ[0], Lysine(K)_iTRAQ[9]	78.22	100	1532.88	1532.86	-0.0192871	-12.5823	56250.8	52.2432			2013-08-26 18:31:20	1.40426	0.779123	1.72124	1.25647	0.950842	1.45234	10	10	10	4108.13	5768.89	3200.74	7071.07
412	FALSE	1	176	H3	vacuolar H+-ATPase 52 kDa subunit [Saccharomyces cerevisiae]		gi|171122	722.722	100	61406.2	5.09	TSLFLNLANDPTIER	238	252	(N-term)_iTRAQ[0]	63.15	99.998	1848	1848.14	0.143066	77.4169	70985.5	67.1849			2013-08-27 01:21:15	1.02863	0.863938	1.16372	1.25647	0.950842	1.45234	10	10	10	2633.26	2708.66	2274.97	3064.36
451	FALSE	1	247	J23	vacuolar H+-ATPase 52 kDa subunit [Saccharomyces cerevisiae]		gi|171122	722.722	100	61406.2	5.09	VFAEDYLDINGSPINPYAR	126	144	(N-term)_iTRAQ[0]	60.86	99.997	2298.15	2298.48	0.331543	144.265	147335	56.1316			2013-08-27 03:55:13	1.65612	1.15793	1.5614	1.25647	0.950842	1.45234	10	10	10	1419.45	2350.78	1643.62	2216.32
524	FALSE	1	158	G9	vacuolar H+-ATPase 52 kDa subunit [Saccharomyces cerevisiae]		gi|171122	722.722	100	61406.2	5.09	ILDEFYDR	480	487	(N-term)_iTRAQ[0]	54	99.986	1214.62	1214.7	0.0784912	64.6221	18875.8	72.7929			2013-08-26 23:24:24	1.47634	0.882305	1.45195	1.25647	0.950842	1.45234	10	10	10	727.988	1074.75	642.308	1057
792	FALSE	1	273	L1	vacuolar H+-ATPase 52 kDa subunit [Saccharomyces cerevisiae]		gi|171122	722.722	100	61406.2	5.09	IYPEEMISTGVSAIDTMNSIAR	145	166	(N-term)_iTRAQ[0]	34.25	98.692	2542.27	2542.64	0.376709	148.178	4733.34	64.8978			2013-08-27 05:15:02	0.981975	0.987679	1.60897	1.25647	0.950842	1.45234	10	10	10	347.048	340.793	342.772	558.391
918	FALSE	1	254	K6	vacuolar H+-ATPase 52 kDa subunit [Saccharomyces cerevisiae]		gi|171122	722.722	100	61406.2	5.09	IPIFSASGLPHNEIAAQICR	170	189	(N-term)_iTRAQ[0], MMTS (C)[19]	25.53	90.257	2327.21	2327.53	0.320801	137.848	13609.4	37.6599			2013-08-27 04:53:53	1.29701	1.10567	1.30514	1.25647	0.950842	1.45234	10	10	10	1273.95	1652.32	1408.57	1662.68
836	FALSE	1	171	G22	sec21p [Saccharomyces cerevisiae]		gi|171483	30.72	97.051	113917	5.02	AISLTEPEAEFVVR	693	706	(N-term)_iTRAQ[0]	30.72	97.051	1704.93	1705.08	0.14978	87.8513	36084.5	27.2923			2013-08-27 00:05:49	1.29388	0.87221	1.44738	1.29388	0.87221	1.44738	1	1	1	2505.47	3241.79	2185.3	3626.36
910	FALSE	1	78	D3	alpha-subunit of fatty acid synthase [Saccharomyces cerevisiae]		gi|171502	26.26	91.764	229606	5.59	AAQQQWGNDFYK	1510	1521	(N-term)_iTRAQ[0], Lysine(K)_iTRAQ[12]	26.26	91.764	1743.87	1743.87	-0.00109863	-0.629997	21095.7	10.2001			2013-08-26 19:14:56	1.09842	0.937631	1.31379	1.09842	0.937631	1.31379	1	1	1	2781.46	3055.21	2607.98	3654.26
65	FALSE	1	267	K19	acetyl-CoA carboxylase [Saccharomyces cerevisiae]		gi|171504	771.929	100	270961	5.87	ELLPIYGQISLQFADLHDR	2085	2103	(N-term)_iTRAQ[0]	128.17	100	2372.27	2372.62	0.348389	146.859	33817.7	75.9711			2013-08-27 04:16:42	1.85891	1.09833	1.49223	1.4694	0.989718	1.3837	14	14	14	1053.67	1958.68	1157.27	1572.32
240	FALSE	1	180	H7	acetyl-CoA carboxylase [Saccharomyces cerevisiae]		gi|171504	771.929	100	270961	5.87	HIEPALAFQLELGR	1291	1304	(N-term)_iTRAQ[0]	81.09	100	1737.98	1738.11	0.13623	78.3845	88950.8	46.9082			2013-08-27 01:07:28	1.79254	0.874103	1.40423	1.4694	0.989718	1.3837	14	14	14	3800.39	6812.34	3321.93	5336.6
265	FALSE	1	258	K10	acetyl-CoA carboxylase [Saccharomyces cerevisiae]		gi|171504	771.929	100	270961	5.87	AHLMGTTYVYDFPELFR	1500	1516	(N-term)_iTRAQ[0]	78	100	2204.1	2204.4	0.306885	139.234	41107.4	74.3664			2013-08-27 04:41:22	0.967649	0.903867	1.39083	1.4694	0.989718	1.3837	14	14	14	1959.74	1896.34	1771.35	2725.66
316	FALSE	1	150	G1	acetyl-CoA carboxylase [Saccharomyces cerevisiae]		gi|171504	771.929	100	270961	5.87	VIFIGPPGNAMR	170	181	(N-term)_iTRAQ[0]	71.98	100	1415.8	1415.87	0.0726318	51.3011	13139.6	74.3676			2013-08-26 22:59:02	1.96137	0.724848	1.4613	1.4694	0.989718	1.3837	14	14	14	537.868	1054.96	389.873	785.984
395	FALSE	1	224	I24	acetyl-CoA carboxylase [Saccharomyces cerevisiae]		gi|171504	771.929	100	270961	5.87	FYFLELNPR	375	383	(N-term)_iTRAQ[0]	65.21	99.999	1342.73	1342.87	0.139282	103.731	10616.6	70.3608			2013-08-27 01:31:50	1.96578	1.02779	1.45814	1.4694	0.989718	1.3837	14	14	14	477.591	938.838	490.864	696.395
437	FALSE	1	202	I2	acetyl-CoA carboxylase [Saccharomyces cerevisiae]		gi|171504	771.929	100	270961	5.87	LGGIPLGVIGVETR	1888	1901	(N-term)_iTRAQ[0]	61.83	99.998	1524.92	1525.08	0.155396	101.904	29192.5	60.7546			2013-08-27 02:39:32	1.65876	0.870453	1.42684	1.4694	0.989718	1.3837	14	14	14	983.698	1631.71	856.263	1403.58
458	FALSE	1	226	J2	acetyl-CoA carboxylase [Saccharomyces cerevisiae]		gi|171504	771.929	100	270961	5.87	HLEVQLLADQYGTNISLFGR	298	317	(N-term)_iTRAQ[0]	60.46	99.997	2418.29	2418.53	0.240967	99.6435	14569.1	52.1192			2013-08-27 02:50:27	1.5012	0.99747	1.19171	1.4694	0.989718	1.3837	14	14	14	884.111	1327.23	881.875	1053.61
562	FALSE	1	168	G19	acetyl-CoA carboxylase [Saccharomyces cerevisiae]		gi|171504	771.929	100	270961	5.87	LSNFNIKPIFTDNR	1305	1318	(N-term)_iTRAQ[0], Lysine(K)_iTRAQ[7]	50.92	99.972	1967.1	1967.25	0.152344	77.446	69631.1	33.9966			2013-08-26 23:55:32	1.40733	0.976087	1.41057	1.4694	0.989718	1.3837	14	14	14	5053.35	7111.75	4932.51	7128.08
805	FALSE	1	227	J3	acetyl-CoA carboxylase [Saccharomyces cerevisiae]		gi|171504	771.929	100	270961	5.87	DLLQTMFPVDFIHEGKR	613	629	(N-term)_iTRAQ[0], Lysine(K)_iTRAQ[16]	33.06	98.279	2334.25	2334.48	0.223145	95.5957	16288.5	47.8051			2013-08-27 02:52:42	1.50736	1.19303	1.54123	1.4694	0.989718	1.3837	14	14	14	1055.53	1591.06	1259.28	1626.82
816	FALSE	1	135	F10	acetyl-CoA carboxylase [Saccharomyces cerevisiae]		gi|171504	771.929	100	270961	5.87	DTWDRPVDFTPTNDETYDVR	1829	1848	(N-term)_iTRAQ[0]	32.2	97.903	2586.19	2586.32	0.134521	52.0154	30450	50.4778			2013-08-26 22:26:58	1.35562	1.11485	1.31172	1.4694	0.989718	1.3837	14	14	14	1472.3	1995.87	1641.39	1931.24
834	FALSE	1	106	E5	acetyl-CoA carboxylase [Saccharomyces cerevisiae]		gi|171504	771.929	100	270961	5.87	KWAYETFGDDR	80	90	(N-term)_iTRAQ[0], Lysine(K)_iTRAQ[1]	30.8	97.105	1675.83	1675.87	0.036377	21.7068	21600.4	24.3624			2013-08-26 20:38:35	1.62822	1.02684	1.58927	1.4694	0.989718	1.3837	14	14	14	2308.87	3759.34	2370.84	3669.41
862	FALSE	1	241	J17	acetyl-CoA carboxylase [Saccharomyces cerevisiae]		gi|171504	771.929	100	270961	5.87	TVQFVAMATPEDLEANAEYIR	91	111	(N-term)_iTRAQ[0]	29.24	95.853	2512.25	2512.55	0.303223	120.698	4123.57	40.3247			2013-08-27 03:37:17	0.877056	1.07089	1.10176	1.4694	0.989718	1.3837	14	14	14	581.157	509.707	622.355	640.293
900	FALSE	1	231	J7	acetyl-CoA carboxylase [Saccharomyces cerevisiae]		gi|171504	771.929	100	270961	5.87	LQVEHPTTEMVSGVNLPAAQLQIAMGIPMHR	384	414	(N-term)_iTRAQ[0]	26.84	92.794	3512.83	3513.16	0.326172	92.8516	7780.92	37.4994			2013-08-27 03:03:55	1.32071	1.19948	1.24286	1.4694	0.989718	1.3837	14	14	14	659.708	871.282	791.308	819.928
925	FALSE	1	67	C16	acetyl-CoA carboxylase [Saccharomyces cerevisiae]		gi|171504	771.929	100	270961	5.87	NIHVYEAVSK	1319	1328	(N-term)_iTRAQ[0], Lysine(K)_iTRAQ[10]	25.02	89.043	1447.82	1447.8	-0.0155029	-10.7078	7132.86	31.802			2013-08-26 18:16:14	1.30286	0.900262	1.43925	1.4694	0.989718	1.3837	14	14	14	835.987	1089.17	752.608	1203.2
103	FALSE	1	240	J16	D-fructose-6-phosphate amidotransferase (EC 2.6.1.16) [Saccharomyces cerevisiae]		gi|171596	164.48	100	87275.6	5.98	EFEAGSQNANLLPIAANEFNLR	248	269	(N-term)_iTRAQ[0]	109.8	100	2562.31	2562.61	0.301514	117.673	78363.9	50.6243			2013-08-27 03:32:46	1.39414	1.04017	1.55991	1.30302	1.07576	1.46955	2	2	2	2087.36	2910.06	2171.2	3256.09
515	FALSE	1	122	E21	D-fructose-6-phosphate amidotransferase (EC 2.6.1.16) [Saccharomyces cerevisiae]		gi|171596	164.48	100	87275.6	5.98	EIYEQPESTFNTMR	359	372	(N-term)_iTRAQ[0]	54.68	99.988	1888.89	1888.99	0.102905	54.4793	69577.3	30.3695			2013-08-26 21:28:16	1.21785	1.11256	1.38443	1.30302	1.07576	1.46955	2	2	2	6686.33	8142.97	7438.94	9256.74
667	FALSE	1	208	I8	ATP-dependent RNA helicase [Saccharomyces cerevisiae]		gi|171656	42.53	99.806	92498.2	8.87	TAAFMIPIIER	252	262	(N-term)_iTRAQ[0]	42.53	99.806	1405.8	1405.96	0.15564	110.713	26719.1	53.2606			2013-08-27 02:21:34	1.64186	1.39559	1.45987	1.64186	1.39559	1.45987	1	1	1	817.375	1342.02	1140.72	1193.26
487	FALSE	1	248	J24	hsc82 protein [Saccharomyces cerevisiae]		gi|171723	762.286	100	91342.1	4.76	HSEFVAYPIQLLVTK	197	211	(N-term)_iTRAQ[0], Lysine(K)_iTRAQ[15]	57.56	99.994	2033.17	2033.44	0.273315	134.428	42575.8	40.2704			2013-08-27 03:57:47	1.33346	0.89591	1.35149	1.17163	1.01618	1.58787	13	13	13	2099.72	2799.88	1881.16	2837.74
820	FALSE	1	39	B12	hsc82 protein [Saccharomyces cerevisiae]		gi|171723	762.286	100	91342.1	4.76	ITPKPEEK	66	73	(N-term)_iTRAQ[0], Lysine(K)_iTRAQ[4,8]	31.86	97.732	1373.84	1373.81	-0.02771	-20.1698	54083.7	48.2078			2013-08-26 17:08:42	2.13907	1.57778	2.07182	1.17163	1.01618	1.58787	13	13	13	2084.91	4459.78	3289.53	4319.56
898	FALSE	1	82	D7	nucleosome assembly protein [Saccharomyces cerevisiae]		gi|172034	26.9	92.893	52228	4.21	YKPIWEQR	128	135	(N-term)_iTRAQ[0], Lysine(K)_iTRAQ[2]	26.9	92.893	1407.8	1407.8	0.00390625	2.77472	20199.1	32.9611			2013-08-26 19:26:28	1.36282	1.00457	1.6984	1.36282	1.00457	1.6984	1	1	1	1751.29	2386.69	1759.3	2974.39
872	FALSE	1	203	I3	RNA polymerase A(I) large subunit [Saccharomyces cerevisiae]		gi|172215	28.42	94.992	206282	6.65	LTYPEPVTAYNIAELR	505	520	(N-term)_iTRAQ[0]	28.42	94.992	1994.07	1994.26	0.185547	93.0492	6315.62	42.5874			2013-08-27 02:38:15	1.00128	0.955841	1.4106	1.00128	0.955841	1.4106	1	1	1	841.553	842.63	804.391	1187.09
739	FALSE	1	279	L7	anthranilate synthase Component II:indole-3-glycerol phosphate synthase (TRP3) [Saccharomyces cerev		gi|173045	38.1	99.461	58797	6.45	DVLLIALSGITTR	437	449	(N-term)_iTRAQ[0]	38.1	99.461	1515.92	1516.13	0.203003	133.914	12162.7	54.2916			2013-08-27 05:32:57	1.39367	0.949497	2.19919	1.39367	0.949497	2.19919	1	1	1	519.44	723.928	493.206	1142.35
198	FALSE	1	183	H10	carbamyl phosphate synthetase [Saccharomyces cerevisiae]		gi|173146	487.539	100	264475	5.59	WLQNEGIPAVYGVDTR	130	145	(N-term)_iTRAQ[0]	89.23	100	1962.02	1962.16	0.140015	71.3625	55709.6	61.5409			2013-08-27 00:58:49	1.36829	1.02048	1.38869	1.38076	0.946647	1.47137	8	8	8	2866.2	3921.8	2924.9	3980.28
203	FALSE	1	177	H4	carbamyl phosphate synthetase [Saccharomyces cerevisiae]		gi|173146	487.539	100	264475	5.59	ELVAPGAIQNLIR	1891	1903	(N-term)_iTRAQ[0]	87.69	100	1537.92	1538.04	0.12085	78.58	29114.4	75.1187			2013-08-27 01:18:03	1.41559	1.10314	1.7451	1.38076	0.946647	1.47137	8	8	8	843.787	1194.46	930.816	1472.49
357	FALSE	1	272	K24	carbamyl phosphate synthetase [Saccharomyces cerevisiae]		gi|173146	487.539	100	264475	5.59	TADLASVLLLTSLQNR	1635	1650	(N-term)_iTRAQ[0]	68.59	100	1859.07	1859.34	0.266724	143.471	19493.6	56.8852			2013-08-27 04:02:36	1.07903	0.634824	0.963043	1.38076	0.946647	1.47137	8	8	8	999.578	1078.57	634.556	962.637
452	FALSE	1	159	G10	carbamyl phosphate synthetase [Saccharomyces cerevisiae]		gi|173146	487.539	100	264475	5.59	EIGFPVIVR	590	598	(N-term)_iTRAQ[0]	60.82	99.997	1173.71	1173.79	0.0784912	66.8744	4429	73.6219			2013-08-26 23:28:35	2.40183	1.40978	2.21075	1.38076	0.946647	1.47137	8	8	8	168.468	404.632	237.504	372.442
573	FALSE	1	219	I19	carbamyl phosphate synthetase [Saccharomyces cerevisiae]		gi|173146	487.539	100	264475	5.59	GLADKVYFVPVTAEFVR	490	506	(N-term)_iTRAQ[0], Lysine(K)_iTRAQ[5]	49.52	99.961	2199.24	2199.46	0.219727	99.9101	14128.2	46.5848			2013-08-27 01:46:59	1.53836	1.25986	1.3434	1.38076	0.946647	1.47137	8	8	8	1111.36	1709.67	1400.16	1493.01
605	FALSE	1	357	O11	carbamyl phosphate synthetase [Saccharomyces cerevisiae]		gi|173146	487.539	100	264475	5.59	DSLPLLLAAVEEGKLTIDDIVLR	1742	1764	(N-term)_iTRAQ[0], Lysine(K)_iTRAQ[14]	47.22	99.934	2781.62	2782.01	0.391846	140.869	10744.1	55.3303			2013-08-27 09:35:27	1.05114	0.798349	1.21901	1.38076	0.946647	1.47137	8	8	8	734.009	771.546	585.995	894.761
643	FALSE	1	136	F11	carbamyl phosphate synthetase [Saccharomyces cerevisiae]		gi|173146	487.539	100	264475	5.59	VPQFSFPR	1311	1318	(N-term)_iTRAQ[0]	43.95	99.86	1121.62	1121.68	0.0532227	47.4515	11550.2	57.2039			2013-08-26 22:23:45	1.41691	0.76014	1.63493	1.38076	0.946647	1.47137	8	8	8	679.29	962.494	516.356	1110.59
649	FALSE	1	222	I22	carbamyl phosphate synthetase [Saccharomyces cerevisiae]		gi|173146	487.539	100	264475	5.59	VYFVPVTAEFVR	495	506	(N-term)_iTRAQ[0]	43.41	99.841	1570.88	1571.05	0.170166	108.326	20910	52.2774			2013-08-27 01:36:41	1.14865	0.837255	1.59016	1.38076	0.946647	1.47137	8	8	8	944.837	1085.29	791.07	1502.44
662	FALSE	1	123	E22	GTP-binding protein (VPS1) [Saccharomyces cerevisiae]		gi|173183	114.476	100	88174.3	7.23	FYNFDEIRK	133	141	(N-term)_iTRAQ[0], Lysine(K)_iTRAQ[9]	42.85	99.819	1519.82	1519.89	0.0787354	51.8059	22772.9	37.1056			2013-08-26 21:31:09	1.14817	1.26318	1.5884	1.08689	1.02613	1.54455	3	3	3	1620.72	1860.86	2047.26	2574.34
722	FALSE	1	146	F21	GTP-binding protein (VPS1) [Saccharomyces cerevisiae]		gi|173183	114.476	100	88174.3	7.23	YGYIPVINR	271	279	(N-term)_iTRAQ[0]	38.79	99.54	1238.7	1238.78	0.0789795	63.7599	15416.5	70.5629			2013-08-26 21:51:40	1.19003	0.823274	1.45213	1.08689	1.02613	1.54455	3	3	3	727.984	866.32	599.33	1057.12
797	FALSE	1	130	F5	GTP-binding protein (VPS1) [Saccharomyces cerevisiae]		gi|173183	114.476	100	88174.3	7.23	FYNFDEIR	133	140	(N-term)_iTRAQ[0]	33.8	98.549	1247.62	1247.68	0.064209	51.4653	4495.45	55.5717			2013-08-26 22:43:38	0.939709	1.03895	1.59752	1.08689	1.02613	1.54455	3	3	3	357.685	336.119	371.616	571.407
392	FALSE	1	248	J24	Chain A, Nmr Structures Of Yeast Proteasome Component Rpn13		gi|188595916	65.71	99.999	12159.3	4.74	IFALVFSSNER	81	91	(N-term)_iTRAQ[0]	65.71	99.999	1426.78	1427	0.213745	149.809	15686.8	65.6282			2013-08-27 03:58:26	2.17734	1.99892	2.16017	2.17734	1.99892	2.16017	1	1	1	476.252	1036.96	951.992	1028.79
608	FALSE	1	77	D2	ribosomal protein S13 [Saccharomyces cerevisiae RM11-1a]		gi|190404968	74.53	100	21231	10.28	NAPAWFK	35	41	(N-term)_iTRAQ[0], Lysine(K)_iTRAQ[7]	47.1	99.932	1121.64	1121.63	-0.00622559	-5.55045	7909.16	59.9065			2013-08-26 19:11:44	3.44947	1.11189	1.70269	2.96045	1.149	1.57144	2	2	2	383.081	1321.43	425.945	652.269
889	FALSE	1	126	F1	ribosomal protein S13 [Saccharomyces cerevisiae RM11-1a]		gi|190404968	74.53	100	21231	10.28	KGLTPSQIGVLLR	57	69	(N-term)_iTRAQ[0], Lysine(K)_iTRAQ[1]	27.43	93.709	1670.06	1670.13	0.0703125	42.1018	24478.8	28.7077			2013-08-26 22:55:50	2.54076	1.18736	1.4503	2.96045	1.149	1.57144	2	2	2	1966.33	4995.96	2334.73	2851.76
45	FALSE	1	208	I8	ribosomal protein L13A [Saccharomyces cerevisiae RM11-1a]		gi|190405088	793.566	100	25435.5	11.18	NGKAPEAEQVLSAAATFPIAQPATDVEAR	128	156	(N-term)_iTRAQ[0], Lysine(K)_iTRAQ[3]	139.75	100	3240.71	3240.99	0.274414	84.6771	93370.9	43.9767			2013-08-27 02:21:15	1.11287	0.832831	1.37866	1.04343	0.99058	1.34476	11	11	11	2636.97	2934.61	2196.15	3635.48
24	FALSE	1	273	L1	protein SIK1 [Saccharomyces cerevisiae RM11-1a]		gi|190405265	537.29	100	67378.2	8.96	MHTVAPNLSELIGEVIGAR	296	314	(N-term)_iTRAQ[0]	150.77	100	2151.17	2151.49	0.317627	147.653	72116.4	64.0233			2013-08-27 05:12:47	0.666353	0.927936	1.25986	1.16184	0.977274	1.20441	7	7	7	3700.45	2465.81	3433.78	4662.04
111	FALSE	1	225	J1	protein SIK1 [Saccharomyces cerevisiae RM11-1a]		gi|190405265	537.29	100	67378.2	8.96	ISMGQDISETDMENVCVFAQR	257	277	(N-term)_iTRAQ[0], MMTS (C)[16]	108.72	100	2563.14	2563.41	0.269043	104.966	22139.7	72.6938			2013-08-27 02:46:37	1.07416	0.997442	0.920782	1.16184	0.977274	1.20441	7	7	7	1065.56	1144.58	1062.84	981.151
151	FALSE	1	195	H22	protein SIK1 [Saccharomyces cerevisiae RM11-1a]		gi|190405265	537.29	100	67378.2	8.96	LKEVQEQINDFGAFTK	31	46	(N-term)_iTRAQ[0], Lysine(K)_iTRAQ[2,16]	98.11	100	2299.27	2299.47	0.200439	87.1754	20103.8	57.0998			2013-08-27 00:21:52	1.39841	1.21789	1.45693	1.16184	0.977274	1.20441	7	7	7	1486.55	2078.81	1810.46	2165.8
154	FALSE	1	328	N6	protein SIK1 [Saccharomyces cerevisiae RM11-1a]		gi|190405265	537.29	100	67378.2	8.96	NDNHIIQAIALLDQLDKDINTFAMR	170	194	(N-term)_iTRAQ[0], Lysine(K)_iTRAQ[17]	96.98	100	3170.69	3171.15	0.466553	147.146	63134.9	78.3976			2013-08-27 08:44:48	1.18586	0.815911	1.1133	1.16184	0.977274	1.20441	7	7	7	1631.38	1934.58	1331.06	1816.22
173	FALSE	1	249	K1	protein SIK1 [Saccharomyces cerevisiae RM11-1a]		gi|190405265	537.29	100	67378.2	8.96	ISMGQDISETDMENVCVFAQR	257	277	(N-term)_iTRAQ[0], MMTS (C)[16]	93.85	100	2563.14	2563.48	0.336182	131.16	19123.9	74.6139			2013-08-27 05:10:52	1.32528	0.906696	1.06591	1.16184	0.977274	1.20441	7	7	7	755.494	1001.24	685.004	805.289
473	FALSE	1	251	K3	protein SIK1 [Saccharomyces cerevisiae RM11-1a]		gi|190405265	537.29	100	67378.2	8.96	ASLNDDSLHDLAALLNEDSGIAQR	227	250	(N-term)_iTRAQ[0]	58.94	99.996	2682.35	2682.68	0.337646	125.877	16187.3	71.3783			2013-08-27 05:04:27	1.24598	0.913206	1.24999	1.16184	0.977274	1.20441	7	7	7	902.198	1124.12	823.892	1127.74
943	FALSE	1	113	E12	protein SIK1 [Saccharomyces cerevisiae RM11-1a]		gi|190405265	537.29	100	67378.2	8.96	LEFYNTGKPTLK	412	423	(N-term)_iTRAQ[0], Lysine(K)_iTRAQ[8,12]	23.77	85.388	1843.07	1843.08	0.0123291	6.68944	63229.1	22.7095			2013-08-26 20:58:27	1.45803	1.11796	1.46639	1.16184	0.977274	1.20441	7	7	7	5492.7	8008.54	6140.61	8054.45
169	FALSE	1	88	D13	ribosome biogenesis [Saccharomyces cerevisiae RM11-1a]		gi|190405562	270.426	100	31712.4	9.17	KLNIYQQSEGDLK	204	216	(N-term)_iTRAQ[0], Lysine(K)_iTRAQ[1,13]	94.41	100	1968.11	1968.12	0.00244141	1.24048	79388.6	34.438			2013-08-26 19:45:03	1.22416	1.1647	1.48047	1.23037	1.26158	1.50005	4	4	4	7419.97	9083.27	8642.05	10985
293	FALSE	1	96	D21	ribosome biogenesis [Saccharomyces cerevisiae RM11-1a]		gi|190405562	270.426	100	31712.4	9.17	SQSEREEEWLEK	176	187	(N-term)_iTRAQ[0], Lysine(K)_iTRAQ[12]	75.35	100	1837.92	1837.97	0.0546875	29.7551	77059.6	37.7047			2013-08-26 20:10:22	1.31097	1.2777	1.76053	1.23037	1.26158	1.50005	4	4	4	5643.64	7398.67	7210.86	9935.78
456	FALSE	1	82	D7	ribosome biogenesis [Saccharomyces cerevisiae RM11-1a]		gi|190405562	270.426	100	31712.4	9.17	LNIYQQSEGDLKR	205	217	(N-term)_iTRAQ[0], Lysine(K)_iTRAQ[12]	60.73	99.997	1852.02	1852.01	-0.00415039	-2.24101	80940.8	32.8224			2013-08-26 19:26:09	1.201	1.29274	1.34197	1.23037	1.26158	1.50005	4	4	4	8027.5	9641.06	10377.5	10772.7
693	FALSE	1	102	E1	ribosome biogenesis [Saccharomyces cerevisiae RM11-1a]		gi|190405562	270.426	100	31712.4	9.17	KLEELASRPVIR	161	172	(N-term)_iTRAQ[0], Lysine(K)_iTRAQ[1]	40.9	99.717	1699.05	1699.07	0.0219727	12.9323	83756.1	22.243			2013-08-26 20:24:49	1.18896	1.31674	1.44756	1.23037	1.26158	1.50005	4	4	4	7036.93	8366.67	9265.8	10186.4
759	FALSE	1	34	B7	small nucleolar RNP protein [Saccharomyces cerevisiae RM11-1a]		gi|190405871	62.79	99.998	23736.5	11.46	VVGPPKPK	128	135	(N-term)_iTRAQ[0], Lysine(K)_iTRAQ[6,8]	36.33	99.19	1253.83	1253.8	-0.0330811	-26.384	54126.8	51.6315			2013-08-26 16:53:37	1.51346	0.951824	1.20037	1.45174	0.93336	1.08307	2	2	2	2985.19	4517.97	2841.37	3583.34
907	FALSE	1	65	C14	small nucleolar RNP protein [Saccharomyces cerevisiae RM11-1a]		gi|190405871	62.79	99.998	23736.5	11.46	FLPKPK	122	127	(N-term)_iTRAQ[0], Lysine(K)_iTRAQ[4,6]	26.46	92.135	1161.77	1161.75	-0.0230713	-19.8587	10249.7	65.6631			2013-08-26 18:24:16	1.39254	0.915254	0.977235	1.45174	0.93336	1.08307	2	2	2	641.025	892.652	586.701	626.432
89	FALSE	1	272	K24	nucleolar complex-associated protein 3 [Saccharomyces cerevisiae RM11-1a]		gi|190406043	413.98	100	84955.2	5.73	ILQLKEDIADLVTK	134	147	(N-term)_iTRAQ[0], Lysine(K)_iTRAQ[5,14]	117.06	100	2031.24	2031.54	0.292603	144.051	34960.7	70.2014			2013-08-27 04:02:16	1.14254	1.12654	1.01724	1.13661	0.961418	1.14477	6	6	6	1843.81	2106.62	2077.13	1875.6
144	FALSE	1	148	F23	nucleolar complex-associated protein 3 [Saccharomyces cerevisiae RM11-1a]		gi|190406043	413.98	100	84955.2	5.73	GSSWDEEEQDYEMVPR	48	63	(N-term)_iTRAQ[0]	100.47	100	2100.89	2101.01	0.112061	53.3395	73515.8	60.564			2013-08-26 21:44:37	1.22435	1.00847	1.2185	1.13661	0.961418	1.14477	6	6	6	4398.61	5385.44	4435.88	5359.7
244	FALSE	1	97	D22	nucleolar complex-associated protein 3 [Saccharomyces cerevisiae RM11-1a]		gi|190406043	413.98	100	84955.2	5.73	VMEEPEENTAALGR	148	161	(N-term)_iTRAQ[0]	80.7	100	1689.82	1689.89	0.0620117	36.6972	24581.4	42.7815			2013-08-26 20:14:52	1.17444	0.947656	1.14549	1.13661	0.961418	1.14477	6	6	6	2529.22	2970.41	2396.83	2897.21
377	FALSE	1	76	D1	nucleolar complex-associated protein 3 [Saccharomyces cerevisiae RM11-1a]		gi|190406043	413.98	100	84955.2	5.73	KEMQQIEEEMR	378	388	(N-term)_iTRAQ[0], Lysine(K)_iTRAQ[1]	66.94	99.999	1738.87	1738.86	-0.0107422	-6.17768	63002.9	31.836			2013-08-26 19:07:34	1.16497	1.01301	1.2498	1.13661	0.961418	1.14477	6	6	6	6853.51	7984.11	6942.67	8565.52
479	FALSE	1	102	E1	nucleolar complex-associated protein 3 [Saccharomyces cerevisiae RM11-1a]		gi|190406043	413.98	100	84955.2	5.73	KEMQQIEEEMR	378	388	(N-term)_iTRAQ[0], Lysine(K)_iTRAQ[1]	58.22	99.995	1738.87	1738.9	0.0245361	14.1104	40878.7	29.0307			2013-08-26 20:25:47	1.0437	0.956888	1.18628	1.13661	0.961418	1.14477	6	6	6	4892.77	5106.58	4681.83	5804.18
583	FALSE	1	56	C5	nucleolar complex-associated protein 3 [Saccharomyces cerevisiae RM11-1a]		gi|190406043	413.98	100	84955.2	5.73	IRPLTETEKK	194	203	(N-term)_iTRAQ[0], Lysine(K)_iTRAQ[9,10]	48.81	99.954	1647.02	1647	-0.0162354	-9.85742	47440.7	32.1288			2013-08-26 18:52:12	1.07936	0.756721	1.06914	1.13661	0.961418	1.14477	6	6	6	5050.27	5451.05	3821.64	5399.45
747	FALSE	1	64	C13	AdoMet-dependent rRNA methyltransferase SPB1 [Saccharomyces cerevisiae RM11-1a]		gi|190406395	37.47	99.377	77766.1	6.02	NKHDLVDEGFNR	405	416	(N-term)_iTRAQ[0], Lysine(K)_iTRAQ[2]	37.47	99.377	1731.9	1731.91	0.00341797	1.97353	34527.5	33.9755			2013-08-26 18:25:14	0.635761	0.47417	0.661519	0.635761	0.47417	0.661519	1	1	1	5762.05	3663.29	2732.19	3811.71
199	FALSE	1	190	H17	pre-mRNA splicing factor ATP-dependent RNA helicase PRP43 [Saccharomyces cerevisiae RM11-1a]		gi|190407071	259.326	100	95303.1	5.97	TYPVELYYTPEFQR	271	284	(N-term)_iTRAQ[0]	88.84	100	1949.98	1950.14	0.166504	85.3876	84187	63.3886			2013-08-27 00:36:01	1.13204	0.778546	1.11153	1.15788	0.922471	1.18699	5	5	5	4928.16	5578.87	3836.8	5477.79
488	FALSE	1	188	H15	pre-mRNA splicing factor ATP-dependent RNA helicase PRP43 [Saccharomyces cerevisiae RM11-1a]		gi|190407071	259.326	100	95303.1	5.97	YFNDAPLLAVPGR	258	270	(N-term)_iTRAQ[0]	57.41	99.994	1576.86	1576.99	0.129517	82.1357	46589.2	61.913			2013-08-27 00:42:45	1.01491	0.858037	0.989527	1.15788	0.922471	1.18699	5	5	5	1748.73	1774.8	1500.48	1730.42
570	FALSE	1	164	G15	pre-mRNA splicing factor ATP-dependent RNA helicase PRP43 [Saccharomyces cerevisiae RM11-1a]		gi|190407071	259.326	100	95303.1	5.97	ELIEQSYPEILR	448	459	(N-term)_iTRAQ[0]	50.07	99.966	1633.89	1634	0.111572	68.2862	42303.1	39.1621			2013-08-26 23:43:40	1.28667	0.923549	1.29898	1.15788	0.922471	1.18699	5	5	5	1992.91	2564.21	1840.55	2588.76
743	FALSE	1	90	D15	pre-mRNA splicing factor ATP-dependent RNA helicase PRP43 [Saccharomyces cerevisiae RM11-1a]		gi|190407071	259.326	100	95303.1	5.97	QHPLPSEEPLVHHDAGEFK	33	51	(N-term)_iTRAQ[0], Lysine(K)_iTRAQ[19]	37.79	99.421	2455.26	2455.25	-0.00708008	-2.88364	13063.3	27.1966			2013-08-26 19:54:01	1.16479	1.04055	1.30929	1.15788	0.922471	1.18699	5	5	5	1792.82	2088.26	1865.52	2347.33
913	FALSE	1	265	K17	pre-mRNA splicing factor ATP-dependent RNA helicase PRP43 [Saccharomyces cerevisiae RM11-1a]		gi|190407071	259.326	100	95303.1	5.97	KLGIDDLVHFDFMDPPAPETMMR	471	493	(N-term)_iTRAQ[0], Lysine(K)_iTRAQ[1]	26.18	91.611	2963.47	2963.89	0.418701	141.287	35678.8	87.838			2013-08-27 04:20:51	1.2087	1.04052	1.25966	1.15788	0.922471	1.18699	5	5	5	522.54	631.593	543.712	658.221
41	FALSE	1	133	F8	ribosome biogenesis protein BRX1 [Saccharomyces cerevisiae RM11-1a]		gi|190407271	351.4	100	37925.5	9.31	NKEEYEDGEEDISLVEIGPR	199	218	(N-term)_iTRAQ[0], Lysine(K)_iTRAQ[2]	140.68	100	2609.28	2609.39	0.112061	42.9469	63433.7	74.543			2013-08-26 22:32:06	1.0531	0.99422	1.46278	1.24969	0.989052	1.50151	5	5	5	3044.22	3205.86	3026.62	4453.02
271	FALSE	1	202	I2	ribosome biogenesis protein BRX1 [Saccharomyces cerevisiae RM11-1a]		gi|190407271	351.4	100	37925.5	9.31	HLIQDLSGLLPHSR	47	60	(N-term)_iTRAQ[0]	77.41	100	1729.98	1730.16	0.172485	99.7035	62031.5	59.021			2013-08-27 02:39:13	1.45953	1.07559	1.65184	1.24969	0.989052	1.50151	5	5	5	2859.63	4173.73	3075.79	4723.66
369	FALSE	1	124	E23	ribosome biogenesis protein BRX1 [Saccharomyces cerevisiae RM11-1a]		gi|190407271	351.4	100	37925.5	9.31	ELLVHNFGVPPNAR	154	167	(N-term)_iTRAQ[0]	67.35	99.999	1706.95	1707.03	0.0859375	50.3458	73811	51.7774			2013-08-26 21:34:02	1.25634	0.958441	1.24249	1.24969	0.989052	1.50151	5	5	5	4168.5	5237.07	3995.26	5179.31
682	FALSE	1	76	D1	ribosome biogenesis protein BRX1 [Saccharomyces cerevisiae RM11-1a]		gi|190407271	351.4	100	37925.5	9.31	FESSPHYQLIK	143	153	(N-term)_iTRAQ[0], Lysine(K)_iTRAQ[11]	41.61	99.76	1636.89	1636.87	-0.0251465	-15.3623	58306.6	28.4294			2013-08-26 19:06:55	1.49965	1.19168	1.87817	1.24969	0.989052	1.50151	5	5	5	3679.75	5518.35	4385.08	6911.19
935	FALSE	1	226	J2	ribosome biogenesis protein BRX1 [Saccharomyces cerevisiae RM11-1a]		gi|190407271	351.4	100	37925.5	9.31	SKPFIDHVMSFSIVDDKIWVR	169	189	(N-term)_iTRAQ[0], Lysine(K)_iTRAQ[2,17]	24.35	87.215	2951.62	2951.9	0.281982	95.5348	7141.89	69.7966			2013-08-27 02:51:06	1.05251	0.774894	1.35354	1.24969	0.989052	1.50151	5	5	5	522.97	550.431	405.247	707.863
347	FALSE	1	152	G3	nucleolar protein 12 [Saccharomyces cerevisiae RM11-1a]		gi|190407303	282.932	100	61822.1	9.34	ATLGQEITIEGLR	408	420	(N-term)_iTRAQ[0]	69.41	100	1544.88	1544.95	0.0740967	47.9628	119745	47.6024			2013-08-26 23:03:51	1.81561	1.18058	1.44527	1.43192	0.932889	1.26157	5	5	5	3160.28	5737.84	3730.96	4567.47
407	FALSE	1	87	D12	nucleolar protein 12 [Saccharomyces cerevisiae RM11-1a]		gi|190407303	282.932	100	61822.1	9.34	KSDNNEFAIESIR	195	207	(N-term)_iTRAQ[0], Lysine(K)_iTRAQ[1]	63.79	99.999	1810.95	1810.95	0.000488281	0.269626	36667.4	30.1288			2013-08-26 19:43:27	1.10449	0.956156	1.28686	1.43192	0.932889	1.26157	5	5	5	4207.14	4646.75	4022.68	5414
494	FALSE	1	55	C4	nucleolar protein 12 [Saccharomyces cerevisiae RM11-1a]		gi|190407303	282.932	100	61822.1	9.34	KVAFVQQK	220	227	(N-term)_iTRAQ[0], Lysine(K)_iTRAQ[1,8]	56.24	99.992	1379.87	1379.86	-0.0169678	-12.2966	24723.3	46.6613			2013-08-26 18:54:26	2.13751	1.29749	1.69576	1.43192	0.932889	1.26157	5	5	5	1686.76	3605.46	2188.56	2860.34
579	FALSE	1	145	F20	nucleolar protein 12 [Saccharomyces cerevisiae RM11-1a]		gi|190407303	282.932	100	61822.1	9.34	GFAYVQFK	321	328	(N-term)_iTRAQ[0], Lysine(K)_iTRAQ[8]	48.96	99.956	1247.7	1247.78	0.074585	59.7778	25682.1	56.6974			2013-08-26 21:53:36	1.74328	0.750674	1.18521	1.43192	0.932889	1.26157	5	5	5	1213.01	2114.62	910.576	1437.67
615	FALSE	1	124	E23	nucleolar protein 12 [Saccharomyces cerevisiae RM11-1a]		gi|190407303	282.932	100	61822.1	9.34	SISFDEALPR	210	219	(N-term)_iTRAQ[0]	46.46	99.921	1278.68	1278.75	0.0686035	53.6518	6238.49	74.9556			2013-08-26 21:36:36	0.805612	0.642645	0.854901	1.43192	0.932889	1.26157	5	5	5	419.83	338.22	269.802	358.913
501	FALSE	1	62	C11	nucleolar protin NAN1 [Saccharomyces cerevisiae RM11-1a]		gi|190407832	116.78	100	110164	5.91	HIQQPISAMNTK	398	409	(N-term)_iTRAQ[0], Lysine(K)_iTRAQ[12]	55.89	99.991	1655.91	1655.89	-0.0227051	-13.7115	23063	35.2105			2013-08-26 18:31:59	1.40436	1.37821	1.45401	1.67888	1.36514	1.67202	3	3	3	2246.31	3154.62	3095.87	3266.16
764	FALSE	1	76	D1	nucleolar protin NAN1 [Saccharomyces cerevisiae RM11-1a]		gi|190407832	116.78	100	110164	5.91	RQDFTTNVEINPINK	433	447	(N-term)_iTRAQ[0], Lysine(K)_iTRAQ[15]	36.07	99.14	2077.13	2077.11	-0.017334	-8.34517	84241.4	25.8208			2013-08-26 19:07:53	1.47636	1.18132	1.57962	1.67888	1.36514	1.67202	3	3	3	7289.08	10761.3	8610.7	11514
927	FALSE	1	95	D20	nucleolar protin NAN1 [Saccharomyces cerevisiae RM11-1a]		gi|190407832	116.78	100	110164	5.91	TQSLGIEQYK	2	11	(N-term)_iTRAQ[0], Lysine(K)_iTRAQ[10]	24.82	88.526	1454.81	1454.84	0.0335693	23.0747	5277.99	33.4937			2013-08-26 20:09:43	2.28239	1.56262	2.0352	1.67888	1.36514	1.67202	3	3	3	470.826	1074.61	735.722	958.223
629	FALSE	1	203	I3	DNA-directed RNA polymerases I and III 40 kDa polypeptide [Saccharomyces cerevisiae RM11-1a]		gi|190408037	45.02	99.89	41367.6	5.34	LLPQINILQPIKGESAR	229	245	(N-term)_iTRAQ[0], Lysine(K)_iTRAQ[12]	45.02	99.89	2178.32	2178.49	0.163086	74.8677	54698.8	31.6964			2013-08-27 02:35:41	1.48736	0.850726	1.33887	1.48736	0.850726	1.33887	1	1	1	3659.23	5442.61	3113	4899.22
9	FALSE	1	207	I7	ribosomal protein L13B [Saccharomyces cerevisiae RM11-1a]		gi|190408368	845.866	100	25519.6	11.08	DGKAPEAEQVLSAAATFPIAQPATDVEAR	129	157	(N-term)_iTRAQ[0], Lysine(K)_iTRAQ[3]	192.05	100	3241.7	3241.99	0.297363	91.7308	134522	59.6888			2013-08-27 02:23:49	1.24703	1.06188	1.40227	1.05428	1.0127	1.34684	11	11	11	3836.04	4783.68	4073.42	5379.16
13	FALSE	1	240	J16	ribosomal protein L13B [Saccharomyces cerevisiae RM11-1a]		gi|190408368	845.866	100	25519.6	11.08	APEAEQVLSAAATFPIAQPATDVEAR	132	157	(N-term)_iTRAQ[0]	185.25	100	2797.45	2797.78	0.327881	117.207	73984.1	83.6135			2013-08-27 03:32:08	0.956697	0.675752	1.14058	1.05428	1.0127	1.34684	11	11	11	2480.71	2373.29	1676.34	2829.44
109	FALSE	1	74	C23	ribosomal protein L13B [Saccharomyces cerevisiae RM11-1a]		gi|190408368	845.866	100	25519.6	11.08	NQEIFDANVQR	105	115	(N-term)_iTRAQ[0]	108.9	100	1477.75	1477.76	0.00488281	3.30422	65058.8	74.7161			2013-08-26 17:53:13	0.936949	0.858574	1.18266	1.05428	1.0127	1.34684	11	11	11	3145.48	2947.16	2700.63	3720.04
237	FALSE	1	58	C7	ribosomal protein L13B [Saccharomyces cerevisiae RM11-1a]		gi|190408368	845.866	100	25519.6	11.08	VKVHFDQAGK	22	31	(N-term)_iTRAQ[0], Lysine(K)_iTRAQ[2,10]	81.29	100	1560.92	1560.91	-0.0133057	-8.52423	129693	60.8885			2013-08-26 18:43:52	1.37785	1.25128	1.47278	1.05428	1.0127	1.34684	11	11	11	6853.48	9443.04	8575.65	10093.7
349	FALSE	1	31	B4	ribosomal protein L13B [Saccharomyces cerevisiae RM11-1a]		gi|190408368	845.866	100	25519.6	11.08	VHFDQAGKK	24	32	(N-term)_iTRAQ[0], Lysine(K)_iTRAQ[8,9]	69.31	100	1461.85	1461.82	-0.0321045	-21.9615	36270.2	46.1626			2013-08-26 16:44:21	1.14495	1.33571	1.63785	1.05428	1.0127	1.34684	11	11	11	2924.77	3348.72	3906.64	4790.33
353	FALSE	1	21	A21	ribosomal protein L13B [Saccharomyces cerevisiae RM11-1a]		gi|190408368	845.866	100	25519.6	11.08	EKAEAEAEK	189	197	(N-term)_iTRAQ[0], Lysine(K)_iTRAQ[2,9]	68.78	100	1436.8	1436.8	0.000488281	0.33984	9763.72	45.1961			2013-08-26 16:22:14	1.45295	1.08364	1.60681	1.05428	1.0127	1.34684	11	11	11	841.459	1222.6	911.838	1352.06
705	FALSE	1	166	G17	ribosomal protein L13B [Saccharomyces cerevisiae RM11-1a]		gi|190408368	845.866	100	25519.6	11.08	IAPRPLDLLRPVVR	46	59	(N-term)_iTRAQ[0]	39.85	99.64	1759.12	1759.25	0.134277	76.3322	341656	31.0001			2013-08-26 23:48:09	1.34515	1.14919	1.46605	1.05428	1.0127	1.34684	11	11	11	7834.2	10538.2	9003	11485.3
726	FALSE	1	35	B8	ribosomal protein L13B [Saccharomyces cerevisiae RM11-1a]		gi|190408368	845.866	100	25519.6	11.08	LKEYQSK	116	122	(N-term)_iTRAQ[0], Lysine(K)_iTRAQ[2,7]	38.56	99.515	1327.8	1327.77	-0.0299072	-22.524	66334.9	37.2301			2013-08-26 16:55:33	1.12092	0.956731	1.25419	1.05428	1.0127	1.34684	11	11	11	5939.89	6658.12	5682.88	7449.75
775	FALSE	1	145	F20	ribosomal protein L13B [Saccharomyces cerevisiae RM11-1a]		gi|190408368	845.866	100	25519.6	11.08	IIVFPR	123	128	(N-term)_iTRAQ[0]	35.17	98.941	888.579	888.637	0.0574951	64.7046	75145.2	74.6685			2013-08-26 21:52:39	1.02386	0.909228	1.24474	1.05428	1.0127	1.34684	11	11	11	2136.58	2187.54	1942.63	2659.48
886	FALSE	1	24	A24	ribosomal protein L13B [Saccharomyces cerevisiae RM11-1a]		gi|190408368	845.866	100	25519.6	11.08	KHWQER	16	21	(N-term)_iTRAQ[0], Lysine(K)_iTRAQ[1]	27.67	94.047	1171.66	1171.67	0.0161133	13.7525	16555.7	36.0921			2013-08-26 16:30:13	0.530228	0.918635	1.15265	1.05428	1.0127	1.34684	11	11	11	2143.77	1136.69	1969.34	2471.01
892	FALSE	1	51	B24	ribosomal protein L13B [Saccharomyces cerevisiae RM11-1a]		gi|190408368	845.866	100	25519.6	11.08	KHWQER	16	21	(N-term)_iTRAQ[0], Lysine(K)_iTRAQ[1]	27.18	93.337	1171.66	1171.66	0.00598145	5.10511	6006.24	19.8802			2013-08-26 17:47:45	0.852832	1.12127	1.36775	1.05428	1.0127	1.34684	11	11	11	997.048	850.315	1117.96	1363.71
34	FALSE	1	251	K3	hypothetical protein SCRG_03938 [Saccharomyces cerevisiae RM11-1a]		gi|190409747	166.73	100	62627.4	9.6	DSEINADGVMFQNIIFDDGAR	255	275	(N-term)_iTRAQ[0]	143.01	100	2471.16	2471.5	0.33667	136.239	53089.5	78.4299			2013-08-27 05:03:29	2.09892	1.58857	2.49709	1.54173	1.43438	1.92986	2	2	2	866.331	1818.36	1376.23	2163.31
944	FALSE	1	63	C12	hypothetical protein SCRG_03938 [Saccharomyces cerevisiae RM11-1a]		gi|190409747	166.73	100	62627.4	9.6	DAKPVVLPGEK	77	87	(N-term)_iTRAQ[0], Lysine(K)_iTRAQ[3,11]	23.72	85.219	1584.97	1584.87	-0.103149	-65.0797	29961.6	40.1802			2013-08-26 18:28:46	1.13246	1.29515	1.49147	1.54173	1.43438	1.92986	2	2	2	2264.08	2563.98	2932.33	3376.81
360	FALSE	1	151	G2	RPS18B [Saccharomyces cerevisiae]		gi|1914797	106.2	100	18975.9	10.9	VQVGDIVTVGQCRPISK	102	118	(N-term)_iTRAQ[0], Lysine(K)_iTRAQ[17], MMTS (C)[12]	68.39	99.999	2133.18	2133.28	0.101074	47.3821	41974.8	39.5444			2013-08-26 23:00:38	1.21734	0.992532	1.09956	1.42725	1.13176	1.35655	2	2	2	3643.81	4435.75	3616.6	4006.59
742	FALSE	1	61	C10	RPS18B [Saccharomyces cerevisiae]		gi|1914797	106.2	100	18975.9	10.9	QPHIFNNPK	1	9	(N-term)_iTRAQ[0], Lysine(K)_iTRAQ[9]	37.81	99.424	1382.78	1382.76	-0.0227051	-16.4199	90516.2	41.8233			2013-08-26 18:34:52	1.67336	1.29053	1.67361	1.42725	1.13176	1.35655	2	2	2	1983.95	3319.86	2560.33	3320.36
156	FALSE	1	187	H14	RecName: Full=Nucleolar protein 58; AltName: Full=Nucleolar protein 5		gi|206558283	152.75	100	68207.2	8.96	ASETDLSEILPEEIEER	218	234	(N-term)_iTRAQ[0]	96.39	100	2104.04	2104.19	0.148682	70.6648	42066	65.141			2013-08-27 00:45:38	1.26441	1.00857	1.19037	1.26568	1.00101	1.12145	2	2	2	2272.7	2873.63	2292.18	2705.36
493	FALSE	1	234	J10	RecName: Full=Nucleolar protein 58; AltName: Full=Nucleolar protein 5		gi|206558283	152.75	100	68207.2	8.96	FNSAANALEEANSIIEGK	50	67	(N-term)_iTRAQ[0], Lysine(K)_iTRAQ[18]	56.36	99.992	2166.13	2166.37	0.240234	110.905	18742.7	31.2023			2013-08-27 03:13:52	1.26694	0.993511	1.05652	1.26568	1.00101	1.12145	2	2	2	1598.56	2025.29	1588.19	1688.91
485	FALSE	1	242	J18	RecName: Full=Ribosome biogenesis protein NSA1; AltName: Full=NOP7-associated protein 1		gi|206558288	88.8	100	59721.5	7.1	MWVISEDEAILAR	50	62	(N-term)_iTRAQ[0]	57.68	99.994	1676.88	1677.13	0.247559	147.63	13235.9	48.2819			2013-08-27 03:39:12	0.752674	0.795226	0.869246	0.397681	0.687576	0.427368	2	2	2	1423.34	1071.31	1131.88	1237.23
830	FALSE	1	178	H5	RecName: Full=Ribosome biogenesis protein NSA1; AltName: Full=NOP7-associated protein 1		gi|206558288	88.8	100	59721.5	7.1	VPVWPMALR	244	252	(N-term)_iTRAQ[0]	31.12	97.31	1212.7	1212.8	0.0993652	81.9369	3255	71.996			2013-08-27 01:16:07	0.210118	0.594499	0.210118	0.397681	0.687576	0.427368	2	2	2	582.032		346.017
202	FALSE	1	220	I20	YPL211Wp-like protein [Saccharomyces cerevisiae AWRI1631]		gi|207340712	285.16	100	22691.3	9.28	QADIGEYLRDEDTLFT	166	181	(N-term)_iTRAQ[0]	88.19	100	2029.98	2030.2	0.216309	106.557	149522	57.7225			2013-08-27 01:42:28	1.40168	1.2555	1.60275	1.3929	1.26545	1.70331	4	4	4	4594.16	6439.53	5767.97	7363.29
238	FALSE	1	118	E17	YPL211Wp-like protein [Saccharomyces cerevisiae AWRI1631]		gi|207340712	285.16	100	22691.3	9.28	NMQPTGIVAFR	155	165	(N-term)_iTRAQ[0]	81.27	100	1377.74	1377.8	0.0526123	38.1873	96390.7	66.7229			2013-08-26 21:14:28	1.58982	1.2513	1.81522	1.3929	1.26545	1.70331	4	4	4	3379.64	5373.03	4228.93	6134.78
340	FALSE	1	98	D23	YPL211Wp-like protein [Saccharomyces cerevisiae AWRI1631]		gi|207340712	285.16	100	22691.3	9.28	VYYVPDHVAK	44	53	(N-term)_iTRAQ[0], Lysine(K)_iTRAQ[10]	69.88	100	1478.83	1478.87	0.0460205	31.1196	32007.4	71.298			2013-08-26 20:17:06	1.04994	0.989129	1.43131	1.3929	1.26545	1.70331	4	4	4	1313.82	1379.44	1299.54	1880.49
620	FALSE	1	176	H3	YPL211Wp-like protein [Saccharomyces cerevisiae AWRI1631]		gi|207340712	285.16	100	22691.3	9.28	NISFLVDNKELPHVFR	23	38	(N-term)_iTRAQ[0], Lysine(K)_iTRAQ[9]	45.82	99.909	2216.24	2216.4	0.154053	69.5107	33861.8	58.6917			2013-08-27 01:21:35	1.60885	1.65027	2.02137	1.3929	1.26545	1.70331	4	4	4	1627.42	2618.27	2685.67	3289.61
463	FALSE	1	230	J6	YOR117Wp-like protein [Saccharomyces cerevisiae AWRI1631]		gi|207341166	60.19	99.997	26169.9	4.57	DSYLILDTLPSEFDSR	151	166	(N-term)_iTRAQ[0]	60.19	99.997	2015.01	2015.23	0.216309	107.349	9122.59	64.028			2013-08-27 03:02:19	1.61238	1.45753	1.31682	1.61238	1.45753	1.31682	1	1	1	545.124	878.946	794.533	717.832
14	FALSE	1	256	K8	YMR093Wp-like protein [Saccharomyces cerevisiae AWRI1631]		gi|207342335	512.42	100	62505.8	9.35	LWDISNAYEPQLELTGATDYVR	151	172	(N-term)_iTRAQ[0]	183.43	100	2698.35	2698.71	0.357422	132.459	85949.8	86.0306			2013-08-27 04:46:49	1.76938	1.27124	1.67106	1.87094	1.51124	1.91469	5	5	5	1607.28	2843.9	2043.24	2685.87
43	FALSE	1	235	J11	YMR093Wp-like protein [Saccharomyces cerevisiae AWRI1631]		gi|207342335	512.42	100	62505.8	9.35	TLSFIPAAPHLVATGSYDGLIR	173	194	(N-term)_iTRAQ[0]	140.36	100	2443.35	2443.63	0.282227	115.508	87374.7	86.3792			2013-08-27 03:15:47	1.99616	1.66808	2.02863	1.87094	1.51124	1.91469	5	5	5	1342.34	2679.52	2239.12	2723.11
227	FALSE	1	241	J17	YMR093Wp-like protein [Saccharomyces cerevisiae AWRI1631]		gi|207342335	512.42	100	62505.8	9.35	ELTLTVLQELR	412	422	(N-term)_iTRAQ[0]	83.21	100	1458.87	1459.07	0.20813	142.666	29529.3	70.0193			2013-08-27 03:35:02	2.82672	2.25797	2.59253	1.87094	1.51124	1.91469	5	5	5	508.751	1438.1	1148.74	1318.95
319	FALSE	1	56	C5	YMR093Wp-like protein [Saccharomyces cerevisiae AWRI1631]		gi|207342335	512.42	100	62505.8	9.35	GSEYQGDQEHIIHNDKVR	363	380	(N-term)_iTRAQ[0], Lysine(K)_iTRAQ[16]	71.87	100	2413.21	2413.19	-0.0234375	-9.71216	33437	47.485			2013-08-26 18:52:31	1.20775	1.17016	1.40869	1.87094	1.51124	1.91469	5	5	5	3118.82	3766.75	3649.53	4393.44
801	FALSE	1	70	C19	YMR093Wp-like protein [Saccharomyces cerevisiae AWRI1631]		gi|207342335	512.42	100	62505.8	9.35	APLLPQQTTPEQR	13	25	(N-term)_iTRAQ[0]	33.55	98.463	1622.9	1622.9	0.00292969	1.80522	16305.3	35.9715			2013-08-26 18:07:16	1.90115	1.4069	2.07856	1.87094	1.51124	1.91469	5	5	5	1249.18	2374.88	1757.47	2596.49
239	FALSE	1	176	H3	YML028Wp-like protein [Saccharomyces cerevisiae AWRI1631]		gi|207342498	124.46	100	15261.2	4.95	DYGVLIEEEGVALR	111	124	(N-term)_iTRAQ[0]	81.22	100	1706.91	1707.04	0.136108	79.7397	22476.3	64.92			2013-08-27 01:22:13	0.654499	0.601632	0.700938	0.698114	0.626741	0.644104	2	2	2	1663.63	1088.84	1000.89	1166.1
652	FALSE	1	187	H14	YML028Wp-like protein [Saccharomyces cerevisiae AWRI1631]		gi|207342498	124.46	100	15261.2	4.95	KEGGLGPINIPLLADTNHSLSR	89	110	(N-term)_iTRAQ[0], Lysine(K)_iTRAQ[1]	43.24	99.835	2590.46	2590.62	0.168213	64.9356	21275.9	52.6889			2013-08-27 00:45:58	0.744636	0.652898	0.591878	0.698114	0.626741	0.644104	2	2	2	2074.26	1544.57	1354.28	1227.71
18	FALSE	1	267	K19	YHR203Cp-like protein [Saccharomyces cerevisiae AWRI1631]		gi|207344483	317.476	100	25036	9.76	TDTTYPAGFMDVITLDATNENFR	13	35	(N-term)_iTRAQ[0]	164.73	100	2736.29	2736.68	0.386719	141.329	49403.1	78.7531			2013-08-27 04:17:01	1.18763	0.92184	1.4179	1.53396	1.27424	1.50717	4	4	4	1152.67	1368.94	1062.57	1634.37
189	FALSE	1	205	I5	YHR203Cp-like protein [Saccharomyces cerevisiae AWRI1631]		gi|207344483	317.476	100	25036	9.76	HDGGFDLVHIKDSLDNTFVTR	136	156	(N-term)_iTRAQ[0], Lysine(K)_iTRAQ[11]	91.22	100	2674.38	2674.61	0.228027	85.2635	55121.6	63.4106			2013-08-27 02:29:55	1.83808	1.32579	1.48833	1.53396	1.27424	1.50717	4	4	4	2324.56	4272.72	3081.87	3459.71
825	FALSE	1	206	I6	YHR203Cp-like protein [Saccharomyces cerevisiae AWRI1631]		gi|207344483	317.476	100	25036	9.76	LNNVFVIGEQGKPYISLPK	157	175	(N-term)_iTRAQ[0], Lysine(K)_iTRAQ[12,19]	31.47	97.519	2548.49	2548.61	0.119629	46.9411	32338.9	29.0556			2013-08-27 02:28:19	1.29534	1.42535	1.51073	1.53396	1.27424	1.50717	4	4	4	1437.39	1861.91	2048.78	2171.5
833	FALSE	1	69	C18	YHR203Cp-like protein [Saccharomyces cerevisiae AWRI1631]		gi|207344483	317.476	100	25036	9.76	GVPYVVTHDGR	70	80	(N-term)_iTRAQ[0]	31.02	97.248	1343.72	1343.71	-0.00415039	-3.08873	5435.98	40.3865			2013-08-26 18:10:28	1.95807	1.51338	1.61852	1.53396	1.27424	1.50717	4	4	4	445.394	872.112	674.052	720.88
32	FALSE	1	255	K7	YHR052Wp-like protein [Saccharomyces cerevisiae AWRI1631]		gi|207344709	394.87	100	48747.3	8.92	SPVLPLYYNQDVLDELEAK	286	304	(N-term)_iTRAQ[0], Lysine(K)_iTRAQ[19]	143.91	100	2494.33	2494.66	0.327881	131.45	21412.3	57.4821			2013-08-27 04:51:19	1.23938	0.886278	1.27353	1.35441	1.16313	1.46704	5	5	5	1406.88	1743.66	1246.89	1791.7
64	FALSE	1	258	K10	YHR052Wp-like protein [Saccharomyces cerevisiae AWRI1631]		gi|207344709	394.87	100	48747.3	8.92	GLMEIANPSELGSIFSK	332	348	(N-term)_iTRAQ[0], Lysine(K)_iTRAQ[17]	129.04	100	2081.12	2081.42	0.297852	143.121	39702.8	78.8546			2013-08-27 04:42:39	1.40256	1.28102	1.65951	1.35441	1.16313	1.46704	5	5	5	1123.75	1576.12	1439.54	1864.86
595	FALSE	1	89	D14	YHR052Wp-like protein [Saccharomyces cerevisiae AWRI1631]		gi|207344709	394.87	100	48747.3	8.92	AYNKVETTPISIR	198	210	(N-term)_iTRAQ[0], Lysine(K)_iTRAQ[4]	47.95	99.944	1780.02	1780.03	0.00610352	3.4289	89947	27.6944			2013-08-26 19:48:15	1.21979	1.07605	1.3655	1.35441	1.16313	1.46704	5	5	5	6940.74	8466.27	7468.61	9477.56
630	FALSE	1	130	F5	YHR052Wp-like protein [Saccharomyces cerevisiae AWRI1631]		gi|207344709	394.87	100	48747.3	8.92	VYMNQLPVKLPR	229	240	(N-term)_iTRAQ[0], Lysine(K)_iTRAQ[9]	45.01	99.89	1746.03	1746.11	0.0793457	45.4434	90890.2	37.4175			2013-08-26 22:41:43	1.28833	1.29206	1.50985	1.35441	1.16313	1.46704	5	5	5	5501.02	7087.12	7107.68	8305.73
864	FALSE	1	49	B22	YHR052Wp-like protein [Saccharomyces cerevisiae AWRI1631]		gi|207344709	394.87	100	48747.3	8.92	STPVSTPSKEK	10	20	(N-term)_iTRAQ[0], Lysine(K)_iTRAQ[9,11]	28.96	95.577	1592.92	1592.92	-0.00549316	-3.44848	7933.8	33.4389			2013-08-26 17:41:02	1.66843	1.34865	1.55952	1.35441	1.16313	1.46704	5	5	5	880.192	1468.54	1187.07	1372.68
135	FALSE	1	232	J8	YHR019Cp-like protein [Saccharomyces cerevisiae AWRI1631]		gi|207344772	104.21	100	36938.5	5.02	EGIDTDAYYWFIDQR	241	255	(N-term)_iTRAQ[0]	104.21	100	2035.95	2036.18	0.230225	113.08	38027.9	65.102			2013-08-27 03:07:07	1.6323	1.25247	1.7749	1.6323	1.25247	1.7749	1	1	1	1533.13	2502.52	1920.19	2721.15
69	FALSE	1	234	J10	YGR103Wp-like protein [Saccharomyces cerevisiae AWRI1631]		gi|207345119	738.476	100	81041.7	5.44	IISGLSSYILESR	255	267	(N-term)_iTRAQ[0]	126.83	100	1581.9	1582.1	0.200806	126.94	97749.8	75.5567			2013-08-27 03:12:54	1.07711	0.928673	1.4781	1.29025	1.17791	1.58581	11	11	11	3378.27	3638.77	3137.31	4993.42
[truncated: 3,333 more rows]
