# Supplementary material for: Studies on the Coordination of Ribosomal Protein Assembly Events Involved in Processing and Stabilization of Yeast Early Large Ribosomal Subunit Precursors
Source: PLoS One. 2015 Dec 7;10(12):e0143768. doi: 10.1371/journal.pone.0143768 (PMC4671574; doi:10.1371/journal.pone.0143768)
Supplement: S1 File — (ZIP) [file pone.0143768.s004.zip › E6T2(L18_L20_L33).xlsx]

## Sheet: L18 vs WT
	Accession Number	Name	Class	Peptide Count	Name (Peptide Count)	Avg iTRAQ ratio (115/114)	iTRAQ Standard Deviation (115/114)	Localisation	SGD Description	Copy Number per Cell
	gi|1164943	rpS7A	A1	2	rpS7A (2)	2.92491	0.05286	0	Protein component of the small (40S) ribosomal subunit, nearly identical to Rps7Bp; interacts with Kti11p; deletion causes hypersensitivity to zymocin; has similarity to rat S7 and Xenopus S8 ribosomal proteins	41000
	gi|190404968	rpS13	A1	2	rpS13 (2)	2.44307	0.0705453	0	Protein component of the small (40S) ribosomal subunit; has similarity to E. coli S15 and rat S13 ribosomal proteins	not visualized
	gi|256273384	rpS23A	A1	3	rpS23A (3)	2.00519	0.895568	cytoplasm	Ribosomal protein 28 (rp28) of the small (40S) ribosomal subunit, required for translational accuracy; nearly identical to Rps23Bp and similar to E. coli S12 and rat S23 ribosomal proteins; deletion of both RPS23A and RPS23B is lethal	10600
	gi|6322583	rpS5	A1	5	rpS5 (5)	1.89921	0.256805	0	Protein component of the small (40S) ribosomal subunit, the least basic of the non-acidic ribosomal proteins; phosphorylated in vivo; essential for viability; has similarity to E. coli S7 and rat S5 ribosomal proteins	not visualized
	gi|6324533	rpS15	A1	2	rpS15 (2)	1.71137	0.427101	0	Protein component of the small (40S) ribosomal subunit; has similarity to E. coli S19 and rat S15 ribosomal proteins	not visualized
	gi|6320918	rpS24A	A1	4	rpS24A (4)	1.67358	0.230708	cytoplasm	Protein component of the small (40S) ribosomal subunit; identical to Rps24Bp and has similarity to rat S24 ribosomal protein	not visualized
	gi|6321997	rpS4B	A1	3	rpS4B (3)	1.66981	0.342541	cytoplasm	Protein component of the small (40S) ribosomal subunit; identical to Rps4Ap and has similarity to rat S4 ribosomal protein	102000
	gi|6324741	rpS28A	A1	1	rpS28A (1)	1.66685	0	cytoplasm	Protein component of the small (40S) ribosomal subunit; nearly identical to Rps28Bp and has similarity to rat S28 ribosomal protein	94500
	gi|1151236	rpS6A/B	A1	3	rpS6A/B (3)	1.63543	0.543658	cytoplasm	Protein component of the small (40S) ribosomal subunit; identical to Rps6Bp and has similarity to rat S6 ribosomal protein	66000
	gi|49258832	rpS18A/B	A1	3	rpS18A/B (3)	1.58418	0.331529	cytoplasm	Protein component of the small (40S) ribosomal subunit; nearly identical to Rps18Bp and has similarity to E. coli S13 and rat S18 ribosomal proteins	48100
	gi|207346268	rpS17B	A1	3	rpS17B (3)	1.54035	0.205448	cytoplasm	Ribosomal protein 51 (rp51) of the small (40s) subunit; nearly identical to Rps17Ap and has similarity to rat S17 ribosomal protein	30500
	gi|6319666	rpS9B	A1	2	rpS9B (2)	1.53229	0.106892	cytoplasm	Protein component of the small (40S) ribosomal subunit; nearly identical to Rps9Ap and has similarity to E. coli S4 and rat S9 ribosomal proteins	63300
	gi|6321772	rpS20	A1	2	rpS20 (2)	1.46947	0.00151411	0	Protein component of the small (40S) ribosomal subunit; overproduction suppresses mutations affecting RNA polymerase III-dependent transcription; has similarity to E. coli S10 and rat S20 ribosomal proteins	not visualized
	gi|55670021	Asc1p	A1	1	Asc1p (1)	1.42416	0	0	G-protein beta subunit and guanine nucleotide dissociation inhibitor for Gpa2p; ortholog of RACK1 that inhibits translation; core component of the small (40S) ribosomal subunit; represses Gcn4p in the absence of amino acid starvation	333000
	gi|256272110	rpS21B	A1	3	rpS21B (3)	1.39751	0.130905	cytoplasm	Protein component of the small (40S) ribosomal subunit; nearly identical to Rps21Ap and has similarity to rat S21 ribosomal protein	15300
	gi|1914797	rpS11B	A1	1	rpS11B (1)	1.37922	0	cytoplasm	Protein component of the small (40S) ribosomal subunit; identical to Rps11Ap and has similarity to E. coli S17 and rat S11 ribosomal proteins	1200
	gi|6321653	rpS0A	A1	6	rpS0A (6)	1.36105	0.314931	cytoplasm	Protein component of the small (40S) ribosomal subunit, nearly identical to Rps0Bp; required for maturation of 18S rRNA along with Rps0Bp; deletion of either RPS0 gene reduces growth rate, deletion of both genes is lethal	93700
	gi|899490	rpS12	A1	2	rpS12 (2)	1.33512	0.060507	0	Protein component of the small (40S) ribosomal subunit; has similarity to rat ribosomal protein S12	not visualized
	gi|10383793	rpS14A	A1	2	rpS14A (2)	1.27511	0.231662	0	Ribosomal protein 59 of the small subunit, required for ribosome assembly and 20S pre-rRNA processing; mutations confer cryptopleurine resistance; nearly identical to Rps14Bp and similar to E. coli S11 and rat S14 ribosomal proteins	29600
	gi|6324151	rpS3	A1	3	rpS3 (3)	1.19279	0.141689	0	Protein component of the small (40S) ribosomal subunit, has apurinic/apyrimidinic (AP) endonuclease activity; essential for viability; has similarity to E. coli S3 and rat S3 ribosomal proteins	146000
	gi|6321249	rpS26A	A1	1	rpS26A (1)	1.18771	0	cytoplasm	Protein component of the small (40S) ribosomal subunit; nearly identical to Rps26Bp and has similarity to rat S26 ribosomal protein	16300
	gi|6321315	rpS2	A1	3	rpS2 (3)	1.18017	0.137134	0	Protein component of the small (40S) subunit, essential for control of translational accuracy; phosphorylation by C-terminal domain kinase I (CTDK-I) enhances translational accuracy; similar to E. coli S5 and rat S2 ribosomal proteins	not visualized
	gi|6323577	rpS1B	A1	7	rpS1B (7)	1.13188	0.164769	cytoplasm	Ribosomal protein 10 (rp10) of the small (40S) subunit; nearly identical to Rps1Ap and has similarity to rat S3a ribosomal protein	107000
	gi|171727	rpS8A	A1	3	rpS8A (3)	1.08388	0.0708089	cytoplasm	Protein component of the small (40S) ribosomal subunit; identical to Rps8Bp and has similarity to rat S8 ribosomal protein	15900
	gi|6323886	rpS10B	A1	1	rpS10B (1)	1.05628	0	cytoplasm	Protein component of the small (40S) ribosomal subunit; nearly identical to Rps10Ap and has similarity to rat ribosomal protein S10	7650
	gi|259149446	rpP2A	A2	2	rpP2A (2)	2.30055	0.567179	cytoplasm	Ribosomal protein P2 alpha, a component of the ribosomal stalk, which is involved in the interaction between translational elongation factors and the ribosome; regulates the accumulation of P1 (Rpp1Ap and Rpp1Bp) in the cytoplasm	428000
	gi|6325359	rpL11	A2	5	rpL11 (5)	1.75946	0.327632	cytoplasm	Protein component of the large (60S) ribosomal subunit, nearly identical to Rpl11Bp; involved in ribosomal assembly; depletion causes degradation of proteins and RNA of the 60S subunit; has similarity to E. coli L5 and rat L11	39000
	gi|6320122	rpP1A	A2	1	rpP1A (1)	1.55147	0	cytoplasm	Ribosomal stalk protein P1 alpha, involved in the interaction between translational elongation factors and the ribosome; accumulation of P1 in the cytoplasm is regulated by phosphorylation and interaction with the P2 stalk component	not visualized
	gi|6324445	rpL25	A2	1	rpL25 (1)	1.54648	0	0	Primary rRNA-binding ribosomal protein component of the large (60S) ribosomal subunit, has similarity to E. coli L23 and rat L23a ribosomal proteins; binds to 26S rRNA via a conserved C-terminal motif	not visualized
	gi|6321754	rpL8	A2	3	rpL8 (3)	1.50877	0.255531	cytoplasm	Ribosomal protein L4 of the large (60S) ribosomal subunit, nearly identical to Rpl8Bp and has similarity to rat L7a ribosomal protein; mutation results in decreased amounts of free 60S subunits	238000
	gi|6325126	rpL5	A2	9	rpL5 (9)	1.42817	0.527147	cytoplasm	Protein component of the large (60S) ribosomal subunit with similarity to E. coli L18 and rat L5 ribosomal proteins; binds 5S rRNA and is required for 60S subunit assembly	not visualized
	gi|6320073	rpP1B	A2	1	rpP1B (1)	1.31054	0	cytoplasm	Ribosomal protein P1 beta, component of the ribosomal stalk, which is involved in interaction of translational elongation factors with ribosome; accumulation is regulated by phosphorylation and interaction with the P2 stalk component	22400
	gi|6323848	rpL36	A2	2	rpL36 (2)	1.30617	0.350476	cytoplasm	N-terminally acetylated protein component of the large (60S) ribosomal subunit, nearly identical to Rpl36Bp and has similarity to rat L36 ribosomal protein; binds to 5.8 S rRNA	31600
	gi|124263182	rpL32	A2	3	rpL32 (3)	1.29811	0.00476962	0	Protein component of the large (60S) ribosomal subunit, has similarity to rat L32 ribosomal protein; overexpression disrupts telomeric silencing	not visualized
	gi|6323104	rpL10	A2	6	rpL10 (6)	1.23537	0.209202	cytoplasm	Protein component of the large (60S) ribosomal subunit, responsible for joining the 40S and 60S subunits; regulates translation initiation; has similarity to rat L10 ribosomal protein and to members of the QM gene family	not visualized
	gi|151940865	rpP0	A2	6	rpP0 (6)	1.21371	0.306378	0	Conserved ribosomal protein P0 similar to rat P0, human P0, and E. coli L10e; shown to be phosphorylated on serine 302	not visualized
	gi|6324262	rpL9	A2	1	rpL9 (1)	1.20337	0	cytoplasm	Protein component of the large (60S) ribosomal subunit, nearly identical to Rpl9Ap and has similarity to E. coli L6 and rat L9 ribosomal proteins	76000
	gi|218511	rpL6	A2	1	rpL6 (1)	1.20333	0	cytoplasm	N-terminally acetylated protein component of the large (60S) ribosomal subunit, has similarity to Rpl6Bp and to rat L6 ribosomal protein; binds to 5.8S rRNA	38400
	gi|49258850	rpL15	A2	5	rpL15 (5)	1.18356	0.241893	0	Protein component of the large (60S) ribosomal subunit, nearly identical to Rpl15Bp and has similarity to rat L15 ribosomal protein; binds to 5.8 S rRNA	not visualized
	gi|6321407	rpL24	A2	3	rpL24 (3)	1.18166	0.0613083	cytoplasm	Ribosomal protein L30 of the large (60S) ribosomal subunit, nearly identical to Rpl24Bp and has similarity to rat L24 ribosomal protein; not essential for translation but may be required for normal translation rate	247000
	gi|292659544	rpL23	A2	4	rpL23 (4)	1.18087	0.203897	nucleus	Protein component of the large (60S) ribosomal subunit, identical to Rpl23Bp and has similarity to E. coli L14 and rat L23 ribosomal proteins	not visualized
	gi|119390529	rpL1	A2	2	rpL1 (2)	1.15554	0.0883909	cytoplasm	N-terminally acetylated protein component of the large (60S) ribosomal subunit, nearly identical to Rpl1Ap and has similarity to E. coli L1 and rat L10a ribosomal proteins; rpl1a rpl1b double null mutation is lethal	265000
	gi|9755331	rpL34	A2	3	rpL34 (3)	1.11793	0.281117	cytoplasm	Protein component of the large (60S) ribosomal subunit, nearly identical to Rpl34Bp and has similarity to rat L34 ribosomal protein	23600
	gi|6319505	rpL4	A2	5	rpL4 (5)	1.09591	0.13954	cytoplasm	N-terminally acetylated protein component of the large (60S) ribosomal subunit, nearly identical to Rpl4Bp and has similarity to E. coli L4 and rat L4 ribosomal proteins	not visualized
	gi|6321362	rpL7	A2	5	rpL7 (5)	1.06563	0.164625	cytoplasm	Protein component of the large (60S) ribosomal subunit, nearly identical to Rpl7Bp and has similarity to E. coli L30 and rat L7 ribosomal proteins; contains a conserved C-terminal Nucleic acid Binding Domain (NDB2)	101000
	gi|190408368	rpL13	A2	8	rpL13 (8)	1.02468	0.19764	cytoplasm	Protein component of the large (60S) ribosomal subunit, nearly identical to Rpl13Ap; not essential for viability; has similarity to rat L13 ribosomal protein	54200
	gi|791118	rpL16	A2	2	rpL16 (2)	1.01486	0.21964	0	N-terminally acetylated protein component of the large (60S) ribosomal subunit, binds to 5.8 S rRNA; has similarity to Rpl16Ap, E. coli L13 and rat L13a ribosomal proteins; transcriptionally regulated by Rap1p	not visualized
	gi|49258841	rpL3	A2	11	rpL3 (11)	1.00002	0.541893	cytoplasm	Protein component of the large (60S) ribosomal subunit, has similarity to E. coli L3 and rat L3 ribosomal proteins; involved in the replication and maintenance of killer double stranded RNA virus	450
	gi|6323567	rpL6	A2	1	rpL6 (1)	0.974648	0	cytoplasm	N-terminally acetylated protein component of the large (60S) ribosomal subunit, has similarity to Rpl6Bp and to rat L6 ribosomal protein; binds to 5.8S rRNA	37100
	gi|49258840	rpL2	A2	3	rpL2 (3)	0.943007	0.198403	cytoplasm	Protein component of the large (60S) ribosomal subunit, identical to Rpl2Bp and has similarity to E. coli L2 and rat L8 ribosomal proteins	not quantitated
	gi|6319444	rpL19	A2	2	rpL19 (2)	0.880986	0.275701	cytoplasm	Protein component of the large (60S) ribosomal subunit, nearly identical to Rpl19Ap and has similarity to rat L19 ribosomal protein; rpl19a and rpl19b single null mutations result in slow growth, while the double null mutation is lethal	225000
	gi|49258853	rpL18	A2	2	rpL18 (2)	0.801854	0.17139	0	Protein component of the large (60S) ribosomal subunit, identical to Rpl18Bp and has similarity to rat L18 ribosomal protein; intron of RPL18A pre-mRNA forms stem-loop structures that are a target for Rnt1p cleavage leading to degradation	not visualized
	gi|736308	rpL20	A2	3	rpL20 (3)	0.800811	0.100966	cytoplasm	Protein component of the large (60S) ribosomal subunit, nearly identical to Rpl20Bp and has similarity to rat L18a ribosomal protein	54300
	gi|6322847	rpL14	A2	1	rpL14 (1)	0.760962	0	cytoplasm	N-terminally acetylated protein component of the large (60S) ribosomal subunit, nearly identical to Rpl14Bp and has similarity to rat L14 ribosomal protein; rpl14a csh5 double null mutant exhibits synthetic slow growth	45300
	gi|256271337	rpL17	A2	1	rpL17 (1)	0.743173	0	cytoplasm	Protein component of the large (60S) ribosomal subunit, nearly identical to Rpl17Ap and has similarity to E. coli L22 and rat L17 ribosomal proteins	21100
	gi|51830274	Bfr2p	A3	2	Bfr2p (2)	3.88876	2.42039	nucleolus	Essential protein that is a component of 90S preribosomes; may be involved in rRNA processing; multicopy suppressor of sensitivity to Brefeldin A; expression is induced during lag phase and also by cold shock	15400
	gi|151944842	Lcp5p	A3	1	Lcp5p (1)	3.35651	0	0	Essential protein involved in maturation of 18S rRNA; depletion leads to inhibited pre-rRNA processing and reduced polysome levels; localizes primarily to the nucleolus	1430
	gi|151946633	Enp1p	A3	2	Enp1p (2)	3.12993	0.233637	cytoplasm,nucleolus,nucleus	Protein associated with U3 and U14 snoRNAs, required for pre-rRNA processing and 40S ribosomal subunit synthesis; localized in the nucleus and concentrated in the nucleolus	21600
	gi|160358657	Rok1p	A3	2	Rok1p (2)	2.79753	0.826879	0	ATP-dependent RNA helicase of the DEAD box family; required for 18S rRNA synthesis	not visualized
	gi|256270959	Krr1p	A3	1	Krr1p (1)	2.7451	0	cytoplasm,nucleolus	Essential nucleolar protein required for the synthesis of 18S rRNA and for the assembly of 40S ribosomal subunit	4340
	gi|45269774	Emg1p	A3	2	Emg1p (2)	2.53576	1.17776	cytoplasm,nucleus	Member of the alpha/beta knot fold methyltransferase superfamily; required for maturation of 18S rRNA and for 40S ribosome production; interacts with RNA and with S-adenosylmethionine; associates with spindle/microtubules; forms homodimers	not visualized
	gi|151941853	Nop14p /Utp2p	A3	2	Nop14p /Utp2p (2)	2.1666	0.894397	0	Nucleolar protein, forms a complex with Noc4p that mediates maturation and nuclear export of 40S ribosomal subunits; also present in the small subunit processome complex, which is required for processing of pre-18S rRNA	not visualized
	gi|151943423	Enp2p	A3	4	Enp2p (4)	2.15874	0.668889	0	Protein associated with U3 and U14 snoRNAs, required for pre-rRNA processing and 40S ribosomal subunit synthesis; localized in the nucleus and concentrated in the nucleolus	not visualized
	gi|6323031	Cms1p	A3	1	Cms1p (1)	1.8643	0	nucleus	Subunit of U3-containing 90S preribosome processome complex involved in production of 18S rRNA and assembly of small ribosomal subunit; overexpression rescues supressor mutant of mcm10; null mutant is viable	1200
	gi|1164988	Pno1p	A3	1	Pno1p (1)	1.80116	0	#N/A	Essential nucleolar protein required for pre-18S rRNA processing, interacts with Dim1p, an 18S rRNA dimethyltransferase, and also with Nob1p, which is involved in proteasome biogenesis; contains a KH domain	#N/A
	gi|151941158	Sof1p	A3	4	Sof1p (4)	1.71959	0.61821	nucleolus	Essential protein required for biogenesis of 40S (small) ribosomal subunit; has similarity to the beta subunit of trimeric G-proteins and the splicing factor Prp4p	6620
	gi|151944405	Kre33p	A3	3	Kre33p (3)	1.70508	0.285147	nucleolus	Essential protein of unknown function; heterozygous mutant shows haploinsufficiency in K1 killer toxin resistance	not quantitated
	gi|151942910	Rrp9p	A3	1	Rrp9p (1)	1.59121	0	nucleolus	Protein involved in pre-rRNA processing, associated with U3 snRNP; component of small ribosomal subunit (SSU) processosome; ortholog of the human U3-55k protein	5130
	gi|151942584	Bms1p	A3	2	Bms1p (2)	1.43211	0.0176729	0	GTPase required for synthesis of 40S ribosomal subunits and for processing the 35S pre-rRNA at sites A0, A1, and A2; interacts with Rcl1p, which stimulates its GTPase and U3 snoRNA binding activities; has similarity to Tsr1p	not visualized
	gi|414604	Dhr2p	A3	1	Dhr2p (1)	1.33701	0	nucleolus	Predominantly nucleolar DEAH-box ATP-dependent RNA helicase, required for 18S rRNA synthesis	721
	gi|190407071	Prp43p	A3	2	Prp43p (2)	1.27607	0.185913	nucleolus	RNA helicase in the DEAH-box family, functions in both RNA polymerase I and polymerase II transcript metabolism, involved in release of the lariat-intron from the spliceosome	16900
	gi|151942575	New1p	A3	1	New1p (1)	1.25421	0	cytoplasm	ATP binding cassette family member; Asn/Gln-rich rich region supports [NU+] prion formation and susceptibility to [PSI+] prion induction; homologous to mRNA export factor from S. pombe and similar protein from C. albicans (	37600
	gi|253181	Nsr1p	A3	3	Nsr1p (3)	1.0088	0.0527985	nucleolus	Nucleolar protein that binds nuclear localization sequences, required for pre-rRNA processing and ribosome biogenesis	77400
	gi|151945830	Ecm16p	A3	1	Ecm16p (1)	0.989329	0	nucleolus	Essential DEAH-box ATP-dependent RNA helicase specific to the U3 snoRNP, predominantly nucleolar in distribution, required for 18S rRNA synthesis	2000
	gi|6323158	Dip2p / Utp12p	A3a	1	Dip2p / Utp12p (1)	5.31199	0	cytoplasm,nucleus	Nucleolar protein, specifically associated with the U3 snoRNA, part of the large ribonucleoprotein complex known as the small subunit (SSU) processome, required for 18S rRNA biogenesis, part of the active pre-rRNA processing complex	9620
	gi|151941062	Utp13p	A3a	1	Utp13p (1)	4.77918	0	nucleolus	Nucleolar protein, component of the small subunit (SSU) processome containing the U3 snoRNA that is involved in processing of pre-18S rRNA	8070
	gi|170992	Utp6p	A3a	1	Utp6p (1)	4.77351	0	nucleolus	Nucleolar protein, component of the small subunit (SSU) processome containing the U3 snoRNA that is involved in processing of pre-18S rRNA	7520
	gi|151945015	Utp10p	A3a	4	Utp10p (4)	3.90099	1.82285	nucleolus	Nucleolar protein, component of the small subunit (SSU) processome containing the U3 snoRNA that is involved in processing of pre-18S rRNA	18200
	gi|6325402	Noc4p	A3a	2	Noc4p (2)	3.60077	1.18914	nucleus	Nucleolar protein, forms a complex with Nop14p that mediates maturation and nuclear export of 40S ribosomal subunits	1630
	gi|151946073	Utp14p	A3a	3	Utp14p (3)	3.30922	0.829928	nucleolus,nucleus	Subunit of U3-containing Small Subunit (SSU) processome complex involved in production of 18S rRNA and assembly of small ribosomal subunit	1470
	gi|14270688	Utp20p	A3a	1	Utp20p (1)	3.18092	0	cytoplasm,nucleolus	Component of the small-subunit (SSU) processome, which is involved in the biogenesis of the 18S rRNA	not visualized
	gi|151945258	Utp18p	A3a	1	Utp18p (1)	2.82651	0	nucleolus	Possible U3 snoRNP protein involved in maturation of pre-18S rRNA, based on computational analysis of large-scale protein-protein interaction data	9570
	gi|6320531	Utp4p	A3a	5	Utp4p (5)	2.76342	0.892257	nucleolus	Subunit of U3-containing 90S preribosome and Small Subunit (SSU) processome complexes involved in production of 18S rRNA and assembly of small ribosomal subunit; member of t-Utp subcomplex involved with transcription of 35S rRNA transcript	5440
	gi|6323441	Utp21p	A3a	6	Utp21p (6)	2.56278	0.752897	nucleus	Subunit of U3-containing 90S preribosome and Small Subunit (SSU) processome complexes involved in production of 18S rRNA and assembly of small ribosomal subunit; synthetic defect with STI1 Hsp90 cochaperone; human homolog linked to glaucoma	2020
	gi|151941850	Sas10p / Utp3p	A3a	3	Sas10p / Utp3p (3)	2.39378	0.861427	0	Essential subunit of U3-containing Small Subunit (SSU) processome complex involved in production of 18S rRNA and assembly of small ribosomal subunit; disrupts silencing when overproduced	not visualized
	gi|151943873	Pwp2p	A3a	2	Pwp2p (2)	2.36803	0.0680214	nucleolus	Conserved 90S pre-ribosomal component essential for proper endonucleolytic cleavage of the 35 S rRNA precursor at A0, A1, and A2 sites; contains eight WD-repeats; PWP2 deletion leads to defects in cell cycle and bud morphogenesis	16700
	gi|116666730	Snu13	A3a	2	Snu13 (2)	2.25466	1.02485	0	RNA binding protein, part of U3 snoRNP involved in rRNA processing, part of U4/U6-U5 tri-snRNP involved in mRNA splicing, similar to human 15.5K protein	not visualized
	gi|6324635	Cka2p	A3a	1	Cka2p (1)	2.2035	0	cytoplasm,nucleus	Alpha' catalytic subunit of casein kinase 2, a Ser/Thr protein kinase with roles in cell growth and proliferation; the holoenzyme also contains CKA1, CKB1 and CKB2, the many substrates include transcription factors and all RNA polymerases	4540
	gi|190407832	Nan1p	A3a	3	Nan1p (3)	2.02982	0.488853	nucleolus	U3 snoRNP protein, component of the small (ribosomal) subunit (SSU) processosome containing U3 snoRNA; required for the biogenesis of18S rRNA	6560
	gi|6321990	Utp9p	A3a	2	Utp9p (2)	1.97758	0.0726463	nucleolus	Nucleolar protein, component of the small subunit (SSU) processome containing the U3 snoRNA that is involved in processing of pre-18S rRNA	20000
	gi|151943408	Utp8p	A3a	1	Utp8p (1)	1.87093	0	nucleolus	Nucleolar protein required for export of tRNAs from the nucleus; also copurifies with the small subunit (SSU) processome containing the U3 snoRNA that is involved in processing of pre-18S rRNA	16800
	gi|207342335	Utp15p	A3a	2	Utp15p (2)	1.65876	0.0869478	nucleolus,nucleus	Nucleolar protein, component of the small subunit (SSU) processome containing the U3 snoRNA that is involved in processing of pre-18S rRNA	358
	gi|151942889	Mrd1p	A3a	1	Mrd1p (1)	1.53967	0	0	Essential conserved protein that is part of the 90S preribosome; required for production of 18S rRNA and small ribosomal subunit; contains five consensus RNA-binding domains	2220
	gi|190409480	Nop9p	A3a	1	Nop9p (1)	1.38189	0	nucleolus,nucleus	Essential subunit of U3-containing 90S preribosome involved in production of 18S rRNA and assembly of small ribosomal subunit; also part of pre-40S ribosome and required for its export into cytoplasm; binds RNA and contains pumilio domain	2930
	gi|151941600	Utp30p	A3a	1	Utp30p (1)	1.34678	0	nucleolus,nucleus	Subunit of U3-containing 90S preribosome complex involved in production of 18S rRNA and assembly of small ribosomal subunit	3060
	gi|45271026	Fap7p	A3b	1	Fap7p (1)	2.00641	0	cytoplasm,nucleus	Essential NTPase required for small ribosome subunit synthesis, mediates processing of the 20S pre-rRNA at site D in the cytoplasm but associates only transiently with 43S preribosomes via Rps14p, may be the endonuclease for site D	8350
	gi|151943709	Lsg1p	A4	1	Lsg1p (1)	2.33354	0	cytoplasm	Putative GTPase involved in 60S ribosomal subunit biogenesis; required for the release of Nmd3p from 60S subunits in the cytoplasm	19400
	gi|151942459	Puf6p	A4	2	Puf6p (2)	2.10378	0.352802	nucleolus,nucleus	Pumilio-homology domain protein that binds ASH1 mRNA at PUF consensus sequences in the 3' UTR and represses its translation, resulting in proper asymmetric localization of ASH1 mRNA	21500
	gi|6325213	Nop4p	A4	11	Nop4p (11)	1.92393	0.351208	nucleolus,nucleus	Nucleolar protein, essential for processing and maturation of 27S pre-rRNA and large ribosomal subunit biogenesis; constituent of 66S pre-ribosomal particles; contains four RNA recognition motifs (RRMs)	4990
	gi|6323947	Has1p	A4	8	Has1p (8)	1.91224	0.536094	0	ATP-dependent RNA helicase; localizes to both the nuclear periphery and nucleolus; highly enriched in nuclear pore complex fractions; constituent of 66S pre-ribosomal particles	not visualized
	gi|151945592	Nop12p	A4	7	Nop12p (7)	1.87994	0.280476	nucleolus	Nucleolar protein involved in pre-25S rRNA processing and biogenesis of large 60S ribosomal subunit; contains an RNA recognition motif (RRM); binds to Ebp2; similar to Nop13p and Nsr1p	5910
	gi|151941136	Rix7p	A4	1	Rix7p (1)	1.77008	0	nucleolus,nucleus	Putative ATPase of the AAA family, required for export of pre-ribosomal large subunits from the nucleus; distributed between the nucleolus, nucleoplasm, and nuclear periphery depending on growth conditions	4490
	gi|6323885	Rrp5p	A4	18	Rrp5p (18)	1.7586	0.349326	nucleolus	RNA binding protein with preference for single stranded tracts of U's involved in synthesis of both 18S and 5.8S rRNAs; component of both the ribosomal small subunit (SSU) processosome and the 90S preribosome	8860
	gi|190409747	Rrp14p	A4	1	Rrp14p (1)	1.72354	0	0	Essential protein, constituent of 66S pre-ribosomal particles; interacts with proteins involved in ribosomal biogenesis and cell polarity; member of the SURF-6 family	not visualized
	gi|207340712	Nip7p	A4	3	Nip7p (3)	1.57636	0.260599	nucleolus,nucleus	Nucleolar protein required for 60S ribosome subunit biogenesis, constituent of 66S pre-ribosomal particles; physically interacts with Nop8p and the exosome subunit Rrp43p	5170
	gi|259147998	Rlp24p	A4	3	Rlp24p (3)	1.5605	0.254694	0	Essential protein with similarity to Rpl24Ap and Rpl24Bp, associated with pre-60S ribosomal subunits and required for ribosomal large subunit biogenesis	not visualized
	gi|151942049	Noc1p	A4	13	Noc1p (13)	1.55358	0.431571	nucleolus	Constituent of 66S pre-ribosomal particles, required for large (60S) ribosomal subunit biogenesis; involved in nuclear export of pre-ribosomes; required for maintenance of dsRNA virus; homolog of human CAATT-binding protein	15000
	gi|190407574	Ytm1p	A4	3	Ytm1p (3)	1.53998	0.1768	nucleolus,nucleus	Constituent of 66S pre-ribosomal particles, forms a complex with Nop7p and Erb1p that is required for maturation of the large ribosomal subunit; has seven C-terminal WD repeats	6670
	gi|151945296	Noc2p	A4	12	Noc2p (12)	1.49965	0.2569	nucleolus,nucleus	Protein that forms a nucleolar complex with Mak21p that binds to 90S and 66S pre-ribosomes, as well as a nuclear complex with Noc3p that binds to 66S pre-ribosomes; both complexes mediate intranuclear transport of ribosomal precursors	29000
	gi|6323021	Drs1p	A4	2	Drs1p (2)	1.49431	0.472283	cytoplasm,nucleolus,nucleus	Nucleolar DEAD-box protein required for ribosome assembly and function, including synthesis of 60S ribosomal subunits; constituent of 66S pre-ribosomal particles	not visualized
	gi|151941620	Rpf2p	A4	2	Rpf2p (2)	1.48968	0.244102	nucleolus,nucleus	Essential protein involved in the processing of pre-rRNA and the assembly of the 60S ribosomal subunit; interacts with ribosomal protein L11; localizes predominantly to the nucleolus; constituent of 66S pre-ribosomal particles	32400
	gi|6324219	Nop15p	A4	3	Nop15p (3)	1.45042	0.154493	nucleolus,nucleus	Constituent of 66S pre-ribosomal particles, involved in 60S ribosomal subunit biogenesis; localizes to both nucleolus and cytoplasm	4280
	gi|6325164	Nog1p	A4	3	Nog1p (3)	1.41961	0.278042	nucleus	Putative GTPase that associates with free 60S ribosomal subunits in the nucleolus and is required for 60S ribosomal subunit biogenesis; constituent of 66S pre-ribosomal particles; member of the ODN family of nucleolar G-proteins	28000
	gi|207345119	Nop7p	A4	11	Nop7p (11)	1.41577	0.25738	nucleolus,nucleus	Component of several different pre-ribosomal particles; forms a complex with Ytm1p and Erb1p that is required for maturation of the large ribosomal subunit; required for exit from G0 and the initiation of cell proliferation	4530
	gi|207344709	Cic1p/Nsa3p	A4	5	Cic1p/Nsa3p (5)	1.40535	0.151494	nucleolus,nucleus	Essential protein that interacts with proteasome components and has a potential role in proteasome substrate specificity; also copurifies with 66S pre-ribosomal particles	45900
	gi|51013571	Nop2p	A4	7	Nop2p (7)	1.38641	0.220711	nucleolus,nucleus	Probable RNA m(5)C methyltransferase, essential for processing and maturation of 27S pre-rRNA and large ribosomal subunit biogenesis; localized to the nucleolus; constituent of 66S pre-ribosomal particles	18700
	gi|6324868	Rrs1p	A4	4	Rrs1p (4)	1.35217	0.223001	0	Essential protein that binds ribosomal protein L11 and is required for nuclear export of the 60S pre-ribosomal subunit during A3/4; mouse homolog shows altered expression in Huntington's disease model mice	not visualized
	gi|6323693	Erb1p	A4	12	Erb1p (12)	1.31245	0.202021	nucleolus,nucleus	Constituent of 66S pre-ribosomal particles, forms a complex with Nop7p and Ytm1p that is required for maturation of the large ribosomal subunit; required for maturation of the 25S and 5.8S ribosomal RNAs; homologous to mammalian Bop1	2680
	gi|6325273	Tif6p	A4	2	Tif6p (2)	1.31225	0.302773	nucleolus,nucleus	Constituent of 66S pre-ribosomal particles, has similarity to human B1 factor 6 (eIF6); may be involved in the biogenesis and or stability of 60S ribosomal subunits	18600
	gi|6321857	Ssf1p	A4	1	Ssf1p (1)	1.30928	0	nucleolus,nucleus	Constituent of 66S pre-ribosomal particles, required for ribosomal large subunit maturation; functionally redundant with Ssf2p; member of the Brix family	8150
	gi|151941747	Ebp2p	A4	7	Ebp2p (7)	1.29835	0.176797	0	Essential protein required for the maturation of 25S rRNA and 60S ribosomal subunit assembly, localizes to the nucleolus; constituent of 66S pre-ribosomal particles	not visualized
	gi|151941367	Mak16p	A4	2	Mak16p (2)	1.29105	0.0814075	0	Essential nuclear protein, constituent of 66S pre-ribosomal particles; required for maturation of 25S and 5.8S rRNAs;	not visualized
	gi|190405562	Nop16p	A4	5	Nop16p (5)	1.28148	0.123795	nucleolus,nucleus	Constituent of 66S pre-ribosomal particles, involved in 60S ribosomal subunit biogenesis	2860
	gi|151941273	Rea1p/Mdn1p	A4	3	Rea1p/Mdn1p (3)	1.27414	0.229496	cytoplasm,nucleus	Huge dynein-related AAA-type ATPase (midasin), forms extended pre-60S particle with the Rix1 complex (Rix1p-Ipi1p-Ipi3p), may mediate ATP-dependent remodeling of 60S subunits and subsequent export from nucleoplasm to cytoplasm	538
	gi|6324326	Rlp7p	A4	5	Rlp7p (5)	1.2379	0.199437	0	Nucleolar protein with similarity to large ribosomal subunit L7 proteins; constituent of 66S pre-ribosomal particles; plays an essential role in processing of precursors to the large ribosomal subunit RNAs	7720
	gi|6322843	Mrt4p	A4	4	Mrt4p (4)	1.23184	0.143864	nucleolus,nucleus	Protein involved in mRNA turnover and ribosome assembly, localizes to the nucleolus	18200
	gi|190406043	Noc3p	A4	5	Noc3p (5)	1.2272	0.229562	nucleolus,nucleus	Protein that forms a nuclear complex with Noc2p that binds to 66S ribosomal precursors to mediate their intranuclear transport; also binds to chromatin to promote the association of DNA replication factors and replication initiation	11700
	gi|160409988	Mak5p	A4	1	Mak5p (1)	1.22323	0	nucleolus,nucleus	Essential nucleolar protein, putative DEAD-box RNA helicase required for maintenance of M1 dsRNA virus; involved in biogenesis of large (60S) ribosomal subunits	981
	gi|190407271	Brx1p	A4	3	Brx1p (3)	1.18172	0.116738	nucleolus,nucleus	Nucleolar protein, constituent of 66S pre-ribosomal particles; depletion leads to defects in rRNA processing and a block in the assembly of large ribosomal subunits; possesses a sigma(70)-like RNA-binding motif	13200
	gi|6319988	Nop6p	A4	1	Nop6p (1)	1.1218	0	nucleolus	Putative RNA-binding protein implicated in A3/4; contains an RNA recognition motif (RRM) and has similarity to hydrophilins; NOP6 may be a fungal-specific gene as no homologs have been yet identified in higher eukaryotes	8970
	gi|256270950	Spb1p	A4	1	Spb1p (1)	0.789951	0	0	AdoMet-dependent methyltransferase involved in rRNA processing and 60S ribosomal subunit maturation; methylates G2922 in the tRNA docking site of the large subunit rRNA and in the absence of snR52, U2921; suppressor of PAB1 mutants	not visualized
	gi|6320292	Rrp1p	A4	4	Rrp1p (4)	0.69297	0.286473	nucleolus,nucleus	Essential evolutionarily conserved nucleolar protein necessary for biogenesis of 60S ribosomal subunits and processing of pre-rRNAs to mature rRNAs, associated with several distinct 66S pre-ribosomal particles	6960
	gi|151944713	Nug1p	A4	2	Nug1p (2)	0.627664	0.191377	nucleolus,nucleus	GTPase that associates with nuclear 60S pre-ribosomes, required for export of 60S ribosomal subunits from the nucleus	7130
	gi|190405871	Gar1p	A5	1	Gar1p (1)	1.91197	0	nucleolus	Protein component of the H/ACA snoRNP pseudouridylase complex, involved in the modification and cleavage of the 18S pre-rRNA	5730
	gi|6320190	Nop1p	A5	9	Nop1p (9)	1.38022	0.176698	0	Nucleolar protein, component of the small subunit processome complex, which is required for processing of pre-18S rRNA; has similarity to mammalian fibrillarin	not visualized
	gi|151941019	Cbf5p	A5	3	Cbf5p (3)	1.29018	0.190235	nucleolus	Pseudouridine synthase catalytic subunit of box H/ACA small nucleolar ribonucleoprotein particles (snoRNPs), acts on both large and small rRNAs and on snRNA U2; mutations in human ortholog dyskerin cause the disorder dyskeratosis congenita	33600
	gi|190405265	Nop56p	A5	6	Nop56p (6)	1.15408	0.372708	nucleolus	Essential evolutionarily-conserved nucleolar protein component of the box C/D snoRNP complexes that direct 2'-O-methylation of pre-rRNA during its maturation; overexpression causes spindle orientation defects	13500
	gi|206558283	Nop58p	A5	4	Nop58p (4)	1.06687	0.0955085	nucleolus	Protein involved in pre-rRNA processing, 18S rRNA synthesis, and snoRNA synthesis; component of the small subunit processome complex, which is required for processing of pre-18S rRNA	34700
	gi|7839181	Nop10p	A5	1	Nop10p (1)	0.929832	0	nucleolus	Constituent of small nucleolar ribonucleoprotein particles containing H/ACA-type snoRNAs, which are required for pseudouridylation and processing of pre-18S rRNA	not visualized
	gi|71064091	YIL127C	A6	1	YIL127C (1)	4.77317	0	nucleolus	Putative protein of unknown function; identified in a screen for mutants with decreased levels of rDNA transcription; green fluorescent protein (GFP)-fusion protein localizes to the nucleolus; predicted to be involved in ribosome biogenesis	3670
	gi|151945554	Rex4p	A6	1	Rex4p (1)	2.65125	0	nucleolus,nucleus	Putative RNA exonuclease possibly involved in pre-rRNA processing and ribosome assembly	4280
	gi|530998	Fpr3p	A6	6	Fpr3p (6)	2.36517	0.639997	nucleolus,nucleus	Nucleolar peptidyl-prolyl cis-trans isomerase (PPIase); FK506 binding protein; phosphorylated by casein kinase II (Cka1p-Cka2p-Ckb1p-Ckb2p) and dephosphorylated by Ptp1p	9490
	gi|163310814	Npl3p	A6	1	Npl3p (1)	2.17966	0	nucleus	is Nop3, req. for ribos. biogenesis. also for mRNA metabolism. For RNA-binding protein that promotes elongation, regulates termination, and carries poly(A) mRNA from nucleus to cytoplasm; required for pre-mRNA splicing; dissociation from mRNAs promoted by Mtr10p; phosphorylated by Sky1p in the cytoplasm	78700
	gi|151942780	Rrp12p	A6	3	Rrp12p (3)	1.98785	0.357037	cytoplasm,nucleus	Protein required for export of the ribosomal subunits; associates with the RNA components of the pre-ribosomes; contains HEAT-repeats	8170
	gi|160380616	Dbp3p	A6	1	Dbp3p (1)	1.76509	0	nucleolus,nucleus	Putative ATP-dependent RNA helicase of the DEAD-box family involved in ribosomal biogenesis	38900
	gi|577810	Rrp8p	A6	1	Rrp8p (1)	1.51674	0	nucleolus,nucleus	Nucleolar protein involved in rRNA processing, pre-rRNA cleavage at site A2; also involved in telomere maintenance; mutation is synthetically lethal with a gar1 mutation	2780
	gi|259145944	Arb1p	A6	3	Arb1p (3)	1.1672	0.0877888	cytoplasm	ATPase of the ATP-binding cassette (ABC) family involved in 40S and 60S ribosome biogenesis, has similarity to Gcn20p; shuttles from nucleus to cytoplasm, physically interacts with Tif6p, Lsg1p	17600
	gi|151943835	YCR016W	A6	1	YCR016W (1)	0.775365	0	nucleolus,nucleus	Putative protein of unknown function; green fluorescent protein (GFP)-fusion protein localizes to the nucleolus and nucleus; predicted to be involved in A3/4	1850
	gi|190409546	NPA3	B	2	NPA3 (2)	1.76478	0.0353529	cytoplasm	Essential, conserved, cytoplasmic ATPase; phosphorylated by the Pcl1p-Pho85p kinase complex	15200
	gi|151943621	Gcn1p	B	3	Gcn1p (3)	1.48318	0.302534	cytoplasm	Positive regulator of the Gcn2p kinase activity, forms a complex with Gcn20p; proposed to stimulate Gcn2p activation by an uncharged tRNA	7330
	gi|3732	unnamed protein product 98% seq. identity to Gcd1p	B1	1	unnamed protein product 98% seq. identity to Gcd1p (1)	2.43051	0	cytoplasm	Gamma subunit of the translation initiation factor eIF2B, the guanine-nucleotide exchange factor for eIF2; activity subsequently regulated by phosphorylated eIF2; first identified as a negative regulator of GCN4 expression	9530
	gi|38492898	Sui2p	B1	1	Sui2p (1)	1.87296	0	cytoplasm	Alpha subunit of the translation initiation factor eIF2, involved in the identification of the start codon; phosphorylation of Ser51 is required for regulation of translation by inhibiting the exchange of GDP for GTP	17100
	gi|6323795	TIF34	B1	2	TIF34 (2)	1.64255	0.345064	0	eIF3i subunit of the core complex of translation initiation factor 3 (eIF3), which is essential for translation	2400
	gi|238686680	Prt1	B1	5	Prt1 (5)	1.46022	0.195435	cytoplasm	eIF3b subunit of the core complex of translation initiation factor 3 (eIF3), essential for translation; part of a subcomplex (Prt1p-Rpg1p-Nip1p) that stimulates binding of mRNA and tRNA(i)Met to ribosomes	47500
	gi|238686682	Tif35p	B1	2	Tif35p (2)	1.45642	0.00626014	cytoplasm	eIF3g subunit of the core complex of translation initiation factor 3 (eIF3), which is essential for translation	not visualized
	gi|6324433	Cdc33p	B1	2	Cdc33p (2)	1.36073	0.0181196	cytoplasm	Cytoplasmic mRNA cap binding protein and translation initiation factor eIF4E; the eIF4E-cap complex is responsible for mediating cap-dependent mRNA translation via interactions with translation initiation factor eIF4G (Tif4631p or Tif4632p)	14200
	gi|6324778	Ded1p	B1	6	Ded1p (6)	1.22328	0.26955	0	ATP-dependent DEAD (Asp-Glu-Ala-Asp)-box RNA helicase, required for B1 of all yeast mRNAs; mutations in human DEAD-box DBY are a frequent cause of male infertility	not visualized
	gi|6322323	Tif2p	B1	12	Tif2p (12)	1.19139	0.160875	cytoplasm	Translation initiation factor eIF4A, identical to Tif1p; DEA(D/H)-box RNA helicase that couples ATPase activity to RNA binding and unwinding; forms a dumbbell structure of two compact domains connected by a linker; interacts with eIF4G	not quantitated
	gi|55670150	EF-2 (EFT1/EFT2)	B2	12	EF-2 (EFT1/EFT2) (12)	1.29394	0.215715	cytoplasm	Elongation factor 2 (EF-2), also encoded by EFT2; catalyzes ribosomal translocation during protein synthesis; contains diphthamide, the unique posttranslationally modified histidine residue specifically ADP-ribosylated by diphtheria toxin	82700
	gi|190405311	Yef3p	B2	13	Yef3p (13)	1.28893	1.16486	cytoplasm	Translational elongation factor 3, stimulates the binding of aminoacyl-tRNA (AA-tRNA) to ribosomes by releasing EF-1 alpha from the ribosomal complex; contains two ABC cassettes; binds and hydrolyses ATP	871000
	gi|6319594	Tef2p	B2	20	Tef2p (20)	1.22833	0.319205	cytoplasm	Translational elongation factor EF-1 alpha; also encoded by TEF1; functions in the binding reaction of aminoacyl-tRNA (AA-tRNA) to ribosomes	450
	gi|259147758	Tef4p	B2	1	Tef4p (1)	1.17628	0	cytoplasm	Gamma subunit of translational elongation factor eEF1B, stimulates the binding of aminoacyl-tRNA (AA-tRNA) to ribosomes by releasing eEF1A (Tef1p/Tef2p) from the ribosomal complex	102000
	gi|152149117	Yef3p	B2	1	Yef3p (1)	0.372366	0	cytoplasm	Gamma subunit of translational elongation factor eEF1B, stimulates the binding of aminoacyl-tRNA (AA-tRNA) to ribosomes by releasing eEF1A (Tef1p/Tef2p) from the ribosomal complex; contains two ABC cassettes; binds and hydrolyzes ATP	871000
	gi|15988133	H4	C1	1	H4 (1)	1.46641	0	nucleus	Histone H4, core histone protein required for chromatin assembly and chromosome function; one of two identical histone proteins (see also HHF2); contributes to telomeric silencing; N-terminal domain involved in maintaining genomic integrity	524000
	gi|6320430	Htb1p	C1	2	Htb1p (2)	1.2058	0.0561444	nucleus	Histone H2B, core histone protein required for chromatin assembly and chromosome function; nearly identical to HTB1; Rad6p-Bre1p-Lge1p mediated ubiquitination regulates transcriptional activation, meiotic DSB formation and H3 methylation	443000
	gi|151940964	Fpr4p	C4e	10	Fpr4p (10)	1.99517	0.313791	nucleolus,nucleus	Peptidyl-prolyl cis-trans isomerase (PPIase) (proline isomerase) localized to the nucleus; catalyzes isomerization of proline residues in histones H3 and H4, which affects lysine methylation of those histones	14100
	gi|46562124	Pms1p	D	1	Pms1p (1)	1.7929	0	cytoplasm,nucleus	ATP-binding protein required for mismatch repair in mitosis and meiosis; functions as a heterodimer with Mlh1p, binds double- and single-stranded DNA via its N-terminal domain, similar to E. coli MutL	521
	gi|151942801	Rpa135p	E1	1	Rpa135p (1)	1.5426	0	nucleolus	RNA polymerase I subunit A135	14100
	gi|172215	Rpa190p	E1	1	Rpa190p (1)	1.39954	0	nucleolus	RNA polymerase I subunit; largest subunit of RNA polymerase I	2840
	gi|110590860	RPA12	E1	1	RPA12 (1)	1.39906	0	nucleolus	RNA polymerase I subunit A12.2; contains two zinc binding domains, and the N terminal domain is responsible for anchoring to the RNA pol I complex	8450
	gi|259145620	Yra1p	F5	2	Yra1p (2)	2.96175	1.46567	nucleus	Nuclear protein that binds to RNA and to Mex67p, required for export of poly(A)+ mRNA from the nucleus; member of the REF (RNA and export factor binding proteins) family; another family member, Yra2p, can substitute for Yra1p function	not visualized
	gi|6321265	Kem1p	F5	2	Kem1p (2)	1.59777	0.160777	cytoplasm	Evolutionarily-conserved 5'-3' exonuclease component of cytoplasmic processing (P) bodies involved in mRNA decay; plays a role in microtubule-mediated processes, filamentous growth, ribosomal RNA maturation, and telomere maintenance	11700
	gi|14318523	Loc1p	F5	2	Loc1p (2)	1.35845	0.140566	nucleolus,nucleus	Nuclear protein involved in asymmetric localization of ASH1 mRNA; binds double-stranded RNA in vitro; constituent of 66S pre-ribosomal particles	3650
	gi|6322854	Pap1p	F5	1	Pap1p (1)	1.31529	0	nucleus	Poly(A) polymerase, one of three factors required for mRNA 3'-end polyadenylation, forms multiprotein complex with polyadenylation factor I (PF I), also required for mRNA nuclear export; may also polyadenylate rRNAs	17100
	gi|172092	Pab1p	F5	3	Pab1p (3)	1.05641	0.939985	cytoplasm	Poly(A) binding protein, part of the 3'-end RNA-processing complex, mediates interactions between the 5' cap structure and the 3' mRNA poly(A) tail, involved in control of poly(A) tail length, interacts with translation factor eIF-4G	198000
	gi|190406294	Air1p	F5b	1	Air1p (1)	1.77115	0	cytoplasm,nucleus	Zinc knuckle protein, involved in nuclear RNA processing and degradation as a component of the TRAMP complex; stimulates the poly(A) polymerase activity of Pap2p in vitro; functionally redundant with Air2p	1550
	gi|160358710	Sub2p	F6	3	Sub2p (3)	1.17404	0.139794	nucleus	Component of the TREX complex required for nuclear mRNA export; member of the DEAD-box RNA helicase superfamily and is involved in early and late steps of spliceosome assembly; homolog of the human splicing factor hUAP56	51700
	gi|172945	Frs1p	F7	1	Frs1p (1)	1.41557	0	cytoplasm	Beta subunit of cytoplasmic phenylalanyl-tRNA synthetase, forms a tetramer with Frs2p to generate active enzyme; able to hydrolyze mis-aminoacylated tRNA-Phe, which could contribute to translational quality control	5440
	gi|6319641	Arl1p	G	1	Arl1p (1)	2.01145	0	punctate composite,Golgi to ER	Soluble GTPase with a role in regulation of membrane traffic; regulates potassium influx; G protein of the Ras superfamily, similar to ADP-ribosylation factor	5190
	gi|28373827	ILV2	G	1	ILV2 (1)	1.85526	0	mitochondrion	Acetolactate synthase, catalyses the first common step in isoleucine and valine biosynthesis and is the target of several classes of inhibitors, localizes to the mitochondria; expression of the gene is under general amino acid contro	31900
	gi|151943789	Glk1p	G	2	Glk1p (2)	1.85361	0.112448	cytoplasm,punctate composite	Glucokinase, catalyzes the phosphorylation of glucose at C6 in the first irreversible step of glucose metabolism; one of three glucose phosphorylating enzymes; expression regulated by non-fermentable carbon sources	21100
	gi|6321022	Grx4p	G	1	Grx4p (1)	1.71101	0	cytoplasm,nucleus	Hydroperoxide and superoxide-radical responsive glutathione-dependent oxidoreductase; monothiol glutaredoxin subfamily member along with Grx3p and Grx5p; protects cells from oxidative damage	7800
	gi|151943073	LYS12	G	1	LYS12 (1)	1.70107	0	mitochondrion	Homo-isocitrate dehydrogenase, an NAD-linked mitochondrial enzyme required for the fourth step in the biosynthesis of lysine, in which homo-isocitrate is oxidatively decarboxylated to alpha-ketoadipate	19100
	gi|172436	Rna1p	G	2	Rna1p (2)	1.64927	0.37368	cytoplasm	GTPase activating protein (GAP) for Gsp1p, involved in nuclear transport	52200
	gi|171085	Arg1p	G	1	Arg1p (1)	1.58676	0	cytoplasm	Arginosuccinate synthetase, catalyzes the formation of L-argininosuccinate from citrulline and L-aspartate in the arginine biosynthesis pathway; potential Cdc28p substrate	1870
	gi|6324343	Acc1p	G	8	Acc1p (8)	1.58211	0.588609	cytoplasm,punctate composite	Acetyl-CoA carboxylase, biotin containing enzyme that catalyzes the carboxylation of acetyl-CoA to form malonyl-CoA; required for de novo biosynthesis of long-chain fatty acids	20200
	gi|6321648	TRX2	G	1	TRX2 (1)	1.48282	0	cytoplasm,nucleus	Cytoplasmic thioredoxin isoenzyme of the thioredoxin system which protects cells against oxidative and reductive stress, forms LMA1 complex with Pbi2p, acts as a cofactor for Tsa1p, required for ER-Golgi transport and vacuole inheritance	17200
	gi|854566	Ura2p	G	6	Ura2p (6)	1.45805	0.161638	cytoplasm	Bifunctional carbamoylphosphate synthetase (CPSase)-aspartate transcarbamylase (ATCase), catalyzes the first two enzymatic steps in the de novo biosynthesis of pyrimidines; both activities are subject to feedback inhibition by UTP	11000
	gi|223143	Adh2p	G	1	Adh2p (1)	1.35349	0	cytoplasm	Glucose-repressible alcohol dehydrogenase II, catalyzes the conversion of ethanol to acetaldehyde; involved in the production of certain carboxylate esters; regulated by ADR1	1620
	gi|151943814	Ilv6p	G	1	Ilv6p (1)	1.35322	0	mitochondrion	Regulatory subunit of acetolactate synthase, which catalyzes the first step of branched-chain amino acid biosynthesis; enhances activity of the Ilv2p catalytic subunit, localizes to mitochondria	15800
	gi|151942417	PPN1	G	2	PPN1 (2)	1.33553	0.126096	vacuole	Vacuolar endopolyphosphatase with a role in phosphate metabolism; functions as a homodimer	319
	gi|6320616	Ade8p	G	1	Ade8p (1)	1.31654	0	cytoplasm,nucleus	Phosphoribosyl-glycinamide transformylase; catalyzes a step in the 'de novo' purine nucleotide biosynthetic pathway	3910
	gi|6322666	Fas1p	G	1	Fas1p (1)	1.2855	0	cytoplasm	Beta subunit of fatty acid synthetase, which catalyzes the synthesis of long-chain saturated fatty acids; contains acetyltransacylase, dehydratase, enoyl reductase, malonyl transacylase, and palmitoyl transacylase activities	91800
	gi|894204	Psa1p	G	1	Psa1p (1)	1.28359	0	cytoplasm	GDP-mannose pyrophosphorylase (mannose-1-phosphate guanyltransferase), synthesizes GDP-mannose from GTP and mannose-1-phosphate in cell wall biosynthesis; required for normal cell wall structure	97100
	gi|47420051	Gpd1p	G	2	Gpd1p (2)	1.25062	0.00823698	peroxisome	NAD-dependent glycerol-3-phosphate dehydrogenase, key enzyme of glycerol synthesis, essential for growth under osmotic stress; expression regulated by high-osmolarity glycerol response pathway; homolog of Gpd2p	807
	gi|157834086	URA6	G	1	URA6 (1)	1.23164	0	cytoplasm,nucleus	Uridylate kinase, catalyzes the seventh enzymatic step in the de novo biosynthesis of pyrimidines, converting uridine monophosphate (UMP) into uridine-5'-diphosphate (UDP)	1500
	gi|256274388	Sam1p	G	4	Sam1p (4)	1.22546	0.0441729	cytoplasm	S-adenosylmethionine synthetase, catalyzes transfer of the adenosyl group of ATP to the sulfur atom of methionine; one of two differentially regulated isozymes (Sam1p and Sam2p)	103000
	gi|171596	Gfa1p	G	1	Gfa1p (1)	1.20563	0	0	Glutamine-fructose-6-phosphate amidotransferase, catalyzes the formation of glucosamine-6-P and glutamate from fructose-6-P and glutamine in the first step of chitin biosynthesis	14300
	gi|640053	SER1	G	1	SER1 (1)	1.16175	0	cytoplasm	3-phosphoserine aminotransferase, catalyzes the formation of phosphoserine from 3-phosphohydroxypyruvate, required for serine and glycine biosynthesis; regulated by the general control of amino acid biosynthesis mediated by Gcn4p	15900
	gi|171122	Vma2p	G	10	Vma2p (10)	1.13612	0.119729	vacuolar membrane	Subunit B of the eight-subunit V1 peripheral membrane domain of the vacuolar H+-ATPase (V-ATPase), an electrogenic proton pump found throughout the endomembrane system; contains nucleotide binding sites; also detected in the cytoplasm	131000
	gi|4614	Thr1p	G	1	Thr1p (1)	1.00566	0	ambiguous	Homoserine kinase, conserved protein required for threonine biosynthesis; expression is regulated by the GCN4-mediated general amino acid control pathway (	92600
	gi|4619	Ths1p	G	1	Ths1p (1)	0.979626	0	cytoplasm	Threonyl-tRNA synthetase, essential cytoplasmic protein	42600
	gi|6322468	TDH1	G	1	TDH1 (1)	0.973794	0	cytoplasm,nucleus	Glyceraldehyde-3-phosphate dehydrogenase, isozyme 1, involved in glycolysis and gluconeogenesis; tetramer that catalyzes the reaction of glyceraldehyde-3-phosphate to 1,3 bis-phosphoglycerate; detected in the cytoplasm and cell-wall	120000
	gi|151944399	Srv2p	G	2	Srv2p (2)	0.959503	0.113537	actin	CAP (cyclase-associated protein) subunit of adenylyl cyclase complex; N-terminus binds adenylyl cyclase and facilitates activation by RAS; C-terminus binds ADP-actin monomers, facilitating regulation of actin dynamics and cell morphogenesis	8760
	gi|6325025	Fas2p	G	2	Fas2p (2)	0.904993	0.12109	cytoplasm	Alpha subunit of fatty acid synthetase, which catalyzes the synthesis of long-chain saturated fatty acids; contains beta-ketoacyl reductase and beta-ketoacyl synthase activities; phosphorylated	17000
	gi|51013423	Ade5,7p	G	2	Ade5,7p (2)	0.850241	0.223627	cytoplasm	Bifunctional enzyme of the 'de novo' purine nucleotide biosynthetic pathway, contains aminoimidazole ribotide synthetase and glycinamide ribotide synthetase activities	35800
	gi|117958129	Ser33p	G	1	Ser33p (1)	0.839786	0	cytoplasm	3-phosphoglycerate dehydrogenase, catalyzes the first step in serine and glycine biosynthesis; isozyme of Ser3p	2010
	gi|151943263	Trp5p	G	2	Trp5p (2)	0.82469	0.392167	cytoplasm,nucleus	Tryptophan synthase, catalyzes the last step of tryptophan biosynthesis; regulated by the general control system of amino acid biosynthesis	15500
	gi|4180	Cdc19p	G	2	Cdc19p (2)	0.738949	0.10807	cytoplasm	Pyruvate kinase, functions as a homotetramer in glycolysis to convert phosphoenolpyruvate to pyruvate, the input for aerobic (TCA cycle) or anaerobic (glucose fermentation) respiration	291000
	gi|6323073	Pdc1p	G	4	Pdc1p (4)	0.729528	0.222571	ambiguous,cytoplasm,nucleus	Major of three pyruvate decarboxylase isozymes, key enzyme in alcoholic fermentation, decarboxylates pyruvate to acetaldehyde; subject to glucose-, ethanol-, and autoregulation; involved in amino acid catabolism	8970
	gi|207344936	Pfk1p	G	1	Pfk1p (1)	0.402748	0	cytoplasm	Alpha subunit of heterooctameric phosphofructokinase involved in glycolysis, indispensable for anaerobic growth, activated by fructose-2,6-bisphosphate and AMP, mutation inhibits glucose induction of cell cycle-related genes	89800
	gi|416161	Cys4p	G	1	Cys4p (1)	0.38209	0	cytoplasm	Cystathionine beta-synthase, catalyzes synthesis of cystathionine from serine and homocysteine, the first committed step in cysteine biosynthesis; responsible for hydrogen sulfide generation; mutations in human ortholog cause homocystinuria	41900
	gi|6324194	Fpr1p	G/C2	2	Fpr1p (2)	2.56786	0.449458	cytoplasm,nucleus	Peptidyl-prolyl cis-trans isomerase (PPIase), binds to the drugs FK506 and rapamycin; also binds to the nonhistone chromatin binding protein Hmo1p and may regulate its assembly or function	43300
	gi|460064	Gua1p	G/V	2	Gua1p (2)	1.342	0.301985	0	GMP synthase, an enzyme that catalyzes the second step in the biosynthesis of GMP from inosine 5'-phosphate (IMP); transcription is not subject to regulation by guanine but is negatively regulated by nutrient starvation	not visualized
	gi|151945474	Tuf1p	H	2	Tuf1p (2)	1.25001	0.187518	mitochondrion	Mitochondrial translation elongation factor Tu; comprises both GTPase and guanine nucleotide exchange factor activities, while these activities are found in separate proteins in S. pombe and humans	58500
	gi|171704583	Sds23p	I	1	Sds23p (1)	2.55841	0	cytoplasm,nucleus	One of two S. cerevisiae homologs (Sds23p and Sds24p) of the S. pombe Sds23 protein, which is implicated in APC/cyclosome regulation; involved in cell separation during budding	21200
	gi|190408634	SDS24	I	1	SDS24 (1)	1.51255	0	cytoplasm	One of two S. cerevisiae homologs (Sds23p and Sds24p) of the S. pombe Sds23 protein, which is implicated in APC/cyclosome regulation; involved in cell separation during budding; may play an indirect role in fluid-phase endocytosis	2840
	gi|406272	Scp160p	I	1	Scp160p (1)	1.09142	0	ER	Essential RNA-binding G protein effector of mating response pathway, mainly associated with nuclear envelope and ER, interacts in mRNA-dependent manner with translating ribosomes via multiple KH domains, similar to vertebrate vigilins	not quantitated
	gi|6323002	HSP104	K	2	HSP104 (2)	1.54294	0.0144235	cytoplasm	Heat shock protein that cooperates with Ydj1p (Hsp40) and Ssa1p (Hsp70) to refold and reactivate previously denatured, aggregated proteins; responsive to stresses including: heat, ethanol, and sodium arsenite; involved in [PSI+] propagatio	32800
	gi|207341845	Ssb2p	K	11	Ssb2p (11)	1.42558	0.214954	cytoplasm	Cytoplasmic ATPase that is a ribosome-associated molecular chaperone, functions with J-protein partner Zuo1p; may be involved in the folding of newly-synthesized polypeptide chains; member of the HSP70 family; homolog of SSB1	104000
	gi|6324120	Ssb2p	K	1	Ssb2p (1)	1.33481	0	cytoplasm	Cytoplasmic ATPase that is a ribosome-associated molecular chaperone, functions with J-protein partner Zuo1p; may be involved in the folding of newly-synthesized polypeptide chains; member of the HSP70 family; homolog of SSB1	104000
	gi|99031947	SBA1	K	1	SBA1 (1)	1.27247	0	cytoplasm,nucleus	Co-chaperone that binds to and regulates Hsp90 family chaperones; important for pp60v-src activity in yeast; homologous to the mammalian p23 proteins and like p23 can regulate telomerase activity	33700
	gi|171723	Hsc82p	K	15	Hsc82p (15)	1.19938	0.208534	cytoplasm	Cytoplasmic chaperone of the Hsp90 family, redundant in function and nearly identical with Hsp82p, and together they are essential; expressed constitutively at 10-fold higher basal levels than HSP82 and induced 2-3 fold by heat shock	132000
	gi|533365	Sse1p	K1	7	Sse1p (7)	1.24293	0.410489	cytoplasm	ATPase that is a component of the heat shock protein Hsp90 chaperone complex; binds unfolded proteins; member of the heat shock protein 70 (HSP70) family; localized to the cytoplasm	71700
	gi|924930	Aha1p	K2	1	Aha1p (1)	1.68168	0	cytoplasm	Co-chaperone that binds to Hsp82p and activates its ATPase activity; similar to Hch1p; expression is regulated by stresses such as heat shock (	13900
	gi|151944234	Atp11p	K2	1	Atp11p (1)	1.35345	0	mitochondrion	Molecular chaperone, required for the assembly of alpha and beta subunits into the F1 sector of mitochondrial F1F0 ATP synthase	2840
	gi|151941387	Ssa1p	K2	10	Ssa1p (10)	1.17978	0.215342	cytoplasm	ATPase involved in protein folding and nuclear localization signal (NLS)-directed nuclear transport; member of heat shock protein 70 (HSP70) family; forms a chaperone complex with Ydj1p; localized to the nucleus, cytoplasm, and cell wall	269000
	gi|272718727	Ssa1p	K2	1	Ssa1p (1)	1.0901	0	cytoplasm	ATPase involved in protein folding and nuclear localization signal (NLS)-directed nuclear transport; member of heat shock protein 70 (HSP70) family; forms a chaperone complex with Ydj1p; localized to the nucleus, cytoplasm, and cell wall	269000
	gi|151943557	Zuo1p	K2	1	Zuo1p (1)	0.986751	0	cytoplasm	Cytosolic ribosome-associated chaperone that acts, together with Ssz1p and the Ssb proteins, as a chaperone for nascent polypeptide chains; contains a DnaJ domain and functions as a J-protein partner for Ssb1p and Ssb2p	86400
	gi|6323004	Ssa2p	K2	1	Ssa2p (1)	0.89061	0	cytoplasm,nucleus	ATP binding protein involved in protein folding and vacuolar import of proteins; member of heat shock protein 70 (HSP70) family; associated with the chaperonin-containing T-complex; present in the cytoplasm, vacuolar membrane and cell wall	364000
	gi|290771197	Cct8p	K2 oder N?	3	Cct8p (3)	1.38911	0.304706	0	Subunit of the cytosolic chaperonin Cct ring complex, related to Tcp1p, required for the assembly of actin and tubulins in vivo	not visualized
	gi|290878204	Ybr190wp	L	1	Ybr190wp (1)	1.42323	0	0	#N/A	not visualized
	gi|207347779	Ola1p	L	3	Ola1p (3)	1.20465	0.123691	cytoplasm	P-loop ATPase with similarity to human OLA1 and bacterial YchF; identified as specifically interacting with the proteasome; protein levels are induced by hydrogen peroxide	36800
	gi|6321650	ZPR1	L1	4	ZPR1 (4)	1.78729	0.587904	cytoplasm,nucleus	Essential protein with two zinc fingers, present in the nucleus of growing cells but relocates to the cytoplasm in starved cells via a process mediated by Cpr1p; binds to translation elongation factor eEF-1 (Tef1p)	39900
	gi|151943962	YHR020W	L1	2	YHR020W (2)	1.59153	0.33233	0	Protein of unknown function that may interact with ribosomes, based on co-purification experiments; has similarity to proline-tRNA ligase; YHR020W is an essential gene	not visualized
	gi|151940863	SGD1	L1	2	SGD1 (2)	1.09999	0.207166	nucleolus	Essential nuclear protein with a possible role in the osmoregulatory glycerol response; interacts with phospholipase C (Plc1p); putative homolog of human NOM1 which is implicated in acute myeloid leukemia	3060
	gi|710602	Dnm1	M	2	Dnm1 (2)	2.10966	0.391991	mitochondrion,punctate composite	Dynamin-related GTPase required for mitochondrial fission and morphology; assembles on the cytoplasmic face of mitochondrial tubules at sites at which division will occur; also participates in endocytosis and regulating peroxisome abundance	9620
	gi|6321025	Bmh1p	M	2	Bmh1p (2)	1.70717	0.104345	cytoplasm	14-3-3 protein, major isoform; controls proteome at post-transcriptional level, binds proteins and DNA, involved in regulation of many processes including exocytosis, vesicle transport, Ras/MAPK signaling, and rapamycin-sensitive signaling	158000
	gi|37362625	Sro9p	M	2	Sro9p (2)	1.40576	0.144886	cytoplasm	Cytoplasmic RNA-binding protein that associates with translating ribosomes; involved in heme regulation of Hap1p as a component of the HMC complex, also involved in the organization of actin filaments; contains a La motif	8430
	gi|151944873	Bem2p	N	1	Bem2p (1)	2.82618	0	bud neck,cytoplasm	Rho GTPase activating protein (RhoGAP) involved in the control of cytoskeleton organization and cellular morphogenesis; required for bud emergence	1230
	gi|151942363	Rvs167p	N	1	Rvs167p (1)	1.78152	0	actin	Actin-associated protein, interacts with Rvs161p to regulate actin cytoskeleton, endocytosis, and viability following starvation or osmotic stress; homolog of mammalian amphiphysin	14600
	gi|151945133	Arp3p	N	1	Arp3p (1)	1.61915	0	0	Essential component of the Arp2/3 complex, which is a highly conserved actin nucleation center required for the motility and integrity of actin patches; involved in endocytosis and membrane growth and polarity	6650
	gi|3435	Tub2p	N	5	Tub2p (5)	1.55114	0.121177	0	Beta-tubulin; associates with alpha-tubulin (Tub1p and Tub3p) to form tubulin dimer, which polymerizes to form microtubules	not visualized
	gi|6323511	Tub3p	N	2	Tub3p (2)	1.54076	0.213149	cytoplasm,nucleus,spindle pole	Alpha-tubulin; associates with beta-tubulin (Tub2p) to form tubulin dimer, which polymerizes to form microtubules; expressed at lower level than Tub1p	12300
	gi|6321684	Sda1p	N	1	Sda1p (1)	1.46961	0	0	Highly conserved nuclear protein required for actin cytoskeleton organization and passage through Start, plays a critical role in G1 events, binds Nap1p, also involved in 60S ribosome biogenesis	3640
	gi|7546413	Act1p	N	3	Act1p (3)	1.46618	0.146056	0	Actin, structural protein involved in cell polarization, endocytosis, and other cytoskeletal functions	not visualized
	gi|642334	Cof1p	N	1	Cof1p (1)	1.39857	0	0	Cofilin, promotes actin filament depolarization in a pH-dependent manner; binds both actin monomers and filaments and severs filaments; thought to be regulated by phosphorylation at SER4; ubiquitous and essential in eukaryotes	19600
	gi|151942171	Cct6p	N	1	Cct6p (1)	1.38842	0	0	Subunit of the cytosolic chaperonin Cct ring complex, related to Tcp1p, essential protein that is required for the assembly of actin and tubulins in vivo; contains an ATP-binding motif	not visualized
	gi|173183	Vps1p	N	5	Vps1p (5)	1.15486	0.176963	cytoplasm,punctate composite,endosome	Dynamin-ähnliche GTPase, die für vakuolären Sortierung; auch in Aktin-Zytoskelett Organisation beteiligt sind, Ende der Golgi-Vorratsspeicherung von einigen Proteinen, die Regulierung peroxisome biogenesis	5960
	gi|14627173	Bbc1	N	1	Bbc1 (1)	1.09666	0	0	Protein possibly involved in assembly of actin patches; interacts with an actin assembly factor Las17p and with the SH3 domains of Type I myosins Myo3p and Myo5p; localized predominantly to cortical actin patches	not visualized
	gi|1054845	Vps4p	O	1	Vps4p (1)	1.81351	0	endosome	AAA-ATPase involved in multivesicular body (MVB) protein sorting, ATP-bound Vps4p localizes to endosomes and catalyzes ESCRT-III disassembly and membrane release; ATPase activity is activated by Vta1p; regulates cellular sterol metabolism	5350
	gi|256271056	Aps3p	O	1	Aps3p (1)	1.5852	0	punctate composite,Golgi to ER	Small subunit of the clathrin-associated adaptor complex AP-3, which is involved in vacuolar protein sorting; related to the sigma subunit of the mammalian clathrin AP-3 complex; suppressor of loss of casein kinase 1 function	1240
	gi|30749262	Ykt6p	O	1	Ykt6p (1)	1.40564	0	0	Vesicle membrane protein (v-SNARE) with acyltransferase activity; involved in trafficking to and within the Golgi, endocytic trafficking to the vacuole, and vacuolar fusion; membrane localization due to prenylation at the carboxy-terminus	not visualized
	gi|207343941	Kar2p	O	1	Kar2p (1)	1.38084	0	ambiguous	ATPase involved in protein import into the ER, also acts as a chaperone to mediate protein folding in the ER and may play a role in ER export of soluble proteins; regulates the unfolded protein response via interaction with Ire1p	337000
	gi|151941877	Cdc48p	O	7	Cdc48p (7)	1.34401	0.363695	cytoplasm,nucleus	ATPase in ER, nuclear membrane and cytosol with homology to mammalian p97; in a complex with Npl4p and Ufd1p participates in retrotranslocation of ubiquitinated proteins from the ER into the cytosol for degradation by the proteasome	78400
	gi|171483	Sec21	O	1	Sec21 (1)	1.23574	0	Golgi,Golgi to ER	Gamma subunit of coatomer, a heptameric protein complex that together with Arf1p forms the COPI coat; involved in ER to Golgi transport of selective cargo	77900
	gi|595413	Sec26p	O	1	Sec26p (1)	1.19972	0	Golgi,Golgi to ER	Essential beta-coat protein of the COPI coatomer, involved in ER-to-Golgi protein trafficking and maintenance of normal ER morphology; shares 43% sequence identity with mammalian beta-coat protein (beta-COP)	26000
	gi|6320056	COP1	O	1	COP1 (1)	1.15344	0	Golgi,Golgi to ER	Alpha subunit of COPI vesicle coatomer complex, which surrounds transport vesicles in the early secretory pathway	15200
	gi|151943611	Chc1p	O	1	Chc1p (1)	1.13264	0	Golgi to vacuole	Clathrin heavy chain, subunit of the major coat protein involved in intracellular protein transport and endocytosis; two heavy chains form the clathrin triskelion structural component; the light chain (CLC1) is thought to regulate function	28700
	gi|229597871	Vtc2p	O	3	Vtc2p (3)	0.788306	0.0905365	ER	Subunit of the vacuolar transporter chaperone (VTC) complex involved in membrane trafficking, vacuolar polyphosphate accumulation, microautophagy and non-autophagic vacuolar fusion	2910
	gi|6323968	PSE1	Q	1	PSE1 (1)	2.11055	0	cytoplasm,nucleus	Karyopherin/importin that interacts with the nuclear pore complex; acts as the nuclear import receptor for specific proteins, including Pdr1p, Yap1p, Ste12p, and Aft1p	15500
	gi|67464126	Kap95p	Q	1	Kap95p (1)	1.7964	0	cytoplasm,nuclear periphery,punctate composite	Karyopherin beta, forms a complex with Srp1p/Kap60p; interacts with nucleoporins to mediate nuclear import of NLS-containing cargo proteins via the nuclear pore complex; regulates PC biosynthesis; GDP-to-GTP exchange factor for Gsp1p	51700
	gi|4389267	SRP1	Q	1	SRP1 (1)	1.66725	0	cytoplasm,nuclear periphery	Karyopherin alpha homolog, forms a dimer with karyopherin beta Kap95p to mediate import of nuclear proteins, binds the nuclear localization signal of the substrate during import; may also play a role in regulation of protein degradation	2790
	gi|6324759	Gsp2p	Q	1	Gsp2p (1)	1.20408	0	cytoplasm,nucleus	GTP binding protein (mammalian Ranp homolog) involved in the maintenance of nuclear organization, RNA processing and transport; interacts with Kap121p, Kap123p and Pdr6p (karyophilin betas); Gsp1p homolog that is not required for viability	2460
	gi|151944826	Kap123p	Q	4	Kap123p (4)	1.14612	0.26987	cytoplasm,nucleus	Karyopherin beta, mediates nuclear import of ribosomal proteins prior to assembly into ribosomes and import of histones H3 and H4; localizes to the nuclear pore, nucleus, and cytoplasm; exhibits genetic interactions with RAI1	38300
	gi|151942370	Sxm1p	Q	1	Sxm1p (1)	0.978687	0	cytoplasm,nucleus	Nuclear transport factor (karyopherin) involved in protein transport between the cytoplasm and nucleoplasm; similar to Nmd5p, Cse1p, Lph2p, and the human cellular apoptosis susceptibility protein, CAS1	16300
	gi|7839196	Yol103w-ap	R	3	Yol103w-ap (3)	0.850392	0.211033	#N/A	Retrotransposon TYA Gag gene co-transcribed with TYB Pol; translated as TYA or TYA-TYB polyprotein; Gag is a nucleocapsid protein that is the structural constituent of virus-like particles (VLPs); similar to retroviral Gag	#N/A
	gi|45269968	Rpn8p	S1	1	Rpn8p (1)	1.92121	0	cytoplasm,nucleus	Essential, non-ATPase regulatory subunit of the 26S proteasome; has similarity to the human p40 proteasomal subunit and to another S. cerevisiae regulatory subunit, Rpn11p	19800
	gi|6320602	Rpt3p	S1	1	Rpt3p (1)	1.53726	0	ambiguous	One of six ATPases of the 19S regulatory particle of the 26S proteasome involved in the degradation of ubiquitinated substrates; substrate of N-acetyltransferase B	not visualized
	gi|207343610	Rpt1p	S1	1	Rpt1p (1)	1.44536	0	nucleus	One of six ATPases of the 19S regulatory particle of the 26S proteasome involved in the degradation of ubiquitinated substrates; required for optimal CDC20 transcription; interacts with Rpn12p and the E3 ubiquitin-protein ligase Ubr1p	105
	gi|151943971	Rpn1p	S1	1	Rpn1p (1)	1.32544	0	cytoplasm,nucleus	Non-ATPase base subunit of the 19S regulatory particle of the 26S proteasome; may participate in the recognition of several ligands of the proteasome; contains a leucine-rich repeat (LRR) domain, a site for protein-protein interactions	306000
	gi|6320859	Rpn3p	S1	1	Rpn3p (1)	1.01602	0	cytoplasm,nucleus	Essential, non-ATPase regulatory subunit of the 26S proteasome lid, similar to the p58 subunit of the human 26S proteasome; temperature-sensitive alleles cause metaphase arrest, suggesting a role for the proteasome in cell cycle control	16700
	gi|157830305	TOP2	T	1	TOP2 (1)	1.09005	0	nucleus	Essential type II topoisomerase, relieves torsional strain in DNA by cleaving and re-sealing the phosphodiester backbone of both positively and negatively supercoiled DNA; cleaves complementary strands; localizes to axial cores in meiosis	5730
	gi|4715	Uba1p	U	1	Uba1p (1)	0.699617	0	cytoplasm,nucleus	Ubiquitin activating enzyme (E1), involved in ubiquitin-mediated protein degradation and essential for viability	17700
	gi|13183165	Yhb1p	V	1	Yhb1p (1)	1.42922	0	cytoplasm	Nitric oxide oxidoreductase, flavohemoglobin involved in nitric oxide detoxification; plays a role in the oxidative and nitrosative stress responses	13000
	gi|171099	Vma5p	V	4	Vma5p (4)	1.31691	0.0993623	ambiguous,vacuolar membrane	Subunit C of the eight-subunit V1 peripheral membrane domain of vacuolar H+-ATPase (V-ATPase), an electrogenic proton pump found throughout the endomembrane system; required for the V1 domain to assemble onto the vacuolar membrane	21100
	gi|6319432	Ura7p	V	3	Ura7p (3)	1.2987	0.163389	cytoplasm	Major CTP synthase isozyme (see also URA8), catalyzes the ATP-dependent transfer of the amide nitrogen from glutamine to UTP, forming CTP, the final step in de novo biosynthesis of pyrimidines; involved in phospholipid biosynthesis	57600
	gi|1008483	Gus1p	V	2	Gus1p (2)	1.23129	0.0787263	cytoplasm	Glutamyl-tRNA synthetase (GluRS), forms a complex with methionyl-tRNA synthetase (Mes1p) and Arc1p; complex formation increases the catalytic efficiency of both tRNA synthetases and ensures their correct localization to the cytoplasm	48700
	gi|14719648	Vma13p	V	1	Vma13p (1)	1.08903	0	vacuolar membrane	Subunit H of the eight-subunit V1 peripheral membrane domain of the vacuolar H+-ATPase (V-ATPase), an electrogenic proton pump found throughout the endomembrane system; serves as an activator or a structural stabilizer of the V-ATPase	22500
	gi|29420849	Tfp1p	V	3	Tfp1p (3)	1.02255	0.163112	vacuolar membrane	Subunit A of the eight-subunit V1 peripheral membrane domain of the vacuolar H+-ATPase; protein precursor undergoes self-catalyzed splicing to yield the extein Tfp1p and the intein Vde (PI-SceI), which is a site-specific endonuclease	200000
			A1	68		1.55042		Nucleolus	67
			A2	102		1.19305		Nucleus	77
			A3	36		2.03988		Cytoplasm	128
			A3a	44		2.76356		Ambiguous	5
			A3b	1		2.00641		Vacuole	2
			A4	178		1.43142		Punctate	7
			A5	24		1.28886		Spindle pole	1
			A6	18		2.13128		Cell periphery	0
			B	5		1.62398		Nuclear periphery	2
			B1	31		1.57976		Mitochondria	6
			B2	47		1.07197		Golgi	6
			C1	3		1.3361
			C4e	10		1.99517
			D	1		1.7929
			E1	3		1.44707
			F5	10		1.65793
			F5b	1		1.77115
			F6	3		1.17404
			F7	1		1.41557
			G	70		1.22418
			G/C2	2		2.56786
			G/V	2		1.342
			H	2		1.25001
			I	3		1.72079
			K	30		1.35504
			K1	7		1.24293
			K2	15		1.19706
			K2 oder N?	3		1.38911
			L	4		1.31394
			L1	8		1.49294
			M	6		1.74086
			N	22		1.5721
			O	18		1.3039
			Q	9		1.48385
			R	3		0.850392
			S1	5		1.44906
			T	1		1.09005
			U	1		0.699617
			V	14		1.23129

## Sheet: L20 vs WT
	Accession Number	Name	Class	Peptide Count	Name (Peptide Count)	Avg iTRAQ ratio (116/114)	iTRAQ Standard Deviation (116/114)	Localisation	SGD Description	Copy Number per Cell
	gi|6324741	rpS28A	A1	1	rpS28A (1)	1.45123	0	cytoplasm	Protein component of the small (40S) ribosomal subunit; nearly identical to Rps28Bp and has similarity to rat S28 ribosomal protein	94500
	gi|256273384	rpS23A	A1	3	rpS23A (3)	1.39567	0.319964	cytoplasm	Ribosomal protein 28 (rp28) of the small (40S) ribosomal subunit, required for translational accuracy; nearly identical to Rps23Bp and similar to E. coli S12 and rat S23 ribosomal proteins; deletion of both RPS23A and RPS23B is lethal	10600
	gi|207346268	rpS17B	A1	3	rpS17B (3)	1.23179	0.309926	cytoplasm	Ribosomal protein 51 (rp51) of the small (40s) subunit; nearly identical to Rps17Ap and has similarity to rat S17 ribosomal protein	30500
	gi|6320918	rpS24A	A1	4	rpS24A (4)	1.20284	0.121544	cytoplasm	Protein component of the small (40S) ribosomal subunit; identical to Rps24Bp and has similarity to rat S24 ribosomal protein	not visualized
	gi|55670021	Asc1p	A1	1	Asc1p (1)	1.16769	0	0	G-protein beta subunit and guanine nucleotide dissociation inhibitor for Gpa2p; ortholog of RACK1 that inhibits translation; core component of the small (40S) ribosomal subunit; represses Gcn4p in the absence of amino acid starvation	333000
	gi|190404968	rpS13	A1	2	rpS13 (2)	1.16661	0.00131769	0	Protein component of the small (40S) ribosomal subunit; has similarity to E. coli S15 and rat S13 ribosomal proteins	not visualized
	gi|1914797	rpS11B	A1	1	rpS11B (1)	1.14302	0	cytoplasm	Protein component of the small (40S) ribosomal subunit; identical to Rps11Ap and has similarity to E. coli S17 and rat S11 ribosomal proteins	1200
	gi|1151236	rpS6A/B	A1	3	rpS6A/B (3)	1.11502	0.139866	cytoplasm	Protein component of the small (40S) ribosomal subunit; identical to Rps6Bp and has similarity to rat S6 ribosomal protein	66000
	gi|256272110	rpS21B	A1	3	rpS21B (3)	1.11346	0.132673	cytoplasm	Protein component of the small (40S) ribosomal subunit; nearly identical to Rps21Ap and has similarity to rat S21 ribosomal protein	15300
	gi|6324533	rpS15	A1	2	rpS15 (2)	1.07674	0.0484921	0	Protein component of the small (40S) ribosomal subunit; has similarity to E. coli S19 and rat S15 ribosomal proteins	not visualized
	gi|1164943	rpS7A	A1	2	rpS7A (2)	1.0696	0.0213359	0	Protein component of the small (40S) ribosomal subunit, nearly identical to Rps7Bp; interacts with Kti11p; deletion causes hypersensitivity to zymocin; has similarity to rat S7 and Xenopus S8 ribosomal proteins	41000
	gi|6319666	rpS9B	A1	2	rpS9B (2)	1.0125	0.17773	cytoplasm	Protein component of the small (40S) ribosomal subunit; nearly identical to Rps9Ap and has similarity to E. coli S4 and rat S9 ribosomal proteins	63300
	gi|899490	rpS12	A1	2	rpS12 (2)	1.00976	0.0613758	0	Protein component of the small (40S) ribosomal subunit; has similarity to rat ribosomal protein S12	not visualized
	gi|6321772	rpS20	A1	2	rpS20 (2)	0.997336	0.112228	0	Protein component of the small (40S) ribosomal subunit; overproduction suppresses mutations affecting RNA polymerase III-dependent transcription; has similarity to E. coli S10 and rat S20 ribosomal proteins	not visualized
	gi|6321997	rpS4B	A1	3	rpS4B (3)	0.997283	0.185803	cytoplasm	Protein component of the small (40S) ribosomal subunit; identical to Rps4Ap and has similarity to rat S4 ribosomal protein	102000
	gi|6321653	rpS0A	A1	6	rpS0A (6)	0.989135	0.257218	cytoplasm	Protein component of the small (40S) ribosomal subunit, nearly identical to Rps0Bp; required for maturation of 18S rRNA along with Rps0Bp; deletion of either RPS0 gene reduces growth rate, deletion of both genes is lethal	93700
	gi|6322583	rpS5	A1	5	rpS5 (5)	0.939671	0.216955	0	Protein component of the small (40S) ribosomal subunit, the least basic of the non-acidic ribosomal proteins; phosphorylated in vivo; essential for viability; has similarity to E. coli S7 and rat S5 ribosomal proteins	not visualized
	gi|6321249	rpS26A	A1	1	rpS26A (1)	0.935524	0	cytoplasm	Protein component of the small (40S) ribosomal subunit; nearly identical to Rps26Bp and has similarity to rat S26 ribosomal protein	16300
	gi|49258832	rpS18A/B	A1	3	rpS18A/B (3)	0.923523	0.0943617	cytoplasm	Protein component of the small (40S) ribosomal subunit; nearly identical to Rps18Bp and has similarity to E. coli S13 and rat S18 ribosomal proteins	48100
	gi|6323577	rpS1B	A1	7	rpS1B (7)	0.920802	0.205299	cytoplasm	Ribosomal protein 10 (rp10) of the small (40S) subunit; nearly identical to Rps1Ap and has similarity to rat S3a ribosomal protein	107000
	gi|10383793	rpS14A	A1	2	rpS14A (2)	0.848209	0.0262734	0	Ribosomal protein 59 of the small subunit, required for ribosome assembly and 20S pre-rRNA processing; mutations confer cryptopleurine resistance; nearly identical to Rps14Bp and similar to E. coli S11 and rat S14 ribosomal proteins	29600
	gi|171727	rpS8A	A1	3	rpS8A (3)	0.847808	0.0194825	cytoplasm	Protein component of the small (40S) ribosomal subunit; identical to Rps8Bp and has similarity to rat S8 ribosomal protein	15900
	gi|6321315	rpS2	A1	3	rpS2 (3)	0.83561	0.0876875	0	Protein component of the small (40S) subunit, essential for control of translational accuracy; phosphorylation by C-terminal domain kinase I (CTDK-I) enhances translational accuracy; similar to E. coli S5 and rat S2 ribosomal proteins	not visualized
	gi|6324151	rpS3	A1	3	rpS3 (3)	0.817363	0.180585	0	Protein component of the small (40S) ribosomal subunit, has apurinic/apyrimidinic (AP) endonuclease activity; essential for viability; has similarity to E. coli S3 and rat S3 ribosomal proteins	146000
	gi|6323886	rpS10B	A1	1	rpS10B (1)	0.574425	0	cytoplasm	Protein component of the small (40S) ribosomal subunit; nearly identical to Rps10Ap and has similarity to rat ribosomal protein S10	7650
	gi|259149446	rpP2A	A2	2	rpP2A (2)	1.74316	0.532337	cytoplasm	Ribosomal protein P2 alpha, a component of the ribosomal stalk, which is involved in the interaction between translational elongation factors and the ribosome; regulates the accumulation of P1 (Rpp1Ap and Rpp1Bp) in the cytoplasm	428000
	gi|6320122	rpP1A	A2	1	rpP1A (1)	1.32184	0	cytoplasm	Ribosomal stalk protein P1 alpha, involved in the interaction between translational elongation factors and the ribosome; accumulation of P1 in the cytoplasm is regulated by phosphorylation and interaction with the P2 stalk component	not visualized
	gi|6325359	rpL11	A2	5	rpL11 (5)	1.22929	0.0822269	cytoplasm	Protein component of the large (60S) ribosomal subunit, nearly identical to Rpl11Bp; involved in ribosomal assembly; depletion causes degradation of proteins and RNA of the 60S subunit; has similarity to E. coli L5 and rat L11	39000
	gi|218511	rpL6	A2	1	rpL6 (1)	1.20724	0	cytoplasm	N-terminally acetylated protein component of the large (60S) ribosomal subunit, has similarity to Rpl6Bp and to rat L6 ribosomal protein; binds to 5.8S rRNA	38400
	gi|6325126	rpL5	A2	9	rpL5 (9)	1.17873	0.685622	cytoplasm	Protein component of the large (60S) ribosomal subunit with similarity to E. coli L18 and rat L5 ribosomal proteins; binds 5S rRNA and is required for 60S subunit assembly	not visualized
	gi|6321362	rpL7	A2	5	rpL7 (5)	1.15086	0.172257	cytoplasm	Protein component of the large (60S) ribosomal subunit, nearly identical to Rpl7Bp and has similarity to E. coli L30 and rat L7 ribosomal proteins; contains a conserved C-terminal Nucleic acid Binding Domain (NDB2)	101000
	gi|49258853	rpL18	A2	2	rpL18 (2)	1.13966	0.0791683	0	Protein component of the large (60S) ribosomal subunit, identical to Rpl18Bp and has similarity to rat L18 ribosomal protein; intron of RPL18A pre-mRNA forms stem-loop structures that are a target for Rnt1p cleavage leading to degradation	not visualized
	gi|151940865	rpP0	A2	6	rpP0 (6)	1.06757	0.232335	0	Conserved ribosomal protein P0 similar to rat P0, human P0, and E. coli L10e; shown to be phosphorylated on serine 302	not visualized
	gi|49258850	rpL15	A2	5	rpL15 (5)	1.00277	0.14897	0	Protein component of the large (60S) ribosomal subunit, nearly identical to Rpl15Bp and has similarity to rat L15 ribosomal protein; binds to 5.8 S rRNA	not visualized
	gi|791118	rpL16	A2	2	rpL16 (2)	0.985957	0.18971	0	N-terminally acetylated protein component of the large (60S) ribosomal subunit, binds to 5.8 S rRNA; has similarity to Rpl16Ap, E. coli L13 and rat L13a ribosomal proteins; transcriptionally regulated by Rap1p	not visualized
	gi|190408368	rpL13	A2	8	rpL13 (8)	0.96796	0.200887	cytoplasm	Protein component of the large (60S) ribosomal subunit, nearly identical to Rpl13Ap; not essential for viability; has similarity to rat L13 ribosomal protein	54200
	gi|6320073	rpP1B	A2	1	rpP1B (1)	0.951394	0	cytoplasm	Ribosomal protein P1 beta, component of the ribosomal stalk, which is involved in interaction of translational elongation factors with ribosome; accumulation is regulated by phosphorylation and interaction with the P2 stalk component	22400
	gi|6321754	rpL8	A2	3	rpL8 (3)	0.941838	0.230234	cytoplasm	Ribosomal protein L4 of the large (60S) ribosomal subunit, nearly identical to Rpl8Bp and has similarity to rat L7a ribosomal protein; mutation results in decreased amounts of free 60S subunits	238000
	gi|9755331	rpL34	A2	3	rpL34 (3)	0.927478	0.190229	cytoplasm	Protein component of the large (60S) ribosomal subunit, nearly identical to Rpl34Bp and has similarity to rat L34 ribosomal protein	23600
	gi|6319505	rpL4	A2	5	rpL4 (5)	0.926824	0.192628	cytoplasm	N-terminally acetylated protein component of the large (60S) ribosomal subunit, nearly identical to Rpl4Bp and has similarity to E. coli L4 and rat L4 ribosomal proteins	not visualized
	gi|49258840	rpL2	A2	3	rpL2 (3)	0.888964	0.19306	cytoplasm	Protein component of the large (60S) ribosomal subunit, identical to Rpl2Bp and has similarity to E. coli L2 and rat L8 ribosomal proteins	not quantitated
	gi|6323848	rpL36	A2	2	rpL36 (2)	0.888394	0.264763	cytoplasm	N-terminally acetylated protein component of the large (60S) ribosomal subunit, nearly identical to Rpl36Bp and has similarity to rat L36 ribosomal protein; binds to 5.8 S rRNA	31600
	gi|6323567	rpL6	A2	1	rpL6 (1)	0.879339	0	cytoplasm	N-terminally acetylated protein component of the large (60S) ribosomal subunit, has similarity to Rpl6Bp and to rat L6 ribosomal protein; binds to 5.8S rRNA	37100
	gi|124263182	rpL32	A2	3	rpL32 (3)	0.862338	0.0408201	0	Protein component of the large (60S) ribosomal subunit, has similarity to rat L32 ribosomal protein; overexpression disrupts telomeric silencing	not visualized
	gi|6324445	rpL25	A2	1	rpL25 (1)	0.84266	0	0	Primary rRNA-binding ribosomal protein component of the large (60S) ribosomal subunit, has similarity to E. coli L23 and rat L23a ribosomal proteins; binds to 26S rRNA via a conserved C-terminal motif	not visualized
	gi|49258841	rpL3	A2	11	rpL3 (11)	0.829437	0.406678	cytoplasm	Protein component of the large (60S) ribosomal subunit, has similarity to E. coli L3 and rat L3 ribosomal proteins; involved in the replication and maintenance of killer double stranded RNA virus	450
	gi|6323104	rpL10	A2	6	rpL10 (6)	0.822308	0.168421	cytoplasm	Protein component of the large (60S) ribosomal subunit, responsible for joining the 40S and 60S subunits; regulates translation initiation; has similarity to rat L10 ribosomal protein and to members of the QM gene family	not visualized
	gi|6321407	rpL24	A2	3	rpL24 (3)	0.780662	0.0541561	cytoplasm	Ribosomal protein L30 of the large (60S) ribosomal subunit, nearly identical to Rpl24Bp and has similarity to rat L24 ribosomal protein; not essential for translation but may be required for normal translation rate	247000
	gi|292659544	rpL23	A2	4	rpL23 (4)	0.746102	0.255899	nucleus	Protein component of the large (60S) ribosomal subunit, identical to Rpl23Bp and has similarity to E. coli L14 and rat L23 ribosomal proteins	not visualized
	gi|6324262	rpL9	A2	1	rpL9 (1)	0.743521	0	cytoplasm	Protein component of the large (60S) ribosomal subunit, nearly identical to Rpl9Ap and has similarity to E. coli L6 and rat L9 ribosomal proteins	76000
	gi|119390529	rpL1	A2	2	rpL1 (2)	0.705948	0.132146	cytoplasm	N-terminally acetylated protein component of the large (60S) ribosomal subunit, nearly identical to Rpl1Ap and has similarity to E. coli L1 and rat L10a ribosomal proteins; rpl1a rpl1b double null mutation is lethal	265000
	gi|6319444	rpL19	A2	2	rpL19 (2)	0.603788	0.245345	cytoplasm	Protein component of the large (60S) ribosomal subunit, nearly identical to Rpl19Ap and has similarity to rat L19 ribosomal protein; rpl19a and rpl19b single null mutations result in slow growth, while the double null mutation is lethal	225000
	gi|256271337	rpL17	A2	1	rpL17 (1)	0.478358	0	cytoplasm	Protein component of the large (60S) ribosomal subunit, nearly identical to Rpl17Ap and has similarity to E. coli L22 and rat L17 ribosomal proteins	21100
	gi|6322847	rpL14	A2	1	rpL14 (1)	0.435445	0	cytoplasm	N-terminally acetylated protein component of the large (60S) ribosomal subunit, nearly identical to Rpl14Bp and has similarity to rat L14 ribosomal protein; rpl14a csh5 double null mutant exhibits synthetic slow growth	45300
	gi|736308	rpL20	A2	3	rpL20 (3)	0.428437	0.103396	cytoplasm	Protein component of the large (60S) ribosomal subunit, nearly identical to Rpl20Bp and has similarity to rat L18a ribosomal protein	54300
	gi|51830274	Bfr2p	A3	2	Bfr2p (2)	2.8847	1.7549	nucleolus	Essential protein that is a component of 90S preribosomes; may be involved in rRNA processing; multicopy suppressor of sensitivity to Brefeldin A; expression is induced during lag phase and also by cold shock	15400
	gi|151944842	Lcp5p	A3	1	Lcp5p (1)	2.28714	0	0	Essential protein involved in maturation of 18S rRNA; depletion leads to inhibited pre-rRNA processing and reduced polysome levels; localizes primarily to the nucleolus	1430
	gi|151946633	Enp1p	A3	2	Enp1p (2)	2.18539	0.217298	cytoplasm,nucleolus,nucleus	Protein associated with U3 and U14 snoRNAs, required for pre-rRNA processing and 40S ribosomal subunit synthesis; localized in the nucleus and concentrated in the nucleolus	21600
	gi|151941853	Nop14p /Utp2p	A3	2	Nop14p /Utp2p (2)	1.89839	0.880602	0	Nucleolar protein, forms a complex with Noc4p that mediates maturation and nuclear export of 40S ribosomal subunits; also present in the small subunit processome complex, which is required for processing of pre-18S rRNA	not visualized
	gi|45269774	Emg1p	A3	2	Emg1p (2)	1.80142	0.642044	cytoplasm,nucleus	Member of the alpha/beta knot fold methyltransferase superfamily; required for maturation of 18S rRNA and for 40S ribosome production; interacts with RNA and with S-adenosylmethionine; associates with spindle/microtubules; forms homodimers	not visualized
	gi|151941158	Sof1p	A3	4	Sof1p (4)	1.74961	0.438772	nucleolus	Essential protein required for biogenesis of 40S (small) ribosomal subunit; has similarity to the beta subunit of trimeric G-proteins and the splicing factor Prp4p	6620
	gi|160358657	Rok1p	A3	2	Rok1p (2)	1.68404	0.409543	0	ATP-dependent RNA helicase of the DEAD box family; required for 18S rRNA synthesis	not visualized
	gi|256270959	Krr1p	A3	1	Krr1p (1)	1.65284	0	cytoplasm,nucleolus	Essential nucleolar protein required for the synthesis of 18S rRNA and for the assembly of 40S ribosomal subunit	4340
	gi|151943423	Enp2p	A3	4	Enp2p (4)	1.43785	0.412753	0	Protein associated with U3 and U14 snoRNAs, required for pre-rRNA processing and 40S ribosomal subunit synthesis; localized in the nucleus and concentrated in the nucleolus	not visualized
	gi|151942910	Rrp9p	A3	1	Rrp9p (1)	1.42289	0	nucleolus	Protein involved in pre-rRNA processing, associated with U3 snRNP; component of small ribosomal subunit (SSU) processosome; ortholog of the human U3-55k protein	5130
	gi|1164988	Pno1p	A3	1	Pno1p (1)	1.36092	0	#N/A	Essential nucleolar protein required for pre-18S rRNA processing, interacts with Dim1p, an 18S rRNA dimethyltransferase, and also with Nob1p, which is involved in proteasome biogenesis; contains a KH domain	#N/A
	gi|6323031	Cms1p	A3	1	Cms1p (1)	1.3132	0	nucleus	Subunit of U3-containing 90S preribosome processome complex involved in production of 18S rRNA and assembly of small ribosomal subunit; overexpression rescues supressor mutant of mcm10; null mutant is viable	1200
	gi|151944405	Kre33p	A3	3	Kre33p (3)	1.23021	0.169353	nucleolus	Essential protein of unknown function; heterozygous mutant shows haploinsufficiency in K1 killer toxin resistance	not quantitated
	gi|151942584	Bms1p	A3	2	Bms1p (2)	1.14048	0.142648	0	GTPase required for synthesis of 40S ribosomal subunits and for processing the 35S pre-rRNA at sites A0, A1, and A2; interacts with Rcl1p, which stimulates its GTPase and U3 snoRNA binding activities; has similarity to Tsr1p	not visualized
	gi|414604	Dhr2p	A3	1	Dhr2p (1)	1.13565	0	nucleolus	Predominantly nucleolar DEAH-box ATP-dependent RNA helicase, required for 18S rRNA synthesis	721
	gi|190407071	Prp43p	A3	2	Prp43p (2)	1.05259	0.0621922	nucleolus	RNA helicase in the DEAH-box family, functions in both RNA polymerase I and polymerase II transcript metabolism, involved in release of the lariat-intron from the spliceosome	16900
	gi|151942575	New1p	A3	1	New1p (1)	1.02645	0	cytoplasm	ATP binding cassette family member; Asn/Gln-rich rich region supports [NU+] prion formation and susceptibility to [PSI+] prion induction; homologous to mRNA export factor from S. pombe and similar protein from C. albicans (	37600
	gi|253181	Nsr1p	A3	3	Nsr1p (3)	0.839325	0.136162	nucleolus	Nucleolar protein that binds nuclear localization sequences, required for pre-rRNA processing and ribosome biogenesis	77400
	gi|151945830	Ecm16p	A3	1	Ecm16p (1)	0.767856	0	nucleolus	Essential DEAH-box ATP-dependent RNA helicase specific to the U3 snoRNP, predominantly nucleolar in distribution, required for 18S rRNA synthesis	2000
	gi|170992	Utp6p	A3a	1	Utp6p (1)	3.91094	0	nucleolus	Nucleolar protein, component of the small subunit (SSU) processome containing the U3 snoRNA that is involved in processing of pre-18S rRNA	7520
	gi|6323158	Dip2p / Utp12p	A3a	1	Dip2p / Utp12p (1)	3.79545	0	cytoplasm,nucleus	Nucleolar protein, specifically associated with the U3 snoRNA, part of the large ribonucleoprotein complex known as the small subunit (SSU) processome, required for 18S rRNA biogenesis, part of the active pre-rRNA processing complex	9620
	gi|151941062	Utp13p	A3a	1	Utp13p (1)	2.72845	0	nucleolus	Nucleolar protein, component of the small subunit (SSU) processome containing the U3 snoRNA that is involved in processing of pre-18S rRNA	8070
	gi|6325402	Noc4p	A3a	2	Noc4p (2)	2.5889	0.884312	nucleus	Nucleolar protein, forms a complex with Nop14p that mediates maturation and nuclear export of 40S ribosomal subunits	1630
	gi|151946073	Utp14p	A3a	3	Utp14p (3)	2.32438	0.590751	nucleolus,nucleus	Subunit of U3-containing Small Subunit (SSU) processome complex involved in production of 18S rRNA and assembly of small ribosomal subunit	1470
	gi|151945015	Utp10p	A3a	4	Utp10p (4)	2.21955	0.767676	nucleolus	Nucleolar protein, component of the small subunit (SSU) processome containing the U3 snoRNA that is involved in processing of pre-18S rRNA	18200
	gi|151941850	Sas10p / Utp3p	A3a	3	Sas10p / Utp3p (3)	2.0632	0.355618	0	Essential subunit of U3-containing Small Subunit (SSU) processome complex involved in production of 18S rRNA and assembly of small ribosomal subunit; disrupts silencing when overproduced	not visualized
	gi|151945258	Utp18p	A3a	1	Utp18p (1)	1.98019	0	nucleolus	Possible U3 snoRNP protein involved in maturation of pre-18S rRNA, based on computational analysis of large-scale protein-protein interaction data	9570
	gi|6323441	Utp21p	A3a	6	Utp21p (6)	1.86786	0.551715	nucleus	Subunit of U3-containing 90S preribosome and Small Subunit (SSU) processome complexes involved in production of 18S rRNA and assembly of small ribosomal subunit; synthetic defect with STI1 Hsp90 cochaperone; human homolog linked to glaucoma	2020
	gi|151943873	Pwp2p	A3a	2	Pwp2p (2)	1.86301	0.0374309	nucleolus	Conserved 90S pre-ribosomal component essential for proper endonucleolytic cleavage of the 35 S rRNA precursor at A0, A1, and A2 sites; contains eight WD-repeats; PWP2 deletion leads to defects in cell cycle and bud morphogenesis	16700
	gi|6320531	Utp4p	A3a	5	Utp4p (5)	1.81728	0.393571	nucleolus	Subunit of U3-containing 90S preribosome and Small Subunit (SSU) processome complexes involved in production of 18S rRNA and assembly of small ribosomal subunit; member of t-Utp subcomplex involved with transcription of 35S rRNA transcript	5440
	gi|14270688	Utp20p	A3a	1	Utp20p (1)	1.73158	0	cytoplasm,nucleolus	Component of the small-subunit (SSU) processome, which is involved in the biogenesis of the 18S rRNA	not visualized
	gi|6321990	Utp9p	A3a	2	Utp9p (2)	1.49807	0.00882179	nucleolus	Nucleolar protein, component of the small subunit (SSU) processome containing the U3 snoRNA that is involved in processing of pre-18S rRNA	20000
	gi|151941600	Utp30p	A3a	1	Utp30p (1)	1.48883	0	nucleolus,nucleus	Subunit of U3-containing 90S preribosome complex involved in production of 18S rRNA and assembly of small ribosomal subunit	3060
	gi|116666730	Snu13	A3a	2	Snu13 (2)	1.3958	0.708146	0	RNA binding protein, part of U3 snoRNP involved in rRNA processing, part of U4/U6-U5 tri-snRNP involved in mRNA splicing, similar to human 15.5K protein	not visualized
	gi|190407832	Nan1p	A3a	3	Nan1p (3)	1.37265	0.171445	nucleolus	U3 snoRNP protein, component of the small (ribosomal) subunit (SSU) processosome containing U3 snoRNA; required for the biogenesis of18S rRNA	6560
	gi|151942889	Mrd1p	A3a	1	Mrd1p (1)	1.35325	0	0	Essential conserved protein that is part of the 90S preribosome; required for production of 18S rRNA and small ribosomal subunit; contains five consensus RNA-binding domains	2220
	gi|207342335	Utp15p	A3a	2	Utp15p (2)	1.3387	0.100286	nucleolus,nucleus	Nucleolar protein, component of the small subunit (SSU) processome containing the U3 snoRNA that is involved in processing of pre-18S rRNA	358
	gi|151943408	Utp8p	A3a	1	Utp8p (1)	1.26986	0	nucleolus	Nucleolar protein required for export of tRNAs from the nucleus; also copurifies with the small subunit (SSU) processome containing the U3 snoRNA that is involved in processing of pre-18S rRNA	16800
	gi|190409480	Nop9p	A3a	1	Nop9p (1)	0.951482	0	nucleolus,nucleus	Essential subunit of U3-containing 90S preribosome involved in production of 18S rRNA and assembly of small ribosomal subunit; also part of pre-40S ribosome and required for its export into cytoplasm; binds RNA and contains pumilio domain	2930
	gi|6324635	Cka2p	A3a	1	Cka2p (1)	0.709359	0	cytoplasm,nucleus	Alpha' catalytic subunit of casein kinase 2, a Ser/Thr protein kinase with roles in cell growth and proliferation; the holoenzyme also contains CKA1, CKB1 and CKB2, the many substrates include transcription factors and all RNA polymerases	4540
	gi|45271026	Fap7p	A3b	1	Fap7p (1)	1.39051	0	cytoplasm,nucleus	Essential NTPase required for small ribosome subunit synthesis, mediates processing of the 20S pre-rRNA at site D in the cytoplasm but associates only transiently with 43S preribosomes via Rps14p, may be the endonuclease for site D	8350
	gi|6320292	Rrp1p	A4	4	Rrp1p (4)	1.8398	0.544479	nucleolus,nucleus	Essential evolutionarily conserved nucleolar protein necessary for biogenesis of 60S ribosomal subunits and processing of pre-rRNAs to mature rRNAs, associated with several distinct 66S pre-ribosomal particles	6960
	gi|190409747	Rrp14p	A4	1	Rrp14p (1)	1.70727	0	0	Essential protein, constituent of 66S pre-ribosomal particles; interacts with proteins involved in ribosomal biogenesis and cell polarity; member of the SURF-6 family	not visualized
	gi|6325213	Nop4p	A4	11	Nop4p (11)	1.56051	0.387892	nucleolus,nucleus	Nucleolar protein, essential for processing and maturation of 27S pre-rRNA and large ribosomal subunit biogenesis; constituent of 66S pre-ribosomal particles; contains four RNA recognition motifs (RRMs)	4990
	gi|6323947	Has1p	A4	8	Has1p (8)	1.41768	0.41673	0	ATP-dependent RNA helicase; localizes to both the nuclear periphery and nucleolus; highly enriched in nuclear pore complex fractions; constituent of 66S pre-ribosomal particles	not visualized
	gi|6323885	Rrp5p	A4	18	Rrp5p (18)	1.39888	0.362825	nucleolus	RNA binding protein with preference for single stranded tracts of U's involved in synthesis of both 18S and 5.8S rRNAs; component of both the ribosomal small subunit (SSU) processosome and the 90S preribosome	8860
	gi|151941620	Rpf2p	A4	2	Rpf2p (2)	1.37821	0.0499634	nucleolus,nucleus	Essential protein involved in the processing of pre-rRNA and the assembly of the 60S ribosomal subunit; interacts with ribosomal protein L11; localizes predominantly to the nucleolus; constituent of 66S pre-ribosomal particles	32400
	gi|151942459	Puf6p	A4	2	Puf6p (2)	1.31891	0.107344	nucleolus,nucleus	Pumilio-homology domain protein that binds ASH1 mRNA at PUF consensus sequences in the 3' UTR and represses its translation, resulting in proper asymmetric localization of ASH1 mRNA	21500
	gi|6324219	Nop15p	A4	3	Nop15p (3)	1.29634	0.0805302	nucleolus,nucleus	Constituent of 66S pre-ribosomal particles, involved in 60S ribosomal subunit biogenesis; localizes to both nucleolus and cytoplasm	4280
	gi|51013571	Nop2p	A4	7	Nop2p (7)	1.24676	0.135706	nucleolus,nucleus	Probable RNA m(5)C methyltransferase, essential for processing and maturation of 27S pre-rRNA and large ribosomal subunit biogenesis; localized to the nucleolus; constituent of 66S pre-ribosomal particles	18700
	gi|190405562	Nop16p	A4	5	Nop16p (5)	1.24475	0.0953391	nucleolus,nucleus	Constituent of 66S pre-ribosomal particles, involved in 60S ribosomal subunit biogenesis	2860
	gi|207340712	Nip7p	A4	3	Nip7p (3)	1.24012	0.201564	nucleolus,nucleus	Nucleolar protein required for 60S ribosome subunit biogenesis, constituent of 66S pre-ribosomal particles; physically interacts with Nop8p and the exosome subunit Rrp43p	5170
	gi|151943709	Lsg1p	A4	1	Lsg1p (1)	1.20769	0	cytoplasm	Putative GTPase involved in 60S ribosomal subunit biogenesis; required for the release of Nmd3p from 60S subunits in the cytoplasm	19400
	gi|259147998	Rlp24p	A4	3	Rlp24p (3)	1.18507	0.174063	0	Essential protein with similarity to Rpl24Ap and Rpl24Bp, associated with pre-60S ribosomal subunits and required for ribosomal large subunit biogenesis	not visualized
	gi|151941367	Mak16p	A4	2	Mak16p (2)	1.17665	0.0808113	0	Essential nuclear protein, constituent of 66S pre-ribosomal particles; required for maturation of 25S and 5.8S rRNAs;	not visualized
	gi|190407574	Ytm1p	A4	3	Ytm1p (3)	1.1742	0.321152	nucleolus,nucleus	Constituent of 66S pre-ribosomal particles, forms a complex with Nop7p and Erb1p that is required for maturation of the large ribosomal subunit; has seven C-terminal WD repeats	6670
	gi|151942049	Noc1p	A4	13	Noc1p (13)	1.16166	0.351215	nucleolus	Constituent of 66S pre-ribosomal particles, required for large (60S) ribosomal subunit biogenesis; involved in nuclear export of pre-ribosomes; required for maintenance of dsRNA virus; homolog of human CAATT-binding protein	15000
	gi|6323693	Erb1p	A4	12	Erb1p (12)	1.13195	0.233142	nucleolus,nucleus	Constituent of 66S pre-ribosomal particles, forms a complex with Nop7p and Ytm1p that is required for maturation of the large ribosomal subunit; required for maturation of the 25S and 5.8S ribosomal RNAs; homologous to mammalian Bop1	2680
	gi|207345119	Nop7p	A4	11	Nop7p (11)	1.09938	0.157415	nucleolus,nucleus	Component of several different pre-ribosomal particles; forms a complex with Ytm1p and Erb1p that is required for maturation of the large ribosomal subunit; required for exit from G0 and the initiation of cell proliferation	4530
	gi|6322843	Mrt4p	A4	4	Mrt4p (4)	1.0989	0.201488	nucleolus,nucleus	Protein involved in mRNA turnover and ribosome assembly, localizes to the nucleolus	18200
	gi|151941747	Ebp2p	A4	7	Ebp2p (7)	1.09675	0.187589	0	Essential protein required for the maturation of 25S rRNA and 60S ribosomal subunit assembly, localizes to the nucleolus; constituent of 66S pre-ribosomal particles	not visualized
	gi|151945592	Nop12p	A4	7	Nop12p (7)	1.08716	0.292923	nucleolus	Nucleolar protein involved in pre-25S rRNA processing and biogenesis of large 60S ribosomal subunit; contains an RNA recognition motif (RRM); binds to Ebp2; similar to Nop13p and Nsr1p	5910
	gi|6324326	Rlp7p	A4	5	Rlp7p (5)	1.07708	0.230955	0	Nucleolar protein with similarity to large ribosomal subunit L7 proteins; constituent of 66S pre-ribosomal particles; plays an essential role in processing of precursors to the large ribosomal subunit RNAs	7720
	gi|6325164	Nog1p	A4	3	Nog1p (3)	1.06721	0.169337	nucleus	Putative GTPase that associates with free 60S ribosomal subunits in the nucleolus and is required for 60S ribosomal subunit biogenesis; constituent of 66S pre-ribosomal particles; member of the ODN family of nucleolar G-proteins	28000
	gi|6324868	Rrs1p	A4	4	Rrs1p (4)	1.06526	0.103202	0	Essential protein that binds ribosomal protein L11 and is required for nuclear export of the 60S pre-ribosomal subunit during A3/4; mouse homolog shows altered expression in Huntington's disease model mice	not visualized
	gi|207344709	Cic1p/Nsa3p	A4	5	Cic1p/Nsa3p (5)	1.04513	0.139341	nucleolus,nucleus	Essential protein that interacts with proteasome components and has a potential role in proteasome substrate specificity; also copurifies with 66S pre-ribosomal particles	45900
	gi|6325273	Tif6p	A4	2	Tif6p (2)	1.04208	0.166198	nucleolus,nucleus	Constituent of 66S pre-ribosomal particles, has similarity to human B1 factor 6 (eIF6); may be involved in the biogenesis and or stability of 60S ribosomal subunits	18600
	gi|190406043	Noc3p	A4	5	Noc3p (5)	1.03263	0.0966064	nucleolus,nucleus	Protein that forms a nuclear complex with Noc2p that binds to 66S ribosomal precursors to mediate their intranuclear transport; also binds to chromatin to promote the association of DNA replication factors and replication initiation	11700
	gi|190407271	Brx1p	A4	3	Brx1p (3)	1.00888	0.0952976	nucleolus,nucleus	Nucleolar protein, constituent of 66S pre-ribosomal particles; depletion leads to defects in rRNA processing and a block in the assembly of large ribosomal subunits; possesses a sigma(70)-like RNA-binding motif	13200
	gi|151941273	Rea1p/Mdn1p	A4	3	Rea1p/Mdn1p (3)	1.00833	0.074608	cytoplasm,nucleus	Huge dynein-related AAA-type ATPase (midasin), forms extended pre-60S particle with the Rix1 complex (Rix1p-Ipi1p-Ipi3p), may mediate ATP-dependent remodeling of 60S subunits and subsequent export from nucleoplasm to cytoplasm	538
	gi|151945296	Noc2p	A4	12	Noc2p (12)	1.00713	0.191635	nucleolus,nucleus	Protein that forms a nucleolar complex with Mak21p that binds to 90S and 66S pre-ribosomes, as well as a nuclear complex with Noc3p that binds to 66S pre-ribosomes; both complexes mediate intranuclear transport of ribosomal precursors	29000
	gi|160409988	Mak5p	A4	1	Mak5p (1)	0.986324	0	nucleolus,nucleus	Essential nucleolar protein, putative DEAD-box RNA helicase required for maintenance of M1 dsRNA virus; involved in biogenesis of large (60S) ribosomal subunits	981
	gi|6323021	Drs1p	A4	2	Drs1p (2)	0.985623	0.100033	cytoplasm,nucleolus,nucleus	Nucleolar DEAD-box protein required for ribosome assembly and function, including synthesis of 60S ribosomal subunits; constituent of 66S pre-ribosomal particles	not visualized
	gi|6319988	Nop6p	A4	1	Nop6p (1)	0.928337	0	nucleolus	Putative RNA-binding protein implicated in A3/4; contains an RNA recognition motif (RRM) and has similarity to hydrophilins; NOP6 may be a fungal-specific gene as no homologs have been yet identified in higher eukaryotes	8970
	gi|151941136	Rix7p	A4	1	Rix7p (1)	0.90139	0	nucleolus,nucleus	Putative ATPase of the AAA family, required for export of pre-ribosomal large subunits from the nucleus; distributed between the nucleolus, nucleoplasm, and nuclear periphery depending on growth conditions	4490
	gi|6321857	Ssf1p	A4	1	Ssf1p (1)	0.854314	0	nucleolus,nucleus	Constituent of 66S pre-ribosomal particles, required for ribosomal large subunit maturation; functionally redundant with Ssf2p; member of the Brix family	8150
	gi|256270950	Spb1p	A4	1	Spb1p (1)	0.409815	0	0	AdoMet-dependent methyltransferase involved in rRNA processing and 60S ribosomal subunit maturation; methylates G2922 in the tRNA docking site of the large subunit rRNA and in the absence of snR52, U2921; suppressor of PAB1 mutants	not visualized
	gi|151944713	Nug1p	A4	2	Nug1p (2)	0.402947	0.116369	nucleolus,nucleus	GTPase that associates with nuclear 60S pre-ribosomes, required for export of 60S ribosomal subunits from the nucleus	7130
	gi|7839181	Nop10p	A5	1	Nop10p (1)	1.16422	0	nucleolus	Constituent of small nucleolar ribonucleoprotein particles containing H/ACA-type snoRNAs, which are required for pseudouridylation and processing of pre-18S rRNA	not visualized
	gi|190405871	Gar1p	A5	1	Gar1p (1)	1.06767	0	nucleolus	Protein component of the H/ACA snoRNP pseudouridylase complex, involved in the modification and cleavage of the 18S pre-rRNA	5730
	gi|151941019	Cbf5p	A5	3	Cbf5p (3)	0.899448	0.325747	nucleolus	Pseudouridine synthase catalytic subunit of box H/ACA small nucleolar ribonucleoprotein particles (snoRNPs), acts on both large and small rRNAs and on snRNA U2; mutations in human ortholog dyskerin cause the disorder dyskeratosis congenita	33600
	gi|6320190	Nop1p	A5	9	Nop1p (9)	0.891586	0.197445	0	Nucleolar protein, component of the small subunit processome complex, which is required for processing of pre-18S rRNA; has similarity to mammalian fibrillarin	not visualized
	gi|190405265	Nop56p	A5	6	Nop56p (6)	0.884545	0.189309	nucleolus	Essential evolutionarily-conserved nucleolar protein component of the box C/D snoRNP complexes that direct 2'-O-methylation of pre-rRNA during its maturation; overexpression causes spindle orientation defects	13500
	gi|206558283	Nop58p	A5	4	Nop58p (4)	0.769455	0.133617	nucleolus	Protein involved in pre-rRNA processing, 18S rRNA synthesis, and snoRNA synthesis; component of the small subunit processome complex, which is required for processing of pre-18S rRNA	34700
	gi|71064091	YIL127C	A6	1	YIL127C (1)	2.40074	0	nucleolus	Putative protein of unknown function; identified in a screen for mutants with decreased levels of rDNA transcription; green fluorescent protein (GFP)-fusion protein localizes to the nucleolus; predicted to be involved in ribosome biogenesis	3670
	gi|151945554	Rex4p	A6	1	Rex4p (1)	2.27388	0	nucleolus,nucleus	Putative RNA exonuclease possibly involved in pre-rRNA processing and ribosome assembly	4280
	gi|530998	Fpr3p	A6	6	Fpr3p (6)	1.81203	0.556075	nucleolus,nucleus	Nucleolar peptidyl-prolyl cis-trans isomerase (PPIase); FK506 binding protein; phosphorylated by casein kinase II (Cka1p-Cka2p-Ckb1p-Ckb2p) and dephosphorylated by Ptp1p	9490
	gi|163310814	Npl3p	A6	1	Npl3p (1)	1.42357	0	nucleus	is Nop3, req. for ribos. biogenesis. also for mRNA metabolism. For RNA-binding protein that promotes elongation, regulates termination, and carries poly(A) mRNA from nucleus to cytoplasm; required for pre-mRNA splicing; dissociation from mRNAs promoted by Mtr10p; phosphorylated by Sky1p in the cytoplasm	78700
	gi|160380616	Dbp3p	A6	1	Dbp3p (1)	1.28458	0	nucleolus,nucleus	Putative ATP-dependent RNA helicase of the DEAD-box family involved in ribosomal biogenesis	38900
	gi|577810	Rrp8p	A6	1	Rrp8p (1)	1.17429	0	nucleolus,nucleus	Nucleolar protein involved in rRNA processing, pre-rRNA cleavage at site A2; also involved in telomere maintenance; mutation is synthetically lethal with a gar1 mutation	2780
	gi|151942780	Rrp12p	A6	3	Rrp12p (3)	0.965524	0.0949458	cytoplasm,nucleus	Protein required for export of the ribosomal subunits; associates with the RNA components of the pre-ribosomes; contains HEAT-repeats	8170
	gi|259145944	Arb1p	A6	3	Arb1p (3)	0.881934	0.0451888	cytoplasm	ATPase of the ATP-binding cassette (ABC) family involved in 40S and 60S ribosome biogenesis, has similarity to Gcn20p; shuttles from nucleus to cytoplasm, physically interacts with Tif6p, Lsg1p	17600
	gi|151943835	YCR016W	A6	1	YCR016W (1)	0.7823	0	nucleolus,nucleus	Putative protein of unknown function; green fluorescent protein (GFP)-fusion protein localizes to the nucleolus and nucleus; predicted to be involved in A3/4	1850
	gi|190409546	NPA3	B	2	NPA3 (2)	1.16581	0.0329474	cytoplasm	Essential, conserved, cytoplasmic ATPase; phosphorylated by the Pcl1p-Pho85p kinase complex	15200
	gi|151943621	Gcn1p	B	3	Gcn1p (3)	1.06224	0.00444379	cytoplasm	Positive regulator of the Gcn2p kinase activity, forms a complex with Gcn20p; proposed to stimulate Gcn2p activation by an uncharged tRNA	7330
	gi|3732	unnamed protein product 98% seq. identity to Gcd1p	B1	1	unnamed protein product 98% seq. identity to Gcd1p (1)	1.94498	0	cytoplasm	Gamma subunit of the translation initiation factor eIF2B, the guanine-nucleotide exchange factor for eIF2; activity subsequently regulated by phosphorylated eIF2; first identified as a negative regulator of GCN4 expression	9530
	gi|6324778	Ded1p	B1	6	Ded1p (6)	1.15372	0.167018	0	ATP-dependent DEAD (Asp-Glu-Ala-Asp)-box RNA helicase, required for B1 of all yeast mRNAs; mutations in human DEAD-box DBY are a frequent cause of male infertility	not visualized
	gi|238686680	Prt1	B1	5	Prt1 (5)	1.09044	0.181759	cytoplasm	eIF3b subunit of the core complex of translation initiation factor 3 (eIF3), essential for translation; part of a subcomplex (Prt1p-Rpg1p-Nip1p) that stimulates binding of mRNA and tRNA(i)Met to ribosomes	47500
	gi|6323795	TIF34	B1	2	TIF34 (2)	1.06559	0.0996803	0	eIF3i subunit of the core complex of translation initiation factor 3 (eIF3), which is essential for translation	2400
	gi|6324433	Cdc33p	B1	2	Cdc33p (2)	0.912024	0.0267858	cytoplasm	Cytoplasmic mRNA cap binding protein and translation initiation factor eIF4E; the eIF4E-cap complex is responsible for mediating cap-dependent mRNA translation via interactions with translation initiation factor eIF4G (Tif4631p or Tif4632p)	14200
	gi|238686682	Tif35p	B1	2	Tif35p (2)	0.877726	0.0667162	cytoplasm	eIF3g subunit of the core complex of translation initiation factor 3 (eIF3), which is essential for translation	not visualized
	gi|6322323	Tif2p	B1	12	Tif2p (12)	0.846875	0.149414	cytoplasm	Translation initiation factor eIF4A, identical to Tif1p; DEA(D/H)-box RNA helicase that couples ATPase activity to RNA binding and unwinding; forms a dumbbell structure of two compact domains connected by a linker; interacts with eIF4G	not quantitated
	gi|38492898	Sui2p	B1	1	Sui2p (1)	0.575893	0	cytoplasm	Alpha subunit of the translation initiation factor eIF2, involved in the identification of the start codon; phosphorylation of Ser51 is required for regulation of translation by inhibiting the exchange of GDP for GTP	17100
	gi|259147758	Tef4p	B2	1	Tef4p (1)	0.874699	0	cytoplasm	Gamma subunit of translational elongation factor eEF1B, stimulates the binding of aminoacyl-tRNA (AA-tRNA) to ribosomes by releasing eEF1A (Tef1p/Tef2p) from the ribosomal complex	102000
	gi|55670150	EF-2 (EFT1/EFT2)	B2	12	EF-2 (EFT1/EFT2) (12)	0.85286	0.250068	cytoplasm	Elongation factor 2 (EF-2), also encoded by EFT2; catalyzes ribosomal translocation during protein synthesis; contains diphthamide, the unique posttranslationally modified histidine residue specifically ADP-ribosylated by diphtheria toxin	82700
	gi|6319594	Tef2p	B2	20	Tef2p (20)	0.634784	0.200453	cytoplasm	Translational elongation factor EF-1 alpha; also encoded by TEF1; functions in the binding reaction of aminoacyl-tRNA (AA-tRNA) to ribosomes	450
	gi|190405311	Yef3p	B2	13	Yef3p (13)	0.626591	0.160549	cytoplasm	Translational elongation factor 3, stimulates the binding of aminoacyl-tRNA (AA-tRNA) to ribosomes by releasing EF-1 alpha from the ribosomal complex; contains two ABC cassettes; binds and hydrolyses ATP	871000
	gi|152149117	Yef3p	B2	1	Yef3p (1)	0.531368	0	cytoplasm	Gamma subunit of translational elongation factor eEF1B, stimulates the binding of aminoacyl-tRNA (AA-tRNA) to ribosomes by releasing eEF1A (Tef1p/Tef2p) from the ribosomal complex; contains two ABC cassettes; binds and hydrolyzes ATP	871000
	gi|6320430	Htb1p	C1	2	Htb1p (2)	0.700266	0.101385	nucleus	Histone H2B, core histone protein required for chromatin assembly and chromosome function; nearly identical to HTB1; Rad6p-Bre1p-Lge1p mediated ubiquitination regulates transcriptional activation, meiotic DSB formation and H3 methylation	443000
	gi|15988133	H4	C1	1	H4 (1)	0.643992	0	nucleus	Histone H4, core histone protein required for chromatin assembly and chromosome function; one of two identical histone proteins (see also HHF2); contributes to telomeric silencing; N-terminal domain involved in maintaining genomic integrity	524000
	gi|151940964	Fpr4p	C4e	10	Fpr4p (10)	1.61018	0.354116	nucleolus,nucleus	Peptidyl-prolyl cis-trans isomerase (PPIase) (proline isomerase) localized to the nucleus; catalyzes isomerization of proline residues in histones H3 and H4, which affects lysine methylation of those histones	14100
	gi|46562124	Pms1p	D	1	Pms1p (1)	1.39507	0	cytoplasm,nucleus	ATP-binding protein required for mismatch repair in mitosis and meiosis; functions as a heterodimer with Mlh1p, binds double- and single-stranded DNA via its N-terminal domain, similar to E. coli MutL	521
	gi|151942801	Rpa135p	E1	1	Rpa135p (1)	1.03679	0	nucleolus	RNA polymerase I subunit A135	14100
	gi|110590860	RPA12	E1	1	RPA12 (1)	0.988346	0	nucleolus	RNA polymerase I subunit A12.2; contains two zinc binding domains, and the N terminal domain is responsible for anchoring to the RNA pol I complex	8450
	gi|172215	Rpa190p	E1	1	Rpa190p (1)	0.942322	0	nucleolus	RNA polymerase I subunit; largest subunit of RNA polymerase I	2840
	gi|259145620	Yra1p	F5	2	Yra1p (2)	2.01891	0.778817	nucleus	Nuclear protein that binds to RNA and to Mex67p, required for export of poly(A)+ mRNA from the nucleus; member of the REF (RNA and export factor binding proteins) family; another family member, Yra2p, can substitute for Yra1p function	not visualized
	gi|14318523	Loc1p	F5	2	Loc1p (2)	1.19404	0.168309	nucleolus,nucleus	Nuclear protein involved in asymmetric localization of ASH1 mRNA; binds double-stranded RNA in vitro; constituent of 66S pre-ribosomal particles	3650
	gi|6321265	Kem1p	F5	2	Kem1p (2)	1.18668	0.188505	cytoplasm	Evolutionarily-conserved 5'-3' exonuclease component of cytoplasmic processing (P) bodies involved in mRNA decay; plays a role in microtubule-mediated processes, filamentous growth, ribosomal RNA maturation, and telomere maintenance	11700
	gi|172092	Pab1p	F5	3	Pab1p (3)	1.16829	0.277228	cytoplasm	Poly(A) binding protein, part of the 3'-end RNA-processing complex, mediates interactions between the 5' cap structure and the 3' mRNA poly(A) tail, involved in control of poly(A) tail length, interacts with translation factor eIF-4G	198000
	gi|6322854	Pap1p	F5	1	Pap1p (1)	0.977251	0	nucleus	Poly(A) polymerase, one of three factors required for mRNA 3'-end polyadenylation, forms multiprotein complex with polyadenylation factor I (PF I), also required for mRNA nuclear export; may also polyadenylate rRNAs	17100
	gi|190406294	Air1p	F5b	1	Air1p (1)	1.5122	0	cytoplasm,nucleus	Zinc knuckle protein, involved in nuclear RNA processing and degradation as a component of the TRAMP complex; stimulates the poly(A) polymerase activity of Pap2p in vitro; functionally redundant with Air2p	1550
	gi|160358710	Sub2p	F6	3	Sub2p (3)	0.848529	0.0314279	nucleus	Component of the TREX complex required for nuclear mRNA export; member of the DEAD-box RNA helicase superfamily and is involved in early and late steps of spliceosome assembly; homolog of the human splicing factor hUAP56	51700
	gi|172945	Frs1p	F7	1	Frs1p (1)	1.67113	0	cytoplasm	Beta subunit of cytoplasmic phenylalanyl-tRNA synthetase, forms a tetramer with Frs2p to generate active enzyme; able to hydrolyze mis-aminoacylated tRNA-Phe, which could contribute to translational quality control	5440
	gi|151942417	PPN1	G	2	PPN1 (2)	1.24998	0.0601206	vacuole	Vacuolar endopolyphosphatase with a role in phosphate metabolism; functions as a homodimer	319
	gi|171085	Arg1p	G	1	Arg1p (1)	1.21288	0	cytoplasm	Arginosuccinate synthetase, catalyzes the formation of L-argininosuccinate from citrulline and L-aspartate in the arginine biosynthesis pathway; potential Cdc28p substrate	1870
	gi|151944399	Srv2p	G	2	Srv2p (2)	1.1776	0.15961	actin	CAP (cyclase-associated protein) subunit of adenylyl cyclase complex; N-terminus binds adenylyl cyclase and facilitates activation by RAS; C-terminus binds ADP-actin monomers, facilitating regulation of actin dynamics and cell morphogenesis	8760
	gi|28373827	ILV2	G	1	ILV2 (1)	1.13736	0	mitochondrion	Acetolactate synthase, catalyses the first common step in isoleucine and valine biosynthesis and is the target of several classes of inhibitors, localizes to the mitochondria; expression of the gene is under general amino acid contro	31900
	gi|6321022	Grx4p	G	1	Grx4p (1)	1.11054	0	cytoplasm,nucleus	Hydroperoxide and superoxide-radical responsive glutathione-dependent oxidoreductase; monothiol glutaredoxin subfamily member along with Grx3p and Grx5p; protects cells from oxidative damage	7800
	gi|171596	Gfa1p	G	1	Gfa1p (1)	1.10035	0	0	Glutamine-fructose-6-phosphate amidotransferase, catalyzes the formation of glucosamine-6-P and glutamate from fructose-6-P and glutamine in the first step of chitin biosynthesis	14300
	gi|151943073	LYS12	G	1	LYS12 (1)	1.09693	0	mitochondrion	Homo-isocitrate dehydrogenase, an NAD-linked mitochondrial enzyme required for the fourth step in the biosynthesis of lysine, in which homo-isocitrate is oxidatively decarboxylated to alpha-ketoadipate	19100
	gi|854566	Ura2p	G	6	Ura2p (6)	1.06116	0.116784	cytoplasm	Bifunctional carbamoylphosphate synthetase (CPSase)-aspartate transcarbamylase (ATCase), catalyzes the first two enzymatic steps in the de novo biosynthesis of pyrimidines; both activities are subject to feedback inhibition by UTP	11000
	gi|6320616	Ade8p	G	1	Ade8p (1)	1.05937	0	cytoplasm,nucleus	Phosphoribosyl-glycinamide transformylase; catalyzes a step in the 'de novo' purine nucleotide biosynthetic pathway	3910
	gi|640053	SER1	G	1	SER1 (1)	1.05731	0	cytoplasm	3-phosphoserine aminotransferase, catalyzes the formation of phosphoserine from 3-phosphohydroxypyruvate, required for serine and glycine biosynthesis; regulated by the general control of amino acid biosynthesis mediated by Gcn4p	15900
	gi|6321648	TRX2	G	1	TRX2 (1)	1.03734	0	cytoplasm,nucleus	Cytoplasmic thioredoxin isoenzyme of the thioredoxin system which protects cells against oxidative and reductive stress, forms LMA1 complex with Pbi2p, acts as a cofactor for Tsa1p, required for ER-Golgi transport and vacuole inheritance	17200
	gi|151943814	Ilv6p	G	1	Ilv6p (1)	1.03232	0	mitochondrion	Regulatory subunit of acetolactate synthase, which catalyzes the first step of branched-chain amino acid biosynthesis; enhances activity of the Ilv2p catalytic subunit, localizes to mitochondria	15800
	gi|151943789	Glk1p	G	2	Glk1p (2)	1.02614	0.0400918	cytoplasm,punctate composite	Glucokinase, catalyzes the phosphorylation of glucose at C6 in the first irreversible step of glucose metabolism; one of three glucose phosphorylating enzymes; expression regulated by non-fermentable carbon sources	21100
	gi|6324343	Acc1p	G	8	Acc1p (8)	1.01412	0.25679	cytoplasm,punctate composite	Acetyl-CoA carboxylase, biotin containing enzyme that catalyzes the carboxylation of acetyl-CoA to form malonyl-CoA; required for de novo biosynthesis of long-chain fatty acids	20200
	gi|6322666	Fas1p	G	1	Fas1p (1)	0.950155	0	cytoplasm	Beta subunit of fatty acid synthetase, which catalyzes the synthesis of long-chain saturated fatty acids; contains acetyltransacylase, dehydratase, enoyl reductase, malonyl transacylase, and palmitoyl transacylase activities	91800
	gi|47420051	Gpd1p	G	2	Gpd1p (2)	0.922185	0.0113184	peroxisome	NAD-dependent glycerol-3-phosphate dehydrogenase, key enzyme of glycerol synthesis, essential for growth under osmotic stress; expression regulated by high-osmolarity glycerol response pathway; homolog of Gpd2p	807
	gi|117958129	Ser33p	G	1	Ser33p (1)	0.912838	0	cytoplasm	3-phosphoglycerate dehydrogenase, catalyzes the first step in serine and glycine biosynthesis; isozyme of Ser3p	2010
	gi|4619	Ths1p	G	1	Ths1p (1)	0.908644	0	cytoplasm	Threonyl-tRNA synthetase, essential cytoplasmic protein	42600
	gi|894204	Psa1p	G	1	Psa1p (1)	0.900144	0	cytoplasm	GDP-mannose pyrophosphorylase (mannose-1-phosphate guanyltransferase), synthesizes GDP-mannose from GTP and mannose-1-phosphate in cell wall biosynthesis; required for normal cell wall structure	97100
	gi|172436	Rna1p	G	2	Rna1p (2)	0.854749	0.00460157	cytoplasm	GTPase activating protein (GAP) for Gsp1p, involved in nuclear transport	52200
	gi|157834086	URA6	G	1	URA6 (1)	0.843419	0	cytoplasm,nucleus	Uridylate kinase, catalyzes the seventh enzymatic step in the de novo biosynthesis of pyrimidines, converting uridine monophosphate (UMP) into uridine-5'-diphosphate (UDP)	1500
	gi|171122	Vma2p	G	10	Vma2p (10)	0.81532	0.193465	vacuolar membrane	Subunit B of the eight-subunit V1 peripheral membrane domain of the vacuolar H+-ATPase (V-ATPase), an electrogenic proton pump found throughout the endomembrane system; contains nucleotide binding sites; also detected in the cytoplasm	131000
	gi|51013423	Ade5,7p	G	2	Ade5,7p (2)	0.811869	0.0197734	cytoplasm	Bifunctional enzyme of the 'de novo' purine nucleotide biosynthetic pathway, contains aminoimidazole ribotide synthetase and glycinamide ribotide synthetase activities	35800
	gi|6322468	TDH1	G	1	TDH1 (1)	0.80216	0	cytoplasm,nucleus	Glyceraldehyde-3-phosphate dehydrogenase, isozyme 1, involved in glycolysis and gluconeogenesis; tetramer that catalyzes the reaction of glyceraldehyde-3-phosphate to 1,3 bis-phosphoglycerate; detected in the cytoplasm and cell-wall	120000
	gi|4614	Thr1p	G	1	Thr1p (1)	0.757729	0	ambiguous	Homoserine kinase, conserved protein required for threonine biosynthesis; expression is regulated by the GCN4-mediated general amino acid control pathway (	92600
	gi|6325025	Fas2p	G	2	Fas2p (2)	0.70964	0.0194418	cytoplasm	Alpha subunit of fatty acid synthetase, which catalyzes the synthesis of long-chain saturated fatty acids; contains beta-ketoacyl reductase and beta-ketoacyl synthase activities; phosphorylated	17000
	gi|256274388	Sam1p	G	4	Sam1p (4)	0.651539	0.137202	cytoplasm	S-adenosylmethionine synthetase, catalyzes transfer of the adenosyl group of ATP to the sulfur atom of methionine; one of two differentially regulated isozymes (Sam1p and Sam2p)	103000
	gi|207344936	Pfk1p	G	1	Pfk1p (1)	0.618605	0	cytoplasm	Alpha subunit of heterooctameric phosphofructokinase involved in glycolysis, indispensable for anaerobic growth, activated by fructose-2,6-bisphosphate and AMP, mutation inhibits glucose induction of cell cycle-related genes	89800
	gi|151943263	Trp5p	G	2	Trp5p (2)	0.596042	0.29028	cytoplasm,nucleus	Tryptophan synthase, catalyzes the last step of tryptophan biosynthesis; regulated by the general control system of amino acid biosynthesis	15500
	gi|6323073	Pdc1p	G	4	Pdc1p (4)	0.568586	0.175447	ambiguous,cytoplasm,nucleus	Major of three pyruvate decarboxylase isozymes, key enzyme in alcoholic fermentation, decarboxylates pyruvate to acetaldehyde; subject to glucose-, ethanol-, and autoregulation; involved in amino acid catabolism	8970
	gi|223143	Adh2p	G	1	Adh2p (1)	0.562126	0	cytoplasm	Glucose-repressible alcohol dehydrogenase II, catalyzes the conversion of ethanol to acetaldehyde; involved in the production of certain carboxylate esters; regulated by ADR1	1620
	gi|6319641	Arl1p	G	1	Arl1p (1)	0.449035	0	punctate composite,Golgi to ER	Soluble GTPase with a role in regulation of membrane traffic; regulates potassium influx; G protein of the Ras superfamily, similar to ADP-ribosylation factor	5190
	gi|416161	Cys4p	G	1	Cys4p (1)	0.423886	0	cytoplasm	Cystathionine beta-synthase, catalyzes synthesis of cystathionine from serine and homocysteine, the first committed step in cysteine biosynthesis; responsible for hydrogen sulfide generation; mutations in human ortholog cause homocystinuria	41900
	gi|4180	Cdc19p	G	2	Cdc19p (2)	0.41634	0.028342	cytoplasm	Pyruvate kinase, functions as a homotetramer in glycolysis to convert phosphoenolpyruvate to pyruvate, the input for aerobic (TCA cycle) or anaerobic (glucose fermentation) respiration	291000
	gi|6324194	Fpr1p	G/C2	2	Fpr1p (2)	1.66089	0.316002	cytoplasm,nucleus	Peptidyl-prolyl cis-trans isomerase (PPIase), binds to the drugs FK506 and rapamycin; also binds to the nonhistone chromatin binding protein Hmo1p and may regulate its assembly or function	43300
	gi|460064	Gua1p	G/V	2	Gua1p (2)	0.815542	0.268279	0	GMP synthase, an enzyme that catalyzes the second step in the biosynthesis of GMP from inosine 5'-phosphate (IMP); transcription is not subject to regulation by guanine but is negatively regulated by nutrient starvation	not visualized
	gi|151945474	Tuf1p	H	2	Tuf1p (2)	0.835923	0.0602732	mitochondrion	Mitochondrial translation elongation factor Tu; comprises both GTPase and guanine nucleotide exchange factor activities, while these activities are found in separate proteins in S. pombe and humans	58500
	gi|190408634	SDS24	I	1	SDS24 (1)	1.39606	0	cytoplasm	One of two S. cerevisiae homologs (Sds23p and Sds24p) of the S. pombe Sds23 protein, which is implicated in APC/cyclosome regulation; involved in cell separation during budding; may play an indirect role in fluid-phase endocytosis	2840
	gi|171704583	Sds23p	I	1	Sds23p (1)	1.09719	0	cytoplasm,nucleus	One of two S. cerevisiae homologs (Sds23p and Sds24p) of the S. pombe Sds23 protein, which is implicated in APC/cyclosome regulation; involved in cell separation during budding	21200
	gi|406272	Scp160p	I	1	Scp160p (1)	0.84793	0	ER	Essential RNA-binding G protein effector of mating response pathway, mainly associated with nuclear envelope and ER, interacts in mRNA-dependent manner with translating ribosomes via multiple KH domains, similar to vertebrate vigilins	not quantitated
	gi|6323002	HSP104	K	2	HSP104 (2)	1.00561	0.151036	cytoplasm	Heat shock protein that cooperates with Ydj1p (Hsp40) and Ssa1p (Hsp70) to refold and reactivate previously denatured, aggregated proteins; responsive to stresses including: heat, ethanol, and sodium arsenite; involved in [PSI+] propagatio	32800
	gi|99031947	SBA1	K	1	SBA1 (1)	1.0004	0	cytoplasm,nucleus	Co-chaperone that binds to and regulates Hsp90 family chaperones; important for pp60v-src activity in yeast; homologous to the mammalian p23 proteins and like p23 can regulate telomerase activity	33700
	gi|207341845	Ssb2p	K	11	Ssb2p (11)	0.916583	0.185058	cytoplasm	Cytoplasmic ATPase that is a ribosome-associated molecular chaperone, functions with J-protein partner Zuo1p; may be involved in the folding of newly-synthesized polypeptide chains; member of the HSP70 family; homolog of SSB1	104000
	gi|171723	Hsc82p	K	15	Hsc82p (15)	0.913274	0.247821	cytoplasm	Cytoplasmic chaperone of the Hsp90 family, redundant in function and nearly identical with Hsp82p, and together they are essential; expressed constitutively at 10-fold higher basal levels than HSP82 and induced 2-3 fold by heat shock	132000
	gi|6324120	Ssb2p	K	1	Ssb2p (1)	0.84506	0	cytoplasm	Cytoplasmic ATPase that is a ribosome-associated molecular chaperone, functions with J-protein partner Zuo1p; may be involved in the folding of newly-synthesized polypeptide chains; member of the HSP70 family; homolog of SSB1	104000
	gi|533365	Sse1p	K1	7	Sse1p (7)	0.838446	0.177172	cytoplasm	ATPase that is a component of the heat shock protein Hsp90 chaperone complex; binds unfolded proteins; member of the heat shock protein 70 (HSP70) family; localized to the cytoplasm	71700
	gi|924930	Aha1p	K2	1	Aha1p (1)	1.36011	0	cytoplasm	Co-chaperone that binds to Hsp82p and activates its ATPase activity; similar to Hch1p; expression is regulated by stresses such as heat shock (	13900
	gi|151941387	Ssa1p	K2	10	Ssa1p (10)	1.00916	0.192848	cytoplasm	ATPase involved in protein folding and nuclear localization signal (NLS)-directed nuclear transport; member of heat shock protein 70 (HSP70) family; forms a chaperone complex with Ydj1p; localized to the nucleus, cytoplasm, and cell wall	269000
	gi|151944234	Atp11p	K2	1	Atp11p (1)	1.00157	0	mitochondrion	Molecular chaperone, required for the assembly of alpha and beta subunits into the F1 sector of mitochondrial F1F0 ATP synthase	2840
	gi|272718727	Ssa1p	K2	1	Ssa1p (1)	0.879265	0	cytoplasm	ATPase involved in protein folding and nuclear localization signal (NLS)-directed nuclear transport; member of heat shock protein 70 (HSP70) family; forms a chaperone complex with Ydj1p; localized to the nucleus, cytoplasm, and cell wall	269000
	gi|151943557	Zuo1p	K2	1	Zuo1p (1)	0.826018	0	cytoplasm	Cytosolic ribosome-associated chaperone that acts, together with Ssz1p and the Ssb proteins, as a chaperone for nascent polypeptide chains; contains a DnaJ domain and functions as a J-protein partner for Ssb1p and Ssb2p	86400
	gi|6323004	Ssa2p	K2	1	Ssa2p (1)	0.731514	0	cytoplasm,nucleus	ATP binding protein involved in protein folding and vacuolar import of proteins; member of heat shock protein 70 (HSP70) family; associated with the chaperonin-containing T-complex; present in the cytoplasm, vacuolar membrane and cell wall	364000
	gi|290771197	Cct8p	K2 oder N?	3	Cct8p (3)	1.04012	0.138266	0	Subunit of the cytosolic chaperonin Cct ring complex, related to Tcp1p, required for the assembly of actin and tubulins in vivo	not visualized
	gi|290878204	Ybr190wp	L	1	Ybr190wp (1)	1.03832	0	0	Dubious open reading frame; unlikely to encode a functional protein, based on available experimental and comparative sequence data; partially overlaps the verified ribosomal protein gene RPL21A/YBR191W	not visualized
	gi|207347779	Ola1p	L	3	Ola1p (3)	0.772422	0.0517148	cytoplasm	P-loop ATPase with similarity to human OLA1 and bacterial YchF; identified as specifically interacting with the proteasome; protein levels are induced by hydrogen peroxide	36800
	gi|6321650	ZPR1	L1	4	ZPR1 (4)	1.24235	0.29283	cytoplasm,nucleus	Essential protein with two zinc fingers, present in the nucleus of growing cells but relocates to the cytoplasm in starved cells via a process mediated by Cpr1p; binds to translation elongation factor eEF-1 (Tef1p)	39900
	gi|151940863	SGD1	L1	2	SGD1 (2)	0.963855	0.0710352	nucleolus	Essential nuclear protein with a possible role in the osmoregulatory glycerol response; interacts with phospholipase C (Plc1p); putative homolog of human NOM1 which is implicated in acute myeloid leukemia	3060
	gi|151943962	YHR020W	L1	2	YHR020W (2)	0.564964	0.0374321	0	Protein of unknown function that may interact with ribosomes, based on co-purification experiments; has similarity to proline-tRNA ligase; YHR020W is an essential gene	not visualized
	gi|6321025	Bmh1p	M	2	Bmh1p (2)	1.29332	0.292189	cytoplasm	14-3-3 protein, major isoform; controls proteome at post-transcriptional level, binds proteins and DNA, involved in regulation of many processes including exocytosis, vesicle transport, Ras/MAPK signaling, and rapamycin-sensitive signaling	158000
	gi|710602	Dnm1	M	2	Dnm1 (2)	1.03433	0.117544	mitochondrion,punctate composite	Dynamin-related GTPase required for mitochondrial fission and morphology; assembles on the cytoplasmic face of mitochondrial tubules at sites at which division will occur; also participates in endocytosis and regulating peroxisome abundance	9620
	gi|37362625	Sro9p	M	2	Sro9p (2)	1.03124	0.311766	cytoplasm	Cytoplasmic RNA-binding protein that associates with translating ribosomes; involved in heme regulation of Hap1p as a component of the HMC complex, also involved in the organization of actin filaments; contains a La motif	8430
	gi|151944873	Bem2p	N	1	Bem2p (1)	2.89635	0	bud neck,cytoplasm	Rho GTPase activating protein (RhoGAP) involved in the control of cytoskeleton organization and cellular morphogenesis; required for bud emergence	1230
	gi|151945133	Arp3p	N	1	Arp3p (1)	1.2609	0	0	Essential component of the Arp2/3 complex, which is a highly conserved actin nucleation center required for the motility and integrity of actin patches; involved in endocytosis and membrane growth and polarity	6650
	gi|151942363	Rvs167p	N	1	Rvs167p (1)	1.25342	0	actin	Actin-associated protein, interacts with Rvs161p to regulate actin cytoskeleton, endocytosis, and viability following starvation or osmotic stress; homolog of mammalian amphiphysin	14600
	gi|642334	Cof1p	N	1	Cof1p (1)	1.19365	0	0	Cofilin, promotes actin filament depolarization in a pH-dependent manner; binds both actin monomers and filaments and severs filaments; thought to be regulated by phosphorylation at SER4; ubiquitous and essential in eukaryotes	19600
	gi|6323511	Tub3p	N	2	Tub3p (2)	1.14215	0.131372	cytoplasm,nucleus,spindle pole	Alpha-tubulin; associates with beta-tubulin (Tub2p) to form tubulin dimer, which polymerizes to form microtubules; expressed at lower level than Tub1p	12300
	gi|14627173	Bbc1	N	1	Bbc1 (1)	0.977341	0	0	Protein possibly involved in assembly of actin patches; interacts with an actin assembly factor Las17p and with the SH3 domains of Type I myosins Myo3p and Myo5p; localized predominantly to cortical actin patches	not visualized
	gi|151942171	Cct6p	N	1	Cct6p (1)	0.970988	0	0	Subunit of the cytosolic chaperonin Cct ring complex, related to Tcp1p, essential protein that is required for the assembly of actin and tubulins in vivo; contains an ATP-binding motif	not visualized
	gi|7546413	Act1p	N	3	Act1p (3)	0.917063	0.120672	0	Actin, structural protein involved in cell polarization, endocytosis, and other cytoskeletal functions	not visualized
	gi|173183	Vps1p	N	5	Vps1p (5)	0.835054	0.169061	cytoplasm,punctate composite,endosome	Dynamin-ähnliche GTPase, die für vakuolären Sortierung; auch in Aktin-Zytoskelett Organisation beteiligt sind, Ende der Golgi-Vorratsspeicherung von einigen Proteinen, die Regulierung peroxisome biogenesis	5960
	gi|3435	Tub2p	N	5	Tub2p (5)	0.826398	0.137484	0	Beta-tubulin; associates with alpha-tubulin (Tub1p and Tub3p) to form tubulin dimer, which polymerizes to form microtubules	not visualized
	gi|6321684	Sda1p	N	1	Sda1p (1)	0.681536	0	0	Highly conserved nuclear protein required for actin cytoskeleton organization and passage through Start, plays a critical role in G1 events, binds Nap1p, also involved in 60S ribosome biogenesis	3640
	gi|6320056	COP1	O	1	COP1 (1)	1.14301	0	Golgi,Golgi to ER	Alpha subunit of COPI vesicle coatomer complex, which surrounds transport vesicles in the early secretory pathway	15200
	gi|207343941	Kar2p	O	1	Kar2p (1)	1.07876	0	ambiguous	ATPase involved in protein import into the ER, also acts as a chaperone to mediate protein folding in the ER and may play a role in ER export of soluble proteins; regulates the unfolded protein response via interaction with Ire1p	337000
	gi|151943611	Chc1p	O	1	Chc1p (1)	1.07634	0	Golgi to vacuole	Clathrin heavy chain, subunit of the major coat protein involved in intracellular protein transport and endocytosis; two heavy chains form the clathrin triskelion structural component; the light chain (CLC1) is thought to regulate function	28700
	gi|151941877	Cdc48p	O	7	Cdc48p (7)	1.07058	0.159227	cytoplasm,nucleus	ATPase in ER, nuclear membrane and cytosol with homology to mammalian p97; in a complex with Npl4p and Ufd1p participates in retrotranslocation of ubiquitinated proteins from the ER into the cytosol for degradation by the proteasome	78400
	gi|171483	Sec21	O	1	Sec21 (1)	1.05779	0	Golgi,Golgi to ER	Gamma subunit of coatomer, a heptameric protein complex that together with Arf1p forms the COPI coat; involved in ER to Golgi transport of selective cargo	77900
	gi|595413	Sec26p	O	1	Sec26p (1)	1.0528	0	Golgi,Golgi to ER	Essential beta-coat protein of the COPI coatomer, involved in ER-to-Golgi protein trafficking and maintenance of normal ER morphology; shares 43% sequence identity with mammalian beta-coat protein (beta-COP)	26000
	gi|30749262	Ykt6p	O	1	Ykt6p (1)	0.903091	0	0	Vesicle membrane protein (v-SNARE) with acyltransferase activity; involved in trafficking to and within the Golgi, endocytic trafficking to the vacuole, and vacuolar fusion; membrane localization due to prenylation at the carboxy-terminus	not visualized
	gi|256271056	Aps3p	O	1	Aps3p (1)	0.834669	0	punctate composite,Golgi to ER	Small subunit of the clathrin-associated adaptor complex AP-3, which is involved in vacuolar protein sorting; related to the sigma subunit of the mammalian clathrin AP-3 complex; suppressor of loss of casein kinase 1 function	1240
	gi|1054845	Vps4p	O	1	Vps4p (1)	0.720212	0	endosome	AAA-ATPase involved in multivesicular body (MVB) protein sorting, ATP-bound Vps4p localizes to endosomes and catalyzes ESCRT-III disassembly and membrane release; ATPase activity is activated by Vta1p; regulates cellular sterol metabolism	5350
	gi|229597871	Vtc2p	O	3	Vtc2p (3)	0.467646	0.031582	ER	Subunit of the vacuolar transporter chaperone (VTC) complex involved in membrane trafficking, vacuolar polyphosphate accumulation, microautophagy and non-autophagic vacuolar fusion	2910
	gi|6323968	PSE1	Q	1	PSE1 (1)	1.45631	0	cytoplasm,nucleus	Karyopherin/importin that interacts with the nuclear pore complex; acts as the nuclear import receptor for specific proteins, including Pdr1p, Yap1p, Ste12p, and Aft1p	15500
	gi|4389267	SRP1	Q	1	SRP1 (1)	1.34721	0	cytoplasm,nuclear periphery	Karyopherin alpha homolog, forms a dimer with karyopherin beta Kap95p to mediate import of nuclear proteins, binds the nuclear localization signal of the substrate during import; may also play a role in regulation of protein degradation	2790
	gi|67464126	Kap95p	Q	1	Kap95p (1)	1.11363	0	cytoplasm,nuclear periphery,punctate composite	Karyopherin beta, forms a complex with Srp1p/Kap60p; interacts with nucleoporins to mediate nuclear import of NLS-containing cargo proteins via the nuclear pore complex; regulates PC biosynthesis; GDP-to-GTP exchange factor for Gsp1p	51700
	gi|151942370	Sxm1p	Q	1	Sxm1p (1)	0.929572	0	cytoplasm,nucleus	Nuclear transport factor (karyopherin) involved in protein transport between the cytoplasm and nucleoplasm; similar to Nmd5p, Cse1p, Lph2p, and the human cellular apoptosis susceptibility protein, CAS1	16300
	gi|151944826	Kap123p	Q	4	Kap123p (4)	0.881706	0.226392	cytoplasm,nucleus	Karyopherin beta, mediates nuclear import of ribosomal proteins prior to assembly into ribosomes and import of histones H3 and H4; localizes to the nuclear pore, nucleus, and cytoplasm; exhibits genetic interactions with RAI1	38300
	gi|6324759	Gsp2p	Q	1	Gsp2p (1)	0.702241	0	cytoplasm,nucleus	GTP binding protein (mammalian Ranp homolog) involved in the maintenance of nuclear organization, RNA processing and transport; interacts with Kap121p, Kap123p and Pdr6p (karyophilin betas); Gsp1p homolog that is not required for viability	2460
	gi|7839196	Yol103w-ap	R	3	Yol103w-ap (3)	1.18107	0.14223	#N/A	Retrotransposon TYA Gag gene co-transcribed with TYB Pol; translated as TYA or TYA-TYB polyprotein; Gag is a nucleocapsid protein that is the structural constituent of virus-like particles (VLPs); similar to retroviral Gag	#N/A
	gi|45269968	Rpn8p	S1	1	Rpn8p (1)	1.41963	0	cytoplasm,nucleus	Essential, non-ATPase regulatory subunit of the 26S proteasome; has similarity to the human p40 proteasomal subunit and to another S. cerevisiae regulatory subunit, Rpn11p	19800
	gi|151943971	Rpn1p	S1	1	Rpn1p (1)	0.997728	0	cytoplasm,nucleus	Non-ATPase base subunit of the 19S regulatory particle of the 26S proteasome; may participate in the recognition of several ligands of the proteasome; contains a leucine-rich repeat (LRR) domain, a site for protein-protein interactions	306000
	gi|6320859	Rpn3p	S1	1	Rpn3p (1)	0.90379	0	cytoplasm,nucleus	Essential, non-ATPase regulatory subunit of the 26S proteasome lid, similar to the p58 subunit of the human 26S proteasome; temperature-sensitive alleles cause metaphase arrest, suggesting a role for the proteasome in cell cycle control	16700
	gi|207343610	Rpt1p	S1	1	Rpt1p (1)	0.880326	0	nucleus	One of six ATPases of the 19S regulatory particle of the 26S proteasome involved in the degradation of ubiquitinated substrates; required for optimal CDC20 transcription; interacts with Rpn12p and the E3 ubiquitin-protein ligase Ubr1p	105
	gi|6320602	Rpt3p	S1	1	Rpt3p (1)	0.803616	0	ambiguous	One of six ATPases of the 19S regulatory particle of the 26S proteasome involved in the degradation of ubiquitinated substrates; substrate of N-acetyltransferase B	not visualized
	gi|157830305	TOP2	T	1	TOP2 (1)	0.756728	0	nucleus	Essential type II topoisomerase, relieves torsional strain in DNA by cleaving and re-sealing the phosphodiester backbone of both positively and negatively supercoiled DNA; cleaves complementary strands; localizes to axial cores in meiosis	5730
	gi|4715	Uba1p	U	1	Uba1p (1)	0.297602	0	cytoplasm,nucleus	Ubiquitin activating enzyme (E1), involved in ubiquitin-mediated protein degradation and essential for viability	17700
	gi|6319432	Ura7p	V	3	Ura7p (3)	1.15626	0.269674	cytoplasm	Major CTP synthase isozyme (see also URA8), catalyzes the ATP-dependent transfer of the amide nitrogen from glutamine to UTP, forming CTP, the final step in de novo biosynthesis of pyrimidines; involved in phospholipid biosynthesis	57600
	gi|171099	Vma5p	V	4	Vma5p (4)	1.09018	0.240935	ambiguous,vacuolar membrane	Subunit C of the eight-subunit V1 peripheral membrane domain of vacuolar H+-ATPase (V-ATPase), an electrogenic proton pump found throughout the endomembrane system; required for the V1 domain to assemble onto the vacuolar membrane	21100
	gi|13183165	Yhb1p	V	1	Yhb1p (1)	1.07551	0	cytoplasm	Nitric oxide oxidoreductase, flavohemoglobin involved in nitric oxide detoxification; plays a role in the oxidative and nitrosative stress responses	13000
	gi|1008483	Gus1p	V	2	Gus1p (2)	0.858607	0.17264	cytoplasm	Glutamyl-tRNA synthetase (GluRS), forms a complex with methionyl-tRNA synthetase (Mes1p) and Arc1p; complex formation increases the catalytic efficiency of both tRNA synthetases and ensures their correct localization to the cytoplasm	48700
	gi|14719648	Vma13p	V	1	Vma13p (1)	0.785008	0	vacuolar membrane	Subunit H of the eight-subunit V1 peripheral membrane domain of the vacuolar H+-ATPase (V-ATPase), an electrogenic proton pump found throughout the endomembrane system; serves as an activator or a structural stabilizer of the V-ATPase	22500
	gi|29420849	Tfp1p	V	3	Tfp1p (3)	0.751914	0.0893285	vacuolar membrane	Subunit A of the eight-subunit V1 peripheral membrane domain of the vacuolar H+-ATPase; protein precursor undergoes self-catalyzed splicing to yield the extein Tfp1p and the intein Vde (PI-SceI), which is a site-specific endonuclease	200000
			A1	68		1.0313		Nucleolus	67
			A2	102		0.922609		Nucleus	77
			A3	36		1.51952		Cytoplasm	128
			A3a	44		1.91756		Ambiguous	5
			A3b	1		1.39051		Vacuole	2
			A4	178		1.13219		Punctate	7
			A5	24		0.946154		Spindle pole	1
			A6	18		1.44432		Cell periphery	0
			B	5		1.11403		Nuclear periphery	2
			B1	31		1.05841		Mitochondria	6
			B2	47		0.704061		Golgi	6
			C1	3		0.672129
			C4e	10		1.61018
			D	1		1.39507
			E1	3		0.989151
			F5	10		1.30903
			F5b	1		1.5122
			F6	3		0.848529
			F7	1		1.67113
			G	70		0.877894
			G/C2	2		1.66089
			G/V	2		0.815542
			H	2		0.835923
			I	3		1.11373
			K	30		0.936186
			K1	7		0.838446
			K2	15		0.967939
			K2 oder N?	3		1.04012
			L	4		0.905369
			L1	8		0.923723
			M	6		1.11963
			N	22		1.17771
			O	18		0.94049
			Q	9		1.07178
			R	3		1.18107
			S1	5		1.00102
			T	1		0.756728
			U	1		0.297602
			V	14		0.952912

## Sheet: L33 vs WT
	Accession Number	Name	Class	Peptide Count	Name (Peptide Count)	Avg iTRAQ ratio (117/114)	iTRAQ Standard Deviation (117/114)	Localisation	SGD Description	Copy Number per Cell
	gi|55670021	Asc1p	A1	1	Asc1p (1)	1.77514	0	0	G-protein beta subunit and guanine nucleotide dissociation inhibitor for Gpa2p; ortholog of RACK1 that inhibits translation; core component of the small (40S) ribosomal subunit; represses Gcn4p in the absence of amino acid starvation	333000
	gi|256273384	rpS23A	A1	3	rpS23A (3)	1.76905	0.645196	cytoplasm	Ribosomal protein 28 (rp28) of the small (40S) ribosomal subunit, required for translational accuracy; nearly identical to Rps23Bp and similar to E. coli S12 and rat S23 ribosomal proteins; deletion of both RPS23A and RPS23B is lethal	10600
	gi|6324533	rpS15	A1	2	rpS15 (2)	1.68698	0.411536	0	Protein component of the small (40S) ribosomal subunit; has similarity to E. coli S19 and rat S15 ribosomal proteins	not visualized
	gi|6321249	rpS26A	A1	1	rpS26A (1)	1.66748	0	cytoplasm	Protein component of the small (40S) ribosomal subunit; nearly identical to Rps26Bp and has similarity to rat S26 ribosomal protein	16300
	gi|6321653	rpS0A	A1	6	rpS0A (6)	1.66196	0.332505	cytoplasm	Protein component of the small (40S) ribosomal subunit, nearly identical to Rps0Bp; required for maturation of 18S rRNA along with Rps0Bp; deletion of either RPS0 gene reduces growth rate, deletion of both genes is lethal	93700
	gi|207346268	rpS17B	A1	3	rpS17B (3)	1.60702	0.0779946	cytoplasm	Ribosomal protein 51 (rp51) of the small (40s) subunit; nearly identical to Rps17Ap and has similarity to rat S17 ribosomal protein	30500
	gi|899490	rpS12	A1	2	rpS12 (2)	1.59143	0.00939085	0	Protein component of the small (40S) ribosomal subunit; has similarity to rat ribosomal protein S12	not visualized
	gi|6320918	rpS24A	A1	4	rpS24A (4)	1.53418	0.202895	cytoplasm	Protein component of the small (40S) ribosomal subunit; identical to Rps24Bp and has similarity to rat S24 ribosomal protein	not visualized
	gi|6322583	rpS5	A1	5	rpS5 (5)	1.51485	0.317653	0	Protein component of the small (40S) ribosomal subunit, the least basic of the non-acidic ribosomal proteins; phosphorylated in vivo; essential for viability; has similarity to E. coli S7 and rat S5 ribosomal proteins	not visualized
	gi|1151236	rpS6A/B	A1	3	rpS6A/B (3)	1.50479	0.349467	cytoplasm	Protein component of the small (40S) ribosomal subunit; identical to Rps6Bp and has similarity to rat S6 ribosomal protein	66000
	gi|256272110	rpS21B	A1	3	rpS21B (3)	1.49528	0.283905	cytoplasm	Protein component of the small (40S) ribosomal subunit; nearly identical to Rps21Ap and has similarity to rat S21 ribosomal protein	15300
	gi|49258832	rpS18A/B	A1	3	rpS18A/B (3)	1.46651	0.204009	cytoplasm	Protein component of the small (40S) ribosomal subunit; nearly identical to Rps18Bp and has similarity to E. coli S13 and rat S18 ribosomal proteins	48100
	gi|6321772	rpS20	A1	2	rpS20 (2)	1.37417	0.0625226	0	Protein component of the small (40S) ribosomal subunit; overproduction suppresses mutations affecting RNA polymerase III-dependent transcription; has similarity to E. coli S10 and rat S20 ribosomal proteins	not visualized
	gi|171727	rpS8A	A1	3	rpS8A (3)	1.34723	0.186117	cytoplasm	Protein component of the small (40S) ribosomal subunit; identical to Rps8Bp and has similarity to rat S8 ribosomal protein	15900
	gi|1914797	rpS11B	A1	1	rpS11B (1)	1.33158	0	cytoplasm	Protein component of the small (40S) ribosomal subunit; identical to Rps11Ap and has similarity to E. coli S17 and rat S11 ribosomal proteins	1200
	gi|190404968	rpS13	A1	2	rpS13 (2)	1.32296	0.225472	0	Protein component of the small (40S) ribosomal subunit; has similarity to E. coli S15 and rat S13 ribosomal proteins	not visualized
	gi|6319666	rpS9B	A1	2	rpS9B (2)	1.31713	0.21029	cytoplasm	Protein component of the small (40S) ribosomal subunit; nearly identical to Rps9Ap and has similarity to E. coli S4 and rat S9 ribosomal proteins	63300
	gi|6324151	rpS3	A1	3	rpS3 (3)	1.29575	0.118506	0	Protein component of the small (40S) ribosomal subunit, has apurinic/apyrimidinic (AP) endonuclease activity; essential for viability; has similarity to E. coli S3 and rat S3 ribosomal proteins	146000
	gi|1164943	rpS7A	A1	2	rpS7A (2)	1.25993	0.026312	0	Protein component of the small (40S) ribosomal subunit, nearly identical to Rps7Bp; interacts with Kti11p; deletion causes hypersensitivity to zymocin; has similarity to rat S7 and Xenopus S8 ribosomal proteins	41000
	gi|6321997	rpS4B	A1	3	rpS4B (3)	1.24227	0.146696	cytoplasm	Protein component of the small (40S) ribosomal subunit; identical to Rps4Ap and has similarity to rat S4 ribosomal protein	102000
	gi|6324741	rpS28A	A1	1	rpS28A (1)	1.20252	0	cytoplasm	Protein component of the small (40S) ribosomal subunit; nearly identical to Rps28Bp and has similarity to rat S28 ribosomal protein	94500
	gi|6321315	rpS2	A1	3	rpS2 (3)	1.14032	0.152702	0	Protein component of the small (40S) subunit, essential for control of translational accuracy; phosphorylation by C-terminal domain kinase I (CTDK-I) enhances translational accuracy; similar to E. coli S5 and rat S2 ribosomal proteins	not visualized
	gi|6323577	rpS1B	A1	7	rpS1B (7)	1.12162	0.21362	cytoplasm	Ribosomal protein 10 (rp10) of the small (40S) subunit; nearly identical to Rps1Ap and has similarity to rat S3a ribosomal protein	107000
	gi|10383793	rpS14A	A1	2	rpS14A (2)	0.957622	0.210904	0	Ribosomal protein 59 of the small subunit, required for ribosome assembly and 20S pre-rRNA processing; mutations confer cryptopleurine resistance; nearly identical to Rps14Bp and similar to E. coli S11 and rat S14 ribosomal proteins	29600
	gi|6323886	rpS10B	A1	1	rpS10B (1)	0.622644	0	cytoplasm	Protein component of the small (40S) ribosomal subunit; nearly identical to Rps10Ap and has similarity to rat ribosomal protein S10	7650
	gi|259149446	rpP2A	A2	2	rpP2A (2)	2.64125	0.722825	cytoplasm	Ribosomal protein P2 alpha, a component of the ribosomal stalk, which is involved in the interaction between translational elongation factors and the ribosome; regulates the accumulation of P1 (Rpp1Ap and Rpp1Bp) in the cytoplasm	428000
	gi|6320122	rpP1A	A2	1	rpP1A (1)	2.16328	0	cytoplasm	Ribosomal stalk protein P1 alpha, involved in the interaction between translational elongation factors and the ribosome; accumulation of P1 in the cytoplasm is regulated by phosphorylation and interaction with the P2 stalk component	not visualized
	gi|6325359	rpL11	A2	5	rpL11 (5)	1.62557	0.243506	cytoplasm	Protein component of the large (60S) ribosomal subunit, nearly identical to Rpl11Bp; involved in ribosomal assembly; depletion causes degradation of proteins and RNA of the 60S subunit; has similarity to E. coli L5 and rat L11	39000
	gi|49258853	rpL18	A2	2	rpL18 (2)	1.57683	0.0420612	0	Protein component of the large (60S) ribosomal subunit, identical to Rpl18Bp and has similarity to rat L18 ribosomal protein; intron of RPL18A pre-mRNA forms stem-loop structures that are a target for Rnt1p cleavage leading to degradation	not visualized
	gi|6321362	rpL7	A2	5	rpL7 (5)	1.52815	0.175295	cytoplasm	Protein component of the large (60S) ribosomal subunit, nearly identical to Rpl7Bp and has similarity to E. coli L30 and rat L7 ribosomal proteins; contains a conserved C-terminal Nucleic acid Binding Domain (NDB2)	101000
	gi|151940865	rpP0	A2	6	rpP0 (6)	1.46278	0.355656	0	Conserved ribosomal protein P0 similar to rat P0, human P0, and E. coli L10e; shown to be phosphorylated on serine 302	not visualized
	gi|6320073	rpP1B	A2	1	rpP1B (1)	1.45053	0	cytoplasm	Ribosomal protein P1 beta, component of the ribosomal stalk, which is involved in interaction of translational elongation factors with ribosome; accumulation is regulated by phosphorylation and interaction with the P2 stalk component	22400
	gi|6325126	rpL5	A2	9	rpL5 (9)	1.43122	0.383829	cytoplasm	Protein component of the large (60S) ribosomal subunit with similarity to E. coli L18 and rat L5 ribosomal proteins; binds 5S rRNA and is required for 60S subunit assembly	not visualized
	gi|49258850	rpL15	A2	5	rpL15 (5)	1.31885	0.25161	0	Protein component of the large (60S) ribosomal subunit, nearly identical to Rpl15Bp and has similarity to rat L15 ribosomal protein; binds to 5.8 S rRNA	not visualized
	gi|6319505	rpL4	A2	5	rpL4 (5)	1.30091	0.199209	cytoplasm	N-terminally acetylated protein component of the large (60S) ribosomal subunit, nearly identical to Rpl4Bp and has similarity to E. coli L4 and rat L4 ribosomal proteins	not visualized
	gi|6321754	rpL8	A2	3	rpL8 (3)	1.29312	0.194195	cytoplasm	Ribosomal protein L4 of the large (60S) ribosomal subunit, nearly identical to Rpl8Bp and has similarity to rat L7a ribosomal protein; mutation results in decreased amounts of free 60S subunits	238000
	gi|119390529	rpL1	A2	2	rpL1 (2)	1.2775	0.152468	cytoplasm	N-terminally acetylated protein component of the large (60S) ribosomal subunit, nearly identical to Rpl1Ap and has similarity to E. coli L1 and rat L10a ribosomal proteins; rpl1a rpl1b double null mutation is lethal	265000
	gi|9755331	rpL34	A2	3	rpL34 (3)	1.2754	0.111927	cytoplasm	Protein component of the large (60S) ribosomal subunit, nearly identical to Rpl34Bp and has similarity to rat L34 ribosomal protein	23600
	gi|190408368	rpL13	A2	8	rpL13 (8)	1.27454	0.157089	cytoplasm	Protein component of the large (60S) ribosomal subunit, nearly identical to Rpl13Ap; not essential for viability; has similarity to rat L13 ribosomal protein	54200
	gi|6323848	rpL36	A2	2	rpL36 (2)	1.26682	0.162023	cytoplasm	N-terminally acetylated protein component of the large (60S) ribosomal subunit, nearly identical to Rpl36Bp and has similarity to rat L36 ribosomal protein; binds to 5.8 S rRNA	31600
	gi|49258841	rpL3	A2	11	rpL3 (11)	1.24134	0.423817	cytoplasm	Protein component of the large (60S) ribosomal subunit, has similarity to E. coli L3 and rat L3 ribosomal proteins; involved in the replication and maintenance of killer double stranded RNA virus	450
	gi|124263182	rpL32	A2	3	rpL32 (3)	1.18895	0.144822	0	Protein component of the large (60S) ribosomal subunit, has similarity to rat L32 ribosomal protein; overexpression disrupts telomeric silencing	not visualized
	gi|6323104	rpL10	A2	6	rpL10 (6)	1.17361	0.231106	cytoplasm	Protein component of the large (60S) ribosomal subunit, responsible for joining the 40S and 60S subunits; regulates translation initiation; has similarity to rat L10 ribosomal protein and to members of the QM gene family	not visualized
	gi|6321407	rpL24	A2	3	rpL24 (3)	1.1373	0.0242391	cytoplasm	Ribosomal protein L30 of the large (60S) ribosomal subunit, nearly identical to Rpl24Bp and has similarity to rat L24 ribosomal protein; not essential for translation but may be required for normal translation rate	247000
	gi|6324262	rpL9	A2	1	rpL9 (1)	1.127	0	cytoplasm	Protein component of the large (60S) ribosomal subunit, nearly identical to Rpl9Ap and has similarity to E. coli L6 and rat L9 ribosomal proteins	76000
	gi|6324445	rpL25	A2	1	rpL25 (1)	1.07192	0	0	Primary rRNA-binding ribosomal protein component of the large (60S) ribosomal subunit, has similarity to E. coli L23 and rat L23a ribosomal proteins; binds to 26S rRNA via a conserved C-terminal motif	not visualized
	gi|49258840	rpL2	A2	3	rpL2 (3)	1.07053	0.17132	cytoplasm	Protein component of the large (60S) ribosomal subunit, identical to Rpl2Bp and has similarity to E. coli L2 and rat L8 ribosomal proteins	not quantitated
	gi|6323567	rpL6	A2	1	rpL6 (1)	1.05675	0	cytoplasm	N-terminally acetylated protein component of the large (60S) ribosomal subunit, has similarity to Rpl6Bp and to rat L6 ribosomal protein; binds to 5.8S rRNA	37100
	gi|791118	rpL16	A2	2	rpL16 (2)	1.01853	0.273061	0	N-terminally acetylated protein component of the large (60S) ribosomal subunit, binds to 5.8 S rRNA; has similarity to Rpl16Ap, E. coli L13 and rat L13a ribosomal proteins; transcriptionally regulated by Rap1p	not visualized
	gi|292659544	rpL23	A2	4	rpL23 (4)	0.901147	0.270453	nucleus	Protein component of the large (60S) ribosomal subunit, identical to Rpl23Bp and has similarity to E. coli L14 and rat L23 ribosomal proteins	not visualized
	gi|6319444	rpL19	A2	2	rpL19 (2)	0.890555	0.2247	cytoplasm	Protein component of the large (60S) ribosomal subunit, nearly identical to Rpl19Ap and has similarity to rat L19 ribosomal protein; rpl19a and rpl19b single null mutations result in slow growth, while the double null mutation is lethal	225000
	gi|218511	rpL6	A2	1	rpL6 (1)	0.864873	0	cytoplasm	N-terminally acetylated protein component of the large (60S) ribosomal subunit, has similarity to Rpl6Bp and to rat L6 ribosomal protein; binds to 5.8S rRNA	38400
	gi|736308	rpL20	A2	3	rpL20 (3)	0.834589	0.219111	cytoplasm	Protein component of the large (60S) ribosomal subunit, nearly identical to Rpl20Bp and has similarity to rat L18a ribosomal protein	54300
	gi|256271337	rpL17	A2	1	rpL17 (1)	0.810057	0	cytoplasm	Protein component of the large (60S) ribosomal subunit, nearly identical to Rpl17Ap and has similarity to E. coli L22 and rat L17 ribosomal proteins	21100
	gi|6322847	rpL14	A2	1	rpL14 (1)	0.651497	0	cytoplasm	N-terminally acetylated protein component of the large (60S) ribosomal subunit, nearly identical to Rpl14Bp and has similarity to rat L14 ribosomal protein; rpl14a csh5 double null mutant exhibits synthetic slow growth	45300
	gi|51830274	Bfr2p	A3	2	Bfr2p (2)	3.55097	2.07952	nucleolus	Essential protein that is a component of 90S preribosomes; may be involved in rRNA processing; multicopy suppressor of sensitivity to Brefeldin A; expression is induced during lag phase and also by cold shock	15400
	gi|151944842	Lcp5p	A3	1	Lcp5p (1)	2.57333	0	0	Essential protein involved in maturation of 18S rRNA; depletion leads to inhibited pre-rRNA processing and reduced polysome levels; localizes primarily to the nucleolus	1430
	gi|151946633	Enp1p	A3	2	Enp1p (2)	2.44332	0.370106	cytoplasm,nucleolus,nucleus	Protein associated with U3 and U14 snoRNAs, required for pre-rRNA processing and 40S ribosomal subunit synthesis; localized in the nucleus and concentrated in the nucleolus	21600
	gi|256270959	Krr1p	A3	1	Krr1p (1)	2.41019	0	cytoplasm,nucleolus	Essential nucleolar protein required for the synthesis of 18S rRNA and for the assembly of 40S ribosomal subunit	4340
	gi|160358657	Rok1p	A3	2	Rok1p (2)	2.33002	0.45906	0	ATP-dependent RNA helicase of the DEAD box family; required for 18S rRNA synthesis	not visualized
	gi|45269774	Emg1p	A3	2	Emg1p (2)	2.23863	0.695276	cytoplasm,nucleus	Member of the alpha/beta knot fold methyltransferase superfamily; required for maturation of 18S rRNA and for 40S ribosome production; interacts with RNA and with S-adenosylmethionine; associates with spindle/microtubules; forms homodimers	not visualized
	gi|151941158	Sof1p	A3	4	Sof1p (4)	2.11395	0.425886	nucleolus	Essential protein required for biogenesis of 40S (small) ribosomal subunit; has similarity to the beta subunit of trimeric G-proteins and the splicing factor Prp4p	6620
	gi|1164988	Pno1p	A3	1	Pno1p (1)	2.08455	0	#N/A	Essential nucleolar protein required for pre-18S rRNA processing, interacts with Dim1p, an 18S rRNA dimethyltransferase, and also with Nob1p, which is involved in proteasome biogenesis; contains a KH domain	#N/A
	gi|151941853	Nop14p /Utp2p	A3	2	Nop14p /Utp2p (2)	2.05915	0.885851	0	Nucleolar protein, forms a complex with Noc4p that mediates maturation and nuclear export of 40S ribosomal subunits; also present in the small subunit processome complex, which is required for processing of pre-18S rRNA	not visualized
	gi|151944405	Kre33p	A3	3	Kre33p (3)	2.01613	0.233582	nucleolus	Essential protein of unknown function; heterozygous mutant shows haploinsufficiency in K1 killer toxin resistance	not quantitated
	gi|151943423	Enp2p	A3	4	Enp2p (4)	1.91307	0.67593	0	Protein associated with U3 and U14 snoRNAs, required for pre-rRNA processing and 40S ribosomal subunit synthesis; localized in the nucleus and concentrated in the nucleolus	not visualized
	gi|151942910	Rrp9p	A3	1	Rrp9p (1)	1.63252	0	nucleolus	Protein involved in pre-rRNA processing, associated with U3 snRNP; component of small ribosomal subunit (SSU) processosome; ortholog of the human U3-55k protein	5130
	gi|6323031	Cms1p	A3	1	Cms1p (1)	1.59062	0	nucleus	Subunit of U3-containing 90S preribosome processome complex involved in production of 18S rRNA and assembly of small ribosomal subunit; overexpression rescues supressor mutant of mcm10; null mutant is viable	1200
	gi|151942584	Bms1p	A3	2	Bms1p (2)	1.55528	0.116861	0	GTPase required for synthesis of 40S ribosomal subunits and for processing the 35S pre-rRNA at sites A0, A1, and A2; interacts with Rcl1p, which stimulates its GTPase and U3 snoRNA binding activities; has similarity to Tsr1p	not visualized
	gi|414604	Dhr2p	A3	1	Dhr2p (1)	1.41603	0	nucleolus	Predominantly nucleolar DEAH-box ATP-dependent RNA helicase, required for 18S rRNA synthesis	721
	gi|151945830	Ecm16p	A3	1	Ecm16p (1)	1.22844	0	nucleolus	Essential DEAH-box ATP-dependent RNA helicase specific to the U3 snoRNP, predominantly nucleolar in distribution, required for 18S rRNA synthesis	2000
	gi|151942575	New1p	A3	1	New1p (1)	1.18027	0	cytoplasm	ATP binding cassette family member; Asn/Gln-rich rich region supports [NU+] prion formation and susceptibility to [PSI+] prion induction; homologous to mRNA export factor from S. pombe and similar protein from C. albicans (	37600
	gi|190407071	Prp43p	A3	2	Prp43p (2)	1.12803	0.00101117	nucleolus	RNA helicase in the DEAH-box family, functions in both RNA polymerase I and polymerase II transcript metabolism, involved in release of the lariat-intron from the spliceosome	16900
	gi|253181	Nsr1p	A3	3	Nsr1p (3)	1.07293	0.173446	nucleolus	Nucleolar protein that binds nuclear localization sequences, required for pre-rRNA processing and ribosome biogenesis	77400
	gi|6323158	Dip2p / Utp12p	A3a	1	Dip2p / Utp12p (1)	5.4578	0	cytoplasm,nucleus	Nucleolar protein, specifically associated with the U3 snoRNA, part of the large ribonucleoprotein complex known as the small subunit (SSU) processome, required for 18S rRNA biogenesis, part of the active pre-rRNA processing complex	9620
	gi|170992	Utp6p	A3a	1	Utp6p (1)	4.35624	0	nucleolus	Nucleolar protein, component of the small subunit (SSU) processome containing the U3 snoRNA that is involved in processing of pre-18S rRNA	7520
	gi|151945015	Utp10p	A3a	4	Utp10p (4)	3.59065	1.29794	nucleolus	Nucleolar protein, component of the small subunit (SSU) processome containing the U3 snoRNA that is involved in processing of pre-18S rRNA	18200
	gi|151941062	Utp13p	A3a	1	Utp13p (1)	3.45294	0	nucleolus	Nucleolar protein, component of the small subunit (SSU) processome containing the U3 snoRNA that is involved in processing of pre-18S rRNA	8070
	gi|6320531	Utp4p	A3a	5	Utp4p (5)	2.86633	0.712092	nucleolus	Subunit of U3-containing 90S preribosome and Small Subunit (SSU) processome complexes involved in production of 18S rRNA and assembly of small ribosomal subunit; member of t-Utp subcomplex involved with transcription of 35S rRNA transcript	5440
	gi|14270688	Utp20p	A3a	1	Utp20p (1)	2.85169	0	cytoplasm,nucleolus	Component of the small-subunit (SSU) processome, which is involved in the biogenesis of the 18S rRNA	not visualized
	gi|6325402	Noc4p	A3a	2	Noc4p (2)	2.70003	0.604474	nucleus	Nucleolar protein, forms a complex with Nop14p that mediates maturation and nuclear export of 40S ribosomal subunits	1630
	gi|151945258	Utp18p	A3a	1	Utp18p (1)	2.67499	0	nucleolus	Possible U3 snoRNP protein involved in maturation of pre-18S rRNA, based on computational analysis of large-scale protein-protein interaction data	9570
	gi|151941850	Sas10p / Utp3p	A3a	3	Sas10p / Utp3p (3)	2.67247	0.581065	0	Essential subunit of U3-containing Small Subunit (SSU) processome complex involved in production of 18S rRNA and assembly of small ribosomal subunit; disrupts silencing when overproduced	not visualized
	gi|151946073	Utp14p	A3a	3	Utp14p (3)	2.66995	0.535184	nucleolus,nucleus	Subunit of U3-containing Small Subunit (SSU) processome complex involved in production of 18S rRNA and assembly of small ribosomal subunit	1470
	gi|6323441	Utp21p	A3a	6	Utp21p (6)	2.38283	0.546928	nucleus	Subunit of U3-containing 90S preribosome and Small Subunit (SSU) processome complexes involved in production of 18S rRNA and assembly of small ribosomal subunit; synthetic defect with STI1 Hsp90 cochaperone; human homolog linked to glaucoma	2020
	gi|151943873	Pwp2p	A3a	2	Pwp2p (2)	2.24509	0.285686	nucleolus	Conserved 90S pre-ribosomal component essential for proper endonucleolytic cleavage of the 35 S rRNA precursor at A0, A1, and A2 sites; contains eight WD-repeats; PWP2 deletion leads to defects in cell cycle and bud morphogenesis	16700
	gi|6321990	Utp9p	A3a	2	Utp9p (2)	2.12911	0.155646	nucleolus	Nucleolar protein, component of the small subunit (SSU) processome containing the U3 snoRNA that is involved in processing of pre-18S rRNA	20000
	gi|190407832	Nan1p	A3a	3	Nan1p (3)	2.12108	0.457882	nucleolus	U3 snoRNP protein, component of the small (ribosomal) subunit (SSU) processosome containing U3 snoRNA; required for the biogenesis of18S rRNA	6560
	gi|116666730	Snu13	A3a	2	Snu13 (2)	2.04082	1.01545	0	RNA binding protein, part of U3 snoRNP involved in rRNA processing, part of U4/U6-U5 tri-snRNP involved in mRNA splicing, similar to human 15.5K protein	not visualized
	gi|151942889	Mrd1p	A3a	1	Mrd1p (1)	1.79456	0	0	Essential conserved protein that is part of the 90S preribosome; required for production of 18S rRNA and small ribosomal subunit; contains five consensus RNA-binding domains	2220
	gi|151941600	Utp30p	A3a	1	Utp30p (1)	1.65718	0	nucleolus,nucleus	Subunit of U3-containing 90S preribosome complex involved in production of 18S rRNA and assembly of small ribosomal subunit	3060
	gi|207342335	Utp15p	A3a	2	Utp15p (2)	1.62283	0.0598218	nucleolus,nucleus	Nucleolar protein, component of the small subunit (SSU) processome containing the U3 snoRNA that is involved in processing of pre-18S rRNA	358
	gi|190409480	Nop9p	A3a	1	Nop9p (1)	1.54198	0	nucleolus,nucleus	Essential subunit of U3-containing 90S preribosome involved in production of 18S rRNA and assembly of small ribosomal subunit; also part of pre-40S ribosome and required for its export into cytoplasm; binds RNA and contains pumilio domain	2930
	gi|151943408	Utp8p	A3a	1	Utp8p (1)	1.53637	0	nucleolus	Nucleolar protein required for export of tRNAs from the nucleus; also copurifies with the small subunit (SSU) processome containing the U3 snoRNA that is involved in processing of pre-18S rRNA	16800
	gi|6324635	Cka2p	A3a	1	Cka2p (1)	1.13669	0	cytoplasm,nucleus	Alpha' catalytic subunit of casein kinase 2, a Ser/Thr protein kinase with roles in cell growth and proliferation; the holoenzyme also contains CKA1, CKB1 and CKB2, the many substrates include transcription factors and all RNA polymerases	4540
	gi|45271026	Fap7p	A3b	1	Fap7p (1)	1.58028	0	cytoplasm,nucleus	Essential NTPase required for small ribosome subunit synthesis, mediates processing of the 20S pre-rRNA at site D in the cytoplasm but associates only transiently with 43S preribosomes via Rps14p, may be the endonuclease for site D	8350
	gi|6320292	Rrp1p	A4	4	Rrp1p (4)	2.33255	0.570645	nucleolus,nucleus	Essential evolutionarily conserved nucleolar protein necessary for biogenesis of 60S ribosomal subunits and processing of pre-rRNAs to mature rRNAs, associated with several distinct 66S pre-ribosomal particles	6960
	gi|6323947	Has1p	A4	8	Has1p (8)	1.97968	0.613983	0	ATP-dependent RNA helicase; localizes to both the nuclear periphery and nucleolus; highly enriched in nuclear pore complex fractions; constituent of 66S pre-ribosomal particles	not visualized
	gi|151942459	Puf6p	A4	2	Puf6p (2)	1.88697	0.38595	nucleolus,nucleus	Pumilio-homology domain protein that binds ASH1 mRNA at PUF consensus sequences in the 3' UTR and represses its translation, resulting in proper asymmetric localization of ASH1 mRNA	21500
	gi|190409747	Rrp14p	A4	1	Rrp14p (1)	1.7967	0	0	Essential protein, constituent of 66S pre-ribosomal particles; interacts with proteins involved in ribosomal biogenesis and cell polarity; member of the SURF-6 family	not visualized
	gi|207340712	Nip7p	A4	3	Nip7p (3)	1.76963	0.207993	nucleolus,nucleus	Nucleolar protein required for 60S ribosome subunit biogenesis, constituent of 66S pre-ribosomal particles; physically interacts with Nop8p and the exosome subunit Rrp43p	5170
	gi|6325213	Nop4p	A4	11	Nop4p (11)	1.7661	0.388145	nucleolus,nucleus	Nucleolar protein, essential for processing and maturation of 27S pre-rRNA and large ribosomal subunit biogenesis; constituent of 66S pre-ribosomal particles; contains four RNA recognition motifs (RRMs)	4990
	gi|6323885	Rrp5p	A4	18	Rrp5p (18)	1.73757	0.329924	nucleolus	RNA binding protein with preference for single stranded tracts of U's involved in synthesis of both 18S and 5.8S rRNAs; component of both the ribosomal small subunit (SSU) processosome and the 90S preribosome	8860
	gi|151941620	Rpf2p	A4	2	Rpf2p (2)	1.65348	0.283044	nucleolus,nucleus	Essential protein involved in the processing of pre-rRNA and the assembly of the 60S ribosomal subunit; interacts with ribosomal protein L11; localizes predominantly to the nucleolus; constituent of 66S pre-ribosomal particles	32400
	gi|6324219	Nop15p	A4	3	Nop15p (3)	1.63486	0.087933	nucleolus,nucleus	Constituent of 66S pre-ribosomal particles, involved in 60S ribosomal subunit biogenesis; localizes to both nucleolus and cytoplasm	4280
	gi|190407574	Ytm1p	A4	3	Ytm1p (3)	1.61614	0.206762	nucleolus,nucleus	Constituent of 66S pre-ribosomal particles, forms a complex with Nop7p and Erb1p that is required for maturation of the large ribosomal subunit; has seven C-terminal WD repeats	6670
	gi|207345119	Nop7p	A4	11	Nop7p (11)	1.61045	0.253305	nucleolus,nucleus	Component of several different pre-ribosomal particles; forms a complex with Ytm1p and Erb1p that is required for maturation of the large ribosomal subunit; required for exit from G0 and the initiation of cell proliferation	4530
	gi|151943709	Lsg1p	A4	1	Lsg1p (1)	1.57162	0	cytoplasm	Putative GTPase involved in 60S ribosomal subunit biogenesis; required for the release of Nmd3p from 60S subunits in the cytoplasm	19400
	gi|207344709	Cic1p/Nsa3p	A4	5	Cic1p/Nsa3p (5)	1.54498	0.396091	nucleolus,nucleus	Essential protein that interacts with proteasome components and has a potential role in proteasome substrate specificity; also copurifies with 66S pre-ribosomal particles	45900
	gi|151941367	Mak16p	A4	2	Mak16p (2)	1.53265	0.0644612	0	Essential nuclear protein, constituent of 66S pre-ribosomal particles; required for maturation of 25S and 5.8S rRNAs;	not visualized
	gi|6323021	Drs1p	A4	2	Drs1p (2)	1.5159	0.306933	cytoplasm,nucleolus,nucleus	Nucleolar DEAD-box protein required for ribosome assembly and function, including synthesis of 60S ribosomal subunits; constituent of 66S pre-ribosomal particles	not visualized
	gi|6323693	Erb1p	A4	12	Erb1p (12)	1.51318	0.215338	nucleolus,nucleus	Constituent of 66S pre-ribosomal particles, forms a complex with Nop7p and Ytm1p that is required for maturation of the large ribosomal subunit; required for maturation of the 25S and 5.8S ribosomal RNAs; homologous to mammalian Bop1	2680
	gi|6325164	Nog1p	A4	3	Nog1p (3)	1.49875	0.265077	nucleus	Putative GTPase that associates with free 60S ribosomal subunits in the nucleolus and is required for 60S ribosomal subunit biogenesis; constituent of 66S pre-ribosomal particles; member of the ODN family of nucleolar G-proteins	28000
	gi|151942049	Noc1p	A4	13	Noc1p (13)	1.49171	0.25484	nucleolus	Constituent of 66S pre-ribosomal particles, required for large (60S) ribosomal subunit biogenesis; involved in nuclear export of pre-ribosomes; required for maintenance of dsRNA virus; homolog of human CAATT-binding protein	15000
	gi|190405562	Nop16p	A4	5	Nop16p (5)	1.47792	0.148781	nucleolus,nucleus	Constituent of 66S pre-ribosomal particles, involved in 60S ribosomal subunit biogenesis	2860
	gi|259147998	Rlp24p	A4	3	Rlp24p (3)	1.475	0.109234	0	Essential protein with similarity to Rpl24Ap and Rpl24Bp, associated with pre-60S ribosomal subunits and required for ribosomal large subunit biogenesis	not visualized
	gi|51013571	Nop2p	A4	7	Nop2p (7)	1.44673	0.256173	nucleolus,nucleus	Probable RNA m(5)C methyltransferase, essential for processing and maturation of 27S pre-rRNA and large ribosomal subunit biogenesis; localized to the nucleolus; constituent of 66S pre-ribosomal particles	18700
	gi|6325273	Tif6p	A4	2	Tif6p (2)	1.44658	0.21207	nucleolus,nucleus	Constituent of 66S pre-ribosomal particles, has similarity to human B1 factor 6 (eIF6); may be involved in the biogenesis and or stability of 60S ribosomal subunits	18600
	gi|151945592	Nop12p	A4	7	Nop12p (7)	1.44005	0.178536	nucleolus	Nucleolar protein involved in pre-25S rRNA processing and biogenesis of large 60S ribosomal subunit; contains an RNA recognition motif (RRM); binds to Ebp2; similar to Nop13p and Nsr1p	5910
	gi|6324868	Rrs1p	A4	4	Rrs1p (4)	1.41098	0.221396	0	Essential protein that binds ribosomal protein L11 and is required for nuclear export of the 60S pre-ribosomal subunit during A3/4; mouse homolog shows altered expression in Huntington's disease model mice	not visualized
	gi|6324326	Rlp7p	A4	5	Rlp7p (5)	1.39506	0.274004	0	Nucleolar protein with similarity to large ribosomal subunit L7 proteins; constituent of 66S pre-ribosomal particles; plays an essential role in processing of precursors to the large ribosomal subunit RNAs	7720
	gi|160409988	Mak5p	A4	1	Mak5p (1)	1.36244	0	nucleolus,nucleus	Essential nucleolar protein, putative DEAD-box RNA helicase required for maintenance of M1 dsRNA virus; involved in biogenesis of large (60S) ribosomal subunits	981
	gi|151945296	Noc2p	A4	12	Noc2p (12)	1.36154	0.172919	nucleolus,nucleus	Protein that forms a nucleolar complex with Mak21p that binds to 90S and 66S pre-ribosomes, as well as a nuclear complex with Noc3p that binds to 66S pre-ribosomes; both complexes mediate intranuclear transport of ribosomal precursors	29000
	gi|6322843	Mrt4p	A4	4	Mrt4p (4)	1.35976	0.178121	nucleolus,nucleus	Protein involved in mRNA turnover and ribosome assembly, localizes to the nucleolus	18200
	gi|151941273	Rea1p/Mdn1p	A4	3	Rea1p/Mdn1p (3)	1.3486	0.00232092	cytoplasm,nucleus	Huge dynein-related AAA-type ATPase (midasin), forms extended pre-60S particle with the Rix1 complex (Rix1p-Ipi1p-Ipi3p), may mediate ATP-dependent remodeling of 60S subunits and subsequent export from nucleoplasm to cytoplasm	538
	gi|151941747	Ebp2p	A4	7	Ebp2p (7)	1.33982	0.146694	0	Essential protein required for the maturation of 25S rRNA and 60S ribosomal subunit assembly, localizes to the nucleolus; constituent of 66S pre-ribosomal particles	not visualized
	gi|190407271	Brx1p	A4	3	Brx1p (3)	1.27139	0.160372	nucleolus,nucleus	Nucleolar protein, constituent of 66S pre-ribosomal particles; depletion leads to defects in rRNA processing and a block in the assembly of large ribosomal subunits; possesses a sigma(70)-like RNA-binding motif	13200
	gi|190406043	Noc3p	A4	5	Noc3p (5)	1.19791	0.162793	nucleolus,nucleus	Protein that forms a nuclear complex with Noc2p that binds to 66S ribosomal precursors to mediate their intranuclear transport; also binds to chromatin to promote the association of DNA replication factors and replication initiation	11700
	gi|6319988	Nop6p	A4	1	Nop6p (1)	1.19741	0	nucleolus	Putative RNA-binding protein implicated in A3/4; contains an RNA recognition motif (RRM) and has similarity to hydrophilins; NOP6 may be a fungal-specific gene as no homologs have been yet identified in higher eukaryotes	8970
	gi|6321857	Ssf1p	A4	1	Ssf1p (1)	1.11841	0	nucleolus,nucleus	Constituent of 66S pre-ribosomal particles, required for ribosomal large subunit maturation; functionally redundant with Ssf2p; member of the Brix family	8150
	gi|151941136	Rix7p	A4	1	Rix7p (1)	1.10897	0	nucleolus,nucleus	Putative ATPase of the AAA family, required for export of pre-ribosomal large subunits from the nucleus; distributed between the nucleolus, nucleoplasm, and nuclear periphery depending on growth conditions	4490
	gi|256270950	Spb1p	A4	1	Spb1p (1)	0.657438	0	0	AdoMet-dependent methyltransferase involved in rRNA processing and 60S ribosomal subunit maturation; methylates G2922 in the tRNA docking site of the large subunit rRNA and in the absence of snR52, U2921; suppressor of PAB1 mutants	not visualized
	gi|151944713	Nug1p	A4	2	Nug1p (2)	0.605931	0.204026	nucleolus,nucleus	GTPase that associates with nuclear 60S pre-ribosomes, required for export of 60S ribosomal subunits from the nucleus	7130
	gi|151941019	Cbf5p	A5	3	Cbf5p (3)	1.27273	0.237775	nucleolus	Pseudouridine synthase catalytic subunit of box H/ACA small nucleolar ribonucleoprotein particles (snoRNPs), acts on both large and small rRNAs and on snRNA U2; mutations in human ortholog dyskerin cause the disorder dyskeratosis congenita	33600
	gi|190405871	Gar1p	A5	1	Gar1p (1)	1.22825	0	nucleolus	Protein component of the H/ACA snoRNP pseudouridylase complex, involved in the modification and cleavage of the 18S pre-rRNA	5730
	gi|7839181	Nop10p	A5	1	Nop10p (1)	1.21142	0	nucleolus	Constituent of small nucleolar ribonucleoprotein particles containing H/ACA-type snoRNAs, which are required for pseudouridylation and processing of pre-18S rRNA	not visualized
	gi|6320190	Nop1p	A5	9	Nop1p (9)	1.20304	0.130678	0	Nucleolar protein, component of the small subunit processome complex, which is required for processing of pre-18S rRNA; has similarity to mammalian fibrillarin	not visualized
	gi|206558283	Nop58p	A5	4	Nop58p (4)	1.15178	0.180417	nucleolus	Protein involved in pre-rRNA processing, 18S rRNA synthesis, and snoRNA synthesis; component of the small subunit processome complex, which is required for processing of pre-18S rRNA	34700
	gi|190405265	Nop56p	A5	6	Nop56p (6)	1.10434	0.180314	nucleolus	Essential evolutionarily-conserved nucleolar protein component of the box C/D snoRNP complexes that direct 2'-O-methylation of pre-rRNA during its maturation; overexpression causes spindle orientation defects	13500
	gi|71064091	YIL127C	A6	1	YIL127C (1)	3.52017	0	nucleolus	Putative protein of unknown function; identified in a screen for mutants with decreased levels of rDNA transcription; green fluorescent protein (GFP)-fusion protein localizes to the nucleolus; predicted to be involved in ribosome biogenesis	3670
	gi|151945554	Rex4p	A6	1	Rex4p (1)	2.80006	0	nucleolus,nucleus	Putative RNA exonuclease possibly involved in pre-rRNA processing and ribosome assembly	4280
	gi|530998	Fpr3p	A6	6	Fpr3p (6)	2.47804	0.894029	nucleolus,nucleus	Nucleolar peptidyl-prolyl cis-trans isomerase (PPIase); FK506 binding protein; phosphorylated by casein kinase II (Cka1p-Cka2p-Ckb1p-Ckb2p) and dephosphorylated by Ptp1p	9490
	gi|163310814	Npl3p	A6	1	Npl3p (1)	1.77246	0	nucleus	is Nop3, req. for ribos. biogenesis. also for mRNA metabolism. For RNA-binding protein that promotes elongation, regulates termination, and carries poly(A) mRNA from nucleus to cytoplasm; required for pre-mRNA splicing; dissociation from mRNAs promoted by Mtr10p; phosphorylated by Sky1p in the cytoplasm	78700
	gi|160380616	Dbp3p	A6	1	Dbp3p (1)	1.72346	0	nucleolus,nucleus	Putative ATP-dependent RNA helicase of the DEAD-box family involved in ribosomal biogenesis	38900
	gi|577810	Rrp8p	A6	1	Rrp8p (1)	1.68576	0	nucleolus,nucleus	Nucleolar protein involved in rRNA processing, pre-rRNA cleavage at site A2; also involved in telomere maintenance; mutation is synthetically lethal with a gar1 mutation	2780
	gi|151942780	Rrp12p	A6	3	Rrp12p (3)	1.62281	0.370116	cytoplasm,nucleus	Protein required for export of the ribosomal subunits; associates with the RNA components of the pre-ribosomes; contains HEAT-repeats	8170
	gi|259145944	Arb1p	A6	3	Arb1p (3)	1.17824	0.0730067	cytoplasm	ATPase of the ATP-binding cassette (ABC) family involved in 40S and 60S ribosome biogenesis, has similarity to Gcn20p; shuttles from nucleus to cytoplasm, physically interacts with Tif6p, Lsg1p	17600
	gi|151943835	YCR016W	A6	1	YCR016W (1)	0.782619	0	nucleolus,nucleus	Putative protein of unknown function; green fluorescent protein (GFP)-fusion protein localizes to the nucleolus and nucleus; predicted to be involved in A3/4	1850
	gi|190409546	NPA3	B	2	NPA3 (2)	1.75	0.0474796	cytoplasm	Essential, conserved, cytoplasmic ATPase; phosphorylated by the Pcl1p-Pho85p kinase complex	15200
	gi|151943621	Gcn1p	B	3	Gcn1p (3)	1.55861	0.124829	cytoplasm	Positive regulator of the Gcn2p kinase activity, forms a complex with Gcn20p; proposed to stimulate Gcn2p activation by an uncharged tRNA	7330
	gi|3732	unnamed protein product 98% seq. identity to Gcd1p	B1	1	unnamed protein product 98% seq. identity to Gcd1p (1)	1.91063	0	cytoplasm	Gamma subunit of the translation initiation factor eIF2B, the guanine-nucleotide exchange factor for eIF2; activity subsequently regulated by phosphorylated eIF2; first identified as a negative regulator of GCN4 expression	9530
	gi|38492898	Sui2p	B1	1	Sui2p (1)	1.77195	0	cytoplasm	Alpha subunit of the translation initiation factor eIF2, involved in the identification of the start codon; phosphorylation of Ser51 is required for regulation of translation by inhibiting the exchange of GDP for GTP	17100
	gi|238686680	Prt1	B1	5	Prt1 (5)	1.64732	0.301201	cytoplasm	eIF3b subunit of the core complex of translation initiation factor 3 (eIF3), essential for translation; part of a subcomplex (Prt1p-Rpg1p-Nip1p) that stimulates binding of mRNA and tRNA(i)Met to ribosomes	47500
	gi|238686682	Tif35p	B1	2	Tif35p (2)	1.50669	0.177323	cytoplasm	eIF3g subunit of the core complex of translation initiation factor 3 (eIF3), which is essential for translation	not visualized
	gi|6324433	Cdc33p	B1	2	Cdc33p (2)	1.50617	0.0373096	cytoplasm	Cytoplasmic mRNA cap binding protein and translation initiation factor eIF4E; the eIF4E-cap complex is responsible for mediating cap-dependent mRNA translation via interactions with translation initiation factor eIF4G (Tif4631p or Tif4632p)	14200
	gi|6324778	Ded1p	B1	6	Ded1p (6)	1.43841	0.231411	0	ATP-dependent DEAD (Asp-Glu-Ala-Asp)-box RNA helicase, required for B1 of all yeast mRNAs; mutations in human DEAD-box DBY are a frequent cause of male infertility	not visualized
	gi|6323795	TIF34	B1	2	TIF34 (2)	1.39064	0.376232	0	eIF3i subunit of the core complex of translation initiation factor 3 (eIF3), which is essential for translation	2400
	gi|6322323	Tif2p	B1	12	Tif2p (12)	1.29574	0.203329	cytoplasm	Translation initiation factor eIF4A, identical to Tif1p; DEA(D/H)-box RNA helicase that couples ATPase activity to RNA binding and unwinding; forms a dumbbell structure of two compact domains connected by a linker; interacts with eIF4G	not quantitated
	gi|55670150	EF-2 (EFT1/EFT2)	B2	12	EF-2 (EFT1/EFT2) (12)	1.50987	0.286772	cytoplasm	Elongation factor 2 (EF-2), also encoded by EFT2; catalyzes ribosomal translocation during protein synthesis; contains diphthamide, the unique posttranslationally modified histidine residue specifically ADP-ribosylated by diphtheria toxin	82700
	gi|259147758	Tef4p	B2	1	Tef4p (1)	1.27963	0	cytoplasm	Gamma subunit of translational elongation factor eEF1B, stimulates the binding of aminoacyl-tRNA (AA-tRNA) to ribosomes by releasing eEF1A (Tef1p/Tef2p) from the ribosomal complex	102000
	gi|6319594	Tef2p	B2	20	Tef2p (20)	1.15365	0.204358	cytoplasm	Translational elongation factor EF-1 alpha; also encoded by TEF1; functions in the binding reaction of aminoacyl-tRNA (AA-tRNA) to ribosomes	450
	gi|190405311	Yef3p	B2	13	Yef3p (13)	0.89689	0.127213	cytoplasm	Translational elongation factor 3, stimulates the binding of aminoacyl-tRNA (AA-tRNA) to ribosomes by releasing EF-1 alpha from the ribosomal complex; contains two ABC cassettes; binds and hydrolyses ATP	871000
	gi|152149117	Yef3p	B2	1	Yef3p (1)	0.842077	0	cytoplasm	Gamma subunit of translational elongation factor eEF1B, stimulates the binding of aminoacyl-tRNA (AA-tRNA) to ribosomes by releasing eEF1A (Tef1p/Tef2p) from the ribosomal complex; contains two ABC cassettes; binds and hydrolyzes ATP	871000
	gi|15988133	H4	C1	1	H4 (1)	1.15145	0	nucleus	Histone H4, core histone protein required for chromatin assembly and chromosome function; one of two identical histone proteins (see also HHF2); contributes to telomeric silencing; N-terminal domain involved in maintaining genomic integrity	524000
	gi|6320430	Htb1p	C1	2	Htb1p (2)	1.1409	0.0619157	nucleus	Histone H2B, core histone protein required for chromatin assembly and chromosome function; nearly identical to HTB1; Rad6p-Bre1p-Lge1p mediated ubiquitination regulates transcriptional activation, meiotic DSB formation and H3 methylation	443000
	gi|151940964	Fpr4p	C4e	10	Fpr4p (10)	2.11988	0.351932	nucleolus,nucleus	Peptidyl-prolyl cis-trans isomerase (PPIase) (proline isomerase) localized to the nucleus; catalyzes isomerization of proline residues in histones H3 and H4, which affects lysine methylation of those histones	14100
	gi|46562124	Pms1p	D	1	Pms1p (1)	1.40182	0	cytoplasm,nucleus	ATP-binding protein required for mismatch repair in mitosis and meiosis; functions as a heterodimer with Mlh1p, binds double- and single-stranded DNA via its N-terminal domain, similar to E. coli MutL	521
	gi|151942801	Rpa135p	E1	1	Rpa135p (1)	1.67505	0	nucleolus	RNA polymerase I subunit A135	14100
	gi|172215	Rpa190p	E1	1	Rpa190p (1)	1.47566	0	nucleolus	RNA polymerase I subunit; largest subunit of RNA polymerase I	2840
	gi|110590860	RPA12	E1	1	RPA12 (1)	1.41594	0	nucleolus	RNA polymerase I subunit A12.2; contains two zinc binding domains, and the N terminal domain is responsible for anchoring to the RNA pol I complex	8450
	gi|259145620	Yra1p	F5	2	Yra1p (2)	2.73858	1.33128	nucleus	Nuclear protein that binds to RNA and to Mex67p, required for export of poly(A)+ mRNA from the nucleus; member of the REF (RNA and export factor binding proteins) family; another family member, Yra2p, can substitute for Yra1p function	not visualized
	gi|6321265	Kem1p	F5	2	Kem1p (2)	1.79602	0.18341	cytoplasm	Evolutionarily-conserved 5'-3' exonuclease component of cytoplasmic processing (P) bodies involved in mRNA decay; plays a role in microtubule-mediated processes, filamentous growth, ribosomal RNA maturation, and telomere maintenance	11700
	gi|14318523	Loc1p	F5	2	Loc1p (2)	1.42268	0.273685	nucleolus,nucleus	Nuclear protein involved in asymmetric localization of ASH1 mRNA; binds double-stranded RNA in vitro; constituent of 66S pre-ribosomal particles	3650
	gi|6322854	Pap1p	F5	1	Pap1p (1)	1.1492	0	nucleus	Poly(A) polymerase, one of three factors required for mRNA 3'-end polyadenylation, forms multiprotein complex with polyadenylation factor I (PF I), also required for mRNA nuclear export; may also polyadenylate rRNAs	17100
	gi|172092	Pab1p	F5	3	Pab1p (3)	1.06584	0.921391	cytoplasm	Poly(A) binding protein, part of the 3'-end RNA-processing complex, mediates interactions between the 5' cap structure and the 3' mRNA poly(A) tail, involved in control of poly(A) tail length, interacts with translation factor eIF-4G	198000
	gi|190406294	Air1p	F5b	1	Air1p (1)	1.47833	0	cytoplasm,nucleus	Zinc knuckle protein, involved in nuclear RNA processing and degradation as a component of the TRAMP complex; stimulates the poly(A) polymerase activity of Pap2p in vitro; functionally redundant with Air2p	1550
	gi|160358710	Sub2p	F6	3	Sub2p (3)	1.31306	0.199229	nucleus	Component of the TREX complex required for nuclear mRNA export; member of the DEAD-box RNA helicase superfamily and is involved in early and late steps of spliceosome assembly; homolog of the human splicing factor hUAP56	51700
	gi|172945	Frs1p	F7	1	Frs1p (1)	1.6182	0	cytoplasm	Beta subunit of cytoplasmic phenylalanyl-tRNA synthetase, forms a tetramer with Frs2p to generate active enzyme; able to hydrolyze mis-aminoacylated tRNA-Phe, which could contribute to translational quality control	5440
	gi|6319641	Arl1p	G	1	Arl1p (1)	2.11292	0	punctate composite,Golgi to ER	Soluble GTPase with a role in regulation of membrane traffic; regulates potassium influx; G protein of the Ras superfamily, similar to ADP-ribosylation factor	5190
	gi|6321022	Grx4p	G	1	Grx4p (1)	2.07127	0	cytoplasm,nucleus	Hydroperoxide and superoxide-radical responsive glutathione-dependent oxidoreductase; monothiol glutaredoxin subfamily member along with Grx3p and Grx5p; protects cells from oxidative damage	7800
	gi|117958129	Ser33p	G	1	Ser33p (1)	1.94474	0	cytoplasm	3-phosphoglycerate dehydrogenase, catalyzes the first step in serine and glycine biosynthesis; isozyme of Ser3p	2010
	gi|640053	SER1	G	1	SER1 (1)	1.74117	0	cytoplasm	3-phosphoserine aminotransferase, catalyzes the formation of phosphoserine from 3-phosphohydroxypyruvate, required for serine and glycine biosynthesis; regulated by the general control of amino acid biosynthesis mediated by Gcn4p	15900
	gi|854566	Ura2p	G	6	Ura2p (6)	1.59323	0.220481	cytoplasm	Bifunctional carbamoylphosphate synthetase (CPSase)-aspartate transcarbamylase (ATCase), catalyzes the first two enzymatic steps in the de novo biosynthesis of pyrimidines; both activities are subject to feedback inhibition by UTP	11000
	gi|171085	Arg1p	G	1	Arg1p (1)	1.59297	0	cytoplasm	Arginosuccinate synthetase, catalyzes the formation of L-argininosuccinate from citrulline and L-aspartate in the arginine biosynthesis pathway; potential Cdc28p substrate	1870
	gi|151943789	Glk1p	G	2	Glk1p (2)	1.56147	0.181461	cytoplasm,punctate composite	Glucokinase, catalyzes the phosphorylation of glucose at C6 in the first irreversible step of glucose metabolism; one of three glucose phosphorylating enzymes; expression regulated by non-fermentable carbon sources	21100
	gi|6324343	Acc1p	G	8	Acc1p (8)	1.42577	0.234816	cytoplasm,punctate composite	Acetyl-CoA carboxylase, biotin containing enzyme that catalyzes the carboxylation of acetyl-CoA to form malonyl-CoA; required for de novo biosynthesis of long-chain fatty acids	20200
	gi|151943073	LYS12	G	1	LYS12 (1)	1.42301	0	mitochondrion	Homo-isocitrate dehydrogenase, an NAD-linked mitochondrial enzyme required for the fourth step in the biosynthesis of lysine, in which homo-isocitrate is oxidatively decarboxylated to alpha-ketoadipate	19100
	gi|151942417	PPN1	G	2	PPN1 (2)	1.41085	0.0637815	vacuole	Vacuolar endopolyphosphatase with a role in phosphate metabolism; functions as a homodimer	319
	gi|151943814	Ilv6p	G	1	Ilv6p (1)	1.39501	0	mitochondrion	Regulatory subunit of acetolactate synthase, which catalyzes the first step of branched-chain amino acid biosynthesis; enhances activity of the Ilv2p catalytic subunit, localizes to mitochondria	15800
	gi|171596	Gfa1p	G	1	Gfa1p (1)	1.39446	0	0	Glutamine-fructose-6-phosphate amidotransferase, catalyzes the formation of glucosamine-6-P and glutamate from fructose-6-P and glutamine in the first step of chitin biosynthesis	14300
	gi|28373827	ILV2	G	1	ILV2 (1)	1.37187	0	mitochondrion	Acetolactate synthase, catalyses the first common step in isoleucine and valine biosynthesis and is the target of several classes of inhibitors, localizes to the mitochondria; expression of the gene is under general amino acid contro	31900
	gi|47420051	Gpd1p	G	2	Gpd1p (2)	1.37073	0.0809537	peroxisome	NAD-dependent glycerol-3-phosphate dehydrogenase, key enzyme of glycerol synthesis, essential for growth under osmotic stress; expression regulated by high-osmolarity glycerol response pathway; homolog of Gpd2p	807
	gi|4614	Thr1p	G	1	Thr1p (1)	1.36879	0	ambiguous	Homoserine kinase, conserved protein required for threonine biosynthesis; expression is regulated by the GCN4-mediated general amino acid control pathway (	92600
	gi|172436	Rna1p	G	2	Rna1p (2)	1.35565	0.0161842	cytoplasm	GTPase activating protein (GAP) for Gsp1p, involved in nuclear transport	52200
	gi|171122	Vma2p	G	10	Vma2p (10)	1.34711	0.141221	vacuolar membrane	Subunit B of the eight-subunit V1 peripheral membrane domain of the vacuolar H+-ATPase (V-ATPase), an electrogenic proton pump found throughout the endomembrane system; contains nucleotide binding sites; also detected in the cytoplasm	131000
	gi|6321648	TRX2	G	1	TRX2 (1)	1.32208	0	cytoplasm,nucleus	Cytoplasmic thioredoxin isoenzyme of the thioredoxin system which protects cells against oxidative and reductive stress, forms LMA1 complex with Pbi2p, acts as a cofactor for Tsa1p, required for ER-Golgi transport and vacuole inheritance	17200
	gi|4619	Ths1p	G	1	Ths1p (1)	1.29462	0	cytoplasm	Threonyl-tRNA synthetase, essential cytoplasmic protein	42600
	gi|6320616	Ade8p	G	1	Ade8p (1)	1.26347	0	cytoplasm,nucleus	Phosphoribosyl-glycinamide transformylase; catalyzes a step in the 'de novo' purine nucleotide biosynthetic pathway	3910
	gi|157834086	URA6	G	1	URA6 (1)	1.25273	0	cytoplasm,nucleus	Uridylate kinase, catalyzes the seventh enzymatic step in the de novo biosynthesis of pyrimidines, converting uridine monophosphate (UMP) into uridine-5'-diphosphate (UDP)	1500
	gi|256274388	Sam1p	G	4	Sam1p (4)	1.22729	0.0987668	cytoplasm	S-adenosylmethionine synthetase, catalyzes transfer of the adenosyl group of ATP to the sulfur atom of methionine; one of two differentially regulated isozymes (Sam1p and Sam2p)	103000
	gi|151944399	Srv2p	G	2	Srv2p (2)	1.22392	0.0591648	actin	CAP (cyclase-associated protein) subunit of adenylyl cyclase complex; N-terminus binds adenylyl cyclase and facilitates activation by RAS; C-terminus binds ADP-actin monomers, facilitating regulation of actin dynamics and cell morphogenesis	8760
	gi|6322666	Fas1p	G	1	Fas1p (1)	1.18663	0	cytoplasm	Beta subunit of fatty acid synthetase, which catalyzes the synthesis of long-chain saturated fatty acids; contains acetyltransacylase, dehydratase, enoyl reductase, malonyl transacylase, and palmitoyl transacylase activities	91800
	gi|6325025	Fas2p	G	2	Fas2p (2)	1.14591	0.0375354	cytoplasm	Alpha subunit of fatty acid synthetase, which catalyzes the synthesis of long-chain saturated fatty acids; contains beta-ketoacyl reductase and beta-ketoacyl synthase activities; phosphorylated	17000
	gi|894204	Psa1p	G	1	Psa1p (1)	1.10735	0	cytoplasm	GDP-mannose pyrophosphorylase (mannose-1-phosphate guanyltransferase), synthesizes GDP-mannose from GTP and mannose-1-phosphate in cell wall biosynthesis; required for normal cell wall structure	97100
	gi|151943263	Trp5p	G	2	Trp5p (2)	1.107	0.634343	cytoplasm,nucleus	Tryptophan synthase, catalyzes the last step of tryptophan biosynthesis; regulated by the general control system of amino acid biosynthesis	15500
	gi|6322468	TDH1	G	1	TDH1 (1)	1.06992	0	cytoplasm,nucleus	Glyceraldehyde-3-phosphate dehydrogenase, isozyme 1, involved in glycolysis and gluconeogenesis; tetramer that catalyzes the reaction of glyceraldehyde-3-phosphate to 1,3 bis-phosphoglycerate; detected in the cytoplasm and cell-wall	120000
	gi|51013423	Ade5,7p	G	2	Ade5,7p (2)	0.890263	0.104656	cytoplasm	Bifunctional enzyme of the 'de novo' purine nucleotide biosynthetic pathway, contains aminoimidazole ribotide synthetase and glycinamide ribotide synthetase activities	35800
	gi|4180	Cdc19p	G	2	Cdc19p (2)	0.850408	0.287957	cytoplasm	Pyruvate kinase, functions as a homotetramer in glycolysis to convert phosphoenolpyruvate to pyruvate, the input for aerobic (TCA cycle) or anaerobic (glucose fermentation) respiration	291000
	gi|223143	Adh2p	G	1	Adh2p (1)	0.812158	0	cytoplasm	Glucose-repressible alcohol dehydrogenase II, catalyzes the conversion of ethanol to acetaldehyde; involved in the production of certain carboxylate esters; regulated by ADR1	1620
	gi|207344936	Pfk1p	G	1	Pfk1p (1)	0.738711	0	cytoplasm	Alpha subunit of heterooctameric phosphofructokinase involved in glycolysis, indispensable for anaerobic growth, activated by fructose-2,6-bisphosphate and AMP, mutation inhibits glucose induction of cell cycle-related genes	89800
	gi|6323073	Pdc1p	G	4	Pdc1p (4)	0.684145	0.251769	ambiguous,cytoplasm,nucleus	Major of three pyruvate decarboxylase isozymes, key enzyme in alcoholic fermentation, decarboxylates pyruvate to acetaldehyde; subject to glucose-, ethanol-, and autoregulation; involved in amino acid catabolism	8970
	gi|416161	Cys4p	G	1	Cys4p (1)	0.47225	0	cytoplasm	Cystathionine beta-synthase, catalyzes synthesis of cystathionine from serine and homocysteine, the first committed step in cysteine biosynthesis; responsible for hydrogen sulfide generation; mutations in human ortholog cause homocystinuria	41900
	gi|6324194	Fpr1p	G/C2	2	Fpr1p (2)	2.14706	0.116239	cytoplasm,nucleus	Peptidyl-prolyl cis-trans isomerase (PPIase), binds to the drugs FK506 and rapamycin; also binds to the nonhistone chromatin binding protein Hmo1p and may regulate its assembly or function	43300
	gi|460064	Gua1p	G/V	2	Gua1p (2)	0.961056	0.00579417	0	GMP synthase, an enzyme that catalyzes the second step in the biosynthesis of GMP from inosine 5'-phosphate (IMP); transcription is not subject to regulation by guanine but is negatively regulated by nutrient starvation	not visualized
	gi|151945474	Tuf1p	H	2	Tuf1p (2)	1.43048	0.0638903	mitochondrion	Mitochondrial translation elongation factor Tu; comprises both GTPase and guanine nucleotide exchange factor activities, while these activities are found in separate proteins in S. pombe and humans	58500
	gi|190408634	SDS24	I	1	SDS24 (1)	2.03182	0	cytoplasm	One of two S. cerevisiae homologs (Sds23p and Sds24p) of the S. pombe Sds23 protein, which is implicated in APC/cyclosome regulation; involved in cell separation during budding; may play an indirect role in fluid-phase endocytosis	2840
	gi|171704583	Sds23p	I	1	Sds23p (1)	1.94484	0	cytoplasm,nucleus	One of two S. cerevisiae homologs (Sds23p and Sds24p) of the S. pombe Sds23 protein, which is implicated in APC/cyclosome regulation; involved in cell separation during budding	21200
	gi|406272	Scp160p	I	1	Scp160p (1)	1.25597	0	ER	Essential RNA-binding G protein effector of mating response pathway, mainly associated with nuclear envelope and ER, interacts in mRNA-dependent manner with translating ribosomes via multiple KH domains, similar to vertebrate vigilins	not quantitated
	gi|6323002	HSP104	K	2	HSP104 (2)	1.85483	0.156791	cytoplasm	Heat shock protein that cooperates with Ydj1p (Hsp40) and Ssa1p (Hsp70) to refold and reactivate previously denatured, aggregated proteins; responsive to stresses including: heat, ethanol, and sodium arsenite; involved in [PSI+] propagatio	32800
	gi|171723	Hsc82p	K	15	Hsc82p (15)	1.67255	0.455564	cytoplasm	Cytoplasmic chaperone of the Hsp90 family, redundant in function and nearly identical with Hsp82p, and together they are essential; expressed constitutively at 10-fold higher basal levels than HSP82 and induced 2-3 fold by heat shock	132000
	gi|6324120	Ssb2p	K	1	Ssb2p (1)	1.40472	0	cytoplasm	Cytoplasmic ATPase that is a ribosome-associated molecular chaperone, functions with J-protein partner Zuo1p; may be involved in the folding of newly-synthesized polypeptide chains; member of the HSP70 family; homolog of SSB1	104000
	gi|207341845	Ssb2p	K	11	Ssb2p (11)	1.34875	0.164565	cytoplasm	Cytoplasmic ATPase that is a ribosome-associated molecular chaperone, functions with J-protein partner Zuo1p; may be involved in the folding of newly-synthesized polypeptide chains; member of the HSP70 family; homolog of SSB1	104000
	gi|99031947	SBA1	K	1	SBA1 (1)	1.26556	0	cytoplasm,nucleus	Co-chaperone that binds to and regulates Hsp90 family chaperones; important for pp60v-src activity in yeast; homologous to the mammalian p23 proteins and like p23 can regulate telomerase activity	33700
	gi|533365	Sse1p	K1	7	Sse1p (7)	1.37002	0.335471	cytoplasm	ATPase that is a component of the heat shock protein Hsp90 chaperone complex; binds unfolded proteins; member of the heat shock protein 70 (HSP70) family; localized to the cytoplasm	71700
	gi|924930	Aha1p	K2	1	Aha1p (1)	1.71317	0	cytoplasm	Co-chaperone that binds to Hsp82p and activates its ATPase activity; similar to Hch1p; expression is regulated by stresses such as heat shock (	13900
	gi|151944234	Atp11p	K2	1	Atp11p (1)	1.5987	0	mitochondrion	Molecular chaperone, required for the assembly of alpha and beta subunits into the F1 sector of mitochondrial F1F0 ATP synthase	2840
	gi|151943557	Zuo1p	K2	1	Zuo1p (1)	1.48882	0	cytoplasm	Cytosolic ribosome-associated chaperone that acts, together with Ssz1p and the Ssb proteins, as a chaperone for nascent polypeptide chains; contains a DnaJ domain and functions as a J-protein partner for Ssb1p and Ssb2p	86400
	gi|151941387	Ssa1p	K2	10	Ssa1p (10)	1.34736	0.195533	cytoplasm	ATPase involved in protein folding and nuclear localization signal (NLS)-directed nuclear transport; member of heat shock protein 70 (HSP70) family; forms a chaperone complex with Ydj1p; localized to the nucleus, cytoplasm, and cell wall	269000
	gi|272718727	Ssa1p	K2	1	Ssa1p (1)	1.3438	0	cytoplasm	ATPase involved in protein folding and nuclear localization signal (NLS)-directed nuclear transport; member of heat shock protein 70 (HSP70) family; forms a chaperone complex with Ydj1p; localized to the nucleus, cytoplasm, and cell wall	269000
	gi|6323004	Ssa2p	K2	1	Ssa2p (1)	0.985014	0	cytoplasm,nucleus	ATP binding protein involved in protein folding and vacuolar import of proteins; member of heat shock protein 70 (HSP70) family; associated with the chaperonin-containing T-complex; present in the cytoplasm, vacuolar membrane and cell wall	364000
	gi|290771197	Cct8p	K2 oder N?	3	Cct8p (3)	1.46634	0.0108186	0	Subunit of the cytosolic chaperonin Cct ring complex, related to Tcp1p, required for the assembly of actin and tubulins in vivo	not visualized
	gi|290878204	Ybr190wp	L	1	Ybr190wp (1)	1.46811	0	0	Dubious open reading frame; unlikely to encode a functional protein, based on available experimental and comparative sequence data; partially overlaps the verified ribosomal protein gene RPL21A/YBR191W	not visualized
	gi|207347779	Ola1p	L	3	Ola1p (3)	1.17819	0.0457953	cytoplasm	P-loop ATPase with similarity to human OLA1 and bacterial YchF; identified as specifically interacting with the proteasome; protein levels are induced by hydrogen peroxide	36800
	gi|6321650	ZPR1	L1	4	ZPR1 (4)	1.78537	0.559543	cytoplasm,nucleus	Essential protein with two zinc fingers, present in the nucleus of growing cells but relocates to the cytoplasm in starved cells via a process mediated by Cpr1p; binds to translation elongation factor eEF-1 (Tef1p)	39900
	gi|151943962	YHR020W	L1	2	YHR020W (2)	1.46478	0.131202	0	Protein of unknown function that may interact with ribosomes, based on co-purification experiments; has similarity to proline-tRNA ligase; YHR020W is an essential gene	not visualized
	gi|151940863	SGD1	L1	2	SGD1 (2)	1.29938	0.0453281	nucleolus	Essential nuclear protein with a possible role in the osmoregulatory glycerol response; interacts with phospholipase C (Plc1p); putative homolog of human NOM1 which is implicated in acute myeloid leukemia	3060
	gi|710602	Dnm1	M	2	Dnm1 (2)	2.15241	0.360742	mitochondrion,punctate composite	Dynamin-related GTPase required for mitochondrial fission and morphology; assembles on the cytoplasmic face of mitochondrial tubules at sites at which division will occur; also participates in endocytosis and regulating peroxisome abundance	9620
	gi|6321025	Bmh1p	M	2	Bmh1p (2)	2.10577	0.379079	cytoplasm	14-3-3 protein, major isoform; controls proteome at post-transcriptional level, binds proteins and DNA, involved in regulation of many processes including exocytosis, vesicle transport, Ras/MAPK signaling, and rapamycin-sensitive signaling	158000
	gi|37362625	Sro9p	M	2	Sro9p (2)	1.50525	0.196539	cytoplasm	Cytoplasmic RNA-binding protein that associates with translating ribosomes; involved in heme regulation of Hap1p as a component of the HMC complex, also involved in the organization of actin filaments; contains a La motif	8430
	gi|151944873	Bem2p	N	1	Bem2p (1)	2.60439	0	bud neck,cytoplasm	Rho GTPase activating protein (RhoGAP) involved in the control of cytoskeleton organization and cellular morphogenesis; required for bud emergence	1230
	gi|151945133	Arp3p	N	1	Arp3p (1)	2.24863	0	0	Essential component of the Arp2/3 complex, which is a highly conserved actin nucleation center required for the motility and integrity of actin patches; involved in endocytosis and membrane growth and polarity	6650
	gi|6321684	Sda1p	N	1	Sda1p (1)	1.96484	0	0	Highly conserved nuclear protein required for actin cytoskeleton organization and passage through Start, plays a critical role in G1 events, binds Nap1p, also involved in 60S ribosome biogenesis	3640
	gi|151942363	Rvs167p	N	1	Rvs167p (1)	1.89842	0	actin	Actin-associated protein, interacts with Rvs161p to regulate actin cytoskeleton, endocytosis, and viability following starvation or osmotic stress; homolog of mammalian amphiphysin	14600
	gi|642334	Cof1p	N	1	Cof1p (1)	1.88498	0	0	Cofilin, promotes actin filament depolarization in a pH-dependent manner; binds both actin monomers and filaments and severs filaments; thought to be regulated by phosphorylation at SER4; ubiquitous and essential in eukaryotes	19600
	gi|6323511	Tub3p	N	2	Tub3p (2)	1.52789	0.0685852	cytoplasm,nucleus,spindle pole	Alpha-tubulin; associates with beta-tubulin (Tub2p) to form tubulin dimer, which polymerizes to form microtubules; expressed at lower level than Tub1p	12300
	gi|14627173	Bbc1	N	1	Bbc1 (1)	1.51588	0	0	Protein possibly involved in assembly of actin patches; interacts with an actin assembly factor Las17p and with the SH3 domains of Type I myosins Myo3p and Myo5p; localized predominantly to cortical actin patches	not visualized
	gi|3435	Tub2p	N	5	Tub2p (5)	1.47116	0.213794	0	Beta-tubulin; associates with alpha-tubulin (Tub1p and Tub3p) to form tubulin dimer, which polymerizes to form microtubules	not visualized
	gi|173183	Vps1p	N	5	Vps1p (5)	1.28917	0.0602041	cytoplasm,punctate composite,endosome	Dynamin-ähnliche GTPase, die für vakuolären Sortierung; auch in Aktin-Zytoskelett Organisation beteiligt sind, Ende der Golgi-Vorratsspeicherung von einigen Proteinen, die Regulierung peroxisome biogenesis	5960
	gi|151942171	Cct6p	N	1	Cct6p (1)	1.25324	0	0	Subunit of the cytosolic chaperonin Cct ring complex, related to Tcp1p, essential protein that is required for the assembly of actin and tubulins in vivo; contains an ATP-binding motif	not visualized
	gi|7546413	Act1p	N	3	Act1p (3)	1.19904	0.104548	0	Actin, structural protein involved in cell polarization, endocytosis, and other cytoskeletal functions	not visualized
	gi|1054845	Vps4p	O	1	Vps4p (1)	2.3033	0	endosome	AAA-ATPase involved in multivesicular body (MVB) protein sorting, ATP-bound Vps4p localizes to endosomes and catalyzes ESCRT-III disassembly and membrane release; ATPase activity is activated by Vta1p; regulates cellular sterol metabolism	5350
	gi|256271056	Aps3p	O	1	Aps3p (1)	1.99446	0	punctate composite,Golgi to ER	Small subunit of the clathrin-associated adaptor complex AP-3, which is involved in vacuolar protein sorting; related to the sigma subunit of the mammalian clathrin AP-3 complex; suppressor of loss of casein kinase 1 function	1240
	gi|151943611	Chc1p	O	1	Chc1p (1)	1.92536	0	Golgi to vacuole	Clathrin heavy chain, subunit of the major coat protein involved in intracellular protein transport and endocytosis; two heavy chains form the clathrin triskelion structural component; the light chain (CLC1) is thought to regulate function	28700
	gi|6320056	COP1	O	1	COP1 (1)	1.66767	0	Golgi,Golgi to ER	Alpha subunit of COPI vesicle coatomer complex, which surrounds transport vesicles in the early secretory pathway	15200
	gi|30749262	Ykt6p	O	1	Ykt6p (1)	1.55791	0	0	Vesicle membrane protein (v-SNARE) with acyltransferase activity; involved in trafficking to and within the Golgi, endocytic trafficking to the vacuole, and vacuolar fusion; membrane localization due to prenylation at the carboxy-terminus	not visualized
	gi|151941877	Cdc48p	O	7	Cdc48p (7)	1.42616	0.269014	cytoplasm,nucleus	ATPase in ER, nuclear membrane and cytosol with homology to mammalian p97; in a complex with Npl4p and Ufd1p participates in retrotranslocation of ubiquitinated proteins from the ER into the cytosol for degradation by the proteasome	78400
	gi|207343941	Kar2p	O	1	Kar2p (1)	1.41859	0	ambiguous	ATPase involved in protein import into the ER, also acts as a chaperone to mediate protein folding in the ER and may play a role in ER export of soluble proteins; regulates the unfolded protein response via interaction with Ire1p	337000
	gi|595413	Sec26p	O	1	Sec26p (1)	1.39029	0	Golgi,Golgi to ER	Essential beta-coat protein of the COPI coatomer, involved in ER-to-Golgi protein trafficking and maintenance of normal ER morphology; shares 43% sequence identity with mammalian beta-coat protein (beta-COP)	26000
	gi|171483	Sec21	O	1	Sec21 (1)	1.29078	0	Golgi,Golgi to ER	Gamma subunit of coatomer, a heptameric protein complex that together with Arf1p forms the COPI coat; involved in ER to Golgi transport of selective cargo	77900
	gi|229597871	Vtc2p	O	3	Vtc2p (3)	0.737919	0.069441	ER	Subunit of the vacuolar transporter chaperone (VTC) complex involved in membrane trafficking, vacuolar polyphosphate accumulation, microautophagy and non-autophagic vacuolar fusion	2910
	gi|6323968	PSE1	Q	1	PSE1 (1)	2.0735	0	cytoplasm,nucleus	Karyopherin/importin that interacts with the nuclear pore complex; acts as the nuclear import receptor for specific proteins, including Pdr1p, Yap1p, Ste12p, and Aft1p	15500
	gi|4389267	SRP1	Q	1	SRP1 (1)	1.87985	0	cytoplasm,nuclear periphery	Karyopherin alpha homolog, forms a dimer with karyopherin beta Kap95p to mediate import of nuclear proteins, binds the nuclear localization signal of the substrate during import; may also play a role in regulation of protein degradation	2790
	gi|67464126	Kap95p	Q	1	Kap95p (1)	1.69126	0	cytoplasm,nuclear periphery,punctate composite	Karyopherin beta, forms a complex with Srp1p/Kap60p; interacts with nucleoporins to mediate nuclear import of NLS-containing cargo proteins via the nuclear pore complex; regulates PC biosynthesis; GDP-to-GTP exchange factor for Gsp1p	51700
	gi|151944826	Kap123p	Q	4	Kap123p (4)	1.36628	0.331643	cytoplasm,nucleus	Karyopherin beta, mediates nuclear import of ribosomal proteins prior to assembly into ribosomes and import of histones H3 and H4; localizes to the nuclear pore, nucleus, and cytoplasm; exhibits genetic interactions with RAI1	38300
	gi|6324759	Gsp2p	Q	1	Gsp2p (1)	1.22797	0	cytoplasm,nucleus	GTP binding protein (mammalian Ranp homolog) involved in the maintenance of nuclear organization, RNA processing and transport; interacts with Kap121p, Kap123p and Pdr6p (karyophilin betas); Gsp1p homolog that is not required for viability	2460
	gi|151942370	Sxm1p	Q	1	Sxm1p (1)	1.10941	0	cytoplasm,nucleus	Nuclear transport factor (karyopherin) involved in protein transport between the cytoplasm and nucleoplasm; similar to Nmd5p, Cse1p, Lph2p, and the human cellular apoptosis susceptibility protein, CAS1	16300
	gi|7839196	Yol103w-ap	R	3	Yol103w-ap (3)	1.74433	0.0907188	#N/A	Retrotransposon TYA Gag gene co-transcribed with TYB Pol; translated as TYA or TYA-TYB polyprotein; Gag is a nucleocapsid protein that is the structural constituent of virus-like particles (VLPs); similar to retroviral Gag	#N/A
	gi|45269968	Rpn8p	S1	1	Rpn8p (1)	1.86511	0	cytoplasm,nucleus	Essential, non-ATPase regulatory subunit of the 26S proteasome; has similarity to the human p40 proteasomal subunit and to another S. cerevisiae regulatory subunit, Rpn11p	19800
	gi|6320602	Rpt3p	S1	1	Rpt3p (1)	1.465	0	ambiguous	One of six ATPases of the 19S regulatory particle of the 26S proteasome involved in the degradation of ubiquitinated substrates; substrate of N-acetyltransferase B	not visualized
	gi|151943971	Rpn1p	S1	1	Rpn1p (1)	1.40191	0	cytoplasm,nucleus	Non-ATPase base subunit of the 19S regulatory particle of the 26S proteasome; may participate in the recognition of several ligands of the proteasome; contains a leucine-rich repeat (LRR) domain, a site for protein-protein interactions	306000
	gi|6320859	Rpn3p	S1	1	Rpn3p (1)	1.20129	0	cytoplasm,nucleus	Essential, non-ATPase regulatory subunit of the 26S proteasome lid, similar to the p58 subunit of the human 26S proteasome; temperature-sensitive alleles cause metaphase arrest, suggesting a role for the proteasome in cell cycle control	16700
	gi|207343610	Rpt1p	S1	1	Rpt1p (1)	1.13163	0	nucleus	One of six ATPases of the 19S regulatory particle of the 26S proteasome involved in the degradation of ubiquitinated substrates; required for optimal CDC20 transcription; interacts with Rpn12p and the E3 ubiquitin-protein ligase Ubr1p	105
	gi|157830305	TOP2	T	1	TOP2 (1)	1.65369	0	nucleus	Essential type II topoisomerase, relieves torsional strain in DNA by cleaving and re-sealing the phosphodiester backbone of both positively and negatively supercoiled DNA; cleaves complementary strands; localizes to axial cores in meiosis	5730
	gi|4715	Uba1p	U	1	Uba1p (1)	1.01346	0	cytoplasm,nucleus	Ubiquitin activating enzyme (E1), involved in ubiquitin-mediated protein degradation and essential for viability	17700
	gi|171099	Vma5p	V	4	Vma5p (4)	1.65994	0.310067	ambiguous,vacuolar membrane	Subunit C of the eight-subunit V1 peripheral membrane domain of vacuolar H+-ATPase (V-ATPase), an electrogenic proton pump found throughout the endomembrane system; required for the V1 domain to assemble onto the vacuolar membrane	21100
	gi|6319432	Ura7p	V	3	Ura7p (3)	1.57108	0.112592	cytoplasm	Major CTP synthase isozyme (see also URA8), catalyzes the ATP-dependent transfer of the amide nitrogen from glutamine to UTP, forming CTP, the final step in de novo biosynthesis of pyrimidines; involved in phospholipid biosynthesis	57600
	gi|1008483	Gus1p	V	2	Gus1p (2)	1.56947	0.243502	cytoplasm	Glutamyl-tRNA synthetase (GluRS), forms a complex with methionyl-tRNA synthetase (Mes1p) and Arc1p; complex formation increases the catalytic efficiency of both tRNA synthetases and ensures their correct localization to the cytoplasm	48700
	gi|14719648	Vma13p	V	1	Vma13p (1)	1.3847	0	vacuolar membrane	Subunit H of the eight-subunit V1 peripheral membrane domain of the vacuolar H+-ATPase (V-ATPase), an electrogenic proton pump found throughout the endomembrane system; serves as an activator or a structural stabilizer of the V-ATPase	22500
	gi|13183165	Yhb1p	V	1	Yhb1p (1)	1.18021	0	cytoplasm	Nitric oxide oxidoreductase, flavohemoglobin involved in nitric oxide detoxification; plays a role in the oxidative and nitrosative stress responses	13000
	gi|29420849	Tfp1p	V	3	Tfp1p (3)	1.12342	0.0687614	vacuolar membrane	Subunit A of the eight-subunit V1 peripheral membrane domain of the vacuolar H+-ATPase; protein precursor undergoes self-catalyzed splicing to yield the extein Tfp1p and the intein Vde (PI-SceI), which is a site-specific endonuclease	200000
			A1	68		1.39242		Nucleolus	67
			A2	102		1.26418		Nucleus	77
			A3	36		1.92302		Cytoplasm	128
			A3a	44		2.5477		Ambiguous	5
			A3b	1		1.58028		Vacuole	2
			A4	178		1.47229		Punctate	7
			A5	24		1.19526		Spindle pole	1
			A6	18		1.95151		Cell periphery	0
			B	5		1.65431		Nuclear periphery	2
			B1	31		1.55844		Mitochondria	6
			B2	47		1.13642		Golgi	6
			C1	3		1.14618
			C4e	10		2.11988
			D	1		1.40182
			E1	3		1.52222
			F5	10		1.63446
			F5b	1		1.47833
			F6	3		1.31306
			F7	1		1.6182
			G	70		1.29794
			G/C2	2		2.14706
			G/V	2		0.961056
			H	2		1.43048
			I	3		1.74421
			K	30		1.50928
			K1	7		1.37002
			K2	15		1.41281
			K2 oder N?	3		1.46634
			L	4		1.32315
			L1	8		1.51651
			M	6		1.92114
			N	22		1.71433
			O	18		1.57124
			Q	9		1.55805
			R	3		1.74433
			S1	5		1.41299
			T	1		1.65369
			U	1		1.01346
			V	14		1.41481

## Sheet: prot_summary
	Confirmed	Result Type	Rank	Protein Name	Species	Accession Number	Protein MW	Protein PI	Peptide Count	Frame	Molecular Function	Biological Process	Total Ion Score	Total Ion Score C.I. %	Best Ion Score	Best Ion Score C.I. %	Avg iTRAQ ratio (115/114)	Avg iTRAQ ratio (116/114)	Avg iTRAQ ratio (117/114)	iTRAQ Standard Deviation (115/114)	iTRAQ Standard Deviation (116/114)	iTRAQ Standard Deviation (117/114)	iTRAQ Peptides (115/114)	iTRAQ Peptides (116/114)	iTRAQ Peptides (117/114)
1	FALSE	Mascot	6	Rrp5p [Saccharomyces cerevisiae S288c]		gi|6323885	219794	5.86	18	0			1017.6	100	85.83	100	1.72569	1.35506	1.70666	0.366425	0.384078	0.356766	18	18	18
2	FALSE	Mascot	3	Tef2p [Saccharomyces cerevisiae S288c]		gi|6319594	57528.2	9.14	16	0			1110.69	100	191.22	100	1.16741	0.605873	1.13545	0.514547	0.21383	0.223279	20	20	20
3	FALSE	Mascot	2	hsc82 protein [Saccharomyces cerevisiae]		gi|171723	91342.1	4.76	15	0			1199.14	100	150.05	100	1.18285	0.887313	1.61729	0.210096	0.226437	0.467652	15	15	15
gewählt: Avg iTRAQ ratio (117/114)	FALSE	Mascot	7	translation elongation factor 1-alpha [Saccharomyces cerevisiae]		gi|32693293	45688.4	8.13	14	0			1001.09	100	191.22	100	1.15785	0.604498	1.12763	0.54181	0.226672	0.228717	18	18	18
5	FALSE	Mascot	8	maintenance of killer [Saccharomyces cerevisiae YJM789]		gi|151942049	132504	4.88	13	0			979.17	100	154.82	100	1.49717	1.11892	1.47084	0.463909	0.33562	0.266648	13	13	13
6	FALSE	Mascot	1	Chain A, Crystal Structure Of Adp-Ribosylated Ribosomal Translocase From Saccharomyces Cerevisiae		gi|55670150	102506	5.89	12	0			1213.26	100	170.12	100	1.27762	0.814944	1.48448	0.215688	0.293229	0.296257	12	12	12
7	FALSE	Mascot	16	Erb1p [Saccharomyces cerevisiae S288c]		gi|6323693	101965	5.04	12	0			823.7	100	128.82	100	1.29793	1.10705	1.49732	0.205831	0.266649	0.236683	12	12	12
8	FALSE	Mascot	12	YNL209Wp-like protein [Saccharomyces cerevisiae AWRI1631]		gi|207341845	71739.7	5.43	11	0			856.536	100	187.69	100	1.40822	0.898751	1.3384	0.244182	0.196024	0.178602	11	11	11
9	FALSE	Mascot	13	Ssb2p [Saccharomyces cerevisiae S288c]		gi|6324120	73562.6	5.37	11	0			849.616	100	187.69	100	1.40356	0.896698	1.352	0.24452	0.196182	0.178891	11	11	11
10	FALSE	Mascot	14	nucleolar complex associated [Saccharomyces cerevisiae YJM789]		gi|151945296	93091.3	8.59	11	0			840.54	100	185.28	100	1.47932	0.98768	1.34982	0.261521	0.220807	0.193708	12	12	12
11	FALSE	Mascot	9	stress-seventy subfamily A protein [Saccharomyces cerevisiae YJM789]		gi|151941387	77520.1	5	11	0			958.3	100	180.76	100	1.16729	0.982618	1.3264	0.229467	0.194428	0.186741	11	11	11
12	FALSE	Mascot	10	heat shock protein 70 [Saccharomyces cerevisiae]		gi|272718727	70740.7	5.2	11	0			934.58	100	180.76	100	1.17997	0.981941	1.3485	0.220413	0.194775	0.172581	11	11	11
13	FALSE	Mascot	4	Tif2p [Saccharomyces cerevisiae S288c]		gi|6322323	47977.2	5.02	11	0			1097.59	100	159.7	100	1.18047	0.834405	1.27979	0.1722	0.15543	0.218632	12	12	12
14	FALSE	Mascot	5	Chain A, Yeast Initiation Factor 4a		gi|11513344	47625.7	5.02	11	0			1097.59	100	159.7	100	1.18047	0.834405	1.27979	0.1722	0.15543	0.218632	12	12	12
15	FALSE	Mascot	20	YGR103Wp-like protein [Saccharomyces cerevisiae AWRI1631]		gi|207345119	81041.7	5.44	11	0			663.202	100	118.05	100	1.39332	1.08863	1.59025	0.270501	0.162192	0.275478	11	11	11
16	FALSE	Mascot	34	Chain C, Structure Of The Ribosomal 80s-Eef2-Sordarin Complex From Yeast Obtained By Docking Atomic		gi|49258841	50031.8	10.29	11	0			484.229	100	62.96	99.9984	1.2583	1.06797	1.40039	0.589787	0.253758	0.251257	10	10	11
17	FALSE	Mascot	17	Nop4p [Saccharomyces cerevisiae S288c]		gi|6325213	90878	9.12	10	0			777.396	100	196.05	100	1.88813	1.50296	1.71648	0.417477	0.505785	0.484649	11	11	11
18	FALSE	Mascot	11	Ssa2p [Saccharomyces cerevisiae S288c]		gi|6323004	77202.9	4.95	10	0			889.166	100	180.76	100	1.08131	0.912325	1.22518	0.183571	0.158584	0.12194	10	10	10
19	FALSE	Mascot	15	vacuolar H+-ATPase 52 kDa subunit [Saccharomyces cerevisiae]		gi|171122	61406.2	5.09	10	0			838.083	100	129.31	100	1.12941	0.793249	1.33984	0.13228	0.208247	0.146466	10	10	10
20	FALSE	Mascot	19	Rpl5p [Saccharomyces cerevisiae S288c]		gi|6325126	37054.5	6.36	9	0			679.21	100	173.4	100	1.35456	1.04488	1.38872	0.486521	0.609541	0.369854	9	9	9
21	FALSE	Mascot	18	elongation factor 3A [Saccharomyces cerevisiae RM11-1a]		gi|190405311	128844	5.73	9	0			766.296	100	151.93	100	1.07453	0.604348	0.887759	0.682187	0.193391	0.137218	13	13	13
22	FALSE	Mascot	27	FKBP proline rotamase [Saccharomyces cerevisiae YJM789]		gi|151940964	50696.4	4.55	9	0			534.596	100	137.88	100	2.0433	1.63293	2.20271	0.441139	0.436049	0.596359	11	11	11
23	FALSE	Mascot	23	ribosomal protein L13B [Saccharomyces cerevisiae RM11-1a]		gi|190408368	25519.6	11.08	8	0			622.046	100	181.66	100	1.00141	0.947789	1.26483	0.254224	0.214488	0.166893	8	8	8
24	FALSE	Mascot	21	Nop1p [Saccharomyces cerevisiae S288c]		gi|6320190	37319.8	10.24	8	0			637.67	100	151.92	100	1.36951	0.872217	1.19659	0.179797	0.197249	0.12773	9	9	9
25	FALSE	Mascot	28	Has1p [Saccharomyces cerevisiae S288c]		gi|6323947	63540.6	9.38	8	0			525.86	100	120.63	100	1.83189	1.34843	1.87321	0.640241	0.527242	0.76883	8	8	8
26	FALSE	Mascot	35	Acc1p [Saccharomyces cerevisiae S288c]		gi|6324343	270635	5.89	8	0			482.079	100	97.78	100	1.4789	0.986187	1.40658	0.655528	0.253862	0.252246	8	8	8
27	FALSE	Mascot	25	Chain A, Model For Eef3 Bound To An 80s Ribosome		gi|152149117	118256	5.49	7	0			581.885	100	151.93	100	0.974054	0.579565	0.857637	1.0297	0.175943	0.119502	8	8	8
28	FALSE	Mascot	33	Rps1bp [Saccharomyces cerevisiae S288c]		gi|6323577	33740.1	10.02	7	0			488.48	100	138.66	100	1.12049	0.897635	1.10183	0.169023	0.22961	0.227865	7	7	7
29	FALSE	Mascot	29	proline rotamase [Saccharomyces cerevisiae]		gi|530998	53861.8	4.35	7	0			525.14	100	137.39	100	2.18562	1.60828	2.17057	0.671737	0.652808	1.00538	7	7	7
30	FALSE	Mascot	26	YNL061W [Saccharomyces cerevisiae]		gi|51013571	78418.8	4.95	7	0			543.912	100	126.27	100	1.36654	1.23973	1.42168	0.262663	0.137433	0.301856	7	7	7
31	FALSE	Mascot	39	SSE1 protein [Saccharomyces cerevisiae]		gi|533365	87102.2	5.12	7	0			448.816	100	124.98	100	1.18483	0.819849	1.33524	0.412347	0.193769	0.326594	7	7	7
32	FALSE	Mascot	30	cell division cycle-related protein [Saccharomyces cerevisiae YJM789]		gi|151941877	99341.8	4.83	7	0			506.536	100	116.42	100	1.30073	1.05889	1.40321	0.368774	0.168865	0.270651	7	7	7
33	FALSE	Mascot	42	ebna1-binding protein [Saccharomyces cerevisiae YJM789]		gi|151941747	60451.8	5.75	7	0			429.042	100	104.8	100	1.28591	1.07686	1.33125	0.193609	0.241768	0.16289	7	7	7
34	FALSE	Mascot	44	nucleolar protein [Saccharomyces cerevisiae YJM789]		gi|151945592	62313.5	9.48	7	0			426.212	100	99.79	100	1.86065	1.04108	1.42889	0.281932	0.377796	0.19076	7	7	7
35	FALSE	Mascot	31	protein SIK1 [Saccharomyces cerevisiae RM11-1a]		gi|190405265	67378.2	8.96	6	0			504.14	100	148.48	100	1.05242	0.862744	1.08983	0.674154	0.221608	0.192141	6	6	6
36	FALSE	Mascot	40	ribosomal protein P0 [Saccharomyces cerevisiae YJM789]		gi|151940865	36004.9	4.71	6	0			446.64	100	117.36	100	1.17132	1.04269	1.42481	0.369242	0.253444	0.355837	6	6	6
37	FALSE	Mascot	38	Utp21p [Saccharomyces cerevisiae S288c]		gi|6323441	114316	7.65	6	0			448.246	100	109.7	100	2.44761	1.79035	2.31572	0.884356	0.599768	0.641129	6	6	6
38	FALSE	Mascot	32	Rps0ap [Saccharomyces cerevisiae S288c]		gi|6321653	29206	4.65	6	0			492.25	100	95.83	100	1.3272	0.953947	1.63046	0.329098	0.302584	0.348671	6	6	6
39	FALSE	Mascot	47	Ded1p [Saccharomyces cerevisiae S288c]		gi|6324778	69154.9	7.67	6	0			386.72	100	95.26	100	1.19916	1.14265	1.42189	0.25048	0.166469	0.226372	6	6	6
40	FALSE	Mascot	55	carbamyl phosphate synthetase [Saccharomyces cerevisiae]		gi|854566	244446	5.62	6	0			301.486	100	80.89	100	1.44889	1.0547	1.57845	0.173183	0.123534	0.229393	6	6	6
41	FALSE	Mascot	54	Rpl10p [Saccharomyces cerevisiae S288c]		gi|6323104	28843.7	10.03	6	0			305.676	100	61.07	99.9975	1.21859	0.806274	1.15424	0.21663	0.174034	0.22151	6	6	6
42	FALSE	Mascot	24	Rps5p [Saccharomyces cerevisiae S288c]		gi|6322583	27374.9	8.63	5	0			598	100	216.39	100	1.8817	0.91278	1.48563	0.27529	0.254422	0.313519	5	5	5
43	FALSE	Mascot	36	beta-tubulin [Saccharomyces cerevisiae]		gi|3435	53701.2	4.64	5	0			476.5	100	204.27	100	1.54626	0.813706	1.45319	0.128735	0.161482	0.256842	5	5	5
44	FALSE	Mascot	22	Rpl4ap [Saccharomyces cerevisiae S288c]		gi|6319505	43869.6	10.64	5	0			634.87	100	196.09	100	1.08755	0.906583	1.28689	0.141094	0.21366	0.199819	5	5	5
45	FALSE	Mascot	45	YHR052Wp-like protein [Saccharomyces cerevisiae AWRI1631]		gi|207344709	48747.3	8.92	5	0			409.14	100	154.22	100	1.39727	1.03522	1.49715	0.15808	0.156065	0.423392	5	5	5
46	FALSE	Mascot	43	Rlp7p [Saccharomyces cerevisiae S288c]		gi|6324326	41528.2	9.47	5	0			427.376	100	148.38	100	1.21984	1.04851	1.36596	0.236271	0.28582	0.319564	5	5	5
47	FALSE	Mascot	37	Rpl7ap [Saccharomyces cerevisiae S288c]		gi|6321362	31944.2	10.15	5	0			459.07	100	133.55	100	1.05257	1.13907	1.51834	0.180528	0.171817	0.181582	5	5	5
48	FALSE	Mascot	53	GTP-binding protein (VPS1) [Saccharomyces cerevisiae]		gi|173183	88174.3	7.23	5	0			312.306	100	115.73	100	1.13958	0.817724	1.28781	0.209192	0.187277	0.0603173	5	5	5
49	FALSE	Mascot	59	Chain L, Structure Of The Ribosomal 80s-Eef2-Sordarin Complex From Yeast Obtained By Docking Atomic		gi|49258850	27636.6	11.38	5	0			287.06	100	111.13	100	1.16173	0.992596	1.29784	0.239759	0.149333	0.24608	5	5	5
50	FALSE	Mascot	46	nucleolar complex-associated protein 3 [Saccharomyces cerevisiae RM11-1a]		gi|190406043	84955.2	5.73	5	0			398.8	100	109.42	100	1.20468	1.02817	1.18699	0.259418	0.100057	0.171716	5	5	5
51	FALSE	Mascot	56	Chain A, Acetyl-Coa Carboxylase Carboxyltransferase Domain In Complex With Inhibitor Haloxyfop		gi|47169397	88954.1	5.45	5	0			298.03	100	97.78	100	1.39419	0.937599	1.45776	0.669477	0.138116	0.305758	5	5	5
52	FALSE	Mascot	48	Utp4p [Saccharomyces cerevisiae S288c]		gi|6320531	96990.6	6.15	5	0			359.93	100	86.54	100	2.60897	1.77063	2.78206	1.08314	0.467947	0.763533	5	5	5
53	FALSE	Mascot	60	RecName: Full=Eukaryotic translation initiation factor 3 subunit B; Short=eIF3b; AltName: Full=Euka		gi|238686680	97339.6	5.77	5	0			283.046	100	70.22	99.9997	1.44727	1.07612	1.62125	0.206566	0.187471	0.313329	5	5	5
54	FALSE	Mascot	57	Rpl11ap [Saccharomyces cerevisiae S288c]		gi|6325359	22347.2	9.92	5	0			289.4	100	70.2	99.9997	1.73087	1.22656	1.60778	0.338748	0.0844211	0.255803	5	5	5
55	FALSE	Mascot	85	ribosome biogenesis [Saccharomyces cerevisiae RM11-1a]		gi|190405562	31712.4	9.17	5	0			209.472	100	55.67	99.9915	1.27575	1.24114	1.47027	0.125472	0.0981445	0.158747	5	5	5
56	FALSE	Mascot	41	RecName: Full=Nucleolar protein 58; AltName: Full=Nucleolar protein 5		gi|206558283	68207.2	8.96	4	0			442.24	100	201.29	100	1.06269	0.757173	1.13882	0.0979814	0.151394	0.180905	4	4	4
57	FALSE	Mascot	49	V-ATPase [Saccharomyces cerevisiae]		gi|171099	47346.8	6.69	4	0			329.64	100	140.09	100	1.31328	1.06654	1.63439	0.100545	0.240854	0.304497	4	4	4
58	FALSE	Mascot	69	Sam1p [Saccharomyces cerevisiae JAY291]		gi|256274388	46042.9	5.04	4	0			243.2	100	119.25	100	1.22466	0.637087	1.22304	0.0452587	0.150524	0.10802	4	4	4
59	FALSE	Mascot	52	karyopherin beta 4 [Saccharomyces cerevisiae YJM789]		gi|151944826	131267	4.53	4	0			312.61	100	113.31	100	1.11698	0.853096	1.3291	0.27893	0.250618	0.345719	4	4	4
60	FALSE	Mascot	76	Chain C, Mechanism Of Eif6s Anti-Association Activity		gi|292659544	15838.7	10.33	4	0			231.986	100	99.44	100	1.16136	0.696438	0.854373	0.239794	0.328961	0.346653	4	4	4
61	FALSE	Mascot	84	Pdc1p [Saccharomyces cerevisiae S288c]		gi|6323073	66828.3	5.8	4	0			210.96	100	93.17	100	0.683365	0.532048	0.629322	0.328065	0.257511	0.338738	4	4	4
62	FALSE	Mascot	65	Rps24ap [Saccharomyces cerevisiae S288c]		gi|6320918	18201.5	10.51	4	0			258.99	100	86.08	100	1.65879	1.19688	1.5205	0.231997	0.124512	0.219268	4	4	4
63	FALSE	Mascot	95	conserved protein [Saccharomyces cerevisiae YJM789]		gi|151943423	91136.4	6.19	4	0			187.97	100	84.87	100	2.07278	1.38309	1.80436	0.649379	0.437714	0.723277	4	4	4
64	FALSE	Mascot	70	U3 snoRNP protein [Saccharomyces cerevisiae YJM789]		gi|151945015	218875	6.02	4	0			238.22	100	81.95	100	3.51607	2.06379	3.39642	2.01188	1.01909	1.27844	4	4	4
65	FALSE	Mascot	91	conserved protein [Saccharomyces cerevisiae YJM789]		gi|151941158	51517.4	8.89	4	0			200.39	100	77.75	99.9999	1.62883	1.697	2.06958	0.600722	0.471375	0.479347	4	4	4
66	FALSE	Mascot	99	Zpr1p [Saccharomyces cerevisiae S288c]		gi|6321650	60626.3	4.77	4	0			184.41	100	65.46	99.9991	1.68946	1.20987	1.69628	0.683372	0.309231	0.645007	4	4	4
67	FALSE	Mascot	58	Rrp1p [Saccharomyces cerevisiae S288c]		gi|6320292	37551	5.18	3	0			289.35	100	194.65	100	0.635053	1.73497	2.24853	0.329995	0.771061	0.740795	4	4	4
68	FALSE	Mascot	63	killer toxin resistant protein [Saccharomyces cerevisiae YJM789]		gi|151944405	131984	7.63	3	0			265.97	100	185.65	100	1.68261	1.21847	2.00207	0.293098	0.181462	0.254129	3	3	3
69	FALSE	Mascot	73	polyadenylate-binding protein [Saccharomyces cerevisiae]		gi|172092	71443.9	5.8	3	0			235.03	100	160.36	100	1.42219	1.13154	1.46102	0.86125	0.336827	0.786916	2	3	2
70	FALSE	Mascot	68	Arb1p [Saccharomyces cerevisiae EC1118]		gi|259145944	75678.6	6	3	0			245.15	100	137.01	100	1.16388	0.880778	1.17594	0.0914021	0.0462776	0.0762026	3	3	3
71	FALSE	Mascot	86	Rps2p [Saccharomyces cerevisiae S288c]		gi|6321315	30505.1	10.44	3	0			209.25	100	135.09	100	1.17257	0.831111	1.12943	0.139507	0.0905238	0.170891	3	3	3
72	FALSE	Mascot	61	pseudouridine synthase [Saccharomyces cerevisiae YJM789]		gi|151941019	64581.2	9.01	3	0			271.88	100	132.73	100	1.277	0.835457	1.24998	0.193664	0.405503	0.263851	3	3	3
73	FALSE	Mascot	90	Rps10bp [Saccharomyces cerevisiae]		gi|1151236	31088.8	10.49	3	0			203.24	100	128.86	100	1.53924	1.10625	1.46056	0.658942	0.148323	0.415431	3	3	3
74	FALSE	Mascot	80	Rps3p [Saccharomyces cerevisiae S288c]		gi|6324151	29270.1	9.42	3	0			222.5	100	125.9	100	1.18394	0.798333	1.29026	0.155861	0.191496	0.125048	3	3	3
75	FALSE	Mascot	66	Rrs1p [Saccharomyces cerevisiae S288c]		gi|6324868	26984	9.46	3	0			258.78	100	117.5	100	1.3333	1.06024	1.39428	0.245809	0.108391	0.230512	4	4	4
76	FALSE	Mascot	62	Rps23ap [Saccharomyces cerevisiae JAY291]		gi|256273384	19755.4	10.66	3	0			270.07	100	116.09	100	1.82917	1.36083	1.66466	0.947655	0.339135	0.673	3	3	3
77	FALSE	Mascot	74	Nop15p [Saccharomyces cerevisiae S288c]		gi|6324219	31051.4	9.26	3	0			234.2	100	113.5	100	1.44255	1.29378	1.63254	0.156665	0.0844894	0.0891065	3	3	3
78	FALSE	Mascot	81	YNL014Wp-like protein [Saccharomyces cerevisiae AWRI1631]		gi|207341617	118320	5.57	3	0			215.676	100	112.72	100	0.928443	0.516534	0.858466	0.178875	0.226087	0.15441	5	5	5
79	FALSE	Mascot	82	translation elongation factor 3 (EF-3) [Saccharomyces cerevisiae YJM789]		gi|151944517	108155	5.62	3	0			215.676	100	112.72	100	0.928443	0.516534	0.858466	0.178875	0.226087	0.15441	5	5	5
80	FALSE	Mascot	109	YDR447Cp-like protein [Saccharomyces cerevisiae AWRI1631]		gi|207346268	10271.8	10.26	3	0			166.15	100	107.2	100	1.5273	1.18754	1.60508	0.210185	0.38361	0.0812915	3	3	3
81	FALSE	Mascot	77	U3 snoRNP protein [Saccharomyces cerevisiae YJM789]		gi|151946073	117647	4.97	3	0			231.356	100	107.19	100	3.19669	2.24721	2.61654	0.987633	0.675289	0.583493	3	3	3
82	FALSE	Mascot	64	YPL211Wp-like protein [Saccharomyces cerevisiae AWRI1631]		gi|207340712	22691.3	9.28	3	0			259.66	100	101.99	100	1.55517	1.22376	1.75663	0.277353	0.216888	0.230569	3	3	3
83	FALSE	Mascot	71	Mrt4p [Saccharomyces cerevisiae S288c]		gi|6322843	30591.5	8.64	3	0			237.72	100	98.95	100	1.22384	1.08223	1.3477	0.146337	0.20135	0.194303	4	4	4
84	FALSE	Mascot	78	unknown gene; putative [Saccharomyces cerevisiae]		gi|171727	16695	9.73	3	0			226.11	100	96.23	100	1.08149	0.847586	1.33374	0.0749223	0.0196296	0.206159	3	3	3
85	FALSE	Mascot	118	Rpl8ap [Saccharomyces cerevisiae S288c]		gi|6321754	33485.1	10.04	3	0			151.28	100	91.24	100	1.4856	0.916103	1.27802	0.291527	0.237486	0.213986	3	3	3
86	FALSE	Mascot	93	translational activator [Saccharomyces cerevisiae YJM789]		gi|151943621	322812	5.18	3	0			194.4	100	90.75	100	1.44899	1.06224	1.55349	0.360012	0.00444682	0.132262	3	3	3
87	FALSE	Mascot	72	ribosome biogenesis protein BRX1 [Saccharomyces cerevisiae RM11-1a]		gi|190407271	37925.5	9.31	3	0			235.51	100	87.71	100	1.1758	1.00423	1.26087	0.12489	0.102158	0.175396	3	3	3
88	FALSE	Mascot	101	Chain B, Structure Of The Ribosomal 80s-Eef2-Sordarin Complex From Yeast Obtained By Docking Atomic		gi|49258840	30142.9	11.1	3	0			182.26	100	84.09	100	0.919634	0.866047	1.05564	0.238733	0.228576	0.196783	3	3	3
89	FALSE	Mascot	107	YBR025Cp-like protein [Saccharomyces cerevisiae AWRI1631]		gi|207347779	46954.5	7.05	3	0			173.06	100	82.77	100	1.19801	0.770736	1.1773	0.134353	0.0523236	0.0468	3	3	3
90	FALSE	Mascot	103	Rps4bp [Saccharomyces cerevisiae S288c]		gi|6321997	33472.9	10.09	3	0			180.9	100	82.32	100	1.63249	0.981237	1.23391	0.394324	0.189817	0.150677	3	3	3
91	FALSE	Mascot	105	microtubule-associated protein YTM1 [Saccharomyces cerevisiae RM11-1a]		gi|190407574	56369.6	6.65	3	0			176.33	100	81.86	100	1.53028	1.12442	1.60264	0.179992	0.400646	0.223119	3	3	3
92	FALSE	Mascot	98	unknown [Saccharomyces cerevisiae]		gi|736308	24315.7	10.32	3	0			184.92	100	81.26	100	0.794011	0.416748	0.80283	0.112791	0.108786	0.266472	3	3	3
93	FALSE	Mascot	104	Rpl24ap [Saccharomyces cerevisiae S288c]		gi|6321407	22070.1	11.28	3	0			180.34	100	80.46	100	1.18006	0.778732	1.13704	0.0633167	0.0571697	0.0246724	3	3	3
94	FALSE	Mascot	79	Chain A, The Yeast Actin Val 159 Asn Mutant Complex With Human Gelsolin Segment 1		gi|7546413	44599.7	5.44	3	0			222.56	100	79.89	100	1.45922	0.908695	1.19438	0.147938	0.133724	0.110808	3	3	3
95	FALSE	Mascot	110	Chain M, Structure Of The Ribosomal 80s-Eef2-Sordarin Complex From Yeast Obtained By Docking Atomic		gi|49258832	17218.6	10.39	3	0			164.946	100	74.48	99.9999	1.54586	0.91889	1.45148	0.394404	0.0959588	0.227729	3	3	3
96	FALSE	Mascot	119	vacuolar membrane ATPase subunit a precursor [Saccharomyces cerevisiae]		gi|29420849	123057	6.02	3	0			150.51	100	73.02	99.9998	1.00837	0.746427	1.12136	0.187888	0.096972	0.0694819	3	3	3
97	FALSE	Mascot	106	NSR1=nucleolin homolog [Saccharomyces cerevisiae, Peptide, 249 aa]		gi|253181	29100.8	9.14	3	0			173.77	100	67.81	99.9995	1.00742	0.827854	1.05794	0.054164	0.151186	0.196995	3	3	3
98	FALSE	Mascot	137	Rlp24p [Saccharomyces cerevisiae EC1118]		gi|259147998	27678.8	9.61	3	0			128.6	100	63.56	99.9986	1.54045	1.17128	1.47095	0.266533	0.197822	0.113261	3	3	3
99	FALSE	Mascot	133	Rpl34ap [Saccharomyces cerevisiae S288c]		gi|9755331	16696.6	10.84	3	0			130.03	100	62.74	99.9983	1.07983	0.905728	1.27027	0.333747	0.227573	0.120738	3	3	3
100	FALSE	Mascot	122	ribosomal RNA processing protein [Saccharomyces cerevisiae YJM789]		gi|151942780	151760	6.61	3	0			144.866	100	62.56	99.9983	1.95777	0.960616	1.57894	0.367401	0.10342	0.422625	3	3	3
101	FALSE	Mascot	134	U3 snoRNP protein [Saccharomyces cerevisiae YJM789]		gi|151941850	79536.5	4.61	3	0			129.93	100	60.75	99.9973	2.25475	2.03009	2.60122	0.906353	0.409187	0.705238	3	3	3
102	FALSE	Mascot	143	Ura7p [Saccharomyces cerevisiae S288c]		gi|6319432	71665.7	5.67	3	0			125.47	100	57.2	99.994	1.28788	1.12047	1.56717	0.180427	0.331873	0.113722	3	3	3
103	FALSE	Mascot	145	Nog1p [Saccharomyces cerevisiae S288c]		gi|6325164	83187.3	8.91	3	0			124.2	100	51.09	99.9755	1.39104	1.05264	1.47675	0.315771	0.194241	0.272558	3	3	3
104	FALSE	Mascot	140	nucleolar protin NAN1 [Saccharomyces cerevisiae RM11-1a]		gi|190407832	110164	5.91	3	0			126.93	100	49.56	99.9651	1.96467	1.36122	2.06731	0.590284	0.191297	0.53974	3	3	3
105	FALSE	Mascot	153	Yol103w-ap [Saccharomyces cerevisiae S288c]		gi|7839196	52905.5	8.17	3	0			115.33	100	49.52	99.9648	0.826294	1.17209	1.74199	0.219154	0.156213	0.0921886	3	3	3
106	FALSE	Mascot	157	RecName: Full=ATP-dependent RNA helicase SUB2; AltName: Full=Suppressor of BRR1 protein 2		gi|160358710	55134.9	5.34	3	0			114.09	100	49.01	99.9604	1.16537	0.847956	1.29719	0.152717	0.0316346	0.222128	3	3	3
107	FALSE	Mascot	155	Cct8p [Saccharomyces cerevisiae EC1118]		gi|290771197	67942.3	5.47	3	0			114.55	100	46.05	99.9217	1.35848	1.03092	1.4663	0.312129	0.147215	0.010848	3	3	3
108	FALSE	Mascot	152	midasin [Saccharomyces cerevisiae YJM789]		gi|151941273	614172	4.9	3	0			116.62	100	44.79	99.8953	1.25151	1.00547	1.3486	0.267729	0.07955	0.00232432	3	3	3
109	FALSE	Mascot	176	Rpl32p [Saccharomyces cerevisiae]		gi|124263182	10975.4	11.62	3	0			90.78	100	36.63	99.3148	1.2981	0.861392	1.18046	0.0047756	0.0411009	0.148722	3	3	3
110	FALSE	Mascot	67	Chain A, Crystal Structure Of Yeast Rna Splicing Factor Snu13p		gi|116666730	16059.7	7.05	2	0			253.18	100	208.33	100	2.00828	1.20282	1.77025	1.27123	0.901121	1.28602	2	2	2
111	FALSE	Mascot	51	Tif6p [Saccharomyces cerevisiae S288c]		gi|6325273	27057.6	4.54	2	0			313.63	100	192.57	100	1.27685	1.02874	1.43095	0.33818	0.179536	0.2277	2	2	2
112	FALSE	Mascot	50	Rpp2ap [Saccharomyces cerevisiae EC1118]		gi|259149446	11848.1	4.02	2	0			318.19	100	191.46	100	2.22954	1.65988	2.54042	0.638192	0.61561	0.823657	2	2	2
113	FALSE	Mascot	89	ATP binding cassette family member [Saccharomyces cerevisiae YJM789]		gi|151942575	149212	5.57	2	0			205.17	100	160.1	100	1.02558	0.568932	0.914258	0.228628	0.45752	0.26601	2	2	2
114	FALSE	Mascot	92	nuclear GTPase [Saccharomyces cerevisiae YJM789]		gi|151944713	65804.9	8.92	2	0			197.89	100	152.25	100	0.597776	0.385778	0.570548	0.221265	0.133538	0.239408	2	2	2
115	FALSE	Mascot	94	RecName: Full=ATP-dependent RNA helicase ROK1; AltName: Full=Rescuer of KEM1 protein 1		gi|160358657	73121.1	9.27	2	0			190.03	100	145.41	100	2.67253	1.63348	2.28435	0.951873	0.4601	0.504729	2	2	2
116	FALSE	Mascot	100	tryptophan synthase [Saccharomyces cerevisiae YJM789]		gi|151943263	83371.7	5.99	2	0			183.65	100	143.67	100	0.725479	0.52058	0.907227	0.491378	0.365742	0.834118	2	2	2
117	FALSE	Mascot	75	pyruvate kinase [Saccharomyces cerevisiae]		gi|4180	60362.2	8	2	0			233	100	139.25	100	0.731004	0.415374	0.800172	0.116015	0.0293078	0.338193	2	2	2
118	FALSE	Mascot	88	Htb1p [Saccharomyces cerevisiae S288c]		gi|6320430	17269.8	10.1	2	0			207.39	100	137.78	100	1.20449	0.692887	1.13922	0.0574522	0.108764	0.063597	2	2	2
119	FALSE	Mascot	87	RecName: Full=Eukaryotic translation initiation factor 3 subunit G; Short=eIF3g; AltName: Full=Euka		gi|238686682	34097.9	6.42	2	0			208.516	100	134.2	100	1.45641	0.875187	1.49622	0.00627359	0.0692555	0.187794	2	2	2
120	FALSE	Mascot	115	YDR299W [Saccharomyces cerevisiae]		gi|51830274	68733.7	4.68	2	0			156.61	100	132.62	100	3.04371	2.2895	2.87836	3.26544	2.35009	2.75212	2	2	2
121	FALSE	Mascot	117	Rps21bp [Saccharomyces cerevisiae JAY291]		gi|256272110	10763.6	5.76	2	0			154.02	100	128.36	100	1.39162	1.10595	1.46719	0.132505	0.134709	0.319821	3	3	3
122	FALSE	Mascot	108	Rps20p [Saccharomyces cerevisiae S288c]		gi|6321772	16060.1	9.52	2	0			168.18	100	127.64	100	1.46947	0.991002	1.37275	0.00151489	0.118562	0.0639457	2	2	2
123	FALSE	Mascot	96	pre-mRNA splicing factor ATP-dependent RNA helicase PRP43 [Saccharomyces cerevisiae RM11-1a]		gi|190407071	95303.1	5.97	2	0			187.07	100	118.36	100	1.26246	1.05075	1.12803	0.199529	0.0640311	0.00101162	2	2	2
124	FALSE	Mascot	125	Utp9p [Saccharomyces cerevisiae S288c]		gi|6321990	73576.8	4.75	2	0			142.77	100	116.37	100	1.97624	1.49805	2.12342	0.0739811	0.00884777	0.161342	2	2	2
125	FALSE	Mascot	121	endopolyphosphatase [Saccharomyces cerevisiae YJM789]		gi|151942417	88596.9	6.72	2	0			146.06	100	111.54	100	1.32956	1.24853	1.40941	0.132062	0.0615673	0.065224	2	2	2
126	FALSE	Mascot	111	YMR093Wp-like protein [Saccharomyces cerevisiae AWRI1631]		gi|207342335	62505.8	9.35	2	0			162.48	100	108.66	100	1.65648	1.33494	1.62172	0.0892281	0.104048	0.0609248	2	2	2
127	FALSE	Mascot	116	Yra1p [Saccharomyces cerevisiae EC1118]		gi|259145620	28281.8	11.33	2	0			155.13	100	105.41	100	2.57367	1.86264	2.39322	1.85375	0.935083	1.67663	2	2	2
128	FALSE	Mascot	102	ribosomal protein S12 [Saccharomyces cerevisiae]		gi|899490	16857.1	4.56	2	0			181.2	100	103.77	100	1.33374	1.00789	1.5914	0.0618788	0.0632429	0.00941856	2	2	2
129	FALSE	Mascot	126	suppressor of rasval19 [Saccharomyces cerevisiae YJM789]		gi|151944399	64556.9	5.48	2	0			138.82	100	100.09	100	0.952762	1.16674	1.22249	0.120278	0.170476	0.0605956	2	2	2
130	FALSE	Mascot	112	Rpl19bp [Saccharomyces cerevisiae S288c]		gi|6319444	25149.6	11.35	2	0			162.43	100	95.72	100	0.836735	0.551693	0.861741	0.319952	0.29744	0.253514	2	2	2
131	FALSE	Mascot	123	Tif34p [Saccharomyces cerevisiae S288c]		gi|6323795	43186	5.41	2	0			143.89	100	95.01	100	1.6059	1.06092	1.33878	0.381718	0.104353	0.428094	2	2	2
132	FALSE	Mascot	97	Tub3p [Saccharomyces cerevisiae S288c]		gi|6323511	53626.8	5.05	2	0			186.09	100	93.89	100	1.52595	1.13457	1.52635	0.227963	0.138952	0.0701253	2	2	2
133	FALSE	Mascot	136	U3 snoRNP protein [Saccharomyces cerevisiae YJM789]		gi|151941853	108635	6.95	2	0			128.64	100	87.67	100	1.97337	1.68179	1.85886	1.08762	1.0972	1.08614	2	2	2
134	FALSE	Mascot	113	YLR186W [Saccharomyces cerevisiae]		gi|45269774	31455.9	8.65	2	0			157.9	100	83.45	100	2.24566	1.68312	2.12793	1.46787	0.760344	0.805983	2	2	2
135	FALSE	Mascot	114	Chain A, The Yeast Ribosome Synthesis Factor Emg1 Alpha Beta Knot Fold Methyltransferase		gi|152149541	32170.1	8.65	2	0			157.9	100	83.45	100	2.24566	1.68312	2.12793	1.46787	0.760344	0.805983	2	2	2
136	FALSE	Mascot	146	Kem1p [Saccharomyces cerevisiae S288c]		gi|6321265	195656	7.04	2	0			121.5	100	80.21	100	1.58966	1.17161	1.78663	0.168887	0.203573	0.192799	2	2	2
137	FALSE	Mascot	142	Rpl36ap [Saccharomyces cerevisiae S288c]		gi|6323848	13278.8	11.6	2	0			125.85	100	77.9	99.9999	1.25827	0.848024	1.25641	0.398375	0.305134	0.172427	2	2	2
138	FALSE	Mascot	151	Chain O, Structure Of The Ribosomal 80s-Eef2-Sordarin Complex From Yeast Obtained By Docking Atomic		gi|49258853	14875.7	10.64	2	0			117.16	100	77.08	99.9999	0.783323	1.13691	1.57627	0.189921	0.0819214	0.0426222	2	2	2
139	FALSE	Mascot	135	Hsp104p [Saccharomyces cerevisiae S288c]		gi|6323002	112479	5.31	2	0			129.41	100	76.31	99.9999	1.54288	0.994208	1.84819	0.0144909	0.162443	0.16343	2	2	2
140	FALSE	Mascot	162	Drs1p [Saccharomyces cerevisiae S288c]		gi|6323021	96653.2	5.59	2	0			105.396	100	74.97	99.9999	1.41771	0.980533	1.4845	0.54888	0.105122	0.338331	2	2	2
141	FALSE	Mascot	124	Rps15p [Saccharomyces cerevisiae S288c]		gi|6324533	17864.9	10.7	2	0			142.9	100	74.81	99.9999	1.65721	1.07564	1.63602	0.481252	0.0495846	0.462502	2	2	2
142	FALSE	Mascot	163	XPA-binding protein 1 [Saccharomyces cerevisiae RM11-1a]		gi|190409546	47795.1	4.71	2	0			106.12	100	74.73	99.9999	1.76442	1.16535	1.74936	0.0357071	0.0334131	0.0481238	2	2	2
143	FALSE	Mascot	150	GMP synthase [Saccharomyces cerevisiae]		gi|460064	64179.1	6.05	2	0			118.52	100	71.78	99.9998	1.30758	0.770153	0.961039	0.336403	0.313669	0.00581164	2	2	2
144	FALSE	Mascot	164	dynamin-related protein [Saccharomyces cerevisiae]		gi|710602	94012.1	5.27	2	0			103.616	100	71.69	99.9998	2.07292	1.02763	2.12196	0.428728	0.124245	0.391187	2	2	2
145	FALSE	Mascot	156	U3 snoRNP protein [Saccharomyces cerevisiae YJM789]		gi|151943873	111809	4.91	2	0			114.316	100	68.67	99.9996	2.36705	1.86263	2.22684	0.0689985	0.037807	0.303936	2	2	2
146	FALSE	Mascot	168	maintenance of killer [Saccharomyces cerevisiae YJM789]		gi|151941367	40704.7	5.16	2	0			98.7	100	68.19	99.9995	1.28848	1.17387	1.5313	0.0839766	0.0835896	0.0658174	2	2	2
147	FALSE	Mascot	128	Rps9bp [Saccharomyces cerevisiae S288c]		gi|6319666	24878.9	10.09	2	0			130.93	100	65.84	99.9992	1.52856	0.99678	1.30023	0.110625	0.193451	0.227185	2	2	2
148	FALSE	Mascot	129	Bmh1p [Saccharomyces cerevisiae S288c]		gi|6321025	32758.6	4.82	2	0			130.86	100	65.48	99.9991	1.70398	1.25989	2.07137	0.107537	0.325627	0.413481	2	2	2
149	FALSE	Mascot	138	Fpr1p [Saccharomyces cerevisiae S288c]		gi|6324194	13349.1	5.72	2	0			127.22	100	64.62	99.9989	2.52822	1.63055	2.14391	0.489098	0.346341	0.119387	2	2	2
150	FALSE	Mascot	144	Noc4p [Saccharomyces cerevisiae S288c]		gi|6325402	69787.1	5.74	2	0			124.88	100	63.91	99.9987	3.39875	2.43319	2.63149	1.39116	1.04003	0.673008	2	2	2
151	FALSE	Mascot	158	RNA1-1 allele rna1-1 [Saccharomyces cerevisiae]		gi|172436	50716.7	4.53	2	0			112.07	100	62.76	99.9983	1.60638	0.854737	1.35555	0.41657	0.00461395	0.0162808	2	2	2
152	FALSE	Mascot	184	unknown [Saccharomyces cerevisiae]		gi|791118	15362	10.29	2	0			86.98	100	62.6	99.9983	0.990806	0.967534	0.981248	0.243693	0.208134	0.310346	2	2	2
153	FALSE	Mascot	148	conserved protein [Saccharomyces cerevisiae YJM789]		gi|151941620	45889.7	9.04	2	0			120.69	100	62.18	99.9981	1.46955	1.3773	1.62907	0.264238	0.0508694	0.307451	2	2	2
154	FALSE	Mascot	172	cytosolic glutamyl-tRNA synthetase [Saccharomyces cerevisiae]		gi|1008483	95983.2	7.24	2	0			93.8	100	60.97	99.9975	1.22878	0.841072	1.55047	0.0812456	0.190176	0.262506	2	2	2
155	FALSE	Mascot	165	glucokinase [Saccharomyces cerevisiae YJM789]		gi|151943789	60428.6	5.84	2	0			101.78	100	57.81	99.9948	1.8502	1.02535	1.55089	0.115862	0.0408753	0.192041	2	2	2
156	FALSE	Mascot	175	Sro9p [Saccharomyces cerevisiae S288c]		gi|37362625	53218.5	8.88	2	0			91.51	100	57.79	99.9948	1.39827	0.982982	1.49236	0.152372	0.360022	0.209425	2	2	2
157	FALSE	Mascot	166	Ef-Tu [Saccharomyces cerevisiae YJM789]		gi|151945474	51404	6.19	2	0			101.4	100	57.28	99.9941	1.23586	0.833747	1.42905	0.201663	0.062449	0.0653178	2	2	2
158	FALSE	Mascot	160	conserved protein [Saccharomyces cerevisiae YJM789]		gi|151946633	60872.6	4.8	2	0			110.366	100	56.22	99.9925	3.12119	2.17456	2.41513	0.24237	0.228128	0.3983	2	2	2
159	FALSE	Mascot	180	Fas2p [Saccharomyces cerevisiae S288c]		gi|6325025	228028	5.32	2	0			86.9362	100	54.82	99.9896	0.896856	0.709374	1.1453	0.129227	0.0197082	0.0381503	2	2	2
160	FALSE	Mascot	177	glycerol-3-phosphate dehydrogenase [Saccharomyces cerevisiae]		gi|47420051	46517.8	5.3	2	0			90.08	100	52.76	99.9833	1.2506	0.922116	1.36833	0.00826411	0.0113879	0.0833463	2	2	2
161	FALSE	Mascot	181	Rps14ap [Saccharomyces cerevisiae S288c]		gi|10383793	16014.7	10.73	2	0			87.84	100	50.5	99.9719	1.25389	0.847802	0.934109	0.252883	0.0266804	0.234418	2	2	2
162	FALSE	Mascot	171	YOR3177w [Saccharomyces cerevisiae]		gi|1164943	24902.1	9.73	2	0			94.17	100	48.16	99.9518	2.92444	1.06939	1.25965	0.0533377	0.0215487	0.0265868	2	2	2
163	FALSE	Mascot	191	pumilio-homology domain family [Saccharomyces cerevisiae YJM789]		gi|151942459	85747.7	6.67	2	0			78.21	100	45.61	99.9133	2.07399	1.31454	1.84708	0.382595	0.11172	0.425842	2	2	2
164	FALSE	Mascot	182	Cdc33p [Saccharomyces cerevisiae S288c]		gi|6324433	26977.3	5.29	2	0			87.51	100	44.67	99.8924	1.36061	0.91163	1.50571	0.0182402	0.0271792	0.0377718	2	2	2
165	FALSE	Mascot	189	ribosomal protein S13 [Saccharomyces cerevisiae RM11-1a]		gi|190404968	21231	10.28	2	0			80.41	100	43.39	99.8555	2.44205	1.16661	1.3036	0.0715641	0.00131844	0.244828	2	2	2
166	FALSE	Mascot	208	suppressor of glycerol defect [Saccharomyces cerevisiae YJM789]		gi|151940863	116206	5.78	2	0			69.21	99.9996	41.34	99.7684	1.0803	0.961234	1.29859	0.22685	0.0736564	0.0461189	2	2	2
167	FALSE	Mascot	215	YGL234W [Saccharomyces cerevisiae]		gi|51013423	91794	5.08	2	0			66.69	99.9993	40.19	99.6982	0.820305	0.811628	0.88409	0.253562	0.0200142	0.110829	2	2	2
168	FALSE	Mascot	203	RNA splicing factor [Saccharomyces cerevisiae YJM789]		gi|151946445	115993	8.32	2	0			71.29	99.9998	38.55	99.5597	1.31826	0.93002	1.17877	0.0894496	0.360569	0.15729	2	2	2
169	FALSE	Mascot	207	bmh sensitive protein [Saccharomyces cerevisiae YJM789]		gi|151942584	153690	6.32	2	0			70.57	99.9997	37.96	99.4956	1.432	1.13153	1.55088	0.017782	0.151604	0.121257	2	2	2
170	FALSE	Mascot	210	Loc1p [Saccharomyces cerevisiae S288c]		gi|14318523	29628.5	10.31	2	0			68.49	99.9996	35.74	99.159	1.35116	1.18212	1.3961	0.147858	0.180231	0.300258	2	2	2
171	FALSE	Mascot	220	conserved protein [Saccharomyces cerevisiae YJM789]		gi|151943962	86514.5	6.02	2	0			61.88	99.998	35.41	99.0926	1.55645	0.563723	1.45889	0.367414	0.0386735	0.13709	2	2	2
172	FALSE	Mascot	230	with local similarity to fsn (fly) and Ring3; putative [Saccharomyces cerevisiae]		gi|410319	27706.1	9.76	2	0			55.3262	99.9907	32.6	98.267	1.73796	1.42963	1.65403	0.0130243	0.00337663	0.168612	2	2	2
173	FALSE	Mascot	83	Dip2p [Saccharomyces cerevisiae S288c]		gi|6323158	119266	5.69	1	0			210.666	100	211.63	100	5.31199	3.79545	5.4578	0	0	0	1	1	1
174	FALSE	Mascot	120	Rpp1ap [Saccharomyces cerevisiae S288c]		gi|6320122	11765.9	3.82	1	0			150.35	100	150.35	100	1.55147	1.32184	2.16328	0	0	0	1	1	1
175	FALSE	Mascot	127	Rpl14ap [Saccharomyces cerevisiae S288c]		gi|6322847	17797.4	10.94	1	0			135.07	100	135.07	100	0.760962	0.435445	0.651497	0	0	0	1	1	1
176	FALSE	Mascot	130	hypothetical protein SCRG_02755 [Saccharomyces cerevisiae RM11-1a]		gi|190408634	61602.3	9.01	1	0			130.19	100	130.19	100	1.51255	1.39606	2.03182	0	0	0	1	1	1
177	FALSE	Mascot	131	Chain A, Karyopherin Alpha (Yeast) + Sv40 T Antigen Nls		gi|4389267	50474.6	4.87	1	0			130.05	100	130.05	100	1.66725	1.34721	1.87985	0	0	0	1	1	1
178	FALSE	Mascot	132	Chain A, Yeast Karyopherin (Importin) Alpha In A Complex With A Nucleoplasmin Nls Peptide		gi|7546354	50683.6	4.8	1	0			130.05	100	130.05	100	1.66725	1.34721	1.87985	0	0	0	1	1	1
179	FALSE	Mascot	139	U3 snoRNP protein [Saccharomyces cerevisiae YJM789]		gi|151941062	99909.2	5.15	1	0			127.04	100	127.04	100	4.77918	2.72845	3.45294	0	0	0	1	1	1
180	FALSE	Mascot	141	RecName: Full=Protein SDS23		gi|171704583	62713	9.12	1	0			126.29	100	126.29	100	2.55841	1.09719	1.94484	0	0	0	1	1	1
181	FALSE	Mascot	147	Chain A, Solution Structure Of Ykt6p (1-140)		gi|30749262	17170.8	4.93	1	0			121.29	100	121.29	100	1.40564	0.903091	1.55791	0	0	0	1	1	1
182	FALSE	Mascot	149	Rpt3p [Saccharomyces cerevisiae S288c]		gi|6320602	51754.9	5.38	1	0			118.86	100	118.86	100	1.53726	0.803616	1.465	0	0	0	1	1	1
183	FALSE	Mascot	154	Yil127cp [Saccharomyces cerevisiae]		gi|71064091	28478	9.85	1	0			114.56	100	114.56	100	4.77317	2.40074	3.52017	0	0	0	1	1	1
184	FALSE	Mascot	159	Cka2p [Saccharomyces cerevisiae S288c]		gi|6324635	44219.6	8.69	1	0			111.93	100	111.93	100	2.2035	0.709359	1.13669	0	0	0	1	1	1
185	FALSE	Mascot	161	Chain G, Structure Of Ribosome-Bound Cricket Paralysis Virus Ires Rna		gi|119390529	28179.7	9.72	1	0			110.34	100	110.34	100	1.15216	0.69347	1.26837	0.0917765	0.144625	0.1616	2	2	2
186	FALSE	Mascot	167	RecName: Full=ATP-dependent RNA helicase DBP3; AltName: Full=DEAD box protein 3; AltName: Full=Heli		gi|160380616	69038.5	9.2	1	0			100.05	100	100.05	100	1.76509	1.28458	1.72346	0	0	0	1	1	1
187	FALSE	Mascot	169	hypothetical protein SCRG_03938 [Saccharomyces cerevisiae RM11-1a]		gi|190409747	62627.4	9.6	1	0			96.48	100	96.48	100	1.72354	1.70727	1.7967	0	0	0	1	1	1
188	FALSE	Mascot	170	actin-related protein [Saccharomyces cerevisiae YJM789]		gi|151945133	53083.2	5.57	1	0			94.29	100	94.29	100	1.61915	1.2609	2.24863	0	0	0	1	1	1
189	FALSE	Mascot	174	cystathionine beta-synthase [Saccharomyces cerevisiae]		gi|416161	63556.7	6.25	1	0			92.3362	100	93.3	100	0.38209	0.423886	0.47225	0	0	0	1	1	1
190	FALSE	Mascot	173	Utp20p [Saccharomyces cerevisiae S288c]		gi|14270688	314191	6.59	1	0			92.39	100	92.39	100	3.18092	1.73158	2.85169	0	0	0	1	1	1
191	FALSE	Mascot	178	Rpp1bp [Saccharomyces cerevisiae S288c]		gi|6320073	11525.7	3.88	1	0			89.5	100	89.5	100	1.31054	0.951394	1.45053	0	0	0	1	1	1
192	FALSE	Mascot	179	YOR261C [Saccharomyces cerevisiae]		gi|45269968	43327.4	5.27	1	0			89.16	100	89.16	100	1.92121	1.41963	1.86511	0	0	0	1	1	1
193	FALSE	Mascot	183	YOR3513c [Saccharomyces cerevisiae]		gi|1164988	27771.6	9.99	1	0			87.08	100	87.08	100	1.80116	1.36092	2.08455	0	0	0	1	1	1
194	FALSE	Mascot	185	small nucleolar RNP protein [Saccharomyces cerevisiae RM11-1a]		gi|190405871	23736.5	11.46	1	0			86.16	100	86.16	100	1.91197	1.06767	1.22825	0	0	0	1	1	1
195	FALSE	Mascot	186	Ssf1p [Saccharomyces cerevisiae S288c]		gi|6321857	59893.8	9.28	1	0			85.64	100	85.64	100	1.30928	0.854314	1.11841	0	0	0	1	1	1
196	FALSE	Mascot	187	Chain A, Segmental Isotope Labeling Of Npl3p		gi|163310814	13335.7	6.36	1	0			84.02	100	84.02	100	2.17966	1.42357	1.77246	0	0	0	1	1	1
197	FALSE	Mascot	188	YKL145Wp-like protein [Saccharomyces cerevisiae AWRI1631]		gi|207343610	33040.4	8.91	1	0			83.7	100	83.7	100	1.44536	0.880326	1.13163	0	0	0	1	1	1
198	FALSE	Mascot	190	Chain G, 12-Subunit Rna Polymerase Ii		gi|110590860	27023.3	8.95	1	0			78.32	100	78.32	100	1.39906	0.988346	1.41594	0	0	0	1	1	1
199	FALSE	Mascot	192	Tdh2p [Saccharomyces cerevisiae S288c]		gi|6322468	39807.1	6.46	1	0			78.07	100	78.07	100	0.973794	0.80216	1.06992	0	0	0	1	1	1
200	FALSE	Mascot	193	Pse1p [Saccharomyces cerevisiae S288c]		gi|6323968	129569	4.61	1	0			76.54	99.9999	76.54	99.9999	2.11055	1.45631	2.0735	0	0	0	1	1	1
201	FALSE	Mascot	194	Tef4p [Saccharomyces cerevisiae EC1118]		gi|259147758	52841.2	7.6	1	0			75.87	99.9999	75.87	99.9999	1.17628	0.874699	1.27963	0	0	0	1	1	1
202	FALSE	Mascot	195	hypothetical protein SCY_2699 [Saccharomyces cerevisiae YJM789]		gi|151943073	30403.3	6	1	0			75.76	99.9999	75.76	99.9999	1.70107	1.09693	1.42301	0	0	0	1	1	1
203	FALSE	Mascot	196	Rpl17bp [Saccharomyces cerevisiae JAY291]		gi|256271337	23232	10.92	1	0			75.38	99.9999	75.38	99.9999	0.743173	0.478358	0.810057	0	0	0	1	1	1
204	FALSE	Mascot	197	RNA exonuclease [Saccharomyces cerevisiae YJM789]		gi|151945554	38670.5	9.82	1	0			73.87	99.9999	73.87	99.9999	2.65125	2.27388	2.80006	0	0	0	1	1	1
205	FALSE	Mascot	198	open reading frame found c-terminal of ADA2 that was sequenced during the cloneing of ADA2. There i		gi|170992	59167.5	8.98	1	0			73.71	99.9999	73.71	99.9999	4.77351	3.91094	4.35624	0	0	0	1	1	1
206	FALSE	Mascot	199	ORF L0596 [Saccharomyces cerevisiae]		gi|642334	19808.3	5.51	1	0			72.71	99.9998	72.71	99.9998	1.39857	1.19365	1.88498	0	0	0	1	1	1
207	FALSE	Mascot	200	Chain X, Crystal Structure Of An Hsp90-Sba1 Closed Chaperone Complex		gi|99031947	18090.6	5.48	1	0			72.67	99.9998	72.67	99.9998	1.27247	1.0004	1.26556	0	0	0	1	1	1
208	FALSE	Mascot	201	Cop1p [Saccharomyces cerevisiae S288c]		gi|6320056	147557	5.66	1	0			71.72	99.9998	71.72	99.9998	1.15344	1.14301	1.66767	0	0	0	1	1	1
209	FALSE	Mascot	202	Aps3p [Saccharomyces cerevisiae JAY291]		gi|256271056	23428	4.33	1	0			71.59	99.9998	71.59	99.9998	1.5852	0.834669	1.99446	0	0	0	1	1	1
210	FALSE	Mascot	204	Sda1p [Saccharomyces cerevisiae S288c]		gi|6321684	98028	6.5	1	0			71.2	99.9998	71.2	99.9998	1.46961	0.681536	1.96484	0	0	0	1	1	1
211	FALSE	Mascot	205	RPS18B [Saccharomyces cerevisiae]		gi|1914797	18975.9	10.9	1	0			71.01	99.9998	71.01	99.9998	1.37922	1.14302	1.33158	0	0	0	1	1	1
212	FALSE	Mascot	206	U3 snoRNP protein [Saccharomyces cerevisiae YJM789]		gi|151943408	88352.4	5.01	1	0			70.71	99.9997	70.71	99.9997	1.87093	1.26986	1.53637	0	0	0	1	1	1
213	FALSE	Mascot	209	dehydrogenase isozyme II,alcohol		gi|223143	33312.5	6.64	1	0			68.95	99.9996	68.95	99.9996	1.35349	0.562126	0.812158	0	0	0	1	1	1
214	FALSE	Mascot	211	RecName: Full=ATP-dependent RNA helicase MAK5; AltName: Full=Maintenance of killer protein 5		gi|160409988	98645.7	8.67	1	0			68.49	99.9996	68.49	99.9996	1.22322	0.986324	1.36244	0	0	0	1	1	1
215	FALSE	Mascot	212	Krr1p [Saccharomyces cerevisiae JAY291]		gi|256270959	43199.7	9.42	1	0			68.49	99.9996	68.49	99.9996	2.7451	1.65284	2.41019	0	0	0	1	1	1
216	FALSE	Mascot	213	ubiquitin-activating enzyme [Saccharomyces cerevisiae]		gi|4715	126353	5	1	0			67.42	99.9994	67.42	99.9994	0.699617	0.297602	1.01346	0	0	0	1	1	1
217	FALSE	Mascot	214	Chain B, Crystal Structure Of The Yeast Nucleosome Core Particle Reveals Fundamental Differences In		gi|15988133	12959.6	11.36	1	0			66.87	99.9994	66.87	99.9994	1.46641	0.643992	1.15145	0	0	0	1	1	1
218	FALSE	Mascot	216	RNA polymerase A [Saccharomyces cerevisiae YJM789]		gi|151942801	146303	7.55	1	0			65.27	99.9991	65.27	99.9991	1.5426	1.03679	1.67505	0	0	0	1	1	1
219	FALSE	Mascot	217	Chain A, Structure Of The Nup1p:kap95p Complex		gi|67464126	100568	4.53	1	0			64.17	99.9988	64.17	99.9988	1.7964	1.11363	1.69126	0	0	0	1	1	1
220	FALSE	Mascot	218	YDL166C [Saccharomyces cerevisiae]		gi|45271026	24752.1	4.54	1	0			63.61	99.9986	63.61	99.9986	2.00641	1.39051	1.58028	0	0	0	1	1	1
221	FALSE	Mascot	219	Cms1p [Saccharomyces cerevisiae S288c]		gi|6323031	39373.7	8.22	1	0			61.99	99.998	61.99	99.998	1.8643	1.3132	1.59062	0	0	0	1	1	1
222	FALSE	Mascot	221	YGR240Cp-like protein [Saccharomyces cerevisiae AWRI1631]		gi|207344936	98861.7	6.05	1	0			61.57	99.9978	61.57	99.9978	0.402748	0.618605	0.738711	0	0	0	1	1	1
223	FALSE	Mascot	222	mannose-1-phosphate guanyltransferase [Saccharomyces cerevisiae]		gi|894204	44118.1	5.95	1	0			59.55	99.9965	59.55	99.9965	1.28359	0.900144	1.10735	0	0	0	1	1	1
224	FALSE	Mascot	223	Chain A, Crystal Structure Of The Regulatory Subunit H Of The V-Type Atpase Of Saccharomyces Cerevi		gi|14719648	60900.1	5.95	1	0			58.63	99.9957	58.63	99.9957	1.08903	0.785008	1.3847	0	0	0	1	1	1
225	FALSE	Mascot	224	isoleucine-plus-valine requiring protein [Saccharomyces cerevisiae YJM789]		gi|151943814	35840.5	6.07	1	0			58.12	99.9951	58.12	99.9951	1.35322	1.03232	1.39501	0	0	0	1	1	1
226	FALSE	Mascot	225	SCP160 [Saccharomyces cerevisiae]		gi|406272	152228	5.74	1	0			57.59	99.9945	57.59	99.9945	1.09142	0.84793	1.25597	0	0	0	1	1	1
227	FALSE	Mascot	226	Rps10bp [Saccharomyces cerevisiae S288c]		gi|6323886	14171.5	9.05	1	0			57.42	99.9943	57.42	99.9943	1.05628	0.574425	0.622644	0	0	0	1	1	1
228	FALSE	Mascot	227	actin-associated protein [Saccharomyces cerevisiae YJM789]		gi|151942363	57673	5.77	1	0			56.46	99.9929	56.46	99.9929	1.78152	1.25342	1.89842	0	0	0	1	1	1
229	FALSE	Mascot	228	Gsp2p [Saccharomyces cerevisiae S288c]		gi|6324759	27850.6	6.22	1	0			56.06	99.9922	56.06	99.9922	1.20408	0.702241	1.22797	0	0	0	1	1	1
230	FALSE	Mascot	229	D-fructose-6-phosphate amidotransferase (EC 2.6.1.16) [Saccharomyces cerevisiae]		gi|171596	87275.6	5.98	1	0			55.35	99.9908	55.35	99.9908	1.20563	1.10035	1.39446	0	0	0	1	1	1
231	FALSE	Mascot	231	Arl1p [Saccharomyces cerevisiae S288c]		gi|6319641	22485	4.81	1	0			54.73	99.9894	54.73	99.9894	2.01145	0.449035	2.11292	0	0	0	1	1	1
232	FALSE	Mascot	232	ribosomal protein YL16 [Saccharomyces cerevisiae]		gi|218511	23881	10.08	1	0			54.36	99.9884	54.36	99.9884	1.20333	1.20724	0.864873	0	0	0	1	1	1
233	FALSE	Mascot	233	Phe-RNA synthetase [Saccharomyces cerevisiae]		gi|172945	47601	5.82	1	0			53.45	99.9858	53.45	99.9858	1.41557	1.67113	1.6182	0	0	0	1	1	1
234	FALSE	Mascot	234	Rpn3p [Saccharomyces cerevisiae S288c]		gi|6320859	66584.8	5.37	1	0			52.82	99.9835	52.82	99.9835	1.01602	0.90379	1.20129	0	0	0	1	1	1
235	FALSE	Mascot	235	3-phosphoglycerate dehydrogenase [Saccharomyces cerevisiae]		gi|117958129	55533.3	6.08	1	0			52.14	99.9807	52.14	99.9807	0.839786	0.912838	1.94474	0	0	0	1	1	1
236	FALSE	Mascot	236	Nop10p [Saccharomyces cerevisiae S288c]		gi|7839181	7784.36	10.16	1	0			50.85	99.9741	50.85	99.9741	0.929832	1.16422	1.21142	0	0	0	1	1	1
237	FALSE	Mascot	237	U3 snoRNP protein [Saccharomyces cerevisiae YJM789]		gi|151942910	72723.2	5.55	1	0			50.39	99.9712	50.39	99.9712	1.59121	1.42289	1.63252	0	0	0	1	1	1
238	FALSE	Mascot	238	Chain A, Substrate Specificity And Assembly Of Catalytic Center Derived From Two Structures Of Liga		gi|157834086	25565.5	6.17	1	0			50.17	99.9697	50.17	99.9697	1.23164	0.843419	1.25273	0	0	0	1	1	1
239	FALSE	Mascot	242	lethal with conditional pap1 [Saccharomyces cerevisiae YJM789]		gi|151944842	45544.8	6.45	1	0			48.6562	99.957	49.62	99.9656	3.35651	2.28714	2.57333	0	0	0	1	1	1
240	FALSE	Mascot	239	conserved protein [Saccharomyces cerevisiae YJM789]		gi|151943835	40718.6	7.66	1	0			49.43	99.964	49.43	99.964	0.775365	0.7823	0.782619	0	0	0	1	1	1
241	FALSE	Mascot	240	Chain A, Topoisomerase Residues 410-1202		gi|157830305	103192	6.34	1	0			49.26	99.9626	49.26	99.9626	1.09005	0.756728	1.65369	0	0	0	1	1	1
242	FALSE	Mascot	241	large-subunit GTPase [Saccharomyces cerevisiae YJM789]		gi|151943709	81859.8	8.84	1	0			48.73	99.9578	48.73	99.9578	2.33354	1.20769	1.57162	0	0	0	1	1	1
243	FALSE	Mascot	243	ribosome export [Saccharomyces cerevisiae YJM789]		gi|151941136	103799	5.42	1	0			47.38	99.9424	47.38	99.9424	1.77008	0.90139	1.10897	0	0	0	1	1	1
244	FALSE	Mascot	244	suppressor of mRNA export mutant [Saccharomyces cerevisiae YJM789]		gi|151942370	116469	4.61	1	0			46.77	99.9337	46.77	99.9337	0.978687	0.929572	1.10941	0	0	0	1	1	1
245	FALSE	Mascot	245	RNA helicase [Saccharomyces cerevisiae]		gi|414604	91051.7	9.24	1	0			46.17	99.9238	46.17	99.9238	1.33701	1.13565	1.41603	0	0	0	1	1	1
246	FALSE	Mascot	246	Trx2p [Saccharomyces cerevisiae S288c]		gi|6321648	12729.6	4.79	1	0			45.54	99.9119	45.54	99.9119	1.48282	1.03734	1.32208	0	0	0	1	1	1
247	FALSE	Mascot	247	Yhb1p [Saccharomyces cerevisiae]		gi|13183165	4722.64	9.52	1	0			45.49	99.9109	45.49	99.9109	1.42922	1.07551	1.18021	0	0	0	1	1	1
248	FALSE	Mascot	248	zuotin [Saccharomyces cerevisiae YJM789]		gi|151943557	57277.9	7.67	1	0			45.27	99.9063	45.27	99.9063	0.986751	0.826018	1.48882	0	0	0	1	1	1
249	FALSE	Mascot	249	3-phosphoserine aminotransferase [Saccharomyces cerevisiae]		gi|640053	48702.2	6.24	1	0			45.16	99.9039	45.16	99.9039	1.16175	1.05731	1.74117	0	0	0	1	1	1
250	FALSE	Mascot	250	multiple RNA-binding domain containing protein [Saccharomyces cerevisiae YJM789]		gi|151942889	114889	6.1	1	0			45.05	99.9014	45.05	99.9014	1.53967	1.35325	1.79456	0	0	0	1	1	1
251	FALSE	Mascot	251	Pap1p [Saccharomyces cerevisiae S288c]		gi|6322854	71940.4	7.95	1	0			44.67	99.8924	44.67	99.8924	1.31529	0.977251	1.1492	0	0	0	1	1	1
252	FALSE	Mascot	252	beta COP [Saccharomyces cerevisiae]		gi|595413	120233	5.43	1	0			44.37	99.8847	44.37	99.8847	1.19972	1.0528	1.39029	0	0	0	1	1	1
253	FALSE	Mascot	253	Rps28ap [Saccharomyces cerevisiae S288c]		gi|6324741	8307.7	10.78	1	0			43.83	99.8694	43.83	99.8694	1.66685	1.45123	1.20252	0	0	0	1	1	1
254	FALSE	Mascot	254	U3 snoRNP protein [Saccharomyces cerevisiae YJM789]		gi|151945258	71635	4.81	1	0			43.58	99.8617	43.58	99.8617	2.82651	1.98019	2.67499	0	0	0	1	1	1
255	FALSE	Mascot	255	26S proteasome PA700 subunit [Saccharomyces cerevisiae YJM789]		gi|151943971	118899	4.52	1	0			43.05	99.8438	43.05	99.8438	1.32544	0.997728	1.40191	0	0	0	1	1	1
256	FALSE	Mascot	256	chaperonin containing tcp-1 [Saccharomyces cerevisiae YJM789]		gi|151942171	65881.3	5.51	1	0			42.47	99.8214	42.47	99.8214	1.38842	0.970988	1.25324	0	0	0	1	1	1
257	FALSE	Mascot	257	RNA polymerase A(I) large subunit [Saccharomyces cerevisiae]		gi|172215	206282	6.65	1	0			42.44	99.8202	42.44	99.8202	1.39954	0.942322	1.47566	0	0	0	1	1	1
258	FALSE	Mascot	258	Fas1p [Saccharomyces cerevisiae S288c]		gi|6322666	249411	5.64	1	0			41.76	99.7897	41.76	99.7897	1.2855	0.950155	1.18663	0	0	0	1	1	1
259	FALSE	Mascot	261	YJL034Wp-like protein [Saccharomyces cerevisiae AWRI1631]		gi|207343941	51514.4	4.59	1	0			40.6162	99.7264	41.58	99.7808	1.38084	1.07876	1.41859	0	0	0	1	1	1
260	FALSE	Mascot	259	Rps26ap [Saccharomyces cerevisiae S288c]		gi|6321249	15985.9	10.76	1	0			41.04	99.7518	41.04	99.7518	1.18771	0.935524	1.66748	0	0	0	1	1	1
261	FALSE	Mascot	260	Rpl9bp [Saccharomyces cerevisiae S288c]		gi|6324262	24715.8	9.66	1	0			40.86	99.7413	40.86	99.7413	1.20337	0.743521	1.127	0	0	0	1	1	1
262	FALSE	Mascot	262	Nop6p [Saccharomyces cerevisiae S288c]		gi|6319988	30820.6	10.08	1	0			40.24	99.7016	40.24	99.7016	1.1218	0.928337	1.19741	0	0	0	1	1	1
263	FALSE	Mascot	263	Rpl6ap [Saccharomyces cerevisiae S288c]		gi|6323567	23984	10.1	1	0			39.95	99.681	39.95	99.681	0.974648	0.879339	1.05675	0	0	0	1	1	1
264	FALSE	Mascot	264	Ade8p [Saccharomyces cerevisiae S288c]		gi|6320616	26349.1	5.98	1	0			39.04	99.6066	39.04	99.6066	1.31654	1.05937	1.26347	0	0	0	1	1	1
265	FALSE	Mascot	265	Grx4p [Saccharomyces cerevisiae S288c]		gi|6321022	30017.5	4.57	1	0			38.25	99.5282	38.25	99.5282	1.71101	1.11054	2.07127	0	0	0	1	1	1
266	FALSE	Mascot	266	ATP synthase [Saccharomyces cerevisiae YJM789]		gi|151944234	41212.9	9.08	1	0			38.21	99.5238	38.21	99.5238	1.35345	1.00157	1.5987	0	0	0	1	1	1
267	FALSE	Mascot	267	Chain A, Homology Model Of Yeast Rack1 Protein Fitted Into 11.7a Cryo-Em Map Of Yeast 80s Ribosome		gi|55670021	37241.3	5.8	1	0			38.02	99.5025	38.02	99.5025	1.42416	1.16769	1.77514	0	0	0	1	1	1
268	FALSE	Mascot	268	U3 snoRNP protein [Saccharomyces cerevisiae YJM789]		gi|151941600	36553.4	9.59	1	0			37.62	99.4545	37.62	99.4545	1.34678	1.48883	1.65718	0	0	0	1	1	1
269	FALSE	Mascot	269	Chain A, Crystal Structure Of The Cytoplasmic Tunnel Domain In Yeast Vtc2p		gi|229597871	49563.1	5.85	1	0			37.48	99.4366	37.48	99.4366	0.783134	0.466556	0.734783	0.0951588	0.0331901	0.0703017	3	3	3
270	FALSE	Mascot	270	unknown [Saccharomyces cerevisiae]		gi|577810	57320.6	9.51	1	0			36.14	99.233	36.14	99.233	1.51674	1.17429	1.68576	0	0	0	1	1	1
271	FALSE	Mascot	271	unnamed protein product [Saccharomyces cerevisiae]		gi|4619	94197.8	6.31	1	0			36.02	99.2115	36.02	99.2115	0.979626	0.908644	1.29462	0	0	0	1	1	1
272	FALSE	Mascot	272	Trf5p [Saccharomyces cerevisiae]		gi|1493831	81390.1	6.97	1	0			35.64	99.1394	35.64	99.1394	1.22772	1.1534	1.40534	0	0	0	1	1	1
273	FALSE	Mascot	273	Chain A, Crystal Structure Of Yeast Acetohydroxyacid Synthase In Complex With A Sulfonylurea Herbic		gi|28373827	80180.2	6.28	1	0			35.18	99.0433	35.18	99.0433	1.85526	1.13736	1.37187	0	0	0	1	1	1
274	FALSE	Mascot	274	Chain A, Crystal Structure Of The Eif2 Alpha Subunit From Saccharomyces Cerevisia		gi|38492898	23427.7	8.31	1	0			35.01	99.0051	35.01	99.0051	1.87296	0.575893	1.77195	0	0	0	1	1	1
275	FALSE	Mascot	275	unknown [Saccharomyces cerevisiae]		gi|924930	28358.1	8.5	1	0			34.85	98.9677	34.85	98.9677	1.68168	1.36011	1.71317	0	0	0	1	1	1
276	FALSE	Mascot	276	Bbc1p [Saccharomyces cerevisiae S288c]		gi|14627173	140179	5.17	1	0			34.78	98.951	34.78	98.951	1.09666	0.977341	1.51588	0	0	0	1	1	1
277	FALSE	Mascot	277	sec21p [Saccharomyces cerevisiae]		gi|171483	113917	5.02	1	0			34.23	98.8093	34.23	98.8093	1.23574	1.05779	1.29078	0	0	0	1	1	1
278	FALSE	Mascot	278	Spb1p [Saccharomyces cerevisiae JAY291]		gi|256270950	112998	8.08	1	0			34.1	98.7732	34.1	98.7732	0.789951	0.409815	0.657438	0	0	0	1	1	1
279	FALSE	Mascot	279	END13 [Saccharomyces cerevisiae]		gi|1054845	54014.6	5.12	1	0			33.22	98.4976	33.22	98.4976	1.81351	0.720212	2.3033	0	0	0	1	1	1
280	FALSE	Mascot	280	Rpl25p [Saccharomyces cerevisiae S288c]		gi|6324445	19062.1	10.11	1	0			32.92	98.3901	32.92	98.3901	1.54648	0.84266	1.07192	0	0	0	1	1	1
281	FALSE	Mascot	281	EC1118_1B15_3543p [Saccharomyces cerevisiae EC1118]		gi|290878204	12553.5	10.12	1	0			32.81	98.3488	32.81	98.3488	1.42323	1.03832	1.46811	0	0	0	1	1	1
282	FALSE	Mascot	282	YDL237W [Saccharomyces cerevisiae]		gi|51012587	48665.3	5.34	1	0			31.79	97.9117	31.79	97.9117	1.5979	0.752041	1.32393	0	0	0	1	1	1
283	FALSE	Mascot	283	Pms1p [Saccharomyces cerevisiae S288c]		gi|46562124	110745	5.92	1	0			31.73	97.8827	31.73	97.8827	1.7929	1.39507	1.40182	0	0	0	1	1	1
284	FALSE	Mascot	284	U3 snoRNP protein [Saccharomyces cerevisiae YJM789]		gi|151945830	163331	5.98	1	0			31.37	97.6997	31.37	97.6997	0.989329	0.767856	1.22844	0	0	0	1	1	1
285	FALSE	Mascot	285	clathrin heavy chain [Saccharomyces cerevisiae YJM789]		gi|151943611	205050	5.14	1	0			30.8	97.3771	30.8	97.3771	1.13264	1.07634	1.92536	0	0	0	1	1	1
286	FALSE	Mascot	286	Ycl042wp [Saccharomyces cerevisiae S288c]		gi|10383759	14596.7	10.58	1	0			30.73	97.3344	30.73	97.3344	1.48669	0.903544	1.58058	0	0	0	1	1	1
287	FALSE	Mascot	287	phosphatidylinositol 4-kinase [Saccharomyces cerevisiae YJM789]		gi|151940835	234289	7.38	1	0			30.5	97.1895	30.5	97.1895	1.61915	1.2609	2.24863	0	0	0	1	1	1
288	FALSE	Mascot	288	hypothetical protein SCRG_03653 [Saccharomyces cerevisiae RM11-1a]		gi|190409480	87416	8.22	1	0			30.49	97.183	30.49	97.183	1.38189	0.951482	1.54198	0	0	0	1	1	1
289	FALSE	Mascot	289	rho GTPase-activating protein [Saccharomyces cerevisiae YJM789]		gi|151944873	269514	8.57	1	0			30.48	97.1765	30.48	97.1765	2.82618	2.89635	2.60439	0	0	0	1	1	1
290	FALSE	Mascot	290	HIS4 protein [Saccharomyces cerevisiae]		gi|3785	97600.9	5.21	1	0			30.14	96.9466	30.14	96.9466	1.358	1.15937	1.54336	0	0	0	1	1	1
291	FALSE	Mascot	291	YHR191Cp-like protein [Saccharomyces cerevisiae AWRI1631]		gi|207344493	25233	9.68	1	0			30.05	96.8826	30.05	96.8826	1.29707	0.83684	1.04867	0	0	0	1	1	1
292	FALSE	Mascot	292	conserved hypothetical protein [Saccharomyces cerevisiae RM11-1a]		gi|190406294	46835.6	9.18	1	0			29.99	96.8393	29.99	96.8393	1.77115	1.5122	1.47833	0	0	0	1	1	1
293	FALSE	Mascot	293	acetyl CoA synthetase [Saccharomyces cerevisiae YJM789]		gi|151941315	81602.6	6.23	1	0			29.96	96.8174	29.96	96.8174	1.30216	0.60334	1.34212	0	0	0	1	1	1
294	FALSE	Mascot	294	conserved hypothetical protein [Saccharomyces cerevisiae RM11-1a]		gi|190407914	36365.5	7.03	1	0			29.38	96.3626	29.38	96.3626	1.4809	1.28801	1.61019	0	0	0	1	1	1
295	FALSE	Mascot	295	conserved protein [Saccharomyces cerevisiae YJM789]		gi|151945647	97489.2	9.72	1	0			28.99	96.0209	28.99	96.0209	0.955696	0.62363	1.10479	0	0	0	1	1	1
296	FALSE	Mascot	296	gamma-glutamyltransferase precursor [Saccharomyces cerevisiae RM11-1a]		gi|190405355	79193.1	5.58	1	0			28.99	96.0209	28.99	96.0209	0.955696	0.62363	1.10479	0	0	0	1	1	1
297	FALSE	Mascot	297	EC1118_1G1_4720p [Saccharomyces cerevisiae EC1118]		gi|259146654	15291.1	11.76	1	0			28.99	96.0209	28.99	96.0209	0.955696	0.62363	1.10479	0	0	0	1	1	1
298	FALSE	Mascot	303	unnamed protein product [Saccharomyces cerevisiae]		gi|4082	80245.6	5.29	1	0			27.9362	94.9282	28.9	95.9375	1.73833	1.01369	1.54835	0	0	0	1	1	1
299	FALSE	Mascot	298	unnamed protein product [Saccharomyces cerevisiae]		gi|3732	63966.1	8.64	1	0			28.78	95.8237	28.78	95.8237	2.43051	1.94498	1.91063	0	0	0	1	1	1
300	FALSE	Mascot	299	Cin2p [Saccharomyces cerevisiae]		gi|1006803	34884	6.99	1	0			28.37	95.4103	28.37	95.4103	0.933622	0.663626	1.00843	0	0	0	1	1	1
301	FALSE	Mascot	300	argininosuccinate synthetase (ARG1; E.C. 6.8.4.5) [Saccharomyces cerevisiae]		gi|171085	51797.3	5.52	1	0			28.29	95.3249	28.29	95.3249	1.58676	1.21288	1.59298	0	0	0	1	1	1
302	FALSE	Mascot	301	unnamed protein product [Saccharomyces cerevisiae]		gi|4614	40959.1	5.26	1	0			28.18	95.205	28.18	95.205	1.00566	0.757729	1.36879	0	0	0	1	1	1
303	FALSE	Mascot	302	C-169 protein [Saccharomyces cerevisiae]		gi|496669	19955.3	4.95	1	0			28.14	95.1606	28.14	95.1606	1.22196	1.0812	1.40014	0	0	0	1	1	1
304	FALSE	Mascot	309	RNase MRP subunit [Saccharomyces cerevisiae YJM789]		gi|151944323	112367	9.85	1	0			26.8062	93.4209	27.77	94.7303	0.928089	0.621411	0.675117	0	0	0	1	1	1
305	FALSE	Mascot	304	RecName: Full=Mitochondrial division protein 1; AltName: Full=Mitochondria fission 2 protein		gi|187609675	87293.9	5.34	1	0			27.76	94.7181	27.76	94.7181	0.944232	0.620072	0.825371	0	0	0	1	1	1
306	FALSE	Mascot	305	Chain A, Structure Of Ero1p, Source Of Disulfide Bonds For Oxidative Protein Folding In The Cell		gi|49258772	49458.6	5.17	1	0			27.65	94.5826	27.65	94.5826	1.11728	0.782106	1.18727	0	0	0	1	1	1
307	FALSE	Mascot	311	ribosome assembly [Saccharomyces cerevisiae YJM789]		gi|151941061	28407.1	4.83	1	0			26.5862	93.0791	27.55	94.4564	0.962794	0.773657	1.18076	0	0	0	1	1	1
308	FALSE	Mascot	306	Chain B, Crystal Structure Of Scskp1-Sccdc4-Cpd Peptide Complex		gi|28948827	57670.2	8.66	1	0			27.46	94.3404	27.46	94.3404	1.72984	1.32978	1.84283	0	0	0	1	1	1
309	FALSE	Mascot	307	Rvs161p [Saccharomyces cerevisiae S288c]		gi|6319854	34404.5	6.24	1	0			27.4	94.2616	27.4	94.2616	1.06923	0.950574	1.24779	0	0	0	1	1	1
310	FALSE	Mascot	308	Apt1p [Saccharomyces cerevisiae S288c]		gi|6323619	22781.4	5.03	1	0			26.93	93.6058	26.93	93.6058	1.54682	0.669259	1.72391	0	0	0	1	1	1
311	FALSE	Mascot	310	conserved protein [Saccharomyces cerevisiae YJM789]		gi|151944781	22087.2	5.93	1	0			26.63	93.1485	26.63	93.1485	1.61492	0.817178	1.26834	0	0	0	1	1	1
312	FALSE	Mascot	312	G4p1 [Saccharomyces cerevisiae]		gi|1002712	48893.7	7.7	1	0			26.54	93.005	26.54	93.005	1.2926	0.999272	1.28403	0	0	0	1	1	1
313	FALSE	Mascot	313	plasma membrane calcium [Saccharomyces cerevisiae YJM789]		gi|151943282	143751	7.93	1	0			25.5062	91.1251	26.47	92.8913	0.874314	0.385682	0.889174	0	0	0	1	1	1
314	FALSE	Mascot	314	VPS13 [Saccharomyces cerevisiae]		gi|2204257	171134	5.12	1	0			26.47	92.8913	26.47	92.8913	0.874314	0.385682	0.889174	0	0	0	1	1	1
315	FALSE	Mascot	315	sporulation protein [Saccharomyces cerevisiae YJM789]		gi|151941164	112919	9.65	1	0			26.19	92.4179	26.19	92.4179	3.26111	1.8313	2.67683	0	0	0	1	1	1
316	FALSE	Mascot	316	Ilv1p [Saccharomyces cerevisiae S288c]		gi|6320930	69064.8	8.67	1	0			26.06	92.1875	26.06	92.1875	1.49052	1.1277	1.67951	0	0	0	1	1	1
317	FALSE	Mascot	317	conserved protein [Saccharomyces cerevisiae YJM789]		gi|151940747	63012.9	9.31	1	0			26.05	92.1695	26.05	92.1695	1.54742	1.01731	1.39307	0	0	0	1	1	1
318	FALSE	Mascot	318	conserved protein [Saccharomyces cerevisiae YJM789]		gi|151941380	51403.7	4.59	1	0			25.83	91.7626	25.83	91.7626	2.33354	1.20769	1.57162	0	0	0	1	1	1
319	FALSE	Mascot	319	hypothetical protein UNE452 [Saccharomyces cerevisiae]		gi|1151000	58279.7	7.51	1	0			25.63	91.3744	25.63	91.3744	1.6412	0.813696	1.49011	0	0	0	1	1	1
320	FALSE	Mascot	320	coronin [Saccharomyces cerevisiae YJM789]		gi|151940945	82336	5.54	1	0			25.6	91.3146	25.6	91.3146	0.997125	0.771069	0.881453	0	0	0	1	1	1
321	FALSE	Mascot	321	RecName: Full=CCR4-NOT transcriptional complex subunit CAF120; AltName: Full=120 kDa CCR4-associated factor		gi|170652915	129222	8.98	1	0			25.46	91.0301	25.46	91.0301	1.37293	0.742333	0.927211	0	0	0	1	1	1
322	FALSE	Mascot	337	U3 snoRNP protein [Saccharomyces cerevisiae YJM789]		gi|151945077	75449.1	4.57	1	0			24.3762	88.4876	25.34	90.7788	1.92663	1.64034	1.70167	0	0	0	1	1	1
323	FALSE	Mascot	322	conserved protein [Saccharomyces cerevisiae YJM789]		gi|151941077	96178.1	8.09	1	0			25.29	90.672	25.29	90.672	1.40862	1.09978	1.23287	0	0	0	1	1	1
324	FALSE	Mascot	323	Arg5,6p [Saccharomyces cerevisiae EC1118]		gi|259145983	104336	8.52	1	0			25.18	90.4327	25.18	90.4327	2.00641	1.39051	1.58028	0	0	0	1	1	1
325	FALSE	Mascot	324	unnamed protein product [Saccharomyces cerevisiae]		gi|4472	125651	6.35	1	0			25.17	90.4107	25.17	90.4107	2.73979	1.84879	2.57433	0	0	0	1	1	1
326	FALSE	Mascot	325	YMR014W [Saccharomyces cerevisiae]		gi|51013113	70850.9	8.86	1	0			25.16	90.3886	25.16	90.3886	2.64849	1.23491	2.10999	0	0	0	1	1	1
327	FALSE	Mascot	326	RecName: Full=Mitotic spindle-associated protein SHE1; AltName: Full=Sensitive to high expression p		gi|189046711	42303.4	10.41	1	0			25.15	90.3664	25.15	90.3664	0.984609	0.377326	0.813299	0	0	0	1	1	1
328	FALSE	Mascot	327	translation elongation factor EF-1 beta [Saccharomyces cerevisiae YJM789]		gi|151941388	25512	4.27	1	0			25	90.0279	25	90.0279	1.46214	1.68124	1.55582	0	0	0	1	1	1
329	FALSE	Mascot	343	conserved protein [Saccharomyces cerevisiae YJM789]		gi|151942117	63908.4	7.06	1	0			24.0262	87.5214	24.99	90.0049	1.19103	0.706223	1.15051	0	0	0	1	1	1
330	FALSE	Mascot	328	Hsp60p [Saccharomyces cerevisiae EC1118]		gi|259148241	67460.5	5.23	1	0			24.86	89.7012	24.86	89.7012	0.989329	0.767856	1.22844	0	0	0	1	1	1
331	FALSE	Mascot	329	43 kDa 8-oxo-guanine DNA glycosylase [Saccharomyces cerevisiae YJM789]		gi|151946104	48439.7	8.97	1	0			24.84	89.6536	24.84	89.6536	0.728842	0.509309	0.909457	0	0	0	1	1	1
332	FALSE	Mascot	330	Bin2p [Saccharomyces cerevisiae]		gi|493574	65149.8	6.22	1	0			24.78	89.5097	24.78	89.5097	0.995031	0.810956	1.15804	0	0	0	1	1	1
333	FALSE	Mascot	331	conserved protein [Saccharomyces cerevisiae YJM789]		gi|151943539	89754.6	6.4	1	0			24.77	89.4855	24.77	89.4855	0.89061	0.731514	0.985014	0	0	0	1	1	1
334	FALSE	Mascot	332	Nip1p [Saccharomyces cerevisiae]		gi|984682	74614.1	4.53	1	0			24.72	89.3637	24.72	89.3637	1.5923	0.837777	1.76166	0	0	0	1	1	1
335	FALSE	Mascot	333	conserved protein [Saccharomyces cerevisiae YJM789]		gi|151942622	38139.8	9.44	1	0			24.69	89.29	24.69	89.29	1.09005	0.756728	1.65369	0	0	0	1	1	1
336	FALSE	Mascot	334	conserved protein [Saccharomyces cerevisiae YJM789]		gi|151941768	130675	8.5	1	0			24.68	89.2653	24.68	89.2653	1.2504	1.34563	2.06329	0	0	0	1	1	1
337	FALSE	Mascot	335	methyl methanesulfonate sensitivity-related protein [Saccharomyces cerevisiae YJM789]		gi|151940850	184371	5.88	1	0			24.63	89.141	24.63	89.141	1.71767	0.916787	1.79166	0	0	0	1	1	1
338	FALSE	Mascot	336	tRNA-specific adenosine deaminase subunit [Saccharomyces cerevisiae YJM789]		gi|151940847	41298.3	6.18	1	0			24.59	89.0406	24.59	89.0406	1.71101	1.11054	2.07127	0	0	0	1	1	1
339	FALSE	Mascot	338	FAA4 [Saccharomyces cerevisiae]		gi|732946	86172.8	6.13	1	0			24.32	88.3376	24.32	88.3376	1.15201	0.970376	1.3616	0	0	0	1	1	1
340	FALSE	Mascot	339	atpase beta subunit [Saccharomyces cerevisiae]		gi|171108	36636.4	5.07	1	0			24.21	88.0384	24.21	88.0384	1.29977	0.715962	1.34701	0	0	0	1	1	1
341	FALSE	Mascot	340	hypothetical protein SCY_3180 [Saccharomyces cerevisiae YJM789]		gi|151945016	90125.9	6.01	1	0			24.18	87.9555	24.18	87.9555	1.40899	1.58633	1.44875	0	0	0	1	1	1
342	FALSE	Mascot	341	co-chaperone [Saccharomyces cerevisiae YJM789]		gi|151945655	75040.1	5.45	1	0			24.11	87.7598	24.11	87.7598	0.854646	0.742295	0.870239	0	0	0	1	1	1
343	FALSE	Mascot	342	Nft1p [Saccharomyces cerevisiae S288c]		gi|6322956	150258	8.99	1	0			24.08	87.675	24.08	87.675	2.57969	0	0	0	0	0	1	0	0
344	FALSE	Mascot	344	Unknown [Saccharomyces cerevisiae]		gi|4261669	5013.51	6.62	1	0			23.93	87.2418	23.93	87.2418	1.28359	0.900144	1.10735	0	0	0	1	1	1
345	FALSE	Mascot	345	NUM1 protein		gi|228467	355628	5.3	1	0			23.86	87.0345	23.86	87.0345	1.02527	0.670353	0.972072	0	0	0	1	1	1
346	FALSE	Mascot	346	YPR117Wp-like protein [Saccharomyces cerevisiae AWRI1631]		gi|207340304	313300	8.48	1	0			23.86	87.0345	23.86	87.0345	1.02527	0.670353	0.972072	0	0	0	1	1	1
347	FALSE	Mascot	347	Hex2 protein [Saccharomyces cerevisiae]		gi|171666	124775	5.01	1	0			23.76	86.7325	23.76	86.7325	1.32977	0.785808	1.21119	0	0	0	1	1	1
348	FALSE	Mascot	348	multidrug transporter [Saccharomyces cerevisiae YJM789]		gi|151942736	183598	6.43	1	0			23.74	86.6713	23.74	86.6713	1.10427	0.932455	1.28018	0	0	0	1	1	1
349	FALSE	Mascot	349	thioredoxin reductase [Saccharomyces cerevisiae]		gi|520501	38132.9	5.46	1	0			23.53	86.0109	23.53	86.0109	1.92121	1.41963	1.86511	0	0	0	1	1	1
350	FALSE	Mascot	350	RNA polymerase II elongation factor [Saccharomyces cerevisiae YJM789]		gi|151946151	126333	5.09	1	0			23.53	86.0109	23.53	86.0109	1.3178	1.06079	1.57002	0	0	0	1	1	1
351	FALSE	Mascot	351	conserved protein [Saccharomyces cerevisiae YJM789]		gi|151944797	82355.5	8.71	1	0			23.5	85.914	23.5	85.914	0.783655	0.526552	0.679638	0	0	0	1	1	1
352	FALSE	Mascot	352	kelch repeat-containing protein 2 [Saccharomyces cerevisiae RM11-1a]		gi|190406756	112027	8.24	1	0			23.42	85.6521	23.42	85.6521	1.1078	1.19208	1.24925	0	0	0	1	1	1
353	FALSE	Mascot	353	unnamed protein product [Saccharomyces cerevisiae]		gi|3928	63068.5	6.13	1	0			23.34	85.3853	23.34	85.3853	1.36212	0.960581	1.29094	0	0	0	1	1	1

## Sheet: msms_summary
	Submit To DeNovo	Plate Number	Spot Index	Spot Label	Protein Name	Species	Accession Number	Total Ion Score	Total Ion Score C.I. %	Protein MW	Protein PI	Best Peptide Sequence	Start Sequence Position	End Sequence Position	Modification	Ion Score	Ion Score C.I. %	Calculated Mass	Observed Mass	Match Error Da	Match Error PPM	Total MS/MS Ion Cluster Area	MS/MS Ion Cluster Area Matched %	Custom1	Custom2	Acquisition Time	iTRAQ Ratio (115/114)	iTRAQ Ratio (116/114)	iTRAQ Ratio (117/114)	Avg. iTRAQ Ratio (115/114)	Avg. iTRAQ Ratio (116/114)	Avg. iTRAQ Ratio (117/114)	iTRAQ Peptides (115/114)	iTRAQ Peptides (116/114)	iTRAQ Peptides (117/114)	iTRAQ 114 Reagent Cluster Area	iTRAQ 115 Reagent Cluster Area	iTRAQ 116 Reagent Cluster Area	iTRAQ 117 Reagent Cluster Area
819	FALSE	1	191	H18	G4p1 [Saccharomyces cerevisiae]		gi|1002712	26.54	93.005	48893.7	7.7	SGQIQPHLDQLNLVLR	37	52	(N-term)_iTRAQ[0]	26.54	93.005	1975.12	1975.08	-0.0452881	-22.9293	19887.4	44.8574			2013-09-16 23:24:59	1.2926	0.999272	1.28403	1.2926	0.999272	1.28403	1	1	1	1522.8	1968.37	1521.69	1955.33
678	FALSE	1	169	G20	cytosolic glutamyl-tRNA synthetase [Saccharomyces cerevisiae]		gi|1008483	93.8	100	95983.2	7.24	IGDIIQFER	682	690	(N-term)_iTRAQ[0]	60.97	99.997	1234.69	1234.61	-0.0776367	-62.8794	25905.4	72.5924			2013-09-16 22:49:05	1.31002	1.03125	1.81297	1.22878	0.841072	1.55047	2	2	2	826.234	1082.38	852.051	1497.94
679	FALSE	1	236	J12	cytosolic glutamyl-tRNA synthetase [Saccharomyces cerevisiae]		gi|1008483	93.8	100	95983.2	7.24	NAQYDWMLQALR	424	435	(N-term)_iTRAQ[0]	32.83	98.356	1652.83	1653	0.16748	101.329	12483.3	48.4677			2013-09-17 01:53:31	1.15257	0.685967	1.32597	1.22878	0.841072	1.55047	2	2	2	794.242	915.419	544.824	1053.14
691	FALSE	1	70	C19	Rps14ap [Saccharomyces cerevisiae S288c]		gi|10383793	87.84	100	16014.7	10.73	DNSQVFGVAR	9	18	(N-term)_iTRAQ[0]	37.34	99.418	1236.65	1236.57	-0.0751953	-60.8059	5686.36	60.8096			2013-09-16 16:59:18	1.04345	0.821935	0.746718	1.25389	0.847802	0.934109	2	2	2	542.958	566.55	446.277	405.437
692	FALSE	1	73	C22	Rps14ap [Saccharomyces cerevisiae S288c]		gi|10383793	87.84	100	16014.7	10.73	IEDVTPVPSDSTR	115	127	(N-term)_iTRAQ[0]	50.5	99.972	1559.8	1559.64	-0.16626	-106.59	5955.1	61.1881			2013-09-16 16:49:58	1.50677	0.874482	1.16853	1.25389	0.847802	0.934109	2	2	2	392.212	590.975	342.982	458.31
800	FALSE	1	240	J16	END13 [Saccharomyces cerevisiae]		gi|1054845	33.22	98.498	54014.6	5.12	IYIPLPDLAAR	294	304	(N-term)_iTRAQ[0]	33.22	98.498	1385.83	1385.88	0.0526123	37.9645	3438.33	64.2051			2013-09-17 02:08:13	1.81351	0.720212	2.3033	1.81351	0.720212	2.3033	1	1	1	182.754	331.426	131.622	420.937
706	FALSE	1	89	D14	Chain G, 12-Subunit Rna Polymerase Ii		gi|110590860	78.32	100	27023.3	8.95	NFIAVSAANR	181	190	(N-term)_iTRAQ[0]	78.32	100	1206.67	1206.7	0.032959	27.314	71909.6	69.803			2013-09-16 18:39:34	1.39906	0.988346	1.41594	1.39906	0.988346	1.41594	1	1	1	2581.19	3611.24	2551.11	3654.81
500	FALSE	1	95	D20	Rps10bp [Saccharomyces cerevisiae]		gi|1151236	203.24	100	31088.8	10.49	VFFDKR	26	31	(N-term)_iTRAQ[0], Lysine(K)_iTRAQ[5]	32.96	98.405	1099.65	1099.57	-0.0831299	-75.5966	95560.7	53.6944			2013-09-16 18:58:46	1.64052	1.29049	1.59687	1.53924	1.10625	1.46056	3	3	3	3981.87	6532.35	5138.54	6358.51
501	FALSE	1	144	F19	Rps10bp [Saccharomyces cerevisiae]		gi|1151236	203.24	100	31088.8	10.49	FFGLSKEDDVR	144	154	(N-term)_iTRAQ[0], Lysine(K)_iTRAQ[6]	41.42	99.773	1600.86	1600.77	-0.092041	-57.4948	25607.2	45.0124			2013-09-16 20:48:37	0.967054	0.948215	1.03824	1.53924	1.10625	1.46056	3	3	3	2609.74	2523.76	2474.59	2709.54
502	FALSE	1	345	N23	Rps10bp [Saccharomyces cerevisiae]		gi|1151236	203.24	100	31088.8	10.49	GAIVGPDLAVLALVIVK	99	115	(N-term)_iTRAQ[0], Lysine(K)_iTRAQ[17]	128.86	100	1936.25	1936.09	-0.152832	-78.9322	102722	84.224			2013-09-17 06:13:28	2.29871	1.10637	1.87927	1.53924	1.10625	1.46056	3	3	3	1306.41	3003.06	1445.37	2455.1
676	FALSE	1	111	E10	YOR3177w [Saccharomyces cerevisiae]		gi|1164943	94.17	100	24902.1	9.73	HVIFLAER	92	99	(N-term)_iTRAQ[0]	46.01	99.921	1128.66	1128.76	0.0992432	87.9297	12164.5	53.5743			2013-09-16 19:44:38	2.97777	1.04827	1.23361	2.92444	1.06939	1.25965	2	2	2	750.904	2236.02	787.147	926.326
677	FALSE	1	116	E15	YOR3177w [Saccharomyces cerevisiae]		gi|1164943	94.17	100	24902.1	9.73	AELRPLQFK	36	44	(N-term)_iTRAQ[0], Lysine(K)_iTRAQ[9]	48.16	99.952	1389.85	1389.86	0.010498	7.55339	96309.9	55.6478			2013-09-16 19:59:40	2.87205	1.09094	1.28624	2.92444	1.06939	1.25965	2	2	2	3255.24	9349.23	3551.27	4187.02
695	FALSE	1	309	M11	YOR3513c [Saccharomyces cerevisiae]		gi|1164988	87.08	100	27771.6	9.99	AFTLGFDLDDSIALLR	105	120	(N-term)_iTRAQ[0]	87.08	100	1911.03	1911.29	0.25415	132.991	21184.8	73.8			2013-09-17 05:27:00	1.80116	1.36092	2.08455	1.80116	1.36092	2.08455	1	1	1	612.301	1102.85	833.296	1276.37
438	FALSE	1	135	F10	Chain A, Crystal Structure Of Yeast Rna Splicing Factor Snu13p		gi|116666730	253.18	100	16059.7	7.05	NVPYVFVPSR	75	84	(N-term)_iTRAQ[0]	44.85	99.897	1321.74	1321.87	0.130127	98.4513	27715.9	53.7139			2013-09-16 21:17:08	3.2795	2.10394	3.05627	2.00828	1.20282	1.77025	2	2	2	648.297	2126.09	1363.98	1981.37
439	FALSE	1	357	O11	Chain A, Crystal Structure Of Yeast Rna Splicing Factor Snu13p		gi|116666730	253.18	100	16059.7	7.05	AFPLADAALTQQILDVVQQAANLR	8	31	(N-term)_iTRAQ[0]	208.33	100	2710.5	2710.89	0.390137	143.935	1.3691e+06	77.0334			2013-09-17 07:55:50	1.22981	0.687652	1.02537	2.00828	1.20282	1.77025	2	2	2	16106.4	19807.8	11075.6	16515
755	FALSE	1	394	P21	3-phosphoglycerate dehydrogenase [Saccharomyces cerevisiae]		gi|117958129	52.14	99.981	55533.3	6.08	SVAELVIGEIISLAR	158	172	(N-term)_iTRAQ[0]	52.14	99.981	1714.02	1713.95	-0.0772705	-45.0814	3815.72	73.9965			2013-09-17 09:15:28	0.839786	0.912838	1.94474	0.839786	0.912838	1.94474	1	1	1	214.815	180.399	196.091	417.76
659	FALSE	1	272	K24	Chain G, Structure Of Ribosome-Bound Cricket Paralysis Virus Ires Rna		gi|119390529	110.34	100	28179.7	9.72	NFLETVELQVGLK	24	36	(N-term)_iTRAQ[0], Lysine(K)_iTRAQ[13]	103.79	100	1778.03	1777.81	-0.22229	-125.02	88553	71.0427			2013-09-17 02:28:27	1.06715	0.573802	1.12503	1.15216	0.69347	1.26837	2	2	2	4038.9	4310.12	2317.53	4543.89
660	FALSE	1	296	L24	Chain G, Structure Of Ribosome-Bound Cricket Paralysis Virus Ires Rna		gi|119390529	110.34	100	28179.7	9.72	NFLETVELQVGLK	24	36	(N-term)_iTRAQ[0], Lysine(K)_iTRAQ[13]	110.34	100	1778.03	1777.85	-0.176025	-99.0002	70116.4	71.9573			2013-09-17 04:52:02	1.24393	0.838095	1.42997	1.15216	0.69347	1.26837	2	2	2	2709.45	3370.37	2270.77	3874.43
684	FALSE	1	17	A17	Rpl32p [Saccharomyces cerevisiae]		gi|124263182	90.78	100	10975.4	11.62	GNISQPK	48	54	(N-term)_iTRAQ[0], Lysine(K)_iTRAQ[7]	24.1	87.732	1031.61	1031.6	-0.0102539	-9.93972	9585.79	29.9068			2013-09-16 15:05:02	1.30441	0.830234	1.12985	1.2981	0.861392	1.18046	3	3	3	410.855	535.922	341.106	464.204
685	FALSE	1	34	B7	Rpl32p [Saccharomyces cerevisiae]		gi|124263182	90.78	100	10975.4	11.62	IGYGSNKK	55	62	(N-term)_iTRAQ[0], Lysine(K)_iTRAQ[7,8]	36.63	99.315	1298.78	1298.96	0.177246	136.471	38290.6	31.8152			2013-09-16 15:44:26	1.29286	0.91994	1.38832	1.2981	0.861392	1.18046	3	3	3	3472.95	4490.05	3194.91	4821.57
686	FALSE	1	62	C11	Rpl32p [Saccharomyces cerevisiae]		gi|124263182	90.78	100	10975.4	11.62	VAENWR	28	33	(N-term)_iTRAQ[0]	30.05	96.883	918.492	918.572	0.0803223	87.4502	1850.45	48.4058			2013-09-16 17:25:32	1.29707	0.83684	1.04867	1.2981	0.861392	1.18046	3	3	3	227.349	294.888	190.255	238.414
767	FALSE	1	148	F23	Yhb1p [Saccharomyces cerevisiae]		gi|13183165	45.49	99.911	4722.64	9.52	ATVPVLEQQGTVITR	12	26	(N-term)_iTRAQ[0]	45.49	99.911	1756.01	1755.75	-0.25769	-146.748	25128.6	35.1171			2013-09-16 20:36:09	1.42922	1.07551	1.18021	1.42922	1.07551	1.18021	1	1	1	2172.67	3105.23	2336.72	2564.21
680	FALSE	1	320	M22	Utp20p [Saccharomyces cerevisiae S288c]		gi|14270688	92.39	100	314191	6.59	ILLPLYGYLETYYSR	2383	2397	(N-term)_iTRAQ[0]	92.39	100	2008.09	2007.97	-0.12146	-60.4853	25140.6	64.533			2013-09-17 06:00:59	3.18092	1.73158	2.85169	3.18092	1.73158	2.85169	1	1	1	547.985	1743.1	948.883	1562.68
728	FALSE	1	84	D9	Loc1p [Saccharomyces cerevisiae S288c]		gi|14318523	68.49	100	29628.5	10.31	NQLANVPHLTEK	28	39	(N-term)_iTRAQ[0], Lysine(K)_iTRAQ[12]	32.75	98.326	1651.94	1652.12	0.179077	108.404	25072.4	41.7428			2013-09-16 18:24:51	1.49902	1.36235	1.69636	1.35116	1.18212	1.3961	2	2	2	1301.95	1951.64	1773.7	2208.57
729	FALSE	1	115	E14	Loc1p [Saccharomyces cerevisiae S288c]		gi|14318523	68.49	100	29628.5	10.31	KFIADNDTLTLNR	98	110	(N-term)_iTRAQ[0], Lysine(K)_iTRAQ[1]	35.74	99.159	1809.01	1809.05	0.0402832	22.2681	31613.3	26.9812			2013-09-16 19:59:02	1.21788	1.02573	1.14899	1.35116	1.18212	1.3961	2	2	2	3558.56	4333.91	3650.12	4088.75
797	FALSE	1	320	M22	Bbc1p [Saccharomyces cerevisiae S288c]		gi|14627173	34.78	98.951	140179	5.17	NFVSQIVSEFKDEVIQPIGAR	1025	1045	(N-term)_iTRAQ[0], Lysine(K)_iTRAQ[11]	34.78	98.951	2664.46	2664.28	-0.184814	-69.3628	13446.8	54.0662			2013-09-17 06:01:37	1.09666	0.977341	1.51588	1.09666	0.977341	1.51588	1	1	1	922.82	1012.02	901.909	1398.88
744	FALSE	1	268	K20	Chain A, Crystal Structure Of The Regulatory Subunit H Of The V-Type Atpase Of Saccharomyces Cerevi		gi|14719648	58.63	99.996	60900.1	5.95	QLLLLGNALPTVQSLSER	313	330	(N-term)_iTRAQ[0]	58.63	99.996	2096.22	2096.14	-0.0786133	-37.5024	9838.13	45.573			2013-09-17 02:41:54	1.08903	0.785008	1.3847	1.08903	0.785008	1.3847	1	1	1	852.983	928.922	669.599	1181.13
821	FALSE	1	49	B22	conserved protein [Saccharomyces cerevisiae YJM789]		gi|151940747	26.05	92.17	63012.9	9.31	SATGAEIK	71	78	(N-term)_iTRAQ[0], Lysine(K)_iTRAQ[8]	26.05	92.17	1064.62	1064.55	-0.0740967	-69.5992	8220.52	15.1799			2013-09-16 16:34:18	1.54742	1.01731	1.39307	1.54742	1.01731	1.39307	1	1	1	672.4	1040.48	684.041	936.701
725	FALSE	1	315	M17	suppressor of glycerol defect [Saccharomyces cerevisiae YJM789]		gi|151940863	69.21	100	116206	5.78	ISIEDDLLDDIPDWNIIAR	619	637	(N-term)_iTRAQ[0]	41.34	99.768	2370.23	2370.31	0.081543	34.403	6520.61	67.4107			2013-09-17 05:47:32	1.30715	1.03489	1.34471	1.0803	0.961234	1.29859	2	2	2	230.869	301.781	238.924	310.452
726	FALSE	1	336	N14	suppressor of glycerol defect [Saccharomyces cerevisiae YJM789]		gi|151940863	69.21	100	116206	5.78	WWLVGASWR	586	594	(N-term)_iTRAQ[0]	27.87	94.85	1304.7	1304.85	0.150146	115.081	6123.76	56.5246			2013-09-17 06:42:43	0.89282	0.89282	1.25405	1.0803	0.961234	1.29859	2	2	2	185.051			232.064
320	FALSE	1	60	C9	ribosomal protein P0 [Saccharomyces cerevisiae YJM789]		gi|151940865	446.64	100	36004.9	4.71	KAEYFAK	8	14	(N-term)_iTRAQ[0], Lysine(K)_iTRAQ[1,7]	51.22	99.976	1288.76	1288.91	0.143066	111.011	15151.7	41.082			2013-09-16 17:30:59	1.4042	1.04291	1.42478	1.17132	1.04269	1.42481	6	6	6	1521.97	2137.14	1587.27	2168.46
321	FALSE	1	108	E7	ribosomal protein P0 [Saccharomyces cerevisiae YJM789]		gi|151940865	446.64	100	36004.9	4.71	GTIEIVSDVK	148	157	(N-term)_iTRAQ[0], Lysine(K)_iTRAQ[10]	62.6	99.998	1348.79	1348.98	0.187256	138.832	6821.78	62.0298			2013-09-16 19:35:57	0.855713	0.927064	1.11583	1.17132	1.04269	1.42481	6	6	6	602.864	515.878	558.894	672.695
322	FALSE	1	170	G21	ribosomal protein P0 [Saccharomyces cerevisiae YJM789]		gi|151940865	446.64	100	36004.9	4.71	SLFVVGVDNVSSQQMHEVR	24	42	(N-term)_iTRAQ[0]	117.36	100	2275.16	2274.96	-0.202148	-88.8501	24815.2	70.8821			2013-09-16 22:51:57	0.765995	1.21191	1.60071	1.17132	1.04269	1.42481	6	6	6	1357.66	1039.96	1645.36	2173.21
323	FALSE	1	212	I12	ribosomal protein P0 [Saccharomyces cerevisiae YJM789]		gi|151940865	446.64	100	36004.9	4.71	GNVGFVFTNEPLTEIK	82	97	(N-term)_iTRAQ[0], Lysine(K)_iTRAQ[16]	101.09	100	2053.12	2053.33	0.208008	101.313	16226.9	66.3534			2013-09-17 00:49:36	1.24641	1.01672	1.27869	1.17132	1.04269	1.42481	6	6	6	841.836	1049.28	855.91	1076.44
324	FALSE	1	221	I21	ribosomal protein P0 [Saccharomyces cerevisiae YJM789]		gi|151940865	446.64	100	36004.9	4.71	GFLSDLPDFEK	65	75	(N-term)_iTRAQ[0], Lysine(K)_iTRAQ[11]	57.34	99.994	1555.83	1555.72	-0.109497	-70.3788	26549	68.5683			2013-09-17 00:25:53	1.38752	0.730887	1.18271	1.17132	1.04269	1.42481	6	6	6	1101.57	1528.46	805.126	1302.84
325	FALSE	1	321	M23	ribosomal protein P0 [Saccharomyces cerevisiae YJM789]		gi|151940865	446.64	100	36004.9	4.71	GFLSDLPDFEKLLPFVK	65	81	(N-term)_iTRAQ[0], Lysine(K)_iTRAQ[11,17]	57.03	99.994	2397.38	2397.18	-0.196533	-81.9783	20132.2	65.5441			2013-09-17 06:04:30	1.6224	1.47592	2.17396	1.17132	1.04269	1.42481	6	6	6	653.823	1060.77	964.992	1421.39
822	FALSE	1	165	G16	coronin [Saccharomyces cerevisiae YJM789]		gi|151940945	25.6	91.315	82336	5.54	QIGIWDAFNIEK	252	263	(N-term)_iTRAQ[0], Lysine(K)_iTRAQ[12]	25.6	91.315	1721.95	1721.93	-0.0145264	-8.43601	39989.1	27.7031			2013-09-16 22:36:14	0.997125	0.771069	0.881453	0.997125	0.771069	0.881453	1	1	1	2860.11	2851.88	2205.34	2521.05
228	FALSE	1	24	A24	FKBP proline rotamase [Saccharomyces cerevisiae YJM789]		gi|151940964	534.596	100	50696.4	4.55	VTGKGPHAK	296	304	(N-term)_iTRAQ[0], Lysine(K)_iTRAQ[4,9]	54.4	99.989	1326.82	1326.64	-0.184204	-138.831	11160.9	59.2357			2013-09-16 15:22:00	2.39546	2.38953	2.69985	2.0433	1.63293	2.20271	11	11	11	437.283	1047.5	1044.9	1180.6
229	FALSE	1	44	B17	FKBP proline rotamase [Saccharomyces cerevisiae YJM789]		gi|151940964	534.596	100	50696.4	4.55	VKDSEESKPKPK	271	282	(N-term)_iTRAQ[0], Lysine(K)_iTRAQ[2,8,10,12]	47	99.937	2092.26	2092.19	-0.0678711	-32.4391	81903.1	47.9189			2013-09-16 16:16:22	2.33173	1.68326	2.28214	2.0433	1.63293	2.20271	11	11	11	3113.68	7260.26	5241.14	7105.87
230	FALSE	1	47	B20	FKBP proline rotamase [Saccharomyces cerevisiae YJM789]		gi|151940964	534.596	100	50696.4	4.55	KHEEDEEESAKPAEK	244	258	(N-term)_iTRAQ[0], Lysine(K)_iTRAQ[1,11,15]	33.39	98.555	2332.21	2332.01	-0.199463	-85.5252	7272.81	47.4873			2013-09-16 16:26:38	1.43206	1.36275	2.03731	2.0433	1.63293	2.20271	11	11	11	568.782	814.53	775.109	1158.79
231	FALSE	1	51	B24	FKBP proline rotamase [Saccharomyces cerevisiae YJM789]		gi|151940964	534.596	100	50696.4	4.55	VTGKGPHAK	296	304	(N-term)_iTRAQ[0], Lysine(K)_iTRAQ[4,9]	46.57	99.931	1326.82	1326.65	-0.168213	-126.779	4326.35	46.8442			2013-09-16 16:38:46	2.23591	1.84385	2.20002	2.0433	1.63293	2.20271	11	11	11	298.289	666.949	550.001	656.242
232	FALSE	1	84	D9	FKBP proline rotamase [Saccharomyces cerevisiae YJM789]		gi|151940964	534.596	100	50696.4	4.55	GKPFVFK	329	335	(N-term)_iTRAQ[0], Lysine(K)_iTRAQ[2,7]	32.56	98.251	1254.79	1254.93	0.134521	107.206	40947.1	52.8622			2013-09-16 18:23:53	1.77522	1.39363	2.16481	2.0433	1.63293	2.20271	11	11	11	1951.02	3463.48	2719	4223.58
233	FALSE	1	140	F15	FKBP proline rotamase [Saccharomyces cerevisiae YJM789]		gi|151940964	534.596	100	50696.4	4.55	RIVIPAPYAYGK	359	370	(N-term)_iTRAQ[0], Lysine(K)_iTRAQ[12]	63.83	99.999	1635.98	1636	0.0185547	11.3416	125050	63.6893			2013-09-16 20:58:52	2.0587	1.9208	2.09617	2.0433	1.63293	2.20271	11	11	11	2856.12	5879.89	5486.05	5986.91
234	FALSE	1	156	G7	FKBP proline rotamase [Saccharomyces cerevisiae YJM789]		gi|151940964	534.596	100	50696.4	4.55	ITMAAIDPEPFDDDKKPSTLR	33	53	(N-term)_iTRAQ[0], Lysine(K)_iTRAQ[15,16]	48.12	99.951	2792.49	2792.89	0.40625	145.48	104243	67.5536			2013-09-16 22:06:06	1.69001	1.35086	1.55158	2.0433	1.63293	2.20271	11	11	11	2745.01	4639.1	3708.12	4259.11
235	FALSE	1	184	H11	FKBP proline rotamase [Saccharomyces cerevisiae YJM789]		gi|151940964	534.596	100	50696.4	4.55	QALPGIPANSELTFDVK	371	387	(N-term)_iTRAQ[0], Lysine(K)_iTRAQ[17]	41.35	99.769	2088.16	2088.35	0.191162	91.5458	15094.6	48.3823			2013-09-16 23:44:33	1.68654	1.05543	1.47611	2.0433	1.63293	2.20271	11	11	11	953.512	1608.14	1006.36	1407.49
236	FALSE	1	194	H21	FKBP proline rotamase [Saccharomyces cerevisiae YJM789]		gi|151940964	534.596	100	50696.4	4.55	GWDIGVAGMAVGGER	344	358	(N-term)_iTRAQ[0]	137.88	100	1618.81	1618.68	-0.12915	-79.7809	206874	80.4116			2013-09-16 23:13:26	2.29958	1.55001	2.44766	2.0433	1.63293	2.20271	11	11	11	3252.03	7478.31	5040.68	7959.85
237	FALSE	1	197	H24	FKBP proline rotamase [Saccharomyces cerevisiae YJM789]		gi|151940964	534.596	100	50696.4	4.55	LLEGGIIIEDR	285	295	(N-term)_iTRAQ[0]	77.03	100	1371.8	1371.6	-0.201538	-146.915	49840.4	69.8625			2013-09-16 23:04:27	2.04649	1.55165	2.2432	2.0433	1.63293	2.20271	11	11	11	1323.29	2708.1	2053.28	2968.4
418	FALSE	1	66	C15	pseudouridine synthase [Saccharomyces cerevisiae YJM789]		gi|151941019	271.88	100	64581.2	9.01	VNENTPEQWKK	374	384	(N-term)_iTRAQ[0], Lysine(K)_iTRAQ[10,11]	59.78	99.997	1804.99	1804.99	0.00012207	0.0676293	60261.7	41.5348			2013-09-16 17:09:51	1.55917	1.29407	1.55992	1.277	0.835457	1.24998	3	3	3	4052.41	6318.4	5244.09	6321.43
419	FALSE	1	264	K16	pseudouridine synthase [Saccharomyces cerevisiae YJM789]		gi|151941019	271.88	100	64581.2	9.01	SLENLTGALFQRPPLISAVK	142	161	(N-term)_iTRAQ[0], Lysine(K)_iTRAQ[20]	132.73	100	2442.43	2442.5	0.0690918	28.2881	108151	63.8809			2013-09-17 02:52:49	1.15145	0.496291	0.97765	1.277	0.835457	1.24998	3	3	3	4567.17	5258.85	2266.65	4465.09
420	FALSE	1	293	L21	pseudouridine synthase [Saccharomyces cerevisiae YJM789]		gi|151941019	271.88	100	64581.2	9.01	SIIQPLETLLVGYKR	254	268	(N-term)_iTRAQ[0], Lysine(K)_iTRAQ[14]	79.37	100	2018.23	2018.15	-0.0782471	-38.7702	30932.2	60.6127			2013-09-17 04:43:41	1.15993	0.907986	1.28062	1.277	0.835457	1.24998	3	3	3	1954.59	2267.2	1774.74	2503.1
818	FALSE	1	269	K21	ribosome assembly [Saccharomyces cerevisiae YJM789]		gi|151941061	26.5862	93.079	28407.1	4.83	LREEYLNLLFENYGDDINR	160	178	(N-term)_iTRAQ[0]	27.55	94.456	2530.27	2530.11	-0.159424	-63.0067	14844.2	46.6576			2013-09-17 02:37:44	0.962794	0.773657	1.18076	0.962794	0.773657	1.18076	1	1	1	789.605	760.227	610.884	932.333
614	FALSE	1	370	O24	U3 snoRNP protein [Saccharomyces cerevisiae YJM789]		gi|151941062	127.04	100	99909.2	5.15	VDNLVEQSYILDYALVEMDKLF	796	817	(N-term)_iTRAQ[0], Lysine(K)_iTRAQ[20]	127.04	100	2905.52	2905.18	-0.334473	-115.116	14017.3	84.2234			2013-09-17 08:29:05	4.77918	2.72845	3.45294	4.77918	2.72845	3.45294	1	1	1	166.961	797.937	455.545	576.507
823	FALSE	1	157	G8	conserved protein [Saccharomyces cerevisiae YJM789]		gi|151941077	25.29	90.672	96178.1	8.09	FWPSVGQLLK	469	478	(N-term)_iTRAQ[0], Lysine(K)_iTRAQ[10]	25.29	90.672	1462.87	1463.04	0.172729	118.076	10797.5	40.2361			2013-09-16 22:10:35	1.40862	1.09978	1.23287	1.40862	1.09978	1.23287	1	1	1	668.222	941.272	734.897	823.834
763	FALSE	1	394	P21	ribosome export [Saccharomyces cerevisiae YJM789]		gi|151941136	47.38	99.942	103799	5.42	ASVPCVIFFDELDALVPR	624	641	(N-term)_iTRAQ[0], MMTS (C)[5]	47.38	99.942	2181.12	2181.01	-0.104492	-47.9076	8241.78	83.8749			2013-09-17 09:14:30	1.77008	0.90139	1.10897	1.77008	0.90139	1.10897	1	1	1	207.756	367.746	187.269	230.396
503	FALSE	1	59	C8	conserved protein [Saccharomyces cerevisiae YJM789]		gi|151941158	200.39	100	51517.4	8.89	FHDKKPDLK	123	131	(N-term)_iTRAQ[0], Lysine(K)_iTRAQ[4,5,9]	24.61	89.091	1704.03	1704.24	0.213501	125.292	20123.2	28.9125			2013-09-16 17:34:31	1.49033	1.409	1.91855	1.62883	1.697	2.06958	4	4	4	1840.41	2742.81	2593.13	3530.92
504	FALSE	1	111	E10	conserved protein [Saccharomyces cerevisiae YJM789]		gi|151941158	200.39	100	51517.4	8.89	NLNPELHPFER	27	37	(N-term)_iTRAQ[0]	77.75	100	1509.79	1509.92	0.127808	84.6524	30985	76.2262			2013-09-16 19:43:40	2.78209	1.88985	2.33955	1.62883	1.697	2.06958	4	4	4	776.875	2161.34	1468.18	1817.54
505	FALSE	1	119	E18	conserved protein [Saccharomyces cerevisiae YJM789]		gi|151941158	200.39	100	51517.4	8.89	TFDGESAFQGIDSHR	175	189	(N-term)_iTRAQ[0]	33.68	98.649	1810.85	1810.77	-0.0830078	-45.8392	45309.9	38.2729			2013-09-16 20:10:52	1.31112	1.29556	1.53495	1.62883	1.697	2.06958	4	4	4	2960.01	3880.92	3834.88	4543.47
506	FALSE	1	142	F17	conserved protein [Saccharomyces cerevisiae YJM789]		gi|151941158	200.39	100	51517.4	8.89	IHLWDVNR	201	208	(N-term)_iTRAQ[0]	64.35	99.999	1196.67	1196.64	-0.0275879	-23.054	27226.3	64.2813			2013-09-16 20:52:47	1.29483	2.40401	2.66277	1.62883	1.697	2.06958	4	4	4	1088.53	1409.47	2616.84	2898.51
639	FALSE	1	220	I20	midasin [Saccharomyces cerevisiae YJM789]		gi|151941273	116.62	100	614172	4.9	SGEFLWHDAPFLR	1792	1804	(N-term)_iTRAQ[0]	36.21	99.245	1718.88	1718.8	-0.0769043	-44.741	16665	49.6309			2013-09-17 00:28:27	1.39016	0.902824	1.3501	1.25151	1.00547	1.3486	3	3	3	954.058	1326.3	861.347	1288.08
640	FALSE	1	260	K12	midasin [Saccharomyces cerevisiae YJM789]		gi|151941273	116.62	100	614172	4.9	INLSEQTDLVDLFGADAPGER	1771	1791	(N-term)_iTRAQ[0]	35.62	99.135	2404.21	2404.47	0.26001	108.148	7573.02	57.4376			2013-09-17 03:06:55	1.47863	1.06024	1.35038	1.25151	1.00547	1.3486	3	3	3	471.779	697.587	500.197	637.079
641	FALSE	1	312	M14	midasin [Saccharomyces cerevisiae YJM789]		gi|151941273	116.62	100	614172	4.9	TGNFFLLDEISLADDSVLER	1485	1504	(N-term)_iTRAQ[0]	44.79	99.895	2398.23	2398.44	0.21582	89.9916	7436.88	75.0288			2013-09-17 05:37:36	0.953627	1.06193	1.34532	1.25151	1.00547	1.3486	3	3	3	431.54	411.528	458.267	580.56
672	FALSE	1	64	C13	maintenance of killer [Saccharomyces cerevisiae YJM789]		gi|151941367	98.7	100	40704.7	5.16	SGAYGDKPLNVDEK	172	185	(N-term)_iTRAQ[0], Lysine(K)_iTRAQ[7,14]	68.19	100	1925.04	1925.11	0.0761719	39.5691	40953.7	47.433			2013-09-16 17:17:13	1.37246	1.25746	1.59711	1.28848	1.17387	1.5313	2	2	2	3267.25	4484.17	4108.44	5218.17
673	FALSE	1	208	I8	maintenance of killer [Saccharomyces cerevisiae YJM789]		gi|151941367	98.7	100	40704.7	5.16	ALQQIDEHLLHWSK	89	102	(N-term)_iTRAQ[0], Lysine(K)_iTRAQ[14]	30.51	97.196	2006.11	2006.4	0.296265	147.681	20154.2	45.8127			2013-09-17 01:02:07	1.20965	1.09584	1.46819	1.28848	1.17387	1.5313	2	2	2	1075.23	1300.65	1178.28	1578.64
91	FALSE	1	65	C14	stress-seventy subfamily A protein [Saccharomyces cerevisiae YJM789]		gi|151941387	958.3	100	77520.1	5	ATAGDTHLGGEDFDNR	218	233	(N-term)_iTRAQ[0]	63.11	99.998	1819.83	1819.9	0.0681152	37.4294	43801.9	46.0807			2013-09-16 17:13:22	1.35564	1.19916	1.42516	1.16729	0.982618	1.3264	11	11	11	3022.09	4096.85	3623.96	4306.97
92	FALSE	1	74	C23	stress-seventy subfamily A protein [Saccharomyces cerevisiae YJM789]		gi|151941387	958.3	100	77520.1	5	NFNDPEVQGDMK	75	86	(N-term)_iTRAQ[0], Lysine(K)_iTRAQ[12]	67.03	99.999	1681.81	1681.56	-0.247803	-147.343	20440.5	50.7474			2013-09-16 16:44:52	0.967911	0.885959	1.12042	1.16729	0.982618	1.3264	11	11	11	2002.23	1937.98	1773.89	2243.33
93	FALSE	1	156	G7	stress-seventy subfamily A protein [Saccharomyces cerevisiae YJM789]		gi|151941387	958.3	100	77520.1	5	LDKSQVDEIVLVGGSTR	323	339	(N-term)_iTRAQ[0], Lysine(K)_iTRAQ[3]	95.11	100	2104.19	2104.49	0.308594	146.657	48017.6	50.8869			2013-09-16 22:06:44	1.04015	0.965544	1.20336	1.16729	0.982618	1.3264	11	11	11	4124.87	4290.46	3982.74	4963.72
94	FALSE	1	158	G9	stress-seventy subfamily A protein [Saccharomyces cerevisiae YJM789]		gi|151941387	958.3	100	77520.1	5	VNDAVVTVPAYFNDSQR	137	153	(N-term)_iTRAQ[0]	50.44	99.972	2039.03	2039.26	0.230713	113.148	73932.8	38.2205			2013-09-16 22:12:49	1.20254	1.16246	1.33239	1.16729	0.982618	1.3264	11	11	11	4208.12	5060.44	4891.77	5606.86
95	FALSE	1	168	G19	stress-seventy subfamily A protein [Saccharomyces cerevisiae YJM789]		gi|151941387	958.3	100	77520.1	5	LIDVDGKPQIQVEFK	92	106	(N-term)_iTRAQ[0], Lysine(K)_iTRAQ[7,15]	25.82	91.744	2161.26	2161.15	-0.108398	-50.1552	20365.1	37.3159			2013-09-16 22:45:14	1.26181	1.00997	1.28984	1.16729	0.982618	1.3264	11	11	11	1968.69	2484.12	1988.32	2539.3
96	FALSE	1	265	K17	stress-seventy subfamily A protein [Saccharomyces cerevisiae YJM789]		gi|151941387	958.3	100	77520.1	5	KSEIFSTYADNQPGVLIQVFEGER	421	444	(N-term)_iTRAQ[0], Lysine(K)_iTRAQ[1]	50.97	99.975	3015.57	3015.58	0.0117188	3.88608	16039.3	64.1573			2013-09-17 02:49:36	1.5239	1.07914	1.76963	1.16729	0.982618	1.3264	11	11	11	947.133	1443.34	1022.09	1676.08
97	FALSE	1	285	L13	stress-seventy subfamily A protein [Saccharomyces cerevisiae YJM789]		gi|151941387	958.3	100	77520.1	5	SEIFSTYADNQPGVLIQVFEGER	422	444	(N-term)_iTRAQ[0]	91.87	100	2743.37	2743.62	0.24707	90.0609	37995.8	62.7812			2013-09-17 04:19:38	1.46624	1.3992	1.63297	1.16729	0.982618	1.3264	11	11	11	1140.99	1672.97	1596.47	1863.2
98	FALSE	1	317	M19	stress-seventy subfamily A protein [Saccharomyces cerevisiae YJM789]		gi|151941387	958.3	100	77520.1	5	TQDLLLLDVAPLSLGIETAGGVMTK	385	409	(N-term)_iTRAQ[0], Lysine(K)_iTRAQ[25]	170.87	100	2843.6	2843.6	-0.0012207	-0.42928	40531.5	77.7002			2013-09-17 05:52:20	1.14202	0.769991	1.25336	1.16729	0.982618	1.3264	11	11	11	1003.98	1146.57	773.057	1258.35
99	FALSE	1	318	M20	stress-seventy subfamily A protein [Saccharomyces cerevisiae YJM789]		gi|151941387	958.3	100	77520.1	5	FEELCADLFR	299	308	(N-term)_iTRAQ[0], MMTS (C)[5]	73.6	100	1432.67	1432.66	-0.0114746	-8.00925	231865	70.3293			2013-09-17 05:54:35	1.02616	0.839501	1.24529	1.16729	0.982618	1.3264	11	11	11	6793.18	6970.85	5702.88	8459.44
100	FALSE	1	338	N16	stress-seventy subfamily A protein [Saccharomyces cerevisiae YJM789]		gi|151941387	958.3	100	77520.1	5	TLSSSAQTSVEIDSLFEGIDFYTSITR	270	296	(N-term)_iTRAQ[0]	180.76	100	3111.55	3111.7	0.15332	49.2746	85656.6	86.9747			2013-09-17 06:35:19	0.811464	0.780672	1.2012	1.16729	0.982618	1.3264	11	11	11	1217.77	988.177	950.679	1462.78
827	FALSE	1	123	E22	translation elongation factor EF-1 beta [Saccharomyces cerevisiae YJM789]		gi|151941388	25	90.028	25512	4.27	AFQSAYPEFSR	40	50	(N-term)_iTRAQ[0]	25	90.028	1446.71	1446.54	-0.170166	-117.622	7329.71	37.3464			2013-09-16 20:23:59	1.46214	1.68124	1.55582	1.46214	1.68124	1.55582	1	1	1	408.08	596.671	686.082	634.898
788	FALSE	1	234	J10	U3 snoRNP protein [Saccharomyces cerevisiae YJM789]		gi|151941600	37.62	99.455	36553.4	9.59	DLNILLITKDPSALYR	69	84	(N-term)_iTRAQ[0], Lysine(K)_iTRAQ[9]	37.62	99.455	2133.25	2133.52	0.267334	125.318	23566.6	64.4971			2013-09-17 01:49:01	1.34678	1.48883	1.65718	1.34678	1.48883	1.65718	1	1	1	1031.66	1389.41	1535.96	1709.65
632	FALSE	1	73	C22	conserved protein [Saccharomyces cerevisiae YJM789]		gi|151941620	120.69	100	45889.7	9.04	IHTPSPDMVTEAHKKPK	237	253	(N-term)_iTRAQ[0], Lysine(K)_iTRAQ[14,15,17]	62.18	99.998	2492.42	2492.14	-0.272461	-109.316	10996.8	46.3549			2013-09-16 16:48:42	1.24558	1.32824	1.37044	1.46955	1.3773	1.62907	2	2	2	1062.05	1322.87	1410.66	1455.47
633	FALSE	1	260	K12	conserved protein [Saccharomyces cerevisiae YJM789]		gi|151941620	120.69	100	45889.7	9.04	NLHDIMVDLSALK	41	53	(N-term)_iTRAQ[0], Lysine(K)_iTRAQ[13]	58.51	99.996	1756.99	1757.19	0.203735	115.957	89983.3	24.9114			2013-09-17 03:05:58	1.73379	1.42817	1.93652	1.46955	1.3773	1.62907	2	2	2	2044.25	3544.29	2919.53	3958.73
330	FALSE	1	67	C16	ebna1-binding protein [Saccharomyces cerevisiae YJM789]		gi|151941747	429.042	100	60451.8	5.75	LIEEASDKK	296	304	(N-term)_iTRAQ[0], Lysine(K)_iTRAQ[8,9]	56.99	99.994	1464.86	1464.84	-0.0206299	-14.0831	27708.7	43.123			2013-09-16 17:08:15	1.59272	1.15705	1.56922	1.28591	1.07686	1.33125	7	7	7	1906.88	3037.14	2206.35	2992.32
331	FALSE	1	91	D16	ebna1-binding protein [Saccharomyces cerevisiae YJM789]		gi|151941747	429.042	100	60451.8	5.75	EVAADTEEYQSQALSK	63	78	(N-term)_iTRAQ[0], Lysine(K)_iTRAQ[16]	104.8	100	2057.03	2057.02	-0.00708008	-3.4419	45835.6	39.5106			2013-09-16 18:46:16	1.25795	1.2275	1.39727	1.28591	1.07686	1.33125	7	7	7	4457.51	5607.32	5471.59	6228.36
332	FALSE	1	91	D16	ebna1-binding protein [Saccharomyces cerevisiae YJM789]		gi|151941747	429.042	100	60451.8	5.75	KEEPTIVTASNLK	37	49	(N-term)_iTRAQ[0], Lysine(K)_iTRAQ[1,13]	79.18	100	1862.1	1862.08	-0.0133057	-7.14553	41734.5	41.2402			2013-09-16 18:46:35	1.22366	1.109	1.39417	1.28591	1.07686	1.33125	7	7	7	4170.9	5103.79	4625.51	5814.96
333	FALSE	1	92	D17	ebna1-binding protein [Saccharomyces cerevisiae YJM789]		gi|151941747	429.042	100	60451.8	5.75	EVAADTEEYQSQALSKK	63	79	(N-term)_iTRAQ[0], Lysine(K)_iTRAQ[16,17]	60.1	99.997	2329.23	2329.18	-0.0461426	-19.8103	11559.8	28.6045			2013-09-16 18:52:01	0.981459	1.0591	1.29714	1.28591	1.07686	1.33125	7	7	7	1681.17	1650	1780.53	2180.72
334	FALSE	1	115	E14	ebna1-binding protein [Saccharomyces cerevisiae YJM789]		gi|151941747	429.042	100	60451.8	5.75	VQLPWKK	212	218	(N-term)_iTRAQ[0], Lysine(K)_iTRAQ[6,7]	46.09	99.922	1330.86	1330.89	0.0284424	21.3715	37643.2	62.4384			2013-09-16 19:57:26	1.40771	1.29059	1.33606	1.28591	1.07686	1.33125	7	7	7	1713.4	2411.97	2211.29	2289.21
335	FALSE	1	120	E19	ebna1-binding protein [Saccharomyces cerevisiae YJM789]		gi|151941747	429.042	100	60451.8	5.75	QSLDAVLVAR	253	262	(N-term)_iTRAQ[0]	50.42	99.971	1215.72	1215.64	-0.0776367	-63.8608	13929.6	69.1833			2013-09-16 20:15:21	1.39041	1.16383	1.34489	1.28591	1.07686	1.33125	7	7	7	628.75	874.223	731.76	845.601
336	FALSE	1	133	F8	ebna1-binding protein [Saccharomyces cerevisiae YJM789]		gi|151941747	429.042	100	60451.8	5.75	VQLPWK	212	217	(N-term)_iTRAQ[0], Lysine(K)_iTRAQ[6]	33.39	98.555	1058.66	1058.8	0.138794	131.103	27382.1	70.0843			2013-09-16 21:22:34	1.2345	0.670188	1.04	1.28591	1.07686	1.33125	7	7	7	1238.39	1528.78	829.951	1287.92
831	FALSE	1	362	O16	conserved protein [Saccharomyces cerevisiae YJM789]		gi|151941768	24.68	89.265	130675	8.5	IPIIIDELISSLR	754	766	(N-term)_iTRAQ[0]	24.68	89.265	1626	1626.08	0.088501	54.4288	3038.76	56.6567			2013-09-17 08:09:53	1.2504	1.34563	2.06329	1.2504	1.34563	2.06329	1	1	1	209.94	262.509	282.502	433.168
602	FALSE	1	22	A22	U3 snoRNP protein [Saccharomyces cerevisiae YJM789]		gi|151941850	129.93	100	79536.5	4.61	LHSKPK	379	384	(N-term)_iTRAQ[0], Lysine(K)_iTRAQ[4,6]	31.41	97.721	1141.74	1141.62	-0.119019	-104.243	6800.82	51.3795			2013-09-16 15:18:10	1.63977	2.21061	3.01105	2.25475	2.03009	2.60122	3	3	3	353.991	580.463	782.535	1065.89
603	FALSE	1	141	F16	U3 snoRNP protein [Saccharomyces cerevisiae YJM789]		gi|151941850	129.93	100	79536.5	4.61	EFDMGEFK	179	186	(N-term)_iTRAQ[0], Lysine(K)_iTRAQ[8]	60.75	99.997	1290.63	1290.62	-0.0114746	-8.89071	22074.6	55.3082			2013-09-16 20:56:57	3.59945	2.40592	3.15162	2.25475	2.03009	2.60122	3	3	3	730.661	2629.98	1757.91	2302.76
604	FALSE	1	196	H23	U3 snoRNP protein [Saccharomyces cerevisiae YJM789]		gi|151941850	129.93	100	79536.5	4.61	TSEVGDEINPYGLNEVDDFASKR	11	33	(N-term)_iTRAQ[0], Lysine(K)_iTRAQ[22]	37.77	99.473	2843.39	2843.04	-0.355957	-125.187	8733.33	66.8449			2013-09-16 23:09:34	1.94212	1.57309	1.85473	2.25475	2.03009	2.60122	3	3	3	414.726	805.448	652.401	769.205
607	FALSE	1	73	C22	U3 snoRNP protein [Saccharomyces cerevisiae YJM789]		gi|151941853	128.64	100	108635	6.95	FNEDDAELQQPQR	191	203	(N-term)_iTRAQ[0]	40.97	99.748	1733.82	1733.64	-0.183228	-105.678	10241.4	44.6514			2013-09-16 16:48:23	1.2722	1.01778	1.1733	1.97337	1.68179	1.85886	2	2	2	1040.56	1323.79	1059.06	1220.88
608	FALSE	1	237	J13	U3 snoRNP protein [Saccharomyces cerevisiae YJM789]		gi|151941853	128.64	100	108635	6.95	AIAEIREEFNPFEIK	47	61	(N-term)_iTRAQ[0], Lysine(K)_iTRAQ[15]	87.67	100	2094.15	2094.32	0.172607	82.4237	60973.5	60.2483			2013-09-17 01:55:45	3.06099	2.77899	2.945	1.97337	1.68179	1.85886	2	2	2	1551.51	4749.16	4311.62	4569.19
252	FALSE	1	59	C8	cell division cycle-related protein [Saccharomyces cerevisiae YJM789]		gi|151941877	506.536	100	99341.8	4.83	RYEAYSQQMK	776	785	(N-term)_iTRAQ[0], Lysine(K)_iTRAQ[10]	56.52	99.993	1591.81	1592.02	0.205933	129.37	38843.2	36.8384			2013-09-16 17:32:36	1.56589	1.19521	1.56971	1.30073	1.05889	1.40321	7	7	7	3164.82	4955.74	3782.63	4967.86
253	FALSE	1	109	E8	cell division cycle-related protein [Saccharomyces cerevisiae YJM789]		gi|151941877	506.536	100	99341.8	4.83	GVLMYGPPGTGK	250	261	(N-term)_iTRAQ[0], Lysine(K)_iTRAQ[12]	27.42	94.288	1464.81	1464.99	0.178711	122.003	3875.84	59.943			2013-09-16 19:39:10	0.909692	0.971491	1.31216	1.30073	1.05889	1.40321	7	7	7	375.165	341.285	364.47	492.276
254	FALSE	1	114	E13	cell division cycle-related protein [Saccharomyces cerevisiae YJM789]		gi|151941877	506.536	100	99341.8	4.83	FALGNSNPSALR	464	475	(N-term)_iTRAQ[0]	29.61	96.55	1390.76	1390.87	0.110962	79.7853	13888	30.6749			2013-09-16 19:54:14	2.11061	1.32941	1.99909	1.30073	1.05889	1.40321	7	7	7	694.944	1466.76	923.865	1389.25
255	FALSE	1	234	J10	cell division cycle-related protein [Saccharomyces cerevisiae YJM789]		gi|151941877	506.536	100	99341.8	4.83	ATQGFSGADLLYIVQR	688	703	(N-term)_iTRAQ[0]	116.42	100	1883.01	1883.26	0.240967	127.969	40466.1	63.7084			2013-09-17 01:47:44	1.15932	0.854073	1.36536	1.30073	1.05889	1.40321	7	7	7	2048.9	2375.34	1749.91	2797.49
256	FALSE	1	245	J21	cell division cycle-related protein [Saccharomyces cerevisiae YJM789]		gi|151941877	506.536	100	99341.8	4.83	LDQLIYVPLPDENAR	649	663	(N-term)_iTRAQ[0]	114.34	100	1900.03	1899.92	-0.11377	-59.8778	38455.2	80.7079			2013-09-17 02:18:11	1.1702	0.930254	1.25947	1.30073	1.05889	1.40321	7	7	7	1346.74	1575.96	1252.81	1696.18
257	FALSE	1	309	M11	cell division cycle-related protein [Saccharomyces cerevisiae YJM789]		gi|151941877	506.536	100	99341.8	4.83	NAPAIIFIDEIDSIAPK	306	322	(N-term)_iTRAQ[0], Lysine(K)_iTRAQ[17]	114.71	100	2115.19	2115.49	0.291992	138.045	15865.7	66.7354			2013-09-17 05:27:20	1.15421	1.01754	1.38517	1.30073	1.05889	1.40321	7	7	7	968.584	1117.95	985.576	1341.66
258	FALSE	1	335	N13	cell division cycle-related protein [Saccharomyces cerevisiae YJM789]		gi|151941877	506.536	100	99341.8	4.83	EKMDLIDLDEDEIDAEVLDSLGVTMDNFR	435	463	(N-term)_iTRAQ[0], Lysine(K)_iTRAQ[2]	48.48	99.955	3628.75	3629.13	0.380859	104.956	11954.5	60.4166			2013-09-17 06:47:12	1.33815	1.19607	1.09214	1.30073	1.05889	1.40321	7	7	7	256.246	342.897	306.489	279.858
78	FALSE	1	96	D21	maintenance of killer [Saccharomyces cerevisiae YJM789]		gi|151942049	979.17	100	132504	4.88	IPAQEKEHAQSNIASSTIEK	135	154	(N-term)_iTRAQ[0], Lysine(K)_iTRAQ[6,20]	59.22	99.996	2613.42	2613.17	-0.25415	-97.2481	13051.1	36.4048			2013-09-16 19:03:15	1.33561	1.14263	1.51148	1.49717	1.11892	1.47084	13	13	13	1509.92	2016.66	1725.28	2282.21
79	FALSE	1	110	E9	maintenance of killer [Saccharomyces cerevisiae YJM789]		gi|151942049	979.17	100	132504	4.88	NDLQNFMK	99	106	(N-term)_iTRAQ[0], Lysine(K)_iTRAQ[8]	50.7	99.973	1297.68	1297.82	0.138428	106.673	10438.8	48.7818			2013-09-16 19:42:23	1.81309	1.11665	1.58891	1.49717	1.11892	1.47084	13	13	13	740.842	1343.22	827.262	1177.13
80	FALSE	1	114	E13	maintenance of killer [Saccharomyces cerevisiae YJM789]		gi|151942049	979.17	100	132504	4.88	NQPGLSMMLNKK	346	357	(N-term)_iTRAQ[0], Lysine(K)_iTRAQ[11,12]	33.02	98.427	1793.01	1793.08	0.0620117	34.5852	24117	16.3126			2013-09-16 19:54:52	1.36724	1.22326	1.44039	1.49717	1.11892	1.47084	13	13	13	2933.32	4010.54	3588.21	4225.12
81	FALSE	1	116	E15	maintenance of killer [Saccharomyces cerevisiae YJM789]		gi|151942049	979.17	100	132504	4.88	NVGFDQHKLEDVDDDDIEEESTSSK	107	131	(N-term)_iTRAQ[0], Lysine(K)_iTRAQ[8,25]	45.26	99.906	3283.55	3283.58	0.0327148	9.96327	13664.4	25.0063			2013-09-16 20:00:38	0.96581	1.05648	1.28144	1.49717	1.11892	1.47084	13	13	13	2185.4	2110.68	2308.83	2800.47
82	FALSE	1	119	E18	maintenance of killer [Saccharomyces cerevisiae YJM789]		gi|151942049	979.17	100	132504	4.88	EALALGASEEDLK	55	67	(N-term)_iTRAQ[0], Lysine(K)_iTRAQ[13]	115.42	100	1633.89	1633.81	-0.0795898	-48.7119	16068.7	51.585			2013-09-16 20:12:09	1.30024	0.754574	1.11971	1.49717	1.11892	1.47084	13	13	13	1538.89	2000.93	1161.21	1723.11
83	FALSE	1	136	F11	maintenance of killer [Saccharomyces cerevisiae YJM789]		gi|151942049	979.17	100	132504	4.88	QTLEADNQTYYEEFTK	251	266	(N-term)_iTRAQ[0], Lysine(K)_iTRAQ[16]	82.26	100	2268.09	2268.28	0.186279	82.1304	29239	30.5257			2013-09-16 21:11:59	1.19485	0.972264	1.19212	1.49717	1.11892	1.47084	13	13	13	3713.6	4437.2	3610.6	4427.04
84	FALSE	1	148	F23	maintenance of killer [Saccharomyces cerevisiae YJM789]		gi|151942049	979.17	100	132504	4.88	GKQTLEADNQTYYEEFTK	249	266	(N-term)_iTRAQ[0], Lysine(K)_iTRAQ[2,18]	154.82	100	2597.31	2596.94	-0.374268	-144.098	53791.5	62.5741			2013-09-16 20:33:55	2.01153	1.64272	1.83847	1.49717	1.11892	1.47084	13	13	13	2619.35	5268.89	4302.85	4815.58
85	FALSE	1	212	I12	maintenance of killer [Saccharomyces cerevisiae YJM789]		gi|151942049	979.17	100	132504	4.88	TLYESLFDPR	621	630	(N-term)_iTRAQ[0]	70.04	100	1384.72	1384.87	0.150513	108.695	33144.7	94.2434			2013-09-17 00:49:16	1.60421	0.956879	1.3918	1.49717	1.11892	1.47084	13	13	13	357.688	573.807	342.264	497.829
86	FALSE	1	219	I19	maintenance of killer [Saccharomyces cerevisiae YJM789]		gi|151942049	979.17	100	132504	4.88	FFYQYFTTK	852	860	(N-term)_iTRAQ[0], Lysine(K)_iTRAQ[9]	72.76	100	1532.8	1532.76	-0.043335	-28.2717	27747.1	55.7532			2013-09-17 00:30:22	2.39892	1.10138	1.97852	1.49717	1.11892	1.47084	13	13	13	1214.75	2914.08	1337.9	2403.4
87	FALSE	1	266	K18	maintenance of killer [Saccharomyces cerevisiae YJM789]		gi|151942049	979.17	100	132504	4.88	LFSALLTGINR	556	566	(N-term)_iTRAQ[0]	93.44	100	1348.81	1348.82	0.00915527	6.78768	261881	69.0168			2013-09-17 02:46:23	1.40914	1.06722	1.33434	1.49717	1.11892	1.47084	13	13	13	7191.7	10134.1	7675.11	9596.21
88	FALSE	1	292	L20	maintenance of killer [Saccharomyces cerevisiae YJM789]		gi|151942049	979.17	100	132504	4.88	SSLWEINNFINHFHPTVK	741	758	(N-term)_iTRAQ[0], Lysine(K)_iTRAQ[18]	90.75	100	2471.31	2471.25	-0.0588379	-23.8084	36295.3	71.6127			2013-09-17 04:39:50	1.48773	1.11783	1.36366	1.49717	1.11892	1.47084	13	13	13	1074.15	1598.05	1200.72	1464.78
89	FALSE	1	314	M16	maintenance of killer [Saccharomyces cerevisiae YJM789]		gi|151942049	979.17	100	132504	4.88	FMSQILSDGTLNDKISAVTLLIQDSPLHNTK	273	303	(N-term)_iTRAQ[0], Lysine(K)_iTRAQ[14,31]	50.18	99.97	3832.09	3832.25	0.1604	41.8572	5730.31	74.1811			2013-09-17 05:43:41	2.27096	2.14594	1.87988	1.49717	1.11892	1.47084	13	13	13	204.876	465.265	439.651	385.141
90	FALSE	1	339	N17	maintenance of killer [Saccharomyces cerevisiae YJM789]		gi|151942049	979.17	100	132504	4.88	NSALQSLNALKDLFLNGLLPNR	318	339	(N-term)_iTRAQ[0], Lysine(K)_iTRAQ[11]	61.3	99.998	2699.55	2699.63	0.0808105	29.9349	80463.5	34.3588			2013-09-17 06:32:25	1.03719	0.803729	1.47156	1.49717	1.11892	1.47084	13	13	13	2770.49	2873.52	2226.72	4076.94
776	FALSE	1	342	N20	chaperonin containing tcp-1 [Saccharomyces cerevisiae YJM789]		gi|151942171	42.47	99.821	65881.3	5.51	NAITGATGIASNLLLCDELLR	515	535	(N-term)_iTRAQ[0], MMTS (C)[16]	42.47	99.821	2348.24	2348.2	-0.0454102	-19.3379	8597.39	60.1552			2013-09-17 06:23:25	1.38842	0.970988	1.25324	1.38842	0.970988	1.25324	1	1	1	537.866	746.782	522.261	674.074
748	FALSE	1	97	D22	actin-associated protein [Saccharomyces cerevisiae YJM789]		gi|151942363	56.46	99.993	57673	5.77	RFQELEQETK	38	47	(N-term)_iTRAQ[0], Lysine(K)_iTRAQ[10]	56.46	99.993	1595.86	1595.67	-0.193115	-121.01	19250.1	36.4526			2013-09-16 19:05:30	1.78152	1.25342	1.89842	1.78152	1.25342	1.89842	1	1	1	1502.89	2677.43	1883.75	2853.12
764	FALSE	1	341	N19	suppressor of mRNA export mutant [Saccharomyces cerevisiae YJM789]		gi|151942370	46.77	99.934	116469	4.61	LNNILPFINDIFTR	402	415	(N-term)_iTRAQ[0]	46.77	99.934	1834.03	1834.04	0.00378418	2.06331	12279.3	76.7314			2013-09-17 06:26:39	0.978687	0.929572	1.10941	0.978687	0.929572	1.10941	1	1	1	623.595	610.304	579.676	691.82
579	FALSE	1	214	I14	endopolyphosphatase [Saccharomyces cerevisiae YJM789]		gi|151942417	146.06	100	88596.9	6.72	DKIDFVIWTGDNIR	161	174	(N-term)_iTRAQ[0], Lysine(K)_iTRAQ[2]	34.52	98.886	1980.08	1980.19	0.111816	56.4706	13976.6	40.8674			2013-09-17 00:46:04	1.46163	1.18986	1.47463	1.32956	1.24853	1.40941	2	2	2	1189.85	1739.12	1415.75	1754.59
580	FALSE	1	267	K19	endopolyphosphatase [Saccharomyces cerevisiae YJM789]		gi|151942417	146.06	100	88596.9	6.72	YSIVNIGGSVIPTFNPSFR	482	500	(N-term)_iTRAQ[0]	111.54	100	2212.19	2212.14	-0.0493164	-22.293	25328.7	70.2415			2013-09-17 02:43:31	1.20944	1.3101	1.34707	1.32956	1.24853	1.40941	2	2	2	1018.88	1232.27	1334.83	1372.5
707	FALSE	1	36	B9	pumilio-homology domain family [Saccharomyces cerevisiae YJM789]		gi|151942459	78.21	100	85747.7	6.67	KSGTQVQQIK	119	128	(N-term)_iTRAQ[0], Lysine(K)_iTRAQ[1,10]	32.6	98.267	1548.94	1549.1	0.160522	103.633	6295.84	23.3065			2013-09-16 15:52:44	1.75098	1.42626	1.50102	2.07399	1.31454	1.84708	2	2	2	793.178	1388.84	1131.28	1190.57
708	FALSE	1	218	I18	pumilio-homology domain family [Saccharomyces cerevisiae YJM789]		gi|151942459	78.21	100	85747.7	6.67	EFWGSEYAVFR	265	275	(N-term)_iTRAQ[0]	45.61	99.913	1534.74	1534.76	0.0196533	12.8056	33456.7	26.2547			2013-09-17 00:34:33	2.45658	1.21157	2.27292	2.07399	1.31454	1.84708	2	2	2	1200.15	2948.27	1454.07	2727.84
499	FALSE	1	344	N22	ATP binding cassette family member [Saccharomyces cerevisiae YJM789]		gi|151942575	205.17	100	149212	5.57	TLLDYVSILDNLDLSPR	332	348	(N-term)_iTRAQ[0]	160.1	100	2091.15	2091.01	-0.132324	-63.2783	100879	90.0435			2013-09-17 06:16:02	1.25421	1.02645	1.18027	1.02558	0.568932	0.914258	2	2	2	1301.82	1632.75	1336.25	1536.49
723	FALSE	1	34	B7	bmh sensitive protein [Saccharomyces cerevisiae YJM789]		gi|151942584	70.57	100	153690	6.32	SQIHQMKPQK	1081	1090	(N-term)_iTRAQ[0], Lysine(K)_iTRAQ[7,10]	37.96	99.496	1656.96	1657.18	0.222534	134.303	14573.5	34.4728			2013-09-16 15:45:05	1.41443	0.997833	1.43842	1.432	1.13153	1.55088	2	2	2	1640.13	2319.85	1636.57	2359.19
724	FALSE	1	35	B8	bmh sensitive protein [Saccharomyces cerevisiae YJM789]		gi|151942584	70.57	100	153690	6.32	SQIHQMKPQKK	1081	1091	(N-term)_iTRAQ[0], Lysine(K)_iTRAQ[7,10,11]	32.61	98.271	1929.16	1929.38	0.228149	118.264	24337.6	29.8932			2013-09-16 15:47:57	1.44978	1.28313	1.67214	1.432	1.13153	1.55088	2	2	2	2488.67	3608.03	3193.29	4161.42
839	FALSE	1	45	B18	multidrug transporter [Saccharomyces cerevisiae YJM789]		gi|151942736	23.74	86.671	183598	6.43	QSGMK	1083	1087	(N-term)_iTRAQ[0], Lysine(K)_iTRAQ[5], Oxidation (M)[4]	23.74	86.671	854.465	854.55	0.085083	99.5746	61454.7	25.3071			2013-09-16 16:19:35	1.10427	0.932455	1.28018	1.10427	0.932455	1.28018	1	1	1	8084.11	8927.08	7538.07	10349.1
581	FALSE	1	260	K12	ribosomal RNA processing protein [Saccharomyces cerevisiae YJM789]		gi|151942780	144.866	100	151760	6.61	GLQGILELSLDVRPK	160	174	(N-term)_iTRAQ[0], Lysine(K)_iTRAQ[15]	30.35	97.091	1926.16	1926.36	0.19873	103.174	15703	45.6525			2013-09-17 03:07:34	1.80372	1.02764	1.64157	1.95777	0.960616	1.57894	3	3	3	1007.55	1817.33	1035.39	1653.96
582	FALSE	1	268	K20	ribosomal RNA processing protein [Saccharomyces cerevisiae YJM789]		gi|151942780	144.866	100	151760	6.61	AWLLPLIR	511	518	(N-term)_iTRAQ[0]	62.56	99.998	1125.73	1125.7	-0.0230713	-20.4946	40725.3	79.4284			2013-09-17 02:40:56	2.48708	1.03756	2.06644	1.95777	0.960616	1.57894	3	3	3	763.155	1898.03	791.822	1577.01
583	FALSE	1	344	N22	ribosomal RNA processing protein [Saccharomyces cerevisiae YJM789]		gi|151942780	144.866	100	151760	6.61	STNLLAVLFNVYTQTTPNAR	649	668	(N-term)_iTRAQ[0]	52.92	99.984	2367.28	2367.13	-0.144531	-61.0537	9652.75	58.5443			2013-09-17 06:17:00	1.67274	0.831372	1.16043	1.95777	0.960616	1.57894	3	3	3	364.872	610.338	303.345	423.408
736	FALSE	1	164	G15	RNA polymerase A [Saccharomyces cerevisiae YJM789]		gi|151942801	65.27	99.999	146303	7.55	GQYPGLYLFGGHSR	635	648	(N-term)_iTRAQ[0]	65.27	99.999	1695.87	1695.91	0.0344238	20.2986	25078.2	41.0158			2013-09-16 22:32:24	1.5426	1.03679	1.67505	1.5426	1.03679	1.67505	1	1	1	1700.87	2623.77	1763.44	2849.03
770	FALSE	1	266	K18	multiple RNA-binding domain containing protein [Saccharomyces cerevisiae YJM789]		gi|151942889	45.05	99.901	114889	6.1	LVMQYAEEDAVDAEEEIAR	833	851	(N-term)_iTRAQ[0]	45.05	99.901	2325.1	2325.17	0.0661621	28.4555	17960.3	41.2266			2013-09-17 02:47:01	1.53967	1.35325	1.79456	1.53967	1.35325	1.79456	1	1	1	851.841	1311.56	1152.75	1528.68
757	FALSE	1	193	H20	U3 snoRNP protein [Saccharomyces cerevisiae YJM789]		gi|151942910	50.39	99.971	72723.2	5.55	TIDEYNNFDAGDLDKDIIASR	100	120	(N-term)_iTRAQ[0], Lysine(K)_iTRAQ[15]	50.39	99.971	2673.33	2673.16	-0.169189	-63.288	25036.2	62.2101			2013-09-16 23:18:14	1.59121	1.42289	1.63252	1.59121	1.42289	1.63252	1	1	1	1067.91	1699.27	1519.52	1743.39
712	FALSE	1	284	L12	hypothetical protein SCY_2699 [Saccharomyces cerevisiae YJM789]		gi|151943073	75.76	100	30403.3	6	ASTQQVVDDVLSRL	242	255	(N-term)_iTRAQ[0]	75.76	100	1674.91	1675.11	0.197144	117.704	50430.5	53.6843			2013-09-17 04:16:45	1.70107	1.09693	1.42301	1.70107	1.09693	1.42301	1	1	1	1301.55	2214.04	1427.71	1852.13
529	FALSE	1	314	M16	tryptophan synthase [Saccharomyces cerevisiae YJM789]		gi|151943263	183.65	100	83371.7	5.99	NEGVTVPIILMGYYNPILNYGEER	91	114	(N-term)_iTRAQ[0]	143.67	100	2898.48	2898.61	0.12915	44.5579	36575.3	83.8142			2013-09-17 05:42:24	1.21686	0.886322	1.74134	0.725479	0.52058	0.907227	2	2	2	1057.44	1286.76	937.237	1841.38
530	FALSE	1	333	N11	tryptophan synthase [Saccharomyces cerevisiae YJM789]		gi|151943263	183.65	100	83371.7	5.99	LELLSHIADSFVYVVSR	164	180	(N-term)_iTRAQ[0]	39.98	99.683	2092.16	2092.44	0.287598	137.465	134553	30.9049			2013-09-17 06:50:24	0.432523	0.305762	0.472658	0.725479	0.52058	0.907227	2	2	2	4903.55	2120.9	1499.32	2317.7
722	FALSE	1	314	M16	U3 snoRNP protein [Saccharomyces cerevisiae YJM789]		gi|151943408	70.71	100	88352.4	5.01	TLTFLLTHPLFPLSR	522	536	(N-term)_iTRAQ[0]	70.71	100	1900.12	1900.22	0.0985107	51.8445	46898.8	43.2404			2013-09-17 05:42:44	1.87093	1.26986	1.53637	1.87093	1.26986	1.53637	1	1	1	769.125	1438.98	976.681	1181.66
514	FALSE	1	113	E12	conserved protein [Saccharomyces cerevisiae YJM789]		gi|151943423	187.97	100	91136.4	6.19	GEAELTFIPQRK	645	656	(N-term)_iTRAQ[0], Lysine(K)_iTRAQ[12]	35.34	99.078	1676.96	1677.05	0.0908203	54.1578	14704.3	33.3904			2013-09-16 19:52:38	1.71131	1.40579	1.89289	2.07278	1.38309	1.80436	4	4	4	1135.01	1942.35	1595.58	2148.44
515	FALSE	1	118	E17	conserved protein [Saccharomyces cerevisiae YJM789]		gi|151943423	187.97	100	91136.4	6.19	IWDRLDGK	299	306	(N-term)_iTRAQ[0], Lysine(K)_iTRAQ[8]	35.24	99.056	1290.74	1290.7	-0.0385742	-29.8853	14920.9	46.9755			2013-09-16 20:07:02	3.31346	2.10135	3.00158	2.07278	1.38309	1.80436	4	4	4	529.078	1753.08	1111.78	1588.07
516	FALSE	1	141	F16	conserved protein [Saccharomyces cerevisiae YJM789]		gi|151943423	187.97	100	91136.4	6.19	GEAELTFIPQR	645	655	(N-term)_iTRAQ[0]	84.87	100	1404.76	1404.75	-0.00976562	-6.95181	27447	75.749			2013-09-16 20:56:37	1.85964	1.26503	1.56816	2.07278	1.38309	1.80436	4	4	4	789.718	1468.59	999.017	1238.41
517	FALSE	1	339	N17	conserved protein [Saccharomyces cerevisiae YJM789]		gi|151943423	187.97	100	91136.4	6.19	WCSFLDSITEELEEKPSDTVYSNYR	352	376	(N-term)_iTRAQ[0], Lysine(K)_iTRAQ[15], MMTS (C)[2]	32.52	98.235	3345.55	3345.65	0.101807	30.4304	3260.4	78.5855			2013-09-17 06:34:59	1.75055	0.979225	1.18967	2.07278	1.38309	1.80436	4	4	4		321.43	179.802	218.443
768	FALSE	1	217	I17	zuotin [Saccharomyces cerevisiae YJM789]		gi|151943557	45.27	99.906	57277.9	7.67	EVEQFYAFWHR	216	226	(N-term)_iTRAQ[0]	45.27	99.906	1655.81	1655.82	0.0136719	8.25692	10372.9	40.9527			2013-09-17 00:36:47	0.986751	0.826018	1.48882	0.986751	0.826018	1.48882	1	1	1	805.759	795.084	665.572	1199.63
805	FALSE	1	357	O11	clathrin heavy chain [Saccharomyces cerevisiae YJM789]		gi|151943611	30.8	97.377	205050	5.14	VGYQPNFLVLISSLIR	512	527	(N-term)_iTRAQ[0]	30.8	97.377	1963.15	1963.42	0.269775	137.42	4895.07	57.6886			2013-09-17 07:57:25	1.13264	1.07634	1.92536	1.13264	1.07634	1.92536	1	1	1	326.857	370.21	351.811	629.318
509	FALSE	1	263	K15	translational activator [Saccharomyces cerevisiae YJM789]		gi|151943621	194.4	100	322812	5.18	GYGISALSEFDIIR	1357	1370	(N-term)_iTRAQ[0]	90.75	100	1684.9	1685	0.095459	56.6555	21414.2	68.8661			2013-09-17 02:56:21	1.62803	1.05969	1.68991	1.44899	1.06224	1.55349	3	3	3	999.25	1626.81	1058.9	1688.64
510	FALSE	1	267	K19	translational activator [Saccharomyces cerevisiae YJM789]		gi|151943621	194.4	100	322812	5.18	RVPFLQDISQLVR	26	38	(N-term)_iTRAQ[0]	31.54	97.788	1715.01	1714.98	-0.0257568	-15.0185	30011.8	36.4313			2013-09-17 02:43:50	1.75939	1.06849	1.39077	1.44899	1.06224	1.55349	3	3	3	950.684	1672.63	1015.8	1322.18
511	FALSE	1	334	N12	translational activator [Saccharomyces cerevisiae YJM789]		gi|151943621	194.4	100	322812	5.18	KSDVIFPILIPTLLAPPIDAFR	2018	2039	(N-term)_iTRAQ[0], Lysine(K)_iTRAQ[1]	72.11	100	2724.63	2724.95	0.321533	118.01	13053	73.7216			2013-09-17 06:48:09	1.0621	1.05855	1.59516	1.44899	1.06224	1.55349	3	3	3	570.041	605.442	603.415	909.309
761	FALSE	1	166	G17	large-subunit GTPase [Saccharomyces cerevisiae YJM789]		gi|151943709	48.73	99.958	81859.8	8.84	EAFLEWR	157	163	(N-term)_iTRAQ[0]	48.73	99.958	1094.58	1094.57	-0.00146484	-1.33828	3714.52	66.7667			2013-09-16 22:40:25	2.33354	1.20769	1.57162	2.33354	1.20769	1.57162	1	1	1	189.155	441.402	228.442	297.28
667	FALSE	1	234	J10	glucokinase [Saccharomyces cerevisiae YJM789]		gi|151943789	101.78	100	60428.6	5.84	NILVDLHSQGLLLQQYR	337	353	(N-term)_iTRAQ[0]	57.81	99.995	2154.22	2154.49	0.271973	126.251	18611.8	47.2933			2013-09-17 01:48:23	1.74117	1.06623	1.74293	1.8502	1.02535	1.55089	2	2	2	1155.63	2012.14	1232.17	2014.18
668	FALSE	1	312	M14	glucokinase [Saccharomyces cerevisiae YJM789]		gi|151943789	101.78	100	60428.6	5.84	IPDDLLDDENVTSDDLFGFLAR	113	134	(N-term)_iTRAQ[0]	43.97	99.874	2624.29	2624.52	0.230225	87.7285	4362.38	79.5948			2013-09-17 05:37:55	1.96606	0.986045	1.38001	1.8502	1.02535	1.55089	2	2	2	168.757	331.786	166.402	232.885
745	FALSE	1	144	F19	isoleucine-plus-valine requiring protein [Saccharomyces cerevisiae YJM789]		gi|151943814	58.12	99.995	35840.5	6.07	QFHPANLPASEVLR	203	216	(N-term)_iTRAQ[0]	58.12	99.995	1722.94	1722.84	-0.103394	-60.0099	25123.2	46.597			2013-09-16 20:47:59	1.35322	1.03232	1.39501	1.35322	1.03232	1.39501	1	1	1	1975.7	2673.55	2039.55	2756.12
759	FALSE	1	262	K14	conserved protein [Saccharomyces cerevisiae YJM789]		gi|151943835	49.43	99.964	40718.6	7.66	YLIEFFR	103	109	(N-term)_iTRAQ[0]	49.43	99.964	1131.63	1131.73	0.0959473	84.7866	40022.2	67.3753			2013-09-17 03:00:11	0.775365	0.7823	0.782619	0.775365	0.7823	0.782619	1	1	1	2630.65	2039.72	2057.96	2058.8
649	FALSE	1	121	E20	U3 snoRNP protein [Saccharomyces cerevisiae YJM789]		gi|151943873	114.316	100	111809	4.91	QFAPFVR	132	138	(N-term)_iTRAQ[0]	46.61	99.931	1008.58	1008.49	-0.0813599	-80.6681	11625	64.9985			2013-09-16 20:16:38	2.43605	1.82558	1.95941	2.36705	1.86263	2.22684	2	2	2	443.3	1079.9	809.279	868.606
650	FALSE	1	182	H9	U3 snoRNP protein [Saccharomyces cerevisiae YJM789]		gi|151943873	114.316	100	111809	4.91	FSNLLGTVYR	7	16	(N-term)_iTRAQ[0]	68.67	100	1313.73	1313.9	0.170898	130.086	14144.2	57.6211			2013-09-16 23:50:40	2.30001	1.90044	2.53078	2.36705	1.86263	2.22684	2	2	2	477.17	1097.49	906.833	1207.61
740	FALSE	1	93	D18	conserved protein [Saccharomyces cerevisiae YJM789]		gi|151943962	61.88	99.998	86514.5	6.02	WVQSYR	304	309	(N-term)_iTRAQ[0]	35.41	99.093	982.523	982.503	-0.0202026	-20.562	3820.11	37.7496			2013-09-16 18:53:57	1.92386	0.527532	1.59598	1.55645	0.563723	1.45889	2	2	2	384.18	739.109	202.667	613.144
741	FALSE	1	192	H19	conserved protein [Saccharomyces cerevisiae YJM789]		gi|151943962	61.88	99.998	86514.5	6.02	YVVSFDELEAR	562	572	(N-term)_iTRAQ[0]	26.47	92.891	1471.76	1471.71	-0.0493164	-33.5086	4811.41	41.0231			2013-09-16 23:22:44	1.2592	0.602396	1.33358	1.55645	0.563723	1.45889	2	2	2	465.313	585.924	280.303	620.531
775	FALSE	1	261	K13	26S proteasome PA700 subunit [Saccharomyces cerevisiae YJM789]		gi|151943971	43.05	99.844	118899	4.52	LLSDVSDFEGWGHEYIR	139	155	(N-term)_iTRAQ[0]	43.05	99.844	2167.06	2167.25	0.188477	86.9735	39801.3	32.0682			2013-09-17 03:02:26	1.32544	0.997728	1.40191	1.32544	0.997728	1.40191	1	1	1	1246.69	1652.4	1243.85	1747.74
786	FALSE	1	245	J21	ATP synthase [Saccharomyces cerevisiae YJM789]		gi|151944234	38.21	99.524	41212.9	9.08	NNPIFVLPLPR	173	183	(N-term)_iTRAQ[0]	38.21	99.524	1423.85	1423.77	-0.0809326	-56.8405	3225.7	52.2537			2013-09-17 02:21:04	1.35345	1.00157	1.5987	1.35345	1.00157	1.5987	1	1	1	289.685	392.074	290.139	463.121
817	FALSE	1	241	J17	RNase MRP subunit [Saccharomyces cerevisiae YJM789]		gi|151944323	26.8062	93.421	112367	9.85	SNDSEGDFLK	302	311	(N-term)_iTRAQ[0], Lysine(K)_iTRAQ[10]	27.77	94.73	1399.7	1399.8	0.107178	76.5722	9084.86	47.9			2013-09-17 02:10:28	0.928089	0.621411	0.675117	0.928089	0.621411	0.675117	1	1	1	877.758	814.637	545.449	592.589
590	FALSE	1	192	H19	suppressor of rasval19 [Saccharomyces cerevisiae YJM789]		gi|151944399	138.82	100	64556.9	5.48	GGFQSQLTFLR	112	122	(N-term)_iTRAQ[0]	38.73	99.578	1397.77	1397.71	-0.0546875	-39.1249	3503.17	51.1554			2013-09-16 23:22:06	0.845966	1.33721	1.28308	0.952762	1.16674	1.22249	2	2	2	387.844	328.103	518.63	497.636
591	FALSE	1	337	N15	suppressor of rasval19 [Saccharomyces cerevisiae YJM789]		gi|151944399	138.82	100	64556.9	5.48	IDTVVLDALQLLK	99	111	(N-term)_iTRAQ[0], Lysine(K)_iTRAQ[13]	100.09	100	1729.07	1729.2	0.13147	76.0348	7560.85	76.0321			2013-09-17 06:40:08	1.07304	1.01799	1.16475	0.952762	1.16674	1.22249	2	2	2	430.891	462.363	438.644	501.881
424	FALSE	1	243	J19	killer toxin resistant protein [Saccharomyces cerevisiae YJM789]		gi|151944405	265.97	100	131984	7.63	THLDDIFSPFDLK	828	840	(N-term)_iTRAQ[0], Lysine(K)_iTRAQ[13]	46.89	99.935	1835.98	1835.95	-0.0251465	-13.6965	13625.3	60.0243			2013-09-17 02:16:15	1.56059	1.22638	2.26248	1.68261	1.21847	2.00207	3	3	3	709.76	1107.65	870.437	1605.82
425	FALSE	1	319	M21	killer toxin resistant protein [Saccharomyces cerevisiae YJM789]		gi|151944405	265.97	100	131984	7.63	AGGDLIPWLISQQFQDEEFASLSGAR	609	634	(N-term)_iTRAQ[0]	185.65	100	2979.5	2979.35	-0.144043	-48.3447	181215	71.9279			2013-09-17 05:57:27	1.45127	1.02473	1.70236	1.68261	1.21847	2.00207	3	3	3	2455.63	3563.77	2516.35	4180.37
426	FALSE	1	340	N18	killer toxin resistant protein [Saccharomyces cerevisiae YJM789]		gi|151944405	265.97	100	131984	7.63	DGGRIPDPLCVIQIALEGEISK	575	596	(N-term)_iTRAQ[0], Lysine(K)_iTRAQ[22], MMTS (C)[10]	33.43	98.569	2657.42	2657.47	0.0461426	17.3637	14362.2	74.8555			2013-09-17 06:30:30	2.10336	1.43951	2.08355	1.68261	1.21847	2.00207	3	3	3	386.839	813.663	556.857	805.997
507	FALSE	1	271	K23	nuclear GTPase [Saccharomyces cerevisiae YJM789]		gi|151944713	197.89	100	65804.9	8.92	EFDLDGLFSSLDK	495	507	(N-term)_iTRAQ[0], Lysine(K)_iTRAQ[13]	45.64	99.914	1773.92	1773.74	-0.174683	-98.4729	52562.5	31.6148			2013-09-17 02:31:59	0.819041	0.519315	0.809957	0.597776	0.385778	0.570548	2	2	2	3788.1	3102.61	1967.22	3068.2
508	FALSE	1	346	N24	nuclear GTPase [Saccharomyces cerevisiae YJM789]		gi|151944713	197.89	100	65804.9	8.92	SVIDASDVILYVLDAR	171	186	(N-term)_iTRAQ[0]	152.25	100	1893.05	1892.85	-0.190552	-100.659	192415	89.8807			2013-09-17 06:10:15	0.436286	0.286578	0.401905	0.597776	0.385778	0.570548	2	2	2	4529.58	1976.19	1298.08	1820.46
841	FALSE	1	313	M15	conserved protein [Saccharomyces cerevisiae YJM789]		gi|151944797	23.5	85.914	82355.5	8.71	YTWGSWLK	61	68	(N-term)_iTRAQ[0], Lysine(K)_iTRAQ[8]	23.5	85.914	1328.72	1328.72	-0.0032959	-2.4805	17708.4	59.7908			2013-09-17 05:40:29	0.783655	0.526552	0.679638	0.783655	0.526552	0.679638	1	1	1	795.866	623.685	419.065	540.901
378	FALSE	1	124	E23	karyopherin beta 4 [Saccharomyces cerevisiae YJM789]		gi|151944826	312.61	100	131267	4.53	VLNEQVDESYGLR	694	706	(N-term)_iTRAQ[0]	113.31	100	1665.86	1665.63	-0.230957	-138.642	28071.9	58.3292			2013-09-16 20:25:16	0.857979	0.839552	1.01465	1.11698	0.853096	1.3291	4	4	4	2546.91	2185.2	2138.26	2584.22
379	FALSE	1	124	E23	karyopherin beta 4 [Saccharomyces cerevisiae YJM789]		gi|151944826	312.61	100	131267	4.53	ANTFENISTMAR	550	561	(N-term)_iTRAQ[0]	56.1	99.992	1498.74	1498.53	-0.211182	-140.906	7922.67	50.3275			2013-09-16 20:26:14	1.58692	1.22751	1.89927	1.11698	0.853096	1.3291	4	4	4	560.329	889.2	687.811	1064.22
380	FALSE	1	289	L17	karyopherin beta 4 [Saccharomyces cerevisiae YJM789]		gi|151944826	312.61	100	131267	4.53	VFDNFRPVVFGLFQSK	860	875	(N-term)_iTRAQ[0], Lysine(K)_iTRAQ[16]	39.49	99.645	2188.22	2188.28	0.0603027	27.5579	10081	35.3725			2013-09-17 04:33:06	1.03562	0.866904	1.36443	1.11698	0.853096	1.3291	4	4	4	1073.55	1111.79	930.662	1464.78
381	FALSE	1	308	M10	karyopherin beta 4 [Saccharomyces cerevisiae YJM789]		gi|151944826	312.61	100	131267	4.53	EQNPFVHEMLEALVIR	896	911	(N-term)_iTRAQ[0]	103.71	100	2069.1	2069.4	0.306641	148.2	63506.8	69.4645			2013-09-17 05:22:32	1.10396	0.592854	1.18678	1.11698	0.853096	1.3291	4	4	4	2720.26	3003.04	1612.71	3228.35
762	FALSE	1	135	F10	lethal with conditional pap1 [Saccharomyces cerevisiae YJM789]		gi|151944842	48.6562	99.957	45544.8	6.45	MQAMEEYIR	242	250	(N-term)_iTRAQ[0]	49.62	99.966	1314.63	1314.76	0.129395	98.4265	47057.8	45.0544			2013-09-16 21:15:51	3.35651	2.28714	2.57333	3.35651	2.28714	2.57333	1	1	1	1059.71	3556.94	2423.71	2726.99
807	FALSE	1	335	N13	rho GTPase-activating protein [Saccharomyces cerevisiae YJM789]		gi|151944873	30.48	97.176	269514	8.57	FVNNIISNVLDLIPNER	1650	1666	(N-term)_iTRAQ[0]	30.48	97.176	2114.17	2114.4	0.223877	105.893	3424.15	63.8276			2013-09-17 06:47:31	2.82618	2.89635	2.60439	2.82618	2.89635	2.60439	1	1	1		432.32	443.054	398.393
447	FALSE	1	171	G22	U3 snoRNP protein [Saccharomyces cerevisiae YJM789]		gi|151945015	238.22	100	218875	6.02	VVENVLGEPFDR	1755	1766	(N-term)_iTRAQ[0]	81.95	100	1517.81	1517.65	-0.162354	-106.966	37018	77.3927			2013-09-16 22:54:12	3.18229	2.6303	3.04095	3.51607	2.06379	3.39642	4	4	4	469.326	1493.53	1234.47	1427.2
448	FALSE	1	308	M10	U3 snoRNP protein [Saccharomyces cerevisiae YJM789]		gi|151945015	238.22	100	218875	6.02	DSEAWLSGFLNEYVTENYDISR	618	639	(N-term)_iTRAQ[0]	69.93	100	2752.29	2752.69	0.400391	145.476	12338.6	65.7059			2013-09-17 05:23:11	1.93047	1.09217	2.49898	3.51607	2.06379	3.39642	4	4	4	455.447	879.224	497.426	1138.15
449	FALSE	1	318	M20	U3 snoRNP protein [Saccharomyces cerevisiae YJM789]		gi|151945015	238.22	100	218875	6.02	LLLSLFEFR	1503	1511	(N-term)_iTRAQ[0]	58.64	99.996	1281.77	1281.76	-0.0106201	-8.28552	8519.87	73.3364			2013-09-17 05:57:08	6.86975	3.15268	5.80735	3.51607	2.06379	3.39642	4	4	4		821.587	377.045	694.529
450	FALSE	1	340	N18	U3 snoRNP protein [Saccharomyces cerevisiae YJM789]		gi|151945015	238.22	100	218875	6.02	SPTYASSYSSLFEEFISHYLENR	677	699	(N-term)_iTRAQ[0]	27.7	94.645	2871.36	2871.4	0.0361328	12.5839	8768.38	28.8803			2013-09-17 06:30:10	3.62147	2.00304	3.01534	3.51607	2.06379	3.39642	4	4	4	400.063	1448.82	801.342	1206.33
835	FALSE	1	335	N13	hypothetical protein SCY_3180 [Saccharomyces cerevisiae YJM789]		gi|151945016	24.18	87.956	90125.9	6.01	ITVHIADILQRHR	333	345	(N-term)_iTRAQ[0]	24.18	87.956	1716.02	1716.12	0.103882	60.5367	30574.2	59.4598			2013-09-17 06:45:36	1.40899	1.58633	1.44875	1.40899	1.58633	1.44875	1	1	1	279.335	393.582	443.117	404.687
832	FALSE	1	94	D19	U3 snoRNP protein [Saccharomyces cerevisiae YJM789]		gi|151945077	24.3762	88.488	75449.1	4.57	RIQDSNFDDLQR	372	383	(N-term)_iTRAQ[0]	25.34	90.779	1650.83	1650.73	-0.10376	-62.853	14886.6	33.9879			2013-09-16 18:57:49	1.92663	1.64034	1.70167	1.92663	1.64034	1.70167	1	1	1	887.894	1710.64	1456.45	1510.9
675	FALSE	1	340	N18	actin-related protein [Saccharomyces cerevisiae YJM789]		gi|151945133	94.29	100	53083.2	5.57	DITLFIQSLLR	237	247	(N-term)_iTRAQ[0]	94.29	100	1462.88	1462.91	0.0377197	25.7846	69113.5	79.3374			2013-09-17 06:29:13	1.61915	1.2609	2.24863	1.61915	1.2609	2.24863	1	1	1	1056.68	1710.92	1332.37	2376.09
774	FALSE	1	98	D23	U3 snoRNP protein [Saccharomyces cerevisiae YJM789]		gi|151945258	43.58	99.862	71635	4.81	WKDQGGVGITK	447	457	(N-term)_iTRAQ[0], Lysine(K)_iTRAQ[2,11]	43.58	99.862	1620.94	1620.71	-0.232544	-143.462	21736.3	27.8569			2013-09-16 19:08:42	2.82651	1.98019	2.67499	2.82651	1.98019	2.67499	1	1	1	1056.48	2986.15	2092.03	2826.07
115	FALSE	1	18	A18	nucleolar complex associated [Saccharomyces cerevisiae YJM789]		gi|151945296	840.54	100	93091.3	8.59	EVKEEK	666	671	(N-term)_iTRAQ[0], Lysine(K)_iTRAQ[3,6]	33.48	98.585	1193.71	1193.67	-0.0386963	-32.4168	5164.45	31.237			2013-09-16 15:07:15	1.47768	1.24881	1.32582	1.47932	0.98768	1.34982	12	12	12	642.335	949.166	802.157	851.621
116	FALSE	1	49	B22	nucleolar complex associated [Saccharomyces cerevisiae YJM789]		gi|151945296	840.54	100	93091.3	8.59	EQQQLKK	54	60	(N-term)_iTRAQ[0], Lysine(K)_iTRAQ[6,7]	41.54	99.779	1333.82	1333.66	-0.160645	-120.44	9264.78	46.9096			2013-09-16 16:33:21	1.70746	1.25441	1.35034	1.47932	0.98768	1.34982	12	12	12	848.344	1448.52	1064.17	1145.56
117	FALSE	1	65	C14	nucleolar complex associated [Saccharomyces cerevisiae YJM789]		gi|151945296	840.54	100	93091.3	8.59	GIEIPKENK	79	87	(N-term)_iTRAQ[0], Lysine(K)_iTRAQ[6,9]	42.97	99.841	1459.89	1459.92	0.03125	21.4058	22526.7	58.6276			2013-09-16 17:14:20	1.44422	0.924354	1.32229	1.47932	0.98768	1.34982	12	12	12	1298.5	1875.33	1200.28	1716.99
118	FALSE	1	86	D11	nucleolar complex associated [Saccharomyces cerevisiae YJM789]		gi|151945296	840.54	100	93091.3	8.59	LAEKDPEFYK	118	127	(N-term)_iTRAQ[0], Lysine(K)_iTRAQ[4,10]	67.35	99.999	1671.93	1672.06	0.123291	73.7416	192857	59.0837			2013-09-16 18:29:59	1.64056	0.958521	1.37918	1.47932	0.98768	1.34982	12	12	12	7806.76	12807.4	7482.95	10766.9
119	FALSE	1	90	D15	nucleolar complex associated [Saccharomyces cerevisiae YJM789]		gi|151945296	840.54	100	93091.3	8.59	LNQNSTFIQEK	619	629	(N-term)_iTRAQ[0], Lysine(K)_iTRAQ[11]	73.34	100	1609.88	1609.89	0.0133057	8.26501	54992.4	42.5819			2013-09-16 18:43:43	1.42793	0.971969	1.56571	1.47932	0.98768	1.34982	12	12	12	3476.59	4964.33	3379.14	5443.35
120	FALSE	1	158	G9	nucleolar complex associated [Saccharomyces cerevisiae YJM789]		gi|151945296	840.54	100	93091.3	8.59	FLNDVAWNK	646	654	(N-term)_iTRAQ[0], Lysine(K)_iTRAQ[9]	67.65	99.999	1394.77	1394.92	0.154541	110.801	25360.4	65.076			2013-09-16 22:13:09	1.61492	0.817179	1.26834	1.47932	0.98768	1.34982	12	12	12	1161.89	1876.36	949.472	1473.67
121	FALSE	1	190	H17	nucleolar complex associated [Saccharomyces cerevisiae YJM789]		gi|151945296	840.54	100	93091.3	8.59	DMSVETFFEK	69	78	(N-term)_iTRAQ[0], Lysine(K)_iTRAQ[10]	71.62	100	1520.76	1520.8	0.0471191	30.984	19497	39.0804			2013-09-16 23:28:50	2.15592	1.15895	1.66604	1.47932	0.98768	1.34982	12	12	12	696.504	1501.61	807.21	1160.4
122	FALSE	1	234	J10	nucleolar complex associated [Saccharomyces cerevisiae YJM789]		gi|151945296	840.54	100	93091.3	8.59	FLNDVAWNKTPLGSYVAVQR	646	665	(N-term)_iTRAQ[0], Lysine(K)_iTRAQ[9]	87.08	100	2566.4	2566.72	0.314941	122.717	30760.5	53.2624			2013-09-17 01:47:25	1.14407	1.26723	1.41532	1.47932	0.98768	1.34982	12	12	12	2282.6	2611.47	2892.6	3230.63
123	FALSE	1	272	K24	nucleolar complex associated [Saccharomyces cerevisiae YJM789]		gi|151945296	840.54	100	93091.3	8.59	AFHELMFMVLK	231	241	(N-term)_iTRAQ[0], Lysine(K)_iTRAQ[11]	90.64	100	1653.91	1653.7	-0.207642	-125.546	58094.5	73.8975			2013-09-17 02:28:07	1.45132	1.00813	1.46265	1.47932	0.98768	1.34982	12	12	12	1670.48	2424.41	1684.06	2443.33
124	FALSE	1	296	L24	nucleolar complex associated [Saccharomyces cerevisiae YJM789]		gi|151945296	840.54	100	93091.3	8.59	AFHELMFMVLK	231	241	(N-term)_iTRAQ[0], Lysine(K)_iTRAQ[11]	88.24	100	1653.91	1653.74	-0.165771	-100.23	57574.6	72.2586			2013-09-17 04:51:04	1.47426	1.03957	1.44798	1.47932	0.98768	1.34982	12	12	12	1801.03	2655.19	1872.31	2607.85
125	FALSE	1	312	M14	nucleolar complex associated [Saccharomyces cerevisiae YJM789]		gi|151945296	840.54	100	93091.3	8.59	QLIYPLVQVTLGVIR	471	485	(N-term)_iTRAQ[0]	79.59	100	1856.15	1856.32	0.166016	89.4409	45633.4	67.67			2013-09-17 05:35:21	1.22508	0.629084	0.970331	1.47932	0.98768	1.34982	12	12	12	1898.06	2325.27	1194.04	1841.75
126	FALSE	1	317	M19	nucleolar complex associated [Saccharomyces cerevisiae YJM789]		gi|151945296	840.54	100	93091.3	8.59	NSAAELFGIDEVLGYQVGFEYIR	386	408	(N-term)_iTRAQ[0]	185.28	100	2734.38	2734.37	-0.0168457	-6.16069	62424.3	86.9448			2013-09-17 05:51:23	1.23236	0.807325	1.16448	1.47932	0.98768	1.34982	12	12	12	1595.67	1966.44	1288.22	1858.13
669	FALSE	1	243	J19	Ef-Tu [Saccharomyces cerevisiae YJM789]		gi|151945474	101.4	100	51404	6.19	LLDAVDEYIPTPER	230	243	(N-term)_iTRAQ[0]	57.28	99.994	1774.93	1774.91	-0.0274658	-15.4743	11017.3	58.1642			2013-09-17 02:16:54	1.06249	0.77565	1.36659	1.23586	0.833747	1.42905	2	2	2	717.503	762.34	556.531	980.533
670	FALSE	1	282	L10	Ef-Tu [Saccharomyces cerevisiae YJM789]		gi|151945474	101.4	100	51404	6.19	DLNKPFLMPVEDIFSISGR	244	262	(N-term)_iTRAQ[0], Lysine(K)_iTRAQ[4]	44.12	99.878	2466.33	2466.67	0.336914	136.605	15643.6	50.1309			2013-09-17 04:10:59	1.43753	0.896196	1.49437	1.23586	0.833747	1.42905	2	2	2	1136.7	1634.04	1018.71	1698.66
714	FALSE	1	312	M14	RNA exonuclease [Saccharomyces cerevisiae YJM789]		gi|151945554	73.87	100	38670.5	9.82	ISIVNYFGHVVLDEFVKPR	143	161	(N-term)_iTRAQ[0], Lysine(K)_iTRAQ[17]	73.87	100	2520.42	2520.62	0.199219	79.0418	19892.5	60.2699			2013-09-17 05:35:59	2.65125	2.27388	2.80006	2.65125	2.27388	2.80006	1	1	1	547.245	1450.89	1244.37	1532.32
342	FALSE	1	48	B21	nucleolar protein [Saccharomyces cerevisiae YJM789]		gi|151945592	426.212	100	62313.5	9.48	KGEGSTHLK	423	431	(N-term)_iTRAQ[0], Lysine(K)_iTRAQ[1,9]	28.66	95.707	1388.82	1388.69	-0.137817	-99.2332	4995.3	31.8677			2013-09-16 16:30:29	1.95477	1.46829	1.73744	1.86065	1.04108	1.42889	7	7	7	531.333	1038.63	780.149	923.159
343	FALSE	1	59	C8	nucleolar protein [Saccharomyces cerevisiae YJM789]		gi|151945592	426.212	100	62313.5	9.48	KVAFVQQK	220	227	(N-term)_iTRAQ[0], Lysine(K)_iTRAQ[1,8]	49.03	99.961	1379.87	1380.05	0.171631	124.381	14735.7	38.4902			2013-09-16 17:34:12	2.48341	1.43071	1.60172	1.86065	1.04108	1.42889	7	7	7	1149.76	2855.33	1644.97	1841.59
344	FALSE	1	132	F7	nucleolar protein [Saccharomyces cerevisiae YJM789]		gi|151945592	426.212	100	62313.5	9.48	GFAYVQFK	321	328	(N-term)_iTRAQ[0], Lysine(K)_iTRAQ[8]	48.87	99.959	1247.7	1247.89	0.183838	147.341	17412	51.2128			2013-09-16 21:26:23	1.52999	0.544773	1.1475	1.86065	1.04108	1.42889	7	7	7	1168.07	1787.14	636.333	1340.37
345	FALSE	1	137	F12	nucleolar protein [Saccharomyces cerevisiae YJM789]		gi|151945592	426.212	100	62313.5	9.48	SISFDEALPR	210	219	(N-term)_iTRAQ[0]	76.73	100	1278.68	1278.77	0.0869141	67.9716	11497.1	79.0595			2013-09-16 21:10:23	1.65087	0.929015	1.43691	1.86065	1.04108	1.42889	7	7	7	444.129	733.199	412.603	638.172
346	FALSE	1	163	G14	nucleolar protein [Saccharomyces cerevisiae YJM789]		gi|151945592	426.212	100	62313.5	9.48	HFEPCGDIEYVR	298	309	(N-term)_iTRAQ[0], MMTS (C)[5]	37.31	99.414	1654.75	1654.82	0.0753174	45.516	21077.7	48.5667			2013-09-16 22:30:09	1.84623	1.16048	1.46088	1.86065	1.04108	1.42889	7	7	7	1213.3	2240.03	1408.01	1772.48
347	FALSE	1	165	G16	nucleolar protein [Saccharomyces cerevisiae YJM789]		gi|151945592	426.212	100	62313.5	9.48	ATLGQEITIEGLR	408	420	(N-term)_iTRAQ[0]	99.79	100	1544.88	1544.88	-0.000610352	-0.395081	70888.2	62.5034			2013-09-16 22:35:17	1.81062	0.975081	1.40069	1.86065	1.04108	1.42889	7	7	7	1949.72	3530.21	1901.14	2730.96
348	FALSE	1	314	M16	nucleolar protein [Saccharomyces cerevisiae YJM789]		gi|151945592	426.212	100	62313.5	9.48	SIFVGNLDFEEIEESLWK	280	297	(N-term)_iTRAQ[0], Lysine(K)_iTRAQ[18]	87.75	100	2443.26	2443.39	0.124268	50.8613	50583.5	49.9549			2013-09-17 05:43:03	1.88366	1.10179	1.29523	1.86065	1.04108	1.42889	7	7	7	1539.82	2900.49	1696.57	1994.43
836	FALSE	1	385	P12	co-chaperone [Saccharomyces cerevisiae YJM789]		gi|151945655	24.11	87.76	75040.1	5.45	AAALAK	437	442	(N-term)_iTRAQ[0], Lysine(K)_iTRAQ[6]	24.11	87.76	832.55	832.62	0.0702515	84.3811	48824	8.93603			2013-09-17 08:52:44	0.854646	0.742295	0.870239	0.854646	0.742295	0.870239	1	1	1	7451.14	6368.09	5530.94	6484.27
804	FALSE	1	270	K22	U3 snoRNP protein [Saccharomyces cerevisiae YJM789]		gi|151945830	31.37	97.7	163331	5.98	TSIINIPYIPVLATR	1110	1124	(N-term)_iTRAQ[0]	31.37	97.7	1815.09	1814.94	-0.148071	-81.5781	10072.9	38.0516			2013-09-17 02:36:27	0.989329	0.767856	1.22844	0.989329	0.767856	1.22844	1	1	1	672.27	665.096	516.207	825.842
470	FALSE	1	117	E16	U3 snoRNP protein [Saccharomyces cerevisiae YJM789]		gi|151946073	231.356	100	117647	4.97	MPIGQEWTSR	863	872	(N-term)_iTRAQ[0]	51.48	99.978	1348.68	1348.69	0.0128174	9.50365	37868.9	43.7392			2013-09-16 20:03:50	3.46134	2.31066	2.6049	3.19669	2.24721	2.61654	3	3	3	1143.21	3957.04	2641.57	2977.95
471	FALSE	1	160	G11	U3 snoRNP protein [Saccharomyces cerevisiae YJM789]		gi|151946073	231.356	100	117647	4.97	YQSSAVPFPFENR	842	854	(N-term)_iTRAQ[0]	73.65	100	1685.84	1685.98	0.140015	83.0533	103978	65.2722			2013-09-16 22:19:14	2.22528	1.60781	2.04943	3.19669	2.24721	2.61654	3	3	3	2695.78	5998.88	4334.31	5524.81
472	FALSE	1	268	K20	U3 snoRNP protein [Saccharomyces cerevisiae YJM789]		gi|151946073	231.356	100	117647	4.97	LSLTDMMNVIDDR	242	254	(N-term)_iTRAQ[0]	107.19	100	1666.83	1666.78	-0.0510254	-30.6123	74544.8	81.7685			2013-09-17 02:40:18	4.24104	3.05466	3.35551	3.19669	2.24721	2.61654	3	3	3	729.454	3093.64	2228.23	2447.69
828	FALSE	1	255	K7	43 kDa 8-oxo-guanine DNA glycosylase [Saccharomyces cerevisiae YJM789]		gi|151946104	24.84	89.654	48439.7	8.97	YFRLDVSLK	85	93	(N-term)_iTRAQ[0], Lysine(K)_iTRAQ[9]	24.84	89.654	1428.85	1429	0.15564	108.927	8980.38	39.4037			2013-09-17 03:21:58	0.728842	0.509309	0.909457	0.728842	0.509309	0.909457	1	1	1	815.482	594.358	415.332	741.646
840	FALSE	1	287	L15	RNA polymerase II elongation factor [Saccharomyces cerevisiae YJM789]		gi|151946151	23.53	86.011	126333	5.09	FLLPSVDTATIWGVR	277	291	(N-term)_iTRAQ[0]	23.53	86.011	1819.02	1819.15	0.121582	66.8392	6060.98	41.6303			2013-09-17 04:28:36	1.3178	1.06079	1.57002	1.3178	1.06079	1.57002	1	1	1	536.68	707.237	569.302	842.599
657	FALSE	1	165	G16	conserved protein [Saccharomyces cerevisiae YJM789]		gi|151946633	110.366	100	60872.6	4.8	DFLLETVR	438	445	(N-term)_iTRAQ[0]	55.11	99.99	1136.64	1136.65	0.0098877	8.69903	6414.18	65.1989			2013-09-16 22:37:31	2.89629	2.40268	2.07321	3.12119	2.17456	2.41513	2	2	2	191.626	555.003	460.416	397.281
658	FALSE	1	295	L23	conserved protein [Saccharomyces cerevisiae YJM789]		gi|151946633	110.366	100	60872.6	4.8	FINLILLER	278	286	(N-term)_iTRAQ[0]	56.22	99.992	1274.8	1274.71	-0.0887451	-69.6152	18733.7	71.8478			2013-09-17 04:48:11	3.36356	1.96809	2.81343	3.12119	2.17456	2.41513	2	2	2	288.114	969.09	567.034	810.588
220	FALSE	1	356	O10	Chain A, Model For Eef3 Bound To An 80s Ribosome		gi|152149117	581.885	100	118256	5.49	IAILAAFSAXVDAAKDQVALR	146	166	(N-term)_iTRAQ[0], Lysine(K)_iTRAQ[15]	44.81	99.896	2444.45	2444.79	0.34082	139.426	19230.9	52.2877			2013-09-17 07:53:53	0.372366	0.531368	0.842077	0.974054	0.579565	0.857637	8	8	8	1162.93	433.037	617.946	979.279
760	FALSE	1	283	L11	Chain A, Topoisomerase Residues 410-1202		gi|157830305	49.26	99.963	103192	6.34	ELILFSLADNIR	271	282	(N-term)_iTRAQ[0]	49.26	99.963	1547.89	1548.1	0.203369	131.385	6008.34	67.9492			2013-09-17 04:15:09	1.09005	0.756728	1.65369	1.09005	0.756728	1.65369	1	1	1	404.659	441.097	306.216	669.18
758	FALSE	1	267	K19	Chain A, Substrate Specificity And Assembly Of Catalytic Center Derived From Two Structures Of Liga		gi|157834086	50.17	99.97	25565.5	6.17	EGQIVPQEITLALLR	71	85	(N-term)_iTRAQ[0]	50.17	99.97	1824.07	1824.04	-0.0322266	-17.6674	14825.1	67.6291			2013-09-17 02:44:47	1.23164	0.843419	1.25273	1.23164	0.843419	1.25273	1	1	1	885.946	1091.16	747.224	1109.85
733	FALSE	1	92	D17	Chain B, Crystal Structure Of The Yeast Nucleosome Core Particle Reveals Fundamental Differences In		gi|15988133	66.87	99.999	12959.6	11.36	DNIQGITKPAIR	24	35	(N-term)_iTRAQ[0], Lysine(K)_iTRAQ[8]	66.87	99.999	1613.96	1613.92	-0.0340576	-21.1019	40785.8	45.1501			2013-09-16 18:50:06	1.46641	0.643992	1.15145	1.46641	0.643992	1.15145	1	1	1	3031.41	4445.28	1952.21	3490.53
512	FALSE	1	309	M11	RecName: Full=ATP-dependent RNA helicase ROK1; AltName: Full=Rescuer of KEM1 protein 1		gi|160358657	190.03	100	73121.1	9.27	GNVSGIDIPLPIGSFEDLISR	106	126	(N-term)_iTRAQ[0]	145.41	100	2343.27	2343.58	0.30957	132.11	106112	89.3767			2013-09-17 05:25:25	3.62441	2.09358	2.78908	2.67253	1.63348	2.28435	2	2	2	701.81	2543.65	1469.3	1957.4
513	FALSE	1	341	N19	RecName: Full=ATP-dependent RNA helicase ROK1; AltName: Full=Rescuer of KEM1 protein 1		gi|160358657	190.03	100	73121.1	9.27	AMFSATIPSNVEEIAQSIMMDPVR	309	332	(N-term)_iTRAQ[0]	44.62	99.891	2781.37	2781.37	-0.00683594	-2.45776	14253.9	84.43			2013-09-17 06:26:19	1.97065	1.2745	1.87096	2.67253	1.63348	2.28435	2	2	2	336.39	662.907	428.728	629.372
651	FALSE	1	66	C15	RecName: Full=ATP-dependent RNA helicase SUB2; AltName: Full=Suppressor of BRR1 protein 2		gi|160358710	114.09	100	55134.9	5.34	NKDTAPHIVVATPGR	180	194	(N-term)_iTRAQ[0], Lysine(K)_iTRAQ[2]	28.03	95.036	1864.07	1864.07	0.00415039	2.22653	15788.3	28.7405			2013-09-16 17:12:44	1.3193	0.892464	1.52723	1.16537	0.847956	1.29719	3	3	3	1898.37	2504.52	1694.23	2899.25
652	FALSE	1	193	H20	RecName: Full=ATP-dependent RNA helicase SUB2; AltName: Full=Suppressor of BRR1 protein 2		gi|160358710	114.09	100	55134.9	5.34	LTLHGLQQYYIK	276	287	(N-term)_iTRAQ[0], Lysine(K)_iTRAQ[12]	49.01	99.96	1765.03	1764.91	-0.113525	-64.3194	28495.6	25.3286			2013-09-16 23:19:13	0.985272	0.832384	1.36452	1.16537	0.847956	1.29719	3	3	3	2221.65	2188.93	1849.26	3031.49
653	FALSE	1	265	K17	RecName: Full=ATP-dependent RNA helicase SUB2; AltName: Full=Suppressor of BRR1 protein 2		gi|160358710	114.09	100	55134.9	5.34	RFLQNPLEIFVDDEAK	260	275	(N-term)_iTRAQ[0], Lysine(K)_iTRAQ[16]	37.05	99.378	2222.21	2222.23	0.0236816	10.6568	11302.4	46.0212			2013-09-17 02:50:53	1.21755	0.82074	1.04743	1.16537	0.847956	1.29719	3	3	3	1067.7	1299.98	876.302	1118.33
671	FALSE	1	263	K15	RecName: Full=ATP-dependent RNA helicase DBP3; AltName: Full=DEAD box protein 3; AltName: Full=Heli		gi|160380616	100.05	100	69038.5	9.2	TVINLTFPLTVEDYVHR	430	446	(N-term)_iTRAQ[0]	100.05	100	2161.18	2161.29	0.107422	49.7052	41842	60.8508			2013-09-17 02:56:02	1.76509	1.28458	1.72346	1.76509	1.28458	1.72346	1	1	1	1109.16	1957.77	1424.8	1911.6
731	FALSE	1	340	N18	RecName: Full=ATP-dependent RNA helicase MAK5; AltName: Full=Maintenance of killer protein 5		gi|160409988	68.49	100	98645.7	8.67	WQNTVPLLPIETDILSQLR	617	635	(N-term)_iTRAQ[0]	68.49	100	2380.34	2380.37	0.0378418	15.8977	63646	40.8214			2013-09-17 06:29:51	1.22323	0.986324	1.36244	1.22322	0.986324	1.36244	1	1	1	1185.91	1450.64	1169.69	1615.73
702	FALSE	1	312	M14	Chain A, Segmental Isotope Labeling Of Npl3p		gi|163310814	84.02	100	13335.7	6.36	DFDGTGALEFPSEEILVEALER	65	86	(N-term)_iTRAQ[0]	84.02	100	2581.28	2581.49	0.215088	83.3261	13414	72.0114			2013-09-17 05:36:38	2.17966	1.42357	1.77246	2.17966	1.42357	1.77246	1	1	1	501.542	1093.19	713.981	888.964
715	FALSE	1	343	N21	open reading frame found c-terminal of ADA2 that was sequenced during the cloneing of ADA2. There i		gi|170992	73.71	100	59167.5	8.98	ILDLIISKL	431	439	(N-term)_iTRAQ[0], Lysine(K)_iTRAQ[8]	73.71	100	1315.88	1315.83	-0.0484619	-36.8285	113373	74.5576			2013-09-17 06:19:15	4.77351	3.91094	4.35624	4.77351	3.91094	4.35624	1	1	1	1054.81	5035.14	4125.3	4595.01
810	FALSE	1	113	E12	argininosuccinate synthetase (ARG1; E.C. 6.8.4.5) [Saccharomyces cerevisiae]		gi|171085	28.29	95.325	51797.3	5.52	LTYTDNK	234	240	(N-term)_iTRAQ[0], Lysine(K)_iTRAQ[7]	28.29	95.325	1142.63	1142.71	0.0821533	71.8984	24892.2	49.6393			2013-09-16 19:51:41	1.58676	1.21288	1.59297	1.58676	1.21288	1.59298	1	1	1	1100.01	1745.44	1334.18	1752.29
370	FALSE	1	68	C17	V-ATPase [Saccharomyces cerevisiae]		gi|171099	329.64	100	47346.8	6.69	NVQEFTTAAR	223	232	(N-term)_iTRAQ[0]	33.38	98.552	1280.67	1280.64	-0.0349121	-27.2608	7072.27	29.9669			2013-09-16 17:05:41	1.32748	0.993012	1.47589	1.31328	1.06654	1.63439	4	4	4	821.669	1090.75	815.927	1212.69
371	FALSE	1	264	K16	V-ATPase [Saccharomyces cerevisiae]		gi|171099	329.64	100	47346.8	6.69	IIEILQGLNETSTNAYR	63	79	(N-term)_iTRAQ[0]	77.36	100	2079.12	2079.19	0.0664062	31.9396	33477.1	55.4493			2013-09-17 02:54:26	1.24297	0.998476	1.47124	1.31328	1.06654	1.63439	4	4	4	1322.01	1643.22	1319.99	1944.99
372	FALSE	1	289	L17	V-ATPase [Saccharomyces cerevisiae]		gi|171099	329.64	100	47346.8	6.69	TLPINNMPVPEYLENFQWQTR	80	100	(N-term)_iTRAQ[0]	78.81	100	2734.38	2734.44	0.0634766	23.2143	27807.3	62.8896			2013-09-17 04:32:08	1.2223	0.871147	1.49589	1.31328	1.06654	1.63439	4	4	4	1202.58	1469.91	1047.62	1798.92
373	FALSE	1	315	M17	V-ATPase [Saccharomyces cerevisiae]		gi|171099	329.64	100	47346.8	6.69	SIKDLITLISNESSQLDADVR	107	127	(N-term)_iTRAQ[0], Lysine(K)_iTRAQ[3]	140.09	100	2605.43	2605.5	0.0739746	28.3925	49215.4	77.1339			2013-09-17 05:44:39	1.4749	1.49807	2.19676	1.31328	1.06654	1.63439	4	4	4	1419.16	2093.13	2126	3117.56
834	FALSE	1	317	M19	atpase beta subunit [Saccharomyces cerevisiae]		gi|171108	24.21	88.038	36636.4	5.07	SLQDIIAILGMDELSEQDKLTVER	221	244	(N-term)_iTRAQ[0], Lysine(K)_iTRAQ[19]	24.21	88.038	3004.61	3004.59	-0.0231934	-7.71925	5577.19	61.9808			2013-09-17 05:52:39	1.29977	0.715962	1.34701	1.29977	0.715962	1.34701	1	1	1	492.342	639.933	352.498	663.19
127	FALSE	1	67	C16	vacuolar H+-ATPase 52 kDa subunit [Saccharomyces cerevisiae]		gi|171122	838.083	100	61406.2	5.09	AVEQGFNVKPR	15	25	(N-term)_iTRAQ[0], Lysine(K)_iTRAQ[9]	73.44	100	1532.88	1532.86	-0.0180664	-11.7859	68602.8	52.5454			2013-09-16 17:06:57	1.07142	0.595887	1.21188	1.12941	0.793249	1.33984	10	10	10	5476.64	5867.77	3263.45	6637.02
128	FALSE	1	83	D8	vacuolar H+-ATPase 52 kDa subunit [Saccharomyces cerevisiae]		gi|171122	838.083	100	61406.2	5.09	TFITQGAYEDR	442	452	(N-term)_iTRAQ[0]	57.12	99.994	1444.72	1444.91	0.185913	128.685	12648.7	41.6194			2013-09-16 18:21:57	1.24363	1.17757	1.29691	1.12941	0.793249	1.33984	10	10	10	972.977	1210.02	1145.74	1261.87
129	FALSE	1	90	D15	vacuolar H+-ATPase 52 kDa subunit [Saccharomyces cerevisiae]		gi|171122	838.083	100	61406.2	5.09	KTTVEFTGESLR	90	101	(N-term)_iTRAQ[0], Lysine(K)_iTRAQ[1]	23.27	85.148	1655.92	1655.93	0.0119629	7.22431	8289.66	18.2478			2013-09-16 18:44:40	1.14277	0.878511	1.47617	1.12941	0.793249	1.33984	10	10	10	1318.1	1506.29	1157.97	1945.75
130	FALSE	1	171	G22	vacuolar H+-ATPase 52 kDa subunit [Saccharomyces cerevisiae]		gi|171122	838.083	100	61406.2	5.09	ILDEFYDR	480	487	(N-term)_iTRAQ[0]	61.19	99.998	1214.62	1214.49	-0.126465	-104.119	31973.5	74.3587			2013-09-16 22:55:10	1.15003	0.838655	1.1155	1.12941	0.793249	1.33984	10	10	10	1304.55	1500.27	1094.07	1455.23
131	FALSE	1	210	I10	vacuolar H+-ATPase 52 kDa subunit [Saccharomyces cerevisiae]		gi|171122	838.083	100	61406.2	5.09	TSLFLNLANDPTIER	238	252	(N-term)_iTRAQ[0]	77.48	100	1848	1848.22	0.226196	122.401	44504.7	72.9735			2013-09-17 00:55:03	1.15942	0.756292	1.27934	1.12941	0.793249	1.33984	10	10	10	1660.41	1925.1	1255.75	2124.22
132	FALSE	1	218	I18	vacuolar H+-ATPase 52 kDa subunit [Saccharomyces cerevisiae]		gi|171122	838.083	100	61406.2	5.09	GYPGYMYTDLSTIYER	303	318	(N-term)_iTRAQ[0]	107.77	100	2072.98	2072.95	-0.0268555	-12.955	45717.5	68.8891			2013-09-17 00:33:35	1.29373	1.07864	1.42903	1.12941	0.793249	1.33984	10	10	10	2180.22	2820.6	2351.67	3115.59
133	FALSE	1	220	I20	vacuolar H+-ATPase 52 kDa subunit [Saccharomyces cerevisiae]		gi|171122	838.083	100	61406.2	5.09	GIYPPINVLPSLSR	368	381	(N-term)_iTRAQ[0]	104.3	100	1669.98	1669.9	-0.0793457	-47.5131	48746.6	80.3315			2013-09-17 00:27:10	0.884055	0.671133	1.25991	1.12941	0.793249	1.33984	10	10	10	1635.25	1445.65	1097.47	2060.27
134	FALSE	1	222	I22	vacuolar H+-ATPase 52 kDa subunit [Saccharomyces cerevisiae]		gi|171122	838.083	100	61406.2	5.09	LALTTAEYLAYQTER	258	272	(N-term)_iTRAQ[0]	114.91	100	1887	1886.82	-0.174805	-92.6364	19908.4	66.5205			2013-09-17 00:21:43	1.2621	0.926717	1.63877	1.12941	0.793249	1.33984	10	10	10	950.805	1200.01	881.127	1558.15
135	FALSE	1	282	L10	vacuolar H+-ATPase 52 kDa subunit [Saccharomyces cerevisiae]		gi|171122	838.083	100	61406.2	5.09	HVLTILTDMSSYADALR	273	289	(N-term)_iTRAQ[0]	91.22	100	2050.08	2050.37	0.29126	142.073	59332.7	56.1749			2013-09-17 04:10:02	1.16535	0.659726	1.41303	1.12941	0.793249	1.33984	10	10	10	2683.37	3127.08	1770.29	3791.68
136	FALSE	1	317	M19	vacuolar H+-ATPase 52 kDa subunit [Saccharomyces cerevisiae]		gi|171122	838.083	100	61406.2	5.09	TVFESLDQAWSLLR	453	466	(N-term)_iTRAQ[0]	129.31	100	1808.97	1808.97	0.00793457	4.38624	178647	79.0307			2013-09-17 05:51:03	0.988734	0.570071	1.35056	1.12941	0.793249	1.33984	10	10	10	4363	4313.84	2487.22	5892.47
798	FALSE	1	188	H15	sec21p [Saccharomyces cerevisiae]		gi|171483	34.23	98.809	113917	5.02	AISLTEPEAEFVVR	693	706	(N-term)_iTRAQ[0]	34.23	98.809	1704.93	1704.98	0.048584	28.4962	12619.6	47.9593			2013-09-16 23:35:16	1.23574	1.05779	1.29078	1.23574	1.05779	1.29078	1	1	1	1039.75	1284.85	1099.84	1342.09
750	FALSE	1	141	F16	D-fructose-6-phosphate amidotransferase (EC 2.6.1.16) [Saccharomyces cerevisiae]		gi|171596	55.35	99.991	87275.6	5.98	EIYEQPESTFNTMR	359	372	(N-term)_iTRAQ[0]	55.35	99.991	1888.89	1888.89	-0.000976562	-0.517004	51499	33.92			2013-09-16 20:56:19	1.20563	1.10035	1.39446	1.20563	1.10035	1.39446	1	1	1	4768.5	5749.03	5247.04	6649.5
838	FALSE	1	19	A19	Hex2 protein [Saccharomyces cerevisiae]		gi|171666	23.76	86.733	124775	5.01	VTSSHK	1002	1007	(N-term)_iTRAQ[0], Lysine(K)_iTRAQ[6]	23.76	86.733	946.557	946.515	-0.0412598	-43.5893	4298.84	21.1659			2013-09-16 15:10:09	1.32977	0.785808	1.21119	1.32977	0.785808	1.21119	1	1	1	633.309	842.155	497.659	767.059
618	FALSE	1	364	O18	RecName: Full=Protein SDS23		gi|171704583	126.29	100	62713	9.12	LIGVVSLTDILSVLAR	491	506	(N-term)_iTRAQ[0]	126.29	100	1813.13	1813.16	0.0327148	18.0433	35749.1	82.636			2013-09-17 08:13:44	2.55841	1.09719	1.94484	2.55841	1.09719	1.94484	1	1	1	624.753	1598.38	685.473	1215.05
13	FALSE	1	22	A22	hsc82 protein [Saccharomyces cerevisiae]		gi|171723	1199.14	100	91342.1	4.76	MPEHQK	460	465	(N-term)_iTRAQ[0], Lysine(K)_iTRAQ[6]	23.86	87.035	1057.57	1057.46	-0.110474	-104.46	5665.91	49.6328			2013-09-16 15:17:50	1.15032	0.901295	1.35727	1.18285	0.887313	1.61729	15	15	15	532.826	612.92	480.233	723.187
14	FALSE	1	62	C11	hsc82 protein [Saccharomyces cerevisiae]		gi|171723	1199.14	100	91342.1	4.76	YQALSDPK	47	54	(N-term)_iTRAQ[0], Lysine(K)_iTRAQ[8]	27.36	94.209	1209.67	1209.76	0.0869141	71.8493	13212.8	61.8289			2013-09-16 17:23:56	1.12271	0.749577	1.09758	1.18285	0.887313	1.61729	15	15	15	991.035	1112.64	742.857	1087.74
15	FALSE	1	66	C15	hsc82 protein [Saccharomyces cerevisiae]		gi|171723	1199.14	100	91342.1	4.76	LEEVDEEEEEKKPK	239	252	(N-term)_iTRAQ[0], Lysine(K)_iTRAQ[11,12,14]	45.97	99.92	2307.24	2307.25	0.00341797	1.48141	40793.4	27.1806			2013-09-16 17:11:46	1.03836	0.941158	1.35764	1.18285	0.887313	1.61729	15	15	15	4382.08	4550.19	4124.23	5949.29
16	FALSE	1	71	C20	hsc82 protein [Saccharomyces cerevisiae]		gi|171723	1199.14	100	91342.1	4.76	TKPLWTR	269	275	(N-term)_iTRAQ[0], Lysine(K)_iTRAQ[2]	33.14	98.47	1189.73	1189.63	-0.102905	-86.4946	21720.5	38.4685			2013-09-16 16:54:29	1.11769	0.937545	1.68264	1.18285	0.887313	1.61729	15	15	15	1846.68	2064.02	1731.35	3107.29
17	FALSE	1	92	D17	hsc82 protein [Saccharomyces cerevisiae]		gi|171723	1199.14	100	91342.1	4.76	DFELEETDEEKAER	523	536	(N-term)_iTRAQ[0], Lysine(K)_iTRAQ[11]	77.79	100	2027.97	2027.93	-0.0360107	-17.7571	56620.3	34.0551			2013-09-16 18:49:27	0.874679	0.752823	1.10812	1.18285	0.887313	1.61729	15	15	15	6862.5	6002.48	5166.25	7604.47
18	FALSE	1	117	E16	hsc82 protein [Saccharomyces cerevisiae]		gi|171723	1199.14	100	91342.1	4.76	TGQFGWSANMER	576	587	(N-term)_iTRAQ[0]	100.66	100	1527.71	1527.7	-0.0102539	-6.71193	314418	58.2559			2013-09-16 20:02:52	1.12371	1.16522	2.09986	1.18285	0.887313	1.61729	15	15	15	10322.5	11599.4	12028	21675.7
19	FALSE	1	124	E23	hsc82 protein [Saccharomyces cerevisiae]		gi|171723	1199.14	100	91342.1	4.76	LLDAPAAIR	567	575	(N-term)_iTRAQ[0]	78.91	100	1083.66	1083.51	-0.154419	-142.497	21409.8	79.9821			2013-09-16 20:25:36	1.48669	0.903544	1.58058	1.18285	0.887313	1.61729	15	15	15	689.408	1024.94	622.91	1089.66
20	FALSE	1	134	F9	hsc82 protein [Saccharomyces cerevisiae]		gi|171723	1199.14	100	91342.1	4.76	NPSDITQEEYNAFYK	276	290	(N-term)_iTRAQ[0], Lysine(K)_iTRAQ[15]	116.51	100	2107.02	2107.28	0.25293	120.041	68291.2	40.3086			2013-09-16 21:18:05	1.08535	0.979072	1.408	1.18285	0.887313	1.61729	15	15	15	6256.16	6790.11	6125.23	8808.64
21	FALSE	1	137	F12	hsc82 protein [Saccharomyces cerevisiae]		gi|171723	1199.14	100	91342.1	4.76	HFSVEGQLEFR	304	314	(N-term)_iTRAQ[0]	68.71	100	1492.77	1492.87	0.101685	68.1182	15392	47.6896			2013-09-16 21:10:04	1.74062	1.70977	2.74939	1.18285	0.887313	1.61729	15	15	15	908.745	1581.78	1553.74	2498.49
22	FALSE	1	158	G9	hsc82 protein [Saccharomyces cerevisiae]		gi|171723	1199.14	100	91342.1	4.76	SPFLDALK	481	488	(N-term)_iTRAQ[0], Lysine(K)_iTRAQ[8]	45.76	99.916	1178.7	1178.83	0.13147	111.538	11323.8	49.3024			2013-09-16 22:15:23	1.43862	0.754952	1.40324	1.18285	0.887313	1.61729	15	15	15	782.123	1125.18	590.466	1097.51
23	FALSE	1	163	G14	hsc82 protein [Saccharomyces cerevisiae]		gi|171723	1199.14	100	91342.1	4.76	QLETEPDLFIR	55	65	(N-term)_iTRAQ[0]	90.38	100	1504.81	1504.87	0.0584717	38.8564	165473	77.3841			2013-09-16 22:29:11	1.12185	0.960769	1.68192	1.18285	0.887313	1.61729	15	15	15	4435.19	4975.61	4261.19	7459.64
24	FALSE	1	318	M20	hsc82 protein [Saccharomyces cerevisiae]		gi|171723	1199.14	100	91342.1	4.76	NFEVLFLTDPIDEYAFTQLK	491	510	(N-term)_iTRAQ[0], Lysine(K)_iTRAQ[20]	150.05	100	2691.42	2691.36	-0.0527344	-19.5935	121567	76.0561			2013-09-17 05:54:54	1.0313	0.738777	1.50034	1.18285	0.887313	1.61729	15	15	15	2805.82	2893.63	2072.88	4209.69
25	FALSE	1	338	N16	hsc82 protein [Saccharomyces cerevisiae]		gi|171723	1199.14	100	91342.1	4.76	LIEAFNEIAEDSEQFDKFYSAFAK	396	419	(N-term)_iTRAQ[0], Lysine(K)_iTRAQ[17,24]	138.37	100	3244.64	3244.8	0.161133	49.6612	48993.7	60.5992			2013-09-17 06:35:38	1.15952	0.731312	1.71581	1.18285	0.887313	1.61729	15	15	15	2221.25	2575.6	1624.43	3811.26
26	FALSE	1	338	N16	hsc82 protein [Saccharomyces cerevisiae]		gi|171723	1199.14	100	91342.1	4.76	NFEVLFLTDPIDEYAFTQLKEFEGK	491	515	(N-term)_iTRAQ[0], Lysine(K)_iTRAQ[20,25]	103.51	100	3425.79	3425.95	0.160645	46.8927	33836.1	73.3789			2013-09-17 06:35:58	1.33216	0.660498	2.51913	1.18285	0.887313	1.61729	15	15	15	775.229	1032.73	512.038	1952.9
27	FALSE	1	346	N24	hsc82 protein [Saccharomyces cerevisiae]		gi|171723	1199.14	100	91342.1	4.76	RVFITDEAEDLIPEWLSFVK	343	362	(N-term)_iTRAQ[0], Lysine(K)_iTRAQ[20]	99.12	100	2695.46	2695.17	-0.29248	-108.509	299293	75.7532			2013-09-17 06:09:56	1.16709	0.812797	1.82671	1.18285	0.887313	1.61729	15	15	15	4361.35	5090.08	3544.89	7966.91
473	FALSE	1	111	E10	unknown gene; putative [Saccharomyces cerevisiae]		gi|171727	226.11	100	16695	9.73	IESSVESQFSAGR	83	95	(N-term)_iTRAQ[0]	63.26	99.999	1540.77	1540.91	0.135132	87.7039	17211.7	38.5737			2013-09-16 19:44:18	1.13194	0.843151	1.40303	1.08149	0.847586	1.33374	3	3	3	1433.83	1623	1208.93	2011.71
474	FALSE	1	135	F10	unknown gene; putative [Saccharomyces cerevisiae]		gi|171727	226.11	100	16695	9.73	QWFEAHYGQTLGK	42	54	(N-term)_iTRAQ[0], Lysine(K)_iTRAQ[13]	66.62	99.999	1852.96	1853.14	0.180786	97.5662	74426.2	32.3819			2013-09-16 21:15:31	0.983772	0.826619	1.09656	1.08149	0.847586	1.33374	3	3	3	8742.91	8601.03	7227.06	9587.14
475	FALSE	1	317	M19	unknown gene; putative [Saccharomyces cerevisiae]		gi|171727	226.11	100	16695	9.73	CDGYILEGEELAFYLR	110	125	(N-term)_iTRAQ[0], MMTS (C)[1]	96.23	100	2080.98	2081.04	0.0539551	25.9277	49733.7	64.1945			2013-09-17 05:52:01	1.13594	0.873655	1.54209	1.08149	0.847586	1.33374	3	3	3	1166.27	1324.81	1018.92	1798.49
458	FALSE	1	63	C12	polyadenylate-binding protein [Saccharomyces cerevisiae]		gi|172092	235.03	100	71443.9	5.8	SQLAQQIQAR	405	414	(N-term)_iTRAQ[0]	29.61	96.55	1286.73	1286.81	0.0792236	61.5697	5154.99	26.4673			2013-09-16 17:22:20	0.885778	0.788136	0.949572	1.42219	1.13154	1.46102	2	3	2	763	675.848	601.347	724.523
459	FALSE	1	309	M11	polyadenylate-binding protein [Saccharomyces cerevisiae]		gi|172092	235.03	100	71443.9	5.8	ALYDTFSVFGDILSSK	141	156	(N-term)_iTRAQ[0], Lysine(K)_iTRAQ[16]	160.36	100	2051.09	2051.38	0.28418	138.55	60857.5	78.6674			2013-09-17 05:26:22	2.28344	1.44141	2.24794	1.42219	1.13154	1.46102	2	3	2	1469.09	3354.57	2117.56	3302.42
460	FALSE	1	322	M24	polyadenylate-binding protein [Saccharomyces cerevisiae]		gi|172092	235.03	100	71443.9	5.8	ITGMILDLPPQEVFPLLESDELFEQHYK	530	557	(N-term)_iTRAQ[0], Lysine(K)_iTRAQ[28]	45.06	99.902	3589.88	3589.5	-0.378662	-105.481	5889.8	89.5812			2013-09-17 06:08:58	0	1.27531	0	1.42219	1.13154	1.46102	2	3	2			220.441
777	FALSE	1	214	I14	RNA polymerase A(I) large subunit [Saccharomyces cerevisiae]		gi|172215	42.44	99.82	206282	6.65	LTYPEPVTAYNIAELR	505	520	(N-term)_iTRAQ[0]	42.44	99.82	1994.07	1994.18	0.104004	52.1565	13878.4	42.4283			2013-09-17 00:45:45	1.39954	0.942322	1.47566	1.39954	0.942322	1.47566	1	1	1	1348.29	1886.99	1270.53	1989.63
654	FALSE	1	245	J21	RNA1-1 allele rna1-1 [Saccharomyces cerevisiae]		gi|172436	112.07	100	50716.7	4.53	ESLVEVNFADLYTSR	74	88	(N-term)_iTRAQ[0]	49.31	99.963	1886.96	1886.86	-0.100342	-53.1764	9615.15	58.7187			2013-09-17 02:20:06	1.27559	0.850147	1.37183	1.60638	0.854737	1.35555	2	2	2	717.904	915.75	610.324	984.843
655	FALSE	1	312	M14	RNA1-1 allele rna1-1 [Saccharomyces cerevisiae]		gi|172436	112.07	100	50716.7	4.53	TIELLEDYIAHAVNIK	124	139	(N-term)_iTRAQ[0], Lysine(K)_iTRAQ[16]	62.76	99.998	2130.21	2130.39	0.188477	88.4781	17304.6	48.7116			2013-09-17 05:37:16	2.02295	0.859351	1.33946	1.60638	0.854737	1.35555	2	2	2	777.682	1573.21	668.301	1041.68
753	FALSE	1	357	O11	Phe-RNA synthetase [Saccharomyces cerevisiae]		gi|172945	53.45	99.986	47601	5.82	AEIVLNILTTMFSR	40	53	(N-term)_iTRAQ[0]	53.45	99.986	1751.98	1752.23	0.24939	142.347	3929.59	69.7322			2013-09-17 07:58:42	1.41557	1.67113	1.6182	1.41557	1.67113	1.6182	1	1	1	157.845	223.441	263.78	255.425
382	FALSE	1	133	F8	GTP-binding protein (VPS1) [Saccharomyces cerevisiae]		gi|173183	312.306	100	88174.3	7.23	YGYIPVINR	271	279	(N-term)_iTRAQ[0]	42.21	99.81	1238.7	1238.87	0.167236	135.009	9246.14	70.2883			2013-09-16 21:23:50	1.16313	0.749437	1.22195	1.13958	0.817724	1.28781	5	5	5	601.026	699.072	450.431	734.426
383	FALSE	1	139	F14	GTP-binding protein (VPS1) [Saccharomyces cerevisiae]		gi|173183	312.306	100	88174.3	7.23	FYNFDEIRK	133	141	(N-term)_iTRAQ[0], Lysine(K)_iTRAQ[9]	39.64	99.657	1519.82	1519.86	0.0401611	26.425	11912.4	36.6919			2013-09-16 21:04:37	1.22196	1.0812	1.40014	1.13958	0.817724	1.28781	5	5	5	1129.96	1380.76	1221.71	1582.1
384	FALSE	1	158	G9	GTP-binding protein (VPS1) [Saccharomyces cerevisiae]		gi|173183	312.306	100	88174.3	7.23	FYNFDEIR	133	140	(N-term)_iTRAQ[0]	33.12	98.463	1247.62	1247.76	0.145508	116.628	5205.6	44.4824			2013-09-16 22:15:04	1.36212	0.960581	1.29094	1.13958	0.817724	1.28781	5	5	5	449.926	612.851	432.19	580.827
385	FALSE	1	287	L15	GTP-binding protein (VPS1) [Saccharomyces cerevisiae]		gi|173183	312.306	100	88174.3	7.23	VDLMDQGTDVIDILAGR	249	265	(N-term)_iTRAQ[0]	115.73	100	1975.03	1975.16	0.129272	65.4534	53056	75.1739			2013-09-17 04:26:22	1.19946	0.78773	1.27766	1.13958	0.817724	1.28781	5	5	5	1586.33	1902.74	1249.6	2026.79
386	FALSE	1	319	M21	GTP-binding protein (VPS1) [Saccharomyces cerevisiae]		gi|173183	312.306	100	88174.3	7.23	LVTLVFDELVR	466	476	(N-term)_iTRAQ[0]	82.57	100	1447.86	1447.82	-0.0488281	-33.7242	16828.5	74.5785			2013-09-17 05:58:44	0.827651	0.596321	1.25518	1.13958	0.817724	1.28781	5	5	5	683.5	565.699	407.585	857.914
813	FALSE	1	222	I22	RecName: Full=Mitochondrial division protein 1; AltName: Full=Mitochondria fission 2 protein		gi|187609675	27.76	94.718	87293.9	5.34	ISSSYSPSALK	217	227	(N-term)_iTRAQ[0], Lysine(K)_iTRAQ[11]	27.76	94.718	1427.8	1427.63	-0.167603	-117.385	4560.04	40.206			2013-09-17 00:22:21	0.944232	0.620072	0.825371	0.944232	0.620072	0.825371	1	1	1	484.316	457.307	300.311	399.74
826	FALSE	1	306	M8	RecName: Full=Mitotic spindle-associated protein SHE1; AltName: Full=Sensitive to high expression p		gi|189046711	25.15	90.366	42303.4	10.41	TSGSLSSNLK	314	323	(N-term)_iTRAQ[0], Lysine(K)_iTRAQ[10]	25.15	90.366	1281.73	1281.89	0.166748	130.096	9834.66	58.299			2013-09-17 05:18:42	0.984609	0.377326	0.813299	0.984609	0.377326	0.813299	1	1	1	580.254	571.323	218.945	471.92
704	FALSE	1	112	E11	ribosomal protein S13 [Saccharomyces cerevisiae RM11-1a]		gi|190404968	80.41	100	21231	10.28	NAPAWFK	35	41	(N-term)_iTRAQ[0], Lysine(K)_iTRAQ[7]	43.39	99.856	1121.64	1121.71	0.0754395	67.2584	11558.8	57.2184			2013-09-16 19:49:26	2.37253	1.16529	1.09748	2.44205	1.16661	1.3036	2	2	2	740.83	1757.64	863.285	813.05
705	FALSE	1	162	G13	ribosomal protein S13 [Saccharomyces cerevisiae RM11-1a]		gi|190404968	80.41	100	21231	10.28	KGLTPSQIGVLLR	57	69	(N-term)_iTRAQ[0], Lysine(K)_iTRAQ[1]	37.02	99.374	1670.06	1670.14	0.0828857	49.6305	41328.7	31.1085			2013-09-16 22:25:59	2.51362	1.16793	1.54843	2.44205	1.16661	1.3036	2	2	2	2480.29	6234.49	2896.8	3840.55
259	FALSE	1	68	C17	protein SIK1 [Saccharomyces cerevisiae RM11-1a]		gi|190405265	504.14	100	67378.2	8.96	AQLGLGHAYSR	150	160	(N-term)_iTRAQ[0]	31.57	97.803	1316.72	1316.68	-0.0424805	-32.2624	5215.51	34.1304			2013-09-16 17:06:00	1.29185	1.14906	1.00308	1.05242	0.862744	1.08983	6	6	6	665.848	860.179	765.098	667.896
260	FALSE	1	182	H9	protein SIK1 [Saccharomyces cerevisiae RM11-1a]		gi|190405265	504.14	100	67378.2	8.96	LKEVQEQINDFGAFTK	31	46	(N-term)_iTRAQ[0], Lysine(K)_iTRAQ[2,16]	59.37	99.996	2299.27	2299.57	0.300049	130.498	11291.7	26.7304			2013-09-16 23:49:41	1.50227	1.00791	1.36658	1.05242	0.862744	1.08983	6	6	6	1435.69	2156.79	1447.05	1961.99
261	FALSE	1	261	K13	protein SIK1 [Saccharomyces cerevisiae RM11-1a]		gi|190405265	504.14	100	67378.2	8.96	ASLNDDSLHDLAALLNEDSGIAQR	227	250	(N-term)_iTRAQ[0]	40.17	99.697	2682.35	2682.59	0.240723	89.7433	11391.2	48.4716			2013-09-17 03:02:45	1.24959	0.993974	1.29834	1.05242	0.862744	1.08983	6	6	6	955.3	1193.73	949.543	1240.3
262	FALSE	1	287	L15	protein SIK1 [Saccharomyces cerevisiae RM11-1a]		gi|190405265	504.14	100	67378.2	8.96	LIELVSFAPFK	47	57	(N-term)_iTRAQ[0], Lysine(K)_iTRAQ[11]	77.37	100	1551.94	1552.05	0.111816	72.0495	99245.2	70.7562			2013-09-17 04:25:44	1.35755	0.741507	0.941003	1.05242	0.862744	1.08983	6	6	6	2411.39	3273.58	1788.06	2269.13
263	FALSE	1	308	M10	protein SIK1 [Saccharomyces cerevisiae RM11-1a]		gi|190405265	504.14	100	67378.2	8.96	MHTVAPNLSELIGEVIGAR	296	314	(N-term)_iTRAQ[0]	147.18	100	2151.17	2151.49	0.317871	147.766	189866	71.7523			2013-09-17 05:22:13	0.352546	0.839037	1.13772	1.05242	0.862744	1.08983	6	6	6	8792.31	3099.69	7377.08	10003.2
264	FALSE	1	322	M24	protein SIK1 [Saccharomyces cerevisiae RM11-1a]		gi|190405265	504.14	100	67378.2	8.96	NLGPSIKEEFPYVDCISNELAQDLIR	104	129	(N-term)_iTRAQ[0], Lysine(K)_iTRAQ[7], MMTS (C)[15]	148.48	100	3297.67	3297.31	-0.364014	-110.385	35927.1	77.6234			2013-09-17 06:07:04	1.17069	0.575781	0.879346	1.05242	0.862744	1.08983	6	6	6	1800.77	2108.14	1036.85	1583.5
160	FALSE	1	21	A21	elongation factor 3A [Saccharomyces cerevisiae RM11-1a]		gi|190405311	766.296	100	128844	5.73	IAGGKK	1005	1010	(N-term)_iTRAQ[0], Lysine(K)_iTRAQ[5,6]	34.64	98.917	1005.68	1005.59	-0.0888062	-88.3047	4159.19	29.5724			2013-09-16 15:15:36	1.02527	0.670353	0.972072	1.07453	0.604348	0.887759	13	13	13	716.761	734.875	480.484	696.744
161	FALSE	1	141	F16	elongation factor 3A [Saccharomyces cerevisiae RM11-1a]		gi|190405311	766.296	100	128844	5.73	TPSEYIQWR	751	759	(N-term)_iTRAQ[0]	48.74	99.958	1323.68	1323.68	-0.0065918	-4.9799	6450.51	47.0943			2013-09-16 20:58:32	0.838633	0.315342	0.708202	1.07453	0.604348	0.887759	13	13	13	845.95	709.441	266.763	599.103
162	FALSE	1	170	G21	elongation factor 3A [Saccharomyces cerevisiae RM11-1a]		gi|190405311	766.296	100	128844	5.73	QHAFAHIESHLDKTPSEYIQWR	738	759	(N-term)_iTRAQ[0], Lysine(K)_iTRAQ[13]	55.18	99.99	2981.53	2981.26	-0.27002	-90.5642	24729.5	57.1486			2013-09-16 22:51:38	0.688927	0.624086	0.947228	1.07453	0.604348	0.887759	13	13	13	2233.39	1538.64	1393.83	2115.53
163	FALSE	1	223	I23	elongation factor 3A [Saccharomyces cerevisiae RM11-1a]		gi|190405311	766.296	100	128844	5.73	LVEDPQVIAPFLGK	276	289	(N-term)_iTRAQ[0], Lysine(K)_iTRAQ[14]	54.21	99.988	1814.07	1813.85	-0.21814	-120.249	20625.6	76.2898			2013-09-17 00:19:29	1.03262	0.640984	1.00254	1.07453	0.604348	0.887759	13	13	13	761.767	786.615	488.28	763.701
164	FALSE	1	265	K17	elongation factor 3A [Saccharomyces cerevisiae RM11-1a]		gi|190405311	766.296	100	128844	5.73	WVPMMSVDNAWIPR	829	842	(N-term)_iTRAQ[0]	48.04	99.95	1845.93	1845.96	0.0372314	20.1695	12431.2	58.5858			2013-09-17 02:51:32	1.03887	0.922143	1.11361	1.07453	0.604348	0.887759	13	13	13	781.352	811.724	720.518	870.124
165	FALSE	1	272	K24	elongation factor 3A [Saccharomyces cerevisiae RM11-1a]		gi|190405311	766.296	100	128844	5.73	WVPMMSVDNAWIPR	829	842	(N-term)_iTRAQ[0]	108.05	100	1845.93	1845.7	-0.22229	-120.422	242850	79.3648			2013-09-17 02:27:29	1.04035	0.426251	0.739988	1.07453	0.604348	0.887759	13	13	13	8898.28	9257.31	3792.9	6584.62
166	FALSE	1	272	K24	elongation factor 3A [Saccharomyces cerevisiae RM11-1a]		gi|190405311	766.296	100	128844	5.73	MPELIPVLSETMWDTKK	168	184	(N-term)_iTRAQ[0], Lysine(K)_iTRAQ[16,17]	32.39	98.181	2450.34	2450.01	-0.328857	-134.209	8413.07	37.7244			2013-09-17 02:30:03	0.948156	0.792478	1.0534	1.07453	0.604348	0.887759	13	13	13	732.317	694.35	580.345	771.424
167	FALSE	1	295	L23	elongation factor 3A [Saccharomyces cerevisiae RM11-1a]		gi|190405311	766.296	100	128844	5.73	MPELIPVLSETMWDTKK	168	184	(N-term)_iTRAQ[0], Lysine(K)_iTRAQ[16,17]	79.37	100	2450.34	2450.12	-0.218262	-89.074	18506	56.8644			2013-09-17 04:47:33	1.00781	0.603326	0.859935	1.07453	0.604348	0.887759	13	13	13	1324.27	1334.61	798.968	1138.79
168	FALSE	1	296	L24	elongation factor 3A [Saccharomyces cerevisiae RM11-1a]		gi|190405311	766.296	100	128844	5.73	WVPMMSVDNAWIPR	829	842	(N-term)_iTRAQ[0]	112.72	100	1845.93	1845.75	-0.178467	-96.6814	330835	79.5102			2013-09-17 04:50:06	1.10482	0.475341	0.843421	1.07453	0.604348	0.887759	13	13	13	10398.1	11488.1	4942.66	8770
169	FALSE	1	339	N17	elongation factor 3A [Saccharomyces cerevisiae RM11-1a]		gi|190405311	766.296	100	128844	5.73	IAILAAFSAMVDAAK	147	161	(N-term)_iTRAQ[0], Lysine(K)_iTRAQ[15]	137.3	100	1780.03	1780.1	0.0662842	37.2377	14274.3	77.5197			2013-09-17 06:33:23	5.28773	0.653971	0.782966	1.07453	0.604348	0.887759	13	13	13	398.938	2109.48	260.894	312.355
170	FALSE	1	364	O18	elongation factor 3A [Saccharomyces cerevisiae RM11-1a]		gi|190405311	766.296	100	128844	5.73	IVVEYIAAIGADLIDER	360	376	(N-term)_iTRAQ[0]	93.17	100	2004.11	2004.14	0.0308838	15.4102	9711.46	88.6929			2013-09-17 08:14:03	1.24244	0.855011	1.01319	1.07453	0.604348	0.887759	13	13	13	270.199	335.705	231.023	273.762
171	FALSE	1	370	O24	elongation factor 3A [Saccharomyces cerevisiae RM11-1a]		gi|190405311	766.296	100	128844	5.73	FKIVVEYIAAIGADLIDER	358	376	(N-term)_iTRAQ[0], Lysine(K)_iTRAQ[2]	146	100	2423.38	2423.11	-0.264648	-109.206	39765.5	83.9815			2013-09-17 08:28:45	0.837603	0.605211	0.895283	1.07453	0.604348	0.887759	13	13	13	1492.1	1249.79	903.037	1335.85
172	FALSE	1	396	P23	elongation factor 3A [Saccharomyces cerevisiae RM11-1a]		gi|190405311	766.296	100	128844	5.73	FKIVVEYIAAIGADLIDER	358	376	(N-term)_iTRAQ[0], Lysine(K)_iTRAQ[2]	151.93	100	2423.38	2423.17	-0.212402	-87.6472	87930.7	84.5523			2013-09-17 09:18:01	0.662869	0.561191	0.72773	1.07453	0.604348	0.887759	13	13	13	3159.17	2094.12	1772.9	2299.03
487	FALSE	1	84	D9	ribosome biogenesis [Saccharomyces cerevisiae RM11-1a]		gi|190405562	209.472	100	31712.4	9.17	MFFDKK	199	204	(N-term)_iTRAQ[0], Lysine(K)_iTRAQ[5,6]	37.61	99.453	1247.72	1247.85	0.134033	107.423	20607.3	43.7392			2013-09-16 18:24:32	1.50379	1.36914	1.65878	1.27575	1.24114	1.47027	5	5	5	1496.25	2250.04	2048.58	2481.95
488	FALSE	1	87	D12	ribosome biogenesis [Saccharomyces cerevisiae RM11-1a]		gi|190405562	209.472	100	31712.4	9.17	SQSEREEEWLEK	176	187	(N-term)_iTRAQ[0], Lysine(K)_iTRAQ[12]	55.67	99.991	1837.92	1838.06	0.139526	75.9155	45006.9	31.6255			2013-09-16 18:33:11	1.12969	1.15413	1.32681	1.27575	1.24114	1.47027	5	5	5	4019.44	4540.71	4638.97	5333.04
489	FALSE	1	96	D21	ribosome biogenesis [Saccharomyces cerevisiae RM11-1a]		gi|190405562	209.472	100	31712.4	9.17	KNFDADEDVNEIK	136	148	(N-term)_iTRAQ[0], Lysine(K)_iTRAQ[1,13]	24.31	88.311	1969.02	1968.83	-0.194824	-98.9445	18859.7	18.8868			2013-09-16 19:03:34	1.23548	1.1403	1.27698	1.27575	1.24114	1.47027	5	5	5	2762.92	3413.53	3150.55	3528.19
490	FALSE	1	115	E14	ribosome biogenesis [Saccharomyces cerevisiae RM11-1a]		gi|190405562	209.472	100	31712.4	9.17	KLEELASRPVIR	161	172	(N-term)_iTRAQ[0], Lysine(K)_iTRAQ[1]	44.46	99.887	1699.05	1699.09	0.0413818	24.3559	99050	23.5234			2013-09-16 19:57:07	1.29879	1.34472	1.57062	1.27575	1.24114	1.47027	5	5	5	5488.44	7128.35	7380.43	8620.24
491	FALSE	1	116	E15	ribosome biogenesis [Saccharomyces cerevisiae RM11-1a]		gi|190405562	209.472	100	31712.4	9.17	LNIYQQSEGDLK	205	216	(N-term)_iTRAQ[0], Lysine(K)_iTRAQ[12]	49.35	99.963	1695.92	1695.93	0.0112305	6.62207	45187.9	24.8284			2013-09-16 20:00:18	1.23966	1.21546	1.55643	1.27575	1.24114	1.47027	5	5	5	3500.57	4339.52	4254.8	5448.41
700	FALSE	1	315	M17	small nucleolar RNP protein [Saccharomyces cerevisiae RM11-1a]		gi|190405871	86.16	100	23736.5	11.46	VDEILGPLNEVFFTIK	78	93	(N-term)_iTRAQ[0], Lysine(K)_iTRAQ[16]	86.16	100	2122.2	2122.27	0.0688477	32.4416	17283.3	54.4995			2013-09-17 05:45:37	1.91197	1.06767	1.22825	1.91197	1.06767	1.22825	1	1	1	820.465	1568.7	875.989	1007.73
354	FALSE	1	61	C10	nucleolar complex-associated protein 3 [Saccharomyces cerevisiae RM11-1a]		gi|190406043	398.8	100	84955.2	5.73	IRPLTETEKK	194	203	(N-term)_iTRAQ[0], Lysine(K)_iTRAQ[9,10]	40.29	99.705	1647.02	1647.17	0.154907	94.0532	27597.7	29.0213			2013-09-16 17:26:49	0.928663	0.891828	0.986686	1.20468	1.02817	1.18699	5	5	5	3379.68	3138.59	3014.1	3334.69
355	FALSE	1	90	D15	nucleolar complex-associated protein 3 [Saccharomyces cerevisiae RM11-1a]		gi|190406043	398.8	100	84955.2	5.73	VMEEPEENTAALGR	148	161	(N-term)_iTRAQ[0]	91.29	100	1689.82	1689.84	0.0159912	9.46324	42235.2	62.6303			2013-09-16 18:43:05	1.45394	1.1958	1.45516	1.20468	1.02817	1.18699	5	5	5	2194.69	3190.95	2624.41	3193.63
356	FALSE	1	113	E12	nucleolar complex-associated protein 3 [Saccharomyces cerevisiae RM11-1a]		gi|190406043	398.8	100	84955.2	5.73	KEMQQIEEEMR	378	388	(N-term)_iTRAQ[0], Lysine(K)_iTRAQ[1]	66.65	99.999	1738.87	1738.97	0.0979004	56.3011	44849.8	38.1576			2013-09-16 19:51:02	0.980138	1.02846	1.07097	1.20468	1.02817	1.18699	5	5	5	5173.32	5070.57	5320.57	5540.44
357	FALSE	1	139	F14	nucleolar complex-associated protein 3 [Saccharomyces cerevisiae RM11-1a]		gi|190406043	398.8	100	84955.2	5.73	GSSWDEEEQDYEMVPR	48	63	(N-term)_iTRAQ[0]	91.15	100	2100.89	2100.95	0.0554199	26.3792	73961.3	59.0897			2013-09-16 21:02:23	1.3122	1.02741	1.27245	1.20468	1.02817	1.18699	5	5	5	4468.33	5863.34	4590.79	5685.71
358	FALSE	1	288	L16	nucleolar complex-associated protein 3 [Saccharomyces cerevisiae RM11-1a]		gi|190406043	398.8	100	84955.2	5.73	ILQLKEDIADLVTK	134	147	(N-term)_iTRAQ[0], Lysine(K)_iTRAQ[5,14]	109.42	100	2031.24	2031.34	0.101196	49.8199	41261.8	62.3885			2013-09-17 04:29:33	1.46107	1.01965	1.2043	1.20468	1.02817	1.18699	5	5	5	2307.89	3371.97	2353.24	2779.38
808	FALSE	1	183	H10	conserved hypothetical protein [Saccharomyces cerevisiae RM11-1a]		gi|190406294	29.99	96.839	46835.6	9.18	LLAPSIEDVDANPEELR	33	49	(N-term)_iTRAQ[0]	29.99	96.839	2025.06	2025.28	0.213135	105.248	15543.5	28.5044			2013-09-16 23:47:08	1.77115	1.5122	1.47833	1.77115	1.5122	1.47833	1	1	1	918.962	1627.62	1389.66	1358.53
518	FALSE	1	195	H22	pre-mRNA splicing factor ATP-dependent RNA helicase PRP43 [Saccharomyces cerevisiae RM11-1a]		gi|190407071	187.07	100	95303.1	5.97	ELIEQSYPEILR	448	459	(N-term)_iTRAQ[0]	68.71	100	1633.89	1633.73	-0.163086	-99.8144	32522.6	59.9731			2013-09-16 23:10:51	1.46199	0.990393	1.12702	1.26246	1.05075	1.12803	2	2	2	1329.1	1943.12	1316.33	1497.92
519	FALSE	1	333	N11	pre-mRNA splicing factor ATP-dependent RNA helicase PRP43 [Saccharomyces cerevisiae RM11-1a]		gi|190407071	187.07	100	95303.1	5.97	TVLQIHATEEAGDILLFLTGEDEIEDAVR	293	321	(N-term)_iTRAQ[0]	118.36	100	3341.72	3342.17	0.448486	134.208	16425.6	83.0697			2013-09-17 06:51:21	1.09016	1.11478	1.12904	1.26246	1.05075	1.12803	2	2	2	380.853	415.191	424.566	430
455	FALSE	1	65	C14	ribosome biogenesis protein BRX1 [Saccharomyces cerevisiae RM11-1a]		gi|190407271	235.51	100	37925.5	9.31	QYVSPNVVR	241	249	(N-term)_iTRAQ[0]	68.51	100	1205.68	1205.71	0.0303955	25.2103	18506.3	65.4133			2013-09-16 17:13:41	1.02734	1.10799	1.05761	1.1758	1.00423	1.26087	3	3	3	1238.24	1272.1	1371.97	1309.58
456	FALSE	1	137	F12	ribosome biogenesis protein BRX1 [Saccharomyces cerevisiae RM11-1a]		gi|190407271	235.51	100	37925.5	9.31	ELLVHNFGVPPNAR	154	167	(N-term)_iTRAQ[0]	87.71	100	1706.95	1707.06	0.113647	66.5794	45845.7	60.3222			2013-09-16 21:08:47	1.20826	0.880234	1.31267	1.1758	1.00423	1.26087	3	3	3	2389.48	2887.11	2103.3	3136.59
457	FALSE	1	216	I16	ribosome biogenesis protein BRX1 [Saccharomyces cerevisiae RM11-1a]		gi|190407271	235.51	100	37925.5	9.31	HLIQDLSGLLPHSR	47	60	(N-term)_iTRAQ[0]	79.29	100	1729.98	1730.04	0.0568848	32.8817	45096.1	63.9093			2013-09-17 00:39:39	1.30957	1.0384	1.44388	1.1758	1.00423	1.26087	3	3	3	2178.92	2853.45	2262.6	3146.1
542	FALSE	1	63	C12	microtubule-associated protein YTM1 [Saccharomyces cerevisiae RM11-1a]		gi|190407574	176.33	100	56369.6	6.65	VTQQQLIGHK	366	375	(N-term)_iTRAQ[0], Lysine(K)_iTRAQ[10]	81.86	100	1439.86	1439.94	0.0821533	57.0565	34977.3	69.8119			2013-09-16 17:20:25	1.4439	1.28356	1.63638	1.53028	1.12442	1.60264	3	3	3	1460.3	2108.54	1874.39	2389.61
543	FALSE	1	64	C13	microtubule-associated protein YTM1 [Saccharomyces cerevisiae RM11-1a]		gi|190407574	176.33	100	56369.6	6.65	VGIISAGQDKK	438	448	(N-term)_iTRAQ[0], Lysine(K)_iTRAQ[10,11]	56.71	99.993	1547.95	1548.01	0.0640869	41.4012	26804.7	29.137			2013-09-16 17:18:30	1.78792	1.50127	1.85865	1.53028	1.12442	1.60264	3	3	3	2031.21	3631.66	3049.4	3775.31
544	FALSE	1	86	D11	microtubule-associated protein YTM1 [Saccharomyces cerevisiae RM11-1a]		gi|190407574	176.33	100	56369.6	6.65	APVVSIDVSDNSR	209	221	(N-term)_iTRAQ[0]	37.76	99.472	1502.79	1502.9	0.10791	71.8064	9693.74	40.9362			2013-09-16 18:30:56	1.3881	0.737758	1.3534	1.53028	1.12442	1.60264	3	3	3	926.456	1286.01	683.5	1253.86
615	FALSE	1	67	C16	nucleolar protin NAN1 [Saccharomyces cerevisiae RM11-1a]		gi|190407832	126.93	100	110164	5.91	HIQQPISAMNTK	398	409	(N-term)_iTRAQ[0], Lysine(K)_iTRAQ[12]	49.56	99.965	1655.91	1655.89	-0.0230713	-13.9327	14261	40.7914			2013-09-16 17:07:55	2.18541	1.48757	2.25768	1.96467	1.36122	2.06731	3	3	3	1013.47	2214.84	1507.61	2288.1
616	FALSE	1	112	E11	nucleolar protin NAN1 [Saccharomyces cerevisiae RM11-1a]		gi|190407832	126.93	100	110164	5.91	RQDFTTNVEINPINK	433	447	(N-term)_iTRAQ[0], Lysine(K)_iTRAQ[15]	28.2	95.227	2077.13	2077.27	0.141602	68.1718	53875.6	19.6333			2013-09-16 19:48:09	1.36866	1.1303	1.50461	1.96467	1.36122	2.06731	3	3	3	5286.52	7235.45	5975.33	7954.13
617	FALSE	1	339	N17	nucleolar protin NAN1 [Saccharomyces cerevisiae RM11-1a]		gi|190407832	126.93	100	110164	5.91	LVNMNSFTSMFDNIQNVQMDTFFDR	866	890	(N-term)_iTRAQ[0]	49.17	99.962	3158.45	3158.6	0.14917	47.2288	14856.9	68.4249			2013-09-17 06:33:04	2.53538	1.50008	2.60094	1.96467	1.36122	2.06731	3	3	3	291.665	739.484	437.52	758.605
207	FALSE	1	42	B15	ribosomal protein L13B [Saccharomyces cerevisiae RM11-1a]		gi|190408368	622.046	100	25519.6	11.08	KHWQER	16	21	(N-term)_iTRAQ[0], Lysine(K)_iTRAQ[1]	34.3	98.828	1171.66	1171.67	0.00939941	8.02232	62225	30.8082			2013-09-16 16:09:41	0.596469	0.976397	1.27827	1.00141	0.947789	1.26483	8	8	8	7203.74	4296.8	7033.71	9208.35
208	FALSE	1	48	B21	ribosomal protein L13B [Saccharomyces cerevisiae RM11-1a]		gi|190408368	622.046	100	25519.6	11.08	EKAEAEAEK	189	197	(N-term)_iTRAQ[0], Lysine(K)_iTRAQ[2,9]	71.1	100	1436.8	1436.65	-0.142456	-99.1484	34440	49.2543			2013-09-16 16:29:13	1.13786	1.10789	1.30329	1.00141	0.947789	1.26483	8	8	8	2870.33	3266.04	3180.01	3740.86
209	FALSE	1	63	C12	ribosomal protein L13B [Saccharomyces cerevisiae RM11-1a]		gi|190408368	622.046	100	25519.6	11.08	VKVHFDQAGK	22	31	(N-term)_iTRAQ[0], Lysine(K)_iTRAQ[2,10]	75.15	100	1560.92	1561.01	0.0883789	56.6196	66212	57.289			2013-09-16 17:19:27	1.18682	1.22593	1.483	1.00141	0.947789	1.26483	8	8	8	3844.11	4562.26	4712.59	5700.83
210	FALSE	1	67	C16	ribosomal protein L13B [Saccharomyces cerevisiae RM11-1a]		gi|190408368	622.046	100	25519.6	11.08	AAGLTAAYAR	82	91	(N-term)_iTRAQ[0]	65.65	99.999	1108.62	1108.62	-0.0078125	-7.04703	5710.66	45.8676			2013-09-16 17:08:53	1.0701	0.750937	1.20932	1.00141	0.947789	1.26483	8	8	8	542.641	580.682	407.489	656.228
211	FALSE	1	94	D19	ribosomal protein L13B [Saccharomyces cerevisiae RM11-1a]		gi|190408368	622.046	100	25519.6	11.08	NQEIFDANVQR	105	115	(N-term)_iTRAQ[0]	96.62	100	1477.75	1477.66	-0.090332	-61.128	254160	76.2928			2013-09-16 18:55:33	0.824045	0.806924	1.02273	1.00141	0.947789	1.26483	8	8	8	10066.4	8295.15	8122.81	10295.2
212	FALSE	1	120	E19	ribosomal protein L13B [Saccharomyces cerevisiae RM11-1a]		gi|190408368	622.046	100	25519.6	11.08	GFTLAEVK	74	81	(N-term)_iTRAQ[0], Lysine(K)_iTRAQ[8]	41.35	99.769	1152.69	1152.61	-0.0725098	-62.905	13544.7	53.4709			2013-09-16 20:14:04	1.13189	0.749497	1.11621	1.00141	0.947789	1.26483	8	8	8	953.32	1079.05	714.51	1064.11
213	FALSE	1	191	H18	ribosomal protein L13B [Saccharomyces cerevisiae RM11-1a]		gi|190408368	622.046	100	25519.6	11.08	IAPRPLDLLRPVVR	46	59	(N-term)_iTRAQ[0]	57.18	99.994	1759.12	1759.09	-0.0323486	-18.3891	317782	31.6118			2013-09-16 23:23:03	1.21467	1.28419	1.52003	1.00141	0.947789	1.26483	8	8	8	4092.28	4970.77	5255.27	6220.4
214	FALSE	1	218	I18	ribosomal protein L13B [Saccharomyces cerevisiae RM11-1a]		gi|190408368	622.046	100	25519.6	11.08	DGKAPEAEQVLSAAATFPIAQPATDVEAR	129	157	(N-term)_iTRAQ[0], Lysine(K)_iTRAQ[3]	181.66	100	3241.7	3241.63	-0.060791	-18.7528	51422.1	72.7301			2013-09-17 00:33:16	1.03561	0.841917	1.26344	1.00141	0.947789	1.26483	8	8	8	2296.21	2377.97	1933.22	2901.13
597	FALSE	1	366	O20	hypothetical protein SCRG_02755 [Saccharomyces cerevisiae RM11-1a]		gi|190408634	130.19	100	61602.3	9.01	LIGVVSLTDIINLLAR	490	505	(N-term)_iTRAQ[0]	130.19	100	1854.15	1854.11	-0.041748	-22.5159	30690.2	83.6882			2013-09-17 08:19:11	1.51255	1.39606	2.03182	1.51255	1.39606	2.03182	1	1	1	544.231	823.175	759.781	1105.78
806	FALSE	1	91	D16	hypothetical protein SCRG_03653 [Saccharomyces cerevisiae RM11-1a]		gi|190409480	30.49	97.183	87416	8.22	VYQTPESFK	251	259	(N-term)_iTRAQ[0], Lysine(K)_iTRAQ[9]	30.49	97.183	1386.75	1386.74	-0.0113525	-8.18643	34637.6	28.983			2013-09-16 18:47:32	1.38189	0.951482	1.54198	1.38189	0.951482	1.54198	1	1	1	1978.57	2734.17	1882.58	3050.92
661	FALSE	1	66	C15	XPA-binding protein 1 [Saccharomyces cerevisiae RM11-1a]		gi|190409546	106.12	100	47795.1	4.71	RYQEAMQQVGK	359	369	(N-term)_iTRAQ[0], Lysine(K)_iTRAQ[11]	74.73	100	1625.87	1625.87	0.00219727	1.35144	24539.5	38.1162			2013-09-16 17:10:49	1.80013	1.13287	1.79748	1.76442	1.16535	1.74936	2	2	2	1824.49	3284.32	2066.9	3279.48
662	FALSE	1	91	D16	XPA-binding protein 1 [Saccharomyces cerevisiae RM11-1a]		gi|190409546	106.12	100	47795.1	4.71	EYTFPGEER	335	343	(N-term)_iTRAQ[0]	31.39	97.71	1271.6	1271.6	-0.00488281	-3.83989	9137.49	44.6709			2013-09-16 18:47:51	1.72942	1.19876	1.70252	1.76442	1.16535	1.74936	2	2	2	494.693	855.534	593.018	842.225
674	FALSE	1	262	K14	hypothetical protein SCRG_03938 [Saccharomyces cerevisiae RM11-1a]		gi|190409747	96.48	100	62627.4	9.6	DSEINADGVMFQNIIFDDGAR	255	275	(N-term)_iTRAQ[0]	96.48	100	2471.16	2471.33	0.169922	68.7619	25469.1	77.174			2013-09-17 02:59:52	1.72354	1.70727	1.7967	1.72354	1.70727	1.7967	1	1	1	649.696	1119.78	1109.2	1167.31
721	FALSE	1	164	G15	RPS18B [Saccharomyces cerevisiae]		gi|1914797	71.01	100	18975.9	10.9	VQVGDIVTVGQCRPISK	102	118	(N-term)_iTRAQ[0], Lysine(K)_iTRAQ[17], MMTS (C)[12]	71.01	100	2133.18	2133.21	0.0385742	18.083	25489.5	44.9355			2013-09-16 22:32:44	1.37922	1.14302	1.33158	1.37922	1.14302	1.33158	1	1	1	2053.7	2832.51	2347.43	2734.67
326	FALSE	1	114	E13	RecName: Full=Nucleolar protein 58; AltName: Full=Nucleolar protein 5		gi|206558283	442.24	100	68207.2	8.96	EQLSNYLSAR	270	279	(N-term)_iTRAQ[0]	50.64	99.973	1324.7	1324.77	0.0703125	53.0781	17894.4	31.5121			2013-09-16 19:53:55	0.95989	0.712582	1.09016	1.06269	0.757173	1.13882	4	4	4	1756.2	1685.76	1251.44	1914.54
327	FALSE	1	117	E16	RecName: Full=Nucleolar protein 58; AltName: Full=Nucleolar protein 5		gi|206558283	442.24	100	68207.2	8.96	YDALAEDRDDSGDIGLESR	373	391	(N-term)_iTRAQ[0]	44.47	99.887	2241.04	2241.02	-0.015625	-6.97221	24270	38.739			2013-09-16 20:05:45	1.00557	0.8904	1.07879	1.06269	0.757173	1.13882	4	4	4	1990.98	2002.06	1772.77	2147.85
328	FALSE	1	314	M16	RecName: Full=Nucleolar protein 58; AltName: Full=Nucleolar protein 5		gi|206558283	442.24	100	68207.2	8.96	AIAPNLTQLVGELVGAR	282	298	(N-term)_iTRAQ[0]	145.84	100	1866.09	1866.2	0.105225	56.3876	566825	70.655			2013-09-17 05:41:27	1.09134	0.576953	0.982437	1.06269	0.757173	1.13882	4	4	4	12693	13852.3	7323.24	12470
329	FALSE	1	362	O16	RecName: Full=Nucleolar protein 58; AltName: Full=Nucleolar protein 5		gi|206558283	442.24	100	68207.2	8.96	TAAEVSMGTEITQTDLDNINALAEQIVEFAAYR	237	269	(N-term)_iTRAQ[0]	201.29	100	3728.84	3728.99	0.14502	38.8913	66432.9	90.8549			2013-09-17 08:08:56	1.2107	0.897886	1.45575	1.06269	0.757173	1.13882	4	4	4	566.304	685.622	508.476	824.398
427	FALSE	1	89	D14	YPL211Wp-like protein [Saccharomyces cerevisiae AWRI1631]		gi|207340712	259.66	100	22691.3	9.28	VYYVPDHVAK	44	53	(N-term)_iTRAQ[0], Lysine(K)_iTRAQ[10]	64.89	99.999	1478.83	1478.87	0.0407715	27.5702	32703	66.8869			2013-09-16 18:39:53	1.28358	1.00285	1.47548	1.55517	1.22376	1.75663	3	3	3	1275.44	1637.13	1279.08	1881.9
428	FALSE	1	144	F19	YPL211Wp-like protein [Saccharomyces cerevisiae AWRI1631]		gi|207340712	259.66	100	22691.3	9.28	NMQPTGIVAFR	155	165	(N-term)_iTRAQ[0]	92.78	100	1377.74	1377.67	-0.0772705	-56.0848	145345	68.1714			2013-09-16 20:46:05	1.9166	1.49558	1.91563	1.55517	1.22376	1.75663	3	3	3	4303.65	8248.37	6436.43	8244.18
429	FALSE	1	243	J19	YPL211Wp-like protein [Saccharomyces cerevisiae AWRI1631]		gi|207340712	259.66	100	22691.3	9.28	QADIGEYLRDEDTLFT	166	181	(N-term)_iTRAQ[0]	101.99	100	2029.98	2029.95	-0.0300293	-14.7929	92225.2	62.6271			2013-09-17 02:14:19	1.5289	1.22193	1.91777	1.55517	1.22376	1.75663	3	3	3	2749.24	4203.29	3359.38	5272.42
103	FALSE	1	92	D17	YNL209Wp-like protein [Saccharomyces cerevisiae AWRI1631]		gi|207341845	856.536	100	71739.7	5.43	MVNQAEEFK	504	512	(N-term)_iTRAQ[0], Lysine(K)_iTRAQ[9]	78.25	100	1383.72	1383.69	-0.0269775	-19.4964	26977.7	58.7076			2013-09-16 18:49:47	1.46881	0.625533	1.47365	1.40822	0.898751	1.3384	11	11	11	1881.74	2763.92	1177.09	2773.02
104	FALSE	1	121	E20	YNL209Wp-like protein [Saccharomyces cerevisiae AWRI1631]		gi|207341845	856.536	100	71739.7	5.43	TWPFK	73	77	(N-term)_iTRAQ[0], Lysine(K)_iTRAQ[5]	25.42	90.947	966.566	966.492	-0.0737305	-76.2809	5874.39	61.2681			2013-09-16 20:16:57	1.73062	0.723589	1.08955	1.40822	0.898751	1.3384	11	11	11	433.74	750.639	313.849	472.58
105	FALSE	1	147	F22	YNL209Wp-like protein [Saccharomyces cerevisiae AWRI1631]		gi|207341845	856.536	100	71739.7	5.43	SQIDEVVLVGGSTR	314	327	(N-term)_iTRAQ[0]	115.31	100	1603.88	1603.69	-0.191162	-119.187	83759.3	72.0474			2013-09-16 20:36:48	1.24586	0.898566	1.24963	1.40822	0.898751	1.3384	11	11	11	3012	3752.53	2706.48	3763.87
106	FALSE	1	161	G12	YNL209Wp-like protein [Saccharomyces cerevisiae AWRI1631]		gi|207341845	856.536	100	71739.7	5.43	VTPSFVAFTPEER	21	33	(N-term)_iTRAQ[0]	78.26	100	1623.85	1623.96	0.110596	68.1071	37207.2	56.3336			2013-09-16 22:23:06	1.38443	0.86659	1.25689	1.40822	0.898751	1.3384	11	11	11	1659.8	2297.88	1438.37	2086.18
107	FALSE	1	162	G13	YNL209Wp-like protein [Saccharomyces cerevisiae AWRI1631]		gi|207341845	856.536	100	71739.7	5.43	AVITVPAYFNDAQR	126	139	(N-term)_iTRAQ[0]	71.8	100	1708.91	1709	0.0895996	52.4307	81842	63.7772			2013-09-16 22:25:21	1.41728	1.01501	1.46048	1.40822	0.898751	1.3384	11	11	11	2208.71	3130.36	2241.86	3225.77
108	FALSE	1	168	G19	YNL209Wp-like protein [Saccharomyces cerevisiae AWRI1631]		gi|207341845	856.536	100	71739.7	5.43	ARFEDLNAALFK	285	296	(N-term)_iTRAQ[0], Lysine(K)_iTRAQ[12]	31.42	97.726	1682.95	1682.86	-0.0844727	-50.1933	14816.5	37.7487			2013-09-16 22:46:51	1.35019	1.34874	1.61672	1.40822	0.898751	1.3384	11	11	11	1010.35	1364.17	1362.7	1633.45
109	FALSE	1	243	J19	YNL209Wp-like protein [Saccharomyces cerevisiae AWRI1631]		gi|207341845	856.536	100	71739.7	5.43	LLSDFFDGK	334	342	(N-term)_iTRAQ[0], Lysine(K)_iTRAQ[9]	84.78	100	1329.73	1329.72	-0.0111084	-8.35388	28676.4	67.7497			2013-09-17 02:15:37	1.60753	0.919297	1.38556	1.40822	0.898751	1.3384	11	11	11	1379.11	2216.95	1267.81	1910.84
110	FALSE	1	286	L14	YNL209Wp-like protein [Saccharomyces cerevisiae AWRI1631]		gi|207341845	856.536	100	71739.7	5.43	LESYVASIEQTVTDPVLSSK	528	547	(N-term)_iTRAQ[0], Lysine(K)_iTRAQ[20]	40.63	99.727	2454.32	2454.5	0.173828	70.8253	14163.7	41.9329			2013-09-17 04:25:24	0.969128	0.763783	1.08227	1.40822	0.898751	1.3384	11	11	11	704.194	682.454	537.851	762.125
111	FALSE	1	318	M20	YNL209Wp-like protein [Saccharomyces cerevisiae AWRI1631]		gi|207341845	856.536	100	71739.7	5.43	SKIEAALSDALAALQIEDPSADELR	554	578	(N-term)_iTRAQ[0], Lysine(K)_iTRAQ[2]	187.69	100	2914.56	2914.49	-0.0734863	-25.2135	227483	91.2699			2013-09-17 05:55:13	1.24903	0.858144	1.26641	1.40822	0.898751	1.3384	11	11	11	2286.36	2855.74	1962.03	2895.47
112	FALSE	1	319	M21	YNL209Wp-like protein [Saccharomyces cerevisiae AWRI1631]		gi|207341845	856.536	100	71739.7	5.43	IEAALSDALAALQIEDPSADELR	556	578	(N-term)_iTRAQ[0]	110.54	100	2555.33	2555.22	-0.117188	-45.86	45342.7	89.2855			2013-09-17 05:57:47	1.53438	1.06524	1.46683	1.40822	0.898751	1.3384	11	11	11	431.521	662.119	459.673	632.969
113	FALSE	1	357	O11	YNL209Wp-like protein [Saccharomyces cerevisiae AWRI1631]		gi|207341845	856.536	100	71739.7	5.43	DLLLLDVAPLSLGVGMQGDIFGIVVPR	376	402	(N-term)_iTRAQ[0]	33.4	98.559	2951.68	2952.08	0.399902	135.483	16452.6	53.2184			2013-09-17 07:56:28	1.72413	0.997935	1.48827	1.40822	0.898751	1.3384	11	11	11	244.397	421.372	243.892	363.73
559	FALSE	1	60	C9	YMR093Wp-like protein [Saccharomyces cerevisiae AWRI1631]		gi|207342335	162.48	100	62505.8	9.35	GSEYQGDQEHIIHNDKVR	363	380	(N-term)_iTRAQ[0], Lysine(K)_iTRAQ[16]	53.82	99.987	2413.21	2413.48	0.269287	111.589	26123.9	42.6673			2013-09-16 17:30:02	1.57181	1.43899	1.563	1.65648	1.33494	1.62172	2	2	2	2367.44	3721.16	3406.72	3700.32
560	FALSE	1	264	K16	YMR093Wp-like protein [Saccharomyces cerevisiae AWRI1631]		gi|207342335	162.48	100	62505.8	9.35	LWDISNAYEPQLELTGATDYVR	151	172	(N-term)_iTRAQ[0]	108.66	100	2698.35	2698.42	0.0693359	25.6957	39858.7	75.3923			2013-09-17 02:53:47	1.7457	1.23842	1.68265	1.65648	1.33494	1.62172	2	2	2	1307.15	2281.9	1618.8	2199.47
703	FALSE	1	312	M14	YKL145Wp-like protein [Saccharomyces cerevisiae AWRI1631]		gi|207343610	83.7	100	33040.4	8.91	TMLELITQLDGFDPR	136	150	(N-term)_iTRAQ[0]	83.7	100	1892.99	1893.16	0.173462	91.6338	103425	88.6115			2013-09-17 05:35:02	1.44536	0.880326	1.13163	1.44536	0.880326	1.13163	1	1	1	1363.55	1970.83	1200.37	1543.03
[truncated: 3,193 more rows]
