# Supplementary material for: Studies on the Coordination of Ribosomal Protein Assembly Events Involved in Processing and Stabilization of Yeast Early Large Ribosomal Subunit Precursors
Source: PLoS One. 2015 Dec 7;10(12):e0143768. doi: 10.1371/journal.pone.0143768 (PMC4671574; doi:10.1371/journal.pone.0143768)
Supplement: S1 File — (ZIP) [file pone.0143768.s004.zip › E7T1_(L8).xlsx]

## Sheet: -L8 vs WT
	Accession Number	Name	Class	Peptide Count	Name (PepNumber)	Avg iTRAQ ratio (115/114)	iTRAQ Standard Deviation (115/114)	Localisation	SGD Description	Copy Number per Cell
	gi|1164943	rpS7A	A1	2	rpS7A (2)	2.79545	0.180079	0	Protein component of the small (40S) ribosomal subunit, nearly identical to Rps7Bp; interacts with Kti11p; deletion causes hypersensitivity to zymocin; has similarity to rat S7 and Xenopus S8 ribosomal proteins	41000
	gi|49258829	rpS20	A1	1	rpS20 (1)	2.26407	0	0	Protein component of the small (40S) ribosomal subunit; overproduction suppresses mutations affecting RNA polymerase III-dependent transcription; has similarity to E. coli S10 and rat S20 ribosomal proteins	not visualized
	gi|6322583	rpS5	A1	9	rpS5 (9)	2.1328	0.216564	0	Protein component of the small (40S) ribosomal subunit, the least basic of the non-acidic ribosomal proteins; phosphorylated in vivo; essential for viability; has similarity to E. coli S7 and rat S5 ribosomal proteins	not visualized
	gi|190404968	rpS13	A1	2	rpS13 (2)	2.08962	0.0202083	0	Protein component of the small (40S) ribosomal subunit; has similarity to E. coli S15 and rat S13 ribosomal proteins	not visualized
	gi|6320918	rpS24A	A1	5	rpS24A (5)	2.04041	0.405243	cytoplasm	Protein component of the small (40S) ribosomal subunit; identical to Rps24Bp and has similarity to rat S24 ribosomal protein	not visualized
	gi|1914797	rpS11B	A1	2	rpS11B (2)	2.0143	0.174298	cytoplasm	Protein component of the small (40S) ribosomal subunit; identical to Rps11Ap and has similarity to E. coli S17 and rat S11 ribosomal proteins	1200
	gi|6319666	rpS9B	A1	2	rpS9B (2)	1.94835	0.307824	cytoplasm	Protein component of the small (40S) ribosomal subunit; nearly identical to Rps9Ap and has similarity to E. coli S4 and rat S9 ribosomal proteins	63300
	gi|899490	rpS12	A1	1	rpS12 (1)	1.94609	0	0	Protein component of the small (40S) ribosomal subunit; has similarity to rat ribosomal protein S12	not visualized
	gi|1151236	rpS6A/B	A1	3	rpS6A/B (3)	1.92341	0.105324	cytoplasm	Protein component of the small (40S) ribosomal subunit; identical to Rps6Bp and has similarity to rat S6 ribosomal protein	66000
	gi|151944819	rpS8B	A1	6	rpS8B (6)	1.92021	0.360016	cytoplasm	Protein component of the small (40S) ribosomal subunit; identical to Rps8Ap and has similarity to rat S8 ribosomal protein	14400
	gi|6321653	rpS0A	A1	7	rpS0A (7)	1.90157	0.326269	cytoplasm	Protein component of the small (40S) ribosomal subunit, nearly identical to Rps0Bp; required for maturation of 18S rRNA along with Rps0Bp; deletion of either RPS0 gene reduces growth rate, deletion of both genes is lethal	93700
	gi|49258828	rpS16	A1	2	rpS16 (2)	1.89219	0.123368	cytoplasm	Protein component of the small (40S) ribosomal subunit; identical to Rps16Bp and has similarity to E. coli S9 and rat S16 ribosomal proteins	33800
	gi|6324151	rpS3	A1	2	rpS3 (2)	1.75622	0.282653	0	Protein component of the small (40S) ribosomal subunit, has apurinic/apyrimidinic (AP) endonuclease activity; essential for viability; has similarity to E. coli S3 and rat S3 ribosomal proteins	146000
	gi|6321315	rpS2	A1	2	rpS2 (2)	1.74752	0.0748183	0	Protein component of the small (40S) subunit, essential for control of translational accuracy; phosphorylation by C-terminal domain kinase I (CTDK-I) enhances translational accuracy; similar to E. coli S5 and rat S2 ribosomal proteins	not visualized
	gi|6323617	rpS17	A1	4	rpS17 (4)	1.73803	0.323321	cytoplasm	Ribosomal protein 51 (rp51) of the small (40s) subunit; nearly identical to Rps17Bp and has similarity to rat S17 ribosomal protein	30900
	gi|6323577	rpS1B	A1	5	rpS1B (5)	1.72859	0.0749196	cytoplasm	Ribosomal protein 10 (rp10) of the small (40S) subunit; nearly identical to Rps1Ap and has similarity to rat S3a ribosomal protein	107000
	gi|2131127	rpS21	A1	1	rpS21 (1)	1.72373	0	cytoplasm	Protein component of the small (40S) ribosomal subunit; nearly identical to Rps21Bp and has similarity to rat S21 ribosomal protein	27400
	gi|6321997	rpS4B	A1	7	rpS4B (7)	1.72144	0.384259	cytoplasm	Protein component of the small (40S) ribosomal subunit; identical to Rps4Ap and has similarity to rat S4 ribosomal protein	102000
	gi|6321556	rpS23A	A1	2	rpS23A (2)	1.71931	0.13767	cytoplasm	Ribosomal protein 28 (rp28) of the small (40S) ribosomal subunit, required for translational accuracy; nearly identical to Rps23Bp and similar to E. coli S12 and rat S23 ribosomal proteins; deletion of both RPS23A and RPS23B is lethal	10600
	gi|55670021	Asc1p	A1	1	Asc1p (1)	1.71693	0	0	G-protein beta subunit and guanine nucleotide dissociation inhibitor for Gpa2p; ortholog of RACK1 that inhibits translation; core component of the small (40S) ribosomal subunit; represses Gcn4p in the absence of amino acid starvation	333000
	gi|6322325	rpS21A	A1	2	rpS21A (2)	1.6569	0.0245362	cytoplasm	Protein component of the small (40S) ribosomal subunit; nearly identical to Rps21Bp and has similarity to rat S21 ribosomal protein	27400
	gi|71064104	rpS7B	A1	1	rpS7B (1)	1.60404	0	cytoplasm	Protein component of the small (40S) ribosomal subunit, nearly identical to Rps7Ap; interacts with Kti11p; deletion causes hypersensitivity to zymocin; has similarity to rat S7 and Xenopus S8 ribosomal proteins	43500
	gi|49258832	rpS18A/B	A1	5	rpS18A/B (5)	1.58411	0.231224	cytoplasm	Protein component of the small (40S) ribosomal subunit; nearly identical to Rps18Bp and has similarity to E. coli S13 and rat S18 ribosomal proteins	48100
	gi|6323365	rpS25B	A1	1	rpS25B (1)	1.5131	0	cytoplasm	Protein component of the small (40S) ribosomal subunit; nearly identical to Rps25Ap and has similarity to rat S25 ribosomal protein	162000
	gi|49258836	rpS15	A1	2	rpS15 (2)	1.46141	0.0319119	0	Protein component of the small (40S) ribosomal subunit; has similarity to E. coli S19 and rat S15 ribosomal proteins	not visualized
	gi|10383793	rpS14A	A1	4	rpS14A (4)	1.42193	0.350554	0	Ribosomal protein 59 of the small subunit, required for ribosome assembly and 20S pre-rRNA processing; mutations confer cryptopleurine resistance; nearly identical to Rps14Bp and similar to E. coli S11 and rat S14 ribosomal proteins	29600
	gi|6324534	rpP2A	A2	1	rpP2A (1)	3.32297	0	cytoplasm	Ribosomal protein P2 alpha, a component of the ribosomal stalk, which is involved in the interaction between translational elongation factors and the ribosome; regulates the accumulation of P1 (Rpp1Ap and Rpp1Bp) in the cytoplasm	428000
	gi|6323371	rpP0	A2	2	rpP0 (2)	2.90046	0.46541	0	Conserved ribosomal protein P0 similar to rat P0, human P0, and E. coli L10e; shown to be phosphorylated on serine 302	not visualized
	gi|6320122	rpP1A	A2	1	rpP1A (1)	2.02505	0	cytoplasm	Ribosomal stalk protein P1 alpha, involved in the interaction between translational elongation factors and the ribosome; accumulation of P1 in the cytoplasm is regulated by phosphorylation and interaction with the P2 stalk component	not visualized
	gi|6321407	rpL24A	A2	4	rpL24A (4)	1.80773	0.1067	cytoplasm	Ribosomal protein L30 of the large (60S) ribosomal subunit, nearly identical to Rpl24Bp and has similarity to rat L24 ribosomal protein; not essential for translation but may be required for normal translation rate	247000
	gi|6324028	rpL18	A2	8	rpL18 (8)	1.53761	0.286962	cytoplasm	Protein component of the large (60S) ribosomal subunit, identical to Rpl18Ap and has similarity to rat L18 ribosomal protein	63700
	gi|6321934	rpL42	A2	1	rpL42 (1)	1.47051	0	cytoplasm	Protein component of the large (60S) ribosomal subunit, identical to Rpl42Ap and has similarity to rat L44; required for propagation of the killer toxin-encoding M1 double-stranded RNA satellite of the L-A double-stranded RNA virus	3890
	gi|6323104	rpL10	A2	8	rpL10 (8)	1.44934	0.203135	cytoplasm	Protein component of the large (60S) ribosomal subunit, responsible for joining the 40S and 60S subunits; regulates translation initiation; has similarity to rat L10 ribosomal protein and to members of the QM gene family	not visualized
	gi|6325359	rpL11	A2	5	rpL11 (5)	1.42945	0.192975	cytoplasm	Protein component of the large (60S) ribosomal subunit, nearly identical to Rpl11Bp; involved in ribosomal assembly; depletion causes degradation of proteins and RNA of the 60S subunit; has similarity to E. coli L5 and rat L11	39000
	gi|6321362	rpL7A	A2	12	rpL7A (12)	1.38488	0.20215	cytoplasm	Protein component of the large (60S) ribosomal subunit, nearly identical to Rpl7Bp and has similarity to E. coli L30 and rat L7 ribosomal proteins; contains a conserved C-terminal Nucleic acid Binding Domain (NDB2)	101000
	gi|49258840	rpL2	A2	3	rpL2 (3)	1.35951	0.109478	cytoplasm	Protein component of the large (60S) ribosomal subunit, identical to Rpl2Bp and has similarity to E. coli L2 and rat L8 ribosomal proteins	not quantitated
	gi|151944465	rpL16B	A2	6	rpL16B (6)	1.27993	0.138129	0	N-terminally acetylated protein component of the large (60S) ribosomal subunit, binds to 5.8 S rRNA; has similarity to Rpl16Ap, E. coli L13 and rat L13a ribosomal proteins; transcriptionally regulated by Rap1p	not visualized
	gi|6320679	rpL27	A2	6	rpL27 (6)	1.27007	0.26881	cytoplasm	Protein component of the large (60S) ribosomal subunit, nearly identical to Rpl27Ap and has similarity to rat L27 ribosomal protein	22900
	gi|6319384	rpL23	A2	3	rpL23 (3)	1.26798	0.0632883	nucleus	Protein component of the large (60S) ribosomal subunit, identical to Rpl23Bp and has similarity to E. coli L14 and rat L23 ribosomal proteins	not visualized
	gi|49258866	rpL43	A2	1	rpL43 (1)	1.26757	0	cytoplasm	Protein component of the large (60S) ribosomal subunit, identical to Rpl43Bp and has similarity to rat L37a ribosomal protein; null mutation confers a dominant lethal phenotype	44600
	gi|6325126	rpL5	A2	9	rpL5 (9)	1.26587	0.134567	cytoplasm	Protein component of the large (60S) ribosomal subunit with similarity to E. coli L18 and rat L5 ribosomal proteins; binds 5S rRNA and is required for 60S subunit assembly	not visualized
	gi|154199621	rpL20	A2	6	rpL20 (6)	1.26471	0.16056	cytoplasm	Protein component of the large (60S) ribosomal subunit, nearly identical to Rpl20Bp and has similarity to rat L18a ribosomal protein	54300
	gi|49258841	rpL3	A2	10	rpL3 (10)	1.26179	0.18905	cytoplasm	Protein component of the large (60S) ribosomal subunit, has similarity to E. coli L3 and rat L3 ribosomal proteins; involved in the replication and maintenance of killer double stranded RNA virus	450
	gi|190408801	rpL4	A2	13	rpL4 (13)	1.2435	0.146777	cytoplasm	N-terminally acetylated protein component of the large (60S) ribosomal subunit, nearly identical to Rpl4Bp and has similarity to E. coli L4 and rat L4 ribosomal proteins	not visualized
	gi|6324445	rpL25	A2	2	rpL25 (2)	1.19384	0.059778	0	Primary rRNA-binding ribosomal protein component of the large (60S) ribosomal subunit, has similarity to E. coli L23 and rat L23a ribosomal proteins; binds to 26S rRNA via a conserved C-terminal motif	not visualized
	gi|9755331	rpL34A	A2	2	rpL34A (2)	1.17577	0.0255208	cytoplasm	Protein component of the large (60S) ribosomal subunit, nearly identical to Rpl34Bp and has similarity to rat L34 ribosomal protein	23600
	gi|6322847	rpL14	A2	3	rpL14 (3)	1.12823	0.0568793	cytoplasm	N-terminally acetylated protein component of the large (60S) ribosomal subunit, nearly identical to Rpl14Bp and has similarity to rat L14 ribosomal protein; rpl14a csh5 double null mutant exhibits synthetic slow growth	45300
	gi|124263182	rpL32	A2	3	rpL32 (3)	1.11914	0.0624555	0	Protein component of the large (60S) ribosomal subunit, has similarity to rat L32 ribosomal protein; overexpression disrupts telomeric silencing	not visualized
	gi|6323567	rpL6A	A2	2	rpL6A (2)	1.09553	0.0328858	cytoplasm	N-terminally acetylated protein component of the large (60S) ribosomal subunit, has similarity to Rpl6Bp and to rat L6 ribosomal protein; binds to 5.8S rRNA	37100
	gi|6325114	rpL33A	A2	1	rpL33A (1)	1.09237	0	0	N-terminally acetylated ribosomal protein L37 of the large (60S) ribosomal subunit, nearly identical to Rpl33Bp and has similarity to rat L35a; rpl33a null mutant exhibits slow growth while rpl33a rpl33b double null mutant is inviable	not visualized
	gi|218511	rpL6B	A2	3	rpL6B (3)	0.98045	0.0922716	cytoplasm	N-terminally acetylated protein component of the large (60S) ribosomal subunit, has similarity to Rpl6Bp and to rat L6 ribosomal protein; binds to 5.8S rRNA	38400
	gi|6322272	rpL39	A2	2	rpL39 (2)	0.961724	0.0166383	0	Protein component of the large (60S) ribosomal subunit, has similarity to rat L39 ribosomal protein; required for A3/4; loss of both Rpl31p and Rpl39p confers lethality; also exhibits genetic interactions with SIS1 and PAB1	not visualized
	gi|6322043	rpL40	A2	1	rpL40 (1)	0.948817	0	cytoplasm	Fusion protein, identical to Rpl40Ap, that is cleaved to yield ubiquitin and a ribosomal protein of the large (60S) ribosomal subunit with similarity to rat L40; ubiquitin may facilitate assembly of the ribosomal protein into ribosomes	28200
	gi|6321335	rpL28	A2	3	rpL28 (3)	0.84783	0.129917	0	Ribosomal protein of the large (60S) ribosomal subunit, has similarity to E. coli L15 and rat L27a ribosomal proteins; may have peptidyl transferase activity; can mutate to cycloheximide resistance	not visualized
	gi|6319444	rpL19	A2	2	rpL19 (2)	0.818049	0.0723464	cytoplasm	Protein component of the large (60S) ribosomal subunit, nearly identical to Rpl19Ap and has similarity to rat L19 ribosomal protein; rpl19a and rpl19b single null mutations result in slow growth, while the double null mutation is lethal	225000
	gi|6322284	rpL17	A2	1	rpL17 (1)	0.630682	0	cytoplasm	Protein component of the large (60S) ribosomal subunit, nearly identical to Rpl17Ap and has similarity to E. coli L22 and rat L17 ribosomal proteins	21100
	gi|116006491	rpL26B	A2	5	rpL26B (5)	0.614741	0.16953	cytoplasm	Protein component of the large (60S) ribosomal subunit, nearly identical to Rpl26Ap and has similarity to E. coli L24 and rat L26 ribosomal proteins; binds to 5.8S rRNA	33200
	gi|49258859	rpL26B	A2	1	rpL26B (1)	0.564749	0	cytoplasm	Protein component of the large (60S) ribosomal subunit, nearly identical to Rpl26Bp and has similarity to E. coli L24 and rat L26 ribosomal proteins; binds to 5.8S rRNA	not quantitated
	gi|6320010	rpL35	A2	3	rpL35 (3)	0.560067	0.117216	cytoplasm	Protein component of the large (60S) ribosomal subunit, identical to Rpl35Bp and has similarity to rat L35 ribosomal protein	not visualized
	gi|6322984	rpL8B	A2	12	rpL8B (12)	0.547422	0.170321	cytoplasm	Ribosomal protein L4 of the large (60S) ribosomal subunit, nearly identical to Rpl8Ap and has similarity to rat L7a ribosomal protein; mutation results in decreased amounts of free 60S subunits	80200
	gi|190408368	rpL13B	A2	11	rpL13B (11)	0.503104	0.118438	cytoplasm	Protein component of the large (60S) ribosomal subunit, nearly identical to Rpl13Ap; not essential for viability; has similarity to rat L13 ribosomal protein	54200
	gi|49258850	rpL15	A2	7	rpL15 (7)	0.496728	0.0762729	0	Protein component of the large (60S) ribosomal subunit, nearly identical to Rpl15Bp and has similarity to rat L15 ribosomal protein; binds to 5.8 S rRNA	not visualized
	gi|6325006	rpL36B	A2	4	rpL36B (4)	0.395309	0.027402	cytoplasm	N-terminally acetylated protein component of the large (60S) ribosomal subunit, nearly identical to Rpl36Bp and has similarity to rat L36 ribosomal protein; binds to 5.8 S rRNA	5370
	gi|45269774	Emg1p	A3	1	Emg1p (1)	5.95399	0	cytoplasm,nucleus	Member of the alpha/beta knot fold methyltransferase superfamily; required for maturation of 18S rRNA and for 40S ribosome production; interacts with RNA and with S-adenosylmethionine; associates with spindle/microtubules; forms homodimers	not visualized
	gi|151941219	Fcf2p	A3	1	Fcf2p (1)	4.94306	0	nucleolus	Essential nucleolar protein involved in the early steps of 35S rRNA processing; interacts with Faf1p; member of a transcriptionally co-regulated set of genes called the RRB regulon	not visualized
	gi|151946633	Enp1p	A3	1	Enp1p (1)	4.91265	0	cytoplasm,nucleolus,nucleus	Protein associated with U3 and U14 snoRNAs, required for pre-rRNA processing and 40S ribosomal subunit synthesis; localized in the nucleus and concentrated in the nucleolus	21600
	gi|160358657	Rok1p	A3	2	Rok1p (2)	4.40091	1.39459	0	ATP-dependent RNA helicase of the DEAD box family; required for 18S rRNA synthesis	not visualized
	gi|151942910	Rrp9p	A3	1	Rrp9p (1)	3.70763	0	nucleolus	Protein involved in pre-rRNA processing, associated with U3 snRNP; component of small ribosomal subunit (SSU) processosome; ortholog of the human U3-55k protein	5130
	gi|151942584	Bms1p	A3	3	Bms1p (3)	3.65063	0.834947	0	GTPase required for synthesis of 40S ribosomal subunits and for processing the 35S pre-rRNA at sites A0, A1, and A2; interacts with Rcl1p, which stimulates its GTPase and U3 snoRNA binding activities; has similarity to Tsr1p	not visualized
	gi|151944405	Kre33p	A3	7	Kre33p (7)	3.64541	1.09244	nucleolus	Essential protein of unknown function; heterozygous mutant shows haploinsufficiency in K1 killer toxin resistance	not quantitated
	gi|6324564	Rcl1p	A3	1	Rcl1p (1)	3.61076	0	nucleolus,nucleus	Subunit of U3-containing 90S preribosome processome complex involved in 18S rRNA biogenesis and small ribosomal subunit assembly; stimulates Bms1p GTPase and U3 binding activity; similar to RNA cyclase-like proteins but no activity detected	10000
	gi|51830274	Bfr2p	A3	2	Bfr2p (2)	3.52959	0.978646	nucleolus	Essential protein that is a component of 90S preribosomes; may be involved in rRNA processing; multicopy suppressor of sensitivity to Brefeldin A; expression is induced during lag phase and also by cold shock	15400
	gi|151943423	Enp2p	A3	3	Enp2p (3)	3.50941	0.215639	0	Protein associated with U3 and U14 snoRNAs, required for pre-rRNA processing and 40S ribosomal subunit synthesis; localized in the nucleus and concentrated in the nucleolus	not visualized
	gi|151944842	Lcp5p	A3	5	Lcp5p (5)	3.45532	0.965252	0	Essential protein involved in maturation of 18S rRNA; depletion leads to inhibited pre-rRNA processing and reduced polysome levels; localizes primarily to the nucleolus	1430
	gi|6323018	Sof1p	A3	3	Sof1p (3)	3.22194	1.0142	nucleolus	Essential protein required for biogenesis of 40S (small) ribosomal subunit; has similarity to the beta subunit of trimeric G-proteins and the splicing factor Prp4p	6620
	gi|6324630	Nob1p	A3	1	Nob1p (1)	3.03229	0	cytoplasm	Essential nuclear protein involved in proteasome maturation and synthesis of 40S ribosomal subunits; required for cleavage of the 20S pre-rRNA to generate the mature 18S rRNA	4490
	gi|6319791	Krr1p	A3	5	Krr1p (5)	2.79346	0.563795	cytoplasm,nucleolus	Essential nucleolar protein required for the synthesis of 18S rRNA and for the assembly of 40S ribosomal subunit	4340
	gi|1164988	Pno1p	A3	2	Pno1p (2)	2.53402	0.123142	#N/A	Essential nucleolar protein required for pre-18S rRNA processing, interacts with Dim1p, an 18S rRNA dimethyltransferase, and also with Nob1p, which is involved in proteasome biogenesis; contains a KH domain	#N/A
	gi|151942575	New1p	A3	2	New1p (2)	1.59735	0.176392	cytoplasm	ATP binding cassette family member; Asn/Gln-rich rich region supports [NU+] prion formation and susceptibility to [PSI+] prion induction; homologous to mRNA export factor from S. pombe and similar protein from C. albicans (	37600
	gi|253181	Nsr1p	A3	3	Nsr1p (3)	0.881556	0.0603869	nucleolus	Nucleolar protein that binds nuclear localization sequences, required for pre-rRNA processing and ribosome biogenesis	77400
	gi|6323158	Dip2p / Utp12p	A3a	1	Dip2p / Utp12p (1)	4.84457	0	cytoplasm,nucleus	Nucleolar protein, specifically associated with the U3 snoRNA, part of the large ribonucleoprotein complex known as the small subunit (SSU) processome, required for 18S rRNA biogenesis, part of the active pre-rRNA processing complex	9620
	gi|14270688	Utp20p	A3a	2	Utp20p (2)	4.51284	1.63729	cytoplasm,nucleolus	Component of the small-subunit (SSU) processome, which is involved in the biogenesis of the 18S rRNA	not visualized
	gi|151942372	Utp5p	A3a	1	Utp5p (1)	4.22331	0	nucleolus	Subunit of U3-containing Small Subunit (SSU) processome complex involved in production of 18S rRNA and assembly of small ribosomal subunit	33100
	gi|6323251	Utp13p	A3a	4	Utp13p (4)	3.5677	1.23911	nucleolus	Nucleolar protein, component of the small subunit (SSU) processome containing the U3 snoRNA that is involved in processing of pre-18S rRNA	8070
	gi|6320531	Utp4p	A3a	2	Utp4p (2)	3.52009	1.13933	nucleolus	Subunit of U3-containing 90S preribosome and Small Subunit (SSU) processome complexes involved in production of 18S rRNA and assembly of small ribosomal subunit; member of t-Utp subcomplex involved with transcription of 35S rRNA transcript	5440
	gi|151943873	Pwp2p	A3a	2	Pwp2p (2)	3.51368	0.450902	nucleolus	Conserved 90S pre-ribosomal component essential for proper endonucleolytic cleavage of the 35 S rRNA precursor at A0, A1, and A2 sites; contains eight WD-repeats; PWP2 deletion leads to defects in cell cycle and bud morphogenesis	16700
	gi|151943408	Utp8p	A3a	3	Utp8p (3)	3.41641	0.686919	nucleolus	Nucleolar protein required for export of tRNAs from the nucleus; also copurifies with the small subunit (SSU) processome containing the U3 snoRNA that is involved in processing of pre-18S rRNA	16800
	gi|151945077	Mpp10p	A3a	5	Mpp10p (5)	3.39777	1.02051	0	Component of the SSU processome and 90S preribosome, required for pre-18S rRNA processing, interacts with and controls the stability of Imp3p and Imp4p, essential for viability; similar to human Mpp10p	not visualized
	gi|6323740	Utp15p	A3a	3	Utp15p (3)	3.18405	0.561326	nucleolus,nucleus	Nucleolar protein, component of the small subunit (SSU) processome containing the U3 snoRNA that is involved in processing of pre-18S rRNA	358
	gi|6321990	Utp9p	A3a	1	Utp9p (1)	3.11181	0	nucleolus	Nucleolar protein, component of the small subunit (SSU) processome containing the U3 snoRNA that is involved in processing of pre-18S rRNA	20000
	gi|151944459	Imp4p	A3a	2	Imp4p (2)	3.07676	0.103096	0	Component of the SSU processome, which is required for pre-18S rRNA processing; interacts with Mpp10p; member of a superfamily of proteins that contain a sigma(70)-like motif and associate with RNAs	not visualized
	gi|6320049	Sas10p / Utp3p	A3a	2	Sas10p / Utp3p (2)	2.95939	0.0448878	0	Essential subunit of U3-containing Small Subunit (SSU) processome complex involved in production of 18S rRNA and assembly of small ribosomal subunit; disrupts silencing when overproduced	not visualized
	gi|151941853	Nop14p/Noc5p	A3a	3	Nop14p/Noc5p (3)	2.90231	1.4784	0	Nucleolar protein, forms a complex with Noc4p that mediates maturation and nuclear export of 40S ribosomal subunits; also present in the small subunit processome complex, which is required for processing of pre-18S rRNA	not visualized
	gi|151940928	Utp21p	A3a	4	Utp21p (4)	2.81114	1.02647	nucleus	Subunit of U3-containing 90S preribosome and Small Subunit (SSU) processome complexes involved in production of 18S rRNA and assembly of small ribosomal subunit; synthetic defect with STI1 Hsp90 cochaperone; human homolog linked to glaucoma	2020
	gi|151946073	Utp14p	A3a	4	Utp14p (4)	2.67227	0.508267	nucleolus,nucleus	Subunit of U3-containing Small Subunit (SSU) processome complex involved in production of 18S rRNA and assembly of small ribosomal subunit	1470
	gi|151944799	Utp7p	A3a	3	Utp7p (3)	2.5642	0.56178	0	Nucleolar protein, component of the small subunit (SSU) processome containing the U3 snoRNA that is involved in processing of pre-18S rRNA	5800
	gi|151945015	Utp10p	A3a	2	Utp10p (2)	2.50605	0.169721	nucleolus	Nucleolar protein, component of the small subunit (SSU) processome containing the U3 snoRNA that is involved in processing of pre-18S rRNA	18200
	gi|151943367	Utp22p	A3a	1	Utp22p (1)	2.44829	0	nucleolus,nucleus	Possible U3 snoRNP protein involved in maturation of pre-18S rRNA, based on computational analysis of large-scale protein-protein interaction data	3260
	gi|190407832	Nan1p	A3a	3	Nan1p (3)	2.43899	1.11068	nucleolus	U3 snoRNP protein, component of the small (ribosomal) subunit (SSU) processosome containing U3 snoRNA; required for the biogenesis of18S rRNA	6560
	gi|83722564	Utp11p	A3a	1	Utp11p (1)	1.79814	0	0	Subunit of U3-containing Small Subunit (SSU) processome complex involved in production of 18S rRNA and assembly of small ribosomal subunit	not visualized
	gi|116666730	Snu13	A3a	3	Snu13 (3)	1.12518	0.0234348	0	RNA binding protein, part of U3 snoRNP involved in rRNA processing, part of U4/U6-U5 tri-snRNP involved in mRNA splicing, similar to human 15.5K protein	not visualized
	gi|6322154	Cka1p	A3a	1	Cka1p (1)	1.08842	0	cytoplasm,nucleus	Alpha catalytic subunit of casein kinase 2, a Ser/Thr protein kinase with roles in cell growth and proliferation; the holoenzyme also contains CKA2, CKB1 and CKB2, the many substrates include transcription factors and all RNA polymerases	7180
	gi|6324635	Cka2p	A3a	1	Cka2p (1)	0.961341	0	cytoplasm,nucleus	Alpha' catalytic subunit of casein kinase 2, a Ser/Thr protein kinase with roles in cell growth and proliferation; the holoenzyme also contains CKA1, CKB1 and CKB2, the many substrates include transcription factors and all RNA polymerases	4540
	gi|6319988	Nop6p	A4	3	Nop6p (3)	2.86641	0.201015	nucleolus	Putative RNA-binding protein implicated in A3/4; contains an RNA recognition motif (RRM) and has similarity to hydrophilins; NOP6 may be a fungal-specific gene as no homologs have been yet identified in higher eukaryotes	8970
	gi|6321857	Ssf1p	A4	2	Ssf1p (2)	2.32685	0.0771208	nucleolus,nucleus	Constituent of 66S pre-ribosomal particles, required for ribosomal large subunit maturation; functionally redundant with Ssf2p; member of the Brix family	8150
	gi|521090	Nop4p	A4	15	Nop4p (15)	2.17775	0.248366	nucleolus,nucleus	Nucleolar protein, essential for processing and maturation of 27S pre-rRNA and large ribosomal subunit biogenesis; constituent of 66S pre-ribosomal particles; contains four RNA recognition motifs (RRMs)	4990
	gi|190409747	Rrp14p	A4	3	Rrp14p (3)	1.94465	0.958578	0	Essential protein, constituent of 66S pre-ribosomal particles; interacts with proteins involved in ribosomal biogenesis and cell polarity; member of the SURF-6 family	not visualized
	gi|151942049	Noc1p	A4	7	Noc1p (7)	1.89766	0.266826	nucleolus	Constituent of 66S pre-ribosomal particles, required for large (60S) ribosomal subunit biogenesis; involved in nuclear export of pre-ribosomes; required for maintenance of dsRNA virus; homolog of human CAATT-binding protein	15000
	gi|190407303	Nop12p	A4	9	Nop12p (9)	1.82406	0.374903	nucleolus	Nucleolar protein involved in pre-25S rRNA processing and biogenesis of large 60S ribosomal subunit; contains an RNA recognition motif (RRM); binds to Ebp2; similar to Nop13p and Nsr1p	5910
	gi|51830470	Dbp9p	A4	1	Dbp9p (1)	1.76513	0	0	ATP-dependent RNA helicase of the DEAD-box family involved in biogenesis of the 60S ribosomal subunit	not visualized
	gi|151944581	Nog2p	A4	1	Nog2p (1)	1.73536	0	nucleus	Putative GTPase that associates with pre-60S ribosomal subunits in the nucleolus and is required for their nuclear export and maturation	67700
	gi|6320292	Rrp1p	A4	4	Rrp1p (4)	1.58336	0.0791662	nucleolus,nucleus	Essential evolutionarily conserved nucleolar protein necessary for biogenesis of 60S ribosomal subunits and processing of pre-rRNAs to mature rRNAs, associated with several distinct 66S pre-ribosomal particles	6960
	gi|6323885	Rrp5p	A4	32	Rrp5p (32)	1.35176	0.193802	nucleolus	RNA binding protein with preference for single stranded tracts of U's involved in synthesis of both 18S and 5.8S rRNAs; component of both the ribosomal small subunit (SSU) processosome and the 90S preribosome	8860
	gi|151945296	Noc2p	A4	4	Noc2p (4)	1.264	0.172688	nucleolus,nucleus	Protein that forms a nucleolar complex with Mak21p that binds to 90S and 66S pre-ribosomes, as well as a nuclear complex with Noc3p that binds to 66S pre-ribosomes; both complexes mediate intranuclear transport of ribosomal precursors	29000
	gi|160409988	Mak5p	A4	1	Mak5p (1)	1.19593	0	nucleolus,nucleus	Essential nucleolar protein, putative DEAD-box RNA helicase required for maintenance of M1 dsRNA virus; involved in biogenesis of large (60S) ribosomal subunits	981
	gi|6323037	Rlp24p	A4	4	Rlp24p (4)	1.17942	0.105484	0	Essential protein with similarity to Rpl24Ap and Rpl24Bp, associated with pre-60S ribosomal subunits and required for ribosomal large subunit biogenesis	not visualized
	gi|151942459	Puf6p	A4	2	Puf6p (2)	1.13067	0.180035	nucleolus,nucleus	Pumilio-homology domain protein that binds ASH1 mRNA at PUF consensus sequences in the 3' UTR and represses its translation, resulting in proper asymmetric localization of ASH1 mRNA	21500
	gi|151941136	Rix7p	A4	1	Rix7p (1)	1.09935	0	nucleolus,nucleus	Putative ATPase of the AAA family, required for export of pre-ribosomal large subunits from the nucleus; distributed between the nucleolus, nucleoplasm, and nuclear periphery depending on growth conditions	4490
	gi|51013571	Nop2p	A4	11	Nop2p (11)	1.07492	0.131474	nucleolus,nucleus	Probable RNA m(5)C methyltransferase, essential for processing and maturation of 27S pre-rRNA and large ribosomal subunit biogenesis; localized to the nucleolus; constituent of 66S pre-ribosomal particles	18700
	gi|6325273	Tif6p	A4	2	Tif6p (2)	1.05817	0.0574983	nucleolus,nucleus	Constituent of 66S pre-ribosomal particles, has similarity to human B1 factor 6 (eIF6); may be involved in the biogenesis and or stability of 60S ribosomal subunits	18600
	gi|6324868	Rrs1p	A4	5	Rrs1p (5)	1.05472	0.0431965	0	Essential protein that binds ribosomal protein L11 and is required for nuclear export of the 60S pre-ribosomal subunit during A3/4; mouse homolog shows altered expression in Huntington's disease model mice	not visualized
	gi|6325164	Nog1p	A4	10	Nog1p (10)	1.04748	0.115397	nucleus	Putative GTPase that associates with free 60S ribosomal subunits in the nucleolus and is required for 60S ribosomal subunit biogenesis; constituent of 66S pre-ribosomal particles; member of the ODN family of nucleolar G-proteins	28000
	gi|6325045	Nip7p	A4	6	Nip7p (6)	1.01342	0.0778101	nucleolus,nucleus	Nucleolar protein required for 60S ribosome subunit biogenesis, constituent of 66S pre-ribosomal particles; physically interacts with Nop8p and the exosome subunit Rrp43p	5170
	gi|151941620	Rpf2p	A4	5	Rpf2p (5)	0.952764	0.108543	nucleolus,nucleus	Essential protein involved in the processing of pre-rRNA and the assembly of the 60S ribosomal subunit; interacts with ribosomal protein L11; localizes predominantly to the nucleolus; constituent of 66S pre-ribosomal particles	32400
	gi|6322843	Mrt4p	A4	2	Mrt4p (2)	0.890932	0.0752945	nucleolus,nucleus	Protein involved in mRNA turnover and ribosome assembly, localizes to the nucleolus	18200
	gi|151945492	Nop8p	A4	1	Nop8p (1)	0.849301	0	nucleolus	Nucleolar protein required for 60S ribosomal subunit biogenesis	2170
	gi|190406043	Noc3p	A4	6	Noc3p (6)	0.681363	0.0633834	nucleolus,nucleus	Protein that forms a nuclear complex with Noc2p that binds to 66S ribosomal precursors to mediate their intranuclear transport; also binds to chromatin to promote the association of DNA replication factors and replication initiation	11700
	gi|6320620	Rrp17p	A4	1	Rrp17p (1)	0.651624	0	nucleolus,nucleus	Component of the pre-60S pre-ribosomal particle; required for cell viability under standard (aerobic) conditions but not under anaerobic conditions	2950
	gi|190407271	Brx1p	A4	4	Brx1p (4)	0.604355	0.0868091	nucleolus,nucleus	Nucleolar protein, constituent of 66S pre-ribosomal particles; depletion leads to defects in rRNA processing and a block in the assembly of large ribosomal subunits; possesses a sigma(70)-like RNA-binding motif	13200
	gi|151941747	Ebp2p	A4	7	Ebp2p (7)	0.581525	0.109357	0	Essential protein required for the maturation of 25S rRNA and 60S ribosomal subunit assembly, localizes to the nucleolus; constituent of 66S pre-ribosomal particles	not visualized
	gi|171656	Drs1p	A4	6	Drs1p (6)	0.536652	0.0781107	cytoplasm,nucleolus,nucleus	Nucleolar DEAD-box protein required for ribosome assembly and function, including synthesis of 60S ribosomal subunits; constituent of 66S pre-ribosomal particles	not visualized
	gi|160380606	Dbp10p	A4	2	Dbp10p (2)	0.403465	0.022678	0	Putative ATP-dependent RNA helicase of the DEAD-box protein family, constituent of 66S pre-ribosomal particles; essential protein involved in ribosome biogenesis	not visualized
	gi|190406395	Spb1p	A4	1	Spb1p (1)	0.400549	0	0	AdoMet-dependent methyltransferase involved in rRNA processing and 60S ribosomal subunit maturation; methylates G2922 in the tRNA docking site of the large subunit rRNA and in the absence of snR52, U2921; suppressor of PAB1 mutants	not visualized
	gi|151944713	Nug1p	A4	4	Nug1p (4)	0.392457	0.108293	nucleolus,nucleus	GTPase that associates with nuclear 60S pre-ribosomes, required for export of 60S ribosomal subunits from the nucleus	7130
	gi|6321540	Nop7p	A4	6	Nop7p (6)	0.381144	0.214296	nucleolus,nucleus	Component of several different pre-ribosomal particles; forms a complex with Ytm1p and Erb1p that is required for maturation of the large ribosomal subunit; required for exit from G0 and the initiation of cell proliferation	4530
	gi|151944528	Rlp7p	A4	3	Rlp7p (3)	0.360604	0.0457894	0	Nucleolar protein with similarity to large ribosomal subunit L7 proteins; constituent of 66S pre-ribosomal particles; plays an essential role in processing of precursors to the large ribosomal subunit RNAs	7720
	gi|151943699	Nsa1p	A4	2	Nsa1p (2)	0.34593	0.000888676	nucleolus,nucleus	Constituent of 66S pre-ribosomal particles, involved in 60S ribosomal subunit biogenesis	2740
	gi|6324219	Nop15p	A4	4	Nop15p (4)	0.337101	0.025718	nucleolus,nucleus	Constituent of 66S pre-ribosomal particles, involved in 60S ribosomal subunit biogenesis; localizes to both nucleolus and cytoplasm	4280
	gi|6323947	Has1p	A4	7	Has1p (7)	0.334902	0.119915	0	ATP-dependent RNA helicase; localizes to both the nuclear periphery and nucleolus; highly enriched in nuclear pore complex fractions; constituent of 66S pre-ribosomal particles	not visualized
	gi|6321843	Cic1p/Nsa3p	A4	1	Cic1p/Nsa3p (1)	0.316702	0	nucleolus,nucleus	Essential protein that interacts with proteasome components and has a potential role in proteasome substrate specificity; also copurifies with 66S pre-ribosomal particles	45900
	gi|190407574	Ytm1p	A4	3	Ytm1p (3)	0.271607	0.0940243	nucleolus,nucleus	Constituent of 66S pre-ribosomal particles, forms a complex with Nop7p and Erb1p that is required for maturation of the large ribosomal subunit; has seven C-terminal WD repeats	6670
	gi|190406571	Spb4p	A4	2	Spb4p (2)	0.251312	0.127057	nucleolus,nucleus	Putative ATP-dependent RNA helicase, nucleolar protein required for synthesis of 60S ribosomal subunits at a late step in the pathway; sediments with 66S pre-ribosomes in sucrose gradients	5740
	gi|6323693	Erb1p	A4	13	Erb1p (13)	0.195727	0.12307	nucleolus,nucleus	Constituent of 66S pre-ribosomal particles, forms a complex with Nop7p and Ytm1p that is required for maturation of the large ribosomal subunit; required for maturation of the 25S and 5.8S ribosomal RNAs; homologous to mammalian Bop1	2680
	gi|190405562	Nop16p	A4	3	Nop16p (3)	0.113892	0.0674019	nucleolus,nucleus	Constituent of 66S pre-ribosomal particles, involved in 60S ribosomal subunit biogenesis	2860
	gi|190405871	Gar1p	A5	3	Gar1p (3)	1.49458	0.173123	nucleolus	Protein component of the H/ACA snoRNP pseudouridylase complex, involved in the modification and cleavage of the 18S pre-rRNA	5730
	gi|151941019	Cbf5p	A5	7	Cbf5p (7)	1.47612	0.208681	nucleolus	Pseudouridine synthase catalytic subunit of box H/ACA small nucleolar ribonucleoprotein particles (snoRNPs), acts on both large and small rRNAs and on snRNA U2; mutations in human ortholog dyskerin cause the disorder dyskeratosis congenita	33600
	gi|666101	Nhp2p	A5	2	Nhp2p (2)	1.33106	0.0206651	nucleolus	Nuclear protein related to mammalian high mobility group (HMG) proteins, essential for function of H/ACA-type snoRNPs, which are involved in 18S rRNA processing	not visualized
	gi|7839181	Nop10p	A5	3	Nop10p (3)	1.24815	0.0197293	nucleolus	Constituent of small nucleolar ribonucleoprotein particles containing H/ACA-type snoRNAs, which are required for pseudouridylation and processing of pre-18S rRNA	not visualized
	gi|6320190	Nop1p	A5	11	Nop1p (11)	1.24461	0.153142	0	Nucleolar protein, component of the small subunit processome complex, which is required for processing of pre-18S rRNA; has similarity to mammalian fibrillarin	not visualized
	gi|151945392	Nop58p	A5	3	Nop58p (3)	1.20876	0.151779	nucleolus	Protein involved in pre-rRNA processing, 18S rRNA synthesis, and snoRNA synthesis; component of the small subunit processome complex, which is required for processing of pre-18S rRNA	34700
	gi|190405265	Nop56p	A5	7	Nop56p (7)	1.14416	0.186123	nucleolus	Essential evolutionarily-conserved nucleolar protein component of the box C/D snoRNP complexes that direct 2'-O-methylation of pre-rRNA during its maturation; overexpression causes spindle orientation defects	13500
	gi|71064091	YIL127C	A6	1	YIL127C (1)	5.06651	0	nucleolus	Putative protein of unknown function; identified in a screen for mutants with decreased levels of rDNA transcription; green fluorescent protein (GFP)-fusion protein localizes to the nucleolus; predicted to be involved in ribosome biogenesis	3670
	gi|577810	Rrp8p	A6	1	Rrp8p (1)	2.91279	0	nucleolus,nucleus	Nucleolar protein involved in rRNA processing, pre-rRNA cleavage at site A2; also involved in telomere maintenance; mutation is synthetically lethal with a gar1 mutation	2780
	gi|6325245	Rrp12p	A6	4	Rrp12p (4)	2.72585	0.955076	cytoplasm,nucleus	Protein required for export of the ribosomal subunits; associates with the RNA components of the pre-ribosomes; contains HEAT-repeats	8170
	gi|151945554	Rex4p	A6	7	Rex4p (7)	2.11334	0.515745	nucleolus,nucleus	Putative RNA exonuclease possibly involved in pre-rRNA processing and ribosome assembly	4280
	gi|160380629	Dbp7p	A6	1	Dbp7p (1)	1.49631	0	nucleolus,nucleus	Putative ATP-dependent RNA helicase of the DEAD-box family involved in ribosomal biogenesis; essential for growth under anaerobic conditions	1460
	gi|530998	Fpr3p	A6	10	Fpr3p (10)	1.39421	0.181848	nucleolus,nucleus	Nucleolar peptidyl-prolyl cis-trans isomerase (PPIase); FK506 binding protein; phosphorylated by casein kinase II (Cka1p-Cka2p-Ckb1p-Ckb2p) and dephosphorylated by Ptp1p	9490
	gi|151941039	Pwp1p	A6	1	Pwp1p (1)	0.648481	0	cytoplasm,nucleolus,nucleus	Protein with WD-40 repeats involved in rRNA processing; associates with trans-acting ribosome biogenesis factors; similar to beta-transducin superfamily	43800
	gi|151943835	YCR016W	A6	1	YCR016W (1)	0.599066	0	nucleolus,nucleus	Putative protein of unknown function; green fluorescent protein (GFP)-fusion protein localizes to the nucleolus and nucleus; predicted to be involved in A3/4	1850
	gi|468605	Sup45p	B	1	Sup45p (1)	2.67035	0	cytoplasm	Polypeptide release factor (eRF1) in translation termination; mutant form acts as a recessive omnipotent suppressor; methylated by Mtq2p-Trm112p in ternary complex eRF1-eRF3-GTP; mutation of methylation site confers resistance to zymocin	13100
	gi|6321753	Sbp1p	B	1	Sbp1p (1)	2.43929	0	cytoplasm	Putative RNA binding protein; involved in translational repression and found in cytoplasmic P bodies; found associated with small nucleolar RNAs snR10 and snR11	12800
	gi|190409546	NPA3	B	1	NPA3 (1)	1.90259	0	cytoplasm	Essential, conserved, cytoplasmic ATPase; phosphorylated by the Pcl1p-Pho85p kinase complex	15200
	gi|710338	Stm1p - YLR150W	B	1	Stm1p - YLR150W (1)	1.82981	0	cytoplasm	Protein required for optimal translation under nutrient stress; involved in TOR signaling pathway; binds G4 quadruplex and purine motif triplex nucleic acid; acts with Cdc13p to maintain telomere structure	46800
	gi|151943621	GCN1	B	1	GCN1 (1)	1.34378	0	cytoplasm	Positive regulator of the Gcn2p kinase activity, forms a complex with Gcn20p; proposed to stimulate Gcn2p activation by an uncharged tRNA	7330
	gi|6323795	TIF34	B1	1	TIF34 (1)	2.1987	0	0	eIF3i subunit of the core complex of translation initiation factor 3 (eIF3), which is essential for translation	2400
	gi|151945438	Prt1p	B1	1	Prt1p (1)	2.19361	0	cytoplasm	eIF3b subunit of the core complex of translation initiation factor 3 (eIF3), essential for translation; part of a subcomplex (Prt1p-Rpg1p-Nip1p) that stimulates binding of mRNA and tRNA(i)Met to ribosomes	47500
	gi|460044	Fun12p	B1	1	Fun12p (1)	2.15143	0	cytoplasm	GTPase, required for general translation initiation by promoting Met-tRNAiMet binding to ribosomes and ribosomal subunit joining; homolog of bacterial IF2	13400
	gi|151946470	RPG1	B1	1	RPG1 (1)	1.91672	0	cytoplasm	eIF3a subunit of the core complex of translation initiation factor 3 (eIF3), essential for translation; part of a subcomplex (Prt1p-Rpg1p-Nip1p) that stimulates binding of mRNA and tRNA(i)Met to ribosomes	52700
	gi|6324778	Ded1p	B1	8	Ded1p (8)	1.79978	0.544822	0	ATP-dependent DEAD (Asp-Glu-Ala-Asp)-box RNA helicase, required for B1 of all yeast mRNAs; mutations in human DEAD-box DBY are a frequent cause of male infertility	not visualized
	gi|6324433	Cdc33p	B1	1	Cdc33p (1)	1.64573	0	cytoplasm	Cytoplasmic mRNA cap binding protein and translation initiation factor eIF4E; the eIF4E-cap complex is responsible for mediating cap-dependent mRNA translation via interactions with translation initiation factor eIF4G (Tif4631p or Tif4632p)	14200
	gi|6322323	Tif2p	B1	7	Tif2p (7)	1.58902	0.131575	cytoplasm	Translation initiation factor eIF4A, identical to Tif1p; DEA(D/H)-box RNA helicase that couples ATPase activity to RNA binding and unwinding; forms a dumbbell structure of two compact domains connected by a linker; interacts with eIF4G	not quantitated
	gi|151942399	TIF35	B1	2	TIF35 (2)	1.48374	0.0907929	cytoplasm	eIF3g subunit of the core complex of translation initiation factor 3 (eIF3), which is essential for translation	not visualized
	gi|6323278	Yef3p	B2	5	Yef3p (5)	1.61154	0.167412	cytoplasm	Translational elongation factor 3, stimulates the binding of aminoacyl-tRNA (AA-tRNA) to ribosomes by releasing EF-1 alpha from the ribosomal complex; contains two ABC cassettes; binds and hydrolyses ATP	871000
	gi|55670150	EF-2 (EFT1/EFT2)	B2	11	EF-2 (EFT1/EFT2) (11)	1.32304	0.0805665	cytoplasm	Elongation factor 2 (EF-2), also encoded by EFT2; catalyzes ribosomal translocation during protein synthesis; contains diphthamide, the unique posttranslationally modified histidine residue specifically ADP-ribosylated by diphtheria toxin	82700
	gi|6319594	Tef2p	B2	12	Tef2p (12)	0.967207	0.15688	cytoplasm	Translational elongation factor EF-1 alpha; also encoded by TEF1; functions in the binding reaction of aminoacyl-tRNA (AA-tRNA) to ribosomes	450
	gi|15988132	Hht1/Hht2	C1	1	Hht1/Hht2 (1)	3.48888	0	nucleus	Histone H3, core histone protein required for chromatin assembly, part of heterochromatin-mediated telomeric and HM silencing; one of two identical histone H3 proteins (see HHT2); regulated by acetylation, methylation, and phosphorylation	213000
	gi|15988133	H4	C1	1	H4 (1)	3.14516	0	nucleus	Histone H4, core histone protein required for chromatin assembly and chromosome function; one of two identical histone proteins (see also HHF2); contributes to telomeric silencing; N-terminal domain involved in maintaining genomic integrity	524000
	gi|6320431	Hta1p/Hta2p	C1	2	Hta1p/Hta2p (2)	2.0049	0.31295	vacuole	Histone H2A, core histone protein required for chromatin assembly and chromosome function; one of two nearly identical subtypes (see also HTA2); DNA damage-dependent phosphorylation by Mec1p facilitates DNA repair; acetylated by Nat4p	not visualized
	gi|151940964	Fpr4p	C4e	9	Fpr4p (9)	1.19757	0.0905694	nucleolus,nucleus	Peptidyl-prolyl cis-trans isomerase (PPIase) (proline isomerase) localized to the nucleus; catalyzes isomerization of proline residues in histones H3 and H4, which affects lysine methylation of those histones	14100
	gi|151944355	Vps75p	C6	1	Vps75p (1)	1.87146	0	nucleus	NAP family histone chaperone; binds to histones and Rtt109p, stimulating histone acetyltransferase activity; possesses nucleosome assembly activity in vitro; proposed role in vacuolar protein sorting and in double-strand break repair	3120
	gi|110590860	Rpb7p-CBP	E2	1	Rpb7p-CBP (1)	1.2053	0	#N/A	RNA polymerase II subunit B16; forms two subunit dissociable complex with Rpb4p; involved recruitment of 3'-end processing factors to transcribing RNA polymerase II complex and in export of	#N/A
	gi|6320589	Yra1p	F5	5	Yra1p (5)	3.38739	0.784831	nucleus	Nuclear protein that binds to RNA and to Mex67p, required for export of poly(A)+ mRNA from the nucleus; member of the REF (RNA and export factor binding proteins) family; another family member, Yra2p, can substitute for Yra1p function	not visualized
	gi|172092	Pab1p	F5	7	Pab1p (7)	2.35919	0.579748	cytoplasm	Poly(A) binding protein, part of the 3'-end RNA-processing complex, mediates interactions between the 5' cap structure and the 3' mRNA poly(A) tail, involved in control of poly(A) tail length, interacts with translation factor eIF-4G	198000
	gi|2326812	DBP5	F5	1	DBP5 (1)	2.2592	0	nuclear periphery	Cytoplasmic ATP-dependent RNA helicase of the DEAD-box family involved in mRNA export from the nucleus; involved in translation termination	14900
	gi|6321265	Kem1p	F5	1	Kem1p (1)	2.1104	0	cytoplasm	Evolutionarily-conserved 5'-3' exonuclease component of cytoplasmic processing (P) bodies involved in mRNA decay; plays a role in microtubule-mediated processes, filamentous growth, ribosomal RNA maturation, and telomere maintenance	11700
	gi|14318523	Loc1p	F5	5	Loc1p (5)	1.05016	0.0832782	nucleolus,nucleus	Nuclear protein involved in asymmetric localization of ASH1 mRNA; binds double-stranded RNA in vitro; constituent of 66S pre-ribosomal particles	3650
	gi|190406294	Air1p	F5b	1	Air1p (1)	2.55643	0	cytoplasm,nucleus	Zinc knuckle protein, involved in nuclear RNA processing and degradation as a component of the TRAMP complex; stimulates the poly(A) polymerase activity of Pap2p in vitro; functionally redundant with Air2p	1550
	gi|160358710	Sub2p	F6	2	Sub2p (2)	1.6966	0.270978	nucleus	Component of the TREX complex required for nuclear mRNA export; member of the DEAD-box RNA helicase superfamily and is involved in early and late steps of spliceosome assembly; homolog of the human splicing factor hUAP56	51700
	gi|6320499	Ssd1p	G	1	Ssd1p (1)	2.68311	0	cytoplasm	Protein with a role in maintenance of cellular integrity, interacts with components of the TOR pathway; ssd1 mutant of a clinical S. cerevisiae strain displays elevated virulence	1100
	gi|894204	Psa1p	G	2	Psa1p (2)	1.38845	0.259365	cytoplasm	GDP-mannose pyrophosphorylase (mannose-1-phosphate guanyltransferase), synthesizes GDP-mannose from GTP and mannose-1-phosphate in cell wall biosynthesis; required for normal cell wall structure	97100
	gi|151943263	Trp5p	G	1	Trp5p (1)	1.38587	0	cytoplasm,nucleus	Tryptophan synthase, catalyzes the last step of tryptophan biosynthesis; regulated by the general control system of amino acid biosynthesis	15500
	gi|60593826	Acc1p	G	1	Acc1p (1)	1.36051	0	cytoplasm,punctate composite	Acetyl-CoA carboxylase, biotin containing enzyme that catalyzes the carboxylation of acetyl-CoA to form malonyl-CoA; required for de novo biosynthesis of long-chain fatty acids	20200
	gi|171596	Gfa1p	G	1	Gfa1p (1)	1.26824	0	0	Glutamine-fructose-6-phosphate amidotransferase, catalyzes the formation of glucosamine-6-P and glutamate from fructose-6-P and glutamine in the first step of chitin biosynthesis	14300
	gi|6323209	Sam1p	G	5	Sam1p (5)	1.26397	0.113037	cytoplasm	S-adenosylmethionine synthetase, catalyzes transfer of the adenosyl group of ATP to the sulfur atom of methionine; one of two differentially regulated isozymes (Sam1p and Sam2p)	103000
	gi|171122	Vma2p	G	3	Vma2p (3)	1.13743	0.0680178	vacuolar membrane	Subunit B of the eight-subunit V1 peripheral membrane domain of the vacuolar H+-ATPase (V-ATPase), an electrogenic proton pump found throughout the endomembrane system; contains nucleotide binding sites; also detected in the cytoplasm	131000
	gi|6323464	Imd3p	G	1	Imd3p (1)	1.09655	0	cytoplasm	Inosine monophosphate dehydrogenase, catalyzes the first step of GMP biosynthesis, member of a four-gene family in S. cerevisiae, constitutively expressed	26300
	gi|151942417	PPN1	G	2	PPN1 (2)	0.862364	0.194176	vacuole	Vacuolar endopolyphosphatase with a role in phosphate metabolism; functions as a homodimer	319
	gi|37362644	Pda1p	G	1	Pda1p (1)	0.829995	0	mitochondrion	E1 alpha subunit of the pyruvate dehydrogenase (PDH) complex, catalyzes the direct oxidative decarboxylation of pyruvate to acetyl-CoA; phosphorylated; regulated by glucose	100000
	gi|6324194	Fpr1p	G/C2	1	Fpr1p (1)	2.07113	0	cytoplasm,nucleus	Peptidyl-prolyl cis-trans isomerase (PPIase), binds to the drugs FK506 and rapamycin; also binds to the nonhistone chromatin binding protein Hmo1p and may regulate its assembly or function	43300
	gi|171723	Hsc82p	K	7	Hsc82p (7)	1.71037	0.354878	cytoplasm	Cytoplasmic chaperone of the Hsp90 family, redundant in function and nearly identical with Hsp82p, and together they are essential; expressed constitutively at 10-fold higher basal levels than HSP82 and induced 2-3 fold by heat shock	132000
	gi|151944335	Ssb2p	K	13	Ssb2p (13)	1.32253	0.173928	cytoplasm	Cytoplasmic ATPase that is a ribosome-associated molecular chaperone, functions with J-protein partner Zuo1p; may be involved in the folding of newly-synthesized polypeptide chains; member of the HSP70 family; homolog of SSB1	104000
	gi|6319972	Ssb1p	K	1	Ssb1p (1)	1.23623	0	cytoplasm	Cytoplasmic ATPase that is a ribosome-associated molecular chaperone, functions with J-protein partner Zuo1p; may be involved in folding of newly-made polypeptide chains; member of the HSP70 family; interacts with phosphatase subunit Reg1p	170000
	gi|99031945	Hsp82p	K1	1	Hsp82p (1)	2.5698	0	cytoplasm	Hsp90 chaperone required for pheromone signaling and negative regulation of Hsf1p; docks with Tom70p for mitochondrial preprotein delivery; promotes telomerase DNA binding and nucleotide addition; interacts with Cns1p, Cpr6p, Cpr7p, Sti1p	445000
	gi|533365	Sse1p	K1	1	Sse1p (1)	0.975341	0	cytoplasm	ATPase that is a component of the heat shock protein Hsp90 chaperone complex; binds unfolded proteins; member of the heat shock protein 70 (HSP70) family; localized to the cytoplasm	71700
	gi|151941387	Ssa1p	K2	2	Ssa1p (2)	1.5143	0.00195482	cytoplasm	ATPase involved in protein folding and nuclear localization signal (NLS)-directed nuclear transport; member of heat shock protein 70 (HSP70) family; forms a chaperone complex with Ydj1p; localized to the nucleus, cytoplasm, and cell wall	269000
	gi|151941146	Ssa2p	K2	13	Ssa2p (13)	1.23694	0.224576	cytoplasm,nucleus	ATP binding protein involved in protein folding and vacuolar import of proteins; member of heat shock protein 70 (HSP70) family; associated with the chaperonin-containing T-complex; present in the cytoplasm, vacuolar membrane and cell wall	364000
	gi|151940753	Wwm1p	L	1	Wwm1p (1)	1.41406	0	cytoplasm,nucleus	WW domain containing protein of unknown function; binds to Mca1p, a caspase-related protease that regulates H2O2-induced apoptosis; overexpression causes Gi phase growth arrest and clonal death that is suppressed by overexpression of MCA1	6020
	gi|6319499	Ola1p	L	2	Ola1p (2)	1.27186	0.129495	cytoplasm	P-loop ATPase with similarity to human OLA1 and bacterial YchF; identified as specifically interacting with the proteasome; protein levels are induced by hydrogen peroxide	36800
	gi|42742305	YNL208W	L	1	YNL208W (1)	0.790334	0	0	Protein of unknown function; may interact with ribosomes, based on co-purification experiments; authentic, non-tagged protein is detected in purified mitochondria in high-throughput studies; potential orthologs found in other fungi	not visualized
	gi|37362625	Sro9p	M	3	Sro9p (3)	1.38083	0.230218	cytoplasm	Cytoplasmic RNA-binding protein that associates with translating ribosomes; involved in heme regulation of Hap1p as a component of the HMC complex, also involved in the organization of actin filaments; contains a La motif	8430
	gi|3435	Tub2p	N	1	Tub2p (1)	1.61078	0	0	Beta-tubulin; associates with alpha-tubulin (Tub1p and Tub3p) to form tubulin dimer, which polymerizes to form microtubules	not visualized
	gi|6320056	COP1	O	1	COP1 (1)	1.49164	0	Golgi,Golgi to ER	Alpha subunit of COPI vesicle coatomer complex, which surrounds transport vesicles in the early secretory pathway	15200
	gi|151941877	Cdc48p	O	1	Cdc48p (1)	1.42826	0	cytoplasm,nucleus	ATPase in ER, nuclear membrane and cytosol with homology to mammalian p97; in a complex with Npl4p and Ufd1p participates in retrotranslocation of ubiquitinated proteins from the ER into the cytosol for degradation by the proteasome	78400
	gi|6321523	Pil1p	O	1	Pil1p (1)	1.38023	0	punctate composite	Primary component of eisosomes, which are large immobile cell cortex structures associated with endocytosis; null mutants show activation of Pkc1p/Ypk1p stress resistance pathways; detected in phosphorylated state in mitochondria	115000
	gi|190406650	Rfa1p	P2/D	1	Rfa1p (1)	1.52071	0	nucleus	Subunit of heterotrimeric Replication Protein A (RPA), which is a highly conserved single-stranded DNA binding protein involved in DNA replication, repair, and recombination	4100
	gi|6323968	PSE1	Q	1	PSE1 (1)	1.80131	0	cytoplasm,nucleus	Karyopherin/importin that interacts with the nuclear pore complex; acts as the nuclear import receptor for specific proteins, including Pdr1p, Yap1p, Ste12p, and Aft1p	15500
	gi|6320568	Bcp1p	Q	1	Bcp1p (1)	1.56296	0	cytoplasm,nucleus	Essential protein involved in nuclear export of Mss4p, which is a lipid kinase that generates phosphatidylinositol 4,5-biphosphate and plays a role in actin cytoskeleton organization and vesicular transport (	4590
	gi|151944826	Kap123p	Q	1	Kap123p (1)	1.43167	0	cytoplasm,nucleus	Karyopherin beta, mediates nuclear import of ribosomal proteins prior to assembly into ribosomes and import of histones H3 and H4; localizes to the nuclear pore, nucleus, and cytoplasm; exhibits genetic interactions with RAI1	38300
	gi|7839172	YHR214C-B	R	5	YHR214C-B (5)	1.69561	0.385656	#N/A	Retrotransposon TYA Gag and TYB Pol genes; transcribed/translated as one unit; polyprotein is processed to make a nucleocapsid-like protein (Gag), reverse transcriptase (RT), protease (PR), and integrase (IN); similar to retroviral genes	#N/A
	gi|6686356	YJR029W	R	1	YJR029W (1)	1.52977	0	#N/A	Retrotransposon TYA Gag and TYB Pol genes; transcribed/translated as one unit; polyprotein is processed to make a nucleocapsid-like protein (Gag), reverse transcriptase (RT), protease (PR), and integrase (IN); similar to retroviral genes	#N/A
	gi|45269968	Rpn8p	S1	1	Rpn8p (1)	1.78086	0	cytoplasm,nucleus	Essential, non-ATPase regulatory subunit of the 26S proteasome; has similarity to the human p40 proteasomal subunit and to another S. cerevisiae regulatory subunit, Rpn11p	19800
	gi|6322704	Rpt1p	S1	1	Rpt1p (1)	1.63909	0	nucleus	One of six ATPases of the 19S regulatory particle of the 26S proteasome involved in the degradation of ubiquitinated substrates; required for optimal CDC20 transcription; interacts with Rpn12p and the E3 ubiquitin-protein ligase Ubr1p	105
	gi|151943971	Rpn1p	S1	1	Rpn1p (1)	1.31781	0	cytoplasm,nucleus	Non-ATPase base subunit of the 19S regulatory particle of the 26S proteasome; may participate in the recognition of several ligands of the proteasome; contains a leucine-rich repeat (LRR) domain, a site for protein-protein interactions	306000
	gi|171099	Vma5p	V	3	Vma5p (3)	1.74274	0.27787	ambiguous,vacuolar membrane	Subunit C of the eight-subunit V1 peripheral membrane domain of vacuolar H+-ATPase (V-ATPase), an electrogenic proton pump found throughout the endomembrane system; required for the V1 domain to assemble onto the vacuolar membrane	21100
	gi|6319432	Ura7p	V	2	Ura7p (2)	1.70855	0.156442	cytoplasm	Major CTP synthase isozyme (see also URA8), catalyzes the ATP-dependent transfer of the amide nitrogen from glutamine to UTP, forming CTP, the final step in de novo biosynthesis of pyrimidines; involved in phospholipid biosynthesis	57600
			A1	81		1.84468		Nucleolus	66
			A2	167		1.20226		Nucleus	65
			A3	43		3.49294		Cytoplasm	97
			A3a	54		2.8976		Ambiguous	1
			A4	206		0.986463		Vacuole	2
			A5	36		1.30678		Punctate	2
			A6	26		2.11957		Spindle pole	0
			B	5		2.03716		Cell periphery	0
			B1	22		1.87234		Nuclear periphery	1
			B2	28		1.30059		Mitochondria	1
			C1	4		2.87965		Golgi	1
			C4e	9		1.19757
			C6	1		1.87146
			E2	1		1.2053
			F5	19		2.23327
			F5b	1		2.55643
			F6	2		1.6966
			G	18		1.32765
			G/C2	1		2.07113
			K	21		1.42304
			K1	2		1.77257
			K2	15		1.37562
			L	4		1.15875
			M	3		1.38083
			N	1		1.61078
			O	3		1.43338
			P2/D	1		1.52071
			Q	3		1.59865
			R	6		1.61269
			S1	3		1.57925
			V	5		1.72564

## Sheet: prot_summary
	Confirmed	Result Type	Rank	Protein Name	Species	Accession Number	Protein MW	Protein PI	Peptide Count	Frame	Molecular Function	Biological Process	Total Ion Score	Total Ion Score C.I. %	Best Ion Score	Best Ion Score C.I. %	Avg iTRAQ ratio (115/114)	Avg iTRAQ ratio (116/114)	Avg iTRAQ ratio (117/114)	iTRAQ Standard Deviation (115/114)	iTRAQ Standard Deviation (116/114)	iTRAQ Standard Deviation (117/114)	iTRAQ Peptides (115/114)	iTRAQ Peptides (116/114)	iTRAQ Peptides (117/114)
1	FALSE	Mascot	1	Protein required for the synthesis of both 18S and 5.8S rRNA; C-terminal region is crucial for the		gi|6323885	219794	5.86	32	0			2246.18	100	156.19	100	1.33607	0.740976	1.60448	0.229883	0.191741	0.195151	32	32	32
2	FALSE	Mascot	2	stress-seventy subfamily A protein [Saccharomyces cerevisiae YJM789]		gi|151941146	77274.9	4.98	13	0			1196.35	100	215.32	100	1.2183	1.24796	1.49778	0.226796	0.368791	0.326123	13	13	13
3	FALSE	Mascot	3	stress-seventy subfamily A protein [Saccharomyces cerevisiae YJM789]		gi|151941387	77520.1	5	13	0			1193.6	100	215.32	100	1.28568	1.37359	1.66041	0.243771	0.402204	0.342304	13	13	13
gewählt: Avg iTRAQ ratio (117/114)	FALSE	Mascot	4	stress-seventy subfamily B protein [Saccharomyces cerevisiae YJM789]		gi|151944335	73563.5	5.32	13	0			1190.57	100	189.1	100	1.31122	1.04913	1.38974	0.183472	0.311103	0.173442	13	13	13
5	FALSE	Mascot	5	ribosomal protein L4A [Saccharomyces cerevisiae RM11-1a]		gi|190408801	43839.6	10.64	13	0			1185.31	100	204.65	100	1.23515	0.745863	1.33108	0.150942	0.250935	0.19	13	13	13
6	FALSE	Mascot	6	Cytoplasmic ATPase that is a ribosome-associated molecular chaperone, functions with J-protein part		gi|6319972	73615.4	5.32	13	0			1157.24	100	189.1	100	1.30947	1.08653	1.41542	0.183981	0.295583	0.157851	13	13	13
7	FALSE	Mascot	7	NOP77p [Saccharomyces cerevisiae]		gi|521090	90852	9.12	15	0			1043.59	100	226.18	100	2.16198	0.849923	2.23207	0.28594	0.108519	0.354071	15	15	15
8	FALSE	Mascot	8	Protein required for maturation of the 25S and 5.8S ribosomal RNAs; constituent of 66S pre-ribosoma		gi|6323693	101965	5.04	13	0			957.648	100	146.64	100	0.155647	0.440679	1.20021	0.158512	0.103418	0.131435	13	13	13
9	FALSE	Mascot	9	Protein component of the large (60S) ribosomal subunit, nearly identical to Rpl7Bp and has similari		gi|6321362	31944.2	10.15	12	0			901.89	100	154.1	100	1.36852	0.659812	1.40105	0.235285	0.220037	0.169664	12	12	12
10	FALSE	Mascot	10	Translational elongation factor EF-1 alpha; also encoded by TEF1; functions in the binding reaction		gi|6319594	57528.2	9.14	12	0			897.56	100	184.4	100	0.954314	1.2578	1.34959	0.171703	0.301283	0.2238	12	12	12
11	FALSE	Mascot	11	ribosomal protein L13B [Saccharomyces cerevisiae RM11-1a]		gi|190408368	25519.6	11.08	11	0			877.028	100	202.77	100	0.490056	0.659189	1.09002	0.124461	0.0714889	0.130392	11	11	11
12	FALSE	Mascot	12	Protein component of the large (60S) ribosomal subunit with similarity to E. coli L18 and rat L5 ri		gi|6325126	37054.5	6.36	9	0			846.09	100	220.19	100	1.2584	0.700264	1.28879	0.146521	0.286391	0.16369	9	9	9
13	FALSE	Mascot	13	Chain A, Crystal Structure Of Adp-Ribosylated Ribosomal Translocase From Saccharomyces Cerevisiae		gi|55670150	102506	5.89	11	0			823.357	100	127.57	100	1.32068	1.23453	1.69232	0.0803601	0.351216	0.313359	11	11	11
14	FALSE	Mascot	14	Protein component of the small (40S) ribosomal subunit, the least basic of the non-acidic ribosomal		gi|6322583	27374.9	8.63	9	0			791.288	100	224.07	100	2.12084	1.67205	2.18469	0.242965	0.466001	0.480081	9	9	9
15	FALSE	Mascot	15	Putative GTPase that associates with free 60S ribosomal subunits in the nucleolus and is required f		gi|6325164	83187.3	8.91	10	0			760.85	100	149.86	100	1.04125	0.584377	1.14947	0.119805	0.241551	0.319459	10	10	10
16	FALSE	Mascot	16	protein SIK1 [Saccharomyces cerevisiae RM11-1a]		gi|190405265	67378.2	8.96	7	0			755.26	100	162.63	100	1.12856	0.530021	0.790865	0.206062	0.127234	0.345826	7	7	7
17	FALSE	Mascot	17	ATP-dependent DEAD (Asp-Glu-Ala-Asp)-box RNA helicase, required for translation initiation of all y		gi|6324778	69154.9	7.67	8	0			742.52	100	128.68	100	1.71277	1.16365	1.61045	0.658199	0.329319	0.404318	8	8	8
18	FALSE	Mascot	18	Nucleolar protein, component of the small subunit processome complex, which is required for process		gi|6320190	37319.8	10.24	11	0			737.788	100	137.81	100	1.23589	0.594447	1.0299	0.152885	0.201766	0.190839	11	11	11
19	FALSE	Mascot	19	YNL061W [Saccharomyces cerevisiae]		gi|51013571	78418.8	4.95	11	0			719.45	100	185.86	100	1.06687	0.536153	1.17526	0.139421	0.124545	0.173849	11	11	11
20	FALSE	Mascot	20	proline rotamase		gi|530998	53861.8	4.35	10	0			682.028	100	137.3	100	1.38168	0.753414	1.69049	0.201905	0.142444	0.25179	10	10	10
21	FALSE	Mascot	21	Translation initiation factor eIF4A, identical to Tif1p; DEA(D/H)-box RNA helicase that couples ATP		gi|6322323	47977.2	5.02	6	0			678.92	100	149.02	100	1.58363	1.36614	1.56727	0.135807	0.41559	0.177985	7	7	7
22	FALSE	Mascot	22	Chain A, Yeast Initiation Factor 4a		gi|11513344	47625.7	5.02	6	0			678.92	100	149.02	100	1.58363	1.36614	1.56727	0.135807	0.41559	0.177985	7	7	7
23	FALSE	Mascot	23	Ribosomal protein L4 of the large (60S) ribosomal subunit, nearly identical to Rpl8Ap and has simil		gi|6322984	33616.3	10.02	12	0			670.688	100	88.25	100	0.524341	0.751002	1.45262	0.174447	0.172857	0.258987	12	12	12
24	FALSE	Mascot	24	maintenance of killer [Saccharomyces cerevisiae YJM789]		gi|151942049	132504	4.88	7	0			650.798	100	145.07	100	1.87784	0.870536	1.6053	0.297789	0.106911	0.14617	7	7	7
25	FALSE	Mascot	25	killer toxin resistant protein [Saccharomyces cerevisiae YJM789]		gi|151944405	131984	7.63	7	0			635.677	100	203.17	100	3.47229	1.83961	3.65656	1.30415	0.722008	1.32159	7	7	7
26	FALSE	Mascot	26	Protein component of the small (40S) ribosomal subunit; identical to Rps4Ap and has similarity to r		gi|6321997	33472.9	10.09	7	0			634.517	100	209.65	100	1.66919	1.21539	1.89162	0.501328	0.417321	0.210406	7	7	7
27	FALSE	Mascot	27	nucleolar protein 12 [Saccharomyces cerevisiae RM11-1a]		gi|190407303	61822.1	9.34	9	0			630.173	100	95.19	100	1.76325	0.564274	0.948854	0.599686	0.149726	0.194032	9	9	9
28	FALSE	Mascot	28	ATP-dependent RNA helicase; localizes to both the nuclear periphery and nucleolus; highly enriched		gi|6323947	63540.6	9.38	7	0			624.73	100	112.49	100	0.313682	0.356874	1.03125	0.138435	0.0481744	0.0783211	7	7	7
29	FALSE	Mascot	29	hsc82 protein		gi|171723	91342.1	4.76	7	0			603.228	100	234.81	100	1.66119	1.72852	1.70095	0.495251	0.504546	0.219061	7	7	7
30	FALSE	Mascot	30	Chain C, Structure Of The Ribosomal 80s-Eef2-Sordarin Complex From Yeast Obtained By Docking Atomic		gi|49258841	50031.8	10.29	10	0			601.848	100	113.96	100	1.24872	0.715272	1.30053	0.190286	0.152504	0.335094	10	10	10
31	FALSE	Mascot	31	ATP-dependent RNA helicase		gi|171656	92498.2	8.87	6	0			573.16	100	186.51	100	0.531341	0.428961	1.03623	0.0792643	0.148496	0.193366	6	6	6
32	FALSE	Mascot	32	polyadenylate-binding protein		gi|172092	71443.9	5.8	7	0			562.927	100	138.31	100	2.27601	1.23618	1.6859	0.734434	0.320191	0.322704	7	7	7
33	FALSE	Mascot	33	pseudouridine synthase [Saccharomyces cerevisiae YJM789]		gi|151941019	64581.2	9.01	7	0			562.14	100	145.71	100	1.46211	0.643993	1.05097	0.213908	0.397904	0.426084	7	7	7
34	FALSE	Mascot	34	FKBP proline rotamase [Saccharomyces cerevisiae YJM789]		gi|151940964	50696.4	4.55	9	0			537.46	100	110.28	100	1.18649	0.621469	1.41443	0.0964992	0.159453	0.134145	10	10	10
35	FALSE	Mascot	35	Protein component of the large (60S) ribosomal subunit, responsible for joining the 40S and 60S sub		gi|6323104	28843.7	10.03	8	0			535.54	100	207.07	100	1.43572	1.27842	1.56953	0.209623	0.217862	0.10233	8	8	8
36	FALSE	Mascot	36	nucleolar complex-associated protein 3 [Saccharomyces cerevisiae RM11-1a]		gi|190406043	84955.2	5.73	6	0			522.78	100	127.22	100	0.678538	0.471493	0.733153	0.0640961	0.0846663	0.0529543	6	6	6
37	FALSE	Mascot	37	Chain A, Crystal Structure Of An Hsp90-Sba1 Closed Chaperone Complex		gi|99031945	89166.6	5.06	7	0			520.818	100	152.4	100	1.7691	1.78288	1.82584	0.624143	0.58487	0.427509	7	7	7
38	FALSE	Mascot	38	Protein component of the small (40S) ribosomal subunit, nearly identical to Rps0Bp; required for ma		gi|6321653	29206	4.65	7	0			472.17	100	117.59	100	1.87491	1.47724	1.82041	0.339327	0.392226	0.238139	7	7	7
39	FALSE	Mascot	39	Protein component of the large (60S) ribosomal subunit, identical to Rpl18Ap and has similarity to		gi|6324028	23478.5	11.7	8	0			470.3	100	102.39	100	1.50754	0.891002	1.48007	0.344128	0.401894	0.143798	8	8	8
40	FALSE	Mascot	40	Translational elongation factor 3, stimulates the binding of aminoacyl-tRNA (AA-tRNA) to ribosomes		gi|6323278	128810	5.73	5	0			468.86	100	169.65	100	1.60225	2.0593	2.50701	0.185246	0.763624	0.448358	5	5	5
41	FALSE	Mascot	41	Nucleolar protein, component of the small subunit (SSU) processome containing the U3 snoRNA that is		gi|6323251	100074	5.22	4	0			453.888	100	165.03	100	3.30445	1.6131	3.16114	1.70967	0.648185	1.57907	4	4	4
42	FALSE	Mascot	42	Protein component of the large (60S) ribosomal subunit, nearly identical to Rpl27Ap and has similar		gi|6320679	18954.1	10.36	6	0			446.51	100	125.25	100	1.24474	0.766913	1.24063	0.269421	0.278024	0.216836	6	6	6
43	FALSE	Mascot	43	U3 snoRNP protein [Saccharomyces cerevisiae YJM789]		gi|151940928	114504	7.94	4	0			442	100	198.65	100	2.61487	1.23532	2.44153	1.23381	0.434175	0.946012	4	4	4
44	FALSE	Mascot	44	RNA exonuclease [Saccharomyces cerevisiae YJM789]		gi|151945554	38670.5	9.82	7	0			432.68	100	134.34	100	2.03026	0.667808	1.95761	0.728156	0.152759	0.669564	7	7	7
45	FALSE	Mascot	45	ebna1-binding protein [Saccharomyces cerevisiae YJM789]		gi|151941747	60451.8	5.75	7	0			420.973	100	126.55	100	0.572086	0.490963	1.09317	0.111321	0.127997	0.0823609	7	7	7
46	FALSE	Mascot	46	Nucleolar protein required for 60S ribosome subunit biogenesis, constituent of 66S pre-ribosomal pa		gi|6325045	22719.3	9.28	6	0			410.64	100	106.37	100	1.01049	0.508434	1.12981	0.079669	0.0756177	0.139285	6	6	6
47	FALSE	Mascot	47	Nuclear protein involved in asymmetric localization of ASH1 mRNA; binds double-stranded RNA in vitr		gi|14318523	29628.5	10.31	5	0			408.02	100	107.3	100	1.04689	0.515297	1.01422	0.0859677	0.0787121	0.0956623	5	5	5
48	FALSE	Mascot	48	Essential protein that binds ribosomal protein L11 and is required for nuclear export of the 60S pr		gi|6324868	26984	9.46	5	0			407.92	100	215.38	100	1.05383	0.481289	1.11246	0.0442997	0.158484	0.116812	5	5	5
49	FALSE	Mascot	49	Chain L, Structure Of The Ribosomal 80s-Eef2-Sordarin Complex From Yeast Obtained By Docking Atomic		gi|49258850	27636.6	11.38	7	0			394.02	100	138.48	100	0.491129	0.59797	1.12579	0.0791961	0.27914	0.0726864	7	7	7
50	FALSE	Mascot	50	Chain A, Crystal Structure Of Yeast Rna Splicing Factor Snu13p		gi|116666730	16059.7	7.05	3	0			372.98	100	196.61	100	1.12494	0.503706	0.830874	0.0235044	0.0400474	0.0987312	3	3	3
51	FALSE	Mascot	51	Cytoplasmic RNA-binding protein that associates with translating ribosomes; involved in heme regula		gi|37362625	53218.5	8.88	3	0			372.52	100	141.67	100	1.36199	0.876531	1.16632	0.244757	0.14449	0.249617	3	3	3
52	FALSE	Mascot	52	U3 snoRNP protein [Saccharomyces cerevisiae YJM789]		gi|151945077	75449.1	4.57	5	0			371.918	100	155.31	100	3.25233	2.0457	3.56557	1.11012	0.654085	1.45737	5	5	5
53	FALSE	Mascot	53	ribosomal protein S8B [Saccharomyces cerevisiae YJM789]		gi|151944819	25766.2	10.74	6	0			367.16	100	93.09	100	1.88676	1.5262	2.18549	0.388999	0.293369	0.498454	6	6	6
54	FALSE	Mascot	54	conserved protein [Saccharomyces cerevisiae YJM789]		gi|151941620	45889.7	9.04	5	0			358.56	100	88.73	100	0.947089	0.590735	1.01285	0.10702	0.251774	0.140491	5	5	5
55	FALSE	Mascot	55	nuclear GTPase [Saccharomyces cerevisiae YJM789]		gi|151944713	65804.9	8.92	4	0			357.4	100	128.75	100	0.379747	0.21747	0.360494	0.106346	0.0900856	0.156139	4	4	4
56	FALSE	Mascot	56	Ribosomal protein 51 (rp51) of the small (40s) subunit; nearly identical to Rps17Bp and has similar		gi|6323617	17986.2	10.51	4	0			355.008	100	124.93	100	1.70806	2.30572	2.38139	0.351208	0.610715	0.131076	4	4	4
57	FALSE	Mascot	57	S-adenosylmethionine synthetase, catalyzes transfer of the adenosyl group of ATP to the sulfur atom		gi|6323209	46056.9	5.04	5	0			354.82	100	124.5	100	1.25877	1.2455	1.47129	0.120651	0.250868	0.192433	5	5	5
58	FALSE	Mascot	58	lethal with conditional pap1 [Saccharomyces cerevisiae YJM789]		gi|151944842	45544.8	6.45	5	0			352.695	100	104.11	100	3.33235	2.23796	3.78344	1.00802	1.20478	1.41835	5	5	5
59	FALSE	Mascot	59	Nucleolar protein involved in rRNA processing and 60S ribosomal subunit biogenesis; constituent of		gi|6321540	80969.6	5.48	6	0			340.527	100	73.82	99.9999	0.316035	0.50524	1.31017	0.280863	0.218181	0.399718	6	6	6
60	FALSE	Mascot	60	Ribosomal protein 10 (rp10) of the small (40S) subunit; nearly identical to Rps1Ap and has similari		gi|6323577	33740.1	10.02	5	0			340.29	100	127.68	100	1.72698	1.71007	2.30467	0.0761399	0.239626	0.254333	5	5	5
61	FALSE	Mascot	61	Protein component of the large (60S) ribosomal subunit, identical to Rpl23Bp and has similarity to		gi|6319384	16284.8	10.33	3	0			338	100	161.13	100	1.26641	0.640032	1.27247	0.0644864	0.0193435	0.0768875	3	3	3
62	FALSE	Mascot	62	Chain B, Structure Of The Ribosomal 80s-Eef2-Sordarin Complex From Yeast Obtained By Docking Atomic		gi|49258840	30142.9	11.1	3	0			334.88	100	135.22	100	1.35515	1.02251	1.24581	0.112824	0.19514	0.0984816	3	3	3
63	FALSE	Mascot	63	Nuclear protein that binds to RNA and to Mex67p, required for export of poly(A)+ mRNA from the nucl		gi|6320589	28254.8	11.33	5	0			325.63	100	106.46	100	3.30188	1.95557	2.60815	0.825711	0.323655	0.584618	5	5	5
64	FALSE	Mascot	64	nucleolar complex associated [Saccharomyces cerevisiae YJM789]		gi|151945296	93091.3	8.59	4	0			318.768	100	117.78	100	1.25153	0.667445	1.08384	0.1922	0.348863	0.156293	4	4	4
65	FALSE	Mascot	65	Protein component of the small (40S) ribosomal subunit; identical to Rps24Bp and has similarity to		gi|6320918	18201.5	10.51	5	0			305.918	100	81.12	100	1.99822	1.99518	2.55821	0.461388	0.636054	0.370304	5	5	5
66	FALSE	Mascot	66	Protein component of the large (60S) ribosomal subunit, nearly identical to Rpl11Bp; involved in ri		gi|6325359	22347.2	9.92	5	0			297.72	100	88.34	100	1.41664	0.846161	1.45643	0.203069	0.160578	0.156982	5	5	5
67	FALSE	Mascot	67	Nucleolar protein, component of the small subunit (SSU) processome containing the U3 snoRNA that is		gi|6323740	62491.8	9.35	3	0			294.8	100	155.55	100	3.1378	1.50149	2.92656	0.575204	0.20159	0.383242	3	3	3
68	FALSE	Mascot	68	small nucleolar RNP protein [Saccharomyces cerevisiae RM11-1a]		gi|190405871	23736.5	11.46	3	0			291.67	100	144.19	100	1.48479	0.763352	1.05258	0.179401	0.0775735	0.0448991	3	3	3
69	FALSE	Mascot	69	Protein component of the large (60S) ribosomal subunit, nearly identical to Rpl36Ap and has similar		gi|6325006	13289.8	11.6	4	0			287.02	100	110.01	100	0.394359	0.68549	1.13077	0.0283242	0.025392	0.0604125	4	4	4
70	FALSE	Mascot	70	V-ATPase		gi|171099	47346.8	6.69	3	0			286.17	100	163.05	100	1.71907	1.56753	1.73472	0.315088	0.770694	0.197691	3	3	3
71	FALSE	Mascot	71	Ribosomal protein 59 of the small subunit, required for ribosome assembly and 20S pre-rRNA processi		gi|10383793	16014.7	10.73	4	0			284.84	100	95.78	100	1.36901	1.43837	1.94426	0.461827	0.180402	0.232011	4	4	4
72	FALSE	Mascot	72	U3 snoRNP protein [Saccharomyces cerevisiae YJM789]		gi|151945392	68207.2	8.96	3	0			282.32	100	132.31	100	1.19859	0.479232	0.869525	0.169326	0.217028	0.119103	3	3	3
73	FALSE	Mascot	73	Protein component of the large (60S) ribosomal subunit, nearly identical to Rpl20Bp and has similar		gi|154199621	23306	10.3	6	0			281	100	82.29	100	1.25352	0.450545	0.277446	0.183769	0.221352	0.251985	6	6	6
74	FALSE	Mascot	74	Putative RNA-binding protein implicated in ribosome biogenesis; contains an RNA recognition motif (		gi|6319988	30820.6	10.08	3	0			278.62	100	120.96	100	2.85946	1.45955	2.10696	0.205586	0.204187	0.0596986	3	3	3
75	FALSE	Mascot	75	ribosome biogenesis protein BRX1 [Saccharomyces cerevisiae RM11-1a]		gi|190407271	37925.5	9.31	4	0			275.328	100	99.67	100	0.59806	0.431644	0.941011	0.0935877	0.0756022	0.0686792	4	4	4
76	FALSE	Mascot	76	Essential protein with similarity to Rpl24Ap and Rpl24Bp, associated with pre-60S ribosomal subunit		gi|6323037	27648.8	9.61	4	0			274.83	100	111.1	100	1.1746	0.542983	1.15468	0.111818	0.13595	0.0791235	4	4	4
77	FALSE	Mascot	77	N-terminally acetylated protein component of the large (60S) ribosomal subunit, nearly identical to		gi|6322847	17797.4	10.94	3	0			269	100	159.06	100	1.12682	0.358045	0.601878	0.057811	0.00601969	0.0179827	3	3	3
78	FALSE	Mascot	78	Protein required for export of the ribosomal subunits; associates with the RNA components of the pr		gi|6325245	151946	6.61	4	0			266.638	100	97.34	100	2.56393	1.06148	2.37625	1.07251	0.158951	1.00384	4	4	4
79	FALSE	Mascot	79	ribosomal protein L16B [Saccharomyces cerevisiae YJM789]		gi|151944465	26096.1	10.54	6	0			263.19	100	95.25	100	1.27203	0.394051	1.00151	0.15228	0.204813	0.139139	6	6	6
80	FALSE	Mascot	80	Chain M, Structure Of The Ribosomal 80s-Eef2-Sordarin Complex From Yeast Obtained By Docking Atomic		gi|49258832	17218.6	10.39	5	0			261.998	100	93.74	100	1.56591	1.24437	1.78267	0.262983	0.220744	0.308201	5	5	5
81	FALSE	Mascot	81	Essential nucleolar protein required for the synthesis of 18S rRNA and for the assembly of 40S ribo		gi|6319791	43227.7	9.42	5	0			257.788	100	95.52	100	2.72235	1.73567	2.64836	0.740699	0.380492	0.342809	5	5	5
82	FALSE	Mascot	82	Retrotransposon TYA Gag gene co-transcribed with TYB Pol; translated as TYA or TYA-TYB polyprotein;		gi|7839172	52888.5	8.22	5	0			252.29	100	67.86	99.9994	1.65004	2.0273	2.55671	0.440266	1.02671	0.857489	5	5	5
83	FALSE	Mascot	83	ribosomal-like protein [Saccharomyces cerevisiae YJM789]		gi|151944528	41657.4	9.57	3	0			244.16	100	92.14	100	0.357789	0.554261	1.32762	0.0473542	0.048112	0.127091	3	3	3
84	FALSE	Mascot	84	Constituent of 66S pre-ribosomal particles, involved in 60S ribosomal subunit biogenesis; localizes		gi|6324219	31051.4	9.26	4	0			236.04	100	87.88	100	0.336118	0.469397	1.19394	0.0267198	0.0618102	0.0393431	4	4	4
85	FALSE	Mascot	85	ribosome biogenesis [Saccharomyces cerevisiae RM11-1a]		gi|190405562	31712.4	9.17	3	0			235.898	100	96.36	100	0.0971654	0.473993	1.2103	0.0700083	0.0302191	0.0360416	3	3	3
86	FALSE	Mascot	86	U3 snoRNP protein [Saccharomyces cerevisiae YJM789]		gi|151946073	117647	4.97	4	0			235.848	100	80.34	100	2.62569	1.67144	2.87554	0.537883	0.256848	0.593923	4	4	4
87	FALSE	Mascot	87	Protein component of the large (60S) ribosomal subunit, nearly identical to Rpl26Ap and has similar		gi|116006491	16964	10.47	5	0			233.18	100	62.52	99.9981	0.589663	0.708243	0.948807	0.203111	0.0649055	0.0615575	5	5	5
88	FALSE	Mascot	88	hypothetical protein SCRG_03938 [Saccharomyces cerevisiae RM11-1a]		gi|190409747	62627.4	9.6	3	0			229.448	100	157.87	100	1.60108	1.10509	2.64639	1.60193	0.751552	1.88019	3	3	3
89	FALSE	Mascot	89	translation initiation factor eIF3 subunit [Saccharomyces cerevisiae YJM789]		gi|151942399	34097.9	6.42	2	0			224.328	100	132.49	100	1.48096	1.27707	1.50905	0.0935734	0.164071	0.205637	2	2	2
90	FALSE	Mascot	90	Transposon Ty1-JR1 Gag-Pol polyprotein (Gag-Pol-p199) (Transposon Ty1 TYA-TYB polyprotein) (TY1A-TY		gi|6686356	217438	8.05	4	0			222.905	100	67.86	99.9994	1.65331	1.9944	2.50593	0.262324	0.486247	0.389287	4	4	4
91	FALSE	Mascot	91	NSR1=nucleolin homolog [Saccharomyces cerevisiae, Peptide, 249 aa]		gi|253181	29100.8	9.14	3	0			217.44	100	89.85	100	0.879448	0.596813	0.915465	0.0633551	0.111202	0.0355867	3	3	3
92	FALSE	Mascot	92	Constituent of 66S pre-ribosomal particles, has similarity to human translation initiation factor 6		gi|6325273	27057.6	4.54	2	0			217.01	100	114.74	100	1.0566	0.451368	0.958332	0.0590616	0.0304847	0.0846009	2	2	2
93	FALSE	Mascot	93	U3 snoRNP protein [Saccharomyces cerevisiae YJM789]		gi|151941853	108635	6.95	3	0			215.7	100	88.97	100	2.58172	2.06666	2.84293	1.5361	1.11145	2.10332	3	3	3
94	FALSE	Mascot	94	Essential evolutionarily conserved nucleolar protein necessary for biogenesis of 60S ribosomal subu		gi|6320292	37551	5.18	3	0			214.738	100	128.81	100	1.58143	0.749439	1.81974	0.0796828	0.286942	0.0570874	4	4	4
95	FALSE	Mascot	95	ATP-dependent RNA helicase ROK1 (Rescuer of KEM1 protein 1)		gi|160358657	73121.1	9.27	2	0			213.88	100	187.01	100	4.1741	1.89646	3.2043	1.62139	0.133111	1.30056	2	2	2
96	FALSE	Mascot	96	vacuolar H+-ATPase 52 kDa subunit		gi|171122	61406.2	5.09	3	0			210.098	100	120.23	100	1.13542	1.40076	1.55395	0.0695671	0.112587	0.0732132	3	3	3
97	FALSE	Mascot	97	Ribosomal protein L30 of the large (60S) ribosomal subunit, nearly identical to Rpl24Bp and has sim		gi|6321407	22070.1	11.28	4	0			206.21	100	84.7	100	1.8045	1.45531	1.66242	0.112038	0.209493	0.144975	4	4	4
98	FALSE	Mascot	98	ATP-dependent RNA helicase SUB2 (Suppressor of BRR1 protein 2)		gi|160358710	55134.9	5.34	2	0			204.65	100	117.24	100	1.67482	1.29494	1.48391	0.292758	0.063881	0.126151	2	2	2
99	FALSE	Mascot	99	Constituent of small nucleolar ribonucleoprotein particles containing H/ACA-type snoRNAs, which are		gi|7839181	7784.36	10.16	3	0			202.14	100	76.58	99.9999	1.24799	0.755777	0.840883	0.019918	0.0190345	0.140446	3	3	3
100	FALSE	Mascot	100	ribosomal protein YL16 [Saccharomyces cerevisiae]		gi|218511	23881	10.08	3	0			199.6	100	98.99	100	0.976138	0.477469	0.831194	0.0959689	0.199518	0.13264	3	3	3
101	FALSE	Mascot	101	Ribosomal protein P2 alpha, a component of the ribosomal stalk, which is involved in the interactio		gi|6324534	11892.1	3.99	1	0			198.64	100	198.64	100	3.32297	2.58955	3.4611	0	0	0	1	1	1
102	FALSE	Mascot	102	bmh sensitive protein [Saccharomyces cerevisiae YJM789]		gi|151942584	153690	6.32	3	0			197.65	100	114.26	100	3.54306	1.92181	3.62542	1.01742	0.741407	1.56097	3	3	3
103	FALSE	Mascot	103	nucleolar protin NAN1 [Saccharomyces cerevisiae RM11-1a]		gi|190407832	110164	5.91	3	0			196.65	100	75.06	99.9999	2.2086	1.00855	2.01448	1.21716	0.542203	1.07111	3	3	3
104	FALSE	Mascot	104	conserved protein [Saccharomyces cerevisiae YJM789]		gi|151943423	91136.4	6.19	3	0			190.15	100	85.52	100	3.50266	2.26833	4.00136	0.225184	0.225903	0.259382	3	3	3
105	FALSE	Mascot	105	Nucleolar protein, specifically associated with the U3 snoRNA, part of the large ribonucleoprotein		gi|6323158	119266	5.69	1	0			188.518	100	189.52	100	4.84457	2.64023	5.40142	0	0	0	1	1	1
106	FALSE	Mascot	106	microtubule-associated protein YTM1 [Saccharomyces cerevisiae RM11-1a]		gi|190407574	56369.6	6.65	3	0			187.3	100	82.05	100	0.253197	0.474095	1.21538	0.120513	0.0444838	0.0933038	3	3	3
107	FALSE	Mascot	107	Chain U, Structure Of The Ribosomal 80s-Eef2-Sordarin Complex From Yeast Obtained By Docking Atomic		gi|49258859	16832	10.57	4	0			183.23	100	56.52	99.9923	0.601189	0.75942	1.03071	0.0844415	0.0263407	0.13385	4	4	4
108	FALSE	Mascot	108	N-terminally acetylated protein component of the large (60S) ribosomal subunit, has similarity to R		gi|6323567	23984	10.1	3	0			170.37	100	98.99	100	1.09623	0.450722	0.776172	0.0272631	0.167276	0.105625	3	3	3
109	FALSE	Mascot	109	ATP-dependent rRNA helicase SPB4 [Saccharomyces cerevisiae RM11-1a]		gi|190406571	78259.5	9.11	2	0			165.68	100	134.38	100	0.216827	0.145674	0.2192	0.161542	0.144497	0.130125	2	2	2
110	FALSE	Mascot	110	U3 snoRNP protein [Saccharomyces cerevisiae YJM789]		gi|151943408	88352.4	5.01	3	0			164.4	100	77.2	99.9999	3.35164	1.52938	3.11647	0.712659	0.264501	0.518451	3	3	3
111	FALSE	Mascot	111	Nucleolar protein, component of the small subunit (SSU) processome containing the U3 snoRNA that is		gi|6320531	96990.6	6.15	2	0			164.14	100	112.73	100	3.33061	1.64242	3.18	1.32882	0.393191	1.48317	2	2	2
112	FALSE	Mascot	112	Protein component of the large (60S) ribosomal subunit, nearly identical to Rpl19Ap and has similar		gi|6319444	25149.6	11.35	2	0			161.01	100	112.52	100	0.814844	0.6125	0.761296	0.0755517	0.149583	0.0228234	2	2	2
113	FALSE	Mascot	113	ATP binding cassette family member [Saccharomyces cerevisiae YJM789]		gi|151942575	149212	5.57	2	0			155.56	100	102.61	100	1.58758	1.20828	1.58679	0.186161	0.0155827	0.133721	2	2	2
114	FALSE	Mascot	114	Component of the small (ribosomal) subunit (SSU) processosome required for pre-18S rRNa processing;		gi|6320049	79773.6	4.59	2	0			154.44	100	128.01	100	2.95905	1.92146	3.04184	0.0452282	0.0984437	0.166071	2	2	2
115	FALSE	Mascot	115	Essential protein required for biogenesis of 40S (small) ribosomal subunit; has similarity to the b		gi|6323018	63664.3	9.42	3	0			152.388	100	65.83	99.9991	3.04834	2.01776	2.84945	1.24336	0.442758	1.31109	3	3	3
116	FALSE	Mascot	116	Protein component of the small (40S) ribosomal subunit; nearly identical to Rps21Ap and has similar		gi|6322325	10664.5	5.76	2	0			147.19	100	106.78	100	1.65672	2.31091	2.22548	0.0247179	0.0837223	0.117887	2	2	2
117	FALSE	Mascot	117	Ribosomal stalk protein P1 alpha, involved in the interaction between translational elongation fact		gi|6320122	11765.9	3.82	1	0			147.03	100	147.03	100	2.02505	1.73932	2.2345	0	0	0	1	1	1
118	FALSE	Mascot	118	Protein component of the small (40S) ribosomal subunit, has apurinic/apyrimidinic (AP) endonuclease		gi|6324151	29270.1	9.42	2	0			146.95	100	110.16	100	1.73333	1.41508	1.82357	0.305548	0.127847	0.174745	2	2	2
119	FALSE	Mascot	119	Component of the small-subunit (SSU) processome, which is involved in the biogenesis of the 18S rRN		gi|14270688	314191	6.59	2	0			146.211	100	92.65	100	4.20536	1.83271	2.95529	1.94478	0.330852	2.41035	2	2	2
120	FALSE	Mascot	120	Translational elongation factor EF-3; paralog of YEF3 and member of the ABC superfamily; stimulates		gi|6324314	128878	5.87	2	0			146.22	100	109.93	100	1.46955	2.75787	2.87623	0.181744	0.391988	0.0535493	2	2	2
121	FALSE	Mascot	121	translation elongation factor 3 (EF-3) [Saccharomyces cerevisiae YJM789]		gi|151944517	108155	5.62	2	0			146.22	100	109.93	100	1.46955	2.75787	2.87623	0.181744	0.391988	0.0535493	2	2	2
122	FALSE	Mascot	122	Major CTP synthase isozyme (see also URA8), catalyzes the ATP-dependent transfer of the amide nitro		gi|6319432	71665.7	5.67	2	0			143.85	100	103.84	100	1.70137	1.43534	1.6882	0.163619	0.271446	0.274152	2	2	2
123	FALSE	Mascot	123	Chain S, Structure Of The Ribosomal 80s-Eef2-Sordarin Complex From Yeast Obtained By Docking Atomic		gi|49258836	9891.36	9.9	2	0			143.36	100	82.38	100	1.46106	1.88811	2.01609	0.0322604	0.0250053	0.0486508	2	2	2
124	FALSE	Mascot	124	Putative RNA binding protein; involved in translational repression and found in cytoplasmic P bodie		gi|6321753	36041.5	5.48	1	0			143.34	100	143.34	100	2.43929	1.25564	2.19767	0	0	0	1	1	1
125	FALSE	Mascot	125	RPS21A [Saccharomyces cerevisiae]		gi|2131127	9590.98	6.75	2	0			141.77	100	101.36	100	1.67743	2.24574	2.28085	0.046309	0.0157421	0.180569	2	2	2
126	FALSE	Mascot	126	Protein component of the small (40S) subunit, essential for control of translational accuracy; has		gi|6321315	30505.1	10.44	2	0			141.53	100	97.86	100	1.74592	1.30958	1.86921	0.0764207	0.310069	0.0706554	2	2	2
127	FALSE	Mascot	127	pumilio-homology domain family [Saccharomyces cerevisiae YJM789]		gi|151942459	85747.7	6.67	2	0			139.888	100	82.77	100	1.11625	0.322534	1.0432	0.194461	0.0832543	0.0881909	2	2	2
128	FALSE	Mascot	128	nop7 associated protein [Saccharomyces cerevisiae YJM789]		gi|151943699	59721.5	7.1	2	0			139.3	100	89.15	100	0.345929	0.279562	0.35474	0.000889818	0.0329795	0.050384	2	2	2
129	FALSE	Mascot	129	P-loop ATPase with similarity to human OLA1 and bacterial YchF; identified as specifically interact		gi|6319499	50042.1	7.05	2	0			136.85	100	79.03	100	1.26525	1.50963	1.43646	0.136104	0.0698782	0.048253	2	2	2
130	FALSE	Mascot	130	ATP-dependent RNA helicase DBP7 (DEAD box protein 7)		gi|160380629	93627	9.33	1	0			135.98	100	135.98	100	1.49631	0.843632	1.83122	0	0	0	1	1	1
131	FALSE	Mascot	131	endopolyphosphatase [Saccharomyces cerevisiae YJM789]		gi|151942417	88596.9	6.72	2	0			135.64	100	100.68	100	0.840218	1.03695	1.80669	0.216321	0.188974	0.389142	2	2	2
132	FALSE	Mascot	132	Evolutionarily-conserved 5'-3' exonuclease component of cytoplasmic processing (P) bodies involved		gi|6321265	195656	7.04	1	0			134.51	100	134.51	100	2.1104	1.32988	2.06586	0	0	0	1	1	1
133	FALSE	Mascot	133	high mobility group-like nuclear protein 2 [Saccharomyces cerevisiae]		gi|666101	23371.4	9.71	2	0			134.44	100	83.62	100	1.3309	0.596313	0.87423	0.0208255	0.0353293	0.0207146	2	2	2
134	FALSE	Mascot	134	U3 snoRNP protein [Saccharomyces cerevisiae YJM789]		gi|151944459	36261.4	9.11	2	0			134.12	100	95.31	100	3.07503	1.88004	2.83958	0.104823	0.210235	0.173755	2	2	2
135	FALSE	Mascot	135	mannose-1-phosphate guanyltransferase		gi|894204	44118.1	5.95	2	0			133.97	100	78.45	100	1.36401	1.03793	1.31204	0.283805	0.0252473	0.0157528	2	2	2
136	FALSE	Mascot	136	RPS18B [Saccharomyces cerevisiae]		gi|1914797	18975.9	10.9	2	0			133.33	100	103.2	100	2.00675	1.61594	2.30535	0.181853	0.0303203	0.214338	2	2	2
137	FALSE	Mascot	137	Constituent of 66S pre-ribosomal particles, required for ribosomal large subunit maturation; functi		gi|6321857	59893.8	9.28	2	0			131.34	100	89.1	100	2.32557	0.488085	0.911801	0.0783992	0.000774094	0.0120769	2	2	2
138	FALSE	Mascot	138	Ribosomal protein of the large (60S) ribosomal subunit, has similarity to E. coli L15 and rat L27a		gi|6321335	19449	10.62	3	0			131.27	100	50.45	99.969	0.837125	0.74539	0.921014	0.147684	0.127983	0.160282	3	3	3
139	FALSE	Mascot	139	Primary rRNA-binding ribosomal protein component of the large (60S) ribosomal subunit, has similari		gi|6324445	19062.1	10.11	2	0			130.24	100	95.71	100	1.19234	0.628136	1.14311	0.0612756	0.000164138	0.0276833	2	2	2
140	FALSE	Mascot	140	Karyopherin/importin that interacts with the nuclear pore complex; acts as the nuclear import recep		gi|6323968	129569	4.61	1	0			128.89	100	128.89	100	1.80131	1.56606	1.7128	0	0	0	1	1	1
141	FALSE	Mascot	141	ribosomal protein S13 [Saccharomyces cerevisiae RM11-1a]		gi|190404968	21231	10.28	2	0			128.26	100	84.56	100	2.08952	1.43	2.23855	0.020306	0.156837	0.237429	2	2	2
142	FALSE	Mascot	142	Protein involved in mRNA turnover and ribosome assembly, localizes to the nucleolus; Mrt4p [Sacchar		gi|6322843	30591.5	8.64	2	0			126.06	100	90.57	100	0.887745	0.414407	0.955955	0.0784819	0.0887844	0.0250512	2	2	2
143	FALSE	Mascot	143	Conserved ribosomal protein P0 similar to rat P0, human P0, and E. coli L10e; shown to be phosphory		gi|6323371	36001.9	4.75	2	0			122.8	100	85.22	100	2.86288	1.99436	2.56848	0.502993	0.692031	0.397659	2	2	2
144	FALSE	Mascot	144	ribosome export [Saccharomyces cerevisiae YJM789]		gi|151941136	103799	5.42	1	0			118.71	100	118.71	100	1.09935	0.754264	0.994569	0	0	0	1	1	1
145	FALSE	Mascot	145	U3 snoRNP protein [Saccharomyces cerevisiae YJM789]		gi|151944799	70019.6	9.46	3	0			118.24	100	52.54	99.9809	2.49807	1.40207	2.47174	0.656608	0.234693	0.306499	3	3	3
146	FALSE	Mascot	146	Yil127cp [Saccharomyces cerevisiae]		gi|71064091	28478	9.85	1	0			117.68	100	117.68	100	5.06651	1.9527	5.26264	0	0	0	1	1	1
147	FALSE	Mascot	147	U3 snoRNP protein [Saccharomyces cerevisiae YJM789]		gi|151945015	218875	6.02	2	0			115.63	100	73.84	99.9999	2.50029	1.82409	2.82852	0.175475	0.702696	0.50451	2	2	2
148	FALSE	Mascot	148	YDR299W [Saccharomyces cerevisiae]		gi|51830274	68733.7	4.68	2	0			115.16	100	68.35	99.9995	3.3912	2.30667	3.37866	1.11703	0.428784	0.857028	2	2	2
149	FALSE	Mascot	149	Alpha' catalytic subunit of casein kinase 2, a Ser/Thr protein kinase with roles in cell growth and		gi|6324635	44219.6	8.69	1	0			112.64	100	112.64	100	0.961341	0.382944	0.876418	0	0	0	1	1	1
150	FALSE	Mascot	150	SSE1 protein [Saccharomyces cerevisiae]		gi|533365	87102.2	5.12	1	0			112.56	100	112.56	100	0.975341	1.98603	2.32415	0	0	0	1	1	1
151	FALSE	Mascot	151	Protein component of the small (40S) ribosomal subunit; nearly identical to Rps9Ap and has similari		gi|6319666	24878.9	10.09	2	0			110.748	100	69.31	99.9996	1.92388	1.61537	2.30236	0.332295	0.237967	0.502556	2	2	2
152	FALSE	Mascot	152	faf1p copurifying factor [Saccharomyces cerevisiae YJM789]		gi|151941219	30540.8	9.47	1	0			109.7	100	109.7	100	4.94306	3.47413	5.8755	0	0	0	1	1	1
153	FALSE	Mascot	153	YOR3177w [Saccharomyces cerevisiae]		gi|1164943	24902.1	9.73	2	0			109.45	100	65.47	99.999	2.78964	2.17457	3.05188	0.185886	0.07031	0.112694	2	2	2
154	FALSE	Mascot	154	Rpl32p [Saccharomyces cerevisiae]		gi|124263182	10975.4	11.62	3	0			108.2	100	41.15	99.7365	1.11735	0.67061	1.16507	0.0654029	0.0663104	0.0999331	3	3	3
155	FALSE	Mascot	155	Protein component of the small (40S) ribosomal subunit; nearly identical to Rps25Ap and has similar		gi|6323365	14739.7	10.32	1	0			106.02	100	106.02	100	1.5131	3.02164	3.38179	0	0	0	1	1	1
156	FALSE	Mascot	156	Nucleolar protein, component of the small subunit (SSU) processome containing the U3 snoRNA that is		gi|6321990	73576.8	4.75	1	0			105.97	100	105.97	100	3.11181	1.60965	3.26586	0	0	0	1	1	1
157	FALSE	Mascot	157	Rps7bp [Saccharomyces cerevisiae]		gi|71064104	24746.2	9.92	2	0			105.83	100	65.47	99.999	2.04821	1.93145	2.42399	0.567162	0.175015	0.519204	2	2	2
158	FALSE	Mascot	158	Protein of unknown function; may interact with ribosomes, based on co-purification experiments; aut		gi|42742305	21003.8	6.97	1	0			102.95	100	102.95	100	0.790334	0.723023	1.46366	0	0	0	1	1	1
159	FALSE	Mascot	159	unknown [Saccharomyces cerevisiae]		gi|577810	57320.6	9.51	1	0			102.05	100	102.05	100	2.91279	1.64634	3.10914	0	0	0	1	1	1
160	FALSE	Mascot	160	Chain I, Structure Of The Ribosomal 80s-Eef2-Sordarin Complex From Yeast Obtained By Docking Atomic		gi|49258828	18300.5	10.26	2	0			100.79	100	76.97	99.9999	1.88816	1.52193	2.259	0.127394	0.152459	0.0683339	2	2	2
161	FALSE	Mascot	161	N-terminally acetylated ribosomal protein L37 of the large (60S) ribosomal subunit, nearly identica		gi|6325114	13587.6	11.07	1	0			97.8	100	97.8	100	1.09237	0.427871	0.898068	0	0	0	1	1	1
162	FALSE	Mascot	162	YOR3513c [Saccharomyces cerevisiae]		gi|1164988	27771.6	9.99	2	0			96.16	100	57.03	99.9932	2.53103	1.93744	3.01254	0.126136	0.138637	0.0544119	2	2	2
163	FALSE	Mascot	163	Lpg18p		gi|1151236	31088.8	10.49	3	0			94.93	100	33.82	98.5751	1.92046	1.70372	2.23918	0.109968	0.317552	0.427384	3	3	3
164	FALSE	Mascot	164	One of two nearly identical (see also HTA2) histone H2A subtypes; core histone required for chromat		gi|6320431	15710	10.67	2	0			89.88	100	60.99	99.9973	1.98032	0.71625	0.869903	0.337525	0.199609	0.145965	2	2	2
165	FALSE	Mascot	165	recessive omnipotent supressor [Saccharomyces cerevisiae]		gi|468605	54558	5.01	1	0			89.33	100	89.33	100	2.67035	1.2931	1.73144	0	0	0	1	1	1
166	FALSE	Mascot	166	Essential protein that interacts with proteasome components and has a potential role in proteasome		gi|6321843	50331.1	8.8	1	0			88.85	100	88.85	100	0.316702	0.419075	1.14372	0	0	0	1	1	1
167	FALSE	Mascot	167	YLR186W [Saccharomyces cerevisiae]		gi|45269774	31455.9	8.65	1	0			86.08	100	86.08	100	5.95399	3.05689	6.49603	0	0	0	1	1	1
168	FALSE	Mascot	168	One of six ATPases of the 19S regulatory particle of the 26S proteasome involved in the degradation		gi|6322704	57558.1	5.32	1	0			84.47	100	84.47	100	1.63909	1.4854	1.93599	0	0	0	1	1	1
169	FALSE	Mascot	169	Protein with a role in maintenance of cellular integrity, interacts with components of the TOR path		gi|6320499	151673	7.26	1	0			84.19	100	84.19	100	2.68311	2.36333	2.35907	0	0	0	1	1	1
170	FALSE	Mascot	170	Protein component of the large (60S) ribosomal subunit, nearly identical to Rpl34Bp and has similar		gi|9755331	16696.6	10.84	2	0			82.44	100	56.95	99.9931	1.1755	0.807908	1.25642	0.0257978	0.20667	0.187862	2	2	2
171	FALSE	Mascot	171	Protein component of the large (60S) ribosomal subunit, identical to Rpl35Bp and has similarity to		gi|6320010	17261.3	10.58	3	0			82.1075	100	30.47	96.9183	0.548724	0.784577	1.35069	0.120532	0.0880216	0.0828058	3	3	3
172	FALSE	Mascot	172	tryptophan synthase [Saccharomyces cerevisiae YJM789]		gi|151943263	83371.7	5.99	1	0			79.6075	100	80.61	100	1.38587	1.34787	1.26814	0	0	0	1	1	1
173	FALSE	Mascot	173	U3 snoRNP protein [Saccharomyces cerevisiae YJM789]		gi|151943367	156612	8.6	1	0			77.76	99.9999	77.76	99.9999	2.44829	1.2674	2.02469	0	0	0	1	1	1
174	FALSE	Mascot	174	YOR261C [Saccharomyces cerevisiae]		gi|45269968	43327.4	5.27	1	0			77.52	99.9999	77.52	99.9999	1.78086	1.68086	2.32594	0	0	0	1	1	1
175	FALSE	Mascot	175	AdoMet-dependent rRNA methyltransferase SPB1 [Saccharomyces cerevisiae RM11-1a]		gi|190406395	77766.1	6.02	1	0			76.75	99.9999	76.75	99.9999	0.400549	0.37704	0.470092	0	0	0	1	1	1
176	FALSE	Mascot	176	Alpha subunit of COPI vesicle coatomer complex, which surrounds transport vesicles in the early sec		gi|6320056	147557	5.66	1	0			75.62	99.9999	75.62	99.9999	1.49164	1.25732	1.24149	0	0	0	1	1	1
177	FALSE	Mascot	177	Chain G, 12-Subunit Rna Polymerase Ii		gi|110590860	27023.3	8.95	1	0			74.13	99.9999	74.13	99.9999	1.2053	0.717929	0.960392	0	0	0	1	1	1
178	FALSE	Mascot	178	Alpha catalytic subunit of casein kinase 2, a Ser/Thr protein kinase with roles in cell growth and		gi|6322154	50351	8.63	1	0			73.7	99.9999	73.7	99.9999	1.08842	0.750301	1.1257	0	0	0	1	1	1
179	FALSE	Mascot	179	RNA terminal phosphate cyclase-like protein involved in rRNA processing at sites A0, A1, and A2; do		gi|6324564	44652.3	8.95	1	0			72.69	99.9998	72.69	99.9998	3.61076	1.73159	3.37013	0	0	0	1	1	1
180	FALSE	Mascot	180	translation initiation factor eIF3 subunit [Saccharomyces cerevisiae YJM789]		gi|151945438	97339.6	5.77	1	0			70.81	99.9997	70.81	99.9997	2.19361	1.80723	1.90155	0	0	0	1	1	1
181	FALSE	Mascot	181	U3 snoRNP protein [Saccharomyces cerevisiae YJM789]		gi|151943873	111809	4.91	2	0			70.0075	99.9997	40.82	99.7157	3.48463	1.82748	3.2211	0.479953	0.447727	0.202121	2	2	2
182	FALSE	Mascot	182	Protein component of the large (60S) ribosomal subunit, nearly identical to Rpl17Ap and has similar		gi|6322284	23132.9	10.92	1	0			69.17	99.9996	69.17	99.9996	0.630682	0.594997	0.593528	0	0	0	1	1	1
183	FALSE	Mascot	183	ATP-dependent RNA helicase DBP10 (DEAD box protein 10)		gi|160380606	128691	9.09	2	0			69.1175	99.9996	38.7	99.5368	0.402827	0.270171	0.372225	0.0233159	0.0146288	0.0343079	2	2	2
184	FALSE	Mascot	184	26S proteasome PA700 subunit [Saccharomyces cerevisiae YJM789]		gi|151943971	118899	4.52	1	0			68.25	99.9995	68.25	99.9995	1.31781	1.58427	1.89132	0	0	0	1	1	1
185	FALSE	Mascot	185	Chain B, Crystal Structure Of The Yeast Nucleosome Core Particle Reveals Fundamental Differences In		gi|15988133	12959.6	11.36	1	0			67.93	99.9994	67.93	99.9994	3.14516	0.890041	1.11561	0	0	0	1	1	1
186	FALSE	Mascot	186	Fun12p		gi|460044	113296	8.74	1	0			66.98	99.9993	66.98	99.9993	2.15143	1.72715	1.9539	0	0	0	1	1	1
187	FALSE	Mascot	187	Chain A, Homology Model Of Yeast Rack1 Protein Fitted Into 11.7a Cryo-Em Map Of Yeast 80s Ribosome		gi|55670021	37241.3	5.8	1	0			66.84	99.9993	66.84	99.9993	1.71693	0.973767	1.54522	0	0	0	1	1	1
188	FALSE	Mascot	188	periodic tryptophan protein [Saccharomyces cerevisiae YJM789]		gi|151941039	69639.7	4.45	1	0			66.77	99.9993	66.77	99.9993	0.648481	0.318872	0.315783	0	0	0	1	1	1
189	FALSE	Mascot	189	XPA-binding protein 1 [Saccharomyces cerevisiae RM11-1a]		gi|190409546	47795.1	4.71	1	0			65.9	99.9991	65.9	99.9991	1.90259	1.55832	1.71528	0	0	0	1	1	1
190	FALSE	Mascot	190	Protein component of the large (60S) ribosomal subunit, has similarity to rat L39 ribosomal protein		gi|6322272	7634.48	12.55	2	0			65.5	99.999	35.63	99.0607	0.96158	1.21675	1.16546	0.0167823	0.0350161	0.0565869	2	2	2
191	FALSE	Mascot	191	karyopherin beta 4 [Saccharomyces cerevisiae YJM789]		gi|151944826	131267	4.53	1	0			65.46	99.999	65.46	99.999	1.43167	1.42763	1.5479	0	0	0	1	1	1
192	FALSE	Mascot	192	Ribosomal protein 28 (rp28) of the small (40S) ribosomal subunit, required for translational accura		gi|6321556	19434.2	10.73	2	0			62.92	99.9982	39.78	99.6388	1.71379	1.41717	1.88402	0.14319	0.248497	0.236497	2	2	2
193	FALSE	Mascot	193	ATP-dependent RNA helicase MAK5 (Maintenance of killer protein 5)		gi|160409988	98645.7	8.67	1	0			61.25	99.9974	61.25	99.9974	1.19593	0.844976	1.29185	0	0	0	1	1	1
194	FALSE	Mascot	194	YLR276C [Saccharomyces cerevisiae]		gi|51830470	78512.5	9.22	1	0			61.1	99.9973	61.1	99.9973	1.76513	0.954882	1.22113	0	0	0	1	1	1
195	FALSE	Mascot	195	Chain 9, Structure Of The Ribosomal 80s-Eef2-Sordarin Complex From Yeast Obtained By Docking Atomic		gi|49258866	11912.5	10.43	1	0			60.44	99.9969	60.44	99.9969	1.26757	0.678106	1.03212	0	0	0	1	1	1
196	FALSE	Mascot	196	Inosine monophosphate dehydrogenase, catalyzes the first step of GMP biosynthesis, member of a four		gi|6323464	61770.1	7.04	1	0			58.69	99.9954	58.69	99.9954	1.09655	1.21964	1.98596	0	0	0	1	1	1
197	FALSE	Mascot	197	ribosomal protein S12		gi|899490	16857.1	4.56	1	0			58.35	99.995	58.35	99.995	1.94609	1.34794	1.77282	0	0	0	1	1	1
198	FALSE	Mascot	198	conserved protein [Saccharomyces cerevisiae YJM789]		gi|151946633	60872.6	4.8	1	0			58.23	99.9948	58.23	99.9948	4.91265	1.96959	4.08624	0	0	0	1	1	1
199	FALSE	Mascot	199	cell division cycle-related protein [Saccharomyces cerevisiae YJM789]		gi|151941877	99341.8	4.83	1	0			56.35	99.992	56.35	99.992	1.42826	1.80032	2.00471	0	0	0	1	1	1
200	FALSE	Mascot	200	Cytoplasmic mRNA cap binding protein; the eIF4E-cap complex is responsible for mediating cap-depend		gi|6324433	26977.3	5.29	1	0			52.94	99.9826	52.94	99.9826	1.64573	1.26379	1.40784	0	0	0	1	1	1
201	FALSE	Mascot	201	U3 snoRNP protein [Saccharomyces cerevisiae YJM789]		gi|151942372	78178.3	4.85	1	0			52.19	99.9793	52.19	99.9793	4.22331	1.07486	3.59383	0	0	0	1	1	1
202	FALSE	Mascot	202	Fusion protein, identical to Rpl40Bp, that is cleaved to yield ubiquitin and a ribosomal protein of		gi|6322043	17368.6	9.87	1	0			52.0275	99.9785	53.03	99.9829	0.948817	0.813446	1.17645	0	0	0	1	1	1
203	FALSE	Mascot	203	conserved hypothetical protein [Saccharomyces cerevisiae RM11-1a]		gi|190406294	46835.6	9.18	1	0			51.67	99.9766	51.67	99.9766	2.55643	1.12188	2.16012	0	0	0	1	1	1
204	FALSE	Mascot	204	nucleolar protein [Saccharomyces cerevisiae YJM789]		gi|151945492	66010.4	5.69	1	0			50.09	99.9664	50.09	99.9664	0.849301	0.523218	0.918158	0	0	0	1	1	1
205	FALSE	Mascot	205	Protein component of the large (60S) ribosomal subunit, identical to Rpl42Ap and has similarity to		gi|6321934	15892.1	10.6	1	0			49.49	99.9614	49.49	99.9614	1.47051	1.30515	1.65093	0	0	0	1	1	1
206	FALSE	Mascot	206	translational activator [Saccharomyces cerevisiae YJM789]		gi|151943621	322812	5.18	1	0			48.6275	99.9529	49.63	99.9626	1.34378	1.3747	1.66326	0	0	0	1	1	1
207	FALSE	Mascot	207	conserved protein [Saccharomyces cerevisiae YJM789]		gi|151943835	40718.6	7.66	1	0			46.36	99.9206	46.36	99.9206	0.599066	0.365695	0.79161	0	0	0	1	1	1
208	FALSE	Mascot	208	Chain J, Structure Of The Ribosomal 80s-Eef2-Sordarin Complex From Yeast Obtained By Docking Atomic		gi|49258829	13198.6	9.99	1	0			46.06	99.9149	46.06	99.9149	2.26407	1.51957	2.09196	0	0	0	1	1	1
209	FALSE	Mascot	209	DBP5 [Saccharomyces cerevisiae]		gi|2326812	31416.2	6.06	1	0			45.48	99.9028	45.48	99.9028	2.2592	1.31799	1.97029	0	0	0	1	1	1
210	FALSE	Mascot	210	WW domain containing protein interacting with metacaspase [Saccharomyces cerevisiae YJM789]		gi|151940753	22696.6	4.53	1	0			44.68	99.8831	44.68	99.8831	1.41406	2.67448	2.36783	0	0	0	1	1	1
211	FALSE	Mascot	211	beta-tubulin [Saccharomyces cerevisiae]		gi|3435	53701.2	4.64	1	0			42.44	99.8042	42.44	99.8042	1.61078	1.27503	1.65051	0	0	0	1	1	1
212	FALSE	Mascot	212	D-fructose-6-phosphate amidotransferase (EC 2.6.1.16)		gi|171596	87275.6	5.98	1	0			42.07	99.7868	42.07	99.7868	1.26824	1.21164	1.51734	0	0	0	1	1	1
213	FALSE	Mascot	213	Nucleolar protein, component of the small subunit (SSU) processome containing the U3 snoRNA that is		gi|83722564	35769.1	10.18	1	0			42.07	99.7868	42.07	99.7868	1.79814	1.09975	2.22762	0	0	0	1	1	1
214	FALSE	Mascot	214	Chain C, Crystal Structure Of Put3DNA COMPLEX		gi|3660288	9661.06	9.17	1	0			41.83	99.7747	41.83	99.7747	1.49031	1.09498	1.28961	0	0	0	1	1	1
215	FALSE	Mascot	215	Chain A, Structure And Mobility Of The Put3 Dimer: A Dna Pincer, Nmr, 13 Structures		gi|157838150	9747	9	1	0			41.83	99.7747	41.83	99.7747	1.49031	1.09498	1.28961	0	0	0	1	1	1
216	FALSE	Mascot	216	Primary component of eisosomes, which are large immobile cell cortex structures associated with end		gi|6321523	41352.2	4.54	1	0			41.45	99.7541	41.45	99.7541	1.38023	1.27813	1.74427	0	0	0	1	1	1
217	FALSE	Mascot	217	Chain A, Crystal Structure Of The Yeast Nucleosome Core Particle Reveals Fundamental Differences In		gi|15988132	17679.4	11.43	1	0			41.39	99.7507	41.39	99.7507	3.48888	0.791326	1.22345	0	0	0	1	1	1
218	FALSE	Mascot	218	translation initiation factor eIF3 subunit [Saccharomyces cerevisiae YJM789]		gi|151946470	124061	5.97	1	0			41.02	99.7285	41.02	99.7285	1.91672	1.8199	1.91331	0	0	0	1	1	1
219	FALSE	Mascot	219	ubiquitin-specific protease [Saccharomyces cerevisiae YJM789]		gi|151944355	99958.6	5.41	1	0			40.44	99.6897	40.44	99.6897	1.87146	1.4821	2.03788	0	0	0	1	1	1
220	FALSE	Mascot	220	E1 alpha subunit of the pyruvate dehydrogenase (PDH) complex, catalyzes the direct oxidative decarb		gi|37362644	50958.1	8.29	1	0			36.32	99.1987	36.32	99.1987	0.829995	1.1275	1.65865	0	0	0	1	1	1
221	FALSE	Mascot	221	Chain A, Crystal Structure Of Biotin Carboxylase Domain Of Acetyl- Coenzyme A Carboxylase From Sacc		gi|60593826	66422.2	5.73	1	0			35.83	99.103	35.83	99.103	1.36051	1.45645	1.55921	0	0	0	1	1	1
222	FALSE	Mascot	222	Subunit of the core complex of translation initiation factor 3(eIF3), which is essential for transl		gi|6323795	43186	5.41	1	0			35.2	98.963	35.2	98.963	2.1987	1.72363	1.91461	0	0	0	1	1	1
223	FALSE	Mascot	223	Essential nuclear protein involved in proteasome maturation and synthesis of 40S ribosomal subunits		gi|6324630	58470.8	8.63	1	0			34.41	98.7561	34.41	98.7561	3.03229	2.22516	2.87048	0	0	0	1	1	1
224	FALSE	Mascot	224	RF-A [Saccharomyces cerevisiae RM11-1a]		gi|190406650	76444.4	5.87	1	0			34.14	98.6763	34.14	98.6763	1.52071	1.82053	1.75118	0	0	0	1	1	1
225	FALSE	Mascot	225	conserved protein [Saccharomyces cerevisiae YJM789]		gi|151942874	138243	5.44	1	0			33.17	98.345	33.17	98.345	3.18117	1.12652	2.37425	0	0	0	1	1	1
226	FALSE	Mascot	226	Putative protein of unknown function; may interact with ribosomes, based on co-purification experiments; green fluorescent protein (GFP)-fusion protein localizes to the vacuole; Yol138cp [Saccharomyces cerevisiae]		gi|6324434	166184	6.56	1	0			33.17	98.345	33.17	98.345	3.18117	1.12652	2.37425	0	0	0	1	1	1
227	FALSE	Mascot	227	stability of minichromosomes [Saccharomyces cerevisiae YJM789]		gi|151940755	160927	6.06	1	0			33.17	98.345	33.17	98.345	3.18117	1.12652	2.37425	0	0	0	1	1	1
228	FALSE	Mascot	228	radiation sensitive protein [Saccharomyces cerevisiae YJM789]		gi|151942016	63613.1	6.49	1	0			33.17	98.345	33.17	98.345	3.18117	1.12652	2.37425	0	0	0	1	1	1
229	FALSE	Mascot	229	U3 snoRNP protein [Saccharomyces cerevisiae YJM789]		gi|151942910	72723.2	5.55	1	0			33.08	98.3104	33.08	98.3104	3.70763	1.86211	3.99338	0	0	0	1	1	1
230	FALSE	Mascot	230	RNA splicing factor [Saccharomyces cerevisiae YJM789]		gi|151946445	115993	8.32	1	0			31.78	97.7207	31.78	97.7207	0.627887	0.60311	1.16501	0	0	0	1	1	1
231	FALSE	Mascot	231	Essential protein involved in nuclear export of Mss4p, which is a lipid kinase that generates phosp		gi|6320568	36623.9	4.69	1	0			31.49	97.5633	31.49	97.5633	1.56296	1.04475	2.15658	0	0	0	1	1	1
232	FALSE	Mascot	232	conserved protein [Saccharomyces cerevisiae YJM789]		gi|151945692	75302.2	9.95	1	0			31.43	97.5294	31.43	97.5294	1.41165	1.47299	1.70666	0	0	0	1	1	1
233	FALSE	Mascot	233	Peptidyl-prolyl cis-trans isomerase (PPIase), binds to the drugs FK506 and rapamycin; also binds to		gi|6324194	13349.1	5.72	1	0			30.3	96.7952	30.3	96.7952	2.07113	1.76261	1.64694	0	0	0	1	1	1
234	FALSE	Mascot	234	Protein required for cell viability; Rrp17p [Saccharomyces cerevisiae]		gi|6320620	33289.4	9.37	1	0			30.2275	96.7413	31.23	97.413	0.651624	0.311946	0.67518	0	0	0	1	1	1
235	FALSE	Mascot	235	G4p2		gi|710338	34517.5	9.61	1	0			30.06	96.6132	30.06	96.6132	1.82981	2.4479	2.65239	0	0	0	1	1	1
236	FALSE	Mascot	236	part of a pre-60S complex [Saccharomyces cerevisiae YJM789]		gi|151944581	63495.7	9.52	1	0			29.81	96.4125	29.81	96.4125	1.73536	1.10189	1.58826	0	0	0	1	1	1
237	FALSE	Mascot	237	rho GTPase-activating protein [Saccharomyces cerevisiae YJM789]		gi|151944873	269514	8.57	1	0			28.2	94.8025	28.2	94.8025	2.32127	2.36137	1.07683	0	0	0	1	1	1
238	FALSE	Mascot	238	Protein component of the small (40S) ribosomal subunit; nearly identical to Rps26Bp and has similar		gi|6321249	15985.9	10.76	1	0			27.94	94.4818	27.94	94.4818	1.56436	1.75291	2.05733	0	0	0	1	1	1
239	FALSE	Mascot	239	Chromatin associated high mobility group (HMG) family member involved in genome maintenance; rDNA-b		gi|6320379	32570.9	8.44	1	0			27.41	93.7656	27.41	93.7656	1.18236	0.867266	1.22212	0	0	0	1	1	1
240	FALSE	Mascot	240	Chain A, Yeast Phosphoglycerate Mutase-3pg Complex Structure To 1.7 A		gi|5542362	30148.6	8.27	1	0			27.38	93.7224	27.38	93.7224	0.66458	0.85498	0.851644	0	0	0	1	1	1
241	FALSE	Mascot	241	conserved protein [Saccharomyces cerevisiae YJM789]		gi|151946019	39892.6	9.57	1	0			26.87	92.9402	26.87	92.9402	0.645533	0.449764	0.711647	0	0	0	1	1	1
242	FALSE	Mascot	242	regulator of ribosome biogenesis [Saccharomyces cerevisiae YJM789]		gi|151945833	62168.5	4.46	1	0			25.94	91.2543	25.94	91.2543	1.59808	0.732684	1.45832	0	0	0	1	1	1
243	FALSE	Mascot	243	One of several homologs of bacterial chaperone DnaJ, located in the ER lumen where it cooperates with Kar2p to mediate maturation of proteins; Scj1p [Saccharomyces cerevisiae]		gi|37362683	46928.3	7.1	1	0			25.4	90.0964	25.4	90.0964	1.63407	0.855146	1.52926	0	0	0	1	1	1
244	FALSE	Mascot	244	Protein component of the large (60S) ribosomal subunit, nearly identical to Rpl21Bp and has similarity to rat L21 ribosomal protein; Rpl21ap [Saccharomyces cerevisiae]		gi|6319668	20870.6	10.39	1	0			24.93	88.9644	24.93	88.9644	0.615053	0.430407	0.625734	0	0	0	1	1	1
245	FALSE	Mascot	245	18S rRNA factor [Saccharomyces cerevisiae YJM789]		gi|151942338	85590	5.14	1	0			23.66	85.2159	23.66	85.2159	2.62364	2.2023	3.11084	0	0	0	1	1	1
246	FALSE	Mascot	246	Chain A, J-Domain Of Sis1 Protein, Hsp40 Co-Chaperone From Saccharomyces Cerevisiae		gi|122921354	11483.1	5.81	1	0			23.59	84.9757	23.59	84.9757	1.36707	1.32936	1.77391	0	0	0	1	1	1
247	FALSE	Mascot	247	coronin [Saccharomyces cerevisiae YJM789]		gi|151940945	82336	5.54	1	0			23.32	84.012	23.32	84.012	1.20845	0.654185	0.855177	0	0	0	1	1	1
248	FALSE	Mascot	248	g-strand binding protein [Saccharomyces cerevisiae YJM789]		gi|151943812	51580.5	5.95	1	0			23.1	83.1812	23.1	83.1812	1.5183	1.26805	1.46904	0	0	0	1	1	1
249	FALSE	Mascot	249	argininosuccinate synthetase (ARG1; E.C. 6.8.4.5)		gi|171085	51797.3	5.52	1	0			23.1	83.1812	23.1	83.1812	1.30702	0.686752	1.32122	0	0	0	1	1	1
250	FALSE	Mascot	250	U3 snoRNP protein [Saccharomyces cerevisiae YJM789]		gi|151945258	71635	4.81	1	0			22.99	82.7498	22.99	82.7498	2.78868	1.7447	2.92079	0	0	0	1	1	1
251	FALSE	Mascot	251	Protein involved in regulation of nonhomologous end joining; interacts with DNA ligase IV components Dnl4p and Lif1p; repressed by MAT heterozygosity; regulates cellular distribution of Lif1p; Nej1p [Saccharomyces cerevisiae]		gi|6323295	44122.5	8.09	1	0			22.76	81.8116	22.76	81.8116	1.66384	1.14417	1.65258	0	0	0	1	1	1
252	FALSE	Mascot	252	translation elongation factor EF-1 beta [Saccharomyces cerevisiae YJM789]		gi|151941388	25512	4.27	1	0			22.22	79.4034	22.22	79.4034	1.6636	1.55272	1.8053	0	0	0	1	1	1
253	FALSE	Mascot	253	Mitochondrial ribosomal protein of the large subunit; Mrpl3p [Saccharomyces cerevisiae]		gi|6323666	48669	9.47	1	0			21.79	77.2598	21.79	77.2598	1.39284	1.11963	1.48134	0	0	0	1	1	1
254	FALSE	Mascot	254	conserved protein [Saccharomyces cerevisiae YJM789]		gi|151946195	52325.1	9.01	1	0			20.65	70.4338	20.65	70.4338	1.45932	0.89294	1.35788	0	0	0	1	1	1
255	FALSE	Mascot	255	Chain A, Crystal Structures Of Mutants Reveal A Signalling Pathway For Activation Of The Kinesin Motor Atpase		gi|14719775	42663.2	8.47	1	0			20.56	69.8147	20.56	69.8147	2.58506	0.697901	2.52389	0	0	0	1	1	1
256	FALSE	Mascot	256	unnamed protein product [Saccharomyces cerevisiae]		gi|587530	97844.1	8.48	1	0			20.27	67.7303	20.27	67.7303	1.26446	0.87703	1.01399	0	0	0	1	1	1
257	FALSE	Mascot	257	Chain A, N-Terminal Domain Of Tlg1, Domain-Swapped Dimer		gi|88192563	12374.5	4.6	1	0			20.27	67.7303	20.27	67.7303	1.26446	0.87703	1.01399	0	0	0	1	1	1
258	FALSE	Mascot	258	Protein integral to the mitochondrial membrane; has a conserved methyltransferase motif; multicopy suppressor of respiratory defects caused by OXA1 mutations; Oms1p [Saccharomyces cerevisiae]		gi|6320522	64620.4	9.43	1	0			20.1875	67.1116	21.19	73.8907	1.35557	0.859764	1.33976	0	0	0	1	1	1
259	FALSE	Mascot	259	chromosome stability-related protein [Saccharomyces cerevisiae YJM789]		gi|151946433	50949	9.37	1	0			20.03	65.8968	20.03	65.8968	0.973159	0.702373	0.937339	0	0	0	1	1	1

## Sheet: msms_summary
	Submit To DeNovo	Plate Number	Spot Index	Spot Label	Protein Name	Species	Accession Number	Total Ion Score	Total Ion Score C.I. %	Protein MW	Protein PI	Best Peptide Sequence	Start Sequence Position	End Sequence Position	Modification	Ion Score	Ion Score C.I. %	Calculated Mass	Observed Mass	Match Error Da	Match Error PPM	Total MS/MS Ion Cluster Area	MS/MS Ion Cluster Area Matched %	Custom1	Custom2	Acquisition Time	iTRAQ Ratio (115/114)	iTRAQ Ratio (116/114)	iTRAQ Ratio (117/114)	Avg. iTRAQ Ratio (115/114)	Avg. iTRAQ Ratio (116/114)	Avg. iTRAQ Ratio (117/114)	iTRAQ Peptides (115/114)	iTRAQ Peptides (116/114)	iTRAQ Peptides (117/114)	iTRAQ 114 Reagent Cluster Area	iTRAQ 115 Reagent Cluster Area	iTRAQ 116 Reagent Cluster Area	iTRAQ 117 Reagent Cluster Area
227	FALSE	1	89	D14	Ribosomal protein 59 of the small subunit, required for ribosome assembly and 20S pre-rRNA processi		gi|10383793	284.84	100	16014.7	10.73	TKTPGPGGQAALR	91	103	(N-term)_iTRAQ[0], Lysine(K)_iTRAQ[2]	95.78	100	1541.9	1541.87	-0.0321045	-20.8214	1.12356e+06	37.5568			2010-03-10 19:09:19	1.71251	1.76355	2.35359	1.36901	1.43837	1.94426	4	4	4	47588.9	81496.5	83925.4	112005
228	FALSE	1	118	E17	Ribosomal protein 59 of the small subunit, required for ribosome assembly and 20S pre-rRNA processi		gi|10383793	284.84	100	16014.7	10.73	DNSQVFGVAR	9	18	(N-term)_iTRAQ[0]	71.45	100	1236.65	1236.66	0.0101318	8.193	157598	57.205			2010-03-10 20:15:59	1.66962	1.3376	1.75747	1.36901	1.43837	1.94426	4	4	4	5489.49	9165.37	7342.74	9647.61
229	FALSE	1	123	E22	Ribosomal protein 59 of the small subunit, required for ribosome assembly and 20S pre-rRNA processi		gi|10383793	284.84	100	16014.7	10.73	IEDVTPVPSDSTR	115	127	(N-term)_iTRAQ[0]	71.66	100	1559.8	1559.82	0.0140381	8.99991	103928	64.0841			2010-03-10 20:31:34	1.46974	1.36674	1.86994	1.36901	1.43837	1.94426	4	4	4	3493.93	5135.16	4775.28	6533.42
230	FALSE	1	129	F4	Ribosomal protein 59 of the small subunit, required for ribosome assembly and 20S pre-rRNA processi		gi|10383793	284.84	100	16014.7	10.73	IGRIEDVTPVPSDSTR	112	127	(N-term)_iTRAQ[0]	45.95	99.913	1886.01	1885.98	-0.0336914	-17.8638	571911	41.8941			2010-03-10 21:26:18	0.83586	1.32764	1.84747	1.36901	1.43837	1.94426	4	4	4	15243.3	12741.2	20237.6	28161.4
730	FALSE	1	141	F16	Chain G, 12-Subunit Rna Polymerase Ii		gi|110590860	74.13	100	27023.3	8.95	NFIAVSAANR	181	190	(N-term)_iTRAQ[0]	74.13	100	1206.67	1206.68	0.0106201	8.80117	410645	52.1937			2010-03-10 20:55:43	1.2053	0.717929	0.960392	1.2053	0.717929	0.960392	1	1	1	20954	25255.9	15043.5	20124
593	FALSE	1	122	E21	Lpg18p		gi|1151236	94.93	100	31088.8	10.49	QGVLLPTR	65	72	(N-term)_iTRAQ[0]	33.82	98.575	1027.64	1027.65	0.0090332	8.79025	82850	51.434			2010-03-10 20:29:07	1.77811	1.52514	1.78755	1.92046	1.70372	2.23918	3	3	3	2566.94	4564.32	3914.94	4588.54
594	FALSE	1	146	F21	Lpg18p		gi|1151236	94.93	100	31088.8	10.49	VFFDKR	26	31	(N-term)_iTRAQ[0], Lysine(K)_iTRAQ[5]	28.7	95.368	1099.65	1099.66	0.013916	12.6549	881240	48.103			2010-03-10 20:43:47	2.02445	2.16896	2.73618	1.92046	1.70372	2.23918	3	3	3	27749.1	56176.7	60186.7	75926.5
595	FALSE	1	173	G24	Lpg18p		gi|1151236	94.93	100	31088.8	10.49	FFGLSKEDDVR	144	154	(N-term)_iTRAQ[0], Lysine(K)_iTRAQ[6]	32.41	98.029	1600.86	1600.88	0.0206299	12.8868	413994	37.7582			2010-03-10 22:26:28	1.96767	1.49498	2.29543	1.92046	1.70372	2.23918	3	3	3	15783.4	31056.5	23595.8	36229.6
406	FALSE	1	83	D8	Protein component of the large (60S) ribosomal subunit, nearly identical to Rpl26Ap and has similar		gi|116006491	233.18	100	16964	10.47	AQYGIK	41	46	(N-term)_iTRAQ[0], Lysine(K)_iTRAQ[6]	41.62	99.764	967.582	967.545	-0.0376587	-38.9204	38602.7	47.9375			2010-03-10 18:55:34	0.517852	0.716926	0.90106	0.589663	0.708243	0.948807	5	5	5	4670.28	2418.51	3348.25	4208.2
407	FALSE	1	113	E12	Protein component of the large (60S) ribosomal subunit, nearly identical to Rpl26Ap and has similar		gi|116006491	233.18	100	16964	10.47	KAYFTAPSSER	17	27	(N-term)_iTRAQ[0], Lysine(K)_iTRAQ[1]	62.52	99.998	1544.83	1544.79	-0.0378418	-24.4957	1.11287e+06	35.5441			2010-03-10 20:00:05	0.362778	0.621041	0.873863	0.589663	0.708243	0.948807	5	5	5	139995	50787	86942.4	122336
408	FALSE	1	117	E16	Protein component of the large (60S) ribosomal subunit, nearly identical to Rpl26Ap and has similar		gi|116006491	233.18	100	16964	10.47	RDDEVLVVR	52	60	(N-term)_iTRAQ[0]	37.74	99.422	1244.71	1244.71	-0.00183105	-1.47107	129608	29.401			2010-03-10 20:13:14	0.739539	0.783729	0.959925	0.589663	0.708243	0.948807	5	5	5	6954.21	5142.91	5450.22	6675.52
409	FALSE	1	123	E22	Protein component of the large (60S) ribosomal subunit, nearly identical to Rpl26Ap and has similar		gi|116006491	233.18	100	16964	10.47	AYFTAPSSER	18	27	(N-term)_iTRAQ[0]	34.78	98.858	1272.63	1272.65	0.0153809	12.0858	107343	42.6793			2010-03-10 20:30:57	0.849558	0.664414	0.972159	0.589663	0.708243	0.948807	5	5	5	8418.06	7151.63	5593.07	8183.69
410	FALSE	1	135	F10	Protein component of the large (60S) ribosomal subunit, nearly identical to Rpl26Ap and has similar		gi|116006491	233.18	100	16964	10.47	FAVQVDKVTK	78	87	(N-term)_iTRAQ[0], Lysine(K)_iTRAQ[7,10]	56.52	99.992	1566.96	1566.91	-0.0493164	-31.4727	290011	44.9705			2010-03-10 21:12:51	0.603977	0.768619	1.04645	0.589663	0.708243	0.948807	5	5	5	27583.2	16659.6	21201	28864.4
3	FALSE	1	154	G5	YOR3177w [Saccharomyces cerevisiae]		gi|1164943	109.45	100	24902.1	9.73	HVIFLAER	92	99	(N-term)_iTRAQ[0]	65.47	99.999	1128.66	1128.64	-0.0266113	-23.5777	552359	52.5542			2010-03-10 21:39:43	2.61537	2.10646	2.9432	2.78964	2.17457	3.05188	2	2	2	17119.2	44773	36060.9	50385.1
4	FALSE	1	159	G10	YOR3177w [Saccharomyces cerevisiae]		gi|1164943	109.45	100	24902.1	9.73	AELRPLQFK	36	44	(N-term)_iTRAQ[0], Lysine(K)_iTRAQ[9]	43.98	99.863	1389.85	1389.82	-0.0301514	-21.694	992093	49.6676			2010-03-10 21:51:01	2.97553	2.24488	3.16457	2.78964	2.17457	3.05188	2	2	2	23848.7	70962.5	53537.5	75471
1	FALSE	1	78	D3	YOR3513c [Saccharomyces cerevisiae]		gi|1164988	96.16	100	27771.6	9.99	KIMVPPHR	42	49	(N-term)_iTRAQ[0], Lysine(K)_iTRAQ[1]	39.13	99.58	1265.78	1265.74	-0.0391846	-30.9569	199460	49.9615			2010-03-10 18:38:29	2.41088	1.80806	2.95909	2.53103	1.93744	3.01254	2	2	2	6605.69	15925.5	11943.5	19546.8
2	FALSE	1	87	D12	YOR3513c [Saccharomyces cerevisiae]		gi|1164988	96.16	100	27771.6	9.99	TVVVDDQGKPR	14	24	(N-term)_iTRAQ[0], Lysine(K)_iTRAQ[9]	57.03	99.993	1501.86	1501.81	-0.0509033	-33.8936	239679	44.8085			2010-03-10 19:05:21	2.65717	2.07608	3.06695	2.53103	1.93744	3.01254	2	2	2	7681.89	20412.1	15948.2	23560
748	FALSE	1	179	H6	Chain A, Crystal Structure Of Yeast Rna Splicing Factor Snu13p		gi|116666730	372.98	100	16059.7	7.05	ACGVSRPVIAASITTNDASAIK	90	111	(N-term)_iTRAQ[0], Lysine(K)_iTRAQ[22], MMTS (C)[2]	120.94	100	2479.32	2479.27	-0.0576172	-23.2391	402138	60.3674			2010-03-10 23:04:01	1.10849	0.50655	0.904368	1.12494	0.503706	0.830874	3	3	3	15892.1	17616.3	8050.16	14372.3
749	FALSE	1	189	H16	Chain A, Crystal Structure Of Yeast Rna Splicing Factor Snu13p		gi|116666730	372.98	100	16059.7	7.05	NVPYVFVPSR	75	84	(N-term)_iTRAQ[0]	55.43	99.99	1321.74	1321.76	0.0255127	19.3024	310622	70.5357			2010-03-10 22:43:51	1.10873	0.457422	0.708968	1.12494	0.503706	0.830874	3	3	3	16116	17868.3	7371.82	11425.7
750	FALSE	1	395	P22	Chain A, Crystal Structure Of Yeast Rna Splicing Factor Snu13p		gi|116666730	372.98	100	16059.7	7.05	AFPLADAALTQQILDVVQQAANLR	8	31	(N-term)_iTRAQ[0]	196.61	100	2710.5	2710.63	0.124023	45.7566	4.25996e+06	75.9937			2010-03-11 01:09:02	1.15832	0.551558	0.894608	1.12494	0.503706	0.830874	3	3	3	56658.2	65628.6	31250.3	50686.9
746	FALSE	1	167	G18	Chain A, J-Domain Of Sis1 Protein, Hsp40 Co-Chaperone From Saccharomyces Cerevisiae		gi|122921354	23.59	84.976	11483.1	5.81	EIYDQYGLEAAR	65	76	(N-term)_iTRAQ[0]	23.59	84.976	1571.78	1571.86	0.0775146	49.3164	39510.9	28.9978			2010-03-10 22:15:47	1.36707	1.32936	1.77391	1.36707	1.32936	1.77391	1	1	1	2218.48	3032.82	2949.17	3935.4
142	FALSE	1	85	D10	Rpl32p [Saccharomyces cerevisiae]		gi|124263182	108.2	100	10975.4	11.62	ASLPHPK	2	8	(N-term)_iTRAQ[0], Lysine(K)_iTRAQ[7]	33.47	98.455	1037.64	1037.6	-0.0356445	-34.3517	70462.6	56.4788			2010-03-10 19:01:23	1.03187	0.592819	1.03878	1.11735	0.67061	1.16507	3	3	3	4245.6	4380.89	2516.87	4410.24
143	FALSE	1	92	D17	Rpl32p [Saccharomyces cerevisiae]		gi|124263182	108.2	100	10975.4	11.62	IGYGSNKK	55	62	(N-term)_iTRAQ[0], Lysine(K)_iTRAQ[7,8]	41.15	99.736	1298.78	1298.78	-0.00244141	-1.87977	312166	32.823			2010-03-10 19:16:57	1.17455	0.682562	1.25486	1.11735	0.67061	1.16507	3	3	3	31944.2	37520.1	21803.9	40085.3
144	FALSE	1	108	E7	Rpl32p [Saccharomyces cerevisiae]		gi|124263182	108.2	100	10975.4	11.62	VAENWR	28	33	(N-term)_iTRAQ[0]	33.58	98.494	918.492	918.465	-0.0264282	-28.7735	234245	52.0982			2010-03-10 19:46:55	1.151	0.745326	1.21323	1.11735	0.67061	1.16507	3	3	3	10663.1	12273.2	7947.46	12936.8
706	FALSE	1	143	F18	Component of the small-subunit (SSU) processome, which is involved in the biogenesis of the 18S rRN		gi|14270688	146.211	100	314191	6.59	MHEYDFPR	1316	1323	(N-term)_iTRAQ[0]	55.15	99.99	1238.57	1238.59	0.0179443	14.4879	115721	57.7762			2010-03-10 20:52:59	2.87555	1.55246	1.62772	4.20536	1.83271	2.95529	2	2	2	4060.24	11675.4	6303.34	6608.91
707	FALSE	1	341	N19	Component of the small-subunit (SSU) processome, which is involved in the biogenesis of the 18S rRN		gi|14270688	146.211	100	314191	6.59	VSLTELFIELGR	1282	1293	(N-term)_iTRAQ[0]	92.65	100	1520.88	1520.95	0.0687256	45.188	436630	71.5019			2010-03-11 00:34:59	6.15014	2.16357	5.36564	4.20536	1.83271	2.95529	2	2	2	4000.83	24605.6	8656.06	21467
543	FALSE	1	131	F6	Nuclear protein involved in asymmetric localization of ASH1 mRNA; binds double-stranded RNA in vitr		gi|14318523	408.02	100	29628.5	10.31	EVAPEVFQDSQAR	15	27	(N-term)_iTRAQ[0]	85.29	100	1619.81	1619.78	-0.0379639	-23.4372	1.23086e+06	69.0264			2010-03-10 21:21:06	1.09242	0.447128	0.93078	1.04689	0.515297	1.01422	5	5	5	45137.8	49309.4	20182.4	42013.3
544	FALSE	1	160	G11	Nuclear protein involved in asymmetric localization of ASH1 mRNA; binds double-stranded RNA in vitr		gi|14318523	408.02	100	29628.5	10.31	KFIADNDTLTLNR	98	110	(N-term)_iTRAQ[0], Lysine(K)_iTRAQ[1]	107.3	100	1809.01	1808.97	-0.0415039	-22.9429	526307	53.7605			2010-03-10 21:54:42	0.999832	0.489153	1.02288	1.04689	0.515297	1.01422	5	5	5	40339.3	40332.5	19732.1	41262
545	FALSE	1	165	G16	Nuclear protein involved in asymmetric localization of ASH1 mRNA; binds double-stranded RNA in vitr		gi|14318523	408.02	100	29628.5	10.31	DLNIPTLNR	74	82	(N-term)_iTRAQ[0]	57.02	99.993	1199.69	1199.71	0.0192871	16.0768	218448	64.5721			2010-03-10 22:09:41	1.18123	0.476421	0.988568	1.04689	0.515297	1.01422	5	5	5	7477.21	8832.34	3562.3	7391.74
546	FALSE	1	172	G23	Nuclear protein involved in asymmetric localization of ASH1 mRNA; binds double-stranded RNA in vitr		gi|14318523	408.02	100	29628.5	10.31	YSEKDLNIPTLNR	70	82	(N-term)_iTRAQ[0], Lysine(K)_iTRAQ[4]	66.9	99.999	1851.02	1851.05	0.0286865	15.4977	96460.1	55.11			2010-03-10 22:25:33	0.935684	0.673917	1.19994	1.04689	0.515297	1.01422	5	5	5	6518.7	6099.44	4393.06	7822.03
547	FALSE	1	188	H15	Nuclear protein involved in asymmetric localization of ASH1 mRNA; binds double-stranded RNA in vitr		gi|14318523	408.02	100	29628.5	10.31	FIADNDTLTLNR	99	110	(N-term)_iTRAQ[0]	91.51	100	1536.81	1536.83	0.0167236	10.882	382102	63.1562			2010-03-10 22:46:36	1.04165	0.517386	0.950226	1.04689	0.515297	1.01422	5	5	5	18148.6	18904.6	9389.84	17245.3
23	FALSE	1	129	F4	WW domain containing protein interacting with metacaspase [Saccharomyces cerevisiae YJM789]		gi|151940753	44.68	99.883	22696.6	4.53	YYQPQQPQYPQYPQQQR	92	108	(N-term)_iTRAQ[0]	44.68	99.883	2384.15	2384.08	-0.0695801	-29.1844	108985	52.9265			2010-03-10 21:26:36	1.41406	2.67448	2.36783	1.41406	2.67448	2.36783	1	1	1	2265.84	3204.03	6059.95	5365.13
34	FALSE	1	80	D5	U3 snoRNP protein [Saccharomyces cerevisiae YJM789]		gi|151940928	442	100	114504	7.94	EGIAHETPEEIHRR	775	788	(N-term)_iTRAQ[0]	91.68	100	1817.94	1817.87	-0.0665283	-36.5955	502659	33.8129			2010-03-10 18:44:35	1.94545	1.3818	2.07784	2.61487	1.23532	2.44153	4	4	4	6591.55	12823.5	9108.22	13696.2
54	FALSE	1	179	H6	U3 snoRNP protein [Saccharomyces cerevisiae YJM789]		gi|151940928	442	100	114504	7.94	IFSPFR	23	28	(N-term)_iTRAQ[0]	27.88	94.405	910.527	910.519	-0.00756836	-8.31206	137417	49.8474			2010-03-10 23:04:37	3.74304	1.45018	3.27794	2.61487	1.23532	2.44153	4	4	4	3126.24	11701.6	4533.61	10247.6
58	FALSE	1	218	I18	U3 snoRNP protein [Saccharomyces cerevisiae YJM789]		gi|151940928	442	100	114504	7.94	EYVFDPSLSQGSGDVVVQPPR	321	341	(N-term)_iTRAQ[0]	123.79	100	2420.22	2420.27	0.0524902	21.6882	269396	84.5215			2010-03-10 23:17:13	1.63907	0.737853	1.54343	2.61487	1.23532	2.44153	4	4	4	3544.28	5809.34	2615.16	5470.34
67	FALSE	1	365	O19	U3 snoRNP protein [Saccharomyces cerevisiae YJM789]		gi|151940928	442	100	114504	7.94	DYSSLLATLINFSPAAVDLEIR	829	850	(N-term)_iTRAQ[0]	198.65	100	2552.37	2552.45	0.0805664	31.5653	916816	80.8734			2010-03-11 00:59:31	3.91701	1.57501	3.38027	2.61487	1.23532	2.44153	4	4	4	4836.78	18945.7	7617.97	16349.6
679	FALSE	1	245	J21	coronin [Saccharomyces cerevisiae YJM789]		gi|151940945	23.32	84.012	82336	5.54	QIGIWDAFNIEK	252	263	(N-term)_iTRAQ[0], Lysine(K)_iTRAQ[12]	23.32	84.012	1721.95	1721.98	0.0302734	17.5809	93044.9	32.5734			2010-03-10 23:46:19	1.20845	0.654185	0.855177	1.20845	0.654185	0.855177	1	1	1	6588.4	7961.74	4310.03	5634.24
627	FALSE	1	63	C12	FKBP proline rotamase [Saccharomyces cerevisiae YJM789]		gi|151940964	537.46	100	50696.4	4.55	VTGKGPHAK	296	304	(N-term)_iTRAQ[0], Lysine(K)_iTRAQ[4,9]	60.18	99.997	1326.82	1326.79	-0.0313721	-23.6445	659571	51.6742			2010-03-10 18:25:38	0.977463	0.731334	1.59756	1.18649	0.621469	1.41443	10	10	10	40179.2	39273.7	29384.4	64188.7
628	FALSE	1	72	C21	FKBP proline rotamase [Saccharomyces cerevisiae YJM789]		gi|151940964	537.46	100	50696.4	4.55	VKDSEESKPKPK	271	282	(N-term)_iTRAQ[0], Lysine(K)_iTRAQ[2,8,10,12]	55.11	99.989	2092.26	2092.26	0	0	1.25235e+06	48.6467			2010-03-10 18:07:53	1.15299	0.463628	1.44157	1.18649	0.621469	1.41443	10	10	10	78570.2	90590.6	36427.3	113265
629	FALSE	1	85	D10	FKBP proline rotamase [Saccharomyces cerevisiae YJM789]		gi|151940964	537.46	100	50696.4	4.55	VFDKNTK	322	328	(N-term)_iTRAQ[0], Lysine(K)_iTRAQ[4,7]	39.99	99.656	1283.77	1283.72	-0.0467529	-36.4185	302871	38.978			2010-03-10 18:59:32	1.2301	0.558264	1.55568	1.18649	0.621469	1.41443	10	10	10	26724.1	32873.2	14919.1	41574.1
630	FALSE	1	135	F10	FKBP proline rotamase [Saccharomyces cerevisiae YJM789]		gi|151940964	537.46	100	50696.4	4.55	GKPFVFK	329	335	(N-term)_iTRAQ[0], Lysine(K)_iTRAQ[2,7]	35.27	98.98	1254.79	1254.76	-0.0340576	-27.142	988215	50.5144			2010-03-10 21:11:38	1.26409	0.586325	1.52622	1.18649	0.621469	1.41443	10	10	10	59881.7	75695.9	35110.2	91392.7
631	FALSE	1	138	F13	FKBP proline rotamase [Saccharomyces cerevisiae YJM789]		gi|151940964	537.46	100	50696.4	4.55	IPVTIR	27	32	(N-term)_iTRAQ[0]	28.74	95.41	842.558	842.548	-0.0108032	-12.8219	128572	53.4485			2010-03-10 21:05:14	1.23819	0.539116	1.32608	1.18649	0.621469	1.41443	10	10	10	6605.78	8179.24	3561.28	8759.8
632	FALSE	1	194	H21	FKBP proline rotamase [Saccharomyces cerevisiae YJM789]		gi|151940964	537.46	100	50696.4	4.55	RIVIPAPYAYGK	359	370	(N-term)_iTRAQ[0], Lysine(K)_iTRAQ[12]	61.93	99.998	1635.98	1636.02	0.0352783	21.564	1.40084e+06	59.9932			2010-03-10 22:33:47	1.18665	0.659766	1.57399	1.18649	0.621469	1.41443	10	10	10	44434.7	52728.4	29316.5	69939.6
633	FALSE	1	216	I16	FKBP proline rotamase [Saccharomyces cerevisiae YJM789]		gi|151940964	537.46	100	50696.4	4.55	LLEGGIIIEDR	285	295	(N-term)_iTRAQ[0]	84.54	100	1371.8	1371.83	0.036499	26.6067	346186	68.4898			2010-03-10 23:19:21	1.18533	0.540159	1.35194	1.18649	0.621469	1.41443	10	10	10	15055.4	17845.7	8132.33	20354.1
634	FALSE	1	219	I19	FKBP proline rotamase [Saccharomyces cerevisiae YJM789]		gi|151940964	537.46	100	50696.4	4.55	GWDIGVAGMAVGGER	344	358	(N-term)_iTRAQ[0]	110.28	100	1618.81	1618.86	0.0516357	31.8973	1.32887e+06	75.7022			2010-03-10 23:15:04	1.22162	0.491066	1.30996	1.18649	0.621469	1.41443	10	10	10	38608.8	47165.1	18959.5	50576
635	FALSE	1	247	J23	FKBP proline rotamase [Saccharomyces cerevisiae YJM789]		gi|151940964	537.46	100	50696.4	4.55	GWDIGVAGMAVGGER	344	358	(N-term)_iTRAQ[0]	81.09	100	1618.81	1618.86	0.0473633	29.258	61153	57.7384			2010-03-10 23:48:45	1.32171	0.840129	1.29458	1.18649	0.621469	1.41443	10	10	10	3176.89	4198.92	2669	4112.74
267	FALSE	1	115	E14	pseudouridine synthase [Saccharomyces cerevisiae YJM789]		gi|151941019	562.14	100	64581.2	9.01	VNENTPEQWKK	374	384	(N-term)_iTRAQ[0], Lysine(K)_iTRAQ[10,11]	44.98	99.891	1804.99	1804.95	-0.0463867	-25.6991	672216	29.18			2010-03-10 20:05:55	1.86806	1.33113	1.87181	1.46211	0.643993	1.05097	7	7	7	32002.5	59782.5	42599.5	59902.5
268	FALSE	1	122	E21	pseudouridine synthase [Saccharomyces cerevisiae YJM789]		gi|151941019	562.14	100	64581.2	9.01	SGHYTPIPAGSSPLKR	36	51	(N-term)_iTRAQ[0], Lysine(K)_iTRAQ[15]	95.39	100	1956.09	1956.1	0.00805664	4.11874	609203	44.7299			2010-03-10 20:26:59	1.41083	1.05396	1.33214	1.46211	0.643993	1.05097	7	7	7	31433.2	44347	33129.4	41873.5
269	FALSE	1	124	E23	pseudouridine synthase [Saccharomyces cerevisiae YJM789]		gi|151941019	562.14	100	64581.2	9.01	VNENTPEQWK	374	383	(N-term)_iTRAQ[0], Lysine(K)_iTRAQ[10]	36.29	99.193	1532.8	1532.79	-0.00842285	-5.49509	262882	33.6269			2010-03-10 20:34:00	1.67484	0.815422	1.38164	1.46211	0.643993	1.05097	7	7	7	12641.1	21171.7	10307.8	17465.4
270	FALSE	1	132	F7	pseudouridine synthase [Saccharomyces cerevisiae YJM789]		gi|151941019	562.14	100	64581.2	9.01	RWGLGPVAQK	349	358	(N-term)_iTRAQ[0], Lysine(K)_iTRAQ[10]	54.22	99.987	1399.84	1399.8	-0.0379639	-27.1201	1.12239e+06	43.1038			2010-03-10 21:18:21	1.23221	0.566933	0.835693	1.46211	0.643993	1.05097	7	7	7	82328	101445	46674.4	68801
271	FALSE	1	182	H9	pseudouridine synthase [Saccharomyces cerevisiae YJM789]		gi|151941019	562.14	100	64581.2	9.01	TIYESNLIEFDNKR	168	181	(N-term)_iTRAQ[0], Lysine(K)_iTRAQ[13]	85.84	100	2030.08	2030.04	-0.0390625	-19.2418	214222	57.3365			2010-03-10 22:59:44	1.2769	0.412752	0.712046	1.46211	0.643993	1.05097	7	7	7	15429.7	19702.2	6368.64	10986.7
272	FALSE	1	278	L6	pseudouridine synthase [Saccharomyces cerevisiae YJM789]		gi|151941019	562.14	100	64581.2	9.01	SLENLTGALFQRPPLISAVK	142	161	(N-term)_iTRAQ[0], Lysine(K)_iTRAQ[20]	145.71	100	2442.43	2442.42	-0.0161133	-6.59723	764790	63.3223			2010-03-11 00:05:15	1.48454	0.304077	0.731848	1.46211	0.643993	1.05097	7	7	7	34656.7	51449.2	10538.3	25363.4
273	FALSE	1	304	M6	pseudouridine synthase [Saccharomyces cerevisiae YJM789]		gi|151941019	562.14	100	64581.2	9.01	SIIQPLETLLVGYKR	254	268	(N-term)_iTRAQ[0], Lysine(K)_iTRAQ[14]	99.71	100	2018.23	2018.24	0.0144043	7.13711	267689	61.0917			2010-03-11 00:17:50	1.38547	0.564334	0.943984	1.46211	0.643993	1.05097	7	7	7	15642.4	21672	8827.52	14766.1
474	FALSE	1	203	I3	periodic tryptophan protein [Saccharomyces cerevisiae YJM789]		gi|151941039	66.77	99.999	69639.7	4.45	MISATNWVPR	1	10	(N-term)_iTRAQ[0]	66.77	99.999	1318.71	1318.71	0.00476074	3.61016	132285	66.2827			2010-03-10 23:33:45	0.648481	0.318872	0.315783	0.648481	0.318872	0.315783	1	1	1	9910.82	6426.98	3160.28	3129.67
153	FALSE	1	385	P12	ribosome export [Saccharomyces cerevisiae YJM789]		gi|151941136	118.71	100	103799	5.42	ASVPCVIFFDELDALVPR	624	641	(N-term)_iTRAQ[0], MMTS (C)[5]	118.71	100	2181.12	2181.17	0.0527344	24.1777	180718	84.6026			2010-03-11 01:07:11	1.09935	0.754264	0.994569	1.09935	0.754264	0.994569	1	1	1	4193.14	4609.74	3162.74	4170.37
114	FALSE	1	79	D4	stress-seventy subfamily A protein [Saccharomyces cerevisiae YJM789]		gi|151941146	1196.35	100	77274.9	4.98	ITITNDKGR	498	506	(N-term)_iTRAQ[0], Lysine(K)_iTRAQ[7]	30.7	97.077	1305.77	1305.73	-0.0421143	-32.2523	102055	28.3808			2010-03-10 18:43:23	1.59605	1.45317	1.81638	1.2183	1.24796	1.49778	13	13	13	6388.32	10196.1	9283.33	11603.6
115	FALSE	1	113	E12	stress-seventy subfamily A protein [Saccharomyces cerevisiae YJM789]		gi|151941146	1196.35	100	77274.9	4.98	ATAGDTHLGGEDFDNR	218	233	(N-term)_iTRAQ[0]	92.95	100	1819.83	1819.79	-0.0419922	-23.0747	807823	59.2908			2010-03-10 20:00:23	1.69923	1.82801	2.08843	1.2183	1.24796	1.49778	13	13	13	17640.4	29975.1	32246.8	36840.8
116	FALSE	1	158	G9	stress-seventy subfamily A protein [Saccharomyces cerevisiae YJM789]		gi|151941146	1196.35	100	77274.9	4.98	MKETAESYLGAK	125	136	(N-term)_iTRAQ[0], Lysine(K)_iTRAQ[2,12]	40.96	99.725	1759.96	1759.88	-0.0847168	-48.1355	221985	21.47			2010-03-10 21:48:35	1.40562	1.26299	1.61955	1.2183	1.24796	1.49778	13	13	13	11159.1	15685.4	14093.8	18072.7
117	FALSE	1	179	H6	stress-seventy subfamily A protein [Saccharomyces cerevisiae YJM789]		gi|151941146	1196.35	100	77274.9	4.98	DAGTIAGLNVLR	158	169	(N-term)_iTRAQ[0]	96.42	100	1343.78	1343.76	-0.015625	-11.6277	215821	71.2535			2010-03-10 23:04:56	1.019	1.05585	1.23529	1.2183	1.24796	1.49778	13	13	13	6909.39	7040.64	7295.27	8535.11
119	FALSE	1	186	H13	stress-seventy subfamily A protein [Saccharomyces cerevisiae YJM789]		gi|151941146	1196.35	100	77274.9	4.98	FELSGIPPAPR	456	466	(N-term)_iTRAQ[0]	38.75	99.542	1327.75	1327.75	0.00231934	1.74682	174681	40.165			2010-03-10 22:52:23	1.51667	1.04269	1.46162	1.2183	1.24796	1.49778	13	13	13	5062.03	7677.4	5278.14	7398.74
120	FALSE	1	194	H21	stress-seventy subfamily A protein [Saccharomyces cerevisiae YJM789]		gi|151941146	1196.35	100	77274.9	4.98	TTPSFVGFTDTER	35	47	(N-term)_iTRAQ[0]	94.31	100	1601.79	1601.83	0.0386963	24.1581	405925	51.9968			2010-03-10 22:34:24	0.998369	0.938418	1.10052	1.2183	1.24796	1.49778	13	13	13	18398	18368	17265	20247.4
121	FALSE	1	202	I2	stress-seventy subfamily A protein [Saccharomyces cerevisiae YJM789]		gi|151941146	1196.35	100	77274.9	4.98	LDKSQVDEIVLVGGSTR	323	339	(N-term)_iTRAQ[0], Lysine(K)_iTRAQ[3]	140.94	100	2104.19	2104.18	-0.0065918	-3.13271	544630	67.4389			2010-03-10 23:34:21	1.13453	1.28507	1.51324	1.2183	1.24796	1.49778	13	13	13	22197.9	25184.3	28525.9	33590.8
122	FALSE	1	204	I4	stress-seventy subfamily A protein [Saccharomyces cerevisiae YJM789]		gi|151941146	1196.35	100	77274.9	4.98	VNDAVVTVPAYFNDSQR	137	153	(N-term)_iTRAQ[0]	112.75	100	2039.03	2039.01	-0.0212402	-10.4168	711141	71.2787			2010-03-10 23:33:08	1.08166	0.948537	1.21075	1.2183	1.24796	1.49778	13	13	13	13685.4	14802.9	12981.1	16569.6
123	FALSE	1	241	J17	stress-seventy subfamily A protein [Saccharomyces cerevisiae YJM789]		gi|151941146	1196.35	100	77274.9	4.98	LVNHFIQEFKR	234	244	(N-term)_iTRAQ[0], Lysine(K)_iTRAQ[10]	74.1	100	1719	1719.04	0.043457	25.2805	540783	55.994			2010-03-10 23:41:44	1.06267	1.79421	1.82646	1.2183	1.24796	1.49778	13	13	13	26776.6	28454.8	48043	48906.5
124	FALSE	1	307	M9	stress-seventy subfamily A protein [Saccharomyces cerevisiae YJM789]		gi|151941146	1196.35	100	77274.9	4.98	SEVFSTYADNQPGVLIQVFEGER	422	444	(N-term)_iTRAQ[0]	129.27	100	2729.35	2729.34	-0.0141602	-5.1881	186526	69.6736			2010-03-11 00:20:35	1.14082	0.967276	1.10914	1.2183	1.24796	1.49778	13	13	13	3733.89	4259.69	3611.7	4141.39
126	FALSE	1	328	N6	stress-seventy subfamily A protein [Saccharomyces cerevisiae YJM789]		gi|151941146	1196.35	100	77274.9	4.98	FEELCADLFR	299	308	(N-term)_iTRAQ[0], MMTS (C)[5]	71.2	100	1432.67	1432.71	0.0408936	28.5436	2.65632e+06	66.5577			2010-03-11 00:46:38	1.15641	1.00146	1.46477	1.2183	1.24796	1.49778	13	13	13	76308.8	88244.1	76420.3	111775
127	FALSE	1	344	N22	stress-seventy subfamily A protein [Saccharomyces cerevisiae YJM789]		gi|151941146	1196.35	100	77274.9	4.98	ARFEELCADLFR	297	308	(N-term)_iTRAQ[0], MMTS (C)[7]	59.68	99.996	1659.81	1659.88	0.0723877	43.6121	1.45719e+06	34.89			2010-03-11 00:31:37	1.1242	2.03195	1.8302	1.2183	1.24796	1.49778	13	13	13	18950.3	21303.9	38506	34682.9
128	FALSE	1	354	O8	stress-seventy subfamily A protein [Saccharomyces cerevisiae YJM789]		gi|151941146	1196.35	100	77274.9	4.98	TLSSSAQTSVEIDSLFEGIDFYTSITR	270	296	(N-term)_iTRAQ[0]	215.32	100	3111.55	3111.56	0.00878906	2.82466	545885	82.1462			2010-03-11 00:54:37	1.14498	1.19347	1.57173	1.2183	1.24796	1.49778	13	13	13	5427.1	6213.93	6477.07	8529.92
636	FALSE	1	289	L17	faf1p copurifying factor [Saccharomyces cerevisiae YJM789]		gi|151941219	109.7	100	30540.8	9.47	FAIGTIIEDKSEFYSSR	147	163	(N-term)_iTRAQ[0], Lysine(K)_iTRAQ[10]	109.7	100	2251.19	2251.24	0.0588379	26.1364	222787	56.2552			2010-03-11 00:10:29	4.94306	3.47413	5.8755	4.94306	3.47413	5.8755	1	1	1	4187.2	20697.6	14546.9	24601.9
118	FALSE	1	183	H10	stress-seventy subfamily A protein [Saccharomyces cerevisiae YJM789]		gi|151941387	1193.6	100	77520.1	5	TTPSFVAFTDTER	35	47	(N-term)_iTRAQ[0]	88.32	100	1615.81	1615.78	-0.0269775	-16.696	436877	56.7448			2010-03-10 22:57:35	1.51625	1.83146	2.30112	1.28568	1.37359	1.66041	13	13	13	11696.1	17734.3	21421	26914.1
125	FALSE	1	315	M17	stress-seventy subfamily A protein [Saccharomyces cerevisiae YJM789]		gi|151941387	1193.6	100	77520.1	5	SEIFSTYADNQPGVLIQVFEGER	422	444	(N-term)_iTRAQ[0]	131.51	100	2743.37	2743.42	0.0471191	17.1756	274395	67.7945			2010-03-11 00:25:29	1.51234	1.72456	2.02586	1.28568	1.37359	1.66041	13	13	13	4909.76	7425.24	8467.17	9946.46
99	FALSE	1	168	G19	translation elongation factor EF-1 beta [Saccharomyces cerevisiae YJM789]		gi|151941388	22.22	79.403	25512	4.27	AFQSAYPEFSR	40	50	(N-term)_iTRAQ[0]	22.22	79.403	1446.71	1446.76	0.0412598	28.5196	83518.9	29.8167			2010-03-10 22:17:37	1.6636	1.55272	1.8053	1.6636	1.55272	1.8053	1	1	1	3472.42	5776.72	5391.68	6268.75
694	FALSE	1	115	E14	conserved protein [Saccharomyces cerevisiae YJM789]		gi|151941620	358.56	100	45889.7	9.04	IHMGKQDLGK	275	284	(N-term)_iTRAQ[0], Lysine(K)_iTRAQ[5,10]	53.99	99.986	1558.91	1558.89	-0.0205078	-13.1552	169735	41.571			2010-03-10 20:08:03	0.857738	0.700482	0.813292	0.947089	0.590735	1.01285	5	5	5	19063.1	16351.2	13353.4	15503.9
695	FALSE	1	122	E21	conserved protein [Saccharomyces cerevisiae YJM789]		gi|151941620	358.56	100	45889.7	9.04	IHTPSPDMVTEAHKKPK	237	253	(N-term)_iTRAQ[0], Lysine(K)_iTRAQ[14,15,17]	87	100	2492.42	2492.41	-0.00854492	-3.42837	517218	47.2179			2010-03-10 20:27:17	0.884843	0.659622	1.12436	0.947089	0.590735	1.01285	5	5	5	28645.3	25346.6	18895.1	32207.7
697	FALSE	1	145	F20	conserved protein [Saccharomyces cerevisiae YJM789]		gi|151941620	358.56	100	45889.7	9.04	IHTPSPDMVTEAHK	237	250	(N-term)_iTRAQ[0], Lysine(K)_iTRAQ[14]	74.98	100	1850.97	1851	0.0284424	15.3662	125768	38.6741			2010-03-10 20:48:42	1.16288	0.974291	1.0913	0.947089	0.590735	1.01285	5	5	5	8043.81	9353.99	7837.01	8778.22
700	FALSE	1	174	H1	conserved protein [Saccharomyces cerevisiae YJM789]		gi|151941620	358.56	100	45889.7	9.04	NVELDIMGDKLGR	262	274	(N-term)_iTRAQ[0], Lysine(K)_iTRAQ[10]	88.73	100	1747.96	1747.95	-0.00842285	-4.81867	515196	58.9763			2010-03-10 23:11:21	0.92781	0.455095	1.13909	0.947089	0.590735	1.01285	5	5	5	37566.5	34854.6	17096.3	42791.6
701	FALSE	1	179	H6	conserved protein [Saccharomyces cerevisiae YJM789]		gi|151941620	358.56	100	45889.7	9.04	IELVEIGPR	221	229	(N-term)_iTRAQ[0]	53.86	99.986	1169.7	1169.69	-0.00927734	-7.93138	843429	72.4197			2010-03-10 23:03:42	0.930546	0.351139	0.937714	0.947089	0.590735	1.01285	5	5	5	34888.1	32465	12250.6	32715
664	FALSE	1	77	D2	ebna1-binding protein [Saccharomyces cerevisiae YJM789]		gi|151941747	420.973	100	60451.8	5.75	KNDATSSADVSGFSSR	398	413	(N-term)_iTRAQ[0], Lysine(K)_iTRAQ[1]	126.55	100	1916.96	1916.89	-0.0645752	-33.6863	541169	57.1745			2010-03-10 18:36:02	0.507256	0.549029	1.1563	0.572086	0.490963	1.09317	7	7	7	41160.7	20879	22598.4	47594.1
665	FALSE	1	89	D14	ebna1-binding protein [Saccharomyces cerevisiae YJM789]		gi|151941747	420.973	100	60451.8	5.75	QVQNATLQK	321	329	(N-term)_iTRAQ[0], Lysine(K)_iTRAQ[9]	55.4	99.99	1317.77	1317.75	-0.0236816	-17.9709	106432	38.9776			2010-03-10 19:11:46	0.809407	0.726029	1.05324	0.572086	0.490963	1.09317	7	7	7	9146.27	7403.06	6640.46	9633.21
666	FALSE	1	153	G4	ebna1-binding protein [Saccharomyces cerevisiae YJM789]		gi|151941747	420.973	100	60451.8	5.75	ELAFYK	247	252	(N-term)_iTRAQ[0], Lysine(K)_iTRAQ[6]	38.12	99.471	1058.61	1058.59	-0.0201416	-19.0264	119942	47.7901			2010-03-10 21:38:47	0.519753	0.380281	1.00846	0.572086	0.490963	1.09317	7	7	7	9812.91	5100.29	3731.67	9895.88
667	FALSE	1	159	G10	ebna1-binding protein [Saccharomyces cerevisiae YJM789]		gi|151941747	420.973	100	60451.8	5.75	VQLPWKK	212	218	(N-term)_iTRAQ[0], Lysine(K)_iTRAQ[6,7]	31.78	97.721	1330.86	1330.83	-0.0286865	-21.5549	204457	48.3237			2010-03-10 21:52:33	0.627887	0.60311	1.16501	0.572086	0.490963	1.09317	7	7	7	14043.4	8817.7	8469.74	16360.7
668	FALSE	1	165	G16	ebna1-binding protein [Saccharomyces cerevisiae YJM789]		gi|151941747	420.973	100	60451.8	5.75	QSLDAVLVAR	253	262	(N-term)_iTRAQ[0]	82.53	100	1215.72	1215.74	0.0177002	14.5595	96682.1	70.058			2010-03-10 22:10:36	0.608845	0.48944	1.09191	0.572086	0.490963	1.09317	7	7	7	5524.89	3363.8	2704.1	6032.69
669	FALSE	1	186	H13	ebna1-binding protein [Saccharomyces cerevisiae YJM789]		gi|151941747	420.973	100	60451.8	5.75	VQLPWK	212	217	(N-term)_iTRAQ[0], Lysine(K)_iTRAQ[6]	36.34	99.202	1058.66	1058.66	-0.000610352	-0.576532	159689	68.457			2010-03-10 22:51:46	0.552875	0.382394	0.984321	0.572086	0.490963	1.09317	7	7	7	9688.83	5356.71	3704.95	9536.92
670	FALSE	1	235	J11	ebna1-binding protein [Saccharomyces cerevisiae YJM789]		gi|151941747	420.973	100	60451.8	5.75	RPLDYFAEMVK	274	284	(N-term)_iTRAQ[0], Lysine(K)_iTRAQ[11]	53.26	99.984	1656.9	1656.9	-0.00231934	-1.3998	1.44961e+06	50.5499			2010-03-10 23:39:16	0.444655	0.401863	1.21311	0.572086	0.490963	1.09317	7	7	7	120382	53528.4	48377.1	146037
40	FALSE	1	113	E12	U3 snoRNP protein [Saccharomyces cerevisiae YJM789]		gi|151941853	215.7	100	108635	6.95	RFNEDDAELQQPQR	190	203	(N-term)_iTRAQ[0]	74.45	100	1889.92	1889.87	-0.0484619	-25.6423	107761	50.3683			2010-03-10 20:01:55	1.80396	1.43456	2.00601	2.58172	2.06666	2.84293	3	3	3	2584.97	4663.18	3708.29	5185.49
41	FALSE	1	117	E16	U3 snoRNP protein [Saccharomyces cerevisiae YJM789]		gi|151941853	215.7	100	108635	6.95	FNEDDAELQQPQRK	191	204	(N-term)_iTRAQ[0], Lysine(K)_iTRAQ[14]	52.28	99.98	2006.02	2006.02	0.000488281	0.243408	34740.9	40.2695			2010-03-10 20:14:09	1.91079	1.62703	1.84384	2.58172	2.06666	2.84293	3	3	3	2217.24	4236.68	3607.52	4088.23
60	FALSE	1	267	K19	U3 snoRNP protein [Saccharomyces cerevisiae YJM789]		gi|151941853	215.7	100	108635	6.95	AIAEIREEFNPFEIK	47	61	(N-term)_iTRAQ[0], Lysine(K)_iTRAQ[15]	88.97	100	2094.15	2094.19	0.0441895	21.1014	852288	61.6529			2010-03-10 23:52:25	4.99217	3.78176	6.21214	2.58172	2.06666	2.84293	3	3	3	10183.6	50838.4	38512.1	63262.1
766	FALSE	1	106	E5	cell division cycle-related protein [Saccharomyces cerevisiae YJM789]		gi|151941877	56.35	99.992	99341.8	4.83	RYEAYSQQMK	776	785	(N-term)_iTRAQ[0], Lysine(K)_iTRAQ[10]	56.35	99.992	1591.81	1591.76	-0.0566406	-35.5824	166204	28.274			2010-03-10 19:42:01	1.42826	1.80032	2.00471	1.42826	1.80032	2.00471	1	1	1	10079.1	14395.6	18145.7	20205.7
586	FALSE	1	92	D17	maintenance of killer [Saccharomyces cerevisiae YJM789]		gi|151942049	650.798	100	132504	4.88	KNMLK	1001	1005	(N-term)_iTRAQ[0], Lysine(K)_iTRAQ[1,5]	25.4	90.096	1065.68	1065.68	-0.00012207	-0.114547	57370	27.0772			2010-03-10 19:18:47	1.63407	0.855146	1.52926	1.87784	0.870536	1.6053	7	7	7	5931.56	9692.57	5072.35	9070.87
587	FALSE	1	160	G11	maintenance of killer [Saccharomyces cerevisiae YJM789]		gi|151942049	650.798	100	132504	4.88	NQPGLSMMLNKK	346	357	(N-term)_iTRAQ[0], Lysine(K)_iTRAQ[11,12]	46.49	99.923	1793.01	1792.97	-0.0401611	-22.3987	84627.4	28.8776			2010-03-10 21:55:56	1.43357	0.815875	1.38941	1.87784	0.870536	1.6053	7	7	7	7847.37	11249.8	6402.47	10903.2
588	FALSE	1	173	G24	maintenance of killer [Saccharomyces cerevisiae YJM789]		gi|151942049	650.798	100	132504	4.88	GKQTLEADNQTYYEEFTK	249	266	(N-term)_iTRAQ[0], Lysine(K)_iTRAQ[2,18]	133.96	100	2597.31	2597.32	0.00708008	2.72593	289350	57.2882			2010-03-10 22:26:10	1.94694	0.83688	1.68086	1.87784	0.870536	1.6053	7	7	7	13995.7	27248.7	11712.7	23524.8
589	FALSE	1	275	L3	maintenance of killer [Saccharomyces cerevisiae YJM789]		gi|151942049	650.798	100	132504	4.88	LFSALLTGINR	556	566	(N-term)_iTRAQ[0]	84.08	100	1348.81	1348.82	0.0169678	12.5798	1.67409e+06	61.7884			2010-03-11 00:04:01	2.20094	0.80292	1.59062	1.87784	0.870536	1.6053	7	7	7	46368.6	102055	37230.3	73755.1
590	FALSE	1	305	M7	maintenance of killer [Saccharomyces cerevisiae YJM789]		gi|151942049	650.798	100	132504	4.88	SSLWEINNFINHFHPTVK	741	758	(N-term)_iTRAQ[0], Lysine(K)_iTRAQ[18]	135.2	100	2471.31	2471.31	-0.00268555	-1.08669	359677	76.0411			2010-03-11 00:18:09	1.83654	0.907722	1.65621	1.87784	0.870536	1.6053	7	7	7	7256.35	13326.6	6586.75	12018
591	FALSE	1	315	M17	maintenance of killer [Saccharomyces cerevisiae YJM789]		gi|151942049	650.798	100	132504	4.88	TYANAYVTGETEQIAKPDLGLFTLSHFLDR	759	788	(N-term)_iTRAQ[0], Lysine(K)_iTRAQ[16]	145.07	100	3658.9	3658.94	0.0410156	11.2098	681507	67.9684			2010-03-11 00:24:52	2.01517	0.786214	1.55021	1.87784	0.870536	1.6053	7	7	7	15078.3	30385.2	11854.7	23374.4
592	FALSE	1	351	O5	maintenance of killer [Saccharomyces cerevisiae YJM789]		gi|151942049	650.798	100	132504	4.88	NSALQSLNALKDLFLNGLLPNR	318	339	(N-term)_iTRAQ[0], Lysine(K)_iTRAQ[11]	81.6	100	2699.55	2699.56	0.0180664	6.69239	550357	35.9199			2010-03-11 00:52:09	2.21635	1.13244	1.88354	1.87784	0.870536	1.6053	7	7	7	12544.4	27802.8	14205.7	23627.8
810	FALSE	1	83	D8	18S rRNA factor [Saccharomyces cerevisiae YJM789]		gi|151942338	23.66	85.216	85590	5.14	YVPDGMTFDDDVR	295	307	(N-term)_iTRAQ[0]	23.66	85.216	1673.76	1673.86	0.102051	60.971	134543	47.1688			2010-03-10 18:54:57	2.62364	2.2023	3.11084	2.62364	2.2023	3.11084	1	1	1	4734.37	12421.3	10426.5	14727.9
61	FALSE	1	289	L17	U3 snoRNP protein [Saccharomyces cerevisiae YJM789]		gi|151942372	52.19	99.979	78178.3	4.85	LKPALAVILLER	472	483	(N-term)_iTRAQ[0], Lysine(K)_iTRAQ[2]	52.19	99.979	1624.08	1624.13	0.0570068	35.1011	386711	46.1247			2010-03-11 00:09:34	4.22331	1.07486	3.59383	4.22331	1.07486	3.59383	1	1	1	11960.1	50511	12855.4	42982.5
95	FALSE	1	137	F12	translation initiation factor eIF3 subunit [Saccharomyces cerevisiae YJM789]		gi|151942399	224.328	100	34097.9	6.42	AGQVGGAGSIPGQYVPPSR	151	169	(N-term)_iTRAQ[0]	92.84	100	1942.03	1941.99	-0.0343018	-17.6629	85300.8	67.4746			2010-03-10 21:08:17	1.57454	1.44114	1.71469	1.48096	1.27707	1.50905	2	2	2	2916.37	4591.92	4202.89	5000.66
98	FALSE	1	306	M8	translation initiation factor eIF3 subunit [Saccharomyces cerevisiae YJM789]		gi|151942399	224.328	100	34097.9	6.42	GLAFVTFSSEEVAEQALR	234	251	(N-term)_iTRAQ[0]	132.49	100	2098.09	2098.11	0.0119629	5.70179	218365	76.4078			2010-03-11 00:18:46	1.39295	1.13168	1.32808	1.48096	1.27707	1.50905	2	2	2	6213	8654.4	7031.1	8251.34
662	FALSE	1	83	D8	endopolyphosphatase [Saccharomyces cerevisiae YJM789]		gi|151942417	135.64	100	88596.9	6.72	NFVPQQQQR	250	258	(N-term)_iTRAQ[0]	34.96	98.904	1288.69	1288.64	-0.0501709	-38.9318	127153	37.8299			2010-03-10 18:54:39	1.05654	0.877104	1.48651	0.840218	1.03695	1.80669	2	2	2	9283.54	9808.43	8142.63	13800.1
663	FALSE	1	320	M22	endopolyphosphatase [Saccharomyces cerevisiae YJM789]		gi|151942417	135.64	100	88596.9	6.72	AMSGCDSPVILMEETLR	137	153	(N-term)_iTRAQ[0], MMTS (C)[5]	100.68	100	2041.95	2042.03	0.0758057	37.1241	250970	73.9498			2010-03-11 00:27:56	0.668188	1.22592	2.19583	0.840218	1.03695	1.80669	2	2	2	5649.41	3774.87	6925.73	12405.1
265	FALSE	1	95	D20	pumilio-homology domain family [Saccharomyces cerevisiae YJM789]		gi|151942459	139.888	100	85747.7	6.67	KSGTQVQQIK	119	128	(N-term)_iTRAQ[0], Lysine(K)_iTRAQ[1,10]	58.12	99.995	1548.94	1548.94	-0.00354004	-2.28545	285391	48.6268			2010-03-10 19:23:21	0.950636	0.405788	1.13139	1.11625	0.322534	1.0432	2	2	2	29186.8	27746	11843.7	33021.7
266	FALSE	1	252	K4	pumilio-homology domain family [Saccharomyces cerevisiae YJM789]		gi|151942459	139.888	100	85747.7	6.67	EFWGSEYAVFR	265	275	(N-term)_iTRAQ[0]	82.77	100	1534.74	1534.75	0.00354004	2.3066	164447	68.7813			2010-03-11 00:03:06	1.31071	0.256361	0.961884	1.11625	0.322534	1.0432	2	2	2	10493.7	13754.1	2690.16	10093.7
802	FALSE	1	170	G21	ATP binding cassette family member [Saccharomyces cerevisiae YJM789]		gi|151942575	155.56	100	149212	5.57	TANQYLQWR	896	904	(N-term)_iTRAQ[0]	52.95	99.983	1323.69	1323.72	0.0270996	20.4727	68075.2	49.8869			2010-03-10 22:20:58	1.42096	1.22386	1.46346	1.58758	1.20828	1.58679	2	2	2	3484.7	4951.61	4264.78	5099.71
803	FALSE	1	347	O1	ATP binding cassette family member [Saccharomyces cerevisiae YJM789]		gi|151942575	155.56	100	149212	5.57	TLLDYVSILDNLDLSPR	332	348	(N-term)_iTRAQ[0]	102.61	100	2091.15	2091.18	0.0375977	17.9795	202954	77.1732			2010-03-11 00:50:19	1.77374	1.19289	1.72051	1.58758	1.20828	1.58679	2	2	2	3179.89	5640.32	3793.27	5471.04
767	FALSE	1	84	D9	bmh sensitive protein [Saccharomyces cerevisiae YJM789]		gi|151942584	197.65	100	153690	6.32	KDLTMEQER	708	716	(N-term)_iTRAQ[0], Lysine(K)_iTRAQ[1]	27.72	94.195	1437.76	1437.71	-0.0484619	-33.7065	58542.5	21.6139			2010-03-10 18:58:19	2.48735	1.21763	2.18727	3.54306	1.92181	3.62542	3	3	3	3899.84	9700.27	4748.57	8529.99
768	FALSE	1	94	D19	bmh sensitive protein [Saccharomyces cerevisiae YJM789]		gi|151942584	197.65	100	153690	6.32	SQIHQMKPQKK	1081	1091	(N-term)_iTRAQ[0], Lysine(K)_iTRAQ[7,10,11]	55.67	99.991	1929.16	1929.15	-0.00732422	-3.79659	417635	55.7721			2010-03-10 19:20:55	4.05677	2.56104	4.80208	3.54306	1.92181	3.62542	3	3	3	7563.6	30683.8	19370.7	36321
769	FALSE	1	291	L19	bmh sensitive protein [Saccharomyces cerevisiae YJM789]		gi|151942584	197.65	100	153690	6.32	LIYMDNISPEECIR	552	565	(N-term)_iTRAQ[0], MMTS (C)[12]	114.26	100	1885.9	1885.97	0.0710449	37.6717	517375	73.0011			2010-03-11 00:12:01	4.40775	2.27614	4.53675	3.54306	1.92181	3.62542	3	3	3	4374.34	19281	9956.63	19845.3
39	FALSE	1	105	E4	U3 snoRNP protein [Saccharomyces cerevisiae YJM789]		gi|151942910	33.08	98.31	72723.2	5.55	KKPIFTER	430	437	(N-term)_iTRAQ[0], Lysine(K)_iTRAQ[1,2]	33.08	98.31	1450.91	1450.87	-0.0450439	-31.0453	694930	25.1981			2010-03-10 19:37:46	3.70763	1.86211	3.99338	3.70763	1.86211	3.99338	1	1	1	30434.5	112840	56672.4	121537
68	FALSE	1	155	G6	tryptophan synthase [Saccharomyces cerevisiae YJM789]		gi|151943263	79.6075	100	83371.7	5.99	FHSATLTAGRPGVFHGVK	564	581	(N-term)_iTRAQ[0], Lysine(K)_iTRAQ[18]	80.61	100	2170.21	2170.15	-0.0612793	-28.2365	204850	39.0173			2010-03-10 21:41:34	1.38587	1.34787	1.26814	1.38587	1.34787	1.26814	1	1	1	12617.2	17485.9	17006.4	16000.4
53	FALSE	1	178	H5	U3 snoRNP protein [Saccharomyces cerevisiae YJM789]		gi|151943367	77.76	100	156612	8.6	GIQMNFTNLR	1019	1028	(N-term)_iTRAQ[0]	77.76	100	1337.71	1337.7	-0.0111084	-8.30403	210109	55.2288			2010-03-10 23:07:04	2.44829	1.2674	2.02469	2.44829	1.2674	2.02469	1	1	1	5598.92	13707.8	7096.08	11336.1
50	FALSE	1	144	F19	U3 snoRNP protein [Saccharomyces cerevisiae YJM789]		gi|151943408	164.4	100	88352.4	5.01	PSLSQPFR	2	9	(N-term)_iTRAQ[0]	37.12	99.334	1075.6	1075.62	0.0186768	17.364	45812.6	37.0779			2010-03-10 20:51:45	2.78064	1.25625	2.52276	3.35164	1.52938	3.11647	3	3	3	2099.98	5839.3	2638.1	5297.74
59	FALSE	1	257	K9	U3 snoRNP protein [Saccharomyces cerevisiae YJM789]		gi|151943408	164.4	100	88352.4	5.01	NLLSLLR	539	545	(N-term)_iTRAQ[0]	50.08	99.966	972.633	972.637	0.00457764	4.70644	73646.4	59.0694			2010-03-10 23:59:44	4.3704	1.85678	3.62308	3.35164	1.52938	3.11647	3	3	3	1490.15	6512.56	2766.88	5398.94
65	FALSE	1	334	N12	U3 snoRNP protein [Saccharomyces cerevisiae YJM789]		gi|151943408	164.4	100	88352.4	5.01	TLTFLLTHPLFPLSR	522	536	(N-term)_iTRAQ[0]	77.2	100	1900.12	1900.16	0.0388184	20.4294	374426	68.1015			2010-03-11 00:42:20	3.09818	1.53359	3.31157	3.35164	1.52938	3.11647	3	3	3	3762.68	11657.5	5770.39	12460.4
698	FALSE	1	157	G8	conserved protein [Saccharomyces cerevisiae YJM789]		gi|151943423	190.15	100	91136.4	6.19	GEAELTFIPQRK	645	656	(N-term)_iTRAQ[0], Lysine(K)_iTRAQ[12]	73.08	100	1676.96	1676.91	-0.0455322	-27.1517	236962	59.8191			2010-03-10 21:46:08	3.22094	2.37188	3.89548	3.50266	2.26833	4.00136	3	3	3	4241.39	13661.2	10060.1	16522.2
699	FALSE	1	162	G13	conserved protein [Saccharomyces cerevisiae YJM789]		gi|151943423	190.15	100	91136.4	6.19	IWDRLDGK	299	306	(N-term)_iTRAQ[0], Lysine(K)_iTRAQ[8]	31.55	97.597	1290.74	1290.73	-0.0115967	-8.98451	120315	42.8171			2010-03-10 22:01:26	3.56798	2.47536	4.36396	3.50266	2.26833	4.00136	3	3	3	3089.51	11023.3	7647.68	13482.5
703	FALSE	1	195	H22	conserved protein [Saccharomyces cerevisiae YJM789]		gi|151943423	190.15	100	91136.4	6.19	GEAELTFIPQR	645	655	(N-term)_iTRAQ[0]	85.52	100	1404.76	1404.79	0.0299072	21.2899	338031	73.3775			2010-03-10 22:32:16	3.73931	1.98788	3.76862	3.50266	2.26833	4.00136	3	3	3	3801.01	14213.1	7555.94	14324.6
87	FALSE	1	309	M11	translational activator [Saccharomyces cerevisiae YJM789]		gi|151943621	48.6275	99.953	322812	5.18	LIPVAVSNLDEIAWR	1448	1462	(N-term)_iTRAQ[0]	49.63	99.963	1840.05	1840.05	0.00488281	2.65364	272497	40.8302			2010-03-11 00:21:49	1.34378	1.3747	1.66326	1.34378	1.3747	1.66326	1	1	1	6410.05	8613.67	8811.9	10661.6
576	FALSE	1	229	J5	nop7 associated protein [Saccharomyces cerevisiae YJM789]		gi|151943699	139.3	100	59721.5	7.1	VPVWPMALR	244	252	(N-term)_iTRAQ[0]	50.15	99.967	1212.7	1212.71	0.00354004	2.91913	334226	69.4173			2010-03-10 23:36:49	0.346819	0.250063	0.310622	0.345929	0.279562	0.35474	2	2	2	31658.4	10979.7	7916.58	9833.81
577	FALSE	1	294	L22	nop7 associated protein [Saccharomyces cerevisiae YJM789]		gi|151943699	139.3	100	59721.5	7.1	MWVISEDEAILAR	50	62	(N-term)_iTRAQ[0]	89.15	100	1676.88	1676.95	0.0715332	42.6585	323096	71.382			2010-03-11 00:14:27	0.345041	0.312542	0.405124	0.345929	0.279562	0.35474	2	2	2	25048.4	8642.72	7828.65	10147.7
623	FALSE	1	215	I15	g-strand binding protein [Saccharomyces cerevisiae YJM789]		gi|151943812	23.1	83.181	51580.5	5.95	FDGALFMDR	181	189	(N-term)_iTRAQ[0]	23.1	83.181	1215.6	1215.64	0.0477295	39.2643	94879.3	30.5525			2010-03-10 23:20:53	1.5183	1.26805	1.46904	1.5183	1.26805	1.46904	1	1	1	3348.85	5084.57	4246.5	4919.59
704	FALSE	1	278	L6	conserved protein [Saccharomyces cerevisiae YJM789]		gi|151943835	46.36	99.921	40718.6	7.66	YLIEFFR	103	109	(N-term)_iTRAQ[0]	46.36	99.921	1131.63	1131.65	0.0183105	16.1807	510389	59.4749			2010-03-11 00:05:33	0.599066	0.365695	0.79161	0.599066	0.365695	0.79161	1	1	1	41653.6	24953.2	15232.5	32973.4
42	FALSE	1	118	E17	U3 snoRNP protein [Saccharomyces cerevisiae YJM789]		gi|151943873	70.0075	100	111809	4.91	FNQDRFTAK	564	572	(N-term)_iTRAQ[0], Lysine(K)_iTRAQ[9]	40.82	99.716	1414.77	1414.78	0.00842285	5.95352	154368	29.7004			2010-03-10 20:16:17	3.06278	2.27521	3.03091	3.48463	1.82748	3.2211	2	2	2	6319.02	19353.7	14377.1	19152.4
52	FALSE	1	164	G15	U3 snoRNP protein [Saccharomyces cerevisiae YJM789]		gi|151943873	70.0075	100	111809	4.91	QFAPFVR	132	138	(N-term)_iTRAQ[0]	30.19	96.713	1008.58	1008.59	0.0115356	11.4376	54183.4	58.8893			2010-03-10 22:07:51	3.96458	1.46786	3.42322	3.48463	1.82748	3.2211	2	2	2	1263.44	5009	1854.55	4325.02
809	FALSE	1	120	E19	26S proteasome PA700 subunit [Saccharomyces cerevisiae YJM789]		gi|151943971	68.25	99.999	118899	4.52	VGQAVETVGQAGRPK	929	943	(N-term)_iTRAQ[0], Lysine(K)_iTRAQ[15]	68.25	99.999	1785.02	1785.03	0.00964355	5.40248	302068	34.7504			2010-03-10 20:21:29	1.31781	1.58427	1.89132	1.31781	1.58427	1.89132	1	1	1	14669.6	19331.6	23240.5	27744.8
101	FALSE	1	77	D2	stress-seventy subfamily B protein [Saccharomyces cerevisiae YJM789]		gi|151944335	1190.57	100	73563.5	5.32	NTVFDAKR	67	74	(N-term)_iTRAQ[0], Lysine(K)_iTRAQ[7]	38.79	99.546	1238.71	1238.67	-0.0355225	-28.677	47905.5	37.6274			2010-03-10 18:37:34	1.12927	1.5213	1.52679	1.31122	1.04913	1.38974	13	13	13	3333.46	3764.37	5071.18	5089.5
102	FALSE	1	80	D5	stress-seventy subfamily B protein [Saccharomyces cerevisiae YJM789]		gi|151944335	1190.57	100	73563.5	5.32	RFDDESVQK	79	87	(N-term)_iTRAQ[0], Lysine(K)_iTRAQ[9]	45.84	99.911	1411.74	1411.69	-0.0484619	-34.3277	452077	37.9133			2010-03-10 18:44:17	1.25146	0.883541	1.2709	1.31122	1.04913	1.38974	13	13	13	29239.2	36591.8	25834	37160.2
103	FALSE	1	141	F16	stress-seventy subfamily B protein [Saccharomyces cerevisiae YJM789]		gi|151944335	1190.57	100	73563.5	5.32	MVNQAEEFK	522	530	(N-term)_iTRAQ[0], Lysine(K)_iTRAQ[9]	63.69	99.999	1383.72	1383.73	0.0065918	4.76383	297329	49.7457			2010-03-10 20:56:21	1.47103	0.927098	1.3799	1.31122	1.04913	1.38974	13	13	13	18408.4	27079.4	17066.4	25401.8
104	FALSE	1	165	G16	stress-seventy subfamily B protein [Saccharomyces cerevisiae YJM789]		gi|151944335	1190.57	100	73563.5	5.32	TWPFK	91	95	(N-term)_iTRAQ[0], Lysine(K)_iTRAQ[5]	23.12	83.258	966.566	966.579	0.0129395	13.387	92713.7	54.4381			2010-03-10 22:10:18	1.34786	0.921402	1.37563	1.31122	1.04913	1.38974	13	13	13	5067.72	6830.58	4669.41	6971.3
105	FALSE	1	172	G23	stress-seventy subfamily B protein [Saccharomyces cerevisiae YJM789]		gi|151944335	1190.57	100	73563.5	5.32	SQIDEVVLVGGSTR	332	345	(N-term)_iTRAQ[0]	90.1	100	1603.88	1603.9	0.0273438	17.0485	542476	56.9163			2010-03-10 22:23:25	1.54985	1.12384	1.6584	1.31122	1.04913	1.38974	13	13	13	16977.6	26312.8	19080.1	28155.8
106	FALSE	1	185	H12	stress-seventy subfamily B protein [Saccharomyces cerevisiae YJM789]		gi|151944335	1190.57	100	73563.5	5.32	DAGAISGLNVLR	162	173	(N-term)_iTRAQ[0]	84	100	1329.76	1329.75	-0.00878906	-6.60951	324192	53.204			2010-03-10 22:54:13	1.42341	1.0039	1.36131	1.31122	1.04913	1.38974	13	13	13	8361.43	11901.7	8394.07	11382.5
107	FALSE	1	206	I6	stress-seventy subfamily B protein [Saccharomyces cerevisiae YJM789]		gi|151944335	1190.57	100	73563.5	5.32	VTPSFVAFTPEER	39	51	(N-term)_iTRAQ[0]	69.97	100	1623.85	1623.84	-0.00952148	-5.86352	230534	57.5355			2010-03-10 23:30:04	1.28452	0.714872	1.13574	1.31122	1.04913	1.38974	13	13	13	9529.64	12241	6812.48	10823.2
108	FALSE	1	206	I6	stress-seventy subfamily B protein [Saccharomyces cerevisiae YJM789]		gi|151944335	1190.57	100	73563.5	5.32	TFTTVSDNQTTVQFPVYQGER	431	451	(N-term)_iTRAQ[0]	120.92	100	2562.26	2562.22	-0.0444336	-17.3416	134641	66.6532			2010-03-10 23:30:41	1.25793	0.742015	1.15816	1.31122	1.04913	1.38974	13	13	13	4713.22	5928.91	3497.28	5458.68
109	FALSE	1	207	I7	stress-seventy subfamily B protein [Saccharomyces cerevisiae YJM789]		gi|151944335	1190.57	100	73563.5	5.32	AVITVPAYFNDAQR	144	157	(N-term)_iTRAQ[0]	87.07	100	1708.91	1708.9	-0.0145264	-8.50035	1.10674e+06	75.4064			2010-03-10 23:28:14	1.43955	1.15211	1.60248	1.31122	1.04913	1.38974	13	13	13	13787.3	19847.5	15884.5	22093.8
110	FALSE	1	212	I12	stress-seventy subfamily B protein [Saccharomyces cerevisiae YJM789]		gi|151944335	1190.57	100	73563.5	5.32	ARFEDLNAALFK	303	314	(N-term)_iTRAQ[0], Lysine(K)_iTRAQ[12]	63.32	99.998	1682.95	1682.94	-0.0032959	-1.95841	252718	48.634			2010-03-10 23:23:21	1.03913	1.74677	1.3995	1.31122	1.04913	1.38974	13	13	13	10940.8	11368.9	19111.1	15311.7
111	FALSE	1	326	N4	stress-seventy subfamily B protein [Saccharomyces cerevisiae YJM789]		gi|151944335	1190.57	100	73563.5	5.32	IEAALSDALAALQIEDPSADELR	574	596	(N-term)_iTRAQ[0]	146.08	100	2555.33	2555.37	0.0336914	13.1847	700870	89.7107			2010-03-11 00:49:23	1.66564	1.40403	1.66558	1.31122	1.04913	1.38974	13	13	13	3462.27	5766.91	4861.14	5766.7
112	FALSE	1	327	N5	stress-seventy subfamily B protein [Saccharomyces cerevisiae YJM789]		gi|151944335	1190.57	100	73563.5	5.32	SKIEAALSDALAALQIEDPSADELR	572	596	(N-term)_iTRAQ[0], Lysine(K)_iTRAQ[2]	189.1	100	2914.56	2914.58	0.0183105	6.28244	2.73366e+06	88.8658			2010-03-11 00:48:28	1.15326	1.12988	1.33473	1.31122	1.04913	1.38974	13	13	13	25783.3	29734.9	29132.1	34413.7
113	FALSE	1	343	N21	stress-seventy subfamily B protein [Saccharomyces cerevisiae YJM789]		gi|151944335	1190.57	100	73563.5	5.32	TLSSVTQTTVEVDSLFDGEDFESSLTR	276	302	(N-term)_iTRAQ[0]	169.57	100	3107.5	3107.57	0.0698242	22.4696	312501	85.3402			2010-03-11 00:33:26	1.18003	0.850351	1.32276	1.31122	1.04913	1.38974	13	13	13	2233.43	2635.52	1899.2	2954.29
32	FALSE	1	167	G18	ubiquitin-specific protease [Saccharomyces cerevisiae YJM789]		gi|151944355	40.44	99.69	99958.6	5.41	NWGDKFTNLKPR	347	358	(N-term)_iTRAQ[0], Lysine(K)_iTRAQ[5,10]	40.44	99.69	1908.08	1908.12	0.032959	17.2734	49392	33.9849			2010-03-10 22:15:29	1.87146	1.4821	2.03788	1.87146	1.4821	2.03788	1	1	1	4011.11	7506.64	5944.88	8174.15
601	FALSE	1	120	E19	killer toxin resistant protein [Saccharomyces cerevisiae YJM789]		gi|151944405	635.677	100	131984	7.63	AEDIYRQEMK	1034	1043	(N-term)_iTRAQ[0], Lysine(K)_iTRAQ[10]	45.14	99.895	1570.81	1570.83	0.0144043	9.16995	377933	30.9632			2010-03-10 20:21:11	2.07318	1.2611	2.61805	3.47229	1.83961	3.65656	7	7	7	15073.1	31249.3	19008.7	39462.2
602	FALSE	1	127	F2	killer toxin resistant protein [Saccharomyces cerevisiae YJM789]		gi|151944405	635.677	100	131984	7.63	IATNPEYASMGYGSR	638	652	(N-term)_iTRAQ[0]	98.53	100	1760.84	1760.81	-0.0345459	-19.619	311795	57.2127			2010-03-10 21:31:30	3.21216	2.13394	3.50156	3.47229	1.83961	3.65656	7	7	7	5536.81	17785.1	11815.2	19387.4
603	FALSE	1	135	F10	killer toxin resistant protein [Saccharomyces cerevisiae YJM789]		gi|151944405	635.677	100	131984	7.63	LIQQLR	426	431	(N-term)_iTRAQ[0]	33.06	98.303	914.591	914.569	-0.0214233	-23.424	177537	46.3919			2010-03-10 21:12:14	3.69235	1.95737	3.49024	3.47229	1.83961	3.65656	7	7	7	3723.38	13748	7288.02	12995.5
604	FALSE	1	141	F16	killer toxin resistant protein [Saccharomyces cerevisiae YJM789]		gi|151944405	635.677	100	131984	7.63	FTDMSEDVRPK	665	675	(N-term)_iTRAQ[0], Lysine(K)_iTRAQ[11]	56.31	99.992	1612.83	1612.83	0.00915527	5.67654	733885	48.1789			2010-03-10 20:56:02	3.98252	1.57131	3.35994	3.47229	1.83961	3.65656	7	7	7	16429.3	65429.9	25815.4	55201.3
605	FALSE	1	289	L17	killer toxin resistant protein [Saccharomyces cerevisiae YJM789]		gi|151944405	635.677	100	131984	7.63	EVNEMDPFESFISNQNIR	87	104	(N-term)_iTRAQ[0]	122.65	100	2313.09	2313.15	0.0559082	24.1703	541613	85.12			2010-03-11 00:09:52	2.41994	1.14128	2.52456	3.47229	1.83961	3.65656	7	7	7	5064.22	12255.1	5779.67	12784.9
606	FALSE	1	290	L18	killer toxin resistant protein [Saccharomyces cerevisiae YJM789]		gi|151944405	635.677	100	131984	7.63	LLCLDVTLIKNPR	489	501	(N-term)_iTRAQ[0], Lysine(K)_iTRAQ[10], MMTS (C)[3]	77.82	100	1832.07	1832.14	0.0681152	37.1793	525152	57.6581			2010-03-11 00:10:48	5.1793	3.06814	6.27096	3.47229	1.83961	3.65656	7	7	7	6893.99	35706.1	21151.7	43231.9
607	FALSE	1	326	N4	killer toxin resistant protein [Saccharomyces cerevisiae YJM789]		gi|151944405	635.677	100	131984	7.63	AGGDLIPWLISQQFQDEEFASLSGAR	609	634	(N-term)_iTRAQ[0]	203.17	100	2979.5	2979.51	0.0114746	3.85119	1.15092e+06	79.8961			2010-03-11 00:49:05	4.9584	2.46007	5.13531	3.47229	1.83961	3.65656	7	7	7	3683.77	18265.6	9062.31	18917.3
38	FALSE	1	104	E3	U3 snoRNP protein [Saccharomyces cerevisiae YJM789]		gi|151944459	134.12	100	36261.4	9.11	KAQELQDSQLQQK	16	28	(N-term)_iTRAQ[0], Lysine(K)_iTRAQ[1,13]	95.31	100	1976.11	1976.05	-0.0632324	-31.9984	47079	52.0921			2010-03-10 19:37:27	2.97367	2.09027	3.01333	3.07503	1.88004	2.83958	2	2	2	1983.66	5898.75	4146.39	5977.44
55	FALSE	1	180	H7	U3 snoRNP protein [Saccharomyces cerevisiae YJM789]		gi|151944459	134.12	100	36261.4	9.11	LLFPNAVR	109	116	(N-term)_iTRAQ[0]	38.81	99.548	1073.66	1073.65	-0.00842285	-7.845	112296	63.741			2010-03-10 23:01:34	3.17986	1.69095	2.67584	3.07503	1.88004	2.83958	2	2	2	2498.32	7944.32	4224.53	6685.12
210	FALSE	1	91	D16	ribosomal protein L16B [Saccharomyces cerevisiae YJM789]		gi|151944465	263.19	100	26096.1	10.54	KATAFNK	59	65	(N-term)_iTRAQ[0], Lysine(K)_iTRAQ[1,7]	37.59	99.402	1211.75	1211.74	-0.0107422	-8.86503	339130	33.7499			2010-03-10 19:15:25	1.24312	0.42107	1.08225	1.27203	0.394051	1.00151	6	6	6	37151.1	46183.2	15643.2	40206.8
211	FALSE	1	141	F16	ribosomal protein L16B [Saccharomyces cerevisiae YJM789]		gi|151944465	263.19	100	26096.1	10.54	GPFHFR	68	73	(N-term)_iTRAQ[0]	26.34	92.024	904.491	904.502	0.0102539	11.3367	218165	46.3568			2010-03-10 20:56:39	1.43341	0.217769	0.924779	1.27203	0.394051	1.00151	6	6	6	14623	20960.8	3184.45	13523.1
212	FALSE	1	145	F20	ribosomal protein L16B [Saccharomyces cerevisiae YJM789]		gi|151944465	263.19	100	26096.1	10.54	RVVVPQALR	116	124	(N-term)_iTRAQ[0]	33.6	98.501	1181.76	1181.78	0.0197754	16.7338	309923	28.9758			2010-03-10 20:47:10	1.40989	0.345772	0.945833	1.27203	0.394051	1.00151	6	6	6	7956.28	11217.5	2751.06	7525.31
213	FALSE	1	150	G1	ribosomal protein L16B [Saccharomyces cerevisiae YJM789]		gi|151944465	263.19	100	26096.1	10.54	VVVPQALR	117	124	(N-term)_iTRAQ[0]	32.43	98.038	1025.66	1025.65	-0.0131836	-12.8538	690697	61.487			2010-03-10 21:33:56	1.02565	0.391439	1.01791	1.27203	0.394051	1.00151	6	6	6	27242.3	27941	10663.7	27730.1
214	FALSE	1	194	H21	ribosomal protein L16B [Saccharomyces cerevisiae YJM789]		gi|151944465	263.19	100	26096.1	10.54	IFEGIPPPYDKK	103	114	(N-term)_iTRAQ[0], Lysine(K)_iTRAQ[11,12]	37.98	99.453	1836.06	1836.1	0.0321045	17.4855	70182.3	65.2641			2010-03-10 22:36:14	1.22056	0.886023	1.25718	1.27203	0.394051	1.00151	6	6	6	2831.11	3455.53	2508.43	3559.22
215	FALSE	1	237	J13	ribosomal protein L16B [Saccharomyces cerevisiae YJM789]		gi|151944465	263.19	100	26096.1	10.54	AEALNISGEFFR	37	48	(N-term)_iTRAQ[0]	95.25	100	1497.78	1497.8	0.0140381	9.37258	322290	73.063			2010-03-10 23:40:11	1.34695	0.340458	0.832995	1.27203	0.394051	1.00151	6	6	6	14020.8	18885.3	4773.48	11679.2
161	FALSE	1	74	C23	ribosomal-like protein [Saccharomyces cerevisiae YJM789]		gi|151944528	244.16	100	41657.4	9.57	AKNETQHIASGK	86	97	(N-term)_iTRAQ[0], Lysine(K)_iTRAQ[2,12]	70.05	100	1715.98	1715.99	0.0169678	9.88811	68549.3	50.3635			2010-03-10 18:05:27	0.422722	0.622486	1.51079	0.357789	0.554261	1.32762	3	3	3	5820.16	2460.31	3622.97	8793.04
162	FALSE	1	143	F18	ribosomal-like protein [Saccharomyces cerevisiae YJM789]		gi|151944528	244.16	100	41657.4	9.57	EVSGFGSLNR	276	285	(N-term)_iTRAQ[0]	81.97	100	1209.63	1209.65	0.0198975	16.4491	257065	56.5079			2010-03-10 20:52:22	0.345389	0.531938	1.24092	0.357789	0.554261	1.32762	3	3	3	17140.6	5920.17	9117.75	21270.1
163	FALSE	1	190	H17	ribosomal-like protein [Saccharomyces cerevisiae YJM789]		gi|151944528	244.16	100	41657.4	9.57	AQTLNSNPEILLR	9	21	(N-term)_iTRAQ[0]	92.14	100	1612.91	1612.95	0.0336914	20.8885	564477	66.231			2010-03-10 22:42:01	0.313701	0.514224	1.24818	0.357789	0.554261	1.32762	3	3	3	28305.5	8879.48	14555.4	35330.4
476	FALSE	1	133	F8	part of a pre-60S complex [Saccharomyces cerevisiae YJM789]		gi|151944581	29.81	96.412	63495.7	9.52	WFGNTR	77	82	(N-term)_iTRAQ[0]	29.81	96.412	924.481	924.459	-0.0217285	-23.5035	30356.7	28.9137			2010-03-10 21:17:44	1.73536	1.10189	1.58826	1.73536	1.10189	1.58826	1	1	1	1892.27	3283.76	2085.07	3005.41
548	FALSE	1	165	G16	nuclear GTPase [Saccharomyces cerevisiae YJM789]		gi|151944713	357.4	100	65804.9	8.92	ACPVGNEAGVTTSLR	310	324	(N-term)_iTRAQ[0], MMTS (C)[2]	78.15	100	1664.82	1664.84	0.0241699	14.518	194422	37.1174			2010-03-10 22:09:23	0.578206	0.330454	0.49115	0.379747	0.21747	0.360494	4	4	4	18586.6	10746.9	6142.02	9128.8
549	FALSE	1	187	H14	nuclear GTPase [Saccharomyces cerevisiae YJM789]		gi|151944713	357.4	100	65804.9	8.92	SSFPTIPLR	232	240	(N-term)_iTRAQ[0]	27.24	93.517	1161.68	1161.69	0.0115967	9.98272	38789.8	41.3559			2010-03-10 22:49:57	0.353769	0.279532	0.535944	0.379747	0.21747	0.360494	4	4	4	4409.87	1560.07	1232.7	2363.44
550	FALSE	1	343	N21	nuclear GTPase [Saccharomyces cerevisiae YJM789]		gi|151944713	357.4	100	65804.9	8.92	GGIPNLASAGLSVLNDWR	428	445	(N-term)_iTRAQ[0]	123.26	100	1984.07	1984.15	0.0769043	38.7608	387444	79.2492			2010-03-11 00:32:50	0.325873	0.141403	0.231633	0.379747	0.21747	0.360494	4	4	4	21547	7021.58	3046.8	4991.01
551	FALSE	1	347	O1	nuclear GTPase [Saccharomyces cerevisiae YJM789]		gi|151944713	357.4	100	65804.9	8.92	SVIDASDVILYVLDAR	171	186	(N-term)_iTRAQ[0]	128.75	100	1893.05	1893.09	0.0411377	21.731	632269	82.6878			2010-03-11 00:49:42	0.31198	0.171235	0.276986	0.379747	0.21747	0.360494	4	4	4	24202.3	7550.64	4144.29	6703.7
35	FALSE	1	81	D6	U3 snoRNP protein [Saccharomyces cerevisiae YJM789]		gi|151944799	118.24	100	70019.6	9.46	LKQHIEAR	187	194	(N-term)_iTRAQ[0], Lysine(K)_iTRAQ[2]	32.53	98.082	1282.78	1282.74	-0.0450439	-35.1142	78854.2	27.3909			2010-03-10 18:49:27	2.68921	1.57111	2.89765	2.49807	1.40207	2.47174	3	3	3	3651.28	9819.06	5736.56	10580.1
44	FALSE	1	119	E18	U3 snoRNP protein [Saccharomyces cerevisiae YJM789]		gi|151944799	118.24	100	70019.6	9.46	TFKVQQSEIK	83	92	(N-term)_iTRAQ[0], Lysine(K)_iTRAQ[3,10]	52.54	99.981	1639.98	1639.98	0.00537109	3.27511	78370.8	28.8135			2010-03-10 20:19:39	1.82223	1.55727	2.19499	2.49807	1.40207	2.47174	3	3	3	4835.89	8812.12	7530.79	10614.7
56	FALSE	1	197	H24	U3 snoRNP protein [Saccharomyces cerevisiae YJM789]		gi|151944799	118.24	100	70019.6	9.46	IWDIR	300	304	(N-term)_iTRAQ[0]	33.17	98.345	846.496	846.511	0.0152588	18.0258	21097.2	57.7463			2010-03-10 22:30:44	3.18117	1.12652	2.37425	2.49807	1.40207	2.47174	3	3	3	526.791	1675.81	593.439	1250.74
168	FALSE	1	89	D14	ribosomal protein S8B [Saccharomyces cerevisiae YJM789]		gi|151944819	367.16	100	25766.2	10.74	NVKEEETVAK	126	135	(N-term)_iTRAQ[0], Lysine(K)_iTRAQ[3,10]	71.62	100	1578.91	1578.87	-0.0362549	-22.962	109241	33.2879			2010-03-10 19:11:28	2.24637	1.83485	2.62208	1.88676	1.5262	2.18549	6	6	6	6145	13804	11275.2	16112.7
169	FALSE	1	96	D21	ribosomal protein S8B [Saccharomyces cerevisiae YJM789]		gi|151944819	367.16	100	25766.2	10.74	KWAAR	142	146	(N-term)_iTRAQ[0], Lysine(K)_iTRAQ[1]	22.46	80.511	919.572	919.572	-0.000793457	-0.862854	134190	21.6031			2010-03-10 19:25:48	1.75685	1.81067	2.36854	1.88676	1.5262	2.18549	6	6	6	7683.33	13498.5	13912	18198.2
170	FALSE	1	112	E11	ribosomal protein S8B [Saccharomyces cerevisiae YJM789]		gi|151944819	367.16	100	25766.2	10.74	KFELGR	26	31	(N-term)_iTRAQ[0], Lysine(K)_iTRAQ[1]	29.9	96.486	1037.64	1037.61	-0.0267334	-25.7638	228845	25.8012			2010-03-10 19:58:32	2.46991	1.76218	2.80843	1.88676	1.5262	2.18549	6	6	6	11275.7	27850	19869.8	31667.1
171	FALSE	1	157	G8	ribosomal protein S8B [Saccharomyces cerevisiae YJM789]		gi|151944819	367.16	100	25766.2	10.74	IESSVESQFSAGR	152	164	(N-term)_iTRAQ[0]	72.29	100	1540.77	1540.74	-0.0354004	-22.9757	81723.3	37.4166			2010-03-10 21:47:03	1.5452	1.42615	1.84686	1.88676	1.5262	2.18549	6	6	6	3187.2	4924.87	4545.44	5886.32
172	FALSE	1	189	H16	ribosomal protein S8B [Saccharomyces cerevisiae YJM789]		gi|151944819	367.16	100	25766.2	10.74	QWFEAHYGQTLGK	111	123	(N-term)_iTRAQ[0], Lysine(K)_iTRAQ[13]	77.8	100	1852.96	1852.99	0.0334473	18.0507	240233	49.0298			2010-03-10 22:44:09	1.48234	1.17546	1.54042	1.88676	1.5262	2.18549	6	6	6	10878.9	16126.3	12787.8	16758.1
173	FALSE	1	328	N6	ribosomal protein S8B [Saccharomyces cerevisiae YJM789]		gi|151944819	367.16	100	25766.2	10.74	CDGYILEGEELAFYLR	179	194	(N-term)_iTRAQ[0], MMTS (C)[1]	93.09	100	2080.98	2081.02	0.034668	16.6594	729540	65.1638			2010-03-11 00:47:15	2.02057	1.28764	2.19601	1.88676	1.5262	2.18549	6	6	6	8715.97	17611.2	11223	19140.4
609	FALSE	1	127	F2	karyopherin beta 4 [Saccharomyces cerevisiae YJM789]		gi|151944826	65.46	99.999	131267	4.53	LYQENSPVITNETPR	1028	1042	(N-term)_iTRAQ[0]	65.46	99.999	1904.98	1904.94	-0.0406494	-21.3385	82568.5	49.8596			2010-03-10 21:33:01	1.43167	1.42763	1.5479	1.43167	1.42763	1.5479	1	1	1	3722.53	5329.45	5314.39	5762.1
596	FALSE	1	134	F9	lethal with conditional pap1 [Saccharomyces cerevisiae YJM789]		gi|151944842	352.695	100	45544.8	6.45	RVTSFEEDNFTR	285	296	(N-term)_iTRAQ[0]	56.42	99.992	1644.81	1644.76	-0.0458984	-27.905	341551	30.0231			2010-03-10 21:13:28	2.48618	1.67332	2.76702	3.33235	2.23796	3.78344	5	5	5	5663.88	14081.4	9477.51	15672.1
597	FALSE	1	158	G9	lethal with conditional pap1 [Saccharomyces cerevisiae YJM789]		gi|151944842	352.695	100	45544.8	6.45	VTSFEEDNFTR	286	296	(N-term)_iTRAQ[0]	65.43	99.999	1488.71	1488.67	-0.0369873	-24.8452	114972	49.4841			2010-03-10 21:49:47	2.69226	1.40903	2.93356	3.33235	2.23796	3.78344	5	5	5	3591.12	9668.24	5060.01	10534.8
598	FALSE	1	181	H8	lethal with conditional pap1 [Saccharomyces cerevisiae YJM789]		gi|151944842	352.695	100	45544.8	6.45	ITAVLPPQQTHFEDRFDAR	213	231	(N-term)_iTRAQ[0]	67.68	99.999	2385.24	2385.18	-0.0615234	-25.7934	515499	51.3428			2010-03-10 23:00:39	3.0582	2.07442	3.4291	3.33235	2.23796	3.78344	5	5	5	1849.57	5656.34	3836.77	6342.35
599	FALSE	1	188	H15	lethal with conditional pap1 [Saccharomyces cerevisiae YJM789]		gi|151944842	352.695	100	45544.8	6.45	MQAMEEYIR	242	250	(N-term)_iTRAQ[0]	61.06	99.997	1314.63	1314.65	0.0167236	12.7212	349031	57.1012			2010-03-10 22:46:18	3.92319	2.33146	4.16102	3.33235	2.23796	3.78344	5	5	5	7093.13	27827.7	16537.4	29514.7
600	FALSE	1	246	J22	lethal with conditional pap1 [Saccharomyces cerevisiae YJM789]		gi|151944842	352.695	100	45544.8	6.45	MNVIGGEDFGIFSSKR	317	332	(N-term)_iTRAQ[0], Lysine(K)_iTRAQ[15]	104.11	100	2045.07	2045.12	0.0447998	21.9062	230746	57.6616			2010-03-10 23:46:56	5.11678	4.92302	6.69344	3.33235	2.23796	3.78344	5	5	5	3450.78	17656.9	16988.3	23097.6
242	FALSE	1	337	N15	rho GTPase-activating protein [Saccharomyces cerevisiae YJM789]		gi|151944873	28.2	94.802	269514	8.57	KVSESEAISER	1706	1716	(N-term)_iTRAQ[0], Lysine(K)_iTRAQ[1]	28.2	94.802	1522.83	1522.78	-0.0506592	-33.2664	1.72456e+06	50.1538			2010-03-11 00:38:20	2.32127	2.36137	1.07683	2.32127	2.36137	1.07683	1	1	1	1471.03	3414.65	3473.65	1584.05
43	FALSE	1	119	E18	U3 snoRNP protein [Saccharomyces cerevisiae YJM789]		gi|151945015	115.63	100	218875	6.02	TNFEHFER	711	718	(N-term)_iTRAQ[0]	41.79	99.773	1223.59	1223.6	0.0101318	8.2804	172526	43.8616			2010-03-10 20:19:02	2.33633	1.31681	2.40038	2.50029	1.82409	2.82852	2	2	2	5427.62	12680.7	7147.16	13028.3
62	FALSE	1	291	L19	U3 snoRNP protein [Saccharomyces cerevisiae YJM789]		gi|151945015	115.63	100	218875	6.02	VVENVLGEPFDRYLD	1755	1769	(N-term)_iTRAQ[0]	73.84	100	1908.98	1909.05	0.0705566	36.9603	548768	62.5215			2010-03-11 00:12:19	2.67577	2.52679	3.33303	2.50029	1.82409	2.82852	2	2	2	5882.34	15739.8	14863.4	19606
33	FALSE	1	79	D4	U3 snoRNP protein [Saccharomyces cerevisiae YJM789]		gi|151945077	371.918	100	75449.1	4.57	ANLPNVNKR	539	547	(N-term)_iTRAQ[0], Lysine(K)_iTRAQ[8]	42.79	99.819	1313.79	1313.74	-0.0456543	-34.7501	355639	43.4185			2010-03-10 18:42:09	2.3281	1.36423	2.67044	3.25233	2.0457	3.56557	5	5	5	13306.8	30979.6	18153.5	35535
45	FALSE	1	130	F5	U3 snoRNP protein [Saccharomyces cerevisiae YJM789]		gi|151945077	371.918	100	75449.1	4.57	IQDSNFDDLQR	373	383	(N-term)_iTRAQ[0]	68.78	100	1494.73	1494.7	-0.0350342	-23.4385	349462	55.0275			2010-03-10 21:24:09	3.22325	1.91367	3.15829	3.25233	2.0457	3.56557	5	5	5	7612.79	24538	14568.4	24043.4
46	FALSE	1	137	F12	U3 snoRNP protein [Saccharomyces cerevisiae YJM789]		gi|151945077	371.918	100	75449.1	4.57	KSQRPQFELSDVK	392	404	(N-term)_iTRAQ[0], Lysine(K)_iTRAQ[1,13]	64.73	99.999	1994.14	1994.1	-0.0455322	-22.833	579029	42.9496			2010-03-10 21:07:04	3.93817	2.74942	4.99003	3.25233	2.0457	3.56557	5	5	5	15649.3	61629.8	43026.5	78090.6
49	FALSE	1	144	F19	U3 snoRNP protein [Saccharomyces cerevisiae YJM789]		gi|151945077	371.918	100	75449.1	4.57	RIQDSNFDDLQR	372	383	(N-term)_iTRAQ[0]	41.31	99.746	1650.83	1650.85	0.0209961	12.7185	192118	39.2817			2010-03-10 20:51:09	2.42812	1.76089	2.40247	3.25233	2.0457	3.56557	5	5	5	4446	10795.4	7828.94	10681.4
63	FALSE	1	318	M20	U3 snoRNP protein [Saccharomyces cerevisiae YJM789]		gi|151945077	371.918	100	75449.1	4.57	TAKPVPVITSEVTESLEDMIR	350	370	(N-term)_iTRAQ[0], Lysine(K)_iTRAQ[3]	155.31	100	2603.42	2603.49	0.0654297	25.1322	595162	67.2774			2010-03-11 00:26:43	5.07118	2.83452	5.69969	3.25233	2.0457	3.56557	5	5	5	7740.8	39255	21941.4	44120.2
36	FALSE	1	82	D7	U3 snoRNP protein [Saccharomyces cerevisiae YJM789]		gi|151945258	22.99	82.75	71635	4.81	IYPRPK	171	176	(N-term)_iTRAQ[0], Lysine(K)_iTRAQ[6]	22.99	82.75	1061.67	1061.63	-0.0418701	-39.4379	192094	37.3305			2010-03-10 18:51:54	2.78868	1.7447	2.92079	2.78868	1.7447	2.92079	1	1	1	6651.73	18549.5	11605.3	19428.3
534	FALSE	1	67	C16	nucleolar complex associated [Saccharomyces cerevisiae YJM789]		gi|151945296	318.768	100	93091.3	8.59	KFQSK	10	14	(N-term)_iTRAQ[0], Lysine(K)_iTRAQ[1,5]	23.12	83.258	1069.67	1069.68	0.0020752	1.94003	85012.3	24.3277			2010-03-10 18:20:43	1.21365	0.653661	1.06257	1.25153	0.667445	1.08384	4	4	4	9821.01	11919.3	6419.61	10435.5
535	FALSE	1	152	G3	nucleolar complex associated [Saccharomyces cerevisiae YJM789]		gi|151945296	318.768	100	93091.3	8.59	TPLGSYVAVQR	655	665	(N-term)_iTRAQ[0]	83.33	100	1334.76	1334.73	-0.0262451	-19.6629	237863	53.9326			2010-03-10 21:36:39	1.4379	0.608517	1.06358	1.25153	0.667445	1.08384	4	4	4	14528.9	20891.1	8841.07	15452.6
536	FALSE	1	270	K22	nucleolar complex associated [Saccharomyces cerevisiae YJM789]		gi|151945296	318.768	100	93091.3	8.59	FLNDVAWNKTPLGSYVAVQR	646	665	(N-term)_iTRAQ[0], Lysine(K)_iTRAQ[9]	117.78	100	2566.4	2566.43	0.0285645	11.1302	217399	63.6804			2010-03-10 23:50:54	1.00363	1.27187	1.33428	1.25153	0.667445	1.08384	4	4	4	12648	12693.9	16086.5	16875.9
537	FALSE	1	341	N19	nucleolar complex associated [Saccharomyces cerevisiae YJM789]		gi|151945296	318.768	100	93091.3	8.59	NIAFPELVTPVIISLR	582	597	(N-term)_iTRAQ[0]	95.54	100	1926.15	1926.23	0.0749512	38.9123	318890	73.5796			2010-03-11 00:35:17	1.4008	0.39228	0.91515	1.25153	0.667445	1.08384	4	4	4	10654	14924	4179.34	9749.98
37	FALSE	1	94	D19	U3 snoRNP protein [Saccharomyces cerevisiae YJM789]		gi|151945392	282.32	100	68207.2	8.96	KVEMTEAR	418	425	(N-term)_iTRAQ[0], Lysine(K)_iTRAQ[1]	37.63	99.407	1251.7	1251.7	0.00732422	5.85143	185635	27.2425			2010-03-10 19:21:13	0.994624	0.811949	1.04259	1.19859	0.479232	0.869525	3	3	3	20547.3	20436.9	16683.4	21422.5
64	FALSE	1	331	N9	U3 snoRNP protein [Saccharomyces cerevisiae YJM789]		gi|151945392	282.32	100	68207.2	8.96	AIAPNLTQLVGELVGAR	282	298	(N-term)_iTRAQ[0]	112.38	100	1866.09	1866.13	0.0338135	18.1199	3.27156e+06	69.8981			2010-03-11 00:43:34	1.32871	0.378737	0.7962	1.19859	0.479232	0.869525	3	3	3	85869.7	114096	32522	68369.4
66	FALSE	1	345	N23	U3 snoRNP protein [Saccharomyces cerevisiae YJM789]		gi|151945392	282.32	100	68207.2	8.96	LGLNFNVVSDAVTLDIYR	101	118	(N-term)_iTRAQ[0]	132.31	100	2153.17	2153.25	0.0734863	34.1293	627381	79.6427			2010-03-11 00:30:41	1.30293	0.357908	0.791973	1.19859	0.479232	0.869525	3	3	3	15683.7	20434.8	5613.33	12421.1
97	FALSE	1	197	H24	translation initiation factor eIF3 subunit [Saccharomyces cerevisiae YJM789]		gi|151945438	70.81	100	97339.6	5.77	TFANTVSWSPAGR	549	561	(N-term)_iTRAQ[0]	70.81	100	1537.79	1537.82	0.0274658	17.8606	102108	54.2654			2010-03-10 22:29:49	2.19361	1.80723	1.90155	2.19361	1.80723	1.90155	1	1	1	3098.07	6795.96	5598.94	5891.15
527	FALSE	1	281	L9	nucleolar protein [Saccharomyces cerevisiae YJM789]		gi|151945492	50.09	99.966	66010.4	5.69	ETMLSNWDEEFWANR	447	461	(N-term)_iTRAQ[0]	50.09	99.966	2071.93	2071.93	-0.00292969	-1.41399	795427	31.0159			2010-03-11 00:07:05	0.849301	0.523218	0.918158	0.849301	0.523218	0.918158	1	1	1	26836	22791.8	14041.1	24639.7
146	FALSE	1	114	E13	RNA exonuclease [Saccharomyces cerevisiae YJM789]		gi|151945554	432.68	100	38670.5	9.82	HLPFR	228	232	(N-term)_iTRAQ[0]	20.56	69.815	813.486	813.462	-0.0239868	-29.4865	66482.9	43.4879			2010-03-10 20:04:59	2.58506	0.697902	2.52389	2.03026	0.667808	1.95761	7	7	7	3063.31	7918.86	2137.89	7731.45
147	FALSE	1	118	E17	RNA exonuclease [Saccharomyces cerevisiae YJM789]		gi|151945554	432.68	100	38670.5	9.82	TVNVSSTTQYAPR	39	51	(N-term)_iTRAQ[0]	90.07	100	1567.82	1567.83	0.0123291	7.86385	342086	44.766			2010-03-10 20:15:22	1.00219	0.480526	1.02978	2.03026	0.667808	1.95761	7	7	7	24871.3	24925.7	11951.3	25612
148	FALSE	1	121	E20	RNA exonuclease [Saccharomyces cerevisiae YJM789]		gi|151945554	432.68	100	38670.5	9.82	EKVVEWR	162	168	(N-term)_iTRAQ[0], Lysine(K)_iTRAQ[2]	40.38	99.685	1233.72	1233.73	0.0101318	8.21243	196302	44.9181			2010-03-10 20:24:51	2.24635	0.853152	2.34572	2.03026	0.667808	1.95761	7	7	7	9915.96	22274.7	8459.83	23260.1
149	FALSE	1	127	F2	RNA exonuclease [Saccharomyces cerevisiae YJM789]		gi|151945554	432.68	100	38670.5	9.82	TWVSGIKPEHMK	169	180	(N-term)_iTRAQ[0], Lysine(K)_iTRAQ[7,12]	74.15	100	1845.04	1845	-0.0423584	-22.9579	225566	59.4214			2010-03-10 21:32:06	2.02762	0.664039	2.30236	2.03026	0.667808	1.95761	7	7	7	9675.19	19617.6	6424.7	22275.8
150	FALSE	1	147	F22	RNA exonuclease [Saccharomyces cerevisiae YJM789]		gi|151945554	432.68	100	38670.5	9.82	VVEWR	164	168	(N-term)_iTRAQ[0]	24.16	86.824	832.48	832.485	0.00537109	6.45192	61937	45.8458			2010-03-10 20:43:29	2.17184	0.902153	1.89839	2.03026	0.667808	1.95761	7	7	7	1861.14	4042.1	1679.03	3533.17
151	FALSE	1	160	G11	RNA exonuclease [Saccharomyces cerevisiae YJM789]		gi|151945554	432.68	100	38670.5	9.82	VFEFNPNK	82	89	(N-term)_iTRAQ[0], Lysine(K)_iTRAQ[8]	49.02	99.957	1282.7	1282.68	-0.0267334	-20.8414	111191	50.9666			2010-03-10 21:55:19	2.03817	0.562911	1.69617	2.03026	0.667808	1.95761	7	7	7	4914.29	10016.2	2766.31	8335.47
152	FALSE	1	336	N14	RNA exonuclease [Saccharomyces cerevisiae YJM789]		gi|151945554	432.68	100	38670.5	9.82	ISIVNYFGHVVLDEFVKPR	143	161	(N-term)_iTRAQ[0], Lysine(K)_iTRAQ[17]	134.34	100	2520.42	2520.47	0.0461426	18.3075	740405	70.263			2010-03-11 00:40:29	2.72215	0.61392	2.4376	2.03026	0.667808	1.95761	7	7	7	15893.9	43265.7	9757.6	38743.1
249	FALSE	1	69	C18	regulator of ribosome biogenesis [Saccharomyces cerevisiae YJM789]		gi|151945833	25.94	91.254	62168.5	4.46	RPIHTVK	263	269	(N-term)_iTRAQ[0], Lysine(K)_iTRAQ[7]	25.94	91.254	1138.73	1138.74	0.0123291	10.8271	94738.6	37.872			2010-03-10 18:15:13	1.59808	0.732684	1.45832	1.59808	0.732684	1.45832	1	1	1	5518.39	8818.86	4043.24	8047.56
693	FALSE	1	90	D15	conserved protein [Saccharomyces cerevisiae YJM789]		gi|151946019	26.87	92.94	39892.6	9.57	KVEKPLSQTR	9	18	(N-term)_iTRAQ[0], Lysine(K)_iTRAQ[1,4]	26.87	92.94	1618	1617.98	-0.0217285	-13.4292	370375	24.7091			2010-03-10 19:12:59	0.645533	0.449764	0.711647	0.645533	0.449764	0.711647	1	1	1	55073.8	35551.9	24770.2	39193.1
47	FALSE	1	138	F13	U3 snoRNP protein [Saccharomyces cerevisiae YJM789]		gi|151946073	235.848	100	117647	4.97	SSTYEVPLPQR	267	277	(N-term)_iTRAQ[0]	51.29	99.974	1420.76	1420.74	-0.0148926	-10.4822	75652.5	53.7229			2010-03-10 21:06:09	2.06904	1.38429	2.36038	2.62569	1.67144	2.87554	4	4	4	2864.11	5925.97	3964.75	6760.38
48	FALSE	1	144	F19	U3 snoRNP protein [Saccharomyces cerevisiae YJM789]		gi|151946073	235.848	100	117647	4.97	ELMFREER	385	392	(N-term)_iTRAQ[0]	45.18	99.896	1253.64	1253.66	0.0194092	15.4822	215381	24.1955			2010-03-10 20:50:14	2.43867	1.64428	2.66137	2.62569	1.67144	2.87554	4	4	4	4692.34	11443	7715.53	12488.1
51	FALSE	1	162	G13	U3 snoRNP protein [Saccharomyces cerevisiae YJM789]		gi|151946073	235.848	100	117647	4.97	MPIGQEWTSR	863	872	(N-term)_iTRAQ[0]	60.04	99.997	1348.68	1348.67	-0.0125732	-9.32263	561473	43.6026			2010-03-10 21:59:54	3.45452	2.07054	3.91323	2.62569	1.67144	2.87554	4	4	4	15658	54090.8	32420.5	61273.4
57	FALSE	1	205	I5	U3 snoRNP protein [Saccharomyces cerevisiae YJM789]		gi|151946073	235.848	100	117647	4.97	YQSSAVPFPFENR	842	854	(N-term)_iTRAQ[0]	80.34	100	1685.84	1685.83	-0.0118408	-7.02369	632482	64.2427			2010-03-10 23:31:36	2.72687	1.65605	2.78133	2.62569	1.67144	2.87554	4	4	4	14292.7	38974.3	23669.4	39752.7
696	FALSE	1	128	F3	conserved protein [Saccharomyces cerevisiae YJM789]		gi|151946195	20.65	70.434	52325.1	9.01	SLMANMLNWR	75	84	(N-term)_iTRAQ[0]	20.65	70.434	1379.7	1379.76	0.0571289	41.4066	220873	30.389			2010-03-10 21:29:21	1.45932	0.89294	1.35788	1.45932	0.89294	1.35788	1	1	1	16344.9	23852.4	14595	22194.4
710	FALSE	1	133	F8	chromosome stability-related protein [Saccharomyces cerevisiae YJM789]		gi|151946433	20.03	65.897	50949	9.37	NYNFIFMSRK	154	163	(N-term)_iTRAQ[0], Lysine(K)_iTRAQ[10], Oxidation (M)[7]	20.03	65.897	1623.86	1623.8	-0.0601807	-37.0603	57890.5	25.5304			2010-03-10 21:17:26	0.973159	0.702373	0.937339	0.973159	0.702373	0.937339	1	1	1	7342.44	7145.36	5157.13	6882.35
96	FALSE	1	138	F13	translation initiation factor eIF3 subunit [Saccharomyces cerevisiae YJM789]		gi|151946470	41.02	99.728	124061	5.97	APPPFRPENAIK	2	13	(N-term)_iTRAQ[0], Lysine(K)_iTRAQ[12]	41.02	99.728	1624.94	1624.92	-0.0223389	-13.7475	325956	36.1166			2010-03-10 21:04:18	1.91672	1.8199	1.91331	1.91672	1.8199	1.91331	1	1	1	17516.2	33573.6	31877.8	33514
702	FALSE	1	185	H12	conserved protein [Saccharomyces cerevisiae YJM789]		gi|151946633	58.23	99.995	60872.6	4.8	AFLTFAQR	420	427	(N-term)_iTRAQ[0]	58.23	99.995	1097.62	1097.62	-0.00366211	-3.3364	139039	55.6333			2010-03-10 22:53:55	4.91265	1.96959	4.08624	4.91265	1.96959	4.08624	1	1	1	2107.52	10353.5	4150.94	8611.82
412	FALSE	1	109	E8	Protein component of the large (60S) ribosomal subunit, nearly identical to Rpl20Bp and has similar		gi|154199621	281	100	23306	10.3	EYQVIGR	6	12	(N-term)_iTRAQ[0]	41.62	99.764	1008.56	1008.53	-0.0320435	-31.7715	770902	61.8663			2010-03-10 19:49:21	1.34832	0.487609	0.182301	1.25352	0.450545	0.277446	6	6	6	40030.5	53973.7	19519.2	7297.59
413	FALSE	1	119	E18	Protein component of the large (60S) ribosomal subunit, nearly identical to Rpl20Bp and has similar		gi|154199621	281	100	23306	10.3	RLPTESVPEPK	13	23	(N-term)_iTRAQ[0], Lysine(K)_iTRAQ[11]	47.14	99.934	1540.89	1540.9	0.0098877	6.41685	551411	51.3962			2010-03-10 20:18:07	1.26739	0.432313	0.402137	1.25352	0.450545	0.277446	6	6	6	36682.6	46491.3	15858.3	14751.4
414	FALSE	1	123	E22	Protein component of the large (60S) ribosomal subunit, nearly identical to Rpl20Bp and has similar		gi|154199621	281	100	23306	10.3	FPLPHR	150	155	(N-term)_iTRAQ[0]	21.67	76.623	910.538	910.548	0.0100708	11.0603	186739	54.8779			2010-03-10 20:30:39	1.47135	0.275432	0.410869	1.25352	0.450545	0.277446	6	6	6	13698.3	20155.1	3772.96	5628.21
415	FALSE	1	141	F16	Protein component of the large (60S) ribosomal subunit, nearly identical to Rpl20Bp and has similar		gi|154199621	281	100	23306	10.3	AHFKEYQVIGR	2	12	(N-term)_iTRAQ[0], Lysine(K)_iTRAQ[4]	82.29	100	1635.92	1635.93	0.00915527	5.5964	805803	41.8877			2010-03-10 20:55:25	0.948787	0.865304	0.0807571	1.25352	0.450545	0.277446	6	6	6	97839.1	92828.4	84660.5	7901.2
416	FALSE	1	153	G4	Protein component of the large (60S) ribosomal subunit, nearly identical to Rpl20Bp and has similar		gi|154199621	281	100	23306	10.3	DLKFPLPHR	147	155	(N-term)_iTRAQ[0], Lysine(K)_iTRAQ[3]	39.55	99.619	1410.85	1410.82	-0.0306396	-21.7172	566337	54.6334			2010-03-10 21:37:52	1.22668	0.586217	0.551734	1.25352	0.450545	0.277446	6	6	6	38671.6	47437.6	22669.9	21336.4
417	FALSE	1	188	H15	Protein component of the large (60S) ribosomal subunit, nearly identical to Rpl20Bp and has similar		gi|154199621	281	100	23306	10.3	NFGVWVR	74	80	(N-term)_iTRAQ[0]	48.73	99.954	1021.57	1021.59	0.0168457	16.49	720733	59.1648			2010-03-10 22:45:59	1.32574	0.284001	0.339859	1.25352	0.450545	0.277446	6	6	6	52381	69443.4	14876.3	17802.2
751	FALSE	1	115	E14	Chain A, Crystal Structure Of The Yeast Nucleosome Core Particle Reveals Fundamental Differences In		gi|15988132	41.39	99.751	17679.4	11.43	YKPGTVALR	41	49	(N-term)_iTRAQ[0], Lysine(K)_iTRAQ[2]	41.39	99.751	1292.79	1292.78	-0.0151367	-11.7085	169413	37.9445			2010-03-10 20:07:26	3.48888	0.791326	1.22345	3.48888	0.791326	1.22345	1	1	1	11319.5	39492.4	8957.41	13848.8
744	FALSE	1	142	F17	Chain B, Crystal Structure Of The Yeast Nucleosome Core Particle Reveals Fundamental Differences In		gi|15988133	67.93	99.999	12959.6	11.36	DNIQGITKPAIR	24	35	(N-term)_iTRAQ[0], Lysine(K)_iTRAQ[8]	67.93	99.999	1613.96	1613.97	0.0140381	8.69792	1.042e+06	52.4464			2010-03-10 20:53:53	3.14516	0.890041	1.11561	3.14516	0.890041	1.11561	1	1	1	43004.2	135255	38275.5	47975.9
782	FALSE	1	202	I2	ATP-dependent RNA helicase ROK1 (Rescuer of KEM1 protein 1)		gi|160358657	213.88	100	73121.1	9.27	ELDFFR	48	53	(N-term)_iTRAQ[0]	26.87	92.94	970.512	970.519	0.00714111	7.35809	146164	46.4738			2010-03-10 23:34:58	3.00633	1.77208	2.27921	4.1741	1.89646	3.2043	2	2	2	3264.85	9815.19	5785.57	7441.26
783	FALSE	1	336	N14	ATP-dependent RNA helicase ROK1 (Rescuer of KEM1 protein 1)		gi|160358657	213.88	100	73121.1	9.27	GNVSGIDIPLPIGSFEDLISR	106	126	(N-term)_iTRAQ[0]	187.01	100	2343.27	2343.32	0.0517578	22.0879	720822	87.061			2010-03-11 00:40:47	5.7955	2.02957	4.50486	4.1741	1.89646	3.2043	2	2	2	2579.92	14951.9	5236.13	11622.2
780	FALSE	1	113	E12	ATP-dependent RNA helicase SUB2 (Suppressor of BRR1 protein 2)		gi|160358710	204.65	100	55134.9	5.34	NKDTAPHIVVATPGR	180	194	(N-term)_iTRAQ[0], Lysine(K)_iTRAQ[2]	87.41	100	1864.07	1864.01	-0.0535889	-28.7484	280823	53.1179			2010-03-10 20:01:18	1.42562	1.23407	1.36764	1.67482	1.29494	1.48391	2	2	2	12643.9	18025.5	15603.4	17292.4
781	FALSE	1	356	O10	ATP-dependent RNA helicase SUB2 (Suppressor of BRR1 protein 2)		gi|160358710	204.65	100	55134.9	5.34	NFVIDECDKVLEELDMR	211	227	(N-term)_iTRAQ[0], Lysine(K)_iTRAQ[9], MMTS (C)[7]	117.24	100	2402.16	2402.2	0.0341797	14.2287	562276	65.3696			2010-03-11 00:55:13	1.96758	1.35882	1.61006	1.67482	1.29494	1.48391	2	2	2	18813.1	37016.2	25563.6	30290.2
786	FALSE	1	82	D7	ATP-dependent RNA helicase DBP10 (DEAD box protein 10)		gi|160380606	69.1175	100	128691	9.09	KQLAPIQR	708	715	(N-term)_iTRAQ[0], Lysine(K)_iTRAQ[1]	31.42	97.524	1241.79	1241.75	-0.0480957	-38.7308	436419	32.998			2010-03-10 18:50:41	0.380787	0.256294	0.340812	0.402827	0.270171	0.372225	2	2	2	73977.2	28169.6	18959.9	25212.3
787	FALSE	1	170	G21	ATP-dependent RNA helicase DBP10 (DEAD box protein 10)		gi|160380606	69.1175	100	128691	9.09	KTIPLILQSR	166	175	(N-term)_iTRAQ[0], Lysine(K)_iTRAQ[1]	38.7	99.537	1456.95	1456.98	0.0310059	21.2814	95137.4	33.4808			2010-03-10 22:21:16	0.426143	0.2848	0.406533	0.402827	0.270171	0.372225	2	2	2	15557.5	6629.71	4430.77	6324.63
785	FALSE	1	272	K24	ATP-dependent RNA helicase DBP7 (DEAD box protein 7)		gi|160380629	135.98	100	93627	9.33	TLPADSQFVSSLFTSNR	100	116	(N-term)_iTRAQ[0]	135.98	100	2014.04	2014.07	0.0352783	17.5162	157873	65.4137			2010-03-10 23:49:59	1.49631	0.843632	1.83122	1.49631	0.843632	1.83122	1	1	1	5842.93	8742.84	4929.28	10699.7
784	FALSE	1	218	I18	ATP-dependent RNA helicase MAK5 (Maintenance of killer protein 5)		gi|160409988	61.25	99.997	98645.7	8.67	GLDIPGVQHVIHYHLPR	538	554	(N-term)_iTRAQ[0]	61.25	99.997	2095.17	2095.22	0.0541992	25.8687	32633.4	70.5801			2010-03-10 23:18:07	1.19593	0.844976	1.29185	1.19593	0.844976	1.29185	1	1	1	1649.27	1972.42	1393.59	2130.61
804	FALSE	1	158	G9	argininosuccinate synthetase (ARG1; E.C. 6.8.4.5)		gi|171085	23.1	83.181	51797.3	5.52	LTYTDNK	234	240	(N-term)_iTRAQ[0], Lysine(K)_iTRAQ[7]	23.1	83.181	1142.63	1142.62	-0.0126953	-11.1106	57419.5	43.6637			2010-03-10 21:50:24	1.30702	0.686752	1.32122	1.30702	0.686752	1.32122	1	1	1	3366.99	4400.74	2312.29	4448.54
24	FALSE	1	118	E17	V-ATPase		gi|171099	286.17	100	47346.8	6.69	NVQEFTTAAR	223	232	(N-term)_iTRAQ[0]	29.73	96.346	1280.67	1280.68	0.0090332	7.05349	108698	24.4779			2010-03-10 20:16:54	1.36271	0.900619	1.49043	1.71907	1.56753	1.73472	3	3	3	7304.08	9953.37	6578.19	10886.2
25	FALSE	1	311	M13	V-ATPase		gi|171099	286.17	100	47346.8	6.69	TLPINNMPVPEYLENFQWQTR	80	100	(N-term)_iTRAQ[0]	93.39	100	2734.38	2734.38	0	0	208616	68.1481			2010-03-11 00:23:39	2.01937	1.87563	1.84571	1.71907	1.56753	1.73472	3	3	3	3957.58	7991.84	7422.94	7304.56
26	FALSE	1	330	N8	V-ATPase		gi|171099	286.17	100	47346.8	6.69	SIKDLITLISNESSQLDADVR	107	127	(N-term)_iTRAQ[0], Lysine(K)_iTRAQ[3]	163.05	100	2605.43	2605.44	0.0144043	5.52857	351358	74.2097			2010-03-11 00:44:47	1.84613	2.28014	1.89763	1.71907	1.56753	1.73472	3	3	3	8107.71	14967.9	18486.7	15385.5
27	FALSE	1	112	E11	vacuolar H+-ATPase 52 kDa subunit		gi|171122	210.098	100	61406.2	5.09	KAVEQGFNVKPR	14	25	(N-term)_iTRAQ[0], Lysine(K)_iTRAQ[1,10]	25.16	89.534	1805.08	1805.03	-0.0513916	-28.4706	57810.2	20.4048			2010-03-10 19:59:28	1.22594	1.51644	1.65238	1.13542	1.40076	1.55395	3	3	3	5703.71	6992.43	8649.34	9424.67
28	FALSE	1	116	E15	vacuolar H+-ATPase 52 kDa subunit		gi|171122	210.098	100	61406.2	5.09	AVEQGFNVKPR	15	25	(N-term)_iTRAQ[0], Lysine(K)_iTRAQ[9]	65.71	99.999	1532.88	1532.87	-0.00891113	-5.81333	686227	48.6061			2010-03-10 20:08:39	1.06056	1.43688	1.479	1.13542	1.40076	1.55395	3	3	3	43862.3	46518.6	63025	64872.6
29	FALSE	1	329	N7	vacuolar H+-ATPase 52 kDa subunit		gi|171122	210.098	100	61406.2	5.09	TVFESLDQAWSLLR	453	466	(N-term)_iTRAQ[0]	120.23	100	1808.97	1809	0.0366211	20.2442	539250	71.9202			2010-03-11 00:45:24	1.12579	1.26138	1.53545	1.13542	1.40076	1.55395	3	3	3	12643.4	14233.9	15948.1	19413.3
672	FALSE	1	194	H21	D-fructose-6-phosphate amidotransferase (EC 2.6.1.16)		gi|171596	42.07	99.787	87275.6	5.98	EIYEQPESTFNTMR	359	372	(N-term)_iTRAQ[0]	42.07	99.787	1888.89	1888.93	0.0455322	24.1053	27799.3	32.4844			2010-03-10 22:36:32	1.26824	1.21164	1.51734	1.26824	1.21164	1.51734	1	1	1	2097.83	2660.55	2541.81	3183.12
788	FALSE	1	131	F6	ATP-dependent RNA helicase		gi|171656	573.16	100	92498.2	8.87	LTQEFVR	419	425	(N-term)_iTRAQ[0]	50.39	99.969	1036.59	1036.57	-0.0233154	-22.4924	197573	51.4425			2010-03-10 21:22:01	0.517778	0.476331	1.01687	0.531341	0.428961	1.03623	6	6	6	14272.1	7389.8	6798.27	14513
789	FALSE	1	149	F24	ATP-dependent RNA helicase		gi|171656	573.16	100	92498.2	8.87	SRPDIVIATPGR	322	333	(N-term)_iTRAQ[0]	52.6	99.981	1425.83	1425.84	0.0111084	7.79083	260086	28.4154			2010-03-10 20:38:53	0.693258	0.751693	1.16687	0.531341	0.428961	1.03623	6	6	6	9264.91	6422.97	6964.37	10810.9
790	FALSE	1	296	L24	ATP-dependent RNA helicase		gi|171656	573.16	100	92498.2	8.87	DHLKPALLFNLIR	430	442	(N-term)_iTRAQ[0], Lysine(K)_iTRAQ[4]	71.74	100	1838.13	1838.19	0.0643311	34.9982	195837	61.7117			2010-03-11 00:15:59	0.53697	0.335494	0.723	0.531341	0.428961	1.03623	6	6	6	20557	11038.5	6896.75	14862.7
791	FALSE	1	316	M18	ATP-dependent RNA helicase		gi|171656	573.16	100	92498.2	8.87	FVSGITFGLAVGGLNLR	298	314	(N-term)_iTRAQ[0]	111.22	100	1865.08	1865.15	0.0709229	38.0268	216178	64.5717			2010-03-11 00:26:06	0.53239	0.371168	1.06345	0.531341	0.428961	1.03623	6	6	6	12208.3	6499.56	4531.32	12982.9
792	FALSE	1	340	N18	ATP-dependent RNA helicase		gi|171656	573.16	100	92498.2	8.87	NLEVPVLICTDLASR	497	511	(N-term)_iTRAQ[0], MMTS (C)[9]	100.7	100	1832.97	1833.05	0.0782471	42.6886	1.24894e+06	71.2727			2010-03-11 00:36:12	0.432622	0.459579	1.21508	0.531341	0.428961	1.03623	6	6	6	35845.3	15507.5	16473.7	43555
793	FALSE	1	357	O11	ATP-dependent RNA helicase		gi|171656	573.16	100	92498.2	8.87	MLEEGFQDELNEIMGLLPSNR	360	380	(N-term)_iTRAQ[0]	186.51	100	2579.26	2579.29	0.0280762	10.8854	628836	78.6359			2010-03-11 00:55:32	0.506891	0.304047	1.11684	0.531341	0.428961	1.03623	6	6	6	17845.3	9045.61	5425.8	19930.3
614	FALSE	1	118	E17	hsc82 protein		gi|171723	603.228	100	91342.1	4.76	TKPLWTR	269	275	(N-term)_iTRAQ[0], Lysine(K)_iTRAQ[2]	30.61	97.016	1189.73	1189.74	0.00732422	6.1562	560372	33.133			2010-03-10 20:14:46	1.99569	1.64761	1.89054	1.66119	1.72852	1.70095	7	7	7	27238.5	54359.7	44878.4	51495.4
615	FALSE	1	163	G14	hsc82 protein		gi|171723	603.228	100	91342.1	4.76	TGQFGWSANMER	576	587	(N-term)_iTRAQ[0]	93.13	100	1527.71	1527.71	-0.0032959	-2.15741	1.81852e+06	51.4548			2010-03-10 22:02:21	1.86152	2.15779	1.89879	1.66119	1.72852	1.70095	7	7	7	51779.6	96388.9	111730	98318.4
616	FALSE	1	166	G17	hsc82 protein		gi|171723	603.228	100	91342.1	4.76	LLDAPAAIR	567	575	(N-term)_iTRAQ[0]	58.51	99.995	1083.66	1083.69	0.020752	19.1498	188981	68.5038			2010-03-10 22:13:02	1.73541	1.73526	1.64734	1.66119	1.72852	1.70095	7	7	7	4504.45	7817.09	7816.41	7420.35
617	FALSE	1	176	H3	hsc82 protein		gi|171723	603.228	100	91342.1	4.76	GVVDSEDLPLNLSR	363	376	(N-term)_iTRAQ[0]	72.83	100	1657.89	1657.89	-0.00012207	-0.07363	406502	65.7226			2010-03-10 23:10:26	0.895769	1.37739	1.40214	1.66119	1.72852	1.70095	7	7	7	13539.4	12128.2	18649.1	18984.2
618	FALSE	1	176	H3	hsc82 protein		gi|171723	603.228	100	91342.1	4.76	RAPFDLFESK	322	331	(N-term)_iTRAQ[0], Lysine(K)_iTRAQ[10]	29.83	96.429	1497.83	1497.82	-0.00976562	-6.51984	366625	36.6134			2010-03-10 23:10:45	1.80067	1.09663	1.48385	1.66119	1.72852	1.70095	7	7	7	14946.2	26913.3	16390.4	22178
619	FALSE	1	206	I6	hsc82 protein		gi|171723	603.228	100	91342.1	4.76	QLETEPDLFIR	55	65	(N-term)_iTRAQ[0]	84.51	100	1504.81	1504.8	-0.00976562	-6.48959	880158	69.4019			2010-03-10 23:28:50	2.02942	2.46927	1.97591	1.66119	1.72852	1.70095	7	7	7	17454.1	35421.7	43099.1	34487.8
620	FALSE	1	397	P24	hsc82 protein		gi|171723	603.228	100	91342.1	4.76	DLTNLLFETALLTSGFSLEEPTSFASR	637	663	(N-term)_iTRAQ[0]	234.81	100	3103.6	3103.67	0.0722656	23.2845	1.12657e+06	75.5616			2010-03-11 01:10:16	1.65411	2.00361	1.69454	1.66119	1.72852	1.70095	7	7	7	8278.57	13693.7	16587	14028.4
465	FALSE	1	105	E4	polyadenylate-binding protein		gi|172092	562.927	100	71443.9	5.8	RSQLAQQIQAR	404	414	(N-term)_iTRAQ[0]	39.56	99.62	1442.83	1442.79	-0.0404053	-28.0042	478709	17.9424			2010-03-10 19:38:40	2.93672	1.35359	2.26155	2.27601	1.23618	1.6859	7	7	7	13907.4	40842.2	18825	31452.4
466	FALSE	1	138	F13	polyadenylate-binding protein		gi|172092	562.927	100	71443.9	5.8	IMWSQR	111	116	(N-term)_iTRAQ[0]	32.71	98.16	964.516	964.505	-0.0108032	-11.2007	265795	42.8784			2010-03-10 21:03:42	2.93651	1.4335	1.79314	2.27601	1.23618	1.6859	7	7	7	8387.23	24629.2	12023.1	15039.5
467	FALSE	1	163	G14	polyadenylate-binding protein		gi|172092	562.927	100	71443.9	5.8	GFGFVNYEKHEDAVK	260	274	(N-term)_iTRAQ[0], Lysine(K)_iTRAQ[9,15]	121.37	100	2172.15	2172.12	-0.0219727	-10.1156	151934	50.9141			2010-03-10 22:03:53	2.34905	1.5608	1.83495	2.27601	1.23618	1.6859	7	7	7	7134.69	16759.8	11135.8	13091.8
468	FALSE	1	163	G14	polyadenylate-binding protein		gi|172092	562.927	100	71443.9	5.8	NGPVYGVPPQGGFPR	478	492	(N-term)_iTRAQ[0]	23.65	85.182	1685.89	1685.89	-0.00317383	-1.88259	39053.7	58.2861			2010-03-10 22:05:07	1.62303	0.796449	1.39869	2.27601	1.23618	1.6859	7	7	7	2036.5	3305.3	1621.97	2848.42
469	FALSE	1	177	H4	polyadenylate-binding protein		gi|172092	562.927	100	71443.9	5.8	GFGFVHFEEEGAAK	167	180	(N-term)_iTRAQ[0], Lysine(K)_iTRAQ[14]	83.09	100	1812.92	1812.89	-0.029541	-16.2947	347746	47.3537			2010-03-10 23:07:59	1.37219	0.979425	1.27592	2.27601	1.23618	1.6859	7	7	7	20070	27539.7	19657	25607.6
470	FALSE	1	183	H10	polyadenylate-binding protein		gi|172092	562.927	100	71443.9	5.8	NQQIVAGKPLYVAIAQR	383	399	(N-term)_iTRAQ[0], Lysine(K)_iTRAQ[8]	125.24	100	2157.28	2157.22	-0.0510254	-23.6527	767145	56.7881			2010-03-10 22:57:17	2.61368	1.23869	1.62728	2.27601	1.23618	1.6859	7	7	7	31440.7	82176	38945.3	51163
471	FALSE	1	335	N13	polyadenylate-binding protein		gi|172092	562.927	100	71443.9	5.8	ALYDTFSVFGDILSSK	141	156	(N-term)_iTRAQ[0], Lysine(K)_iTRAQ[16]	138.31	100	2051.09	2051.14	0.0483398	23.5678	455493	73.0763			2010-03-11 00:42:01	2.68314	1.50746	1.79131	2.27601	1.23618	1.6859	7	7	7	10737.3	28809.7	16186.1	19233.9
174	FALSE	1	158	G9	ribosomal protein S13 [Saccharomyces cerevisiae RM11-1a]		gi|190404968	128.26	100	21231	10.28	NAPAWFK	35	41	(N-term)_iTRAQ[0], Lysine(K)_iTRAQ[7]	43.7	99.854	1121.64	1121.61	-0.0269775	-24.052	256392	55.5038			2010-03-10 21:47:58	2.10983	1.28866	2.02389	2.08952	1.43	2.23855	2	2	2	10283.6	21696.7	13252.1	20812.9
175	FALSE	1	206	I6	ribosomal protein S13 [Saccharomyces cerevisiae RM11-1a]		gi|190404968	128.26	100	21231	10.28	KGLTPSQIGVLLR	57	69	(N-term)_iTRAQ[0], Lysine(K)_iTRAQ[1]	84.56	100	1670.06	1670.04	-0.0137939	-8.25956	712693	43.0095			2010-03-10 23:29:08	2.06941	1.58683	2.47598	2.08952	1.43	2.23855	2	2	2	34271	70920.7	54382.3	84854.2
275	FALSE	1	106	E5	protein SIK1 [Saccharomyces cerevisiae RM11-1a]		gi|190405265	755.26	100	67378.2	8.96	VKLQQDDIGSR	20	30	(N-term)_iTRAQ[0], Lysine(K)_iTRAQ[2]	68.38	100	1546.88	1546.83	-0.0527344	-34.0908	429434	43.4334			2010-03-10 19:41:43	0.818304	0.665357	0.942502	1.12856	0.530021	0.790865	7	7	7	41662.2	34092.4	27720.2	39266.7
276	FALSE	1	116	E15	protein SIK1 [Saccharomyces cerevisiae RM11-1a]		gi|190405265	755.26	100	67378.2	8.96	AQLGLGHAYSR	150	160	(N-term)_iTRAQ[0]	82.49	100	1316.72	1316.71	-0.00524902	-3.98644	162411	53.7018			2010-03-10 20:10:10	1.17188	0.625601	0.982015	1.12856	0.530021	0.790865	7	7	7	10925	12802.7	6834.69	10728.5
277	FALSE	1	243	J19	protein SIK1 [Saccharomyces cerevisiae RM11-1a]		gi|190405265	755.26	100	67378.2	8.96	LKEVQEQINDFGAFTK	31	46	(N-term)_iTRAQ[0], Lysine(K)_iTRAQ[2,16]	111.23	100	2299.27	2299.31	0.0458984	19.9622	181255	56.7801			2010-03-10 23:44:11	1.12914	0.660153	1.00072	1.12856	0.530021	0.790865	7	7	7	14344	16196.3	9469.2	14354.3
278	FALSE	1	280	L8	protein SIK1 [Saccharomyces cerevisiae RM11-1a]		gi|190405265	755.26	100	67378.2	8.96	ISMGQDISETDMENVCVFAQR	257	277	(N-term)_iTRAQ[0], MMTS (C)[16]	162.63	100	2563.14	2563.12	-0.017334	-6.76279	401245	74.2971			2010-03-11 00:06:47	1.10028	0.471165	0.900458	1.12856	0.530021	0.790865	7	7	7	8305.32	9138.19	3913.18	7478.59
279	FALSE	1	310	M12	protein SIK1 [Saccharomyces cerevisiae RM11-1a]		gi|190405265	755.26	100	67378.2	8.96	LIELVSFAPFK	47	57	(N-term)_iTRAQ[0], Lysine(K)_iTRAQ[11]	96.6	100	1551.94	1551.96	0.0241699	15.574	563293	77.2537			2010-03-11 00:22:44	1.46467	0.347766	0.835211	1.12856	0.530021	0.790865	7	7	7	18508	27108.2	6436.47	15458.1
280	FALSE	1	338	N16	protein SIK1 [Saccharomyces cerevisiae RM11-1a]		gi|190405265	755.26	100	67378.2	8.96	MHTVAPNLSELIGEVIGAR	296	314	(N-term)_iTRAQ[0]	121.04	100	2151.17	2151.24	0.0666504	30.9833	1.68811e+06	63.1948			2010-03-11 00:37:24	1.03998	0.493108	0.329924	1.12856	0.530021	0.790865	7	7	7	94200.1	97965.9	46450.8	31078.8
281	FALSE	1	345	N23	protein SIK1 [Saccharomyces cerevisiae RM11-1a]		gi|190405265	755.26	100	67378.2	8.96	APIEYLLFEEPTGYAVFK	2	19	(N-term)_iTRAQ[0], Lysine(K)_iTRAQ[18]	112.89	100	2375.28	2375.35	0.074707	31.4519	280410	73.2831			2010-03-11 00:30:59	1.2849	0.529243	0.84203	1.12856	0.530021	0.790865	7	7	7	10269.9	13195.8	5435.25	8647.54
158	FALSE	1	129	F4	ribosome biogenesis [Saccharomyces cerevisiae RM11-1a]		gi|190405562	235.898	100	31712.4	9.17	KLNIYQQSEGDLK	204	216	(N-term)_iTRAQ[0], Lysine(K)_iTRAQ[1,13]	96.36	100	1968.11	1968.07	-0.0483398	-24.5615	78203.1	52.9763			2010-03-10 21:27:13	0.209194	0.51696	1.18166	0.0971654	0.473993	1.2103	3	3	3	10297	2154.07	5323.15	12167.6
159	FALSE	1	137	F12	ribosome biogenesis [Saccharomyces cerevisiae RM11-1a]		gi|190405562	235.898	100	31712.4	9.17	SQSEREEEWLEK	176	187	(N-term)_iTRAQ[0], Lysine(K)_iTRAQ[12]	66.48	99.999	1837.92	1837.89	-0.0323486	-17.6007	1.2125e+06	35.026			2010-03-10 21:06:46	0.0678814	0.458012	1.26136	0.0971654	0.473993	1.2103	3	3	3	121245	8230.31	55531.9	152934
160	FALSE	1	159	G10	ribosome biogenesis [Saccharomyces cerevisiae RM11-1a]		gi|190405562	235.898	100	31712.4	9.17	KLEELASRPVIR	161	172	(N-term)_iTRAQ[0], Lysine(K)_iTRAQ[1]	74.06	100	1699.05	1699.01	-0.0361328	-21.2665	1.35945e+06	25.0695			2010-03-10 21:50:43	0.0646005	0.449761	1.18944	0.0971654	0.473993	1.2103	3	3	3	110546	7141.31	49719.2	131488
130	FALSE	1	86	D11	small nucleolar RNP protein [Saccharomyces cerevisiae RM11-1a]		gi|190405871	291.67	100	23736.5	11.46	VVGPPKPK	128	135	(N-term)_iTRAQ[0], Lysine(K)_iTRAQ[6,8]	31.41	97.518	1253.83	1253.78	-0.0509033	-40.5982	579076	45.3272			2010-03-10 19:02:36	1.30978	0.85196	1.07956	1.48479	0.763352	1.05258	3	3	3	32884.6	43071.7	28016.4	35500.9
131	FALSE	1	330	N8	small nucleolar RNP protein [Saccharomyces cerevisiae RM11-1a]		gi|190405871	291.67	100	23736.5	11.46	VDEILGPLNEVFFTIK	78	93	(N-term)_iTRAQ[0], Lysine(K)_iTRAQ[16]	116.07	100	2122.2	2122.23	0.0258789	12.1944	148384	69.3674			2010-03-11 00:45:06	1.72607	0.673213	0.992391	1.48479	0.763352	1.05258	3	3	3	5718.46	9870.45	3849.74	5674.95
132	FALSE	1	340	N18	small nucleolar RNP protein [Saccharomyces cerevisiae RM11-1a]		gi|190405871	291.67	100	23736.5	11.46	SFQQGPPDTVLEMGAFLHPCEGDIVCR	28	54	(N-term)_iTRAQ[0], MMTS (C)[20,26]	144.19	100	3182.43	3182.49	0.0612793	19.2555	249100	61.6958			2010-03-11 00:36:48	1.4479	0.775537	1.08852	1.48479	0.763352	1.05258	3	3	3	4905.09	7102.07	3804.08	5339.27
528	FALSE	1	107	E6	nucleolar complex-associated protein 3 [Saccharomyces cerevisiae RM11-1a]		gi|190406043	522.78	100	84955.2	5.73	IRPLTETEKK	194	203	(N-term)_iTRAQ[0], Lysine(K)_iTRAQ[9,10]	44.1	99.866	1647.02	1646.97	-0.0515137	-31.2769	876056	33.3592			2010-03-10 19:44:10	0.693137	0.366471	0.723762	0.678538	0.471493	0.733153	6	6	6	108364	75111.4	39712.4	78430
529	FALSE	1	140	F15	nucleolar complex-associated protein 3 [Saccharomyces cerevisiae RM11-1a]		gi|190406043	522.78	100	84955.2	5.73	VMEEPEENTAALGR	148	161	(N-term)_iTRAQ[0]	104.56	100	1689.82	1689.82	-0.00598145	-3.53969	501387	67.9161			2010-03-10 20:58:47	0.708307	0.584389	0.794586	0.678538	0.471493	0.733153	6	6	6	26308.7	18634.6	15374.5	20904.5
530	FALSE	1	159	G10	nucleolar complex-associated protein 3 [Saccharomyces cerevisiae RM11-1a]		gi|190406043	522.78	100	84955.2	5.73	KEMQQIEEEMR	378	388	(N-term)_iTRAQ[0], Lysine(K)_iTRAQ[1]	80.79	100	1738.87	1738.83	-0.0397949	-22.8855	579735	43.4907			2010-03-10 21:51:19	0.610374	0.459345	0.713779	0.678538	0.471493	0.733153	6	6	6	80200.2	48952.1	36839.6	57245.2
531	FALSE	1	187	H14	nucleolar complex-associated protein 3 [Saccharomyces cerevisiae RM11-1a]		gi|190406043	522.78	100	84955.2	5.73	ALDHVFFR	549	556	(N-term)_iTRAQ[0]	55.11	99.989	1148.63	1148.65	0.0142822	12.4341	293579	72.7892			2010-03-10 22:48:07	0.801204	0.400427	0.646625	0.678538	0.471493	0.733153	6	6	6	11490.4	9206.12	4601.04	7429.95
532	FALSE	1	190	H17	nucleolar complex-associated protein 3 [Saccharomyces cerevisiae RM11-1a]		gi|190406043	522.78	100	84955.2	5.73	GSSWDEEEQDYEMVPR	48	63	(N-term)_iTRAQ[0]	127.22	100	2100.89	2100.93	0.0327148	15.5719	762076	80.4128			2010-03-10 22:41:43	0.639052	0.539931	0.738565	0.678538	0.471493	0.733153	6	6	6	25159	16077.9	13584.1	18581.5
533	FALSE	1	310	M12	nucleolar complex-associated protein 3 [Saccharomyces cerevisiae RM11-1a]		gi|190406043	522.78	100	84955.2	5.73	ILQLKEDIADLVTK	134	147	(N-term)_iTRAQ[0], Lysine(K)_iTRAQ[5,14]	111	100	2031.24	2031.27	0.0240479	11.839	596412	57.5988			2010-03-11 00:22:26	0.636103	0.51655	0.792182	0.678538	0.471493	0.733153	6	6	6	48522	30865	25064	38438.3
705	FALSE	1	132	F7	conserved hypothetical protein [Saccharomyces cerevisiae RM11-1a]		gi|190406294	51.67	99.977	46835.6	9.18	VQTHPLDFPR	308	317	(N-term)_iTRAQ[0]	51.67	99.977	1353.74	1353.71	-0.0336914	-24.8876	98123.4	67.0472			2010-03-10 21:19:53	2.55643	1.12188	2.16012	2.55643	1.12188	2.16012	1	1	1	2784.93	7119.48	3124.37	6015.8
808	FALSE	1	119	E18	AdoMet-dependent rRNA methyltransferase SPB1 [Saccharomyces cerevisiae RM11-1a]		gi|190406395	76.75	100	77766.1	6.02	NKHDLVDEGFNR	405	416	(N-term)_iTRAQ[0], Lysine(K)_iTRAQ[2]	76.75	100	1731.9	1731.94	0.0407715	23.5414	608999	48.1713			2010-03-10 20:17:49	0.400549	0.37704	0.470092	0.400549	0.37704	0.470092	1	1	1	61097.5	24472.5	23036.2	28721.5
771	FALSE	1	142	F17	ATP-dependent rRNA helicase SPB4 [Saccharomyces cerevisiae RM11-1a]		gi|190406571	165.68	100	78259.5	9.11	NRPQILIGTPGR	140	151	(N-term)_iTRAQ[0]	31.3	97.454	1465.87	1465.89	0.0159912	10.909	406552	19.1022			2010-03-10 20:54:30	0.378369	0.290172	0.349326	0.216827	0.145674	0.2192	2	2	2	31229.3	11816.2	9061.85	10909.2
772	FALSE	1	356	O10	ATP-dependent rRNA helicase SPB4 [Saccharomyces cerevisiae RM11-1a]		gi|190406571	165.68	100	78259.5	9.11	SLEWDNLGFSLLPWIR	4	19	(N-term)_iTRAQ[0]	134.38	100	2090.12	2090.16	0.0397949	19.0395	1.06409e+06	71.0381			2010-03-11 00:54:55	0.124254	0.0731327	0.137547	0.216827	0.145674	0.2192	2	2	2	82392.6	10237.6	6025.59	11332.9
243	FALSE	1	128	F3	RF-A [Saccharomyces cerevisiae RM11-1a]		gi|190406650	34.14	98.676	76444.4	5.87	VLEQPDGTWR	495	504	(N-term)_iTRAQ[0]	34.14	98.676	1344.7	1344.68	-0.0251465	-18.7004	74336.3	55.2846			2010-03-10 21:29:58	1.52071	1.82053	1.75118	1.52071	1.82053	1.75118	1	1	1	3276.03	4981.9	5964.1	5736.91
154	FALSE	1	112	E11	ribosome biogenesis protein BRX1 [Saccharomyces cerevisiae RM11-1a]		gi|190407271	275.328	100	37925.5	9.31	QYVSPNVVR	241	249	(N-term)_iTRAQ[0]	61.09	99.997	1205.68	1205.65	-0.0297852	-24.7041	491664	57.602			2010-03-10 19:57:37	0.595974	0.492804	0.993438	0.59806	0.431644	0.941011	4	4	4	31829	18969.2	15685.4	31620.1
155	FALSE	1	145	F20	ribosome biogenesis protein BRX1 [Saccharomyces cerevisiae RM11-1a]		gi|190407271	275.328	100	37925.5	9.31	GSRPVLSFDQR	132	142	(N-term)_iTRAQ[0]	35.52	99.037	1405.77	1405.79	0.0209961	14.9357	513462	32.8424			2010-03-10 20:46:33	0.609228	0.517821	0.88684	0.59806	0.431644	0.941011	4	4	4	16500	10052.3	8544.05	14632.9
156	FALSE	1	193	H20	ribosome biogenesis protein BRX1 [Saccharomyces cerevisiae RM11-1a]		gi|190407271	275.328	100	37925.5	9.31	ELLVHNFGVPPNAR	154	167	(N-term)_iTRAQ[0]	80.05	100	1706.95	1706.99	0.0408936	23.9571	385826	72.0906			2010-03-10 22:37:27	0.728672	0.38577	0.869305	0.59806	0.431644	0.941011	4	4	4	12776.7	9310.01	4928.86	11106.8
157	FALSE	1	252	K4	ribosome biogenesis protein BRX1 [Saccharomyces cerevisiae RM11-1a]		gi|190407271	275.328	100	37925.5	9.31	HLIQDLSGLLPHSR	47	60	(N-term)_iTRAQ[0]	99.67	100	1729.98	1729.98	0.00158691	0.9173	431342	65.7327			2010-03-11 00:02:48	0.483547	0.352632	1.02381	0.59806	0.431644	0.941011	4	4	4	30620.4	14806.4	10797.7	31349.5
518	FALSE	1	65	C14	nucleolar protein 12 [Saccharomyces cerevisiae RM11-1a]		gi|190407303	630.173	100	61822.1	9.34	KGEGSTHLK	423	431	(N-term)_iTRAQ[0], Lysine(K)_iTRAQ[1,9]	61.15	99.997	1388.82	1388.8	-0.0186768	-13.4479	65621.9	35.174			2010-03-10 18:24:24	1.84431	0.647535	1.08692	1.76325	0.564274	0.948854	9	9	9	5670.91	10458.9	3672.12	6163.83
519	FALSE	1	106	E5	nucleolar protein 12 [Saccharomyces cerevisiae RM11-1a]		gi|190407303	630.173	100	61822.1	9.34	KVAFVQQK	220	227	(N-term)_iTRAQ[0], Lysine(K)_iTRAQ[1,8]	47.33	99.936	1379.87	1379.82	-0.050293	-36.4475	147674	45.3486			2010-03-10 19:42:38	1.96643	0.544	1.01471	1.76325	0.564274	0.948854	9	9	9	11732.5	23071.3	6382.5	11905.2
520	FALSE	1	127	F2	nucleolar protein 12 [Saccharomyces cerevisiae RM11-1a]		gi|190407303	630.173	100	61822.1	9.34	KSDNNEFAIESIR	195	207	(N-term)_iTRAQ[0], Lysine(K)_iTRAQ[1]	91.54	100	1810.95	1810.92	-0.038208	-21.0983	167640	55.6152			2010-03-10 21:32:43	1.9651	0.531042	0.918705	1.76325	0.564274	0.948854	9	9	9	12094.9	23767.7	6422.92	11111.7
521	FALSE	1	165	G16	nucleolar protein 12 [Saccharomyces cerevisiae RM11-1a]		gi|190407303	630.173	100	61822.1	9.34	SDNNEFAIESIR	196	207	(N-term)_iTRAQ[0]	71.77	100	1538.76	1538.8	0.046875	30.4629	183250	37.92			2010-03-10 22:10:00	0.772794	0.332977	0.582206	1.76325	0.564274	0.948854	9	9	9	18517.4	14310.1	6165.87	10780.9
522	FALSE	1	185	H12	nucleolar protein 12 [Saccharomyces cerevisiae RM11-1a]		gi|190407303	630.173	100	61822.1	9.34	GFAYVQFK	321	328	(N-term)_iTRAQ[0], Lysine(K)_iTRAQ[8]	46.62	99.925	1247.7	1247.69	-0.0100098	-8.02255	113978	50.0164			2010-03-10 22:54:50	2.0359	0.581709	1.00317	1.76325	0.564274	0.948854	9	9	9	5239.13	10666.3	3047.65	5255.71
523	FALSE	1	191	H18	nucleolar protein 12 [Saccharomyces cerevisiae RM11-1a]		gi|190407303	630.173	100	61822.1	9.34	SISFDEALPR	210	219	(N-term)_iTRAQ[0]	72.37	100	1278.68	1278.72	0.038208	29.8808	154171	67.7347			2010-03-10 22:40:30	1.9601	0.608813	0.936242	1.76325	0.564274	0.948854	9	9	9	5322.14	10431.9	3240.19	4982.81
524	FALSE	1	206	I6	nucleolar protein 12 [Saccharomyces cerevisiae RM11-1a]		gi|190407303	630.173	100	61822.1	9.34	HFEPCGDIEYVR	298	309	(N-term)_iTRAQ[0], MMTS (C)[5]	61.55	99.998	1654.75	1654.74	-0.00695801	-4.20488	516436	50.9057			2010-03-10 23:29:45	1.99753	0.491522	0.978187	1.76325	0.564274	0.948854	9	9	9	27414.3	54760.8	13474.7	26816.3
525	FALSE	1	209	I9	nucleolar protein 12 [Saccharomyces cerevisiae RM11-1a]		gi|190407303	630.173	100	61822.1	9.34	ATLGQEITIEGLR	408	420	(N-term)_iTRAQ[0]	95.19	100	1544.88	1544.86	-0.0170898	-11.0623	763026	60.9157			2010-03-10 23:26:06	1.94623	0.639555	0.98423	1.76325	0.564274	0.948854	9	9	9	23386.7	45515.8	14957.1	23017.9
526	FALSE	1	331	N9	nucleolar protein 12 [Saccharomyces cerevisiae RM11-1a]		gi|190407303	630.173	100	61822.1	9.34	SIFVGNLDFEEIEESLWK	280	297	(N-term)_iTRAQ[0], Lysine(K)_iTRAQ[18]	85.66	100	2443.26	2443.28	0.0126953	5.19605	165838	44.7399			2010-03-11 00:44:10	1.92816	0.836358	1.16875	1.76325	0.564274	0.948854	9	9	9	5502.01	10608.8	4601.65	6430.49
579	FALSE	1	110	E9	microtubule-associated protein YTM1 [Saccharomyces cerevisiae RM11-1a]		gi|190407574	187.3	100	56369.6	6.65	VTQQQLIGHK	366	375	(N-term)_iTRAQ[0], Lysine(K)_iTRAQ[10]	81.86	100	1439.86	1439.81	-0.0490723	-34.0813	460330	63.7676			2010-03-10 19:52:07	0.378193	0.486515	1.32608	0.253197	0.474095	1.21538	3	3	3	29075.2	10996	14145.5	38556
580	FALSE	1	131	F6	microtubule-associated protein YTM1 [Saccharomyces cerevisiae RM11-1a]		gi|190407574	187.3	100	56369.6	6.65	TWDLSGNVQK	129	138	(N-term)_iTRAQ[0], Lysine(K)_iTRAQ[10]	82.05	100	1435.78	1435.74	-0.036377	-25.336	62856.7	55.3098			2010-03-10 21:23:14	0.287164	0.420291	1.10672	0.253197	0.474095	1.21538	3	3	3	7340.67	2107.98	3085.21	8124.04
581	FALSE	1	145	F20	microtubule-associated protein YTM1 [Saccharomyces cerevisiae RM11-1a]		gi|190407574	187.3	100	56369.6	6.65	VWDVR	402	406	(N-term)_iTRAQ[0]	23.39	84.268	818.464	818.471	0.0067749	8.27758	149815	61.9921			2010-03-10 20:47:29	0.149463	0.521137	1.2233	0.253197	0.474095	1.21538	3	3	3	7160.31	1070.2	3731.5	8759.23
480	FALSE	1	116	E15	nucleolar protin NAN1 [Saccharomyces cerevisiae RM11-1a]		gi|190407832	196.65	100	110164	5.91	HIQQPISAMNTK	398	409	(N-term)_iTRAQ[0], Lysine(K)_iTRAQ[12]	75.06	100	1655.91	1655.9	-0.0135498	-8.18267	124661	47.725			2010-03-10 20:10:29	1.95888	1.16563	1.95669	2.2086	1.00855	2.01448	3	3	3	6899.99	13516.2	8042.8	13501.1
481	FALSE	1	157	G8	nucleolar protin NAN1 [Saccharomyces cerevisiae RM11-1a]		gi|190407832	196.65	100	110164	5.91	RQDFTTNVEINPINK	433	447	(N-term)_iTRAQ[0], Lysine(K)_iTRAQ[15]	72.36	100	2077.13	2077.06	-0.0637207	-30.6773	299732	52.9134			2010-03-10 21:45:31	3.97424	1.56507	3.44358	2.2086	1.00855	2.01448	3	3	3	5924.06	23543.6	9271.56	20400
482	FALSE	1	159	G10	nucleolar protin NAN1 [Saccharomyces cerevisiae RM11-1a]		gi|190407832	196.65	100	110164	5.91	LANVFHSEGNYR	141	152	(N-term)_iTRAQ[0]	49.23	99.959	1550.78	1550.76	-0.020874	-13.4603	342107	32.2288			2010-03-10 21:51:56	1.38385	0.562337	1.21326	2.2086	1.00855	2.01448	3	3	3	17703.7	24499.3	9955.43	21479.2
216	FALSE	1	70	C19	ribosomal protein L13B [Saccharomyces cerevisiae RM11-1a]		gi|190408368	877.028	100	25519.6	11.08	KHWQER	16	21	(N-term)_iTRAQ[0], Lysine(K)_iTRAQ[1]	27.42	93.78	1171.66	1171.67	0.0157471	13.44	459344	29.8176			2010-03-10 18:13:05	0.438521	0.717081	0.857214	0.490056	0.659189	1.09002	11	11	11	58141.5	25496.3	41692.2	49839.7
217	FALSE	1	70	C19	ribosomal protein L13B [Saccharomyces cerevisiae RM11-1a]		gi|190408368	877.028	100	25519.6	11.08	EKAEAEAEK	189	197	(N-term)_iTRAQ[0], Lysine(K)_iTRAQ[2,9]	58.31	99.995	1436.8	1436.81	0.0125732	8.75088	190597	50.4057			2010-03-10 18:13:41	0.431036	0.615888	1.15668	0.490056	0.659189	1.09002	11	11	11	20322.1	8759.54	12516.1	23506
218	FALSE	1	82	D7	ribosomal protein L13B [Saccharomyces cerevisiae RM11-1a]		gi|190408368	877.028	100	25519.6	11.08	VHFDQAGKK	24	32	(N-term)_iTRAQ[0], Lysine(K)_iTRAQ[8,9]	60.35	99.997	1461.85	1461.8	-0.0570068	-38.9962	120870	37.6077			2010-03-10 18:52:49	0.64903	0.62305	0.966892	0.490056	0.659189	1.09002	11	11	11	14401.4	9346.95	8972.8	13924.6
219	FALSE	1	86	D11	ribosomal protein L13B [Saccharomyces cerevisiae RM11-1a]		gi|190408368	877.028	100	25519.6	11.08	LKEYQSK	116	122	(N-term)_iTRAQ[0], Lysine(K)_iTRAQ[2,7]	37.08	99.327	1327.8	1327.75	-0.0432129	-32.5448	276479	36.3172			2010-03-10 19:02:54	0.475642	0.71227	1.20687	0.490056	0.659189	1.09002	11	11	11	33106.4	15746.8	23580.7	39955.1
220	FALSE	1	110	E9	ribosomal protein L13B [Saccharomyces cerevisiae RM11-1a]		gi|190408368	877.028	100	25519.6	11.08	VKVHFDQAGK	22	31	(N-term)_iTRAQ[0], Lysine(K)_iTRAQ[2,10]	73.27	100	1560.92	1560.87	-0.0554199	-35.5046	830050	53.8673			2010-03-10 19:51:48	0.38143	0.744601	1.17216	0.490056	0.659189	1.09002	11	11	11	66355.6	25310	49408.5	77779.3
221	FALSE	1	116	E15	ribosomal protein L13B [Saccharomyces cerevisiae RM11-1a]		gi|190408368	877.028	100	25519.6	11.08	AAGLTAAYAR	82	91	(N-term)_iTRAQ[0]	73.27	100	1108.62	1108.62	-0.00268555	-2.42242	194069	48.8326			2010-03-10 20:09:34	0.731237	0.717212	1.07511	0.490056	0.659189	1.09002	11	11	11	10845.3	7930.48	7778.38	11659.8
222	FALSE	1	144	F19	ribosomal protein L13B [Saccharomyces cerevisiae RM11-1a]		gi|190408368	877.028	100	25519.6	11.08	NQEIFDANVQR	105	115	(N-term)_iTRAQ[0]	93.22	100	1477.75	1477.77	0.0197754	13.3821	1.36508e+06	69.3271			2010-03-10 20:49:19	0.405269	0.601385	1.12145	0.490056	0.659189	1.09002	11	11	11	71602.9	29018.4	43060.9	80298.9
223	FALSE	1	186	H13	ribosomal protein L13B [Saccharomyces cerevisiae RM11-1a]		gi|190408368	877.028	100	25519.6	11.08	IIVFPR	123	128	(N-term)_iTRAQ[0]	30.72	97.091	888.579	888.582	0.00286865	3.22836	784730	69.1842			2010-03-10 22:50:51	0.45277	0.651079	1.14283	0.490056	0.659189	1.09002	11	11	11	30582.3	13846.7	19911.5	34950.3
224	FALSE	1	219	I19	ribosomal protein L13B [Saccharomyces cerevisiae RM11-1a]		gi|190408368	877.028	100	25519.6	11.08	IAPRPLDLLRPVVR	46	59	(N-term)_iTRAQ[0]	43.72	99.854	1759.12	1759.17	0.0550537	31.2962	2.54166e+06	30.6532			2010-03-10 23:15:23	0.566553	0.743135	1.32163	0.490056	0.659189	1.09002	11	11	11	39253.9	22239.4	29170.9	51879
225	FALSE	1	255	K7	ribosomal protein L13B [Saccharomyces cerevisiae RM11-1a]		gi|190408368	877.028	100	25519.6	11.08	DGKAPEAEQVLSAAATFPIAQPATDVEAR	129	157	(N-term)_iTRAQ[0], Lysine(K)_iTRAQ[3]	202.77	100	3241.7	3241.61	-0.0812988	-25.0791	441222	76.8671			2010-03-11 00:01:53	0.360079	0.635393	1.03993	0.490056	0.659189	1.09002	11	11	11	15007.1	5403.76	9535.42	15606.4
226	FALSE	1	293	L21	ribosomal protein L13B [Saccharomyces cerevisiae RM11-1a]		gi|190408368	877.028	100	25519.6	11.08	APEAEQVLSAAATFPIAQPATDVEAR	132	157	(N-term)_iTRAQ[0]	177.9	100	2797.45	2797.51	0.0644531	23.04	141425	80.7711			2010-03-11 00:14:09	0.642578	0.527725	1.00493	0.490056	0.659189	1.09002	11	11	11	5561.23	3573.52	2934.8	5588.66
181	FALSE	1	84	D9	ribosomal protein L4A [Saccharomyces cerevisiae RM11-1a]		gi|190408801	1185.31	100	43839.6	10.64	AGHQTSAESWGTGR	56	69	(N-term)_iTRAQ[0]	103.63	100	1588.76	1588.7	-0.0627441	-39.4926	872076	53.5494			2010-03-10 18:56:10	1.19204	1.28458	1.84755	1.23515	0.745863	1.33108	13	13	13	31198.4	37189.6	40076.9	57640.6
182	FALSE	1	90	D15	ribosomal protein L4A [Saccharomyces cerevisiae RM11-1a]		gi|190408801	1185.31	100	43839.6	10.64	QAYAVSEK	48	55	(N-term)_iTRAQ[0], Lysine(K)_iTRAQ[8]	34.16	98.682	1183.66	1183.65	-0.00769043	-6.49718	87412.6	26.5936			2010-03-10 19:14:30	1.02787	0.913106	1.25214	1.23515	0.745863	1.33108	13	13	13	5912.28	6077.03	5398.54	7403
183	FALSE	1	105	E4	ribosomal protein L4A [Saccharomyces cerevisiae RM11-1a]		gi|190408801	1185.31	100	43839.6	10.64	VFAAEK	333	338	(N-term)_iTRAQ[0], Lysine(K)_iTRAQ[6]	33.35	98.412	952.571	952.546	-0.0250244	-26.2704	30832.2	48.0049			2010-03-10 19:40:30	1.29556	0.767499	1.31648	1.23515	0.745863	1.33108	13	13	13	2382.37	3086.49	1828.46	3136.35
184	FALSE	1	106	E5	ribosomal protein L4A [Saccharomyces cerevisiae RM11-1a]		gi|190408801	1185.31	100	43839.6	10.64	LNPYAK	327	332	(N-term)_iTRAQ[0], Lysine(K)_iTRAQ[6]	30.32	96.81	993.598	993.565	-0.0324707	-32.6799	85850.6	46.3622			2010-03-10 19:43:15	1.29289	0.823146	1.24354	1.23515	0.745863	1.33108	13	13	13	5610.44	7253.69	4618.21	6976.79
185	FALSE	1	112	E11	ribosomal protein L4A [Saccharomyces cerevisiae RM11-1a]		gi|190408801	1185.31	100	43839.6	10.64	AVGAHSDLLK	171	180	(N-term)_iTRAQ[0], Lysine(K)_iTRAQ[10]	64.03	99.999	1298.77	1298.73	-0.0372314	-28.6667	139905	46.112			2010-03-10 19:59:09	1.19352	0.685141	1.17255	1.23515	0.745863	1.33108	13	13	13	9331.48	11137.3	6393.39	10941.7
186	FALSE	1	116	E15	ribosomal protein L4A [Saccharomyces cerevisiae RM11-1a]		gi|190408801	1185.31	100	43839.6	10.64	MFAPTK	99	104	(N-term)_iTRAQ[0], Lysine(K)_iTRAQ[6]	35.81	99.099	982.564	982.56	-0.00390625	-3.97557	50123	62.0983			2010-03-10 20:11:24	1.23899	0.630367	1.23057	1.23515	0.745863	1.33108	13	13	13	3013.34	3733.5	1899.51	3708.13
187	FALSE	1	162	G13	ribosomal protein L4A [Saccharomyces cerevisiae RM11-1a]		gi|190408801	1185.31	100	43839.6	10.64	SGQGAFGNMCR	85	95	(N-term)_iTRAQ[0], MMTS (C)[10]	77.28	100	1317.56	1317.55	-0.00915527	-6.94866	895925	41.9677			2010-03-10 21:59:17	1.15619	0.71289	1.31848	1.23515	0.745863	1.33108	13	13	13	45639.1	52767.3	32535.6	60174.4
188	FALSE	1	164	G15	ribosomal protein L4A [Saccharomyces cerevisiae RM11-1a]		gi|190408801	1185.31	100	43839.6	10.64	TGTKPAAVFTETLK	347	360	(N-term)_iTRAQ[0], Lysine(K)_iTRAQ[4,14]	73.06	100	1896.12	1896.12	-0.00244141	-1.28758	179826	49.7685			2010-03-10 22:07:15	1.60321	0.674388	1.47896	1.23515	0.745863	1.33108	13	13	13	11165.5	17900.7	7529.9	16513.4
189	FALSE	1	182	H9	ribosomal protein L4A [Saccharomyces cerevisiae RM11-1a]		gi|190408801	1185.31	100	43839.6	10.64	VGYTLPSHIISTSDVTR	272	288	(N-term)_iTRAQ[0]	98.1	100	1990.07	1990.04	-0.0344238	-17.2978	252355	63.2961			2010-03-10 22:59:25	1.42214	0.992453	1.60648	1.23515	0.745863	1.33108	13	13	13	6832.75	9717.16	6781.18	10976.7
190	FALSE	1	190	H17	ribosomal protein L4A [Saccharomyces cerevisiae RM11-1a]		gi|190408801	1185.31	100	43839.6	10.64	IINSSEIQSAIRPAGQATQK	289	308	(N-term)_iTRAQ[0], Lysine(K)_iTRAQ[20]	167.92	100	2400.35	2400.38	0.0300293	12.5104	1.85826e+06	55.3179			2010-03-10 22:41:25	1.20658	0.509111	1.18157	1.23515	0.745863	1.33108	13	13	13	75527.7	91130	38452	89241.6
191	FALSE	1	197	H24	ribosomal protein L4A [Saccharomyces cerevisiae RM11-1a]		gi|190408801	1185.31	100	43839.6	10.64	IINSSEIQSAIRPAGQATQKR	289	309	(N-term)_iTRAQ[0], Lysine(K)_iTRAQ[20]	107.83	100	2556.45	2556.47	0.0241699	9.4545	265070	24.3566			2010-03-10 22:29:31	1.01529	1.08552	1.4376	1.23515	0.745863	1.33108	13	13	13	6696.58	6798.97	7269.26	9627
192	FALSE	1	287	L15	ribosomal protein L4A [Saccharomyces cerevisiae RM11-1a]		gi|190408801	1185.31	100	43839.6	10.64	NVPGVETANVASLNLLQLAPGAHLGR	221	246	(N-term)_iTRAQ[0]	204.65	100	2755.53	2755.56	0.029541	10.7206	1.4237e+06	67.9185			2010-03-11 00:08:57	1.27272	0.439223	1.15852	1.23515	0.745863	1.33108	13	13	13	40358.4	51365.1	17726.4	46756.1
193	FALSE	1	328	N6	ribosomal protein L4A [Saccharomyces cerevisiae RM11-1a]		gi|190408801	1185.31	100	43839.6	10.64	YATASAIAATAVASLVLAR	120	138	(N-term)_iTRAQ[0]	155.17	100	1964.13	1964.17	0.0373535	19.0178	1.13009e+06	64.0014			2010-03-11 00:46:56	1.24848	0.596461	1.22235	1.23515	0.745863	1.33108	13	13	13	33218.7	41472.9	19813.7	40605
22	FALSE	1	116	E15	XPA-binding protein 1 [Saccharomyces cerevisiae RM11-1a]		gi|190409546	65.9	99.999	47795.1	4.71	RYQEAMQQVGK	359	369	(N-term)_iTRAQ[0], Lysine(K)_iTRAQ[11]	65.9	99.999	1625.87	1625.86	-0.00854492	-5.25561	253801	32.9947			2010-03-10 20:09:15	1.90259	1.55832	1.71528	1.90259	1.55832	1.71528	1	1	1	15289.5	29089.6	23826	26225.7
611	FALSE	1	118	E17	hypothetical protein SCRG_03938 [Saccharomyces cerevisiae RM11-1a]		gi|190409747	229.448	100	62627.4	9.6	DAKPVVLPGEK	77	87	(N-term)_iTRAQ[0], Lysine(K)_iTRAQ[3,11]	20.42	68.826	1584.97	1584.89	-0.083374	-52.6029	159510	41.9345			2010-03-10 20:16:36	0.602115	0.53612	1.24818	1.60108	1.10509	2.64639	3	3	3	11529.2	6941.88	6181.02	14390.4
612	FALSE	1	119	E18	hypothetical protein SCRG_03938 [Saccharomyces cerevisiae RM11-1a]		gi|190409747	229.448	100	62627.4	9.6	KSAIEWSER	360	368	(N-term)_iTRAQ[0], Lysine(K)_iTRAQ[1]	52.16	99.979	1393.77	1393.78	0.0101318	7.26938	337541	35.2964			2010-03-10 20:18:25	2.45311	1.76531	4.22791	1.60108	1.10509	2.64639	3	3	3	14087.9	34559.1	24869.5	59562.3
613	FALSE	1	277	L5	hypothetical protein SCRG_03938 [Saccharomyces cerevisiae RM11-1a]		gi|190409747	229.448	100	62627.4	9.6	DSEINADGVMFQNIIFDDGAR	255	275	(N-term)_iTRAQ[0]	157.87	100	2471.16	2471.14	-0.0219727	-8.89162	421040	86.5654			2010-03-11 00:04:56	2.77873	1.42599	3.51205	1.60108	1.10509	2.64639	3	3	3	2798.79	7777.07	3991.04	9829.5
140	FALSE	1	114	E13	RPS18B [Saccharomyces cerevisiae]		gi|1914797	133.33	100	18975.9	10.9	QPHIFNNPK	1	9	(N-term)_iTRAQ[0], Lysine(K)_iTRAQ[9]	30.13	96.667	1382.78	1382.74	-0.0345459	-24.9829	955469	31.8624			2010-03-10 20:03:45	1.84	1.64626	2.10925	2.00675	1.61594	2.30535	2	2	2	17137	31532.1	28211.9	36146.1
141	FALSE	1	208	I8	RPS18B [Saccharomyces cerevisiae]		gi|1914797	133.33	100	18975.9	10.9	VQVGDIVTVGQCRPISK	102	118	(N-term)_iTRAQ[0], Lysine(K)_iTRAQ[17], MMTS (C)[12]	103.2	100	2133.18	2133.14	-0.0327148	-15.3362	547361	58.4544			2010-03-10 23:27:19	2.1886	1.58617	2.51969	2.00675	1.61594	2.30535	2	2	2	12780.3	27971.1	20271.9	32202.5
139	FALSE	1	290	L18	RPS21A [Saccharomyces cerevisiae]		gi|2131127	141.77	100	9590.98	6.75	AIPGEYVTYALSGYVR	37	52	(N-term)_iTRAQ[0]	101.36	100	1903.01	1903.08	0.0665283	34.9595	491025	63.4329			2010-03-11 00:11:06	1.72373	2.26149	2.46142	1.67743	2.24574	2.28085	2	2	2	9019.87	15547.9	20398.3	22201.6
165	FALSE	1	60	C9	ribosomal protein YL16 [Saccharomyces cerevisiae]		gi|218511	199.6	100	23881	10.08	KAVRPQK	23	29	(N-term)_iTRAQ[0], Lysine(K)_iTRAQ[1,7]	32.79	98.194	1258.83	1258.8	-0.0354004	-28.1216	330568	32.5924			2010-03-10 18:28:22	0.969295	0.570536	0.9278	0.976138	0.477469	0.831194	3	3	3	33380.7	32355.8	19044.9	30970.7
166	FALSE	1	142	F17	ribosomal protein YL16 [Saccharomyces cerevisiae]		gi|218511	199.6	100	23881	10.08	EANLFPEQQTK	118	128	(N-term)_iTRAQ[0], Lysine(K)_iTRAQ[11]	67.82	99.999	1592.85	1592.87	0.0144043	9.04308	149334	53.2182			2010-03-10 20:54:48	0.873432	0.650868	0.918006	0.976138	0.477469	0.831194	3	3	3	12148.2	10610.7	7906.9	11152.2
167	FALSE	1	340	N18	ribosomal protein YL16 [Saccharomyces cerevisiae]		gi|218511	199.6	100	23881	10.08	ASLVPGTVLILLAGR	32	46	(N-term)_iTRAQ[0]	98.99	100	1624.03	1624.1	0.0715332	44.0468	650075	73.3466			2010-03-11 00:36:30	1.09862	0.293129	0.674229	0.976138	0.477469	0.831194	3	3	3	17463.9	19186.2	5119.18	11774.7
673	FALSE	1	185	H12	DBP5 [Saccharomyces cerevisiae]		gi|2326812	45.48	99.903	31416.2	6.06	ALPLLLHNPPR	122	132	(N-term)_iTRAQ[0]	45.48	99.903	1384.85	1384.85	-0.00805664	-5.81768	52752.7	66.0069			2010-03-10 22:55:27	2.2592	1.31799	1.97029	2.2592	1.31799	1.97029	1	1	1	1559.02	3522.14	2054.77	3071.73
558	FALSE	1	79	D4	NSR1=nucleolin homolog [Saccharomyces cerevisiae, Peptide, 249 aa]		gi|253181	217.44	100	29100.8	9.14	IPTHPETEQPK	133	143	(N-term)_iTRAQ[0], Lysine(K)_iTRAQ[11]	56.4	99.992	1564.86	1564.81	-0.0523682	-33.4651	88474.5	63.2192			2010-03-10 18:43:41	0.946298	0.722299	0.954348	0.879448	0.596813	0.915465	3	3	3	6326.25	5986.52	4569.44	6037.44
559	FALSE	1	158	G9	NSR1=nucleolin homolog [Saccharomyces cerevisiae, Peptide, 249 aa]		gi|253181	217.44	100	29100.8	9.14	GYGYVDFENK	45	54	(N-term)_iTRAQ[0], Lysine(K)_iTRAQ[10]	71.19	100	1479.74	1479.7	-0.0397949	-26.8932	54240.9	46.195			2010-03-10 21:50:06	0.897417	0.616802	0.92368	0.879448	0.596813	0.915465	3	3	3	5554.59	4984.78	3426.08	5130.66
560	FALSE	1	190	H17	NSR1=nucleolin homolog [Saccharomyces cerevisiae, Peptide, 249 aa]		gi|253181	217.44	100	29100.8	9.14	ALDALQGEYIDNRPVR	159	174	(N-term)_iTRAQ[0]	89.85	100	1974.05	1974.09	0.0374756	18.9841	582404	51.1242			2010-03-10 22:42:19	0.800955	0.477146	0.870358	0.879448	0.596813	0.915465	3	3	3	12839.9	10284.1	6126.49	11175.3
770	FALSE	1	211	I11	beta-tubulin [Saccharomyces cerevisiae]		gi|3435	42.44	99.804	53701.2	4.64	KLAVNLVPFPR	252	262	(N-term)_iTRAQ[0], Lysine(K)_iTRAQ[1]	42.44	99.804	1541.98	1541.97	-0.00744629	-4.82905	268644	46.8553			2010-03-10 23:24:34	1.61078	1.27503	1.65051	1.61078	1.27503	1.65051	1	1	1	12087.5	19470.3	15412	19950.5
674	FALSE	1	265	K17	Cytoplasmic RNA-binding protein that associates with translating ribosomes; involved in heme regula		gi|37362625	372.52	100	53218.5	8.88	LAPTEIPVSTISIEDLDATR	44	63	(N-term)_iTRAQ[0]	141.67	100	2285.24	2285.28	0.0419922	18.3754	328177	67.8463			2010-03-10 23:54:52	1.33607	0.95139	1.15076	1.36199	0.876531	1.16632	3	3	3	8050.64	10756.2	7659.3	9264.32
675	FALSE	1	336	N14	Cytoplasmic RNA-binding protein that associates with translating ribosomes; involved in heme regula		gi|37362625	372.52	100	53218.5	8.88	LQQQFYPVQPVLMAINNIAR	248	267	(N-term)_iTRAQ[0]	101.45	100	2487.37	2487.42	0.0527344	21.2009	458970	58.7904			2010-03-11 00:41:05	1.68249	1.00012	1.48856	1.36199	0.876531	1.16632	3	3	3	11381.5	19149.3	11382.9	16942.1
676	FALSE	1	346	N24	Cytoplasmic RNA-binding protein that associates with translating ribosomes; involved in heme regula		gi|37362625	372.52	100	53218.5	8.88	VVNMSFGGDTNLILAALR	305	322	(N-term)_iTRAQ[0]	129.4	100	2035.11	2035.18	0.0700684	34.4297	452501	75.2625			2010-03-11 00:30:04	1.12393	0.70777	0.926196	1.36199	0.876531	1.16632	3	3	3	13499	15171.9	9554.22	12502.8
671	FALSE	1	172	G23	E1 alpha subunit of the pyruvate dehydrogenase (PDH) complex, catalyzes the direct oxidative decarb		gi|37362644	36.32	99.199	50958.1	8.29	GRIPEDTWDFK	402	412	(N-term)_iTRAQ[0], Lysine(K)_iTRAQ[11]	36.32	99.199	1651.87	1651.9	0.0306396	18.5485	29164.1	52.645			2010-03-10 22:25:51	0.829995	1.1275	1.65865	0.829995	1.1275	1.65865	1	1	1	1670.73	1386.7	1883.75	2771.17
332	FALSE	1	321	M23	Protein of unknown function; may interact with ribosomes, based on co-purification experiments; aut		gi|42742305	102.95	100	21003.8	6.97	LSGVLGAIGGAFLANK	69	84	(N-term)_iTRAQ[0], Lysine(K)_iTRAQ[16]	102.95	100	1776.06	1776.13	0.0705566	39.7264	504509	44.898			2010-03-11 00:28:51	0.790334	0.723023	1.46366	0.790334	0.723023	1.46366	1	1	1	21862.4	17278.6	15807	31999.1
18	FALSE	1	178	H5	YLR186W [Saccharomyces cerevisiae]		gi|45269774	86.08	100	31455.9	8.65	KVTLSFDAPVIR	177	188	(N-term)_iTRAQ[0], Lysine(K)_iTRAQ[1]	86.08	100	1633.99	1633.97	-0.0205078	-12.5508	533952	64.323			2010-03-10 23:06:09	5.95399	3.05689	6.49603	5.95399	3.05689	6.49603	1	1	1	7645.4	45520.6	23371.1	49664.7
5	FALSE	1	337	N15	YOR261C [Saccharomyces cerevisiae]		gi|45269968	77.52	100	43327.4	5.27	TNDELMVIYISNLVR	269	283	(N-term)_iTRAQ[0]	77.52	100	1924.03	1924.1	0.0666504	34.641	30558	63.6902			2010-03-11 00:40:10	1.78086	1.68086	2.32594	1.78086	1.68086	2.32594	1	1	1	1098.53	1956.33	1846.48	2555.12
626	FALSE	1	170	G21	Fun12p		gi|460044	66.98	99.999	113296	8.74	LEDPSGQQPIWGR	811	823	(N-term)_iTRAQ[0]	66.98	99.999	1626.84	1626.86	0.0268555	16.5078	405179	81.8405			2010-03-10 22:20:21	2.15143	1.72715	1.9539	2.15143	1.72715	1.9539	1	1	1	5549.27	11938.9	9584.45	10842.7
250	FALSE	1	288	L16	recessive omnipotent supressor [Saccharomyces cerevisiae]		gi|468605	89.33	100	54558	5.01	LIVFENLETIR	317	327	(N-term)_iTRAQ[0]	89.33	100	1490.87	1490.92	0.0477295	32.0145	234666	67.5627			2010-03-11 00:09:15	2.67035	1.2931	1.73144	2.67035	1.2931	1.73144	1	1	1	5498.43	14682.7	7110.03	9520.2
728	FALSE	1	72	C21	Chain I, Structure Of The Ribosomal 80s-Eef2-Sordarin Complex From Yeast Obtained By Docking Atomic		gi|49258828	100.79	100	18300.5	10.26	KFGGK	127	131	(N-term)_iTRAQ[0], Lysine(K)_iTRAQ[1,5]	23.82	85.751	968.626	968.634	0.00799561	8.25458	56809.8	22.682			2010-03-10 18:10:01	1.76882	1.67439	2.32733	1.88816	1.52193	2.259	2	2	2	4560.16	8066.1	7635.48	10613
729	FALSE	1	337	N15	Chain I, Structure Of The Ribosomal 80s-Eef2-Sordarin Complex From Yeast Obtained By Docking Atomic		gi|49258828	100.79	100	18300.5	10.26	VYEPLLLVGLDKFSNIDIR	47	65	(N-term)_iTRAQ[0], Lysine(K)_iTRAQ[12]	76.97	100	2492.44	2492.49	0.0568848	22.8229	397072	59.1307			2010-03-11 00:38:57	2.01555	1.38335	2.19267	1.88816	1.52193	2.259	2	2	2	9577.1	19303.2	13248.5	20999.4
727	FALSE	1	156	G7	Chain J, Structure Of The Ribosomal 80s-Eef2-Sordarin Complex From Yeast Obtained By Docking Atomic		gi|49258829	46.06	99.915	13198.6	9.99	TWETYEMR	58	65	(N-term)_iTRAQ[0]	46.06	99.915	1259.59	1259.55	-0.0310059	-24.6159	357410	42.8462			2010-03-10 21:44:00	2.26407	1.51957	2.09196	2.26407	1.51957	2.09196	1	1	1	14045.9	31801.1	21343.8	29383.6
715	FALSE	1	94	D19	Chain M, Structure Of The Ribosomal 80s-Eef2-Sordarin Complex From Yeast Obtained By Docking Atomic		gi|49258832	261.998	100	17218.6	10.39	ADVDLHKR	36	43	(N-term)_iTRAQ[0], Lysine(K)_iTRAQ[7]	21.25	74.249	1241.72	1241.76	0.0356445	28.7057	66568.8	24.0403			2010-03-10 19:22:08	1.53841	1.19199	1.768	1.56591	1.24437	1.78267	5	5	5	5361.78	8248.58	6391.16	9479.64
716	FALSE	1	125	E24	Chain M, Structure Of The Ribosomal 80s-Eef2-Sordarin Complex From Yeast Obtained By Docking Atomic		gi|49258832	261.998	100	17218.6	10.39	AGELTQEELER	44	54	(N-term)_iTRAQ[0]	61.88	99.998	1418.72	1418.74	0.0163574	11.5297	104938	35.644			2010-03-10 20:36:45	1.18803	0.970945	1.41416	1.56591	1.24437	1.78267	5	5	5	6863.15	8153.62	6663.74	9705.62
717	FALSE	1	160	G11	Chain M, Structure Of The Ribosomal 80s-Eef2-Sordarin Complex From Yeast Obtained By Docking Atomic		gi|49258832	261.998	100	17218.6	10.39	HFWGLR	113	118	(N-term)_iTRAQ[0]	32.91	98.243	959.534	959.519	-0.0147705	-15.3934	433995	35.9246			2010-03-10 21:54:05	1.78765	1.54858	2.13701	1.56591	1.24437	1.78267	5	5	5	23088.9	41274.9	35755.1	49341.3
718	FALSE	1	173	G24	Chain M, Structure Of The Ribosomal 80s-Eef2-Sordarin Complex From Yeast Obtained By Docking Atomic		gi|49258832	261.998	100	17218.6	10.39	IVQIMQNPTHYK	55	66	(N-term)_iTRAQ[0], Lysine(K)_iTRAQ[12]	93.74	100	1759.98	1759.99	0.0168457	9.57154	274620	60.2244			2010-03-10 22:26:46	1.56441	1.169	1.59673	1.56591	1.24437	1.78267	5	5	5	8778.13	13732.6	10261.7	14016.3
719	FALSE	1	250	K2	Chain M, Structure Of The Ribosomal 80s-Eef2-Sordarin Complex From Yeast Obtained By Docking Atomic		gi|49258832	261.998	100	17218.6	10.39	IPAWFLNR	67	74	(N-term)_iTRAQ[0]	53.22	99.984	1160.67	1160.68	0.0123291	10.6224	1.10453e+06	63.4868			2010-03-11 00:03:43	1.84206	1.42405	2.11023	1.56591	1.24437	1.78267	5	5	5	34473.7	63502.6	49092.5	72747.6
713	FALSE	1	109	E8	Chain S, Structure Of The Ribosomal 80s-Eef2-Sordarin Complex From Yeast Obtained By Docking Atomic		gi|49258836	143.36	100	9891.36	9.9	LAAPENEKPAPVR	19	31	(N-term)_iTRAQ[0], Lysine(K)_iTRAQ[8]	60.98	99.997	1679.97	1679.91	-0.0635986	-37.857	1.03486e+06	49.572			2010-03-10 19:49:39	1.4295	1.86343	2.06474	1.46106	1.88811	2.01609	2	2	2	46052.1	65831.3	85815	95085.6
714	FALSE	1	149	F24	Chain S, Structure Of The Ribosomal 80s-Eef2-Sordarin Complex From Yeast Obtained By Docking Atomic		gi|49258836	143.36	100	9891.36	9.9	GMTSKPAGFMK	2	12	(N-term)_iTRAQ[0], Lysine(K)_iTRAQ[5,11]	82.38	100	1586.88	1586.89	0.00866699	5.46167	418606	52.6651			2010-03-10 20:38:17	1.49332	1.91312	1.96858	1.46106	1.88811	2.01609	2	2	2	19248.2	28743.7	36824	37891.6
741	FALSE	1	104	E3	Chain B, Structure Of The Ribosomal 80s-Eef2-Sordarin Complex From Yeast Obtained By Docking Atomic		gi|49258840	334.88	100	30142.9	11.1	GVAMNPVDHPHGGGNHQHIGK	200	220	(N-term)_iTRAQ[0], Lysine(K)_iTRAQ[21]	135.22	100	2447.24	2447.15	-0.0866699	-35.4154	1.4149e+06	75.2987			2010-03-10 19:34:43	1.23614	1.23686	1.31732	1.35515	1.02251	1.24581	3	3	3	13388.8	16550.4	16560.1	17637.4
742	FALSE	1	166	G17	Chain B, Structure Of The Ribosomal 80s-Eef2-Sordarin Complex From Yeast Obtained By Docking Atomic		gi|49258840	334.88	100	30142.9	11.1	GVIGVIAGGGR	163	173	(N-term)_iTRAQ[0]	64.49	99.999	1099.67	1099.69	0.0238037	21.6462	176382	66.7135			2010-03-10 22:12:08	1.34019	1.06552	1.11876	1.35515	1.02251	1.24581	3	3	3	5757.42	7716.04	6134.65	6441.16
743	FALSE	1	228	J4	Chain B, Structure Of The Ribosomal 80s-Eef2-Sordarin Complex From Yeast Obtained By Docking Atomic		gi|49258840	334.88	100	30142.9	11.1	LREEIFIANEGVHTGQFIYAGK	70	91	(N-term)_iTRAQ[0], Lysine(K)_iTRAQ[22]	135.17	100	2780.5	2780.44	-0.0617676	-22.2146	262331	61.2266			2010-03-10 23:36:30	1.50221	0.811182	1.31199	1.35515	1.02251	1.24581	3	3	3	10503.4	15778.3	8520.2	13780.4
731	FALSE	1	67	C16	Chain C, Structure Of The Ribosomal 80s-Eef2-Sordarin Complex From Yeast Obtained By Docking Atomic		gi|49258841	601.848	100	50031.8	10.29	KYEAPR	4	9	(N-term)_iTRAQ[0], Lysine(K)_iTRAQ[1]	24.68	88.311	1051.61	1051.62	0.00402832	3.83061	279318	27.4358			2010-03-10 18:19:30	1.10459	0.601833	1.15969	1.24872	0.715272	1.30053	10	10	10	26481.6	29251.4	15937.5	30710.4
732	FALSE	1	80	D5	Chain C, Structure Of The Ribosomal 80s-Eef2-Sordarin Complex From Yeast Obtained By Docking Atomic		gi|49258841	601.848	100	50031.8	10.29	YAQDGAGIER	136	145	(N-term)_iTRAQ[0]	77.79	100	1223.61	1223.57	-0.0428467	-35.0165	323602	60.4415			2010-03-10 18:44:53	1.38959	0.626099	1.45816	1.24872	0.715272	1.30053	10	10	10	14599.1	20286.7	9140.48	21287.8
733	FALSE	1	84	D9	Chain C, Structure Of The Ribosomal 80s-Eef2-Sordarin Complex From Yeast Obtained By Docking Atomic		gi|49258841	601.848	100	50031.8	10.29	GRFQTPAEK	367	375	(N-term)_iTRAQ[0], Lysine(K)_iTRAQ[9]	34.05	98.649	1321.75	1321.7	-0.0483398	-36.5727	630526	35.1094			2010-03-10 18:56:29	1.02808	0.909367	1.32912	1.24872	0.715272	1.30053	10	10	10	33848.5	34799	30780.7	44988.7
734	FALSE	1	91	D16	Chain C, Structure Of The Ribosomal 80s-Eef2-Sordarin Complex From Yeast Obtained By Docking Atomic		gi|49258841	601.848	100	50031.8	10.29	GHGFEGVTHR	222	231	(N-term)_iTRAQ[0]	73.65	100	1240.63	1240.62	-0.00695801	-5.60844	938863	54.2321			2010-03-10 19:15:07	1.39129	0.677375	1.29927	1.24872	0.715272	1.30053	10	10	10	39505.8	54963.9	26760.2	51328.7
735	FALSE	1	95	D20	Chain C, Structure Of The Ribosomal 80s-Eef2-Sordarin Complex From Yeast Obtained By Docking Atomic		gi|49258841	601.848	100	50031.8	10.29	AFPKDDR	30	36	(N-term)_iTRAQ[0], Lysine(K)_iTRAQ[4]	24.18	86.884	1136.63	1136.63	0.00378418	3.32929	73920.5	38.9915			2010-03-10 19:23:40	1.07129	0.623063	1.23852	1.24872	0.715272	1.30053	10	10	10	6164.06	6603.52	3840.6	7634.3
736	FALSE	1	121	E20	Chain C, Structure Of The Ribosomal 80s-Eef2-Sordarin Complex From Yeast Obtained By Docking Atomic		gi|49258841	601.848	100	50031.8	10.29	HAFMGTLKK	376	384	(N-term)_iTRAQ[0], Lysine(K)_iTRAQ[8,9]	56.2	99.992	1464.87	1464.88	0.0108643	7.41652	226663	38.9642			2010-03-10 20:25:09	1.19533	0.995217	1.4777	1.24872	0.715272	1.30053	10	10	10	17789.6	21264.4	17704.5	26287.6
737	FALSE	1	137	F12	Chain C, Structure Of The Ribosomal 80s-Eef2-Sordarin Complex From Yeast Obtained By Docking Atomic		gi|49258841	601.848	100	50031.8	10.29	HGHLGFLPR	10	18	(N-term)_iTRAQ[0]	42.61	99.812	1177.67	1177.66	-0.0157471	-13.3714	2.13359e+06	42.2127			2010-03-10 21:06:27	1.24471	0.930432	0.744055	1.24872	0.715272	1.30053	10	10	10	140962	175457	131156	104883
738	FALSE	1	145	F20	Chain C, Structure Of The Ribosomal 80s-Eef2-Sordarin Complex From Yeast Obtained By Docking Atomic		gi|49258841	601.848	100	50031.8	10.29	HAFMGTLK	376	383	(N-term)_iTRAQ[0], Lysine(K)_iTRAQ[8]	53.99	99.986	1192.68	1192.69	0.017334	14.5337	159482	46.6142			2010-03-10 20:47:47	1.24168	0.568289	1.27046	1.24872	0.715272	1.30053	10	10	10	12467.4	15480.5	7085.08	15839.3
739	FALSE	1	216	I16	Chain C, Structure Of The Ribosomal 80s-Eef2-Sordarin Complex From Yeast Obtained By Docking Atomic		gi|49258841	601.848	100	50031.8	10.29	SLTTVWAEHLSDEVKR	100	115	(N-term)_iTRAQ[0], Lysine(K)_iTRAQ[15]	113.96	100	2159.17	2159.21	0.0393066	18.2045	312512	59.2921			2010-03-10 23:19:03	1.71239	0.727466	1.94323	1.24872	0.715272	1.30053	10	10	10	13755.5	23554.8	10006.6	26730
740	FALSE	1	237	J13	Chain C, Structure Of The Ribosomal 80s-Eef2-Sordarin Complex From Yeast Obtained By Docking Atomic		gi|49258841	601.848	100	50031.8	10.29	KVACIGAWHPAHVMWSVAR	247	265	(N-term)_iTRAQ[0], Lysine(K)_iTRAQ[1], MMTS (C)[4]	101.74	100	2453.27	2453.26	-0.0141602	-5.77194	919358	58.4728			2010-03-10 23:39:52	1.23893	0.633151	1.41	1.24872	0.715272	1.30053	10	10	10	30768.4	38120	19481.1	43383.5
720	FALSE	1	58	C7	Chain L, Structure Of The Ribosomal 80s-Eef2-Sordarin Complex From Yeast Obtained By Docking Atomic		gi|49258850	394.02	100	27636.6	11.38	AARPTRPDK	38	46	(N-term)_iTRAQ[0], Lysine(K)_iTRAQ[9]	29.39	96.048	1299.77	1299.73	-0.0400391	-30.8046	520157	41.5518			2010-03-10 18:29:54	0.526968	0.450471	1.04293	0.491129	0.59797	1.12579	7	7	7	17313.6	9123.71	7799.27	18056.8
721	FALSE	1	114	E13	Chain L, Structure Of The Ribosomal 80s-Eef2-Sordarin Complex From Yeast Obtained By Docking Atomic		gi|49258850	394.02	100	27636.6	11.38	GATYGKPTNQGVNELK	77	92	(N-term)_iTRAQ[0], Lysine(K)_iTRAQ[6,16]	138.48	100	2109.17	2109.11	-0.0578613	-27.4333	1.36035e+06	58.0907			2010-03-10 20:03:27	0.464136	0.566345	1.21249	0.491129	0.59797	1.12579	7	7	7	97909	45443.1	55450.3	118714
722	FALSE	1	122	E21	Chain L, Structure Of The Ribosomal 80s-Eef2-Sordarin Complex From Yeast Obtained By Docking Atomic		gi|49258850	394.02	100	27636.6	11.38	GATYGKPTNQGVNELKYQR	77	95	(N-term)_iTRAQ[0], Lysine(K)_iTRAQ[6,16]	82.32	100	2556.39	2556.38	-0.0129395	-5.06161	32280.6	49.0152			2010-03-10 20:28:31	0.472365	1.46295	1.23581	0.491129	0.59797	1.12579	7	7	7	3219.09	1520.58	4709.36	3978.17
723	FALSE	1	127	F2	Chain L, Structure Of The Ribosomal 80s-Eef2-Sordarin Complex From Yeast Obtained By Docking Atomic		gi|49258850	394.02	100	27636.6	11.38	QGFVIYR	56	62	(N-term)_iTRAQ[0]	26.38	92.097	1026.59	1026.58	-0.00817871	-7.96691	971127	41.0837			2010-03-10 21:30:53	0.652872	0.47682	1.08121	0.491129	0.59797	1.12579	7	7	7	52353.1	34179.9	24963	56604.7
724	FALSE	1	139	F14	Chain L, Structure Of The Ribosomal 80s-Eef2-Sordarin Complex From Yeast Obtained By Docking Atomic		gi|49258850	394.02	100	27636.6	11.38	VWEYR	26	30	(N-term)_iTRAQ[0]	22.98	82.71	896.475	896.472	-0.00250244	-2.79142	304733	51.0833			2010-03-10 21:00:19	0.501144	0.45856	1.05402	0.491129	0.59797	1.12579	7	7	7	20995.6	10521.8	9627.74	22129.7
725	FALSE	1	164	G15	Chain L, Structure Of The Ribosomal 80s-Eef2-Sordarin Complex From Yeast Obtained By Docking Atomic		gi|49258850	394.02	100	27636.6	11.38	YLEELQR	5	11	(N-term)_iTRAQ[0]	42.98	99.827	1094.6	1094.61	0.0119629	10.929	471629	53.4792			2010-03-10 22:05:43	0.478772	0.523896	1.16337	0.491129	0.59797	1.12579	7	7	7	33848	16205.5	17732.8	39377.8
726	FALSE	1	194	H21	Chain L, Structure Of The Ribosomal 80s-Eef2-Sordarin Complex From Yeast Obtained By Docking Atomic		gi|49258850	394.02	100	27636.6	11.38	QNTLSLWR	193	200	(N-term)_iTRAQ[0]	51.49	99.976	1161.65	1161.68	0.0314941	27.1116	805231	51.5315			2010-03-10 22:34:05	0.380841	0.639415	1.10622	0.491129	0.59797	1.12579	7	7	7	54665.2	20818.8	34953.7	60472
712	FALSE	1	110	E9	Chain U, Structure Of The Ribosomal 80s-Eef2-Sordarin Complex From Yeast Obtained By Docking Atomic		gi|49258859	183.23	100	16832	10.57	KAYFTAPSSQR	16	26	(N-term)_iTRAQ[0], Lysine(K)_iTRAQ[1]	47.35	99.937	1543.85	1543.8	-0.050293	-32.5764	1.02266e+06	25.1895			2010-03-10 19:51:30	0.564749	0.770154	1.24693	0.601189	0.75942	1.03071	4	4	4	105601	59638.2	81329.2	131677
765	FALSE	1	84	D9	Chain 9, Structure Of The Ribosomal 80s-Eef2-Sordarin Complex From Yeast Obtained By Docking Atomic		gi|49258866	60.44	99.997	11912.5	10.43	KLEIQQHAR	27	35	(N-term)_iTRAQ[0], Lysine(K)_iTRAQ[1]	60.44	99.997	1410.84	1410.79	-0.0532227	-37.724	352044	37.8908			2010-03-10 18:56:47	1.26757	0.678106	1.03212	1.26757	0.678106	1.03212	1	1	1	31738.1	40230.4	21521.8	32757.5
6	FALSE	1	66	C15	YNL061W [Saccharomyces cerevisiae]		gi|51013571	719.45	100	78418.8	4.95	GKRPSTTQGDEVSDR	34	48	(N-term)_iTRAQ[0], Lysine(K)_iTRAQ[2]	56.92	99.993	1921	1920.97	-0.0286865	-14.9331	607406	54.0517			2010-03-10 18:21:38	0.936651	0.493576	1.01451	1.06687	0.536153	1.17526	11	11	11	13488.2	12633.7	6657.46	13683.9
7	FALSE	1	82	D7	YNL061W [Saccharomyces cerevisiae]		gi|51013571	719.45	100	78418.8	4.95	KFHPSVK	520	526	(N-term)_iTRAQ[0], Lysine(K)_iTRAQ[1,7]	38.73	99.54	1274.8	1274.74	-0.0526123	-41.2712	155088	51.7769			2010-03-10 18:52:31	1.2205	0.654642	1.65929	1.06687	0.536153	1.17526	11	11	11	10818.2	13203.6	7082.05	17950.5
8	FALSE	1	98	D23	YNL061W [Saccharomyces cerevisiae]		gi|51013571	719.45	100	78418.8	4.95	SKPFKK	53	58	(N-term)_iTRAQ[0], Lysine(K)_iTRAQ[2,5,6]	20.72	70.907	1310.87	1310.87	0.00378418	2.88678	493142	35.1553			2010-03-10 19:30:06	0.934234	0.439192	1.11896	1.06687	0.536153	1.17526	11	11	11	55329	51690.2	24300	61910.9
9	FALSE	1	129	F4	YNL061W [Saccharomyces cerevisiae]		gi|51013571	719.45	100	78418.8	4.95	VLENFK	210	215	(N-term)_iTRAQ[0], Lysine(K)_iTRAQ[6]	38	99.456	1037.62	1037.6	-0.0228271	-21.9994	56955.9	41.9959			2010-03-10 21:27:31	0.891501	0.374674	0.982412	1.06687	0.536153	1.17526	11	11	11	5705.36	5086.34	2137.65	5605.02
10	FALSE	1	148	F23	YNL061W [Saccharomyces cerevisiae]		gi|51013571	719.45	100	78418.8	4.95	VIGGFDR	411	417	(N-term)_iTRAQ[0]	29.03	95.707	907.512	907.529	0.0167236	18.428	75174.5	35.0818			2010-03-10 20:41:56	1.25753	0.658558	1.15458	1.06687	0.536153	1.17526	11	11	11	4933.78	6204.36	3249.18	5696.44
11	FALSE	1	152	G3	YNL061W [Saccharomyces cerevisiae]		gi|51013571	719.45	100	78418.8	4.95	DLAQTLVNR	284	292	(N-term)_iTRAQ[0]	68.51	100	1173.67	1173.65	-0.0203857	-17.3692	123728	55.1657			2010-03-10 21:37:16	1.1605	0.737647	1.13248	1.06687	0.536153	1.17526	11	11	11	5436.02	6308.48	4009.86	6156.16
12	FALSE	1	161	G12	YNL061W [Saccharomyces cerevisiae]		gi|51013571	719.45	100	78418.8	4.95	QAAPPTLEEFQAR	10	22	(N-term)_iTRAQ[0]	78.08	100	1601.84	1601.81	-0.0272217	-16.994	1.84829e+06	63.4812			2010-03-10 21:56:51	0.956403	0.429054	1.04044	1.06687	0.536153	1.17526	11	11	11	76512.4	73176.7	32827.9	79606.2
13	FALSE	1	180	H7	YNL061W [Saccharomyces cerevisiae]		gi|51013571	719.45	100	78418.8	4.95	GVNLQPIGSWTK	293	304	(N-term)_iTRAQ[0], Lysine(K)_iTRAQ[12]	78.82	100	1587.91	1587.88	-0.0270996	-17.0662	156929	57.7732			2010-03-10 23:01:53	1.24237	0.536583	1.24636	1.06687	0.536153	1.17526	11	11	11	7035.06	8740.15	3774.9	8768.2
14	FALSE	1	186	H13	YNL061W [Saccharomyces cerevisiae]		gi|51013571	719.45	100	78418.8	4.95	TEKDFIQIPHLQK	441	453	(N-term)_iTRAQ[0], Lysine(K)_iTRAQ[3,13]	62.32	99.998	2029.18	2029.17	-0.0152588	-7.51968	377513	56.962			2010-03-10 22:51:27	0.998284	0.651274	1.16001	1.06687	0.536153	1.17526	11	11	11	14367.2	14342.6	9356.99	16666
15	FALSE	1	205	I5	YNL061W [Saccharomyces cerevisiae]		gi|51013571	719.45	100	78418.8	4.95	RYYPHTYNVDGFFVAK	530	545	(N-term)_iTRAQ[0], Lysine(K)_iTRAQ[16]	66.47	99.999	2265.17	2265.14	-0.0317383	-14.0114	345208	61.3288			2010-03-10 23:31:54	1.16234	0.459487	1.30325	1.06687	0.536153	1.17526	11	11	11	14988.1	17421.3	6886.85	19533.3
16	FALSE	1	247	J23	YNL061W [Saccharomyces cerevisiae]		gi|51013571	719.45	100	78418.8	4.95	ADILPTEEQEEMMAQETPNLTSTR	178	201	(N-term)_iTRAQ[0]	185.86	100	2878.36	2878.39	0.0307617	10.6872	262938	83.1729			2010-03-10 23:48:09	1.06385	0.591403	1.24559	1.06687	0.536153	1.17526	11	11	11	5133.27	5461.04	3035.83	6393.95
20	FALSE	1	137	F12	YDR299W [Saccharomyces cerevisiae]		gi|51830274	115.16	100	68733.7	4.68	GYSILQQTK	176	184	(N-term)_iTRAQ[0], Lysine(K)_iTRAQ[9]	46.81	99.928	1325.77	1325.75	-0.0216064	-16.2973	39181.9	31.8339			2010-03-10 21:08:54	2.55094	1.94509	2.69504	3.3912	2.30667	3.37866	2	2	2	1627.98	4152.89	3166.58	4387.48
21	FALSE	1	296	L24	YDR299W [Saccharomyces cerevisiae]		gi|51830274	115.16	100	68733.7	4.68	LFDNIIDLR	185	193	(N-term)_iTRAQ[0]	68.35	99.999	1262.72	1262.78	0.0528564	41.8591	274694	78.3236			2010-03-11 00:15:41	4.50824	2.73545	4.23569	3.3912	2.30667	3.37866	2	2	2	2882.99	12997.2	7886.28	12211.5
17	FALSE	1	132	F7	YLR276C [Saccharomyces cerevisiae]		gi|51830470	61.1	99.997	78512.5	9.22	HFEENPKELQSLR	515	527	(N-term)_iTRAQ[0], Lysine(K)_iTRAQ[7]	61.1	99.997	1915.03	1914.97	-0.0599365	-31.298	61505.9	37.7766			2010-03-10 21:20:11	1.76513	0.954882	1.22113	1.76513	0.954882	1.22113	1	1	1	6286.73	11096.9	6003.09	7676.92
561	FALSE	1	96	D21	NOP77p [Saccharomyces cerevisiae]		gi|521090	1043.59	100	90852	9.12	TRPDNEDTGDVGESENKKPK	632	651	(N-term)_iTRAQ[0], Lysine(K)_iTRAQ[17,18,20]	102.02	100	2792.45	2792.41	-0.0405273	-14.5132	475914	64.168			2010-03-10 19:25:30	2.07871	0.977779	2.70316	2.16198	0.849923	2.23207	15	15	15	8515.67	17701.6	8326.44	23019.3
562	FALSE	1	121	E20	NOP77p [Saccharomyces cerevisiae]		gi|521090	1043.59	100	90852	9.12	NRWEDYK	227	233	(N-term)_iTRAQ[0], Lysine(K)_iTRAQ[7]	41.33	99.747	1298.67	1298.68	0.0098877	7.61369	593609	42.9999			2010-03-10 20:24:14	2.41212	0.970037	2.78572	2.16198	0.849923	2.23207	15	15	15	21906.8	52841.9	21250.4	61026.3
563	FALSE	1	121	E20	NOP77p [Saccharomyces cerevisiae]		gi|521090	1043.59	100	90852	9.12	HPLSKEEIIR	499	508	(N-term)_iTRAQ[0], Lysine(K)_iTRAQ[5]	48.4	99.95	1509.9	1509.91	0.0107422	7.1145	431257	37.0262			2010-03-10 20:24:32	1.97001	0.875438	2.52944	2.16198	0.849923	2.23207	15	15	15	28171	55497	24661.9	71256.8
564	FALSE	1	131	F6	NOP77p [Saccharomyces cerevisiae]		gi|521090	1043.59	100	90852	9.12	FMGPDEIEAQKK	516	527	(N-term)_iTRAQ[0], Lysine(K)_iTRAQ[11,12]	60.75	99.997	1824.99	1824.93	-0.0554199	-30.3672	180037	40.4731			2010-03-10 21:22:37	2.04477	0.806841	2.17444	2.16198	0.849923	2.23207	15	15	15	9658.86	19750.1	7793.17	21002.6
565	FALSE	1	133	F8	NOP77p [Saccharomyces cerevisiae]		gi|521090	1043.59	100	90852	9.12	KVAVDFAVQK	217	226	(N-term)_iTRAQ[0], Lysine(K)_iTRAQ[1,10]	71.71	100	1536.95	1536.9	-0.0487061	-31.6901	277338	49.1113			2010-03-10 21:15:55	2.09986	0.883608	2.28185	2.16198	0.849923	2.23207	15	15	15	13371.2	28077.6	11814.9	30511
566	FALSE	1	134	F9	NOP77p [Saccharomyces cerevisiae]		gi|521090	1043.59	100	90852	9.12	NALMGLR	565	571	(N-term)_iTRAQ[0]	34.09	98.661	918.531	918.51	-0.0211792	-23.0577	78073.4	43.2292			2010-03-10 21:14:23	2.40313	1.0182	2.15621	2.16198	0.849923	2.23207	15	15	15	2629.53	6319.09	2677.39	5669.82
567	FALSE	1	148	F23	NOP77p [Saccharomyces cerevisiae]		gi|521090	1043.59	100	90852	9.12	LRVEQLK	446	452	(N-term)_iTRAQ[0], Lysine(K)_iTRAQ[7]	31.78	97.721	1173.76	1173.77	0.0155029	13.208	107832	34.7719			2010-03-10 20:41:20	1.49719	0.829675	1.64384	2.16198	0.849923	2.23207	15	15	15	7240.05	10839.7	6006.9	11901.5
568	FALSE	1	168	G19	NOP77p [Saccharomyces cerevisiae]		gi|521090	1043.59	100	90852	9.12	REDFSVFVR	287	295	(N-term)_iTRAQ[0]	54.88	99.989	1298.7	1298.73	0.0323486	24.9085	1.03603e+06	34.9052			2010-03-10 22:16:24	2.21076	0.788527	2.16919	2.16198	0.849923	2.23207	15	15	15	18853.1	41679.8	14866.2	40896
569	FALSE	1	170	G21	NOP77p [Saccharomyces cerevisiae]		gi|521090	1043.59	100	90852	9.12	NLYLLNEGR	413	421	(N-term)_iTRAQ[0]	66.73	99.999	1235.69	1235.71	0.0238037	19.2635	649461	62.6505			2010-03-10 22:20:03	2.43163	0.9159	2.51775	2.16198	0.849923	2.23207	15	15	15	18315.7	44537.1	16775.4	46114.5
570	FALSE	1	172	G23	NOP77p [Saccharomyces cerevisiae]		gi|521090	1043.59	100	90852	9.12	YGTVVEATIPR	171	181	(N-term)_iTRAQ[0]	71.05	100	1349.75	1349.78	0.0246582	18.2687	219727	60.3862			2010-03-10 22:24:56	2.24664	0.832513	2.15975	2.16198	0.849923	2.23207	15	15	15	6621.37	14875.8	5512.38	14300.5
571	FALSE	1	181	H8	NOP77p [Saccharomyces cerevisiae]		gi|521090	1043.59	100	90852	9.12	EDFSVFVR	288	295	(N-term)_iTRAQ[0]	56.98	99.993	1142.6	1142.58	-0.0136719	-11.9656	279903	68.3776			2010-03-10 23:01:16	2.1812	0.870646	1.96166	2.16198	0.849923	2.23207	15	15	15	6576.61	14344.9	5725.9	12901.1
572	FALSE	1	183	H10	NOP77p [Saccharomyces cerevisiae]		gi|521090	1043.59	100	90852	9.12	GYGFVEFR	554	561	(N-term)_iTRAQ[0]	57.23	99.994	1118.58	1118.56	-0.0126953	-11.3495	921995	64.4516			2010-03-10 22:56:58	2.22678	0.650245	2.02522	2.16198	0.849923	2.23207	15	15	15	27367.5	60941.4	17795.5	55425
573	FALSE	1	192	H19	NOP77p [Saccharomyces cerevisiae]		gi|521090	1043.59	100	90852	9.12	NMPWSCRDPVK	153	163	(N-term)_iTRAQ[0], Lysine(K)_iTRAQ[11], MMTS (C)[6]	60.31	99.997	1666.81	1666.85	0.0435791	26.1452	679836	43.4583			2010-03-10 22:38:40	2.36663	0.69011	2.3857	2.16198	0.849923	2.23207	15	15	15	26483.2	62676.1	18276.4	63181.2
574	FALSE	1	205	I5	NOP77p [Saccharomyces cerevisiae]		gi|521090	1043.59	100	90852	9.12	VLSITPTLVR	375	384	(N-term)_iTRAQ[0]	63.16	99.998	1242.79	1242.79	-0.00256348	-2.06268	202861	56.413			2010-03-10 23:32:13	1.96437	0.793851	1.75231	2.16198	0.849923	2.23207	15	15	15	5681.67	11160.9	4510.4	9956.06
575	FALSE	1	259	K11	NOP77p [Saccharomyces cerevisiae]		gi|521090	1043.59	100	90852	9.12	NAPAAGSTSLLIGDDVMPEYVYEGR	350	374	(N-term)_iTRAQ[0]	226.18	100	2769.35	2769.31	-0.0449219	-16.2211	913427	76.5035			2010-03-10 23:57:19	2.53238	0.935444	2.5916	2.16198	0.849923	2.23207	15	15	15	12523.6	31714.7	11715.2	32456.2
452	FALSE	1	31	B4	proline rotamase		gi|530998	682.028	100	53861.8	4.35	EQDKHKPK	295	302	(N-term)_iTRAQ[0], Lysine(K)_iTRAQ[4,6,8]	31.95	97.808	1585.95	1585.9	-0.0488281	-30.7879	120792	55.8758			2010-03-10 17:54:09	1.52005	0.558661	1.73364	1.38168	0.753414	1.69049	10	10	10	5728.46	8707.55	3200.27	9931.06
453	FALSE	1	79	D4	proline rotamase		gi|530998	682.028	100	53861.8	4.35	KVEFK	276	280	(N-term)_iTRAQ[0], Lysine(K)_iTRAQ[1,5]	22.47	80.556	1082.69	1082.66	-0.0377197	-34.8388	159301	30.2815			2010-03-10 18:43:04	1.49746	0.701409	1.72783	1.38168	0.753414	1.69049	10	10	10	14368.8	21516.6	10078.4	24826.8
454	FALSE	1	86	D11	proline rotamase		gi|530998	682.028	100	53861.8	4.35	DLEEGPTKPK	282	291	(N-term)_iTRAQ[0], Lysine(K)_iTRAQ[8,10]	55.92	99.991	1545.89	1545.83	-0.0571289	-36.9554	186321	48.4352			2010-03-10 19:03:31	1.36156	0.851433	1.64856	1.38168	0.753414	1.69049	10	10	10	11076.8	15081.8	9431.17	18260.8
455	FALSE	1	108	E7	proline rotamase		gi|530998	682.028	100	53861.8	4.35	LGRGEVIK	356	363	(N-term)_iTRAQ[0], Lysine(K)_iTRAQ[8]	33.63	98.511	1159.74	1159.7	-0.038208	-32.9453	188966	28.2238			2010-03-10 19:47:49	1.16718	0.880366	1.63755	1.38168	0.753414	1.69049	10	10	10	12890.7	15045.8	11348.5	21109.1
456	FALSE	1	165	G16	proline rotamase		gi|530998	682.028	100	53861.8	4.35	VFDKNTSGKPFAFK	342	355	(N-term)_iTRAQ[0], Lysine(K)_iTRAQ[4,9,14]	77.22	100	2162.25	2162.27	0.0185547	8.58121	772902	45.506			2010-03-10 22:08:46	1.11608	0.589018	1.56508	1.38168	0.753414	1.69049	10	10	10	57666.9	64360.8	33966.8	90253.1
457	FALSE	1	189	H16	proline rotamase		gi|530998	682.028	100	53861.8	4.35	RIIIPAPYAYGK	379	390	(N-term)_iTRAQ[0], Lysine(K)_iTRAQ[12]	52.46	99.981	1650	1650.02	0.0239258	14.5005	1.14825e+06	57.898			2010-03-10 22:43:14	1.4425	0.878558	1.91469	1.38168	0.753414	1.69049	10	10	10	31548.5	45508.9	27717.2	60405.8
458	FALSE	1	194	H21	proline rotamase		gi|530998	682.028	100	53861.8	4.35	VLEGGIVIEDR	305	315	(N-term)_iTRAQ[0]	79.02	100	1343.77	1343.8	0.0330811	24.6182	227351	63.7516			2010-03-10 22:35:01	1.61251	0.767524	1.62042	1.38168	0.753414	1.69049	10	10	10	8684.7	14004.2	6665.72	14072.9
459	FALSE	1	211	I11	proline rotamase		gi|530998	682.028	100	53861.8	4.35	ITMAALNPEAIDEENKPSTLR	33	53	(N-term)_iTRAQ[0], Lysine(K)_iTRAQ[16]	137.3	100	2601.38	2601.34	-0.0388184	-14.9222	1.46006e+06	64.3427			2010-03-10 23:23:58	1.53302	0.770996	2.13271	1.38168	0.753414	1.69049	10	10	10	42179.5	64662	32520.2	89956.5
460	FALSE	1	214	I14	proline rotamase		gi|530998	682.028	100	53861.8	4.35	GWDIGVAGMSVGGER	364	378	(N-term)_iTRAQ[0]	131.64	100	1634.81	1634.83	0.0213623	13.0672	2.27876e+06	71.4986			2010-03-10 23:21:12	1.56982	0.67067	1.85827	1.38168	0.753414	1.69049	10	10	10	53709	84313.6	36021	99805.8
461	FALSE	1	244	J20	proline rotamase		gi|530998	682.028	100	53861.8	4.35	QALPGIPANSELTFDVK	391	407	(N-term)_iTRAQ[0], Lysine(K)_iTRAQ[17]	61.42	99.998	2088.16	2088.17	0.00634766	3.03983	406214	39.0251			2010-03-10 23:44:48	1.12194	0.976905	1.22483	1.38168	0.753414	1.69049	10	10	10	19705.6	22108.5	19250.5	24136
129	FALSE	1	307	M9	SSE1 protein [Saccharomyces cerevisiae]		gi|533365	112.56	100	87102.2	5.12	LSAEEVDFVEIIGGTTR	330	346	(N-term)_iTRAQ[0]	112.56	100	1980.04	1980.05	0.00842285	4.25388	118736	74.4201			2010-03-11 00:20:54	0.975341	1.98603	2.32415	0.975341	1.98603	2.32415	1	1	1	2397.67	2338.55	4761.85	5572.55
745	FALSE	1	180	H7	Chain A, Yeast Phosphoglycerate Mutase-3pg Complex Structure To 1.7 A		gi|5542362	27.38	93.722	30148.6	8.27	LWIPVNR	74	80	(N-term)_iTRAQ[0]	27.38	93.722	1041.63	1041.63	-0.00671387	-6.44552	105626	43.1081			2010-03-10 23:02:29	0.66458	0.85498	0.851644	0.66458	0.85498	0.851644	1	1	1	5121.67	3403.76	4378.93	4361.84
747	FALSE	1	181	H8	Chain A, Homology Model Of Yeast Rack1 Protein Fitted Into 11.7a Cryo-Em Map Of Yeast 80s Ribosome		gi|55670021	66.84	99.999	37241.3	5.8	LWDVATGETYQR	91	102	(N-term)_iTRAQ[0]	66.84	99.999	1582.8	1582.77	-0.0249023	-15.7331	386883	54.8055			2010-03-10 23:00:57	1.71693	0.973767	1.54522	1.71693	0.973767	1.54522	1	1	1	12624.6	21675.6	12293.4	19507.8
754	FALSE	1	118	E17	Chain A, Crystal Structure Of Adp-Ribosylated Ribosomal Translocase From Saccharomyces Cerevisiae		gi|55670150	823.357	100	102506	5.89	WTNKDTDAEGKPLER	257	271	(N-term)_iTRAQ[0], Lysine(K)_iTRAQ[4,11]	75.92	100	2192.17	2192.17	0.00195312	0.890956	253966	60.5718			2010-03-10 20:15:41	1.28589	1.21556	1.78621	1.32068	1.23453	1.69232	11	11	11	12112	15574.7	14722.9	21634.7
755	FALSE	1	139	F14	Chain A, Crystal Structure Of Adp-Ribosylated Ribosomal Translocase From Saccharomyces Cerevisiae		gi|55670150	823.357	100	102506	5.89	GGGQIIPTMR	701	710	(N-term)_iTRAQ[0]	39.95	99.653	1173.65	1173.65	-0.00354004	-3.01626	79860.1	67.4147			2010-03-10 21:01:52	1.35383	1.18854	1.37115	1.32068	1.23453	1.69232	11	11	11	2725.18	3689.44	3239	3736.63
756	FALSE	1	162	G13	Chain A, Crystal Structure Of Adp-Ribosylated Ribosomal Translocase From Saccharomyces Cerevisiae		gi|55670150	823.357	100	102506	5.89	VAFTVDQMR	2	10	(N-term)_iTRAQ[0]	67.33	99.999	1210.64	1210.63	-0.010498	-8.6715	156069	62.9837			2010-03-10 22:01:07	1.27111	1.68209	1.98132	1.32068	1.23453	1.69232	11	11	11	4720.73	6000.54	7940.67	9353.29
757	FALSE	1	162	G13	Chain A, Crystal Structure Of Adp-Ribosylated Ribosomal Translocase From Saccharomyces Cerevisiae		gi|55670150	823.357	100	102506	5.89	EGPIFGEEMR	673	682	(N-term)_iTRAQ[0]	22.58	81.042	1308.64	1308.63	-0.00939941	-7.18259	127753	27.7755			2010-03-10 22:02:02	1.27255	0.815176	1.29188	1.32068	1.23453	1.69232	11	11	11	8255.97	10506.1	6730.07	10665.7
758	FALSE	1	164	G15	Chain A, Crystal Structure Of Adp-Ribosylated Ribosomal Translocase From Saccharomyces Cerevisiae		gi|55670150	823.357	100	102506	5.89	FYAFGR	394	399	(N-term)_iTRAQ[0]	22.19	79.261	904.48	904.49	0.00994873	10.9994	58156.8	24.3608			2010-03-10 22:08:10	1.26368	1.17333	1.5683	1.32068	1.23453	1.69232	11	11	11	2875.67	3633.91	3374.11	4509.89
759	FALSE	1	168	G19	Chain A, Crystal Structure Of Adp-Ribosylated Ribosomal Translocase From Saccharomyces Cerevisiae		gi|55670150	823.357	100	102506	5.89	GQVVSEEQRPGTPLFTVK	752	769	(N-term)_iTRAQ[0], Lysine(K)_iTRAQ[18]	101.31	100	2260.25	2260.29	0.0366211	16.2022	1.36213e+06	47.7491			2010-03-10 22:16:06	1.45788	1.29135	1.88494	1.32068	1.23453	1.69232	11	11	11	48881.6	71263.6	63123.5	92139.1
760	FALSE	1	178	H5	Chain A, Crystal Structure Of Adp-Ribosylated Ribosomal Translocase From Saccharomyces Cerevisiae		gi|55670150	823.357	100	102506	5.89	RATYAGFLLADPK	711	723	(N-term)_iTRAQ[0], Lysine(K)_iTRAQ[13]	46.09	99.916	1710.98	1710.96	-0.0233154	-13.627	398342	69.4657			2010-03-10 23:07:23	1.29189	1.40872	1.76569	1.32068	1.23453	1.69232	11	11	11	7961.78	10285.8	11215.9	14058
761	FALSE	1	209	I9	Chain A, Crystal Structure Of Adp-Ribosylated Ribosomal Translocase From Saccharomyces Cerevisiae		gi|55670150	823.357	100	102506	5.89	IMADDYGWDVTDAR	618	631	(N-term)_iTRAQ[0]	127.57	100	1771.81	1771.79	-0.0198975	-11.23	915975	78.0744			2010-03-10 23:26:24	1.2739	1.68856	2.09118	1.32068	1.23453	1.69232	11	11	11	14134.4	18005.8	23866.7	29557.7
762	FALSE	1	256	K8	Chain A, Crystal Structure Of Adp-Ribosylated Ribosomal Translocase From Saccharomyces Cerevisiae		gi|55670150	823.357	100	102506	5.89	AYLPVNESFGFTGELR	770	785	(N-term)_iTRAQ[0]	124.78	100	1944	1943.98	-0.0206299	-10.6121	686497	73.1685			2010-03-11 00:00:21	1.23446	1.63981	1.81013	1.32068	1.23453	1.69232	11	11	11	14924.4	18423.5	24473.2	27015
763	FALSE	1	262	K14	Chain A, Crystal Structure Of Adp-Ribosylated Ribosomal Translocase From Saccharomyces Cerevisiae		gi|55670150	823.357	100	102506	5.89	GTVAFGSGLHGWAFTIR	207	223	(N-term)_iTRAQ[0]	108.83	100	1921.02	1921.03	0.0129395	6.73572	128065	65.6491			2010-03-10 23:56:05	1.49642	1.10732	2.03003	1.32068	1.23453	1.69232	11	11	11	4312.79	6453.74	4775.63	8755.09
764	FALSE	1	383	P10	Chain A, Crystal Structure Of Adp-Ribosylated Ribosomal Translocase From Saccharomyces Cerevisiae		gi|55670150	823.357	100	102506	5.89	VTDGALVVVDTIEGVCVQTETVLR	121	144	(N-term)_iTRAQ[0], MMTS (C)[16]	87.81	100	2706.42	2706.46	0.0429688	15.8766	602312	57.0937			2010-03-11 01:06:16	1.35181	0.782975	1.29681	1.32068	1.23453	1.69232	11	11	11	8990.41	12153.3	7039.27	11658.9
31	FALSE	1	312	M14	unknown [Saccharomyces cerevisiae]		gi|577810	102.05	100	57320.6	9.51	SQVQAWPENPVDVFVDQIR	180	198	(N-term)_iTRAQ[0]	102.05	100	2371.22	2371.25	0.0358887	15.1351	227819	85.5502			2010-03-11 00:24:15	2.91279	1.64634	3.10914	2.91279	1.64634	3.10914	1	1	1	2137.42	6225.84	3518.91	6645.53
30	FALSE	1	73	C22	unnamed protein product [Saccharomyces cerevisiae]		gi|587530	20.27	67.73	97844.1	8.48	EQINR	358	362	(N-term)_iTRAQ[0]	20.27	67.73	803.45	803.492	0.0424194	52.7966	141923	39.6955			2010-03-10 18:06:21	1.26446	0.87703	1.01399	1.26446	0.87703	1.01399	1	1	1	6113.66	7730.49	5361.86	6199.21
752	FALSE	1	195	H22	Chain A, Crystal Structure Of Biotin Carboxylase Domain Of Acetyl- Coenzyme A Carboxylase From Sacc		gi|60593826	35.83	99.103	66422.2	5.73	KVIFIGPPGNAMR	157	169	(N-term)_iTRAQ[0], Lysine(K)_iTRAQ[1]	35.83	99.103	1687.99	1688.02	0.0302734	17.9346	346382	36.9565			2010-03-10 22:32:52	1.36051	1.45645	1.55921	1.36051	1.45645	1.55921	1	1	1	15835.9	21544.8	23064.1	24691.4
430	FALSE	1	213	I13	Protein component of the large (60S) ribosomal subunit, identical to Rpl23Bp and has similarity to		gi|6319384	338	100	16284.8	10.33	ECADLWPR	121	128	(N-term)_iTRAQ[0], MMTS (C)[2]	48.67	99.953	1179.54	1179.56	0.017334	14.6956	274767	70.8261			2010-03-10 23:22:44	1.35035	0.61734	1.18085	1.26641	0.640032	1.27247	3	3	3	6497.54	8773.94	4011.19	7672.65
431	FALSE	1	292	L20	Protein component of the large (60S) ribosomal subunit, identical to Rpl23Bp and has similarity to		gi|6319384	338	100	16284.8	10.33	LNRLPAASLGDMVMATVK	46	63	(N-term)_iTRAQ[0], Lysine(K)_iTRAQ[18]	128.2	100	2175.22	2175.29	0.0678711	31.2019	910848	60.6291			2010-03-11 00:12:37	1.19647	0.639567	1.28031	1.26641	0.640032	1.27247	3	3	3	39745.8	47554.6	25420.1	50886.8
432	FALSE	1	308	M10	Protein component of the large (60S) ribosomal subunit, identical to Rpl23Bp and has similarity to		gi|6319384	338	100	16284.8	10.33	ISLGLPVGAIMNCADNSGAR	13	32	(N-term)_iTRAQ[0], MMTS (C)[13]	161.13	100	2149.07	2149.08	0.0124512	5.79376	848335	74.9835			2010-03-11 00:21:13	1.25712	0.66404	1.36281	1.26641	0.640032	1.27247	3	3	3	14397.8	18099.8	9560.75	19621.6
584	FALSE	1	95	D20	Major CTP synthase isozyme (see also URA8), catalyzes the ATP-dependent transfer of the amide nitro		gi|6319432	143.85	100	71665.7	5.67	TKPTQAAIK	192	200	(N-term)_iTRAQ[0], Lysine(K)_iTRAQ[2,9]	40.01	99.657	1389.88	1389.87	-0.0117187	-8.43148	97998.4	29.5519			2010-03-10 19:24:17	1.55211	1.20707	1.45235	1.70137	1.43534	1.6882	2	2	2	5224.01	8108.23	6305.74	7587.1
585	FALSE	1	257	K9	Major CTP synthase isozyme (see also URA8), catalyzes the ATP-dependent transfer of the amide nitro		gi|6319432	143.85	100	71665.7	5.67	LGLRPTFFQNETEWSQIK	457	474	(N-term)_iTRAQ[0], Lysine(K)_iTRAQ[18]	103.84	100	2482.33	2482.29	-0.0419922	-16.9164	437924	49.0781			2010-03-10 23:59:26	1.86499	1.70679	1.96235	1.70137	1.43534	1.6882	2	2	2	17715.4	33039	30236.4	34763.8
418	FALSE	1	197	H24	Protein component of the large (60S) ribosomal subunit, nearly identical to Rpl19Ap and has similar		gi|6319444	161.01	100	25149.6	11.35	KVWLDPNETSEIAQANSR	21	38	(N-term)_iTRAQ[0], Lysine(K)_iTRAQ[1]	112.52	100	2346.23	2346.26	0.026123	11.1341	528436	84.676			2010-03-10 22:29:13	0.890396	0.762082	0.78412	0.814844	0.6125	0.761296	2	2	2	13330.6	11869.5	10159	10452.8
419	FALSE	1	218	I18	Protein component of the large (60S) ribosomal subunit, nearly identical to Rpl19Ap and has similar		gi|6319444	161.01	100	25149.6	11.35	LPSQVVWIR	89	97	(N-term)_iTRAQ[0]	48.49	99.951	1241.75	1241.79	0.0446777	35.9797	364462	65.0034			2010-03-10 23:16:18	0.745703	0.492277	0.739137	0.814844	0.6125	0.761296	2	2	2	25206.9	18796.9	12408.8	18631.4
472	FALSE	1	150	G1	P-loop ATPase with similarity to human OLA1 and bacterial YchF; identified as specifically interact		gi|6319499	136.85	100	50042.1	7.05	LKDIEFAQK	154	162	(N-term)_iTRAQ[0], Lysine(K)_iTRAQ[2,9]	57.82	99.994	1523.92	1523.89	-0.0269775	-17.7028	74845.7	42.2847			2010-03-10 21:35:27	1.40135	1.5795	1.48472	1.26525	1.50963	1.43646	2	2	2	5476.7	7674.78	8650.47	8131.35
473	FALSE	1	176	H3	P-loop ATPase with similarity to human OLA1 and bacterial YchF; identified as specifically interact		gi|6319499	136.85	100	50042.1	7.05	GKDYVVEDGDIIYFR	374	388	(N-term)_iTRAQ[0], Lysine(K)_iTRAQ[2]	79.03	100	2077.09	2077.06	-0.0229492	-11.0488	397895	53.1907			2010-03-10 23:11:03	1.14236	1.44284	1.38978	1.26525	1.50963	1.43646	2	2	2	12969.9	14816.3	18713.5	18025.3
70	FALSE	1	70	C19	Translational elongation factor EF-1 alpha; also encoded by TEF1; functions in the binding reaction		gi|6319594	897.56	100	57528.2	9.14	KLEDHPK	384	390	(N-term)_iTRAQ[0], Lysine(K)_iTRAQ[1,7]	33.98	98.627	1298.78	1298.79	0.0106201	8.17699	267463	60.4727			2010-03-10 18:13:23	0.822022	1.22151	1.08929	0.954314	1.2578	1.34959	12	12	12	14330	11779.6	17504.2	15609.6
71	FALSE	1	85	D10	Translational elongation factor EF-1 alpha; also encoded by TEF1; functions in the binding reaction		gi|6319594	897.56	100	57528.2	9.14	GWEKETK	211	217	(N-term)_iTRAQ[0], Lysine(K)_iTRAQ[4,7]	22.02	78.433	1309.75	1309.7	-0.0443115	-33.8321	323395	23.6769			2010-03-10 18:59:51	0.650271	1.14052	0.96568	0.954314	1.2578	1.34959	12	12	12	31923	20758.6	36408.8	30827.4
72	FALSE	1	97	D22	Translational elongation factor EF-1 alpha; also encoded by TEF1; functions in the binding reaction		gi|6319594	897.56	100	57528.2	9.14	KVGYNPK	178	184	(N-term)_iTRAQ[0], Lysine(K)_iTRAQ[1,7]	35.31	98.989	1237.76	1237.77	0.00610352	4.93108	700183	51.3785			2010-03-10 19:28:16	0.922127	1.41379	1.52779	0.954314	1.2578	1.34959	12	12	12	45515.5	41971	64349.2	69537.9
73	FALSE	1	124	E23	Translational elongation factor EF-1 alpha; also encoded by TEF1; functions in the binding reaction		gi|6319594	897.56	100	57528.2	9.14	QTVAVGVIK	429	437	(N-term)_iTRAQ[0], Lysine(K)_iTRAQ[9]	59.15	99.996	1202.77	1202.78	0.00646973	5.37901	305689	68.0678			2010-03-10 20:33:05	0.880849	1.39968	1.34518	0.954314	1.2578	1.34959	12	12	12	12540.7	11046.5	17552.9	16869.5
74	FALSE	1	129	F4	Translational elongation factor EF-1 alpha; also encoded by TEF1; functions in the binding reaction		gi|6319594	897.56	100	57528.2	9.14	IGGIGTVPVGR	254	264	(N-term)_iTRAQ[0]	78.37	100	1169.71	1169.69	-0.0220947	-18.889	1.36328e+06	60.76			2010-03-10 21:25:23	1.01542	1.64218	1.50148	0.954314	1.2578	1.34959	12	12	12	35242.1	35785.6	57873.8	52915.1
75	FALSE	1	141	F16	Translational elongation factor EF-1 alpha; also encoded by TEF1; functions in the binding reaction		gi|6319594	897.56	100	57528.2	9.14	YQVTVIDAPGHR	85	96	(N-term)_iTRAQ[0]	33.44	98.445	1499.81	1499.82	0.00793457	5.29039	343858	51.1564			2010-03-10 20:57:34	1.32119	0.830616	1.24936	0.954314	1.2578	1.34959	12	12	12	13559.3	17914.3	11262.6	16940.4
76	FALSE	1	167	G18	Translational elongation factor EF-1 alpha; also encoded by TEF1; functions in the binding reaction		gi|6319594	897.56	100	57528.2	9.14	SVEMHHEQLEQGVPGDNVGFNVK	289	311	(N-term)_iTRAQ[0], Lysine(K)_iTRAQ[23]	184.4	100	2838.41	2838.43	0.0214844	7.56916	879618	76.7075			2010-03-10 22:13:39	1.02691	1.48843	1.56806	0.954314	1.2578	1.34959	12	12	12	13561.7	13926.7	20185.6	21265.6
77	FALSE	1	186	H13	Translational elongation factor EF-1 alpha; also encoded by TEF1; functions in the binding reaction		gi|6319594	897.56	100	57528.2	9.14	WDESRFQEIVK	160	170	(N-term)_iTRAQ[0], Lysine(K)_iTRAQ[11]	38.35	99.498	1724.92	1724.92	-0.00427246	-2.4769	47333.3	29.3691			2010-03-10 22:53:00	1.08005	1.34913	1.34682	0.954314	1.2578	1.34959	12	12	12	4396.74	4748.7	5931.76	5921.63
78	FALSE	1	232	J8	Translational elongation factor EF-1 alpha; also encoded by TEF1; functions in the binding reaction		gi|6319594	897.56	100	57528.2	9.14	YAWVLDKLK	56	64	(N-term)_iTRAQ[0], Lysine(K)_iTRAQ[7,9]	57.21	99.993	1567.96	1567.94	-0.0134277	-8.56383	471589	49.6594			2010-03-10 23:38:39	0.955431	0.978452	1.33833	0.954314	1.2578	1.34959	12	12	12	31816.4	30398.3	31130.8	42580.8
79	FALSE	1	240	J16	Translational elongation factor EF-1 alpha; also encoded by TEF1; functions in the binding reaction		gi|6319594	897.56	100	57528.2	9.14	VETGVIKPGMVVTFAPAGVTTEVK	265	288	(N-term)_iTRAQ[0], Lysine(K)_iTRAQ[7,24]	173.08	100	2862.64	2862.65	0.0151367	5.28768	605208	71.2071			2010-03-10 23:41:25	0.911043	1.37005	1.27764	0.954314	1.2578	1.34959	12	12	12	19734.5	17978.9	27037.1	25213.4
80	FALSE	1	256	K8	Translational elongation factor EF-1 alpha; also encoded by TEF1; functions in the binding reaction		gi|6319594	897.56	100	57528.2	9.14	TLLEAIDAIEQPSRPTDKPLR	225	245	(N-term)_iTRAQ[0], Lysine(K)_iTRAQ[18]	84.53	100	2651.5	2651.44	-0.0576172	-21.7301	981844	55.6959			2010-03-11 00:00:58	1.09224	0.929331	1.44002	0.954314	1.2578	1.34959	12	12	12	13309.9	14537.7	12369.3	19166.5
81	FALSE	1	284	L12	Translational elongation factor EF-1 alpha; also encoded by TEF1; functions in the binding reaction		gi|6319594	897.56	100	57528.2	9.14	FVPSKPMCVEAFSEYPPLGR	402	421	(N-term)_iTRAQ[0], Lysine(K)_iTRAQ[5], MMTS (C)[8]	97.72	100	2588.29	2588.29	-0.000244141	-0.0943249	1.25092e+06	61.1559			2010-03-11 00:08:19	0.928922	1.66681	1.73128	0.954314	1.2578	1.34959	12	12	12	38154.4	35442.4	63596	66056
338	FALSE	1	171	G22	Protein component of the small (40S) ribosomal subunit; nearly identical to Rps9Ap and has similari		gi|6319666	110.748	100	24878.9	10.09	HIDFAPTSPFGGARPGR	155	171	(N-term)_iTRAQ[0]	69.31	100	1927.01	1927.04	0.0334473	17.3571	3.14048e+06	28.3558			2010-03-10 22:21:53	2.25618	1.85334	2.80492	1.92388	1.61537	2.30236	2	2	2	37598	84827.7	69681.9	105459
339	FALSE	1	194	H21	Protein component of the small (40S) ribosomal subunit; nearly identical to Rps9Ap and has similari		gi|6319666	110.748	100	24878.9	10.09	RLFEGNALIR	69	78	(N-term)_iTRAQ[0]	42.44	99.804	1332.79	1332.82	0.0335693	25.1873	179154	24.9068			2010-03-10 22:35:19	1.64053	1.40796	1.88985	1.92388	1.61537	2.30236	2	2	2	4769.9	7825.16	6715.83	9014.38
411	FALSE	1	146	F21	Protein component of the large (60S) ribosomal subunit, nearly identical to Rpl21Bp and has similarity to rat L21 ribosomal protein; Rpl21ap [Saccharomyces cerevisiae]		gi|6319668	24.93	88.964	20870.6	10.39	YMFQR	13	17	(N-term)_iTRAQ[0]	24.93	88.964	888.452	888.464	0.0123291	13.8771	95406.9	35.2427			2010-03-10 20:45:01	0.615053	0.430407	0.625734	0.615053	0.430407	0.625734	1	1	1	10125.5	6227.74	4358.1	6335.89
652	FALSE	1	128	F3	Essential nucleolar protein required for the synthesis of 18S rRNA and for the assembly of 40S ribo		gi|6319791	257.788	100	43227.7	9.42	AKDFIAPEEEAYKPNQN	300	316	(N-term)_iTRAQ[0], Lysine(K)_iTRAQ[2,13]	95.52	100	2396.25	2396.18	-0.0651855	-27.2032	70363.9	62.1091			2010-03-10 21:29:40	3.15841	2.28492	3.15205	2.72235	1.73567	2.64836	5	5	5	1590.87	5024.61	3635	5014.49
653	FALSE	1	146	F21	Essential nucleolar protein required for the synthesis of 18S rRNA and for the assembly of 40S ribo		gi|6319791	257.788	100	43227.7	9.42	RPELANEDWSR	212	222	(N-term)_iTRAQ[0]	33.82	98.575	1516.76	1516.78	0.0167236	11.0259	512189	28.2005			2010-03-10 20:44:42	3.23769	1.51447	2.59416	2.72235	1.73567	2.64836	5	5	5	9405.15	30451	14243.8	24398.4
654	FALSE	1	165	G16	Essential nucleolar protein required for the synthesis of 18S rRNA and for the assembly of 40S ribo		gi|6319791	257.788	100	43227.7	9.42	TIWNDVTR	55	62	(N-term)_iTRAQ[0]	52.86	99.982	1148.62	1148.64	0.0197754	17.2167	30183.8	57.5606			2010-03-10 22:11:12	2.87179	1.45449	2.51444	2.72235	1.73567	2.64836	5	5	5	959.454	2755.35	1395.52	2412.49
655	FALSE	1	193	H20	Essential nucleolar protein required for the synthesis of 18S rRNA and for the assembly of 40S ribo		gi|6319791	257.788	100	43227.7	9.42	KVYTPFPPAQLPR	246	258	(N-term)_iTRAQ[0], Lysine(K)_iTRAQ[1]	26.89	92.973	1802.06	1802.1	0.0389404	21.6089	197098	35.0537			2010-03-10 22:37:45	1.69441	1.46665	2.2033	2.72235	1.73567	2.64836	5	5	5	10059.4	17044.7	14753.6	22163.8
656	FALSE	1	206	I6	Essential nucleolar protein required for the synthesis of 18S rRNA and for the assembly of 40S ribo		gi|6319791	257.788	100	43227.7	9.42	VYTPFPPAQLPR	247	258	(N-term)_iTRAQ[0]	49.7	99.963	1529.86	1529.85	-0.0113525	-7.42064	248139	58.6245			2010-03-10 23:30:22	3.00499	2.13388	2.87595	2.72235	1.73567	2.64836	5	5	5	3615.89	10865.7	7715.87	10399.1
678	FALSE	1	248	J24	Cytoplasmic ATPase that is a ribosome-associated molecular chaperone, functions with J-protein part		gi|6319972	1157.24	100	73615.4	5.32	TFTTCADNQTTVQFPVYQGER	431	451	(N-term)_iTRAQ[0], MMTS (C)[5]	87.59	100	2596.19	2596.21	0.0161133	6.20651	200135	52.9241			2010-03-10 23:49:04	1.23623	1.16992	1.46935	1.30947	1.08653	1.41542	13	13	13	7599.26	9394.41	8890.5	11165.9
251	FALSE	1	105	E4	Putative RNA-binding protein implicated in ribosome biogenesis; contains an RNA recognition motif (		gi|6319988	278.62	100	30820.6	10.08	TTATAAQTSGTDNKPVPAGIHPDR	197	220	(N-term)_iTRAQ[0], Lysine(K)_iTRAQ[14]	120.96	100	2694.41	2694.3	-0.103271	-38.3281	198402	75.6873			2010-03-10 19:38:59	3.13382	1.61543	2.02543	2.85946	1.45955	2.10696	3	3	3	2583.77	8097.05	4173.9	5233.24
252	FALSE	1	215	I15	Putative RNA-binding protein implicated in ribosome biogenesis; contains an RNA recognition motif (		gi|6319988	278.62	100	30820.6	10.08	GIAFLEFDADKDR	113	125	(N-term)_iTRAQ[0], Lysine(K)_iTRAQ[11]	88.56	100	1784.94	1784.97	0.0264893	14.8404	367070	58.37			2010-03-10 23:20:16	2.81624	1.21319	2.14526	2.85946	1.45955	2.10696	3	3	3	12033	33887.6	14598.2	25813.8
253	FALSE	1	270	K22	Putative RNA-binding protein implicated in ribosome biogenesis; contains an RNA recognition motif (		gi|6319988	278.62	100	30820.6	10.08	FIVFVGSLPR	78	87	(N-term)_iTRAQ[0]	69.1	100	1278.77	1278.81	0.0385742	30.1651	804860	74.2505			2010-03-10 23:50:36	2.64916	1.58651	2.15264	2.85946	1.45955	2.10696	3	3	3	15599.8	41326.4	24749.3	33580.7
427	FALSE	1	114	E13	Protein component of the large (60S) ribosomal subunit, identical to Rpl35Bp and has similarity to		gi|6320010	82.1075	100	17261.3	10.58	QIAFPQRK	108	115	(N-term)_iTRAQ[0], Lysine(K)_iTRAQ[8]	27.11	93.32	1275.78	1275.75	-0.0244141	-19.1366	556728	46.5379			2010-03-10 20:04:04	0.492579	0.881245	1.36373	0.548724	0.784577	1.35069	3	3	3	39697.3	19554	34983	54136.5
428	FALSE	1	120	E19	Protein component of the large (60S) ribosomal subunit, identical to Rpl35Bp and has similarity to		gi|6320010	82.1075	100	17261.3	10.58	LSRPSLPK	36	43	(N-term)_iTRAQ[0], Lysine(K)_iTRAQ[8]	25.53	90.388	1185.76	1185.77	0.0136719	11.5301	256163	40.1836			2010-03-10 20:21:47	0.724935	0.804096	1.44514	0.548724	0.784577	1.35069	3	3	3	16279	11801.2	13089.9	23525.4
429	FALSE	1	122	E21	Protein component of the large (60S) ribosomal subunit, identical to Rpl35Bp and has similarity to		gi|6320010	82.1075	100	17261.3	10.58	QIAFPQR	108	114	(N-term)_iTRAQ[0]	30.47	96.918	1003.58	1003.59	0.0123291	12.2851	581605	66.1389			2010-03-10 20:26:41	0.462687	0.681558	1.25033	0.548724	0.784577	1.35069	3	3	3	24723.3	11439.1	16850.4	30912.4
708	FALSE	1	60	C9	Component of the small (ribosomal) subunit (SSU) processosome required for pre-18S rRNa processing;		gi|6320049	154.44	100	79773.6	4.59	LHSKPK	381	386	(N-term)_iTRAQ[0], Lysine(K)_iTRAQ[4,6]	26.43	92.187	1141.74	1141.71	-0.0355225	-31.1125	115557	45.8029			2010-03-10 18:28:59	3.00428	1.82781	2.88436	2.95905	1.92146	3.04184	2	2	2	3994.57	12000.8	7301.33	11521.8
709	FALSE	1	148	F23	Component of the small (ribosomal) subunit (SSU) processosome required for pre-18S rRNa processing;		gi|6320049	154.44	100	79773.6	4.59	SINTQGENDYYQQVQR	485	500	(N-term)_iTRAQ[0]	128.01	100	2086.99	2087.01	0.0168457	8.07176	209753	71.1112			2010-03-10 20:40:43	2.91451	2.0199	3.20791	2.95905	1.92146	3.04184	2	2	2	4160.5	12125.8	8403.82	13346.5
805	FALSE	1	211	I11	Alpha subunit of COPI vesicle coatomer complex, which surrounds transport vesicles in the early sec		gi|6320056	75.62	100	147557	5.66	GIGQPWDAFR	365	374	(N-term)_iTRAQ[0]	75.62	100	1290.67	1290.67	0.000366211	0.283737	122361	72.9038			2010-03-10 23:24:52	1.49164	1.25732	1.24149	1.49164	1.25732	1.24149	1	1	1	3750.25	5594.04	4715.28	4655.91
164	FALSE	1	350	O4	Ribosomal stalk protein P1 alpha, involved in the interaction between translational elongation fact		gi|6320122	147.03	100	11765.9	3.82	LLTLTNAANVPVENIWADIFAK	26	47	(N-term)_iTRAQ[0], Lysine(K)_iTRAQ[22]	147.03	100	2701.52	2701.57	0.0500488	18.5262	470068	72.2226			2010-03-11 00:51:14	2.02505	1.73932	2.2345	2.02505	1.73932	2.2345	1	1	1	5950.03	12049.1	10349	13295.3
484	FALSE	1	82	D7	Nucleolar protein, component of the small subunit processome complex, which is required for process		gi|6320190	737.788	100	37319.8	10.24	HAGVYIAR	93	100	(N-term)_iTRAQ[0]	53.99	99.986	1030.59	1030.55	-0.0388184	-37.6661	345710	37.0786			2010-03-10 18:51:18	1.29321	0.8155	1.29675	1.23589	0.594447	1.0299	11	11	11	23206.1	30010.2	18924.6	30092.4
485	FALSE	1	82	D7	Nucleolar protein, component of the small subunit processome complex, which is required for process		gi|6320190	737.788	100	37319.8	10.24	VVIEPHR	86	92	(N-term)_iTRAQ[0]	32.45	98.047	993.596	993.565	-0.0310669	-31.2671	293182	56.0572			2010-03-10 18:51:36	1.27847	0.786928	1.35931	1.23589	0.594447	1.0299	11	11	11	12199	15596	9599.71	16582.2
486	FALSE	1	107	E6	Nucleolar protein, component of the small subunit processome complex, which is required for process		gi|6320190	737.788	100	37319.8	10.24	NMAPGESVYGEKR	110	122	(N-term)_iTRAQ[0], Lysine(K)_iTRAQ[12]	82.06	100	1725.88	1725.83	-0.0582275	-33.7378	1.96651e+06	48.0328			2010-03-10 19:43:51	1.06749	0.817357	1.12005	1.23589	0.594447	1.0299	11	11	11	147519	157475	120576	165229
487	FALSE	1	115	E14	Nucleolar protein, component of the small subunit processome complex, which is required for process		gi|6320190	737.788	100	37319.8	10.24	NMAPGESVYGEK	110	121	(N-term)_iTRAQ[0], Lysine(K)_iTRAQ[12]	59.76	99.996	1569.78	1569.77	-0.0172119	-10.9645	251718	33.512			2010-03-10 20:07:45	1.27767	0.779557	1.22633	1.23589	0.594447	1.0299	11	11	11	20938.5	26752.4	16322.7	25677.5
488	FALSE	1	120	E19	Nucleolar protein, component of the small subunit processome complex, which is required for process		gi|6320190	737.788	100	37319.8	10.24	DHCIVVGR	312	319	(N-term)_iTRAQ[0], MMTS (C)[3]	37.98	99.453	1088.54	1088.56	0.015625	14.354	82041.6	39.9687			2010-03-10 20:23:00	1.64587	0.764845	1.01225	1.23589	0.594447	1.0299	11	11	11	3905.04	6427.19	2986.75	3952.89
489	FALSE	1	122	E21	Nucleolar protein, component of the small subunit processome complex, which is required for process		gi|6320190	737.788	100	37319.8	10.24	GKEDLLVTK	101	109	(N-term)_iTRAQ[0], Lysine(K)_iTRAQ[2,9]	47.28	99.936	1434.89	1434.9	0.00671387	4.67901	165117	53.9392			2010-03-10 20:28:49	1.03837	0.66284	1.0658	1.23589	0.594447	1.0299	11	11	11	12876.2	13370.3	8534.88	13723.5
490	FALSE	1	188	H15	Nucleolar protein, component of the small subunit processome complex, which is required for process		gi|6320190	737.788	100	37319.8	10.24	KRPNIIPIIEDAR	213	225	(N-term)_iTRAQ[0], Lysine(K)_iTRAQ[1]	34.04	98.645	1823.11	1823.13	0.015625	8.57051	1.68175e+06	31.5052			2010-03-10 22:45:41	1.24409	0.403198	0.902279	1.23589	0.594447	1.0299	11	11	11	67488.3	83961.2	27211.1	60893.3
491	FALSE	1	202	I2	Nucleolar protein, component of the small subunit processome complex, which is required for process		gi|6320190	737.788	100	37319.8	10.24	VWNPFR	143	148	(N-term)_iTRAQ[0]	32.35	98.001	962.533	962.542	0.00933838	9.70188	1.45994e+06	58.859			2010-03-10 23:34:03	1.21983	0.508656	0.931143	1.23589	0.594447	1.0299	11	11	11	71385.8	87078.7	36310.8	66470.4
492	FALSE	1	222	I22	Nucleolar protein, component of the small subunit processome complex, which is required for process		gi|6320190	737.788	100	37319.8	10.24	IKPLEQLTLEPYER	298	311	(N-term)_iTRAQ[0], Lysine(K)_iTRAQ[2]	84.11	100	2017.16	2017.2	0.0404053	20.0308	1.725e+06	56.4643			2010-03-10 23:13:13	1.20461	0.422315	0.95944	1.23589	0.594447	1.0299	11	11	11	121066	145838	51127.9	116156
493	FALSE	1	315	M17	Nucleolar protein, component of the small subunit processome complex, which is required for process		gi|6320190	737.788	100	37319.8	10.24	LAAGIMGGLDELFIAPGKK	151	169	(N-term)_iTRAQ[0], Lysine(K)_iTRAQ[18,19]	137.81	100	2333.36	2333.42	0.060791	26.053	593929	77.9106			2010-03-11 00:25:11	1.12709	0.426647	0.790845	1.23589	0.594447	1.0299	11	11	11	21876.6	24657	9333.58	17301
494	FALSE	1	350	O4	Nucleolar protein, component of the small subunit processome complex, which is required for process		gi|6320190	737.788	100	37319.8	10.24	MLIGMVDCVFADVAQPDQAR	232	251	(N-term)_iTRAQ[0], MMTS (C)[8]	136.96	100	2369.12	2369.16	0.0395508	16.6943	1.38168e+06	76.7914			2010-03-11 00:50:56	1.29396	0.427558	0.830416	1.23589	0.594447	1.0299	11	11	11	19472.8	25197.1	8325.75	16170.5
658	FALSE	1	162	G13	Essential evolutionarily conserved nucleolar protein necessary for biogenesis of 60S ribosomal subu		gi|6320292	214.738	100	37551	5.18	IKEDLFSDTR	238	247	(N-term)_iTRAQ[0], Lysine(K)_iTRAQ[2]	62.12	99.998	1511.83	1511.81	-0.0170898	-11.3041	377171	54.1395			2010-03-10 22:00:49	1.71166	0.646268	1.81013	1.58143	0.749439	1.81974	4	4	4	18968.7	32468.1	12258.9	34335.8
659	FALSE	1	242	J18	Essential evolutionarily conserved nucleolar protein necessary for biogenesis of 60S ribosomal subu		gi|6320292	214.738	100	37551	5.18	GLYYAMWFSDRPRPQQR	48	64	(N-term)_iTRAQ[0]	24.81	88.655	2315.16	2315.23	0.0710449	30.6868	943582	31.8687			2010-03-10 23:42:57	1.54088	1.0782	1.82833	1.58143	0.749439	1.81974	4	4	4	14464.6	22288.3	15595.8	26446.1
660	FALSE	1	367	O21	Essential evolutionarily conserved nucleolar protein necessary for biogenesis of 60S ribosomal subu		gi|6320292	214.738	100	37551	5.18	VYTGIPIHIVDILLDEWER	165	183	(N-term)_iTRAQ[0]	128.81	100	2425.33	2425.41	0.0866699	35.7354	3.56783e+06	82.9939			2010-03-11 01:00:27	1.50095	0.474876	1.74298	1.58143	0.749439	1.81974	4	4	4	25354.3	38055.6	12040.1	44192
661	FALSE	1	396	P23	Essential evolutionarily conserved nucleolar protein necessary for biogenesis of 60S ribosomal subu		gi|6320292	214.738	100	37551	5.18	VYTGIPIHIVDILLDEWER	165	183	(N-term)_iTRAQ[0]	97.91	100	2425.33	2425.42	0.090332	37.2453	116876	76.8982			2010-03-11 01:09:58	1.57995	0.95335	1.90101	1.58143	0.749439	1.81974	4	4	4	1929.66	3048.76	1839.65	3668.31
711	FALSE	1	131	F6	Chromatin associated high mobility group (HMG) family member involved in genome maintenance; rDNA-b		gi|6320379	27.41	93.766	32570.9	8.44	QAYNVELENYQR	162	173	(N-term)_iTRAQ[0]	27.41	93.766	1670.83	1670.78	-0.0443115	-26.5207	292760	20.0496			2010-03-10 21:22:19	1.18236	0.867266	1.22212	1.18236	0.867266	1.22212	1	1	1	14148.4	16728.5	12270.4	17291.1
477	FALSE	1	141	F16	One of two nearly identical (see also HTA2) histone H2A subtypes; core histone required for chromat		gi|6320431	89.88	100	15710	10.67	HLQLAIR	84	90	(N-term)_iTRAQ[0]	28.89	95.566	994.628	994.601	-0.0267944	-26.9391	204866	28.6381			2010-03-10 20:56:57	1.69195	0.560146	0.744911	1.98032	0.71625	0.869903	2	2	2	14177.7	23987.9	7941.57	10561.1
478	FALSE	1	158	G9	One of two nearly identical (see also HTA2) histone H2A subtypes; core histone required for chromat		gi|6320431	89.88	100	15710	10.67	AGLTFPVGR	23	31	(N-term)_iTRAQ[0]	60.99	99.997	1061.62	1061.6	-0.0212402	-20.0073	296832	58.4432			2010-03-10 21:48:16	2.31785	0.915859	1.01587	1.98032	0.71625	0.869903	2	2	2	7257.94	16822.8	6647.25	7373.11
274	FALSE	1	145	F20	Protein with a role in maintenance of cellular integrity, interacts with components of the TOR path		gi|6320499	84.19	100	151673	7.26	NQSQQPQQQLSPFR	276	289	(N-term)_iTRAQ[0]	84.19	100	1829.94	1829.96	0.0238037	13.0079	219114	60.9445			2010-03-10 20:46:52	2.68311	2.36333	2.35907	2.68311	2.36333	2.35907	1	1	1	6207.42	16655.2	14670.2	14643.7
335	FALSE	1	35	B8	Protein integral to the mitochondrial membrane; has a conserved methyltransferase motif; multicopy suppressor of respiratory defects caused by OXA1 mutations; Oms1p [Saccharomyces cerevisiae]		gi|6320522	20.1875	67.112	64620.4	9.43	KGDVK	423	427	(N-term)_iTRAQ[0], Lysine(K)_iTRAQ[1,5]	21.19	73.891	978.632	978.609	-0.0230713	-23.575	41846	22.7055			2010-03-10 17:55:22	1.35557	0.859764	1.33976	1.35557	0.859764	1.33976	1	1	1	4391.54	5953.04	3775.69	5883.61
497	FALSE	1	160	G11	Nucleolar protein, component of the small subunit (SSU) processome containing the U3 snoRNA that is		gi|6320531	164.14	100	96990.6	6.15	IFQFSQNTNK	304	313	(N-term)_iTRAQ[0], Lysine(K)_iTRAQ[10]	51.41	99.975	1514.82	1514.79	-0.0360107	-23.7723	38622.3	28.4599			2010-03-10 21:56:14	2.38076	1.32517	2.16857	3.33061	1.64242	3.18	2	2	2	1989.03	4735.4	2635.81	4313.35
499	FALSE	1	232	J8	Nucleolar protein, component of the small subunit (SSU) processome containing the U3 snoRNA that is		gi|6320531	164.14	100	96990.6	6.15	NNWFQEMVIEGGKDR	83	97	(N-term)_iTRAQ[0], Lysine(K)_iTRAQ[13]	112.73	100	2111.06	2111.03	-0.0266113	-12.6057	502352	58.4658			2010-03-10 23:38:02	4.65943	2.03561	4.66318	3.33061	1.64242	3.18	2	2	2	11794.5	54955.6	24009	54999.8
651	FALSE	1	121	E20	Essential protein involved in nuclear export of Mss4p, which is a lipid kinase that generates phosp		gi|6320568	31.49	97.563	36623.9	4.69	QLFGPQESTR	73	82	(N-term)_iTRAQ[0]	31.49	97.563	1306.69	1306.7	0.0137939	10.5564	51783.3	31.2322			2010-03-10 20:26:04	1.56296	1.04475	2.15658	1.56296	1.04475	2.15658	1	1	1	3667.24	5731.74	3831.36	7908.67
538	FALSE	1	61	C10	Nuclear protein that binds to RNA and to Mex67p, required for export of poly(A)+ mRNA from the nucl		gi|6320589	325.63	100	28254.8	11.33	GGNAPRPVK	178	186	(N-term)_iTRAQ[0], Lysine(K)_iTRAQ[9]	61.9	99.998	1183.72	1183.69	-0.0280762	-23.7187	78967.2	49.3177			2010-03-10 18:27:29	2.84881	1.90473	2.2726	3.30188	1.95557	2.60815	5	5	5	2536.22	7225.2	4830.82	5763.82
539	FALSE	1	133	F8	Nuclear protein that binds to RNA and to Mex67p, required for export of poly(A)+ mRNA from the nucl		gi|6320589	325.63	100	28254.8	11.33	VLLSYNER	108	115	(N-term)_iTRAQ[0]	58.4	99.995	1137.64	1137.61	-0.0285645	-25.1085	130658	55.6323			2010-03-10 21:16:13	2.58658	1.66101	2.23971	3.30188	1.95557	2.60815	5	5	5	4148.92	10731.5	6891.42	9292.37
540	FALSE	1	144	F19	Nuclear protein that binds to RNA and to Mex67p, required for export of poly(A)+ mRNA from the nucl		gi|6320589	325.63	100	28254.8	11.33	VNVEGLPR	80	87	(N-term)_iTRAQ[0]	38.84	99.551	1027.6	1027.62	0.017334	16.8684	131029	64.1477			2010-03-10 20:50:32	2.88531	1.75588	2.15898	3.30188	1.95557	2.60815	5	5	5	2926.14	8442.85	5137.94	6317.49
541	FALSE	1	161	G12	Nuclear protein that binds to RNA and to Mex67p, required for export of poly(A)+ mRNA from the nucl		gi|6320589	325.63	100	28254.8	11.33	EFFASQVGGVQR	96	107	(N-term)_iTRAQ[0]	106.46	100	1468.77	1468.74	-0.024292	-16.539	1.5645e+06	63.3424			2010-03-10 21:57:09	4.625	2.58566	3.57985	3.30188	1.95557	2.60815	5	5	5	23209.4	107343	60011.7	83086.2
542	FALSE	1	197	H24	Nuclear protein that binds to RNA and to Mex67p, required for export of poly(A)+ mRNA from the nucl		gi|6320589	325.63	100	28254.8	11.33	LNLIVDPNQRPVK	153	165	(N-term)_iTRAQ[0], Lysine(K)_iTRAQ[13]	60.03	99.997	1794.08	1794.11	0.0256348	14.2885	2.35146e+06	76.5983			2010-03-10 22:28:18	3.99128	1.99111	3.06783	3.30188	1.95557	2.60815	5	5	5	18918.3	75508.2	37668.5	58038.2
331	FALSE	1	119	E18	Protein required for cell viability; Rrp17p [Saccharomyces cerevisiae]		gi|6320620	30.2275	96.741	33289.4	9.37	AQEFIKEQER	54	63	(N-term)_iTRAQ[0], Lysine(K)_iTRAQ[6]	31.23	97.413	1565.85	1565.87	0.012207	7.79577	402353	18.7573			2010-03-10 20:18:44	0.651624	0.311946	0.67518	0.651624	0.311946	0.67518	1	1	1	42612.4	27767.3	13292.8	28771.1
400	FALSE	1	145	F20	Protein component of the large (60S) ribosomal subunit, nearly identical to Rpl27Ap and has similar		gi|6320679	446.51	100	18954.1	10.36	SVVSTETFEQPSQR	94	107	(N-term)_iTRAQ[0]	115.64	100	1738.87	1738.9	0.0227051	13.0574	482015	64.4434			2010-03-10 20:46:15	1.25511	0.508941	1.0677	1.24474	0.766913	1.24063	6	6	6	19161.9	24050.3	9752.28	20459.2
401	FALSE	1	148	F23	Protein component of the large (60S) ribosomal subunit, nearly identical to Rpl27Ap and has similar		gi|6320679	446.51	100	18954.1	10.36	SVVSTETFEQPSQREEAK	94	111	(N-term)_iTRAQ[0], Lysine(K)_iTRAQ[18]	125.25	100	2340.19	2340.2	0.0112305	4.79895	383373	54.7386			2010-03-10 20:40:25	1.2272	0.939385	1.34404	1.24474	0.766913	1.24063	6	6	6	16890.9	20728.5	15867.1	22702
402	FALSE	1	153	G4	Protein component of the large (60S) ribosomal subunit, nearly identical to Rpl27Ap and has similar		gi|6320679	446.51	100	18954.1	10.36	HQAGKNQWFFSK	122	133	(N-term)_iTRAQ[0], Lysine(K)_iTRAQ[5,12]	45.02	99.892	1910.04	1910.07	0.024292	12.718	272487	21.6571			2010-03-10 21:38:11	1.0954	1.29132	1.08877	1.24474	0.766913	1.24063	6	6	6	19352.3	21198.5	24989.9	21070.2
403	FALSE	1	161	G12	Protein component of the large (60S) ribosomal subunit, nearly identical to Rpl27Ap and has similar		gi|6320679	446.51	100	18954.1	10.36	SHPFGHALVAGIER	35	48	(N-term)_iTRAQ[0]	69.53	100	1634.89	1634.86	-0.0290527	-17.7705	234101	55.5156			2010-03-10 21:58:04	1.82073	0.842262	1.70228	1.24474	0.766913	1.24063	6	6	6	10515.6	19146.1	8856.92	17900.6
404	FALSE	1	164	G15	Protein component of the large (60S) ribosomal subunit, nearly identical to Rpl27Ap and has similar		gi|6320679	446.51	100	18954.1	10.36	VVNYNHLLPTR	74	84	(N-term)_iTRAQ[0]	50.13	99.967	1469.83	1469.84	0.00341797	2.32541	604003	46.1548			2010-03-10 22:06:02	0.957458	0.643063	1.21646	1.24474	0.766913	1.24063	6	6	6	28802	27576.7	18521.5	35036.5
405	FALSE	1	182	H9	Protein component of the large (60S) ribosomal subunit, nearly identical to Rpl27Ap and has similar		gi|6320679	446.51	100	18954.1	10.36	NQWFFSK	127	133	(N-term)_iTRAQ[0], Lysine(K)_iTRAQ[7]	40.94	99.723	1244.67	1244.65	-0.0175781	-14.1227	453200	53.9708			2010-03-10 22:58:49	1.26454	0.608458	1.12701	1.24474	0.766913	1.24063	6	6	6	31813.9	40229.9	19357.4	35854.7
351	FALSE	1	105	E4	Protein component of the small (40S) ribosomal subunit; identical to Rps24Bp and has similarity to		gi|6320918	305.918	100	18201.5	10.51	IFGTGKR	118	124	(N-term)_iTRAQ[0], Lysine(K)_iTRAQ[6]	40.79	99.714	1066.66	1066.63	-0.0281982	-26.436	87691.7	23.5789			2010-03-10 19:39:35	1.87742	3.023	2.6996	1.99822	1.99518	2.55821	5	5	5	3968.43	7450.4	11996.6	10713.2
352	FALSE	1	145	F20	Protein component of the small (40S) ribosomal subunit; identical to Rps24Bp and has similarity to		gi|6320918	305.918	100	18201.5	10.51	YGLAEKVEK	94	102	(N-term)_iTRAQ[0], Lysine(K)_iTRAQ[6,9]	34.58	98.804	1468.87	1468.9	0.0205078	13.9616	242467	31.976			2010-03-10 20:48:05	1.41607	1.59876	2.06908	1.99822	1.99518	2.55821	5	5	5	13565.2	19209.3	21687.5	28067.3
353	FALSE	1	150	G1	Protein component of the small (40S) ribosomal subunit; identical to Rps24Bp and has similarity to		gi|6320918	305.918	100	18201.5	10.51	KVISNPLLAR	11	20	(N-term)_iTRAQ[0], Lysine(K)_iTRAQ[1]	73.07	100	1398.9	1398.88	-0.0220947	-15.7943	451192	49.6765			2010-03-10 21:34:33	1.9826	2.3485	2.7938	1.99822	1.99518	2.55821	5	5	5	18427.3	36534	43276.6	51482.3
354	FALSE	1	170	G21	Protein component of the small (40S) ribosomal subunit; identical to Rps24Bp and has similarity to		gi|6320918	305.918	100	18201.5	10.51	KQFVVDVLHPNR	21	32	(N-term)_iTRAQ[0], Lysine(K)_iTRAQ[1]	77.36	100	1740.02	1740.04	0.0274658	15.7848	1.36374e+06	65.0168			2010-03-10 22:19:27	2.31416	2.01451	3.01424	1.99822	1.99518	2.55821	5	5	5	34152.3	79033.7	68800	102943
355	FALSE	1	189	H16	Protein component of the small (40S) ribosomal subunit; identical to Rps24Bp and has similarity to		gi|6320918	305.918	100	18201.5	10.51	QFVVDVLHPNR	22	32	(N-term)_iTRAQ[0]	81.12	100	1467.82	1467.84	0.0251465	17.1319	237938	71.8104			2010-03-10 22:44:28	2.61178	1.38269	2.32936	1.99822	1.99518	2.55821	5	5	5	4550.82	11885.8	6292.36	10600.5
340	FALSE	1	54	C3	Protein component of the small (40S) ribosomal subunit; nearly identical to Rps26Bp and has similar		gi|6321249	27.94	94.482	15985.9	10.76	GHVKPVR	16	22	(N-term)_iTRAQ[0], Lysine(K)_iTRAQ[4]	27.94	94.482	1080.69	1080.66	-0.0262451	-24.2855	283680	39.4572			2010-03-10 18:32:40	1.56436	1.75291	2.05733	1.56436	1.75291	2.05733	1	1	1	12680.8	19837.3	22228.2	26088.6
637	FALSE	1	329	N7	Evolutionarily-conserved 5'-3' exonuclease component of cytoplasmic processing (P) bodies involved		gi|6321265	134.51	100	195656	7.04	IGPMEAIATVFPVTGLVR	861	878	(N-term)_iTRAQ[0]	134.51	100	2015.15	2015.18	0.0314941	15.6287	363153	58.0924			2010-03-11 00:45:42	2.1104	1.32988	2.06586	2.1104	1.32988	2.06586	1	1	1	8275.4	17464.4	11005.3	17095.8
336	FALSE	1	138	F13	Protein component of the small (40S) subunit, essential for control of translational accuracy; has		gi|6321315	141.53	100	30505.1	10.44	GWVPVTK	34	40	(N-term)_iTRAQ[0], Lysine(K)_iTRAQ[7]	43.67	99.852	1074.66	1074.64	-0.015625	-14.5395	381463	75.8489			2010-03-10 21:03:23	1.6727	1.61965	1.93987	1.74592	1.30958	1.86921	2	2	2	7510.96	12563.6	12165.1	14570.2
337	FALSE	1	337	N15	Protein component of the small (40S) subunit, essential for control of translational accuracy; has		gi|6321315	141.53	100	30505.1	10.44	ITTIEEIFLHSLPVK	50	64	(N-term)_iTRAQ[0], Lysine(K)_iTRAQ[15]	97.86	100	2028.2	2028.26	0.064209	31.6581	150497	75.3982			2010-03-11 00:39:33	1.82234	1.05887	1.80113	1.74592	1.30958	1.86921	2	2	2	3624.77	6605.55	3838.18	6528.68
178	FALSE	1	48	B21	Ribosomal protein of the large (60S) ribosomal subunit, has similarity to E. coli L15 and rat L27a		gi|6321335	131.27	100	19449	10.62	GMAGGQHHHR	33	42	(N-term)_iTRAQ[0]	50.45	99.969	1231.6	1231.62	0.0197754	16.0567	29927.2	63.5932			2010-03-10 18:00:34	0.966693	0.928183	0.775798	0.837125	0.74539	0.921014	3	3	3	1332.91	1288.51	1237.18	1034.07
179	FALSE	1	164	G15	Ribosomal protein of the large (60S) ribosomal subunit, has similarity to E. coli L15 and rat L27a		gi|6321335	131.27	100	19449	10.62	GRIPNVPVIVK	116	126	(N-term)_iTRAQ[0], Lysine(K)_iTRAQ[11]	36.52	99.235	1479.96	1479.97	0.0100098	6.76353	434720	55.3735			2010-03-10 22:06:20	0.667067	0.641897	0.882441	0.837125	0.74539	0.921014	3	3	3	22852.1	15243.9	14668.7	20165.6
180	FALSE	1	164	G15	Ribosomal protein of the large (60S) ribosomal subunit, has similarity to E. coli L15 and rat L27a		gi|6321335	131.27	100	19449	10.62	INMDKYHPGYFGK	43	55	(N-term)_iTRAQ[0], Lysine(K)_iTRAQ[5,13]	44.3	99.872	2002.06	2002.07	0.0152588	7.62155	219436	41.7039			2010-03-10 22:06:56	0.90973	0.695107	1.14121	0.837125	0.74539	0.921014	3	3	3	12058.1	10969.6	8381.64	13760.7
382	FALSE	1	83	D8	Protein component of the large (60S) ribosomal subunit, nearly identical to Rpl7Bp and has similari		gi|6321362	901.89	100	31944.2	10.15	QLVYKR	146	151	(N-term)_iTRAQ[0], Lysine(K)_iTRAQ[5]	30.59	97.002	1094.69	1094.65	-0.0427246	-39.0288	163052	35.9818			2010-03-10 18:54:03	1.25847	0.780624	1.51877	1.36852	0.659812	1.40105	12	12	12	12359.5	15554	9648.08	18771.2
383	FALSE	1	103	E2	Protein component of the large (60S) ribosomal subunit, nearly identical to Rpl7Bp and has similari		gi|6321362	901.89	100	31944.2	10.15	NAAYQKEYETAER	48	60	(N-term)_iTRAQ[0], Lysine(K)_iTRAQ[6]	92.71	100	1860.93	1860.89	-0.0408936	-21.9748	963059	41.8336			2010-03-10 19:32:16	0.955586	1.04098	1.50727	1.36852	0.659812	1.40105	12	12	12	71514.9	68338.6	74445.9	107792
384	FALSE	1	124	E23	Protein component of the large (60S) ribosomal subunit, nearly identical to Rpl7Bp and has similari		gi|6321362	901.89	100	31944.2	10.15	HFIQGGSFGNR	222	232	(N-term)_iTRAQ[0]	66.28	99.999	1363.7	1363.72	0.0159912	11.7263	131089	32.2116			2010-03-10 20:34:55	1.68194	0.647311	1.4631	1.36852	0.659812	1.40105	12	12	12	10009.3	16835.1	6479.15	14644.6
385	FALSE	1	127	F2	Protein component of the large (60S) ribosomal subunit, nearly identical to Rpl7Bp and has similari		gi|6321362	901.89	100	31944.2	10.15	ILTPESQLK	6	14	(N-term)_iTRAQ[0], Lysine(K)_iTRAQ[9]	47.67	99.941	1316.8	1316.78	-0.0252686	-19.1893	226509	51.2252			2010-03-10 21:32:25	1.48865	0.753014	1.46924	1.36852	0.659812	1.40105	12	12	12	11077.8	16491	8341.75	16276
386	FALSE	1	140	F15	Protein component of the large (60S) ribosomal subunit, nearly identical to Rpl7Bp and has similari		gi|6321362	901.89	100	31944.2	10.15	ILTPESQLKK	6	15	(N-term)_iTRAQ[0], Lysine(K)_iTRAQ[9,10]	60.21	99.997	1589	1589	-0.00561523	-3.53381	528592	44.0773			2010-03-10 20:59:06	1.05086	0.710763	1.27632	1.36852	0.659812	1.40105	12	12	12	41365.1	43469	29400.8	52795.2
387	FALSE	1	147	F22	Protein component of the large (60S) ribosomal subunit, nearly identical to Rpl7Bp and has similari		gi|6321362	901.89	100	31944.2	10.15	AIILER	42	47	(N-term)_iTRAQ[0]	41.83	99.775	858.553	858.565	0.0115356	13.4361	106754	60.0467			2010-03-10 20:43:11	1.49031	1.09498	1.28961	1.36852	0.659812	1.40105	12	12	12	3358.15	5004.68	3677.1	4330.71
388	FALSE	1	160	G11	Protein component of the large (60S) ribosomal subunit, nearly identical to Rpl7Bp and has similari		gi|6321362	901.89	100	31944.2	10.15	LSNPSGGWGVPR	207	218	(N-term)_iTRAQ[0]	84.27	100	1370.73	1370.71	-0.024292	-17.7219	2.55454e+06	63.4942			2010-03-10 21:53:47	1.46801	0.467932	1.31741	1.36852	0.659812	1.40105	12	12	12	105298	154578	49272.2	138720
389	FALSE	1	169	G20	Protein component of the large (60S) ribosomal subunit, nearly identical to Rpl7Bp and has similari		gi|6321362	901.89	100	31944.2	10.15	HFIQGGSFGNREEFINK	222	238	(N-term)_iTRAQ[0], Lysine(K)_iTRAQ[17]	126.26	100	2268.18	2268.22	0.0407715	17.9754	2.7644e+06	39.1817			2010-03-10 22:17:55	1.56024	0.724765	1.87337	1.36852	0.659812	1.40105	12	12	12	183113	285701	132714	343037
390	FALSE	1	169	G20	Protein component of the large (60S) ribosomal subunit, nearly identical to Rpl7Bp and has similari		gi|6321362	901.89	100	31944.2	10.15	KVLQLLR	101	107	(N-term)_iTRAQ[0], Lysine(K)_iTRAQ[1]	36.03	99.143	1157.8	1157.83	0.0275879	23.8279	293182	32.7778			2010-03-10 22:18:13	1.33798	0.488817	1.34733	1.36852	0.659812	1.40105	12	12	12	27016.1	36147.1	13205.9	36399.7
391	FALSE	1	186	H13	Protein component of the large (60S) ribosomal subunit, nearly identical to Rpl7Bp and has similari		gi|6321362	901.89	100	31944.2	10.15	QRVPLSDNAIIEANLGK	159	175	(N-term)_iTRAQ[0], Lysine(K)_iTRAQ[17]	109.23	100	2126.22	2126.2	-0.0192871	-9.07109	565300	62.1786			2010-03-10 22:51:09	1.43709	0.613456	1.41204	1.36852	0.659812	1.40105	12	12	12	23089.5	33181.7	14164.4	32603.3
392	FALSE	1	259	K11	Protein component of the large (60S) ribosomal subunit, nearly identical to Rpl7Bp and has similari		gi|6321362	901.89	100	31944.2	10.15	QANNFLWPFK	197	206	(N-term)_iTRAQ[0], Lysine(K)_iTRAQ[10]	52.71	99.982	1552.85	1552.85	-0.0045166	-2.90858	393530	64.5759			2010-03-10 23:57:56	1.54129	0.506354	1.22067	1.36852	0.659812	1.40105	12	12	12	13809.2	21283.9	6992.33	16856.5
393	FALSE	1	364	O18	Protein component of the large (60S) ribosomal subunit, nearly identical to Rpl7Bp and has similari		gi|6321362	901.89	100	31944.2	10.15	YGILSIDDLIHEIITVGPHFK	176	196	(N-term)_iTRAQ[0], Lysine(K)_iTRAQ[21]	154.1	100	2668.5	2668.58	0.0847168	31.747	865237	79.9155			2010-03-11 00:58:36	1.34816	0.428894	1.23227	1.36852	0.659812	1.40105	12	12	12	17451.5	23527.4	7484.84	21505
206	FALSE	1	85	D10	Ribosomal protein L30 of the large (60S) ribosomal subunit, nearly identical to Rpl24Bp and has sim		gi|6321407	206.21	100	22070.1	11.28	SLKPEVR	95	101	(N-term)_iTRAQ[0], Lysine(K)_iTRAQ[3]	25.26	89.772	1116.7	1116.66	-0.0393066	-35.199	144980	34.8238			2010-03-10 19:00:46	1.63827	1.2572	1.45542	1.8045	1.45531	1.66242	4	4	4	8381.2	13730.7	10536.9	12198.2
207	FALSE	1	196	H23	Ribosomal protein L30 of the large (60S) ribosomal subunit, nearly identical to Rpl24Bp and has sim		gi|6321407	206.21	100	22070.1	11.28	AQRPITGASLDLIK	78	91	(N-term)_iTRAQ[0], Lysine(K)_iTRAQ[14]	84.7	100	1771.07	1771.1	0.0299072	16.8865	1.18896e+06	50.3658			2010-03-10 22:31:03	1.81446	1.63712	1.81809	1.8045	1.45531	1.66242	4	4	4	40726.3	73896.4	66673.7	74043.9
208	FALSE	1	255	K7	Ribosomal protein L30 of the large (60S) ribosomal subunit, nearly identical to Rpl24Bp and has sim		gi|6321407	206.21	100	22070.1	11.28	RIAWTVLFR	48	56	(N-term)_iTRAQ[0]	39.87	99.646	1305.79	1305.79	0.00134277	1.02832	570293	23.7676			2010-03-11 00:01:16	1.93115	1.69033	1.74321	1.8045	1.45531	1.66242	4	4	4	9116.3	17605	15409.6	15891.7
209	FALSE	1	277	L5	Ribosomal protein L30 of the large (60S) ribosomal subunit, nearly identical to Rpl24Bp and has sim		gi|6321407	206.21	100	22070.1	11.28	IAWTVLFR	49	56	(N-term)_iTRAQ[0]	56.38	99.992	1149.69	1149.7	0.0140381	12.2103	637682	59.297			2010-03-11 00:04:38	1.84704	1.28932	1.65582	1.8045	1.45531	1.66242	4	4	4	17789.7	32858.2	22936.6	29456.6
464	FALSE	1	136	F11	Primary component of eisosomes, which are large immobile cell cortex structures associated with end		gi|6321523	41.45	99.754	41352.2	4.54	SAAGAFGPELSR	45	56	(N-term)_iTRAQ[0]	41.45	99.754	1306.69	1306.66	-0.0269775	-20.6457	81208.4	27.9966			2010-03-10 21:11:01	1.38023	1.27813	1.74427	1.38023	1.27813	1.74427	1	1	1	4737.91	6539.38	6055.65	8264.18
512	FALSE	1	93	D18	Nucleolar protein involved in rRNA processing and 60S ribosomal subunit biogenesis; constituent of		gi|6321540	340.527	100	80969.6	5.48	KEEQAENLK	577	585	(N-term)_iTRAQ[0], Lysine(K)_iTRAQ[1,9]	36.58	99.245	1520.87	1520.86	-0.000854492	-0.561846	379636	24.566			2010-03-10 19:20:00	0.493775	0.624539	1.21584	0.316035	0.50524	1.31017	6	6	6	45179.8	22308.7	28216.6	54931.3
513	FALSE	1	132	F7	Nucleolar protein involved in rRNA processing and 60S ribosomal subunit biogenesis; constituent of		gi|6321540	340.527	100	80969.6	5.48	GSTAPTTFYYAK	55	66	(N-term)_iTRAQ[0], Lysine(K)_iTRAQ[12]	72.8	100	1594.84	1594.79	-0.0454102	-28.4732	40997.9	56.5386			2010-03-10 21:20:47	0.694981	0.698886	1.36063	0.316035	0.50524	1.31017	6	6	6	3540.33	2460.46	2474.29	4817.08
514	FALSE	1	148	F23	Nucleolar protein involved in rRNA processing and 60S ribosomal subunit biogenesis; constituent of		gi|6321540	340.527	100	80969.6	5.48	VTHQIVDRPVLK	407	418	(N-term)_iTRAQ[0], Lysine(K)_iTRAQ[12]	72.02	100	1693.04	1693.06	0.0200195	11.8246	2.33558e+06	58.5369			2010-03-10 20:39:48	0.169663	0.771467	2.22907	0.316035	0.50524	1.31017	6	6	6	91846	15582.9	70856.2	204731
515	FALSE	1	163	G14	Nucleolar protein involved in rRNA processing and 60S ribosomal subunit biogenesis; constituent of		gi|6321540	340.527	100	80969.6	5.48	ERYPSFPDAIR	120	130	(N-term)_iTRAQ[0]	40.11	99.665	1494.78	1494.78	0.0020752	1.38829	85045.1	34.202			2010-03-10 22:04:30	0.566602	0.448161	1.1121	0.316035	0.50524	1.31017	6	6	6	4206.34	2383.32	1885.12	4677.88
516	FALSE	1	179	H6	Nucleolar protein involved in rRNA processing and 60S ribosomal subunit biogenesis; constituent of		gi|6321540	340.527	100	80969.6	5.48	KLQVSLADFR	24	33	(N-term)_iTRAQ[0], Lysine(K)_iTRAQ[1]	73.82	100	1464.88	1464.86	-0.0181885	-12.4164	81091.2	50.7979			2010-03-10 23:05:50	0.130623	0.403835	1.30982	0.316035	0.50524	1.31017	6	6	6	9751.86	1273.81	3938.14	12773.2
517	FALSE	1	187	H14	Nucleolar protein involved in rRNA processing and 60S ribosomal subunit biogenesis; constituent of		gi|6321540	340.527	100	80969.6	5.48	YPSFPDAIR	122	130	(N-term)_iTRAQ[0]	46.2	99.918	1209.64	1209.65	0.0142822	11.807	104641	59.3557			2010-03-10 22:49:02	0.23122	0.27294	0.941616	0.316035	0.50524	1.31017	6	6	6	11033.2	2551.11	3011.41	10389.1
235	FALSE	1	78	D3	Ribosomal protein 28 (rp28) of the small (40S) ribosomal subunit, required for translational accura		gi|6321556	62.92	99.998	19434.2	10.73	AKGDIPGVR	113	121	(N-term)_iTRAQ[0], Lysine(K)_iTRAQ[2]	23.14	83.335	1200.73	1200.69	-0.0397949	-33.1422	141303	38.354			2010-03-10 18:39:42	1.58164	1.20574	1.6739	1.71379	1.41717	1.88402	2	2	2	7660.2	12115.6	9236.24	12822.4
236	FALSE	1	115	E14	Ribosomal protein 28 (rp28) of the small (40S) ribosomal subunit, required for translational accura		gi|6321556	62.92	99.998	19434.2	10.73	WAENNYK	24	30	(N-term)_iTRAQ[0], Lysine(K)_iTRAQ[7]	39.78	99.639	1212.63	1212.61	-0.0144043	-11.8786	204160	39.3701			2010-03-10 20:06:50	1.85698	1.66566	2.12052	1.71379	1.41717	1.88402	2	2	2	9870.43	18329.2	16440.8	20930.4
365	FALSE	1	96	D21	Protein component of the small (40S) ribosomal subunit, nearly identical to Rps0Bp; required for ma		gi|6321653	472.17	100	29206	4.65	SFKEPR	114	119	(N-term)_iTRAQ[0], Lysine(K)_iTRAQ[3]	20.5	69.395	1051.61	1051.61	-0.00146484	-1.39295	75745.5	34.4038			2010-03-10 19:27:21	1.5084	1.71796	1.8225	1.87491	1.47724	1.82041	7	7	7	3936.32	5937.56	6762.43	7173.94
366	FALSE	1	111	E10	Protein component of the small (40S) ribosomal subunit, nearly identical to Rps0Bp; required for ma		gi|6321653	472.17	100	29206	4.65	FAAHTGATPIAGR	89	101	(N-term)_iTRAQ[0]	78.6	100	1413.77	1413.73	-0.0438232	-30.9974	424620	48.9422			2010-03-10 19:54:34	1.67775	1.36211	1.6421	1.87491	1.47724	1.82041	7	7	7	13196.8	22140.9	17975.4	21670.4
367	FALSE	1	128	F3	Protein component of the small (40S) ribosomal subunit, nearly identical to Rps0Bp; required for ma		gi|6321653	472.17	100	29206	4.65	LVIVTDPR	120	127	(N-term)_iTRAQ[0]	49.57	99.962	1056.65	1056.63	-0.019165	-18.1375	338972	84.8208			2010-03-10 21:29:03	1.97448	1.64324	1.79307	1.87491	1.47724	1.82041	7	7	7	3618.38	7144.42	5945.87	6488.01
368	FALSE	1	189	H16	Protein component of the small (40S) ribosomal subunit, nearly identical to Rps0Bp; required for ma		gi|6321653	472.17	100	29206	4.65	NVQVHQEPYVFNARPDGVHVINVGK	28	52	(N-term)_iTRAQ[0], Lysine(K)_iTRAQ[25]	117.59	100	3104.66	3104.66	-0.000488281	-0.157273	310823	69.1906			2010-03-10 22:43:33	2.4653	1.52613	2.12349	1.87491	1.47724	1.82041	7	7	7	3422.38	8437.18	5223	7267.4
369	FALSE	1	247	J23	Protein component of the small (40S) ribosomal subunit, nearly identical to Rps0Bp; required for ma		gi|6321653	472.17	100	29206	4.65	FTPGSFTNYITR	102	113	(N-term)_iTRAQ[0]	88.37	100	1547.8	1547.84	0.0412598	26.6571	971343	51.1576			2010-03-10 23:47:14	2.27005	1.87852	2.16252	1.87491	1.47724	1.82041	7	7	7	29155.6	66184.6	54769.4	63049.7
370	FALSE	1	265	K17	Protein component of the small (40S) ribosomal subunit, nearly identical to Rps0Bp; required for ma		gi|6321653	472.17	100	29206	4.65	IIAAIPNPEDVVAISSR	63	79	(N-term)_iTRAQ[0]	63.5	99.998	1909.09	1909.12	0.0368652	19.3104	226498	74.288			2010-03-10 23:54:34	1.65143	0.868662	1.48476	1.87491	1.47724	1.82041	7	7	7	4337.96	7163.82	3768.22	6440.81
371	FALSE	1	307	M9	Protein component of the small (40S) ribosomal subunit, nearly identical to Rps0Bp; required for ma		gi|6321653	472.17	100	29206	4.65	GKHSIGLIWYLLAR	166	179	(N-term)_iTRAQ[0], Lysine(K)_iTRAQ[2]	54.04	99.986	1915.15	1915.16	0.00732422	3.82435	326610	31.0315			2010-03-11 00:20:17	1.7636	1.60314	1.81072	1.87491	1.47724	1.82041	7	7	7	8488.93	14971.1	13608.9	15371.1
254	FALSE	1	296	L24	Putative RNA binding protein; involved in translational repression and found in cytoplasmic P bodie		gi|6321753	143.34	100	36041.5	5.48	ATKEEVAEFFGTDADSISLPMR	197	218	(N-term)_iTRAQ[0], Lysine(K)_iTRAQ[3]	143.34	100	2702.36	2702.41	0.0517578	19.1528	200297	81.6346			2010-03-11 00:16:17	2.43929	1.25564	2.19767	2.43929	1.25564	2.19767	1	1	1	3469.55	8463.26	4356.53	7624.93
642	FALSE	1	131	F6	Essential protein that interacts with proteasome components and has a potential role in proteasome		gi|6321843	88.85	100	50331.1	8.8	AYNKVETTPISIR	198	210	(N-term)_iTRAQ[0], Lysine(K)_iTRAQ[4]	88.85	100	1780.02	1779.97	-0.0474854	-26.6768	504408	45.0189			2010-03-10 21:21:25	0.316702	0.419075	1.14372	0.316702	0.419075	1.14372	1	1	1	52015.9	16473.5	21798.5	59491.5
683	FALSE	1	170	G21	Constituent of 66S pre-ribosomal particles, required for ribosomal large subunit maturation; functi		gi|6321857	131.34	100	59893.8	9.28	HYFIDIR	205	211	(N-term)_iTRAQ[0]	42.24	99.795	1107.61	1107.63	0.0275879	24.9076	42178.8	47.9851			2010-03-10 22:21:34	2.24972	0.488859	0.899882	2.32557	0.488085	0.911801	2	2	2	2794.36	6286.54	1366.05	2514.6
684	FALSE	1	333	N11	Constituent of 66S pre-ribosomal particles, required for ribosomal large subunit maturation; functi		gi|6321857	131.34	100	59893.8	9.28	VIVSMFQNIFPPLNPAR	164	180	(N-term)_iTRAQ[0]	89.1	100	2087.16	2087.19	0.0324707	15.5574	617855	77.3433			2010-03-11 00:42:38	2.40397	0.487312	0.923878	2.32557	0.488085	0.911801	2	2	2	7292.5	17530.9	3553.72	6737.38
426	FALSE	1	108	E7	Protein component of the large (60S) ribosomal subunit, identical to Rpl42Ap and has similarity to		gi|6321934	49.49	99.961	15892.1	10.6	HFELGGEKK	90	98	(N-term)_iTRAQ[0], Lysine(K)_iTRAQ[8,9]	49.49	99.961	1476.85	1476.8	-0.0531006	-35.9552	116966	27.5518			2010-03-10 19:48:44	1.47051	1.30515	1.65093	1.47051	1.30515	1.65093	1	1	1	8749.86	12866.7	11419.9	14445.4
500	FALSE	1	280	L8	Nucleolar protein, component of the small subunit (SSU) processome containing the U3 snoRNA that is		gi|6321990	105.97	100	73576.8	4.75	SSEEILPVLLGIQGR	488	502	(N-term)_iTRAQ[0]	105.97	100	1755.01	1755.02	0.00891113	5.07753	792130	71.2237			2010-03-11 00:06:10	3.11181	1.60965	3.26586	3.11181	1.60965	3.26586	1	1	1	8963.86	27893.8	14428.7	29274.7
344	FALSE	1	114	E13	Protein component of the small (40S) ribosomal subunit; identical to Rps4Ap and has similarity to r		gi|6321997	634.517	100	33472.9	10.09	KGVPYVVTHDGR	134	145	(N-term)_iTRAQ[0], Lysine(K)_iTRAQ[1]	73.07	100	1615.92	1615.88	-0.039917	-24.7024	344359	51.2077			2010-03-10 20:04:22	1.48099	1.83014	1.92412	1.66919	1.21539	1.89162	7	7	7	16258.8	24079	29755.8	31283.9
345	FALSE	1	125	E24	Protein component of the small (40S) ribosomal subunit; identical to Rps4Ap and has similarity to r		gi|6321997	634.517	100	33472.9	10.09	GVPYVVTHDGR	135	145	(N-term)_iTRAQ[0]	69.87	100	1343.72	1343.73	0.0148926	11.0831	279324	63.7722			2010-03-10 20:35:50	1.72224	1.70112	2.19751	1.66919	1.21539	1.89162	7	7	7	6687.29	11517.1	11375.9	14695.4
346	FALSE	1	142	F17	Protein component of the small (40S) ribosomal subunit; identical to Rps4Ap and has similarity to r		gi|6321997	634.517	100	33472.9	10.09	TIRYPDPNIK	146	155	(N-term)_iTRAQ[0], Lysine(K)_iTRAQ[10]	25.28	89.819	1504.87	1504.89	0.0119629	7.94943	760507	53.5459			2010-03-10 20:54:11	0.940817	0.891687	1.57139	1.66919	1.21539	1.89162	7	7	7	26625.7	25050	23741.8	41839.4
347	FALSE	1	145	F20	Protein component of the small (40S) ribosomal subunit; identical to Rps4Ap and has similarity to r		gi|6321997	634.517	100	33472.9	10.09	LVYVTGGR	180	187	(N-term)_iTRAQ[0]	53.37	99.984	1008.6	1008.61	0.0175171	17.3678	66271.8	54.8154			2010-03-10 20:48:23	2.05515	1.24338	1.76883	1.66919	1.21539	1.89162	7	7	7	2559.7	5260.57	3182.68	4527.67
348	FALSE	1	254	K6	Protein component of the small (40S) ribosomal subunit; identical to Rps4Ap and has similarity to r		gi|6321997	634.517	100	33472.9	10.09	HDGGFDLVHIKDSLDNTFVTR	201	221	(N-term)_iTRAQ[0], Lysine(K)_iTRAQ[11]	145.67	100	2674.38	2674.34	-0.0473633	-17.71	821524	74.6224			2010-03-11 00:02:11	1.70878	1.36663	2.06692	1.66919	1.21539	1.89162	7	7	7	16205.4	27691.6	22146.8	33495.3
349	FALSE	1	306	M8	Protein component of the small (40S) ribosomal subunit; identical to Rps4Ap and has similarity to r		gi|6321997	634.517	100	33472.9	10.09	TDTTYPAGFMDVITLDATNENFR	78	100	(N-term)_iTRAQ[0]	209.65	100	2736.29	2736.28	-0.0151367	-5.53183	574627	81.4776			2010-03-11 00:18:28	1.999	1.07292	2.01484	1.66919	1.21539	1.89162	7	7	7	5349.09	10692.8	5739.15	10777.6
350	FALSE	1	311	M13	Protein component of the small (40S) ribosomal subunit; identical to Rps4Ap and has similarity to r		gi|6321997	634.517	100	33472.9	10.09	ESLPLIVFLR	40	49	(N-term)_iTRAQ[0]	58.61	99.995	1330.82	1330.85	0.0325928	24.4907	1.54755e+06	77.9306			2010-03-11 00:23:20	2.14314	0.774042	1.77068	1.66919	1.21539	1.89162	7	7	7	30047.7	64396.6	23258.2	53205
625	FALSE	1	85	D10	Fusion protein, identical to Rpl40Bp, that is cleaved to yield ubiquitin and a ribosomal protein of		gi|6322043	52.0275	99.978	17368.6	9.87	KCGHTNQLRPK	114	124	(N-term)_iTRAQ[0], Lysine(K)_iTRAQ[1,11], MMTS (C)[2]	53.03	99.983	1759.98	1759.91	-0.0667725	-37.9394	173920	21.3495			2010-03-10 19:00:09	0.948817	0.813446	1.17645	0.948817	0.813446	1.17645	1	1	1	14763.6	14007.9	12009.4	17368.7
806	FALSE	1	208	I8	Alpha catalytic subunit of casein kinase 2, a Ser/Thr protein kinase with roles in cell growth and		gi|6322154	73.7	100	50351	8.63	EAMGHPWFAPIREQIEK	356	372	(N-term)_iTRAQ[0], Lysine(K)_iTRAQ[17]	73.7	100	2327.22	2327.19	-0.0351562	-15.1065	209382	51.2947			2010-03-10 23:27:37	1.08842	0.7503	1.1257	1.08842	0.750301	1.1257	1	1	1	10494.8	11422.8	7874.29	11814
441	FALSE	1	128	F3	Protein component of the large (60S) ribosomal subunit, has similarity to rat L39 ribosomal protein		gi|6322272	65.5	99.999	7634.48	12.55	KQNRPLPQWIR	18	28	(N-term)_iTRAQ[0], Lysine(K)_iTRAQ[1]	29.87	96.462	1724.03	1724	-0.034668	-20.1086	2.34286e+06	21.5809			2010-03-10 21:27:50	0.978362	1.25177	1.22204	0.96158	1.21675	1.16546	2	2	2	105606	103320	132194	129055
442	FALSE	1	162	G13	Protein component of the large (60S) ribosomal subunit, has similarity to rat L39 ribosomal protein		gi|6322272	65.5	99.999	7634.48	12.55	QNRPLPQWIR	19	28	(N-term)_iTRAQ[0]	35.63	99.061	1451.84	1451.83	-0.0101318	-6.97864	868324	30.6387			2010-03-10 21:59:36	0.945085	1.18272	1.11149	0.96158	1.21675	1.16546	2	2	2	26714.4	25247.4	31595.5	29692.8
420	FALSE	1	192	H19	Protein component of the large (60S) ribosomal subunit, nearly identical to Rpl17Ap and has similar		gi|6322284	69.17	100	23132.9	10.92	YLDQVLDHQR	47	56	(N-term)_iTRAQ[0]	69.17	100	1430.75	1430.79	0.0422363	29.5204	209184	73.0546			2010-03-10 22:38:58	0.630682	0.594997	0.593528	0.630682	0.594997	0.593528	1	1	1	10939.1	6899.08	6508.72	6492.64
88	FALSE	1	149	F24	Translation initiation factor eIF4A, identical to Tif1p; DEA(D/H)-box RNA helicase that couples ATP		gi|6322323	678.92	100	47977.2	5.02	VFDNIQR	150	156	(N-term)_iTRAQ[0]	49.27	99.959	1035.57	1035.58	0.00854492	8.25141	723111	62.012			2010-03-10 20:37:22	1.52091	1.18843	1.31767	1.58363	1.36614	1.56727	7	7	7	22412.9	34087.9	26636.1	29532.7
89	FALSE	1	181	H8	Translation initiation factor eIF4A, identical to Tif1p; DEA(D/H)-box RNA helicase that couples ATP		gi|6322323	678.92	100	47977.2	5.02	KGVAINFVTNEDVGAMR	357	373	(N-term)_iTRAQ[0], Lysine(K)_iTRAQ[1]	128.85	100	2109.14	2109.09	-0.048584	-23.035	1.01193e+06	61.0439			2010-03-10 23:00:20	1.45359	1.71373	1.67415	1.58363	1.36614	1.56727	7	7	7	39290.1	57111.6	67332.7	65777.5
90	FALSE	1	187	H14	Translation initiation factor eIF4A, identical to Tif1p; DEA(D/H)-box RNA helicase that couples ATP		gi|6322323	678.92	100	47977.2	5.02	TGTFSIAALQR	73	83	(N-term)_iTRAQ[0]	76.62	100	1308.74	1308.75	0.0102539	7.83495	468487	50.025			2010-03-10 22:47:49	1.81049	1.60557	1.68337	1.58363	1.36614	1.56727	7	7	7	14018.5	25380.4	22507.7	23598.3
91	FALSE	1	213	I13	Translation initiation factor eIF4A, identical to Tif1p; DEA(D/H)-box RNA helicase that couples ATP		gi|6322323	678.92	100	47977.2	5.02	NDKFTVSAIYSDLPQQER	282	299	(N-term)_iTRAQ[0], Lysine(K)_iTRAQ[3]	149.02	100	2399.25	2399.24	-0.00244141	-1.01757	261541	75.3329			2010-03-10 23:23:03	1.71159	0.798685	1.34128	1.58363	1.36614	1.56727	7	7	7	9814.49	16798.4	7838.69	13164
92	FALSE	1	220	I20	Translation initiation factor eIF4A, identical to Tif1p; DEA(D/H)-box RNA helicase that couples ATP		gi|6322323	678.92	100	47977.2	5.02	GVFGYGFEEPSAIQQR	36	51	(N-term)_iTRAQ[0]	141.9	100	1928.96	1929.01	0.0511475	26.5155	2.77143e+06	73.1913			2010-03-10 23:14:09	1.63642	1.88203	1.71031	1.58363	1.36614	1.56727	7	7	7	49367.3	80785.8	92910.6	84433.4
93	FALSE	1	248	J24	Translation initiation factor eIF4A, identical to Tif1p; DEA(D/H)-box RNA helicase that couples ATP		gi|6322323	678.92	100	47977.2	5.02	GVFGYGFEEPSAIQQR	36	51	(N-term)_iTRAQ[0]	74.8	100	1928.96	1929	0.0340576	17.6559	122271	57.1661			2010-03-10 23:49:40	1.41072	1.27483	1.57805	1.58363	1.36614	1.56727	7	7	7	5490.11	7745.02	6998.94	8663.66
94	FALSE	1	259	K11	Translation initiation factor eIF4A, identical to Tif1p; DEA(D/H)-box RNA helicase that couples ATP		gi|6322323	678.92	100	47977.2	5.02	VVYKFDDMELDENLLR	20	35	(N-term)_iTRAQ[0], Lysine(K)_iTRAQ[4]	133.26	100	2287.19	2287.16	-0.0244141	-10.6743	1.35669e+06	72.1169			2010-03-10 23:57:01	1.57942	1.41733	1.72788	1.58363	1.36614	1.56727	7	7	7	37669.7	59496.4	53390.2	65088.8
342	FALSE	1	143	F18	Protein component of the small (40S) ribosomal subunit; nearly identical to Rps21Ap and has similar		gi|6322325	147.19	100	10664.5	5.76	NVWSYSR	81	87	(N-term)_iTRAQ[0]	40.41	99.688	1055.54	1055.56	0.0164795	15.6124	422716	51.8751			2010-03-10 20:52:04	1.63236	2.23011	2.11353	1.65672	2.31091	2.22548	2	2	2	12825.8	20936.3	28602.9	27107.6
343	FALSE	1	302	M4	Protein component of the small (40S) ribosomal subunit; nearly identical to Rps21Ap and has similar		gi|6322325	147.19	100	10664.5	5.76	AIPGEYITYALSGYVR	45	60	(N-term)_iTRAQ[0]	106.78	100	1917.02	1917.04	0.0166016	8.66007	674089	74.2611			2010-03-11 00:16:37	1.68143	2.39463	2.34337	1.65672	2.31091	2.22548	2	2	2	11657.2	19600.9	27914.8	27317.2
356	FALSE	1	111	E10	Protein component of the small (40S) ribosomal subunit, the least basic of the non-acidic ribosomal		gi|6322583	791.288	100	27374.9	8.63	RQAVDVSPLR	157	166	(N-term)_iTRAQ[0]	31.55	97.597	1284.75	1284.71	-0.0411377	-32.02	369307	25.134			2010-03-10 19:55:11	2.34761	1.73912	1.90325	2.12084	1.67205	2.18469	9	9	9	8204.83	19261.7	14269.1	15615.8
357	FALSE	1	117	E16	Protein component of the small (40S) ribosomal subunit, the least basic of the non-acidic ribosomal		gi|6322583	791.288	100	27374.9	8.63	QPIFVAHTAGR	66	76	(N-term)_iTRAQ[0]	71.91	100	1340.76	1340.75	-0.00134277	-1.0015	745771	55.6549			2010-03-10 20:11:42	2.30492	1.94671	2.61957	2.12084	1.67205	2.18469	9	9	9	21039.4	48494.1	40957.6	55114.2
358	FALSE	1	119	E18	Protein component of the small (40S) ribosomal subunit, the least basic of the non-acidic ribosomal		gi|6322583	791.288	100	27374.9	8.63	QAVDVSPLR	158	166	(N-term)_iTRAQ[0]	40.1	99.664	1128.65	1128.66	0.0100098	8.8688	33936.1	49.0629			2010-03-10 20:20:34	1.65258	1.13564	1.47999	2.12084	1.67205	2.18469	9	9	9	1936.84	3200.77	2199.55	2866.49
359	FALSE	1	137	F12	Protein component of the small (40S) ribosomal subunit, the least basic of the non-acidic ribosomal		gi|6322583	791.288	100	27374.9	8.63	KAQCPIIER	84	92	(N-term)_iTRAQ[0], Lysine(K)_iTRAQ[1], MMTS (C)[4]	48.48	99.951	1391.77	1391.75	-0.0198975	-14.2965	243680	33.5713			2010-03-10 21:07:41	1.91852	1.87977	2.49015	2.12084	1.67205	2.18469	9	9	9	12082.2	23179.9	22711.8	30086.5
360	FALSE	1	185	H12	Protein component of the small (40S) ribosomal subunit, the least basic of the non-acidic ribosomal		gi|6322583	791.288	100	27374.9	8.63	DASLVDYVQVR	55	65	(N-term)_iTRAQ[0]	73.66	100	1408.76	1408.75	-0.00720215	-5.11242	90082.2	72.699			2010-03-10 22:55:08	2.02466	1.30454	1.73707	2.12084	1.67205	2.18469	9	9	9	2113.29	4278.69	2756.87	3670.92
361	FALSE	1	238	J14	Protein component of the small (40S) ribosomal subunit, the least basic of the non-acidic ribosomal		gi|6322583	791.288	100	27374.9	8.63	RVNQAIALLTIGAR	167	180	(N-term)_iTRAQ[0]	72.49	100	1640.01	1640.03	0.0197754	12.0581	1.27383e+06	28.4086			2010-03-10 23:40:30	2.3061	2.25783	2.45904	2.12084	1.67205	2.18469	9	9	9	15012.4	34620	33895.3	36916
362	FALSE	1	265	K17	Protein component of the small (40S) ribosomal subunit, the least basic of the non-acidic ribosomal		gi|6322583	791.288	100	27374.9	8.63	VNQAIALLTIGAR	168	180	(N-term)_iTRAQ[0]	90.44	100	1483.91	1483.95	0.0402832	27.1467	529487	71.838			2010-03-10 23:53:57	2.27362	2.06157	2.55466	2.12084	1.67205	2.18469	9	9	9	8658.79	19686.8	17850.7	22120.3
363	FALSE	1	336	N14	Protein component of the small (40S) ribosomal subunit, the least basic of the non-acidic ribosomal		gi|6322583	791.288	100	27374.9	8.63	TIAETLAEELINAAK	189	203	(N-term)_iTRAQ[0], Lysine(K)_iTRAQ[15]	139.59	100	1875.07	1875.12	0.0544434	29.0354	919727	71.7081			2010-03-11 00:41:24	2.22287	1.9942	2.68201	2.12084	1.67205	2.18469	9	9	9	16846	37446.4	33594.2	45181.2
364	FALSE	1	395	P22	Protein component of the small (40S) ribosomal subunit, the least basic of the non-acidic ribosomal		gi|6322583	791.288	100	27374.9	8.63	HTLDIINVLTDQNPIQVVVDAITNTGPR	116	143	(N-term)_iTRAQ[0]	224.07	100	3200.74	3200.85	0.10791	33.7141	889710	84.9068			2010-03-11 01:09:39	2.14438	1.16721	2.10826	2.12084	1.67205	2.18469	9	9	9	4632.36	9933.53	5406.92	9766.23
479	FALSE	1	333	N11	One of six ATPases of the 19S regulatory particle of the 26S proteasome involved in the degradation		gi|6322704	84.47	100	57558.1	5.32	TMLELITQLDGFDPR	332	346	(N-term)_iTRAQ[0]	84.47	100	1892.99	1893.03	0.0389404	20.5708	449526	88.8311			2010-03-11 00:42:57	1.63909	1.4854	1.93599	1.63909	1.4854	1.93599	1	1	1	3747.78	6142.96	5566.97	7255.68
333	FALSE	1	62	C11	Protein involved in mRNA turnover and ribosome assembly, localizes to the nucleolus; Mrt4p [Sacchar		gi|6322843	126.06	100	30591.5	8.64	SDYSRPNTK	122	130	(N-term)_iTRAQ[0], Lysine(K)_iTRAQ[9]	35.49	99.03	1355.72	1355.69	-0.0256348	-18.9086	92741.2	40.7822			2010-03-10 18:26:33	0.966227	0.503192	0.931544	0.887745	0.414407	0.955955	2	2	2	7845.89	7580.91	3947.99	7308.79
334	FALSE	1	266	K18	Protein involved in mRNA turnover and ribosome assembly, localizes to the nucleolus; Mrt4p [Sacchar		gi|6322843	126.06	100	30591.5	8.64	APLTFTIPEGIVYSR	131	145	(N-term)_iTRAQ[0]	90.57	100	1808.01	1808.05	0.0440674	24.3734	1.31302e+06	66.3638			2010-03-10 23:53:02	0.815638	0.341288	0.981006	0.887745	0.414407	0.955955	2	2	2	65181.8	53164.7	22245.8	63943.7
553	FALSE	1	159	G10	N-terminally acetylated protein component of the large (60S) ribosomal subunit, nearly identical to		gi|6322847	269	100	17797.4	10.94	WAASSWAK	94	101	(N-term)_iTRAQ[0], Lysine(K)_iTRAQ[8]	60.8	99.997	1194.65	1194.63	-0.0238037	-19.9252	76746.2	49.5925			2010-03-10 21:53:09	1.1142	0.349714	0.57757	1.12682	0.358045	0.601878	3	3	3	8742.45	9740.82	3057.35	5049.38
554	FALSE	1	176	H3	N-terminally acetylated protein component of the large (60S) ribosomal subunit, nearly identical to		gi|6322847	269	100	17797.4	10.94	FQVMVLR	118	124	(N-term)_iTRAQ[0]	49.14	99.958	1036.61	1036.61	-0.000366211	-0.353278	386790	61.3268			2010-03-10 23:10:08	1.20385	0.361873	0.611325	1.12682	0.358045	0.601878	3	3	3	24958.8	30046.5	9031.91	15257.9
555	FALSE	1	335	N13	N-terminally acetylated protein component of the large (60S) ribosomal subunit, nearly identical to		gi|6322847	269	100	17797.4	10.94	QAINLGQVVLTPLTFALPR	56	74	(N-term)_iTRAQ[0]	159.06	100	2195.3	2195.35	0.0471191	21.4636	2.94542e+06	64.8239			2010-03-11 00:41:43	1.06666	0.362696	0.617518	1.12682	0.358045	0.601878	3	3	3	92897.9	99090.2	33693.7	57366.1
194	FALSE	1	83	D8	Ribosomal protein L4 of the large (60S) ribosomal subunit, nearly identical to Rpl8Ap and has simil		gi|6322984	670.688	100	33616.3	10.02	SKQDASPKPYAVK	121	133	(N-term)_iTRAQ[0], Lysine(K)_iTRAQ[2,8,13]	70.63	100	1995.17	1995.08	-0.0898437	-45.0305	699182	55.5764			2010-03-10 18:53:26	0.431097	0.72611	1.46998	0.524341	0.751002	1.45262	12	12	12	48588.4	20946.3	35280.5	71423.8
195	FALSE	1	86	D11	Ribosomal protein L4 of the large (60S) ribosomal subunit, nearly identical to Rpl8Ap and has simil		gi|6322984	670.688	100	33616.3	10.02	AKNPLTHSTPK	22	32	(N-term)_iTRAQ[0], Lysine(K)_iTRAQ[2,11]	88.25	100	1625.97	1625.91	-0.0581055	-35.7359	760811	58.2816			2010-03-10 19:02:18	0.590469	1.13878	2.17609	0.524341	0.751002	1.45262	12	12	12	32580.4	19237.7	37102	70897.8
196	FALSE	1	91	D16	Ribosomal protein L4 of the large (60S) ribosomal subunit, nearly identical to Rpl8Ap and has simil		gi|6322984	670.688	100	33616.3	10.02	YRPETAAEKK	97	106	(N-term)_iTRAQ[0], Lysine(K)_iTRAQ[9,10]	53.55	99.985	1624.94	1624.93	-0.0137939	-8.4889	1.59362e+06	34.8121			2010-03-10 19:14:49	0.330362	0.756468	1.5868	0.524341	0.751002	1.45262	12	12	12	151144	49932.2	114336	239835
197	FALSE	1	92	D17	Ribosomal protein L4 of the large (60S) ribosomal subunit, nearly identical to Rpl8Ap and has simil		gi|6322984	670.688	100	33616.3	10.02	YRPETAAEK	97	105	(N-term)_iTRAQ[0], Lysine(K)_iTRAQ[9]	40.59	99.7	1352.74	1352.74	-0.000732422	-0.541435	391417	30.4617			2010-03-10 19:16:39	0.640392	0.627671	1.2666	0.524341	0.751002	1.45262	12	12	12	35561.5	22773.3	22320.9	45042.4
198	FALSE	1	124	E23	Ribosomal protein L4 of the large (60S) ribosomal subunit, nearly identical to Rpl8Ap and has simil		gi|6322984	670.688	100	33616.3	10.02	VAPAPFGAK	7	15	(N-term)_iTRAQ[0], Lysine(K)_iTRAQ[9]	60.34	99.997	1145.69	1145.7	0.0108643	9.4827	320522	70.3672			2010-03-10 20:34:19	0.4743	0.789118	1.35365	0.524341	0.751002	1.45262	12	12	12	15423.4	7315.32	12170.9	20877.9
199	FALSE	1	129	F4	Ribosomal protein L4 of the large (60S) ribosomal subunit, nearly identical to Rpl8Ap and has simil		gi|6322984	670.688	100	33616.3	10.02	HWGGGILGNK	232	241	(N-term)_iTRAQ[0], Lysine(K)_iTRAQ[10]	64.58	99.999	1326.75	1326.72	-0.0327148	-24.6578	440272	47.4344			2010-03-10 21:25:59	0.542916	0.700756	1.47308	0.524341	0.751002	1.45262	12	12	12	32317.1	17545.5	22646.4	47605.8
200	FALSE	1	136	F11	Ribosomal protein L4 of the large (60S) ribosomal subunit, nearly identical to Rpl8Ap and has simil		gi|6322984	670.688	100	33616.3	10.02	NFGIGQAVQPK	33	43	(N-term)_iTRAQ[0], Lysine(K)_iTRAQ[11]	78.87	100	1446.83	1446.79	-0.0373535	-25.8175	1.27324e+06	69.6226			2010-03-10 21:09:30	0.444901	0.783976	1.43992	0.524341	0.751002	1.45262	12	12	12	61932.9	27554	48553.9	89178.4
201	FALSE	1	140	F15	Ribosomal protein L4 of the large (60S) ribosomal subunit, nearly identical to Rpl8Ap and has simil		gi|6322984	670.688	100	33616.3	10.02	KHWGGGILGNK	231	241	(N-term)_iTRAQ[0], Lysine(K)_iTRAQ[1,11]	56.13	99.992	1598.95	1598.94	-0.00561523	-3.51183	683192	44.7214			2010-03-10 20:58:29	0.437966	0.730489	1.06646	0.524341	0.751002	1.45262	12	12	12	76156.3	33353.8	55631.3	81217.5
202	FALSE	1	159	G10	Ribosomal protein L4 of the large (60S) ribosomal subunit, nearly identical to Rpl8Ap and has simil		gi|6322984	670.688	100	33616.3	10.02	WPEYVR	52	57	(N-term)_iTRAQ[0]	23.44	84.448	993.528	993.513	-0.0148926	-14.9896	345764	50.1076			2010-03-10 21:51:37	0.377731	0.467318	1.24594	0.524341	0.751002	1.45262	12	12	12	31123.5	11756.3	14544.6	38778
203	FALSE	1	163	G14	Ribosomal protein L4 of the large (60S) ribosomal subunit, nearly identical to Rpl8Ap and has simil		gi|6322984	670.688	100	33616.3	10.02	TSAVAALTEVR	194	204	(N-term)_iTRAQ[0]	44.09	99.866	1261.72	1261.72	-0.00219727	-1.74148	51112.6	39.3312			2010-03-10 22:04:48	0.988682	0.898392	1.52488	0.524341	0.751002	1.45262	12	12	12	3895.65	3851.56	3499.82	5940.42
204	FALSE	1	188	H15	Ribosomal protein L4 of the large (60S) ribosomal subunit, nearly identical to Rpl8Ap and has simil		gi|6322984	670.688	100	33616.3	10.02	YVKWPEYVR	49	57	(N-term)_iTRAQ[0], Lysine(K)_iTRAQ[3]	23.33	84.049	1527.86	1527.88	0.0184326	12.0644	163253	35.3941			2010-03-10 22:47:12	0.620448	0.900081	1.53665	0.524341	0.751002	1.45262	12	12	12	11958.5	7419.6	10763.6	18375.9
205	FALSE	1	251	K3	Ribosomal protein L4 of the large (60S) ribosomal subunit, nearly identical to Rpl8Ap and has simil		gi|6322984	670.688	100	33616.3	10.02	LKVPPTIAQFQYTLDR	69	84	(N-term)_iTRAQ[0], Lysine(K)_iTRAQ[2]	67.89	99.999	2178.25	2178.26	0.00244141	1.12081	647914	40.1266			2010-03-11 00:03:24	0.689803	0.685078	1.53591	0.524341	0.751002	1.45262	12	12	12	39093.4	26966.7	26782	60044
648	FALSE	1	120	E19	Essential protein required for biogenesis of 40S (small) ribosomal subunit; has similarity to the b		gi|6323018	152.388	100	63664.3	9.42	KDMPYISER	449	457	(N-term)_iTRAQ[0], Lysine(K)_iTRAQ[1]	35.36	99	1426.76	1426.78	0.0209961	14.7159	164128	35.51			2010-03-10 20:22:06	1.93401	1.5892	2.25685	3.04834	2.01776	2.84945	3	3	3	8377.49	16202.2	13313.5	18906.7
649	FALSE	1	155	G6	Essential protein required for biogenesis of 40S (small) ribosomal subunit; has similarity to the b		gi|6323018	152.388	100	63664.3	9.42	NLNPELHPFER	27	37	(N-term)_iTRAQ[0]	65.83	99.999	1509.79	1509.76	-0.0362549	-24.0131	872180	69.1838			2010-03-10 21:41:15	4.41255	2.58302	4.85986	3.04834	2.01776	2.84945	3	3	3	9351.76	41265.1	24155.8	45448.2
650	FALSE	1	197	H24	Essential protein required for biogenesis of 40S (small) ribosomal subunit; has similarity to the b		gi|6323018	152.388	100	63664.3	9.42	IHLWDVNR	201	208	(N-term)_iTRAQ[0]	52.2	99.979	1196.67	1196.69	0.024292	20.2997	318398	57.4246			2010-03-10 22:28:37	3.31925	2.00126	2.1094	3.04834	2.01776	2.84945	3	3	3	9640.44	31999	19293	20335.5
638	FALSE	1	111	E10	Essential protein with similarity to Rpl24Ap and Rpl24Bp, associated with pre-60S ribosomal subunit		gi|6323037	274.83	100	27648.8	9.61	EKDFLR	117	122	(N-term)_iTRAQ[0], Lysine(K)_iTRAQ[2]	34.56	98.798	1095.64	1095.61	-0.03125	-28.5221	78683	38.0369			2010-03-10 19:56:25	1.25398	0.381978	1.04562	1.1746	0.542983	1.15468	4	4	4	6815.17	8546.1	2603.25	7126.05
639	FALSE	1	131	F6	Essential protein with similarity to Rpl24Ap and Rpl24Bp, associated with pre-60S ribosomal subunit		gi|6323037	274.83	100	27648.8	9.61	KLVESNPELLR	125	135	(N-term)_iTRAQ[0], Lysine(K)_iTRAQ[1]	81.69	100	1585.95	1585.91	-0.0379639	-23.9376	143246	47.4892			2010-03-10 21:22:56	1.13374	0.530538	1.25524	1.1746	0.542983	1.15468	4	4	4	14623.1	16578.8	7758.11	18355.5
640	FALSE	1	163	G14	Essential protein with similarity to Rpl24Ap and Rpl24Bp, associated with pre-60S ribosomal subunit		gi|6323037	274.83	100	27648.8	9.61	LVESNPELLR	126	135	(N-term)_iTRAQ[0]	47.48	99.939	1313.75	1313.75	-0.00195312	-1.48667	762633	48.9634			2010-03-10 22:02:58	1.02998	0.622394	1.14329	1.1746	0.542983	1.15468	4	4	4	38058.8	39200	23687.6	43512.2
641	FALSE	1	177	H4	Essential protein with similarity to Rpl24Ap and Rpl24Bp, associated with pre-60S ribosomal subunit		gi|6323037	274.83	100	27648.8	9.61	ELAVDSTLTFAQR	62	74	(N-term)_iTRAQ[0]	111.1	100	1594.86	1594.84	-0.0151367	-9.49096	328273	66.6506			2010-03-10 23:08:17	1.29996	0.689168	1.18464	1.1746	0.542983	1.15468	4	4	4	11123.5	14460.2	7665.97	13177.3
374	FALSE	1	71	C20	Protein component of the large (60S) ribosomal subunit, responsible for joining the 40S and 60S sub		gi|6323104	535.54	100	28843.7	10.03	NKPYPK	14	19	(N-term)_iTRAQ[0], Lysine(K)_iTRAQ[2,6]	31.43	97.529	1178.73	1178.73	0.00476074	4.03888	91271.4	48.9256			2010-03-10 18:12:09	1.41165	1.47299	1.70666	1.43572	1.27842	1.56953	8	8	8	5514.58	7784.64	8122.95	9411.53
375	FALSE	1	83	D8	Protein component of the large (60S) ribosomal subunit, responsible for joining the 40S and 60S sub		gi|6323104	535.54	100	28843.7	10.03	KGSLENNIR	203	211	(N-term)_iTRAQ[0], Lysine(K)_iTRAQ[1]	34.88	98.884	1318.77	1318.71	-0.0556641	-42.2091	408301	25.5637			2010-03-10 18:53:44	1.43516	1.44681	1.6221	1.43572	1.27842	1.56953	8	8	8	24030.1	34487.1	34767	38979.1
376	FALSE	1	112	E11	Protein component of the large (60S) ribosomal subunit, responsible for joining the 40S and 60S sub		gi|6323104	535.54	100	28843.7	10.03	YKFPGQQK	157	164	(N-term)_iTRAQ[0], Lysine(K)_iTRAQ[2,8]	40.92	99.722	1427.84	1427.8	-0.0415039	-29.0677	366449	50.873			2010-03-10 19:58:14	1.26143	1.19863	1.47423	1.43572	1.27842	1.56953	8	8	8	22925.8	28919.3	27479.7	33797.9
377	FALSE	1	115	E14	Protein component of the large (60S) ribosomal subunit, responsible for joining the 40S and 60S sub		gi|6323104	535.54	100	28843.7	10.03	GAWGKPHGLAAR	117	128	(N-term)_iTRAQ[0], Lysine(K)_iTRAQ[5]	71.97	100	1508.87	1508.85	-0.0166016	-11.0026	982219	45.7487			2010-03-10 20:05:36	1.46763	1.10871	1.55943	1.43572	1.27842	1.56953	8	8	8	54559.1	80072.5	60490.4	85081
378	FALSE	1	119	E18	Protein component of the large (60S) ribosomal subunit, responsible for joining the 40S and 60S sub		gi|6323104	535.54	100	28843.7	10.03	IYDLGKK	33	39	(N-term)_iTRAQ[0], Lysine(K)_iTRAQ[6,7]	33.42	98.438	1268.79	1268.8	0.00866699	6.83088	78295.5	34.0911			2010-03-10 20:20:16	1.15908	1.59089	1.55168	1.43572	1.27842	1.56953	8	8	8	5450.89	6318.03	8671.78	8458.05
379	FALSE	1	138	F13	Protein component of the large (60S) ribosomal subunit, responsible for joining the 40S and 60S sub		gi|6323104	535.54	100	28843.7	10.03	VHPFHVLR	91	98	(N-term)_iTRAQ[0]	36.43	99.219	1148.68	1148.67	-0.0118408	-10.3082	237458	56.5643			2010-03-10 21:04:37	1.61898	1.13487	1.64804	1.43572	1.27842	1.56953	8	8	8	9398.19	15215.5	10665.7	15488.6
380	FALSE	1	283	L11	Protein component of the large (60S) ribosomal subunit, responsible for joining the 40S and 60S sub		gi|6323104	535.54	100	28843.7	10.03	VDIGQIIFSVR	129	139	(N-term)_iTRAQ[0]	79.42	100	1390.82	1390.84	0.0201416	14.4818	703959	74.5786			2010-03-11 00:08:01	1.37412	0.988078	1.38466	1.43572	1.27842	1.56953	8	8	8	17606.6	24193.5	17396.7	24379.1
381	FALSE	1	385	P12	Protein component of the large (60S) ribosomal subunit, responsible for joining the 40S and 60S sub		gi|6323104	535.54	100	28843.7	10.03	ATVDEFPLCVHLVSNELEQLSSEALEAAR	41	69	(N-term)_iTRAQ[0], MMTS (C)[9]	207.07	100	3360.66	3360.69	0.0310059	9.22613	288576	82.3934			2010-03-11 01:06:53	1.86666	1.41218	1.63414	1.43572	1.27842	1.56953	8	8	8	2504.48	4675.01	3536.77	4092.65
483	FALSE	1	395	P22	Nucleolar protein, specifically associated with the U3 snoRNA, part of the large ribonucleoprotein		gi|6323158	188.518	100	119266	5.69	LMEALDLGIAEIEGLEAYNR	752	771	(N-term)_iTRAQ[0]	189.52	100	2364.22	2364.31	0.0895996	37.8981	1.58991e+06	82.244			2010-03-11 01:09:20	4.84457	2.64023	5.40142	4.84457	2.64023	5.40142	1	1	1	7084.89	34323.2	18705.8	38268.5
133	FALSE	1	82	D7	S-adenosylmethionine synthetase, catalyzes transfer of the adenosyl group of ATP to the sulfur atom		gi|6323209	354.82	100	46056.9	5.04	TQVTVEYKDDHGR	169	181	(N-term)_iTRAQ[0], Lysine(K)_iTRAQ[8]	83.13	100	1835.95	1835.87	-0.0777588	-42.3534	104734	60.139			2010-03-10 18:52:13	1.27071	1.68421	1.72478	1.25877	1.2455	1.47129	5	5	5	4656.55	5917.11	7842.6	8031.51
134	FALSE	1	113	E12	S-adenosylmethionine synthetase, catalyzes transfer of the adenosyl group of ATP to the sulfur atom		gi|6323209	354.82	100	46056.9	5.04	WVPQR	182	186	(N-term)_iTRAQ[0]	27.72	94.195	829.48	829.453	-0.0270996	-32.6706	55830.2	55.6673			2010-03-10 20:02:13	1.07349	0.959505	1.18577	1.25877	1.2455	1.47129	5	5	5	2975.7	3194.37	2855.2	3528.51
135	FALSE	1	191	H18	S-adenosylmethionine synthetase, catalyzes transfer of the adenosyl group of ATP to the sulfur atom		gi|6323209	354.82	100	46056.9	5.04	NFDLRPGVLVK	339	349	(N-term)_iTRAQ[0], Lysine(K)_iTRAQ[11]	68.18	99.999	1545.94	1545.98	0.0407715	26.3733	356923	61.0483			2010-03-10 22:39:54	1.42887	1.16943	1.55962	1.25877	1.2455	1.47129	5	5	5	14438	20630	16884.2	22517.7
136	FALSE	1	194	H21	S-adenosylmethionine synthetase, catalyzes transfer of the adenosyl group of ATP to the sulfur atom		gi|6323209	354.82	100	46056.9	5.04	FVIGGPQGDAGLTGR	237	251	(N-term)_iTRAQ[0]	124.5	100	1588.86	1588.9	0.0395508	24.8926	349684	65.3788			2010-03-10 22:34:42	1.26372	1.32418	1.45134	1.25877	1.2455	1.47129	5	5	5	12314	15561.4	16306	17871.7
137	FALSE	1	195	H22	S-adenosylmethionine synthetase, catalyzes transfer of the adenosyl group of ATP to the sulfur atom		gi|6323209	354.82	100	46056.9	5.04	DGSLAWLRPDTK	157	168	(N-term)_iTRAQ[0], Lysine(K)_iTRAQ[12]	51.29	99.974	1646.91	1646.95	0.0372314	22.6068	337175	46.526			2010-03-10 22:33:11	1.28307	1.19772	1.48925	1.25877	1.2455	1.47129	5	5	5	11781.4	15116.4	14110.9	17545.5
495	FALSE	1	94	D19	Nucleolar protein, component of the small subunit (SSU) processome containing the U3 snoRNA that is		gi|6323251	453.888	100	100074	5.22	KILHK	51	55	(N-term)_iTRAQ[0], Lysine(K)_iTRAQ[1,5]	22.76	81.812	1070.74	1070.74	0.000488281	0.456021	54033.5	35.0726			2010-03-10 19:22:26	1.66384	1.14417	1.65258	3.30445	1.6131	3.16114	4	4	4	4049.68	6738.03	4633.53	6692.42
503	FALSE	1	346	N24	Nucleolar protein, component of the small subunit (SSU) processome containing the U3 snoRNA that is		gi|6323251	453.888	100	100074	5.22	ILATPVLDEINIIDLTPGSR	31	50	(N-term)_iTRAQ[0]	123.19	100	2294.31	2294.38	0.0678711	29.5824	1.23085e+06	78.6545			2010-03-11 00:29:28	5.13438	2.20856	4.80768	3.30445	1.6131	3.16114	4	4	4	4088.3	20990.9	9029.25	19655.2
504	FALSE	1	346	N24	Nucleolar protein, component of the small subunit (SSU) processome containing the U3 snoRNA that is		gi|6323251	453.888	100	100074	5.22	GDWTNAFLLAMTLDHPMR	676	693	(N-term)_iTRAQ[0]	143.91	100	2233.1	2233.17	0.0710449	31.8145	703780	84.2928			2010-03-11 00:29:46	3.7891	1.15828	3.11293	3.30445	1.6131	3.16114	4	4	4	3813.78	14450.8	4417.41	11872
505	FALSE	1	346	N24	Nucleolar protein, component of the small subunit (SSU) processome containing the U3 snoRNA that is		gi|6323251	453.888	100	100074	5.22	IIYTAGGDAIFQLIDSESGSVLKR	257	280	(N-term)_iTRAQ[0], Lysine(K)_iTRAQ[23]	165.03	100	2841.56	2841.62	0.0593262	20.878	335609	66.6666			2010-03-11 00:30:23	3.68349	2.31329	4.03748	3.30445	1.6131	3.16114	4	4	4	3523.26	12977.9	8150.35	14225.1
82	FALSE	1	125	E24	Translational elongation factor 3, stimulates the binding of aminoacyl-tRNA (AA-tRNA) to ribosomes		gi|6323278	468.86	100	128810	5.73	MTPSGHNWVSGQGAGPR	971	987	(N-term)_iTRAQ[0]	98.66	100	1882.91	1882.92	0.0129395	6.87205	210134	56.9108			2010-03-10 20:36:08	1.62424	2.22327	2.81789	1.60225	2.0593	2.50701	5	5	5	5855.21	9510.24	13017.7	16499.3
83	FALSE	1	129	F4	Translational elongation factor 3, stimulates the binding of aminoacyl-tRNA (AA-tRNA) to ribosomes		gi|6323278	468.86	100	128810	5.73	IFKIEGTPR	787	795	(N-term)_iTRAQ[0], Lysine(K)_iTRAQ[3]	36.29	99.193	1348.82	1348.79	-0.0301514	-22.3539	198901	32.6727			2010-03-10 21:26:54	1.30781	3.14986	2.82366	1.60225	2.0593	2.50701	5	5	5	7637.28	9988.08	24056.3	21565.1
84	FALSE	1	150	G1	Translational elongation factor 3, stimulates the binding of aminoacyl-tRNA (AA-tRNA) to ribosomes		gi|6323278	468.86	100	128810	5.73	EALASGQFRPLTR	860	872	(N-term)_iTRAQ[0]	54.33	99.987	1589.89	1589.87	-0.022583	-14.2041	292419	25.4118			2010-03-10 21:34:50	1.82253	1.23195	1.94649	1.60225	2.0593	2.50701	5	5	5	7174.08	13075	8838.08	13964.3
85	FALSE	1	302	M4	Translational elongation factor 3, stimulates the binding of aminoacyl-tRNA (AA-tRNA) to ribosomes		gi|6323278	468.86	100	128810	5.73	WVPMMSVDNAWIPR	829	842	(N-term)_iTRAQ[0]	109.93	100	1845.93	1845.94	0.0181885	9.85331	445051	73.9886			2010-03-11 00:16:55	1.65129	2.41466	2.92978	1.60225	2.0593	2.50701	5	5	5	8804.38	14538.6	21259.6	25794.9
86	FALSE	1	368	O22	Translational elongation factor 3, stimulates the binding of aminoacyl-tRNA (AA-tRNA) to ribosomes		gi|6323278	468.86	100	128810	5.73	IVVEYIAAIGADLIDER	360	376	(N-term)_iTRAQ[0]	169.65	100	2004.11	2004.19	0.0809326	40.3832	780523	87.3708			2010-03-11 01:01:04	1.65182	1.77772	2.18249	1.60225	2.0593	2.50701	5	5	5	7325.92	12101.1	13023.4	15988.7
341	FALSE	1	121	E20	Protein component of the small (40S) ribosomal subunit; nearly identical to Rps25Ap and has similar		gi|6323365	106.02	100	14739.7	10.32	AQHAVILDQEKYDR	36	49	(N-term)_iTRAQ[0], Lysine(K)_iTRAQ[11]	106.02	100	1974.07	1974.07	0.00842285	4.26675	582416	64.199			2010-03-10 20:23:56	1.5131	3.02164	3.38179	1.5131	3.02164	3.38179	1	1	1	14397	21784.1	43502.5	48687.6
691	FALSE	1	107	E6	Conserved ribosomal protein P0 similar to rat P0, human P0, and E. coli L10e; shown to be phosphory		gi|6323371	122.8	100	36001.9	4.75	KAEYFAK	8	14	(N-term)_iTRAQ[0], Lysine(K)_iTRAQ[1,7]	37.58	99.4	1288.76	1288.72	-0.0447998	-34.7618	77263.3	36.2167			2010-03-10 19:46:18	2.43505	1.4806	2.22413	2.86288	1.99436	2.56848	2	2	2	4866.75	11850.8	7205.72	10824.3
692	FALSE	1	183	H10	Conserved ribosomal protein P0 similar to rat P0, human P0, and E. coli L10e; shown to be phosphory		gi|6323371	122.8	100	36001.9	4.75	AGAVAPEDIWVR	111	122	(N-term)_iTRAQ[0]	85.22	100	1427.78	1427.76	-0.0209961	-14.7054	3.00377e+06	81.5433			2010-03-10 22:56:40	3.36587	2.68639	2.96614	2.86288	1.99436	2.56848	2	2	2	21898.5	73707.5	58827.9	64954
610	FALSE	1	177	H4	Inosine monophosphate dehydrogenase, catalyzes the first step of GMP biosynthesis, member of a four		gi|6323464	58.69	99.995	61770.1	7.04	FGFSGFPVTEDGKR	144	157	(N-term)_iTRAQ[0], Lysine(K)_iTRAQ[13]	58.69	99.995	1831.96	1831.93	-0.0245361	-13.3934	154797	52.1084			2010-03-10 23:08:36	1.09655	1.21964	1.98596	1.09655	1.21964	1.98596	1	1	1	7939.84	8706.4	9683.78	15768.2
556	FALSE	1	30	B3	N-terminally acetylated protein component of the large (60S) ribosomal subunit, has similarity to R		gi|6323567	170.37	100	23984	10.1	KAARPQK	23	29	(N-term)_iTRAQ[0], Lysine(K)_iTRAQ[1,7]	20.69	70.705	1230.8	1230.78	-0.0262451	-21.3236	121092	30.6743			2010-03-10 17:53:32	1.12841	0.504193	0.755257	1.09623	0.450722	0.776172	3	3	3	12870.4	14523.1	6489.14	9720.43
557	FALSE	1	188	H15	N-terminally acetylated protein component of the large (60S) ribosomal subunit, has similarity to R		gi|6323567	170.37	100	23984	10.1	WYPSEDVAALKK	9	20	(N-term)_iTRAQ[0], Lysine(K)_iTRAQ[11,12]	50.69	99.971	1839.04	1839.05	0.0113525	6.17308	345416	36.4856			2010-03-10 22:46:54	1.06264	0.61954	0.918271	1.09623	0.450722	0.776172	3	3	3	25150.7	26726.2	15581.9	23095.1
237	FALSE	1	155	G6	Ribosomal protein 10 (rp10) of the small (40S) subunit; nearly identical to Rps1Ap and has similari		gi|6323577	340.29	100	33740.1	10.02	VVDPFTR	20	26	(N-term)_iTRAQ[0]	43.2	99.836	977.554	977.534	-0.0204468	-20.9163	291947	78.4787			2010-03-10 21:41:52	1.85405	1.91603	1.98196	1.72698	1.71007	2.30467	5	5	5	3379.34	6265.46	6474.9	6697.69
238	FALSE	1	197	H24	Ribosomal protein 10 (rp10) of the small (40S) subunit; nearly identical to Rps1Ap and has similari		gi|6323577	340.29	100	33740.1	10.02	KEWFDIK	27	33	(N-term)_iTRAQ[0], Lysine(K)_iTRAQ[1,7]	35.4	99.01	1397.82	1397.84	0.0209961	15.0206	403013	40.9107			2010-03-10 22:28:55	1.72848	1.7504	2.43652	1.72698	1.71007	2.30467	5	5	5	18748.5	32406.4	32817.5	45681.3
239	FALSE	1	213	I13	Ribosomal protein 10 (rp10) of the small (40S) subunit; nearly identical to Rps1Ap and has similari		gi|6323577	340.29	100	33740.1	10.02	DIFPLQNIHVR	203	213	(N-term)_iTRAQ[0]	81.26	100	1495.85	1495.86	0.0126953	8.48702	1.61465e+06	74.8306			2010-03-10 23:22:26	1.72318	1.76069	2.41038	1.72698	1.71007	2.30467	5	5	5	22797.6	39284.4	40139.5	54950.9
240	FALSE	1	241	J17	Ribosomal protein 10 (rp10) of the small (40S) subunit; nearly identical to Rps1Ap and has similari		gi|6323577	340.29	100	33740.1	10.02	NLLTNFHGMDFTTDKLR	95	111	(N-term)_iTRAQ[0], Lysine(K)_iTRAQ[15]	52.75	99.982	2311.21	2311.25	0.0400391	17.3238	815546	41.7081			2010-03-10 23:42:20	1.61811	1.32758	2.11035	1.72698	1.71007	2.30467	5	5	5	16882.6	27317.9	22412.9	35628.2
241	FALSE	1	304	M6	Ribosomal protein 10 (rp10) of the small (40S) subunit; nearly identical to Rps1Ap and has similari		gi|6323577	340.29	100	33740.1	10.02	VVEVCLADLQGSEDHSFR	65	82	(N-term)_iTRAQ[0], MMTS (C)[5]	127.68	100	2194.04	2194.05	0.00952148	4.33971	1.22031e+06	81.2249			2010-03-11 00:17:32	1.71915	1.86544	2.6469	1.72698	1.71007	2.30467	5	5	5	8050.18	13839.5	15017.1	21308
231	FALSE	1	157	G8	Ribosomal protein 51 (rp51) of the small (40s) subunit; nearly identical to Rps17Bp and has similar		gi|6323617	355.008	100	17986.2	10.51	LTLDFQTNKR	24	33	(N-term)_iTRAQ[0], Lysine(K)_iTRAQ[9]	38.09	99.467	1523.88	1523.84	-0.0393066	-25.7938	1.03048e+06	32.3765			2010-03-10 21:44:37	2.21782	2.06576	2.40765	1.70806	2.30572	2.38139	4	4	4	28982.8	64278.7	59871.7	69780.6
232	FALSE	1	185	H12	Ribosomal protein 51 (rp51) of the small (40s) subunit; nearly identical to Rps17Bp and has similar		gi|6323617	355.008	100	17986.2	10.51	KDQYVPEVSALDLSR	81	95	(N-term)_iTRAQ[0], Lysine(K)_iTRAQ[1]	107.54	100	2008.1	2008.07	-0.0250244	-12.4618	891058	65.4907			2010-03-10 22:53:19	1.67458	2.08347	2.36988	1.70806	2.30572	2.38139	4	4	4	22999.8	38515	47919.3	54506.8
233	FALSE	1	210	I10	Ribosomal protein 51 (rp51) of the small (40s) subunit; nearly identical to Rps17Bp and has similar		gi|6323617	355.008	100	17986.2	10.51	LPLSVINVSAQR	117	128	(N-term)_iTRAQ[0]	85.45	100	1440.87	1440.86	-0.00488281	-3.3888	264563	62.6195			2010-03-10 23:25:11	1.75037	1.9045	2.20205	1.70806	2.30572	2.38139	4	4	4	8597.52	15048.8	16374	18932.1
234	FALSE	1	255	K7	Ribosomal protein 51 (rp51) of the small (40s) subunit; nearly identical to Rps17Bp and has similar		gi|6323617	355.008	100	17986.2	10.51	SLGLKLPLSVINVSAQR	112	128	(N-term)_iTRAQ[0], Lysine(K)_iTRAQ[5]	124.93	100	2083.28	2083.26	-0.0246582	-11.8362	466821	58.9548			2010-03-11 00:01:34	1.30935	3.44808	2.55962	1.70806	2.30572	2.38139	4	4	4	14488.6	18970.6	49957.8	37085.3
578	FALSE	1	173	G24	Mitochondrial ribosomal protein of the large subunit; Mrpl3p [Saccharomyces cerevisiae]		gi|6323666	21.79	77.26	48669	9.47	MFQFEQPTR	297	305	(N-term)_iTRAQ[0]	21.79	77.26	1327.66	1327.69	0.0267334	20.1357	85234.5	26.8898			2010-03-10 22:27:23	1.39284	1.11963	1.48134	1.39284	1.11963	1.48134	1	1	1	4900.64	6825.79	5486.88	7259.53
314	FALSE	1	76	D1	Protein required for maturation of the 25S and 5.8S ribosomal RNAs; constituent of 66S pre-ribosoma		gi|6323693	957.648	100	101965	5.04	KQVAQWNKPSQK	570	581	(N-term)_iTRAQ[0], Lysine(K)_iTRAQ[1,8,12]	79.2	100	2018.2	2018.13	-0.0718994	-35.6255	812132	51.6176			2010-03-10 18:34:30	0.0897986	0.365872	1.11213	0.155647	0.440679	1.20021	13	13	13	81816.9	7347.04	29934.5	90991.2
315	FALSE	1	103	E2	Protein required for maturation of the 25S and 5.8S ribosomal RNAs; constituent of 66S pre-ribosoma		gi|6323693	957.648	100	101965	5.04	FVPSKNEAK	266	274	(N-term)_iTRAQ[0], Lysine(K)_iTRAQ[5,9]	45.56	99.905	1451.86	1451.82	-0.034668	-23.8783	279827	49.8898			2010-03-10 19:33:47	0.205208	0.44209	1.21007	0.155647	0.440679	1.20021	13	13	13	32182.2	6604.06	14227.4	38942.7
316	FALSE	1	103	E2	Protein required for maturation of the 25S and 5.8S ribosomal RNAs; constituent of 66S pre-ribosoma		gi|6323693	957.648	100	101965	5.04	QVAQWNKPSQK	571	581	(N-term)_iTRAQ[0], Lysine(K)_iTRAQ[7,11]	60.7	99.997	1746	1745.96	-0.0435791	-24.9593	207780	46.0571			2010-03-10 19:34:06	0.369387	0.558707	1.14435	0.155647	0.440679	1.20021	13	13	13	20592.1	7606.45	11504.9	23564.6
317	FALSE	1	109	E8	Protein required for maturation of the 25S and 5.8S ribosomal RNAs; constituent of 66S pre-ribosoma		gi|6323693	957.648	100	101965	5.04	HLTQSPFKK	629	637	(N-term)_iTRAQ[0], Lysine(K)_iTRAQ[8,9]	43.97	99.862	1517.92	1517.86	-0.0548096	-36.1084	207872	45.7141			2010-03-10 19:50:53	0.263395	0.518891	1.63879	0.155647	0.440679	1.20021	13	13	13	19245.3	5069.11	9986.19	31539
318	FALSE	1	112	E11	Protein required for maturation of the 25S and 5.8S ribosomal RNAs; constituent of 66S pre-ribosoma		gi|6323693	957.648	100	101965	5.04	KVPGYGESIR	376	385	(N-term)_iTRAQ[0], Lysine(K)_iTRAQ[1]	52.32	99.98	1393.8	1393.77	-0.0334473	-23.9971	1.18998e+06	39.1387			2010-03-10 19:57:01	0.0579821	0.452656	1.23858	0.155647	0.440679	1.20021	13	13	13	180206	10448.7	81571.5	223199
319	FALSE	1	120	E19	Protein required for maturation of the 25S and 5.8S ribosomal RNAs; constituent of 66S pre-ribosoma		gi|6323693	957.648	100	101965	5.04	NFIPQK	365	370	(N-term)_iTRAQ[0], Lysine(K)_iTRAQ[6]	36.31	99.197	1034.62	1034.63	0.0101318	9.79277	124972	71.2967			2010-03-10 20:22:42	0.43146	0.573755	1.18197	0.155647	0.440679	1.20021	13	13	13	6420.69	2770.27	3683.9	7589.05
320	FALSE	1	152	G3	Protein required for maturation of the 25S and 5.8S ribosomal RNAs; constituent of 66S pre-ribosoma		gi|6323693	957.648	100	101965	5.04	GDNLIASSFDKR	692	703	(N-term)_iTRAQ[0], Lysine(K)_iTRAQ[11]	69.22	100	1610.87	1610.85	-0.0269775	-16.7471	413675	57.2043			2010-03-10 21:36:21	0.251294	0.48577	1.15581	0.155647	0.440679	1.20021	13	13	13	32879.7	8262.46	15972	38002.7
321	FALSE	1	156	G7	Protein required for maturation of the 25S and 5.8S ribosomal RNAs; constituent of 66S pre-ribosoma		gi|6323693	957.648	100	101965	5.04	DLRPFPIR	421	428	(N-term)_iTRAQ[0]	26.06	91.493	1157.69	1157.67	-0.0258789	-22.3539	1.17042e+06	39.9795			2010-03-10 21:43:42	0.239969	0.499259	1.0291	0.155647	0.440679	1.20021	13	13	13	27912.4	6698.1	13935.5	28724.7
322	FALSE	1	203	I3	Protein required for maturation of the 25S and 5.8S ribosomal RNAs; constituent of 66S pre-ribosoma		gi|6323693	957.648	100	101965	5.04	EAWLFSAGADNTAR	790	803	(N-term)_iTRAQ[0]	118.21	100	1652.82	1652.81	-0.00109863	-0.664704	1.0341e+06	70.856			2010-03-10 23:33:26	0.0851248	0.350097	1.14927	0.155647	0.440679	1.20021	13	13	13	46879.6	3990.62	16412.4	53877.5
323	FALSE	1	225	J1	Protein required for maturation of the 25S and 5.8S ribosomal RNAs; constituent of 66S pre-ribosoma		gi|6323693	957.648	100	101965	5.04	VWEILTGR	463	470	(N-term)_iTRAQ[0]	52.74	99.982	1117.65	1117.67	0.0164795	14.7448	701125	65.1983			2010-03-10 23:35:35	0.0622886	0.401899	1.12609	0.155647	0.440679	1.20021	13	13	13	42740.7	2662.26	17177.5	48130
324	FALSE	1	268	K20	Protein required for maturation of the 25S and 5.8S ribosomal RNAs; constituent of 66S pre-ribosoma		gi|6323693	957.648	100	101965	5.04	TLSIDPSGLWLATGSDDGTVR	442	462	(N-term)_iTRAQ[0]	119.31	100	2305.18	2305.22	0.0424805	18.4283	1.28889e+06	83.2287			2010-03-10 23:52:07	0.32128	0.573658	1.2456	0.155647	0.440679	1.20021	13	13	13	16372.6	5260.17	9392.25	20393.7
325	FALSE	1	307	M9	Protein required for maturation of the 25S and 5.8S ribosomal RNAs; constituent of 66S pre-ribosoma		gi|6323693	957.648	100	101965	5.04	VINSLGVLDAIWHPR	775	789	(N-term)_iTRAQ[0]	108.41	100	1834.05	1834.07	0.0200195	10.9155	2.07718e+06	81.3789			2010-03-11 00:19:23	0.0965026	0.335063	1.21357	0.155647	0.440679	1.20021	13	13	13	52326.7	5049.66	17532.7	63502.3
326	FALSE	1	338	N16	Protein required for maturation of the 25S and 5.8S ribosomal RNAs; constituent of 66S pre-ribosoma		gi|6323693	957.648	100	101965	5.04	NEQTDDSINPYEPLIDWFTR	230	249	(N-term)_iTRAQ[0]	146.64	100	2597.23	2597.3	0.0690918	26.6021	1.97106e+06	85.7349			2010-03-11 00:37:43	0.0707621	0.295902	1.24736	0.155647	0.440679	1.20021	13	13	13	35005.4	2477.06	10358.2	43664.2
496	FALSE	1	149	F24	Nucleolar protein, component of the small subunit (SSU) processome containing the U3 snoRNA that is		gi|6323740	294.8	100	62491.8	9.35	APLLPQQTTPEQR	13	25	(N-term)_iTRAQ[0]	59.57	99.996	1622.9	1622.91	0.0136719	8.42436	491759	50.0255			2010-03-10 20:37:40	2.86306	1.28554	2.57226	3.1378	1.50149	2.92656	3	3	3	13075.2	37435.1	16808.7	33632.9
501	FALSE	1	291	L19	Nucleolar protein, component of the small subunit (SSU) processome containing the U3 snoRNA that is		gi|6323740	294.8	100	62491.8	9.35	TLSFIPAAPHLVATGSYDGLIR	173	194	(N-term)_iTRAQ[0]	155.55	100	2443.35	2443.41	0.0668945	27.3782	730565	82.0997			2010-03-11 00:11:43	2.71578	1.50448	2.82137	3.1378	1.50149	2.92656	3	3	3	5019.59	13632.1	7551.86	14162.1
502	FALSE	1	292	L20	Nucleolar protein, component of the small subunit (SSU) processome containing the U3 snoRNA that is		gi|6323740	294.8	100	62491.8	9.35	ELTLTVLQELR	412	422	(N-term)_iTRAQ[0]	79.68	100	1458.87	1458.93	0.0625	42.8415	268470	65.9392			2010-03-11 00:13:14	3.97332	1.75023	3.45381	3.1378	1.50149	2.92656	3	3	3	4144.19	16466.2	7253.26	14313.2
100	FALSE	1	116	E15	Subunit of the core complex of translation initiation factor 3(eIF3), which is essential for transl		gi|6323795	35.2	98.963	43186	5.41	LTGHERPLTQVK	6	17	(N-term)_iTRAQ[0], Lysine(K)_iTRAQ[12]	35.2	98.963	1666.98	1666.98	-0.00610352	-3.66141	369232	23.4469			2010-03-10 20:09:52	2.1987	1.72363	1.91461	2.1987	1.72363	1.91461	1	1	1	20956.1	46076.2	36120.6	40122.6
282	FALSE	1	66	C15	Protein required for the synthesis of both 18S and 5.8S rRNA; C-terminal region is crucial for the		gi|6323885	2246.18	100	219794	5.86	RPEEHLR	646	652	(N-term)_iTRAQ[0]	27.1	93.304	1080.6	1080.6	-0.0020752	-1.9204	83258.8	20.0996			2010-03-10 18:22:51	1.32079	0.831251	1.44954	1.33607	0.740976	1.60448	32	32	32	3112.12	4110.47	2586.95	4511.14
283	FALSE	1	77	D2	Protein required for the synthesis of both 18S and 5.8S rRNA; C-terminal region is crucial for the		gi|6323885	2246.18	100	219794	5.86	KQPLSNYK	938	945	(N-term)_iTRAQ[0], Lysine(K)_iTRAQ[1,8]	30.47	96.918	1409.85	1409.8	-0.0441895	-31.3434	110658	22.3107			2010-03-10 18:37:52	1.58354	0.601876	1.40623	1.33607	0.740976	1.60448	32	32	32	6855.11	10855.3	4125.93	9639.88
284	FALSE	1	79	D4	Protein required for the synthesis of both 18S and 5.8S rRNA; C-terminal region is crucial for the		gi|6323885	2246.18	100	219794	5.86	EDSTKQPSTSSLVR	18	31	(N-term)_iTRAQ[0], Lysine(K)_iTRAQ[5]	86.41	100	1822.98	1822.91	-0.0664062	-36.4274	241944	47.2414			2010-03-10 18:42:28	1.19282	0.964585	1.87103	1.33607	0.740976	1.60448	32	32	32	10099	12046.4	9741.39	18895.6
285	FALSE	1	90	D15	Protein required for the synthesis of both 18S and 5.8S rRNA; C-terminal region is crucial for the		gi|6323885	2246.18	100	219794	5.86	RNHIEVVR	1615	1622	(N-term)_iTRAQ[0]	24.21	86.974	1166.69	1166.68	-0.0106201	-9.10279	94673.8	24.9308			2010-03-10 19:14:12	1.51713	1.33375	1.9098	1.33607	0.740976	1.60448	32	32	32	3273.75	4966.72	4366.35	6252.2
286	FALSE	1	98	D23	Protein required for the synthesis of both 18S and 5.8S rRNA; C-terminal region is crucial for the		gi|6323885	2246.18	100	219794	5.86	ASEPASRPLKK	71	81	(N-term)_iTRAQ[0], Lysine(K)_iTRAQ[10,11]	53.76	99.986	1615.99	1615.99	0	0	914072	31.755			2010-03-10 19:29:29	1.19149	0.996915	1.84113	1.33607	0.740976	1.60448	32	32	32	46008.5	54818.5	45866.6	84707.9
287	FALSE	1	98	D23	Protein required for the synthesis of both 18S and 5.8S rRNA; C-terminal region is crucial for the		gi|6323885	2246.18	100	219794	5.86	ASEPASRPLK	71	80	(N-term)_iTRAQ[0], Lysine(K)_iTRAQ[10]	40.91	99.722	1343.79	1343.8	0.00891113	6.63135	91236.1	34.5604			2010-03-10 19:30:42	1.2566	0.888451	1.33314	1.33607	0.740976	1.60448	32	32	32	7143.6	8976.67	6346.74	9523.43
288	FALSE	1	122	E21	Protein required for the synthesis of both 18S and 5.8S rRNA; C-terminal region is crucial for the		gi|6323885	2246.18	100	219794	5.86	KDFGNFEK	287	294	(N-term)_iTRAQ[0], Lysine(K)_iTRAQ[1,8]	39.55	99.619	1416.79	1416.79	0.00854492	6.0312	371493	31.2017			2010-03-10 20:27:35	1.30598	0.722583	1.69562	1.33607	0.740976	1.60448	32	32	32	31769.7	41490.6	22956.2	53869.4
289	FALSE	1	123	E22	Protein required for the synthesis of both 18S and 5.8S rRNA; C-terminal region is crucial for the		gi|6323885	2246.18	100	219794	5.86	NTEEVSFPR	32	40	(N-term)_iTRAQ[0]	54.25	99.987	1222.62	1222.63	0.012085	9.88449	298153	60.2901			2010-03-10 20:30:02	1.40396	0.846892	1.65709	1.33607	0.740976	1.60448	32	32	32	11457.2	16085.5	9703.05	18985.7
290	FALSE	1	128	F3	Protein required for the synthesis of both 18S and 5.8S rRNA; C-terminal region is crucial for the		gi|6323885	2246.18	100	219794	5.86	AGDVFEGTIK	1264	1273	(N-term)_iTRAQ[0], Lysine(K)_iTRAQ[10]	49.05	99.957	1324.74	1324.71	-0.0238037	-17.9686	61116.8	38.3742			2010-03-10 21:30:16	1.17648	0.743878	1.6324	1.33607	0.740976	1.60448	32	32	32	4131.28	4860.37	3073.17	6743.92
291	FALSE	1	130	F5	Protein required for the synthesis of both 18S and 5.8S rRNA; C-terminal region is crucial for the		gi|6323885	2246.18	100	219794	5.86	FLPITHK	965	971	(N-term)_iTRAQ[0], Lysine(K)_iTRAQ[7]	38.93	99.561	1143.71	1143.68	-0.0303955	-26.5762	125706	53.4633			2010-03-10 21:24:46	1.55979	0.840252	1.78711	1.33607	0.740976	1.60448	32	32	32	5616.09	8759.92	4718.93	10036.6
292	FALSE	1	133	F8	Protein required for the synthesis of both 18S and 5.8S rRNA; C-terminal region is crucial for the		gi|6323885	2246.18	100	219794	5.86	KIELSLRPATAK	1153	1164	(N-term)_iTRAQ[0], Lysine(K)_iTRAQ[1,12]	26.47	92.259	1759.12	1759.07	-0.0490723	-27.896	1.27334e+06	20.6352			2010-03-10 21:15:18	1.31915	0.872816	1.71775	1.33607	0.740976	1.60448	32	32	32	56267.4	74225.2	49111	96653.1
293	FALSE	1	138	F13	Protein required for the synthesis of both 18S and 5.8S rRNA; C-terminal region is crucial for the		gi|6323885	2246.18	100	219794	5.86	SIVVNTDFSDKK	312	323	(N-term)_iTRAQ[0], Lysine(K)_iTRAQ[11,12]	73.74	100	1785.01	1784.98	-0.0314941	-17.6436	109037	48.7988			2010-03-10 21:05:32	1.35608	0.709259	1.60501	1.33607	0.740976	1.60448	32	32	32	7743.95	10501.5	5492.47	12429.1
294	FALSE	1	139	F14	Protein required for the synthesis of both 18S and 5.8S rRNA; C-terminal region is crucial for the		gi|6323885	2246.18	100	219794	5.86	APESVADFER	1457	1466	(N-term)_iTRAQ[0]	62.9	99.998	1264.63	1264.62	-0.00463867	-3.66801	223084	62.3813			2010-03-10 21:00:57	1.47575	0.84204	1.73863	1.33607	0.740976	1.60448	32	32	32	10048.7	14829.3	8461.37	17470.9
295	FALSE	1	157	G8	Protein required for the synthesis of both 18S and 5.8S rRNA; C-terminal region is crucial for the		gi|6323885	2246.18	100	219794	5.86	IELSLRPATAK	1154	1164	(N-term)_iTRAQ[0], Lysine(K)_iTRAQ[11]	55.08	99.989	1486.92	1486.89	-0.0343018	-23.069	198785	51.3445			2010-03-10 21:46:26	1.27431	0.710573	1.63563	1.33607	0.740976	1.60448	32	32	32	11024.9	14049.1	7833.99	18032.6
296	FALSE	1	157	G8	Protein required for the synthesis of both 18S and 5.8S rRNA; C-terminal region is crucial for the		gi|6323885	2246.18	100	219794	5.86	KVEDLFER	1670	1677	(N-term)_iTRAQ[0], Lysine(K)_iTRAQ[1]	51	99.973	1323.75	1323.72	-0.0302734	-22.8694	200211	47.3628			2010-03-10 21:46:45	1.33411	0.713073	1.70492	1.33607	0.740976	1.60448	32	32	32	13784.6	18390.3	9829.45	23501.6
297	FALSE	1	158	G9	Protein required for the synthesis of both 18S and 5.8S rRNA; C-terminal region is crucial for the		gi|6323885	2246.18	100	219794	5.86	VASIDREHGFVNAIGK	1060	1075	(N-term)_iTRAQ[0], Lysine(K)_iTRAQ[16]	112.65	100	2001.11	2001.06	-0.057373	-28.6706	843917	56.0021			2010-03-10 21:47:40	1.46673	0.749735	1.94407	1.33607	0.740976	1.60448	32	32	32	30226.7	44334.6	22662	58762.9
298	FALSE	1	160	G11	Protein required for the synthesis of both 18S and 5.8S rRNA; C-terminal region is crucial for the		gi|6323885	2246.18	100	219794	5.86	VSNEQAAQQKDTIENIVPGR	677	696	(N-term)_iTRAQ[0], Lysine(K)_iTRAQ[10]	141.67	100	2485.33	2485.24	-0.0808105	-32.5151	221860	68.7411			2010-03-10 21:55:00	1.0266	1.02533	1.66799	1.33607	0.740976	1.60448	32	32	32	9205.68	9450.53	9438.84	15355
299	FALSE	1	163	G14	Protein required for the synthesis of both 18S and 5.8S rRNA; C-terminal region is crucial for the		gi|6323885	2246.18	100	219794	5.86	AGLIEHVNFK	105	114	(N-term)_iTRAQ[0], Lysine(K)_iTRAQ[10]	67.43	99.999	1415.83	1415.82	-0.00585938	-4.13849	137120	64.7569			2010-03-10 22:04:12	1.45375	0.706872	1.62373	1.33607	0.740976	1.60448	32	32	32	6182.5	8987.82	4370.24	10038.7
300	FALSE	1	167	G18	Protein required for the synthesis of both 18S and 5.8S rRNA; C-terminal region is crucial for the		gi|6323885	2246.18	100	219794	5.86	KFAQLEFAK	1623	1631	(N-term)_iTRAQ[0], Lysine(K)_iTRAQ[1,9]	56.41	99.992	1513.91	1513.94	0.0273438	18.0617	338392	42.5128			2010-03-10 22:13:57	1.25466	0.72018	1.74646	1.33607	0.740976	1.60448	32	32	32	26355.3	33066.9	18980.6	46028.5
301	FALSE	1	173	G24	Protein required for the synthesis of both 18S and 5.8S rRNA; C-terminal region is crucial for the		gi|6323885	2246.18	100	219794	5.86	VFNMSLK	763	769	(N-term)_iTRAQ[0], Lysine(K)_iTRAQ[7]	35.59	99.052	1126.65	1126.67	0.0148926	13.2184	57568.7	37.0124			2010-03-10 22:27:41	1.39566	0.756987	1.52811	1.33607	0.740976	1.60448	32	32	32	4105.07	5729.27	3107.48	6272.98
302	FALSE	1	184	H11	Protein required for the synthesis of both 18S and 5.8S rRNA; C-terminal region is crucial for the		gi|6323885	2246.18	100	219794	5.86	KNQLNVILAANLHGR	907	921	(N-term)_iTRAQ[0], Lysine(K)_iTRAQ[1]	117.73	100	1949.17	1949.14	-0.0288086	-14.78	663698	54.5106			2010-03-10 22:55:45	1.42133	0.575499	1.69751	1.33607	0.740976	1.60448	32	32	32	37293	53005.5	21462.1	63305.1
303	FALSE	1	189	H16	Protein required for the synthesis of both 18S and 5.8S rRNA; C-terminal region is crucial for the		gi|6323885	2246.18	100	219794	5.86	FFFNK	1690	1694	(N-term)_iTRAQ[0], Lysine(K)_iTRAQ[5]	28.14	94.73	990.566	990.588	0.022522	22.7365	80119.4	38.4907			2010-03-10 22:45:05	1.26072	0.557686	1.42868	1.33607	0.740976	1.60448	32	32	32	6556.88	8266.42	3656.68	9367.71
304	FALSE	1	210	I10	Protein required for the synthesis of both 18S and 5.8S rRNA; C-terminal region is crucial for the		gi|6323885	2246.18	100	219794	5.86	TKDSVIVEIPDVGLR	707	721	(N-term)_iTRAQ[0], Lysine(K)_iTRAQ[2]	97.45	100	1929.13	1929.11	-0.0214844	-11.1368	378689	69.6652			2010-03-10 23:25:29	1.55487	0.736656	1.55362	1.33607	0.740976	1.60448	32	32	32	12273.9	19084.4	9041.66	19069
305	FALSE	1	218	I18	Protein required for the synthesis of both 18S and 5.8S rRNA; C-terminal region is crucial for the		gi|6323885	2246.18	100	219794	5.86	RYFHIGQWLR	206	215	(N-term)_iTRAQ[0]	46.91	99.93	1519.84	1519.89	0.0496826	32.6894	598328	29.4839			2010-03-10 23:15:59	1.46904	0.722433	1.70409	1.33607	0.740976	1.60448	32	32	32	14745.7	21661.9	10652.8	25127.9
306	FALSE	1	218	I18	Protein required for the synthesis of both 18S and 5.8S rRNA; C-terminal region is crucial for the		gi|6323885	2246.18	100	219794	5.86	IGTELTGLVIDKDTR	746	760	(N-term)_iTRAQ[0], Lysine(K)_iTRAQ[12]	71.99	100	1919.11	1919.16	0.0534668	27.8603	163318	56.0293			2010-03-10 23:17:31	1.6641	0.759271	1.76202	1.33607	0.740976	1.60448	32	32	32	7545.71	12556.9	5729.24	13295.7
307	FALSE	1	218	I18	Protein required for the synthesis of both 18S and 5.8S rRNA; C-terminal region is crucial for the		gi|6323885	2246.18	100	219794	5.86	NVNDKGIFVYLSR	1186	1198	(N-term)_iTRAQ[0], Lysine(K)_iTRAQ[5]	59.98	99.997	1813.02	1813.07	0.0518799	28.6151	22844.3	51.418			2010-03-10 23:18:25	1.10462	0.972468	1.58359	1.33607	0.740976	1.60448	32	32	32	1907.25	2106.79	1854.74	3020.3
308	FALSE	1	234	J10	Protein required for the synthesis of both 18S and 5.8S rRNA; C-terminal region is crucial for the		gi|6323885	2246.18	100	219794	5.86	RIDLWNVYVDQEVK	1651	1664	(N-term)_iTRAQ[0], Lysine(K)_iTRAQ[14]	72.54	100	2065.13	2065.11	-0.0266113	-12.886	1.53981e+06	53.2468			2010-03-10 23:38:57	0.732192	0.462	1.45899	1.33607	0.740976	1.60448	32	32	32	76924.3	56323.4	35539	112232
309	FALSE	1	238	J14	Protein required for the synthesis of both 18S and 5.8S rRNA; C-terminal region is crucial for the		gi|6323885	2246.18	100	219794	5.86	DSEYLYLALDDDRLGK	444	459	(N-term)_iTRAQ[0], Lysine(K)_iTRAQ[16]	105.67	100	2174.12	2174.13	0.00634766	2.91964	364876	63.3138			2010-03-10 23:40:48	1.26013	0.735847	1.54315	1.33607	0.740976	1.60448	32	32	32	15746.3	19842.3	11586.9	24298.9
310	FALSE	1	269	K21	Protein required for the synthesis of both 18S and 5.8S rRNA; C-terminal region is crucial for the		gi|6323885	2246.18	100	219794	5.86	VFGLVSGVVNVSHLR	357	371	(N-term)_iTRAQ[0]	105.69	100	1727.01	1727.05	0.0428467	24.8098	189741	70.7527			2010-03-10 23:51:49	1.47331	0.580746	1.47944	1.33607	0.740976	1.60448	32	32	32	7011.29	10329.8	4071.78	10372.8
311	FALSE	1	289	L17	Protein required for the synthesis of both 18S and 5.8S rRNA; C-terminal region is crucial for the		gi|6323885	2246.18	100	219794	5.86	FIGLVLPSYAVDSR	817	830	(N-term)_iTRAQ[0]	126.16	100	1680.94	1681	0.0562744	33.4779	363706	74.3431			2010-03-11 00:10:11	1.24	0.412796	1.12105	1.33607	0.740976	1.60448	32	32	32	11306	14019.5	4667.08	12674.7
312	FALSE	1	339	N17	Protein required for the synthesis of both 18S and 5.8S rRNA; C-terminal region is crucial for the		gi|6323885	2246.18	100	219794	5.86	VSIWVSWGDFLISHNEEQEAR	1582	1602	(N-term)_iTRAQ[0]	136.17	100	2646.31	2646.37	0.0627441	23.7101	145399	80.428			2010-03-11 00:37:06	1.45913	0.660036	1.37511	1.33607	0.740976	1.60448	32	32	32	3025.56	4414.7	1996.98	4160.48
313	FALSE	1	365	O19	Protein required for the synthesis of both 18S and 5.8S rRNA; C-terminal region is crucial for the		gi|6323885	2246.18	100	219794	5.86	VTGISFITDALNDFSLTLK	1111	1129	(N-term)_iTRAQ[0], Lysine(K)_iTRAQ[19]	156.19	100	2343.31	2343.39	0.0795898	33.9648	182945	61.3753			2010-03-11 00:59:50	1.75144	0.589164	1.46973	1.33607	0.740976	1.60448	32	32	32	7315.76	12813.1	4310.18	10752.2
773	FALSE	1	165	G16	ATP-dependent RNA helicase; localizes to both the nuclear periphery and nucleolus; highly enriched		gi|6323947	624.73	100	63540.6	9.38	GVNMLIATPGR	164	174	(N-term)_iTRAQ[0]	62.71	99.998	1272.72	1272.75	0.0236816	18.6071	57142.6	70.802			2010-03-10 22:10:54	0.46352	0.405792	1.0243	0.313682	0.356874	1.03125	7	7	7	2960.27	1372.14	1201.25	3032.19
774	FALSE	1	196	H23	ATP-dependent RNA helicase; localizes to both the nuclear periphery and nucleolus; highly enriched		gi|6323947	624.73	100	63540.6	9.38	TIPPLLAGR	72	80	(N-term)_iTRAQ[0]	48.89	99.956	1081.69	1081.71	0.0241699	22.3447	157096	61.8773			2010-03-10 22:31:39	0.31861	0.416161	0.967682	0.313682	0.356874	1.03125	7	7	7	8774.65	2795.69	3651.67	8491.07
775	FALSE	1	296	L24	ATP-dependent RNA helicase; localizes to both the nuclear periphery and nucleolus; highly enriched		gi|6323947	624.73	100	63540.6	9.38	TNTFFEFCNAER	329	340	(N-term)_iTRAQ[0], MMTS (C)[8]	84.68	100	1668.73	1668.79	0.0656738	39.3557	515541	52.5109			2010-03-11 00:15:23	0.213821	0.326704	1.00077	0.313682	0.356874	1.03125	7	7	7	34659.3	7410.87	11323.3	34685.9
776	FALSE	1	322	M24	ATP-dependent RNA helicase; localizes to both the nuclear periphery and nucleolus; highly enriched		gi|6323947	624.73	100	63540.6	9.38	SLMFLTPNELGFLR	390	403	(N-term)_iTRAQ[0]	98.22	100	1781.97	1782.04	0.0664062	37.2655	3.48078e+06	67.2449			2010-03-11 00:29:10	0.175863	0.303023	1.02737	0.313682	0.356874	1.03125	7	7	7	150188	26412.6	45510.6	154299
777	FALSE	1	331	N9	ATP-dependent RNA helicase; localizes to both the nuclear periphery and nucleolus; highly enriched		gi|6323947	624.73	100	63540.6	9.38	GLDIPAVDWIIQFDPPDDPR	352	371	(N-term)_iTRAQ[0]	112.49	100	2423.24	2423.27	0.0302734	12.493	1.30914e+06	94.9036			2010-03-11 00:43:52	0.542185	0.404293	1.18025	0.313682	0.356874	1.03125	7	7	7	6142.62	3330.44	2483.42	7249.84
778	FALSE	1	353	O7	ATP-dependent RNA helicase; localizes to both the nuclear periphery and nucleolus; highly enriched		gi|6323947	624.73	100	63540.6	9.38	ALIIDEADRILEIGFEDEMR	192	211	(N-term)_iTRAQ[0]	110.7	100	2492.28	2492.32	0.0405273	16.2611	818241	53.9384			2010-03-11 00:53:05	0.323775	0.354433	1.10348	0.313682	0.356874	1.03125	7	7	7	14217.4	4603.24	5039.11	15688.6
779	FALSE	1	367	O21	ATP-dependent RNA helicase; localizes to both the nuclear periphery and nucleolus; highly enriched		gi|6323947	624.73	100	63540.6	9.38	TLAFLIPAIELLHSLK	93	108	(N-term)_iTRAQ[0], Lysine(K)_iTRAQ[16]	107.04	100	2067.28	2067.36	0.0820312	39.6807	285582	80.354			2010-03-11 01:00:45	0.30654	0.307738	0.934496	0.313682	0.356874	1.03125	7	7	7	11257.4	3450.84	3464.33	10520
608	FALSE	1	328	N6	Karyopherin/importin that interacts with the nuclear pore complex; acts as the nuclear import recep		gi|6323968	128.89	100	129569	4.61	TLLQIVQAFASPDNQIR	11	27	(N-term)_iTRAQ[0]	128.89	100	2058.15	2058.18	0.0327148	15.8953	272699	77.6753			2010-03-11 00:47:33	1.80131	1.56606	1.7128	1.80131	1.56606	1.7128	1	1	1	4190.66	7548.67	6562.85	7177.77
433	FALSE	1	72	C21	Protein component of the large (60S) ribosomal subunit, identical to Rpl18Ap and has similarity to		gi|6324028	470.3	100	23478.5	11.7	ALKQEGAANK	70	79	(N-term)_iTRAQ[0], Lysine(K)_iTRAQ[3,10]	68.09	99.999	1461.88	1461.88	0.00537109	3.67411	385532	51.1502			2010-03-10 18:08:30	1.80228	0.879146	1.68791	1.50754	0.891002	1.48007	8	8	8	21856.1	39390.8	19214.7	36891.2
434	FALSE	1	82	D7	Protein component of the large (60S) ribosomal subunit, identical to Rpl18Ap and has similarity to		gi|6324028	470.3	100	23478.5	11.7	HFGMGPHK	152	159	(N-term)_iTRAQ[0], Lysine(K)_iTRAQ[8]	47.71	99.942	1198.64	1198.59	-0.0458984	-38.2921	3.17576e+06	52.9746			2010-03-10 18:50:22	1.65481	0.75366	1.60565	1.50754	0.891002	1.48007	8	8	8	147499	244082	111164	236832
435	FALSE	1	85	D10	Protein component of the large (60S) ribosomal subunit, identical to Rpl18Ap and has similarity to		gi|6324028	470.3	100	23478.5	11.7	HFGMGPHKGK	152	161	(N-term)_iTRAQ[0], Lysine(K)_iTRAQ[8,10]	50.17	99.967	1527.86	1527.8	-0.0579834	-37.9508	597592	42.0728			2010-03-10 18:58:56	0.965727	2.03787	1.42669	1.50754	0.891002	1.48007	8	8	8	35462.6	34247.2	72268.4	50594.2
436	FALSE	1	105	E4	Protein component of the large (60S) ribosomal subunit, identical to Rpl18Ap and has similarity to		gi|6324028	470.3	100	23478.5	11.7	INRPPVSVSR	57	66	(N-term)_iTRAQ[0]	22.1	78.826	1268.76	1268.72	-0.0334473	-26.3623	780124	20.4352			2010-03-10 19:38:04	1.93984	0.684417	1.46214	1.50754	0.891002	1.48007	8	8	8	14018.5	27193.5	9594.47	20496.9
437	FALSE	1	123	E22	Protein component of the large (60S) ribosomal subunit, identical to Rpl18Ap and has similarity to		gi|6324028	470.3	100	23478.5	11.7	GQNTLILR	134	141	(N-term)_iTRAQ[0]	57.27	99.994	1058.64	1058.66	0.0112305	10.6083	411898	48.0607			2010-03-10 20:29:44	1.61485	0.883841	1.46573	1.50754	0.891002	1.48007	8	8	8	14766.8	23846.2	13051.5	21644.1
438	FALSE	1	133	F8	Protein component of the large (60S) ribosomal subunit, identical to Rpl18Ap and has similarity to		gi|6324028	470.3	100	23478.5	11.7	TVVVVGTVTDDAR	80	92	(N-term)_iTRAQ[0]	87.19	100	1475.82	1475.78	-0.039917	-27.0473	196116	63.2414			2010-03-10 21:16:32	1.34413	0.736625	1.22275	1.50754	0.891002	1.48007	8	8	8	7403.67	9951.47	5453.73	9052.83
439	FALSE	1	238	J14	Protein component of the large (60S) ribosomal subunit, identical to Rpl18Ap and has similarity to		gi|6324028	470.3	100	23478.5	11.7	IFEFPKTTVAALR	93	105	(N-term)_iTRAQ[0], Lysine(K)_iTRAQ[6]	35.38	99.005	1781.06	1781.07	0.00793457	4.45498	121005	33.3399			2010-03-10 23:41:06	1.35151	1.17594	1.5934	1.50754	0.891002	1.48007	8	8	8	5920.97	8002.24	6962.69	9434.46
440	FALSE	1	243	J19	Protein component of the large (60S) ribosomal subunit, identical to Rpl18Ap and has similarity to		gi|6324028	470.3	100	23478.5	11.7	AGGECITLDQLAVR	117	130	(N-term)_iTRAQ[0], MMTS (C)[5]	102.39	100	1635.83	1635.88	0.048584	29.6999	591072	68.88			2010-03-10 23:43:34	1.62772	0.561423	1.42636	1.50754	0.891002	1.48007	8	8	8	13889.7	22608.4	7797.97	19811.7
372	FALSE	1	124	E23	Protein component of the small (40S) ribosomal subunit, has apurinic/apyrimidinic (AP) endonuclease		gi|6324151	146.95	100	29270.1	9.42	DYRPAEETEAQAEPVEA	224	240	(N-term)_iTRAQ[0]	36.79	99.281	2048.95	2048.98	0.0236816	11.5579	431376	53.7526			2010-03-10 20:33:42	1.47357	1.54293	1.66411	1.73333	1.41508	1.82357	2	2	2	13900.3	20483.1	21447.2	23131.6
373	FALSE	1	341	N19	Protein component of the small (40S) ribosomal subunit, has apurinic/apyrimidinic (AP) endonuclease		gi|6324151	146.95	100	29270.1	9.42	KLVADGVFYAELNEFFTR	10	27	(N-term)_iTRAQ[0], Lysine(K)_iTRAQ[1]	110.16	100	2407.29	2407.36	0.0720215	29.9181	341874	63.5164			2010-03-11 00:35:35	2.03888	1.29783	1.99831	1.73333	1.41508	1.82357	2	2	2	10908.8	22241.7	14157.7	21799.3
475	FALSE	1	202	I2	Peptidyl-prolyl cis-trans isomerase (PPIase), binds to the drugs FK506 and rapamycin; also binds to		gi|6324194	30.3	96.795	13349.1	5.72	LTIPGPYAYGPR	81	92	(N-term)_iTRAQ[0]	30.3	96.795	1448.8	1448.81	0.00976562	6.74048	492938	37.2239			2010-03-10 23:34:40	2.07113	1.76261	1.64694	2.07113	1.76261	1.64694	1	1	1	9617.04	19918.2	16951.1	15838.7
685	FALSE	1	110	E9	Constituent of 66S pre-ribosomal particles, involved in 60S ribosomal subunit biogenesis; localizes		gi|6324219	236.04	100	31051.4	9.26	LPHGFHEK	98	105	(N-term)_iTRAQ[0], Lysine(K)_iTRAQ[8]	49.42	99.961	1252.7	1252.66	-0.0412598	-32.9365	390288	58.5316			2010-03-10 19:52:25	0.373908	0.465418	1.16246	0.336118	0.469397	1.19394	4	4	4	29925.8	11189.5	13928	34787.7
686	FALSE	1	206	I6	Constituent of 66S pre-ribosomal particles, involved in 60S ribosomal subunit biogenesis; localizes		gi|6324219	236.04	100	31051.4	9.26	SGIEFKW	214	220	(N-term)_iTRAQ[0], Lysine(K)_iTRAQ[6]	38.8	99.547	1154.65	1154.64	-0.00256348	-2.22014	50429.3	46.3098			2010-03-10 23:30:59	0.301182	0.557257	1.252	0.336118	0.469397	1.19394	4	4	4	5272.06	1587.85	2937.89	6600.64
687	FALSE	1	218	I18	Constituent of 66S pre-ribosomal particles, involved in 60S ribosomal subunit biogenesis; localizes		gi|6324219	236.04	100	31051.4	9.26	YFAQFGDLK	110	118	(N-term)_iTRAQ[0], Lysine(K)_iTRAQ[9]	59.94	99.997	1376.75	1376.79	0.0426025	30.9444	262989	55.4164			2010-03-10 23:16:36	0.337062	0.393071	1.15522	0.336118	0.469397	1.19394	4	4	4	24118.3	8129.34	9480.19	27861.9
688	FALSE	1	220	I20	Constituent of 66S pre-ribosomal particles, involved in 60S ribosomal subunit biogenesis; localizes		gi|6324219	236.04	100	31051.4	9.26	TLEEYSGIIYVSR	85	97	(N-term)_iTRAQ[0]	87.88	100	1673.89	1673.94	0.0482178	28.8059	244359	65.4913			2010-03-10 23:14:28	0.336253	0.476201	1.20859	0.336118	0.469397	1.19394	4	4	4	14100.8	4741.43	6714.79	17042
677	FALSE	1	205	I5	Cytoplasmic mRNA cap binding protein; the eIF4E-cap complex is responsible for mediating cap-depend		gi|6324433	52.94	99.983	26977.3	5.29	GKGADIDELWLR	121	132	(N-term)_iTRAQ[0], Lysine(K)_iTRAQ[2]	52.94	99.983	1660.93	1660.92	-0.00622559	-3.74826	199689	44.9975			2010-03-10 23:32:31	1.64573	1.26379	1.40784	1.64573	1.26379	1.40784	1	1	1	10095	16613.6	12758	14212.1
462	FALSE	1	98	D23	Primary rRNA-binding ribosomal protein component of the large (60S) ribosomal subunit, has similari		gi|6324445	130.24	100	19062.1	10.11	AVPHYNR	50	56	(N-term)_iTRAQ[0]	34.53	98.79	1000.54	1000.55	0.00799561	7.99125	135574	60.5019			2010-03-10 19:30:24	1.25362	0.6283	1.1708	1.19234	0.628136	1.14311	2	2	2	5602.13	7022.93	3519.82	6558.96
463	FALSE	1	150	G1	Primary rRNA-binding ribosomal protein component of the large (60S) ribosomal subunit, has similari		gi|6324445	130.24	100	19062.1	10.11	VIEQPITSETAMK	62	74	(N-term)_iTRAQ[0], Lysine(K)_iTRAQ[13]	95.71	100	1734.96	1734.93	-0.0294189	-16.9566	295518	58.0852			2010-03-10 21:34:14	1.13406	0.627972	1.11609	1.19234	0.628136	1.14311	2	2	2	16150.1	18315.3	10141.8	18024.9
177	FALSE	1	330	N8	Ribosomal protein P2 alpha, a component of the ribosomal stalk, which is involved in the interactio		gi|6324534	198.64	100	11892.1	3.99	AILESVGIEIEDEKVSSVLSALEGK	24	48	(N-term)_iTRAQ[0], Lysine(K)_iTRAQ[14,25]	198.64	100	3047.71	3047.71	0.0012207	0.400531	304566	63.6451			2010-03-11 00:44:29	3.32297	2.58955	3.4611	3.32297	2.58955	3.4611	1	1	1	6525.36	21683.6	16897.7	22584.9
145	FALSE	1	132	F7	RNA terminal phosphate cyclase-like protein involved in rRNA processing at sites A0, A1, and A2; do		gi|6324564	72.69	100	44652.3	8.95	YTTFQGSQNFR	8	18	(N-term)_iTRAQ[0]	72.69	100	1492.73	1492.69	-0.0422363	-28.2947	245607	40.7994			2010-03-10 21:18:57	3.61076	1.73159	3.37013	3.61076	1.73159	3.37013	1	1	1	7241.74	26148.2	12539.7	24405.6
657	FALSE	1	124	E23	Essential nuclear protein involved in proteasome maturation and synthesis of 40S ribosomal subunits		gi|6324630	34.41	98.756	58470.8	8.63	VIKQEEWTR	403	411	(N-term)_iTRAQ[0], Lysine(K)_iTRAQ[3]	34.41	98.756	1476.84	1476.86	0.0161133	10.9106	174207	22.6975			2010-03-10 20:34:37	3.03229	2.22516	2.87048	3.03229	2.22516	2.87048	1	1	1	7984.08	24210.1	17765.9	22918.1
807	FALSE	1	389	P16	Alpha' catalytic subunit of casein kinase 2, a Ser/Thr protein kinase with roles in cell growth and		gi|6324635	112.64	100	44219.6	8.69	LAVPEVVDLIDNLLR	302	316	(N-term)_iTRAQ[0]	112.64	100	1823.08	1823.15	0.0733643	40.242	502419	86.0256			2010-03-11 01:08:06	0.961341	0.382944	0.876418	0.961341	0.382944	0.876418	1	1	1	13107.2	12600.4	5019.31	11487.4
794	FALSE	1	90	D15	ATP-dependent DEAD (Asp-Glu-Ala-Asp)-box RNA helicase, required for translation initiation of all y		gi|6324778	742.52	100	69154.9	7.67	KAGGASAGGWGSSR	558	571	(N-term)_iTRAQ[0], Lysine(K)_iTRAQ[1]	60.62	99.997	1536.81	1536.8	-0.0169678	-11.0409	335662	20.4098			2010-03-10 19:13:17	0.86643	1.00083	1.43991	1.71277	1.16365	1.61045	8	8	8	31226.4	27055.5	31252.2	44963.3
795	FALSE	1	114	E13	ATP-dependent DEAD (Asp-Glu-Ala-Asp)-box RNA helicase, required for translation initiation of all y		gi|6324778	742.52	100	69154.9	7.67	TGPSPQPESQGSFYQR	207	222	(N-term)_iTRAQ[0]	96.99	100	1909.92	1909.87	-0.0510254	-26.716	972727	53.5682			2010-03-10 20:03:09	1.85278	1.6062	1.81107	1.71277	1.16365	1.61045	8	8	8	34008.7	63010.6	54624.8	61592
796	FALSE	1	127	F2	ATP-dependent DEAD (Asp-Glu-Ala-Asp)-box RNA helicase, required for translation initiation of all y		gi|6324778	742.52	100	69154.9	7.67	KAYPTAVIMAPTR	223	235	(N-term)_iTRAQ[0], Lysine(K)_iTRAQ[1]	55.6	99.991	1706.99	1706.96	-0.0266113	-15.5896	54167.5	39.7089			2010-03-10 21:33:20	1.58675	1.0796	1.39231	1.71277	1.16365	1.61045	8	8	8	4623.19	7335.83	4991.18	6436.9
797	FALSE	1	247	J23	ATP-dependent DEAD (Asp-Glu-Ala-Asp)-box RNA helicase, required for translation initiation of all y		gi|6324778	742.52	100	69154.9	7.67	MLDMGFEPQIR	311	321	(N-term)_iTRAQ[0]	85.19	100	1480.74	1480.78	0.0430908	29.1008	622016	74.5533			2010-03-10 23:47:50	2.87704	1.83058	2.62138	1.71277	1.16365	1.61045	8	8	8	9520.53	27391	17428	24957
798	FALSE	1	266	K18	ATP-dependent DEAD (Asp-Glu-Ala-Asp)-box RNA helicase, required for translation initiation of all y		gi|6324778	742.52	100	69154.9	7.67	QTLMFSATFPADIQHLAR	336	353	(N-term)_iTRAQ[0]	128.68	100	2191.15	2191.19	0.0410156	18.7188	244844	82.2969			2010-03-10 23:53:39	2.00218	1.04409	1.71769	1.71277	1.16365	1.61045	8	8	8	4756.09	9522.54	4965.8	8169.47
799	FALSE	1	306	M8	ATP-dependent DEAD (Asp-Glu-Ala-Asp)-box RNA helicase, required for translation initiation of all y		gi|6324778	742.52	100	69154.9	7.67	TGGFLFPVLSESFK	193	206	(N-term)_iTRAQ[0], Lysine(K)_iTRAQ[14]	107.57	100	1817.01	1817.03	0.0163574	9.00239	157151	74.7381			2010-03-11 00:19:04	1.4496	1.18625	1.35213	1.71277	1.16365	1.61045	8	8	8	5518.61	7999.77	6546.45	7461.86
800	FALSE	1	321	M23	ATP-dependent DEAD (Asp-Glu-Ala-Asp)-box RNA helicase, required for translation initiation of all y		gi|6324778	742.52	100	69154.9	7.67	MADQLTDFLIMQNFR	411	425	(N-term)_iTRAQ[0]	108.75	100	1986.99	1987.06	0.072998	36.738	375743	76.9422			2010-03-11 00:28:15	1.63906	0.80078	1.21431	1.71277	1.16365	1.61045	8	8	8	8322.57	13641.2	6664.55	10106.2
801	FALSE	1	321	M23	ATP-dependent DEAD (Asp-Glu-Ala-Asp)-box RNA helicase, required for translation initiation of all y		gi|6324778	742.52	100	69154.9	7.67	DFLSDYIFLSVGR	354	366	(N-term)_iTRAQ[0]	99.12	100	1675.88	1675.95	0.0688477	41.0815	393906	72.903			2010-03-11 00:28:33	2.12442	1.06692	1.68562	1.71277	1.16365	1.61045	8	8	8	7650.92	16253.8	8162.88	12896.6
643	FALSE	1	65	C14	Essential protein that binds ribosomal protein L11 and is required for nuclear export of the 60S pr		gi|6324868	407.92	100	26984	9.46	KGIKPK	121	126	(N-term)_iTRAQ[0], Lysine(K)_iTRAQ[1,4,6]	27.02	93.18	1246.87	1246.86	-0.0147705	-11.8461	677000	44.0582			2010-03-10 18:23:28	0.99211	0.394709	1.07893	1.05383	0.481289	1.11246	5	5	5	63507.5	63006.4	25067	68519.9
644	FALSE	1	96	D21	Essential protein that binds ribosomal protein L11 and is required for nuclear export of the 60S pr		gi|6324868	407.92	100	26984	9.46	EKPLPK	102	107	(N-term)_iTRAQ[0], Lysine(K)_iTRAQ[2,6]	31.08	97.322	1143.75	1143.74	-0.00390625	-3.41531	190228	48.4583			2010-03-10 19:26:44	1.1081	0.505203	1.12736	1.05383	0.481289	1.11246	5	5	5	15409.2	17075	7784.75	17371.6
645	FALSE	1	115	E14	Essential protein that binds ribosomal protein L11 and is required for nuclear export of the 60S pr		gi|6324868	407.92	100	26984	9.46	AMTKWEK	110	116	(N-term)_iTRAQ[0], Lysine(K)_iTRAQ[4,7]	23.89	85.978	1325.76	1325.75	-0.0135498	-10.2204	466211	22.3337			2010-03-10 20:06:31	1.02009	0.803174	1.33912	1.05383	0.481289	1.11246	5	5	5	40063.5	40868.2	32177.9	53649.8
646	FALSE	1	280	L8	Essential protein that binds ribosomal protein L11 and is required for nuclear export of the 60S pr		gi|6324868	407.92	100	26984	9.46	TTTESVGGTGGQSSVMTLLQLPDPTTDLPR	72	101	(N-term)_iTRAQ[0]	215.38	100	3203.62	3203.59	-0.0368652	-11.5074	1.45918e+06	92.4969			2010-03-11 00:06:28	1.06253	0.458825	1.01223	1.05383	0.481289	1.11246	5	5	5	6360.4	6758.12	2918.31	6438.18
647	FALSE	1	352	O6	Essential protein that binds ribosomal protein L11 and is required for nuclear export of the 60S pr		gi|6324868	407.92	100	26984	9.46	DNVQLLINQLLSLPMK	56	71	(N-term)_iTRAQ[0], Lysine(K)_iTRAQ[16]	110.55	100	2127.25	2127.29	0.0488281	22.9537	742452	75.9853			2010-03-11 00:52:28	1.09076	0.351423	1.03342	1.05383	0.481289	1.11246	5	5	5	17943.6	19572.2	6305.77	18543.2
394	FALSE	1	81	D6	Protein component of the large (60S) ribosomal subunit, nearly identical to Rpl36Ap and has similar		gi|6325006	287.02	100	13289.8	11.6	KVTQMTPAPK	16	25	(N-term)_iTRAQ[0], Lysine(K)_iTRAQ[1,10]	60.62	99.997	1532.92	1532.87	-0.0537109	-35.0383	627083	58.4118			2010-03-10 18:47:56	0.364842	0.660939	1.05717	0.394359	0.68549	1.13077	4	4	4	49697	18131.6	32846.7	52538.3
395	FALSE	1	150	G1	Protein component of the large (60S) ribosomal subunit, nearly identical to Rpl36Ap and has similar		gi|6325006	287.02	100	13289.8	11.6	EIAGLSPYER	46	55	(N-term)_iTRAQ[0]	76.2	100	1278.68	1278.67	-0.0162354	-12.6969	1.74893e+06	68.748			2010-03-10 21:33:38	0.427766	0.70661	1.2082	0.394359	0.68549	1.13077	4	4	4	71408.4	30546	50457.9	86275.5
396	FALSE	1	172	G23	Protein component of the large (60S) ribosomal subunit, nearly identical to Rpl36Ap and has similar		gi|6325006	287.02	100	13289.8	11.6	AKVEEMNNIIAASR	85	98	(N-term)_iTRAQ[0], Lysine(K)_iTRAQ[2]	110.01	100	1834.01	1834.04	0.0289307	15.7745	637227	54.7181			2010-03-10 22:24:01	0.371732	0.714848	1.16698	0.394359	0.68549	1.13077	4	4	4	54466.7	20247.1	38935.4	63561.4
397	FALSE	1	215	I15	Protein component of the large (60S) ribosomal subunit, nearly identical to Rpl36Ap and has similar		gi|6325006	287.02	100	13289.8	11.6	LIDLIR	57	62	(N-term)_iTRAQ[0]	40.19	99.671	886.585	886.604	0.0194092	21.8921	184965	65.5265			2010-03-10 23:20:35	0.416895	0.661378	1.09687	0.394359	0.68549	1.13077	4	4	4	9464.56	3945.73	6259.65	10381.4
506	FALSE	1	133	F8	Nucleolar protein required for 60S ribosome subunit biogenesis, constituent of 66S pre-ribosomal pa		gi|6325045	410.64	100	22719.3	9.28	ELPHVFR	32	38	(N-term)_iTRAQ[0]	49.27	99.959	1041.6	1041.57	-0.026123	-25.0798	222992	64.3047			2010-03-10 21:15:36	1.14915	0.443187	0.972086	1.01049	0.508434	1.12981	6	6	6	10463	12023.6	4637.09	10171
507	FALSE	1	138	F13	Nucleolar protein required for 60S ribosome subunit biogenesis, constituent of 66S pre-ribosomal pa		gi|6325045	410.64	100	22719.3	9.28	LAGYIGR	16	22	(N-term)_iTRAQ[0]	33.7	98.535	893.533	893.524	-0.00909424	-10.1778	92991.7	34.8987			2010-03-10 21:05:50	0.909586	0.493823	1.00648	1.01049	0.508434	1.12981	6	6	6	6326.32	5754.33	3124.08	6367.3
508	FALSE	1	140	F15	Nucleolar protein required for 60S ribosome subunit biogenesis, constituent of 66S pre-ribosomal pa		gi|6325045	410.64	100	22719.3	9.28	VYYVPDHVAK	44	53	(N-term)_iTRAQ[0], Lysine(K)_iTRAQ[10]	64.53	99.999	1478.83	1478.82	-0.00952148	-6.43855	301716	61.2312			2010-03-10 20:59:24	1.06374	0.56228	1.19786	1.01049	0.508434	1.12981	6	6	6	13038.9	13870	7331.51	15618.8
509	FALSE	1	197	H24	Nucleolar protein required for 60S ribosome subunit biogenesis, constituent of 66S pre-ribosomal pa		gi|6325045	410.64	100	22719.3	9.28	NMQPTGIVAFR	155	165	(N-term)_iTRAQ[0]	81.99	100	1377.74	1377.77	0.0270996	19.6696	1.39903e+06	61.5471			2010-03-10 22:28:00	1.00165	0.418939	1.06275	1.01049	0.508434	1.12981	6	6	6	80654.4	80787.1	33789.3	85715.5
510	FALSE	1	227	J3	Nucleolar protein required for 60S ribosome subunit biogenesis, constituent of 66S pre-ribosomal pa		gi|6325045	410.64	100	22719.3	9.28	NISFLVDNKELPHVFR	23	38	(N-term)_iTRAQ[0], Lysine(K)_iTRAQ[9]	106.37	100	2216.24	2216.22	-0.020752	-9.36357	686256	66.8661			2010-03-10 23:35:54	0.946812	0.531825	1.33232	1.01049	0.508434	1.12981	6	6	6	34579	32739.9	18390	46070.5
511	FALSE	1	266	K18	Nucleolar protein required for 60S ribosome subunit biogenesis, constituent of 66S pre-ribosomal pa		gi|6325045	410.64	100	22719.3	9.28	QADIGEYLRDEDTLFT	166	181	(N-term)_iTRAQ[0]	74.78	100	2029.98	2030.03	0.0455322	22.4298	1.20208e+06	48.9965			2010-03-10 23:53:21	1.0096	0.630051	1.25337	1.01049	0.508434	1.12981	6	6	6	48034.6	48495.6	30264.3	60205
552	FALSE	1	179	H6	N-terminally acetylated ribosomal protein L37 of the large (60S) ribosomal subunit, nearly identica		gi|6325114	97.8	100	13587.6	11.07	IEGVATPQDAQFYLGKR	32	48	(N-term)_iTRAQ[0], Lysine(K)_iTRAQ[16]	97.8	100	2181.19	2181.15	-0.0456543	-20.9309	93835.1	63.3734			2010-03-10 23:05:14	1.09237	0.427871	0.898068	1.09237	0.427871	0.898068	1	1	1	5926.36	6473.8	2535.72	5322.28
443	FALSE	1	94	D19	Protein component of the large (60S) ribosomal subunit with similarity to E. coli L18 and rat L5 ri		gi|6325126	846.09	100	37054.5	6.36	EGKTDYYQR	25	33	(N-term)_iTRAQ[0], Lysine(K)_iTRAQ[3]	43.05	99.83	1447.74	1447.75	0.00500488	3.45703	675604	32.3335			2010-03-10 19:20:37	0.992792	0.994477	1.39075	1.2584	0.700264	1.28879	9	9	9	53094.4	52711.7	52801.2	73841
444	FALSE	1	103	E2	Protein component of the large (60S) ribosomal subunit with similarity to E. coli L18 and rat L5 ri		gi|6325126	846.09	100	37054.5	6.36	ADPAFKPTEK	249	258	(N-term)_iTRAQ[0], Lysine(K)_iTRAQ[6,10]	60.53	99.997	1535.88	1535.84	-0.0419922	-27.3408	745216	61.6826			2010-03-10 19:32:52	1.19601	0.834181	1.33832	1.2584	0.700264	1.28879	9	9	9	33696.6	40301.6	28109.1	45096.9
445	FALSE	1	109	E8	Protein component of the large (60S) ribosomal subunit with similarity to E. coli L18 and rat L5 ri		gi|6325126	846.09	100	37054.5	6.36	GASDGGLYVPHSENR	165	179	(N-term)_iTRAQ[0]	93.61	100	1702.83	1702.76	-0.0653076	-38.3525	519782	68.4765			2010-03-10 19:49:58	1.42391	0.650468	1.31987	1.2584	0.700264	1.28879	9	9	9	11967.5	17040.6	7784.45	15795.5
446	FALSE	1	127	F2	Protein component of the large (60S) ribosomal subunit with similarity to E. coli L18 and rat L5 ri		gi|6325126	846.09	100	37054.5	6.36	FQTPFR	16	21	(N-term)_iTRAQ[0]	30.57	96.988	939.517	939.503	-0.0142822	-15.2017	1.65592e+06	46.6531			2010-03-10 21:30:35	1.20612	0.695865	1.27866	1.2584	0.700264	1.28879	9	9	9	79706.9	96136.3	55465.3	101918
447	FALSE	1	144	F19	Protein component of the large (60S) ribosomal subunit with similarity to E. coli L18 and rat L5 ri		gi|6325126	846.09	100	37054.5	6.36	FQTPFRR	16	22	(N-term)_iTRAQ[0]	27.58	94.005	1095.62	1095.64	0.0174561	15.9326	1.10488e+06	23.6171			2010-03-10 20:49:37	1.20915	1.39615	1.53404	1.2584	0.700264	1.28879	9	9	9	20440.2	24715.3	28537.5	31356
448	FALSE	1	247	J23	Protein component of the large (60S) ribosomal subunit with similarity to E. coli L18 and rat L5 ri		gi|6325126	846.09	100	37054.5	6.36	VFLDIGLQR	144	152	(N-term)_iTRAQ[0]	70.44	100	1204.72	1204.75	0.0366211	30.3981	903070	73.2474			2010-03-10 23:47:32	1.35403	0.467797	1.19682	1.2584	0.700264	1.28879	9	9	9	29331.8	39716.3	13721.3	35104.8
449	FALSE	1	282	L10	Protein component of the large (60S) ribosomal subunit with similarity to E. coli L18 and rat L5 ri		gi|6325126	846.09	100	37054.5	6.36	GYLADDIDADSLEDIYTSAHEAIR	225	248	(N-term)_iTRAQ[0]	220.19	100	2797.33	2797.3	-0.0280762	-10.0368	1.62512e+06	85.0487			2010-03-11 00:07:42	1.3422	0.691326	1.4184	1.2584	0.700264	1.28879	9	9	9	13029	17487.6	9007.3	18480.3
450	FALSE	1	307	M9	Protein component of the large (60S) ribosomal subunit with similarity to E. coli L18 and rat L5 ri		gi|6325126	846.09	100	37054.5	6.36	FPGWDFETEEIDPELLR	180	196	(N-term)_iTRAQ[0]	138.49	100	2237.09	2237.09	0.00488281	2.18266	3.16654e+06	88.952			2010-03-11 00:19:41	1.45428	0.499923	1.21827	1.2584	0.700264	1.28879	9	9	9	45749.2	66532.2	22871.1	55734.7
451	FALSE	1	344	N22	Protein component of the large (60S) ribosomal subunit with similarity to E. coli L18 and rat L5 ri		gi|6325126	846.09	100	37054.5	6.36	YGITHGLTNWAAAYATGLLIAR	86	107	(N-term)_iTRAQ[0]	161.63	100	2477.34	2477.41	0.0683594	27.5938	220830	70.0988			2010-03-11 00:31:55	1.21429	0.477723	0.9843	1.2584	0.700264	1.28879	9	9	9	9047.97	10986.9	4322.42	8905.92
255	FALSE	1	81	D6	Putative GTPase that associates with free 60S ribosomal subunits in the nucleolus and is required f		gi|6325164	760.85	100	83187.3	8.91	HLFSGKR	633	639	(N-term)_iTRAQ[0], Lysine(K)_iTRAQ[6]	36.99	99.313	1132.68	1132.65	-0.0350342	-30.9302	93930.9	24.4999			2010-03-10 18:48:51	1.02737	0.816244	1.52431	1.04125	0.584377	1.14947	10	10	10	8546.7	8780.58	6976.2	13027.8
256	FALSE	1	86	D11	Putative GTPase that associates with free 60S ribosomal subunits in the nucleolus and is required f		gi|6325164	760.85	100	83187.3	8.91	IHVAQPQAR	361	369	(N-term)_iTRAQ[0]	46.42	99.922	1163.68	1163.64	-0.0357666	-30.7358	1.25908e+06	53.0381			2010-03-10 19:01:41	1.08614	0.593709	0.839026	1.04125	0.584377	1.14947	10	10	10	87312	94832.8	51837.9	73257
257	FALSE	1	89	D14	Putative GTPase that associates with free 60S ribosomal subunits in the nucleolus and is required f		gi|6325164	760.85	100	83187.3	8.91	QGESDRHNAVSLSK	619	632	(N-term)_iTRAQ[0], Lysine(K)_iTRAQ[14]	60.79	99.997	1815.96	1815.92	-0.039917	-21.9813	256086	32.9888			2010-03-10 19:10:33	1.17634	0.79139	1.74062	1.04125	0.584377	1.14947	10	10	10	15235	17921.6	12056.8	26518.4
258	FALSE	1	132	F7	Putative GTPase that associates with free 60S ribosomal subunits in the nucleolus and is required f		gi|6325164	760.85	100	83187.3	8.91	RTPFIPESVK	374	383	(N-term)_iTRAQ[0], Lysine(K)_iTRAQ[10]	37.44	99.381	1461.87	1461.83	-0.0404053	-27.6395	567857	49.0154			2010-03-10 21:18:39	0.983589	0.576187	1.18506	1.04125	0.584377	1.14947	10	10	10	32662.6	32126.6	18819.8	38707
259	FALSE	1	139	F14	Putative GTPase that associates with free 60S ribosomal subunits in the nucleolus and is required f		gi|6325164	760.85	100	83187.3	8.91	QHIGRLPSIDPNTR	155	168	(N-term)_iTRAQ[0]	47.3	99.936	1747.97	1747.95	-0.0145264	-8.31043	325111	56.6191			2010-03-10 21:01:15	1.0622	0.648581	0.878478	1.04125	0.584377	1.14947	10	10	10	9039.98	9602.3	5863.16	7941.43
260	FALSE	1	171	G22	Putative GTPase that associates with free 60S ribosomal subunits in the nucleolus and is required f		gi|6325164	760.85	100	83187.3	8.91	LLDGVADGSMR	589	599	(N-term)_iTRAQ[0]	72.63	100	1277.66	1277.69	0.0292969	22.93	288769	70.4629			2010-03-10 22:22:29	1.07264	0.731217	1.33802	1.04125	0.584377	1.14947	10	10	10	11483.1	12317.2	8396.66	15364.6
261	FALSE	1	191	H18	Putative GTPase that associates with free 60S ribosomal subunits in the nucleolus and is required f		gi|6325164	760.85	100	83187.3	8.91	GFPNINDVHPFHR	67	79	(N-term)_iTRAQ[0]	64.43	99.999	1693.87	1693.91	0.0452881	26.7365	223023	67.9293			2010-03-10 22:40:12	1.28591	0.457937	0.97143	1.04125	0.584377	1.14947	10	10	10	8028.87	10324.4	3676.72	7799.49
262	FALSE	1	320	M22	Putative GTPase that associates with free 60S ribosomal subunits in the nucleolus and is required f		gi|6325164	760.85	100	83187.3	8.91	EVPGVEIMTSSCQLEENVMEVR	311	332	(N-term)_iTRAQ[0], MMTS (C)[12]	149.86	100	2669.24	2669.31	0.0681152	25.5186	253606	73.8701			2010-03-11 00:27:38	0.994515	0.422137	1.01786	1.04125	0.584377	1.14947	10	10	10	8503.03	8456.39	3589.44	8654.86
263	FALSE	1	329	N7	Putative GTPase that associates with free 60S ribosomal subunits in the nucleolus and is required f		gi|6325164	760.85	100	83187.3	8.91	MQLSWKDIPTVAPANDLLDIVLNR	1	24	(N-term)_iTRAQ[0], Lysine(K)_iTRAQ[6]	119.53	100	3010.66	3010.67	0.000488281	0.162184	363302	84.5037			2010-03-11 00:46:01	0.858509	0.860412	1.45053	1.04125	0.584377	1.14947	10	10	10	7020.08	6026.8	6040.16	10182.8
264	FALSE	1	343	N21	Putative GTPase that associates with free 60S ribosomal subunits in the nucleolus and is required f		gi|6325164	760.85	100	83187.3	8.91	DIPTVAPANDLLDIVLNR	7	24	(N-term)_iTRAQ[0]	125.46	100	2093.17	2093.24	0.0717773	34.2912	2.9379e+06	81.761			2010-03-11 00:32:32	0.927632	0.266444	0.905459	1.04125	0.584377	1.14947	10	10	10	43939	40759.2	11707.3	39784.9
327	FALSE	1	171	G22	Protein required for export of the ribosomal subunits; associates with the RNA components of the pr		gi|6325245	266.638	100	151946	6.61	FDKVPEESIQLR	544	555	(N-term)_iTRAQ[0], Lysine(K)_iTRAQ[3]	44.96	99.89	1748.98	1749.01	0.0305176	17.4488	246727	29.8419			2010-03-10 22:22:47	2.02176	1.05279	1.98489	2.56393	1.06148	2.37625	4	4	4	10758.2	21750.6	11326.1	21353.9
328	FALSE	1	276	L4	Protein required for export of the ribosomal subunits; associates with the RNA components of the pr		gi|6325245	266.638	100	151946	6.61	AWLLPLIR	511	518	(N-term)_iTRAQ[0]	59.01	99.996	1125.73	1125.74	0.0166016	14.7474	379509	73.1843			2010-03-11 00:04:20	4.12845	1.31778	3.72664	2.56393	1.06148	2.37625	4	4	4	4530.14	18702.5	5969.71	16882.2
329	FALSE	1	343	N21	Protein required for export of the ribosomal subunits; associates with the RNA components of the pr		gi|6325245	266.638	100	151946	6.61	TIVELLPLDHLDFIVR	810	825	(N-term)_iTRAQ[0]	66.33	99.999	2037.19	2037.26	0.0716553	35.1736	195022	76.8473			2010-03-11 00:33:08	1.69042	0.893229	1.48415	2.56393	1.06148	2.37625	4	4	4	2951.93	4989.98	2636.75	4381.09
330	FALSE	1	366	O20	Protein required for export of the ribosomal subunits; associates with the RNA components of the pr		gi|6325245	266.638	100	151946	6.61	VFQTIVDQIWSTLPR	556	570	(N-term)_iTRAQ[0]	97.34	100	1947.08	1947.16	0.0762939	39.1837	443496	71.7548			2010-03-11 01:00:08	3.06279	1.02449	2.90429	2.56393	1.06148	2.37625	4	4	4	5571.18	17063.3	5707.64	16180.3
689	FALSE	1	132	F7	Constituent of 66S pre-ribosomal particles, has similarity to human translation initiation factor 6		gi|6325273	217.01	100	27057.6	4.54	LQDAQPESISGNLR	224	237	(N-term)_iTRAQ[0]	102.27	100	1671.88	1671.83	-0.0526123	-31.469	1.46821e+06	63.4673			2010-03-10 21:18:03	1.11566	0.481852	1.04293	1.0566	0.451368	0.958332	2	2	2	59517.8	66401.9	28678.8	62073.1
690	FALSE	1	204	I4	Constituent of 66S pre-ribosomal particles, has similarity to human translation initiation factor 6		gi|6325273	217.01	100	27057.6	4.54	GLLVPTQTTDQELQHLR	69	85	(N-term)_iTRAQ[0]	114.74	100	2093.15	2093.12	-0.0236816	-11.3139	737508	73.7855			2010-03-10 23:32:50	1.00067	0.422811	0.880594	1.0566	0.451368	0.958332	2	2	2	19574.5	19587.6	8276.33	17237.2
421	FALSE	1	106	E5	Protein component of the large (60S) ribosomal subunit, nearly identical to Rpl11Bp; involved in ri		gi|6325359	297.72	100	22347.2	9.92	VKEYQLR	86	92	(N-term)_iTRAQ[0], Lysine(K)_iTRAQ[2]	27.44	93.809	1223.74	1223.7	-0.0406494	-33.2175	1.36861e+06	32.5618			2010-03-10 19:40:48	1.43302	1.04459	1.64185	1.41664	0.846161	1.45643	5	5	5	96252.6	137932	100544	158032
422	FALSE	1	122	E21	Protein component of the large (60S) ribosomal subunit, nearly identical to Rpl11Bp; involved in ri		gi|6325359	297.72	100	22347.2	9.92	QKYDADVLDK	165	174	(N-term)_iTRAQ[0], Lysine(K)_iTRAQ[2,10]	62.1	99.998	1626.91	1626.91	0.00512695	3.15135	218841	44.4641			2010-03-10 20:28:12	1.45664	0.964722	1.54379	1.41664	0.846161	1.45643	5	5	5	14680.9	21384.8	14163	22664.3
423	FALSE	1	159	G10	Protein component of the large (60S) ribosomal subunit, nearly identical to Rpl11Bp; involved in ri		gi|6325359	297.72	100	22347.2	9.92	VLEQLSGQTPVQSK	36	49	(N-term)_iTRAQ[0], Lysine(K)_iTRAQ[14]	63.06	99.998	1802.03	1801.98	-0.0489502	-27.164	183830	40.38			2010-03-10 21:52:51	1.15691	0.711005	1.20982	1.41664	0.846161	1.45643	5	5	5	9787.55	11323.3	6959	11841.2
424	FALSE	1	162	G13	Protein component of the large (60S) ribosomal subunit, nearly identical to Rpl11Bp; involved in ri		gi|6325359	297.72	100	22347.2	9.92	TTKEDTVSWFK	154	164	(N-term)_iTRAQ[0], Lysine(K)_iTRAQ[3,11]	88.34	100	1773.98	1773.95	-0.0275879	-15.5514	513398	49.3285			2010-03-10 22:00:12	1.34794	0.904038	1.47632	1.41664	0.846161	1.45643	5	5	5	34197	46095.5	30915.4	50485.8
425	FALSE	1	193	H20	Protein component of the large (60S) ribosomal subunit, nearly identical to Rpl11Bp; involved in ri		gi|6325359	297.72	100	22347.2	9.92	EDTVSWFK	157	164	(N-term)_iTRAQ[0], Lysine(K)_iTRAQ[8]	56.78	99.993	1299.68	1299.71	0.0301514	23.199	99440.2	55.3027			2010-03-10 22:38:21	1.75275	0.669663	1.44753	1.41664	0.846161	1.45643	5	5	5	5315.36	9316.49	3559.5	7694.16
621	FALSE	1	154	G5	high mobility group-like nuclear protein 2 [Saccharomyces cerevisiae]		gi|666101	134.44	100	23371.4	9.71	RPTSVVFIVPGSNKK	135	149	(N-term)_iTRAQ[0], Lysine(K)_iTRAQ[14,15]	83.62	100	2061.26	2061.19	-0.0661621	-32.098	865573	51.5856			2010-03-10 21:39:24	1.3104	0.631642	0.894944	1.3309	0.596313	0.87423	2	2	2	48228.3	63198.1	30463	43161.6
622	FALSE	1	170	G21	high mobility group-like nuclear protein 2 [Saccharomyces cerevisiae]		gi|666101	134.44	100	23371.4	9.71	RPTSVVFIVPGSNK	135	148	(N-term)_iTRAQ[0], Lysine(K)_iTRAQ[14]	50.82	99.972	1789.06	1789.08	0.0247803	13.851	821694	51.1223			2010-03-10 22:19:45	1.35173	0.562959	0.853995	1.3309	0.596313	0.87423	2	2	2	39264.6	53075	22104.4	33531.8
69	FALSE	1	106	E5	Transposon Ty1-JR1 Gag-Pol polyprotein (Gag-Pol-p199) (Transposon Ty1 TYA-TYB polyprotein) (TY1A-TY		gi|6686356	222.905	100	217438	8.05	TVPQISDQETEKR	1076	1088	(N-term)_iTRAQ[0], Lysine(K)_iTRAQ[12]	51.27	99.974	1818.98	1818.92	-0.0640869	-35.2323	42823.8	44.811			2010-03-10 19:43:33	1.52977	1.49411	2.05244	1.65331	1.9944	2.50593	4	4	4	2492.9	3813.56	3724.67	5116.51
624	FALSE	1	71	C20	G4p2		gi|710338	30.06	96.613	34517.5	9.61	KNRPRPSGNEGAIR	49	62	(N-term)_iTRAQ[0], Lysine(K)_iTRAQ[1]	30.06	96.613	1840.05	1840.05	0.00158691	0.862429	298711	16.459			2010-03-10 18:10:38	1.82981	2.4479	2.65239	1.82981	2.4479	2.65239	1	1	1	4848.25	8871.35	11868	12859.4
19	FALSE	1	349	O3	Yil127cp [Saccharomyces cerevisiae]		gi|71064091	117.68	100	28478	9.85	SWDLEEEVRDELEDIQQSILK	128	148	(N-term)_iTRAQ[0], Lysine(K)_iTRAQ[21]	117.68	100	2862.46	2862.47	0.00634766	2.21755	148803	60.6045			2010-03-11 00:50:38	5.06651	1.9527	5.26264	5.06651	1.9527	5.26264	1	1	1	2496.23	12647.2	4874.39	13136.8
138	FALSE	1	132	F7	Rps7bp [Saccharomyces cerevisiae]		gi|71064104	105.83	100	24746.2	9.92	ADLRPLQIK	36	44	(N-term)_iTRAQ[0], Lysine(K)_iTRAQ[9]	40.36	99.684	1341.85	1341.81	-0.0373535	-27.8374	158256	61.2259			2010-03-10 21:19:34	1.60404	1.77097	1.99638	2.04821	1.93145	2.42399	2	2	2	5042.18	8087.87	8929.58	10066.1
244	FALSE	1	68	C17	Retrotransposon TYA Gag gene co-transcribed with TYB Pol; translated as TYA or TYA-TYB polyprotein;		gi|7839172	252.29	100	52888.5	8.22	SYTNTTKPK	373	381	(N-term)_iTRAQ[0], Lysine(K)_iTRAQ[7,9]	48.96	99.956	1471.85	1471.85	-0.00195312	-1.32699	160741	49.7898			2010-03-10 18:17:03	1.67516	2.74272	2.9179	1.65004	2.0273	2.55671	5	5	5	5352.96	8967.05	14681.7	15619.4
245	FALSE	1	120	E19	Retrotransposon TYA Gag gene co-transcribed with TYB Pol; translated as TYA or TYA-TYB polyprotein;		gi|7839172	252.29	100	52888.5	8.22	HDLHLRPGTY	431	440	(N-term)_iTRAQ[0]	26.93	93.037	1352.72	1352.73	0.013916	10.2874	130123	38.8065			2010-03-10 20:22:24	1.15791	0.990069	1.54938	1.65004	2.0273	2.55671	5	5	5	8312.28	9624.89	8229.73	12878.9
246	FALSE	1	161	G12	Retrotransposon TYA Gag gene co-transcribed with TYB Pol; translated as TYA or TYA-TYB polyprotein;		gi|7839172	252.29	100	52888.5	8.22	STTEPIQLNNKHDLHLRPGTY	420	440	(N-term)_iTRAQ[0], Lysine(K)_iTRAQ[11]	51.72	99.977	2722.45	2722.38	-0.0739746	-27.1721	91602.9	63.1176			2010-03-10 21:58:41	2.16271	3.26632	3.66984	1.65004	2.0273	2.55671	5	5	5	1263.62	2732.84	4127.4	4637.28
247	FALSE	1	241	J17	Retrotransposon TYA Gag gene co-transcribed with TYB Pol; translated as TYA or TYA-TYB polyprotein;		gi|7839172	252.29	100	52888.5	8.22	KYVRPPPMLTSPNDFPNWVK	167	186	(N-term)_iTRAQ[0], Lysine(K)_iTRAQ[1,20]	56.82	99.993	2818.54	2818.57	0.029541	10.4809	526075	60.0393			2010-03-10 23:42:02	1.4007	1.86874	2.3262	1.65004	2.0273	2.55671	5	5	5	12960.6	18154	24220	30149
248	FALSE	1	256	K8	Retrotransposon TYA Gag gene co-transcribed with TYB Pol; translated as TYA or TYA-TYB polyprotein;		gi|7839172	252.29	100	52888.5	8.22	YVRPPPMLTSPNDFPNWVK	168	186	(N-term)_iTRAQ[0], Lysine(K)_iTRAQ[19]	67.86	99.999	2546.35	2546.3	-0.0517578	-20.3263	733121	63.8678			2010-03-11 00:00:02	2.08157	2.06604	2.83066	1.65004	2.0273	2.55671	5	5	5	10356.1	21556.9	21396.1	29314.5
680	FALSE	1	86	D11	Constituent of small nucleolar ribonucleoprotein particles containing H/ACA-type snoRNAs, which are		gi|7839181	202.14	100	7784.36	10.16	KVTESGEITK	19	28	(N-term)_iTRAQ[0], Lysine(K)_iTRAQ[1,10]	70.21	100	1523.9	1523.85	-0.0535889	-35.1656	102862	41.9488			2010-03-10 19:03:49	1.25081	0.735589	0.976632	1.24799	0.755777	0.840883	3	3	3	11117.8	13906.3	8178.17	10858
[truncated: 647 more rows]
